# Supplementary material for: A BOOTSTRAP MODEL COMPARISON TEST FOR IDENTIFYING GENES WITH CONTEXT-SPECIFIC PATTERNS OF GENETIC REGULATION
Source: bioRxiv. 2023 Oct 22:2023.03.06.531446. Originally published 2023 Mar 7. Preprint. [Version 2] doi: 10.1101/2023.03.06.531446 (PMC10028853; doi:10.1101/2023.03.06.531446)
Supplement: Supplement 2 [file media-2.zip]

Archive with 20 entries (20 files):
- ADRNLG_vs_THYROID.tsv
- BRNCTXA_vs_BRNACC.tsv
- BRNCTXA_vs_BRNAMY.tsv
- BRNCTXA_vs_BRNSNG.tsv
- BRNCTXA_vs_BRNSPC.tsv
- BRNCTXA_vs_LCL.tsv
- BRNCTXA_vs_NERVET.tsv
- LIVER_vs_PNCREAS.tsv
- LUNG_vs_ARTAORT.tsv
- MSCLSK_vs_ADPSBQ.tsv
- SKINS_vs_FIBRBLS.tsv
- SNTTRM_vs_CLNSGM.tsv
- WHLBLD_vs_BRNACC.tsv
- WHLBLD_vs_BRNCHA.tsv
- WHLBLD_vs_BRNCTXA.tsv
- WHLBLD_vs_BRNCTXB.tsv
- WHLBLD_vs_BRNHPP.tsv
- WHLBLD_vs_LCL.tsv
- WHLBLD_vs_NERVET.tsv
- WHLBLD_vs_WHLBLD.tsv
