# Supplementary material for: A BOOTSTRAP MODEL COMPARISON TEST FOR IDENTIFYING GENES WITH CONTEXT-SPECIFIC PATTERNS OF GENETIC REGULATION
Source: bioRxiv. 2023 Oct 22:2023.03.06.531446. Originally published 2023 Mar 7. Preprint. [Version 2] doi: 10.1101/2023.03.06.531446 (PMC10028853; doi:10.1101/2023.03.06.531446)
Supplement: Supplement 2 [file media-2.zip › ADRNLG_vs_THYROID.tsv]

gene	id	chr	start	end	p	p_c	n_train	n_test
DPM1	ENSG00000000419.12	20	50934867	50958555	0.261049405033427	0.0911322444403592	194	288
SCYL3	ENSG00000000457.13	1	169849631	169894267	0.174116972992523	0.0371194303144214	194	288
C1orf112	ENSG00000000460.16	1	169662007	169854080	0.0395656826766815	0.00350957430299067	194	288
FGR	ENSG00000000938.12	1	27612064	27635277	0.672322181727943	0.527045653045938	194	288
CFH	ENSG00000000971.15	1	196651878	196747504	0.25323002415764	0.0491422725003621	194	288
FUCA2	ENSG00000001036.13	6	143494811	143511690	0.315001545619434	0.177276142197281	194	288
GCLC	ENSG00000001084.10	6	53497341	53545129	0.0664621770781431	0.00990956708756357	194	288
NFYA	ENSG00000001167.14	6	41072945	41099976	0.242765255484324	0.0785975804091551	194	288
STPG1	ENSG00000001460.17	1	24356999	24416934	0.672280265213194	0.543412070779188	194	288
NIPAL3	ENSG00000001461.16	1	24419291	24472976	0.686609576914519	0.402099895716455	194	288
ENPP4	ENSG00000001561.6	6	46129993	46146699	0.3182080391279	0.0840348160953299	194	288
SEMA3F	ENSG00000001617.11	3	50155045	50189075	0.000298872583180115	7.51715750453296e-18	194	288
ANKIB1	ENSG00000001629.9	7	92246234	92401384	0.388034686227614	0.166135293615859	194	288
CYP51A1	ENSG00000001630.15	7	92112151	92142952	1.43611030246419e-05	1.29211290920489e-14	194	288
KRIT1	ENSG00000001631.15	7	92198969	92246166	0.36934374899054	0.155862141129132	194	288
RAD52	ENSG00000002016.17	12	912077	990053	0.264877984547722	0.0879429626273939	194	288
BAD	ENSG00000002330.13	11	64269830	64284669	0.416121918032252	0.237204302217875	194	288
LAP3	ENSG00000002549.12	4	17577192	17607972	0.478400649899532	0.295447595114457	194	288
HS3ST1	ENSG00000002587.9	4	11393150	11429765	0.582903156801977	0.406528648202856	194	288
WNT16	ENSG00000002745.12	7	121325367	121341104	0.992819127196366	0.989161279104838	194	288
MAD1L1	ENSG00000002822.15	7	1815793	2233243	0.283329449369869	0.15177905417096	194	288
LASP1	ENSG00000002834.17	17	38869859	38921770	0.530608351096635	0.325340647394728	194	288
SNX11	ENSG00000002919.14	17	48103357	48123074	0.745516520756015	0.602493058125367	194	288
TMEM176A	ENSG00000002933.7	7	150800534	150805120	0.00658489340252184	0.000181407921708979	194	288
M6PR	ENSG00000003056.7	12	8941468	8949955	0.193289608680579	0.0649911232699842	194	288
CYP26B1	ENSG00000003137.8	2	72129238	72148038	0.683335749041434	0.5498351278237	194	288
ICA1	ENSG00000003147.17	7	8113184	8262579	0.00390943431574693	5.55461051315323e-05	194	288
DBNDD1	ENSG00000003249.13	16	90004865	90020043	0.000867159143477871	3.95217390021163e-10	194	288
ALS2	ENSG00000003393.14	2	201700554	201781189	0.00232579276578526	2.19617734474558e-07	194	288
CASP10	ENSG00000003400.14	2	201182881	201229406	0.389845866213656	0.131145542466464	194	288
CFLAR	ENSG00000003402.19	2	201116104	201176687	0.000805891136786243	5.67814590244746e-09	194	288
TFPI	ENSG00000003436.15	2	187464230	187565760	0.338347723594611	0.143540452767752	194	288
NDUFAF7	ENSG00000003509.15	2	37231714	37253403	0.520941524348733	0.318150610682327	194	288
RBM5	ENSG00000003756.16	3	50088908	50119021	0.0254565621094981	1.02991336043633e-08	194	288
MTMR7	ENSG00000003987.13	8	17298030	17413327	0.00119431774990061	4.39696144290954e-05	194	288
SLC7A2	ENSG00000003989.17	8	17497088	17570573	1.30227570435413e-06	6.28254778397155e-10	194	288
ARF5	ENSG00000004059.10	7	127588345	127591408	0.000845134079429994	2.32986253113035e-17	194	288
SARM1	ENSG00000004139.13	17	28365116	28404049	0.314250477405636	0.15974111865732	194	288
POLDIP2	ENSG00000004142.11	17	28347177	28357522	0.0876806958733768	0.00754897364970149	194	288
PLXND1	ENSG00000004399.12	3	129555175	129606818	0.491249760200195	0.313872044724743	194	288
AK2	ENSG00000004455.16	1	33007940	33080996	0.679766455432611	0.540520394719684	194	288
CD38	ENSG00000004468.12	4	15778275	15853230	0.663158867315799	0.518144162369285	194	288
FKBP4	ENSG00000004478.7	12	2794953	2805423	0.129484990463216	0.0108966807610909	194	288
KDM1A	ENSG00000004487.15	1	23019448	23083689	0.20011784208261	0.0577802461128996	194	288
RBM6	ENSG00000004534.14	3	49940007	50077252	0.00681875922385937	4.33706412486897e-26	194	288
CAMKK1	ENSG00000004660.14	17	3860315	3893044	0.479024043581662	0.323587093090499	194	288
RECQL	ENSG00000004700.15	12	21471428	21501669	0.689817796069213	0.57531882879115	194	288
VPS50	ENSG00000004766.15	7	93232340	93361121	0.534764334230129	0.342843078000021	194	288
HSPB6	ENSG00000004776.12	19	35754872	35758079	0.869379226648866	0.815249973584423	194	288
ARHGAP33	ENSG00000004777.18	19	35774532	35788822	0.056421751283864	0.0198124626292585	194	288
NDUFAB1	ENSG00000004779.9	16	23581002	23596356	0.956042442092373	0.936440802310056	194	288
PDK4	ENSG00000004799.7	7	95583499	95596491	0.0411158967514125	0.00473422392173131	194	288
ZMYND10	ENSG00000004838.13	3	50341229	50346852	1.61439526487063e-06	1.04463216767232e-16	194	288
SLC25A13	ENSG00000004864.13	7	96120220	96322147	0.835016492810871	0.76680412918453	194	288
ST7	ENSG00000004866.20	7	117014888	117230103	0.752393448788985	0.617293691587427	194	288
CDC27	ENSG00000004897.11	17	47117703	47189422	0.836816638227927	0.750341125898318	194	288
DVL2	ENSG00000004975.11	17	7225341	7234545	0.769026574776626	0.6356844903553	194	288
PRSS22	ENSG00000005001.9	16	2852727	2858170	0.000509006652930127	3.42498004814688e-07	194	288
UPF1	ENSG00000005007.12	19	18831938	18868236	0.997619379687444	0.996479026829366	194	288
SKAP2	ENSG00000005020.12	7	26667062	26995239	0.966474061728506	0.949841938151032	194	288
MCUB	ENSG00000005059.15	4	109560205	109688621	0.699425610123925	0.576942456159726	194	288
POLR2J	ENSG00000005075.15	7	102473169	102478907	0.339625641542658	0.120595553046597	194	288
DHX33	ENSG00000005100.12	17	5440912	5469060	0.406108147962942	0.174909326029206	194	288
MEOX1	ENSG00000005102.12	17	43640388	43661954	0.285680491179319	0.0787600495675006	194	288
THSD7A	ENSG00000005108.15	7	11370357	11832198	1.08347371948834e-05	3.47241641708965e-08	194	288
LIG3	ENSG00000005156.11	17	34980494	35005989	0.243611255224405	0.137497853636044	194	288
RPAP3	ENSG00000005175.9	12	47661249	47706061	0.348282853063125	0.143884357791393	194	288
ACSM3	ENSG00000005187.11	16	20610243	20796124	0.271862964827805	0.132866499268728	194	288
AC004381.6	ENSG00000005189.19	16	20806677	20849668	0.152347043579237	0.0206762916091955	194	288
CIAPIN1	ENSG00000005194.14	16	57428169	57447436	0.689311530002318	0.549652170864321	194	288
SPPL2B	ENSG00000005206.16	19	2328621	2354806	0.781409467453599	0.677790421893728	194	288
FAM214B	ENSG00000005238.19	9	35104112	35116341	0.674425667921	0.477596123848261	194	288
COPZ2	ENSG00000005243.9	17	48026167	48038030	0.000830262648677642	6.31859857777514e-10	194	288
PRKAR2B	ENSG00000005249.12	7	107044649	107161811	0.439011802384675	0.203771729133708	194	288
CREBBP	ENSG00000005339.14	16	3725054	3880726	0.248488960620523	0.108013369100631	194	288
TSPOAP1	ENSG00000005379.15	17	58301231	58328760	0.329987596182866	0.0833313337727302	194	288
MPO	ENSG00000005381.7	17	58269856	58280935	0.789848784741094	0.65917771079328	194	288
PON1	ENSG00000005421.8	7	95297676	95324707	2.8180660138928e-05	9.5752813332071e-11	194	288
GCFC2	ENSG00000005436.13	2	75652000	75710989	0.268997818068141	0.0567787002611007	194	288
WDR54	ENSG00000005448.16	2	74421678	74425755	0.800669161280055	0.712371235890866	194	288
CROT	ENSG00000005469.11	7	87345681	87399795	0.405137320085718	0.170290742299293	194	288
ABCB4	ENSG00000005471.15	7	87401697	87480435	3.16584058688363e-07	3.4937869435328e-14	194	288
KMT2E	ENSG00000005483.20	7	105014322	105114361	0.657641907842876	0.496775228424747	194	288
RHBDD2	ENSG00000005486.16	7	75842602	75888926	0.326971641421813	0.14918296992059	194	288
SOX8	ENSG00000005513.9	16	981808	986979	0.284620072663908	0.149014682879827	194	288
IBTK	ENSG00000005700.14	6	82169983	82247754	0.962571088611674	0.944742344921793	194	288
ZNF195	ENSG00000005801.16	11	3339261	3379222	0.137296461452177	0.0188092594314673	194	288
MYCBP2	ENSG00000005810.17	13	77044655	77327050	0.583833891391071	0.442809950817187	194	288
FBXL3	ENSG00000005812.10	13	77000147	77027195	0.0844015735187276	0.00923302268348818	194	288
ITGAL	ENSG00000005844.17	16	30472658	30523185	0.744712596080586	0.629976936597639	194	288
PDK2	ENSG00000005882.11	17	50094737	50110039	0.000764681238489381	4.60323955509265e-07	194	288
ITGA3	ENSG00000005884.17	17	50055968	50090481	0.424367262057625	0.244398878819689	194	288
ITGA2B	ENSG00000005961.17	17	44372180	44389505	0.247944228723922	0.0774583720503773	194	288
ASB4	ENSG00000005981.12	7	95478444	95540232	0.4182424890431	0.23470923141922	194	288
GDE1	ENSG00000006007.11	16	19501890	19522145	0.0550143534208336	0.0120700179730369	194	288
C19orf60	ENSG00000006015.17	19	18588725	18592336	0.0218359650939167	0.00107832664758076	194	288
CRLF1	ENSG00000006016.10	19	18572608	18607741	0.759457242442142	0.667168096353748	194	288
OSBPL7	ENSG00000006025.11	17	47807372	47821834	0.00564387876216608	1.62161798701476e-06	194	288
TMEM98	ENSG00000006042.11	17	32927910	32945106	0.247433612307855	0.0739110774199322	194	288
YBX2	ENSG00000006047.12	17	7288258	7294615	0.456131605149919	0.223638747092392	194	288
MAP3K14	ENSG00000006062.14	17	45263392	45317040	0.000240844446691406	2.42834815438079e-13	194	288
ABCC8	ENSG00000006071.12	11	17392885	17476845	1.62001054107475e-08	2.67688086979619e-15	194	288
TMEM132A	ENSG00000006118.14	11	60924463	60937083	0.236562531592956	0.0878684114750497	194	288
AP2B1	ENSG00000006125.17	17	35586899	35726409	0.558594262074871	0.411968396630958	194	288
TAC1	ENSG00000006128.11	7	97731908	97740472	0.0968245809423567	0.025502100072074	194	288
ZNF263	ENSG00000006194.9	16	3282943	3291460	0.803655452032169	0.740321989738737	194	288
CX3CL1	ENSG00000006210.6	16	57372458	57385048	0.0542400378845829	0.00603564844750512	194	288
SPATA20	ENSG00000006282.20	17	50546306	50555852	0.104250334008043	0.00397882156828087	194	288
CACNA1G	ENSG00000006283.17	17	50561068	50627474	0.0249631075924082	0.000581828677226993	194	288
TNFRSF12A	ENSG00000006327.13	16	3018485	3022383	0.451681759543661	0.319072397983825	194	288
MAP3K9	ENSG00000006432.15	14	70722526	70809534	0.250894362423053	0.0994211534494516	194	288
RALA	ENSG00000006451.7	7	39623483	39708124	0.894052626508743	0.813391916067477	194	288
BAIAP2L1	ENSG00000006453.13	7	98291651	98401068	0.141817866155665	0.0287242322815383	194	288
KDM7A	ENSG00000006459.10	7	140084746	140177035	0.424890754342895	0.222002866039926	194	288
ETV1	ENSG00000006468.13	7	13891228	13991425	0.575192557424333	0.415211239267163	194	288
AGK	ENSG00000006530.15	7	141551305	141655244	0.00337121332124762	2.76316219359672e-06	194	288
ALDH3B1	ENSG00000006534.15	11	68008578	68029276	0.0171690296122649	0.000312182298112737	194	288
TTC22	ENSG00000006555.10	1	54779712	54801267	0.658621954039208	0.569438254120766	194	288
PHTF2	ENSG00000006576.16	7	77798792	77957503	0.117515382099806	0.0168924089423784	194	288
CCL26	ENSG00000006606.8	7	75769533	75789896	0.225435533199528	0.0564071755041457	194	288
FARP2	ENSG00000006607.13	2	241356243	241491679	0.492760770700227	0.33175137856194	194	288
USH1C	ENSG00000006611.15	11	17493895	17544416	0.000110689103896348	1.07546427811667e-08	194	288
GGCT	ENSG00000006625.17	7	30496621	30504844	0.010747027950153	0.00106653369099925	194	288
DBF4	ENSG00000006634.7	7	87876358	87909541	8.16243306403964e-07	1.793468333107e-15	194	288
TBXA2R	ENSG00000006638.11	19	3594506	3606840	0.678033537177248	0.55861346037271	194	288
IFRD1	ENSG00000006652.13	7	112422968	112480990	0.00362194110634776	6.46297883048881e-06	194	288
COX10	ENSG00000006695.10	17	14069496	14208677	0.198211851949619	0.080695209533414	194	288
GTF2IRD1	ENSG00000006704.10	7	74453790	74602604	0.422223083537143	0.238398814673263	194	288
PAF1	ENSG00000006712.14	19	39385852	39391195	0.758201557077138	0.651740261672415	194	288
VPS41	ENSG00000006715.15	7	38722963	38932394	0.39689749345891	0.173589417500805	194	288
ARHGAP44	ENSG00000006740.16	17	12789539	12991643	0.775404816476665	0.695297221805251	194	288
ELAC2	ENSG00000006744.18	17	12992391	13018187	0.00689492515336615	5.19494064589229e-05	194	288
SCIN	ENSG00000006747.14	7	12570849	12660179	0.000128689670829261	4.83559831050118e-08	194	288
ADIPOR2	ENSG00000006831.9	12	1688574	1788678	0.790741480184827	0.717937068748249	194	288
CDKL3	ENSG00000006837.11	5	134286350	134371047	0.227213319993974	0.117454353959971	194	288
PRSS21	ENSG00000007038.10	16	2817180	2826304	0.552219704830446	0.411781392246247	194	288
MARK4	ENSG00000007047.14	19	45251258	45305283	0.783105142979618	0.709210931788047	194	288
CCDC124	ENSG00000007080.10	19	17933016	17943991	0.80388597800328	0.741296399801029	194	288
CEACAM21	ENSG00000007129.17	19	41549518	41586844	0.0305720835245178	0.00120506586832933	194	288
PAFAH1B1	ENSG00000007168.12	17	2593210	2685615	0.675834856667108	0.538822233469253	194	288
NOS2	ENSG00000007171.16	17	27756766	27800499	0.751526436277447	0.64874355332966	194	288
DNAH9	ENSG00000007174.17	17	11598431	11969748	0.182524861343753	0.0592068822231025	194	288
KIAA0100	ENSG00000007202.14	17	28614440	28645454	0.0993309583435587	0.00437267626050419	194	288
GAS7	ENSG00000007237.18	17	9910609	10198551	0.220922793725362	0.116879387851154	194	288
TRAPPC6A	ENSG00000007255.10	19	45162928	45178237	0.717818405096717	0.65699308879885	194	288
MATK	ENSG00000007264.14	19	3777970	3802129	0.635975871535238	0.512022381208419	194	288
CD79B	ENSG00000007312.12	17	63928740	63932354	0.302560041804467	0.152696086923386	194	288
SCN4A	ENSG00000007314.12	17	63938554	63972918	0.929884196457194	0.891013358007763	194	288
ST7L	ENSG00000007341.18	1	112539159	112620825	0.112063931667244	0.00965815489342531	194	288
RPUSD1	ENSG00000007376.7	16	784974	787981	0.548957299964067	0.381499830087703	194	288
RHBDF1	ENSG00000007384.15	16	58059	76355	0.993796140647132	0.990482282265146	194	288
LUC7L	ENSG00000007392.16	16	188969	229463	0.864825851484841	0.784623499571793	194	288
CACNA2D2	ENSG00000007402.11	3	50362799	50504244	4.03869888823956e-07	5.42697262270357e-17	194	288
BAIAP3	ENSG00000007516.13	16	1333601	1349239	0.301246862999275	0.173024199218027	194	288
TSR3	ENSG00000007520.3	16	1349442	1351911	0.521481475320339	0.386780065507415	194	288
PIGQ	ENSG00000007541.16	16	566995	584136	0.041986426201131	0.00455169981868628	194	288
CRAMP1	ENSG00000007545.15	16	1612325	1677908	0.559508394239768	0.434451072213345	194	288
TEAD3	ENSG00000007866.19	6	35473597	35497076	1.77406856960192e-05	3.32096523291814e-15	194	288
SELE	ENSG00000007908.15	1	169722641	169764705	0.923862862284553	0.877372309246333	194	288
DNAJC11	ENSG00000007923.15	1	6635587	6701924	0.992055323752039	0.985485029642496	194	288
FMO3	ENSG00000007933.12	1	171090877	171117819	0.0825922759493399	0.0134472384049864	194	288
MYLIP	ENSG00000007944.14	6	16129125	16148248	0.347086873875169	0.194550075320471	194	288
E2F2	ENSG00000007968.6	1	23506430	23531220	0.00199626716047805	4.74061626897329e-07	194	288
PSMB1	ENSG00000008018.8	6	170535117	170553341	0.506732780229263	0.263123808160758	194	288
JARID2	ENSG00000008083.13	6	15246296	15522040	0.693491822418074	0.56263284856704	194	288
CAMK1G	ENSG00000008118.9	1	209583717	209613938	0.303373727713311	0.139171075235146	194	288
CDK11A	ENSG00000008128.22	1	1702730	1724324	0.284768189890461	0.0763332229459024	194	288
NADK	ENSG00000008130.15	1	1751232	1780457	0.213687119353519	0.0950723569700274	194	288
DLEC1	ENSG00000008226.19	3	38039205	38123549	0.060000433866316	0.00516567441503296	194	288
CYTH3	ENSG00000008256.15	7	6161776	6272644	0.386827896391142	0.177814975442591	194	288
ADAM22	ENSG00000008277.14	7	87934143	88202889	0.73875925565318	0.642449427503873	194	288
SYPL1	ENSG00000008282.8	7	106090503	106112576	0.617949638717786	0.440452794294739	194	288
CYB561	ENSG00000008283.15	17	63432304	63446378	0.581751038760806	0.386288462115258	194	288
SPAG9	ENSG00000008294.20	17	50962174	51120865	0.0561679796774152	0.00307403130555544	194	288
CELSR3	ENSG00000008300.16	3	48636469	48662915	8.87480918582936e-05	3.89165874085772e-13	194	288
AASS	ENSG00000008311.14	7	122076133	122144280	0.000278093943325862	2.37194931037495e-10	194	288
PLEKHG6	ENSG00000008323.15	12	6310436	6328506	0.901593595992741	0.83956455917012	194	288
SS18L2	ENSG00000008324.11	3	42581840	42595114	0.861301105306237	0.803145804807239	194	288
MPND	ENSG00000008382.15	19	4343527	4360086	0.531894023335699	0.358526176471536	194	288
MGST1	ENSG00000008394.12	12	16347142	16609259	0.514478834891613	0.314291436896723	194	288
CRY1	ENSG00000008405.11	12	106991364	107093829	0.821432339010699	0.688441246143858	194	288
PGLYRP1	ENSG00000008438.4	19	46019153	46023065	0.432782134787823	0.26672203006167	194	288
NFIX	ENSG00000008441.16	19	12995608	13098796	0.688222218740071	0.539621919425851	194	288
ST3GAL1	ENSG00000008513.14	8	133454848	133571940	0.752303490673849	0.694622311526651	194	288
MMP25	ENSG00000008516.16	16	3046681	3060726	0.0176831021026286	0.00071485622309737	194	288
IL32	ENSG00000008517.16	16	3065297	3082192	0.340496908433494	0.136143462703762	194	288
PKD1	ENSG00000008710.19	16	2088721	2135898	0.964740004532429	0.951189616811599	194	288
MAPK8IP2	ENSG00000008735.13	22	50600685	50611551	0.736340057317852	0.618062071978703	194	288
MED24	ENSG00000008838.19	17	40019097	40061215	0.115364465291491	0.00924246947410501	194	288
RHOBTB2	ENSG00000008853.16	8	22987417	23020132	0.426873240063825	0.255164611985621	194	288
HEATR5B	ENSG00000008869.11	2	36968383	37084342	0.636070428056785	0.50764741996397	194	288
SEC62	ENSG00000008952.16	3	169966735	169998373	0.866559012393599	0.815959557011337	194	288
RPS20	ENSG00000008988.9	8	56067295	56074581	0.98101423554815	0.97175821206347	194	288
CSDE1	ENSG00000009307.15	1	114716913	114758676	0.156514271851706	0.013642587627283	194	288
UBE3C	ENSG00000009335.17	7	157138913	157269372	0.863899940137635	0.805892128593636	194	288
REV3L	ENSG00000009413.15	6	111299028	111483229	0.0348936435351345	0.000731634319001442	194	288
MASP2	ENSG00000009724.16	1	11026523	11047233	0.816676311929571	0.742511894913537	194	288
FAM76A	ENSG00000009780.15	1	27725979	27763122	0.26664140505185	0.0664368693112654	194	288
TRAF3IP3	ENSG00000009790.14	1	209756032	209778173	0.359375059593631	0.0940924413507349	194	288
POMT2	ENSG00000009830.11	14	77274956	77320883	0.00295659160395313	5.57863042587743e-05	194	288
VTA1	ENSG00000009844.15	6	142147162	142224689	0.22724971712244	0.0354364043623811	194	288
MLXIPL	ENSG00000009950.15	7	73593194	73624543	0.172870443741146	0.0346056753717848	194	288
BAZ1B	ENSG00000009954.10	7	73440398	73522278	0.378832364794322	0.0969002209344486	194	288
RANBP9	ENSG00000010017.12	6	13621498	13711564	0.31546459181988	0.0914913580013332	194	288
ETV7	ENSG00000010030.13	6	36354091	36387800	0.0460519460736821	0.000630425041123386	194	288
SPRTN	ENSG00000010072.15	1	231337853	231355023	0.424456186490978	0.219216338286535	194	288
METTL13	ENSG00000010165.19	1	171781664	171814023	0.0902750321079755	0.0188998079072244	194	288
DYRK4	ENSG00000010219.13	12	4562204	4615302	0.0964558182211197	0.0316681853039734	194	288
ZNF207	ENSG00000010244.18	17	32350203	32381886	0.989272103041483	0.984250790753679	194	288
UQCRC1	ENSG00000010256.10	3	48599003	48610976	0.00210426748171735	2.10133110088877e-10	194	288
STARD3NL	ENSG00000010270.13	7	38178222	38230671	1.32851190084072e-09	2.10923161575084e-15	194	288
CD9	ENSG00000010278.12	12	6199715	6238271	0.354483587104061	0.235942124386173	194	288
HHATL	ENSG00000010282.14	3	42693077	42702827	0.0210554092822923	0.000912997315444966	194	288
NCAPD2	ENSG00000010292.12	12	6493842	6531955	0.739334005001152	0.580787771218384	194	288
IFFO1	ENSG00000010295.19	12	6538375	6556083	0.682294276601245	0.53275316763776	194	288
GIPR	ENSG00000010310.8	19	45668244	45683724	0.414076561365952	0.234085325507536	194	288
PHF7	ENSG00000010318.20	3	52410657	52423641	0.0864886991166395	0.0113313787763582	194	288
SEMA3G	ENSG00000010319.6	3	52433053	52445085	0.27370752238187	0.0362387093574029	194	288
NISCH	ENSG00000010322.15	3	52455118	52493071	0.00356434460588023	2.91973773171933e-08	194	288
STAB1	ENSG00000010327.10	3	52495338	52524384	0.151321303600681	0.0196008079438007	194	288
FUZ	ENSG00000010361.13	19	49807113	49817376	0.96074730573147	0.942777184881281	194	288
SLC6A13	ENSG00000010379.15	12	220621	262873	0.129277800416086	0.0266652461378354	194	288
PRSS3	ENSG00000010438.16	9	33750466	33799231	0.0619131158788605	0.0172530511718308	194	288
ZNF200	ENSG00000010539.11	16	3222325	3236221	0.357257477488265	0.158396274810399	194	288
CD4	ENSG00000010610.9	12	6786858	6820808	0.13238994251413	0.0241430025406267	194	288
LRRC23	ENSG00000010626.14	12	6904733	6914243	0.868572245515252	0.777292064538667	194	288
HFE	ENSG00000010704.18	6	26087281	26098343	0.00699214552831638	3.24012916748691e-08	194	288
SCMH1	ENSG00000010803.16	1	41027200	41242116	0.819206751693808	0.720026384883489	194	288
FYN	ENSG00000010810.17	6	111660332	111873452	0.291806921458891	0.127213766145565	194	288
HIVEP2	ENSG00000010818.9	6	142751467	142956698	0.36233985104199	0.205630910944629	194	288
FMO1	ENSG00000010932.16	1	171248471	171285978	0.864990595146936	0.799846497816253	194	288
ELOA	ENSG00000011007.12	1	23743155	23762059	0.948107046391074	0.901910735838013	194	288
LYPLA2	ENSG00000011009.10	1	23790970	23795539	0.399127169646684	0.224699573482317	194	288
CLCN6	ENSG00000011021.21	1	11807131	11843144	0.290406727491849	0.148750380414325	194	288
MRC2	ENSG00000011028.13	17	62627591	62693597	0.000123055300776016	1.33318879257946e-08	194	288
TSPAN9	ENSG00000011105.12	12	3077355	3286564	0.581027578361251	0.476203538060652	194	288
BTBD7	ENSG00000011114.14	14	93237550	93333092	0.846605331456146	0.775179563547357	194	288
APBA3	ENSG00000011132.11	19	3750880	3761699	0.100723935644391	0.0256081074229395	194	288
MKS1	ENSG00000011143.16	17	58205437	58219605	0.421491338379441	0.18811454210047	194	288
ABHD5	ENSG00000011198.7	3	43690113	43734371	0.878299886033227	0.806752610923862	194	288
AKAP8L	ENSG00000011243.17	19	15380048	15419141	0.604006224712069	0.498961821602838	194	288
MBTD1	ENSG00000011258.15	17	51177425	51260066	0.50277859564322	0.322425252759443	194	288
UTP18	ENSG00000011260.13	17	51260528	51297936	0.0343211753711371	0.00211422385424693	194	288
RNF216	ENSG00000011275.18	7	5620047	5781739	0.637712038783826	0.453528107678899	194	288
TTC19	ENSG00000011295.15	17	15999380	16045015	0.82726238124409	0.717698061581306	194	288
PTBP1	ENSG00000011304.19	19	797075	812327	0.0787016368553324	0.0187946257345334	194	288
DPF1	ENSG00000011332.19	19	38211006	38229714	0.8228219128443	0.738483936341791	194	288
SYT7	ENSG00000011347.9	11	61515313	61581148	0.0182304412705581	0.00161142829378604	194	288
LARS2	ENSG00000011376.9	3	45388506	45549421	0.309464482669285	0.140858296859054	194	288
PIK3C2A	ENSG00000011405.13	11	17077788	17207983	0.654111886026846	0.491811820899184	194	288
PLAUR	ENSG00000011422.11	19	43646095	43670547	0.257779513124257	0.0925935614510248	194	288
ANLN	ENSG00000011426.10	7	36389806	36453791	0.574031837072981	0.458067039800518	194	288
WIZ	ENSG00000011451.17	19	15419980	15449951	0.324951649887593	0.184133241144195	194	288
RABGAP1	ENSG00000011454.16	9	122940833	123104866	0.455868285042646	0.357735882830908	194	288
DCN	ENSG00000011465.16	12	91140484	91183123	0.398112560774704	0.199138525860122	194	288
QPCTL	ENSG00000011478.11	19	45692483	45703989	0.268507348985504	0.0690165966126753	194	288
PPP5C	ENSG00000011485.14	19	46346994	46392981	0.484850502511409	0.2971440842527	194	288
CEP68	ENSG00000011523.13	2	65056366	65086854	0.224081358689908	0.0732377999326989	194	288
MAP4K3	ENSG00000011566.14	2	39249266	39437312	0.53920469998235	0.281919873869019	194	288
ZBTB32	ENSG00000011590.13	19	35704527	35717038	0.0992981879377043	0.0322002103698939	194	288
TYROBP	ENSG00000011600.11	19	35904401	35908295	0.939527213011954	0.915351562954272	194	288
TMEM159	ENSG00000011638.10	16	21158377	21180616	0.17271923544529	0.0841304898665719	194	288
BRCA1	ENSG00000012048.20	17	43044295	43125483	0.978881452230151	0.966348248884373	194	288
ERCC1	ENSG00000012061.15	19	45407333	45478828	0.690413153860904	0.599166295116649	194	288
CD22	ENSG00000012124.16	19	35319261	35347355	0.118978649147202	0.016531486159337	194	288
SEMA3B	ENSG00000012171.19	3	50267558	50277546	0.00188232853789257	2.29851840761843e-10	194	288
LTF	ENSG00000012223.12	3	46435645	46485234	0.382649762713719	0.114589476971192	194	288
EXTL3	ENSG00000012232.8	8	28600469	28753687	0.813175780959699	0.747946322492798	194	288
ELOVL5	ENSG00000012660.13	6	53267398	53349179	0.623273685125613	0.495683159001138	194	288
ALOX5	ENSG00000012779.10	10	45374176	45446119	0.440954845548441	0.135970779849654	194	288
CALCOCO1	ENSG00000012822.15	12	53708517	53727745	0.359117771205957	0.100512121020136	194	288
UBR7	ENSG00000012963.14	14	93207095	93229215	0.703339289968603	0.589761478558165	194	288
MAP4K5	ENSG00000012983.11	14	50418525	50561126	0.174632598405449	0.0624863228314324	194	288
EHD3	ENSG00000013016.15	2	31234337	31269447	0.27539550757722	0.157503265438734	194	288
PSMC4	ENSG00000013275.7	19	39971005	39981441	0.892351288602265	0.849132805518645	194	288
MAN2B2	ENSG00000013288.8	4	6575175	6623362	0.527358725547993	0.317627691523271	194	288
CLDN11	ENSG00000013297.10	3	170418865	170860380	0.0493885547165194	0.00910073968158614	194	288
SLC25A39	ENSG00000013306.15	17	44319625	44324870	0.0780248637784089	0.0119459740356996	194	288
MVP	ENSG00000013364.18	16	29820394	29848039	0.13252676905172	0.0239528930127445	194	288
NUB1	ENSG00000013374.15	7	151341699	151378449	0.495126194830717	0.339162515418294	194	288
PGM3	ENSG00000013375.15	6	83161150	83193936	0.234704865067156	0.0745464955929294	194	288
RWDD2A	ENSG00000013392.7	6	83193379	83198932	0.358385632947911	0.134888095673164	194	288
CLK1	ENSG00000013441.15	2	200853009	200864744	0.192837425824833	0.010172314989605	194	288
POLR3B	ENSG00000013503.9	12	106357658	106510198	0.298113233167664	0.174176896954574	194	288
ANGEL1	ENSG00000013523.9	14	76786725	76826246	0.0245087037822012	0.00130839938076658	194	288
RNF14	ENSG00000013561.17	5	141966820	141990291	0.00631328968139882	8.30227007438869e-05	194	288
DDX11	ENSG00000013573.16	12	31073848	31104791	0.8767149333784	0.359038717049404	194	288
HEBP1	ENSG00000013583.8	12	12974864	13000273	0.223659186092983	0.0991440829144237	194	288
GPRC5A	ENSG00000013588.7	12	12890782	12917937	0.868682926215962	0.811961475591529	194	288
CD6	ENSG00000013725.14	11	60971680	61020377	0.422108169910587	0.193156713528565	194	288
TACC3	ENSG00000013810.18	4	1721490	1745176	0.469948022832838	0.358378463358641	194	288
UFL1	ENSG00000014123.9	6	96521595	96555276	0.00217993148193833	2.70852817669662e-07	194	288
POLA2	ENSG00000014138.8	11	65261762	65305589	0.531881911303475	0.370557606952157	194	288
ZC3H3	ENSG00000014164.6	8	143437655	143541453	0.838072469743496	0.665056020623094	194	288
CAPN1	ENSG00000014216.15	11	65181194	65212006	0.611606463479962	0.423111585196562	194	288
ACPP	ENSG00000014257.15	3	132317367	132368298	0.72223065542638	0.648107172042127	194	288
MDH1	ENSG00000014641.17	2	63588800	63607197	0.756679841753806	0.64596316899404	194	288
SLC30A9	ENSG00000014824.13	4	41990472	42090457	0.0578104957500317	0.0100381955176629	194	288
MTMR11	ENSG00000014914.20	1	149928651	149936867	0.819462739785563	0.767345690580424	194	288
COX15	ENSG00000014919.12	10	99711844	99732100	0.14628428374016	0.0301113315709948	194	288
CCDC88C	ENSG00000015133.18	14	91271323	91417844	0.0589526488996234	0.00870699788131395	194	288
YAF2	ENSG00000015153.14	12	42157104	42238349	0.801359870410582	0.705223775526881	194	288
ZMYND11	ENSG00000015171.19	10	134465	254637	0.465577095466393	0.247346671523696	194	288
DPEP1	ENSG00000015413.9	16	89613308	89638456	0.115022705174828	0.030922463702721	194	288
BID	ENSG00000015475.18	22	17734138	17774770	0.121204434573083	0.031915861998433	194	288
MATR3	ENSG00000015479.18	5	139293648	139331677	0.687750058374166	0.552873664591272	194	288
NPC1L1	ENSG00000015520.14	7	44512535	44541315	0.786530368001819	0.694860975264773	194	288
XYLT2	ENSG00000015532.9	17	50346092	50361151	0.892645678234828	0.854655749829651	194	288
STMN4	ENSG00000015592.16	8	27235323	27258420	0.680227066957671	0.589927667774627	194	288
NUDCD3	ENSG00000015676.17	7	44379121	44490880	0.000187965955482758	2.4823772509933e-08	194	288
ISL1	ENSG00000016082.14	5	51383391	51394738	0.881149924979054	0.814937883835845	194	288
CHDH	ENSG00000016391.10	3	53813734	53846390	0.819597836310555	0.737921262178327	194	288
IL20RA	ENSG00000016402.13	6	136999971	137045180	0.137756651916237	0.0317313986404689	194	288
CLCA4	ENSG00000016602.9	1	86547078	86580754	0.802993519592151	0.687203113059487	194	288
GLT8D1	ENSG00000016864.18	3	52694493	52705635	0.673229403816611	0.528063918532206	194	288
ATP2C1	ENSG00000017260.19	3	130850595	131016712	0.124561606623551	0.0538042303515912	194	288
IGF1	ENSG00000017427.15	12	102415704	102480645	0.660526384959155	0.523354343248334	194	288
RALBP1	ENSG00000017797.12	18	9475009	9538116	0.220940968694375	0.0647349541573581	194	288
RUFY3	ENSG00000018189.12	4	70704801	70807315	0.0006381631612695	3.45733491223551e-14	194	288
CNTN1	ENSG00000018236.14	12	40692442	41072418	0.997038659797576	0.996062432627107	194	288
SLC11A1	ENSG00000018280.16	2	218382029	218396894	0.527555334110634	0.32282293608531	194	288
WWTR1	ENSG00000018408.14	3	149517235	149736714	0.0131768101921909	0.000521972516211741	194	288
AGPS	ENSG00000018510.13	2	177392698	177559299	0.900235753906977	0.840088862162278	194	288
ATP1A2	ENSG00000018625.14	1	160115773	160143591	0.616288994535531	0.397776683424105	194	288
TTC27	ENSG00000018699.11	2	32628032	32821051	0.662515865997869	0.53553487425986	194	288
ZNF582	ENSG00000018869.16	19	56375846	56393545	0.419431090916621	0.257073552117695	194	288
VSIG2	ENSG00000019102.11	11	124747472	124752238	0.043529000315782	0.00425680923248105	194	288
PHLDB1	ENSG00000019144.18	11	118606440	118657315	0.456198096618319	0.259041272787015	194	288
MARCO	ENSG00000019169.10	2	118942166	118994660	0.628239610165036	0.462328146272156	194	288
PRDM11	ENSG00000019485.13	11	45095806	45235110	0.185090066216513	0.0496767040096095	194	288
SYT13	ENSG00000019505.7	11	45240301	45286319	3.45433796412324e-09	5.32509905412967e-18	194	288
SNAI2	ENSG00000019549.9	8	48917768	48921740	0.903596273540172	0.854219164738224	194	288
CD74	ENSG00000019582.14	5	150401637	150412929	0.664341104922424	0.552575027734808	194	288
HGF	ENSG00000019991.15	7	81699006	81770438	0.293011802796328	0.0972132853293832	194	288
ZRANB1	ENSG00000019995.6	10	124942123	124983688	0.303065997119036	0.155326116179989	194	288
NCDN	ENSG00000020129.15	1	35557473	35567274	0.000409184818381568	3.73993796486955e-11	194	288
ADGRA2	ENSG00000020181.17	8	37784191	37843267	0.0168247845381247	0.000580315615703766	194	288
ZFP64	ENSG00000020256.19	20	52051663	52204308	0.600622495836528	0.467656009678883	194	288
MNAT1	ENSG00000020426.10	14	60734742	60969953	0.287591821156402	0.0796959200370975	194	288
SAMD4A	ENSG00000020577.13	14	54567097	54793315	0.738698369620543	0.618416398090543	194	288
RUNX3	ENSG00000020633.18	1	24899511	24965121	0.470014202778521	0.296393850962115	194	288
MRE11	ENSG00000020922.12	11	94415578	94492906	0.0485201376653944	0.00117526187147234	194	288
PLEKHB1	ENSG00000021300.13	11	73646178	73662819	0.010653183748944	0.000351682856425354	194	288
SERPINB1	ENSG00000021355.12	6	2832332	2842006	0.923990526401742	0.904013248895711	194	288
SLC7A9	ENSG00000021488.12	19	32830509	32869766	0.300932114700088	0.140185237534213	194	288
SPAST	ENSG00000021574.11	2	32063611	32157637	0.00194216297191188	4.04967282878641e-12	194	288
NRXN3	ENSG00000021645.18	14	78170373	79868290	0.0268452782820749	0.00176652490919055	194	288
OSBPL5	ENSG00000021762.19	11	3087116	3165770	0.000927487846888544	1.10361406444835e-05	194	288
AQR	ENSG00000021776.10	15	34851782	34969839	0.0534676390988593	0.00783557807166885	194	288
CPS1	ENSG00000021826.14	2	210477682	210679107	0.450938881966182	0.270847725593721	194	288
RTFDC1	ENSG00000022277.12	20	56468585	56519449	0.124870756158155	0.0238245378861204	194	288
NLRP2	ENSG00000022556.15	19	54953130	55001142	0.846689636933817	0.772911445434321	194	288
SLC45A4	ENSG00000022567.9	8	141207166	141308305	0.993262318110084	0.988923761954381	194	288
RNF10	ENSG00000022840.15	12	120533480	120577594	0.0881808053584834	0.00479555888914395	194	288
ZNF839	ENSG00000022976.15	14	102317377	102339229	0.114711084653248	0.0195150832669708	194	288
ZDHHC6	ENSG00000023041.11	10	112424428	112446917	0.945429795520752	0.917660681637491	194	288
GRAMD1B	ENSG00000023171.16	11	123358428	123627774	0.494161435553925	0.344314078943824	194	288
RNH1	ENSG00000023191.16	11	494512	507300	0.180465750668847	0.0585534194813747	194	288
NDUFS1	ENSG00000023228.13	2	206114817	206159584	0.254649928065388	0.140207420413022	194	288
RB1CC1	ENSG00000023287.12	8	52622456	52745843	0.383500000295959	0.131893725442561	194	288
ERP44	ENSG00000023318.7	9	99979179	100099040	0.721153301491838	0.55794757696143	194	288
ALAS1	ENSG00000023330.14	3	52198086	52214327	0.866546687550307	0.797984198474361	194	288
BIRC3	ENSG00000023445.13	11	102317450	102339403	0.176629117512436	0.0299074267985253	194	288
AKAP11	ENSG00000023516.8	13	42272153	42323267	0.825899448444058	0.7432120206784	194	288
GLRX2	ENSG00000023572.8	1	193096468	193106114	0.516368800684043	0.320109795273389	194	288
SNAPC1	ENSG00000023608.4	14	61762357	61796428	0.35020963168293	0.159511353173097	194	288
DERA	ENSG00000023697.12	12	15911172	16037282	0.721213994398945	0.614103740579881	194	288
STRAP	ENSG00000023734.10	12	15882391	15903478	0.834577494996198	0.782698907356185	194	288
ABCC2	ENSG00000023839.10	10	99782732	99852192	0.0432813689369142	0.000930696449139296	194	288
DEF6	ENSG00000023892.10	6	35297852	35321771	0.464710576096785	0.279763646146912	194	288
PLEKHO1	ENSG00000023902.13	1	150149183	150164720	0.0679617550190654	0.0139429714156665	194	288
GCLM	ENSG00000023909.9	1	93885205	93909456	0.27879121286772	0.091663765422467	194	288
UBR2	ENSG00000024048.10	6	42564062	42693504	0.753031168595912	0.658936192238819	194	288
EHD2	ENSG00000024422.11	19	47713343	47743134	0.639663330966786	0.484365952372265	194	288
DEPDC1	ENSG00000024526.16	1	68474152	68497221	0.712968542582287	0.555093701125749	194	288
CCDC28A	ENSG00000024862.17	6	138773509	138793319	0.57417731131289	0.448282906078742	194	288
RRAGD	ENSG00000025039.14	6	89364636	89412270	0.119295725126518	0.0130080996582685	194	288
HSF2	ENSG00000025156.12	6	122399546	122433119	0.0230744516408159	0.000300403829331299	194	288
PHF20	ENSG00000025293.16	20	35771974	35950381	0.163724370842385	0.046699952859509	194	288
HSD17B6	ENSG00000025423.11	12	56752161	56787790	0.99580454637196	0.993164774357539	194	288
NR1H3	ENSG00000025434.18	11	47248300	47269032	0.000172812500323239	7.50697172491992e-11	194	288
TYMP	ENSG00000025708.13	22	50525752	50530056	0.0393522865653807	0.000926361798415448	194	288
NCAPH2	ENSG00000025770.18	22	50508216	50523472	0.373654419168232	0.21214435372439	194	288
TOMM34	ENSG00000025772.7	20	44942130	44960486	0.0437969569876772	0.0152851673894204	194	288
SEC63	ENSG00000025796.13	6	107867756	107957340	0.654572049459417	0.493978441353276	194	288
KPNA6	ENSG00000025800.13	1	32108038	32176375	0.750698672175794	0.657826927319001	194	288
VIM	ENSG00000026025.15	10	17228259	17237593	0.00486864690701748	5.15789983036153e-05	194	288
FAS	ENSG00000026103.21	10	88990582	89015785	0.0355713763294414	0.00366347886762377	194	288
RNASET2	ENSG00000026297.15	6	166929504	166957184	0.0485555274829636	0.00155425122845896	194	288
CD44	ENSG00000026508.17	11	35138870	35232402	0.658258032498009	0.493344048364083	194	288
KCNG1	ENSG00000026559.13	20	51003656	51023129	0.539349622631493	0.363928433544995	194	288
AGPAT4	ENSG00000026652.13	6	161129979	161274061	0.00755352630970435	0.000454306719747571	194	288
SLAMF7	ENSG00000026751.16	1	160739057	160754821	0.108350580072902	0.0120462236163013	194	288
BTN3A1	ENSG00000026950.16	6	26402237	26415216	0.00903458006714661	5.29019189628042e-07	194	288
MIPEP	ENSG00000027001.9	13	23730189	23889419	5.17241818668726e-05	2.57170968647773e-10	194	288
PRKCH	ENSG00000027075.14	14	61187559	61550976	0.454025967568332	0.283496248759345	194	288
INSRR	ENSG00000027644.4	1	156840063	156859018	0.0230248948627913	0.000683919488658794	194	288
IFNGR1	ENSG00000027697.13	6	137197484	137219449	0.328677502210667	0.154554724265374	194	288
B4GALT7	ENSG00000027847.13	5	177600100	177610347	0.023592978322599	0.00064611046305795	194	288
SH2D2A	ENSG00000027869.11	1	156806243	156816862	0.00397951004163155	1.08362871833254e-05	194	288
VRK2	ENSG00000028116.16	2	57907651	58159920	0.0443993744709205	0.00383759773665109	194	288
TNFRSF1B	ENSG00000028137.18	1	12167039	12209228	0.988563855608454	0.985239900223781	194	288
VEZT	ENSG00000028203.17	12	95217746	95302790	9.8796421769341e-05	2.6571165574503e-07	194	288
POU2F2	ENSG00000028277.21	19	42086110	42196585	0.459956800258765	0.289734229212758	194	288
BRD9	ENSG00000028310.17	5	863741	892642	0.129399562945609	0.0490605902934536	194	288
SNX1	ENSG00000028528.14	15	64094123	64146090	0.0016159502962118	1.91767640309842e-09	194	288
TBPL1	ENSG00000028839.9	6	133952170	133988696	0.460527389013474	0.286430823251332	194	288
ARNTL2	ENSG00000029153.14	12	27332854	27425289	0.520279105769194	0.3669096326358	194	288
BCLAF1	ENSG00000029363.16	6	136256627	136289851	0.120198805594594	0.00895097757190699	194	288
SLC39A9	ENSG00000029364.11	14	69398015	69462388	0.862759696533609	0.789311100096455	194	288
ANK1	ENSG00000029534.19	8	41653220	41896762	0.943892432438534	0.916302846803478	194	288
TFB1M	ENSG00000029639.10	6	155257724	155314493	0.116502240775963	0.0209235336905587	194	288
RABEP1	ENSG00000029725.16	17	5282265	5385812	0.254996919755065	0.11532478764009	194	288
NUP160	ENSG00000030066.13	11	47778087	47848555	0.0539551527413296	9.17368190169189e-05	194	288
BAK1	ENSG00000030110.12	6	33572547	33580293	0.647309321653524	0.522417734180152	194	288
MUSK	ENSG00000030304.13	9	110668771	110801620	0.722230600682608	0.610588005129578	194	288
IKZF2	ENSG00000030419.16	2	212999691	213152427	0.00117071312064473	8.0436484503433e-06	194	288
GRN	ENSG00000030582.17	17	44345086	44353102	0.255641383760038	0.0919104178020144	194	288
FAM13B	ENSG00000031003.10	5	137937960	138051961	0.750242358142911	0.609170811911898	194	288
ARHGAP31	ENSG00000031081.10	3	119294373	119420714	0.129380497325128	0.00673327102716182	194	288
CENPQ	ENSG00000031691.6	6	49463378	49493107	0.0161588091620855	0.000214818595257291	194	288
SARS	ENSG00000031698.12	1	109213918	109238169	0.211662354963459	0.0565296951939879	194	288
RANBP3	ENSG00000031823.14	19	5916139	5978142	0.877618703811351	0.845423455643995	194	288
ARID4A	ENSG00000032219.18	14	58298385	58373887	0.965207907425887	0.932796698567675	194	288
TSSC1	ENSG00000032389.12	2	3188925	3377882	0.337717336302348	0.187871749809185	194	288
PNPLA6	ENSG00000032444.15	19	7534010	7561764	0.208696383088318	0.0532911846181248	194	288
IFT88	ENSG00000032742.17	13	20567069	20691437	0.471161277792022	0.302987590629891	194	288
ALG1	ENSG00000033011.11	16	5071819	5087379	0.705645870251611	0.608813454221406	194	288
ZCCHC8	ENSG00000033030.13	12	122471600	122501073	0.0841305058968019	0.00779580993015062	194	288
ABCF2	ENSG00000033050.7	7	151207837	151227230	0.000314044307992291	2.25916839361869e-07	194	288
CHPF2	ENSG00000033100.16	7	151232489	151238763	0.717833296471253	0.57375762369424	194	288
LRRC7	ENSG00000033122.18	1	69568398	70151945	7.20681456107806e-05	1.67508110643525e-06	194	288
FUT8	ENSG00000033170.16	14	65410592	65744121	0.991849981932033	0.988308819676095	194	288
UBA6	ENSG00000033178.12	4	67612652	67701179	0.00308529642073793	4.15049249994321e-05	194	288
GAB2	ENSG00000033327.12	11	78215297	78418348	0.600506778307716	0.440738389572199	194	288
ATP6V0A1	ENSG00000033627.16	17	42458844	42522611	0.541656153546215	0.384601977429118	194	288
PIAS1	ENSG00000033800.13	15	68054179	68198603	0.921592183699347	0.885242141279701	194	288
SLC4A7	ENSG00000033867.16	3	27372721	27484420	0.260352229825639	0.0968865891548511	194	288
APBA2	ENSG00000034053.14	15	28884483	29118315	0.839937256938662	0.784069328421673	194	288
MAP2K3	ENSG00000034152.18	17	21284672	21315240	0.656098064319275	0.500753718265821	194	288
EFCAB1	ENSG00000034239.10	8	48710789	48735311	0.000415622176405134	6.43145467886521e-13	194	288
TMSB10	ENSG00000034510.5	2	84905625	84906662	0.464255932881366	0.344655913362806	194	288
ASTE1	ENSG00000034533.11	3	131013875	131027649	0.0112648108145993	0.000708649306914675	194	288
RNF19A	ENSG00000034677.12	8	100257060	100336218	0.467510677016912	0.314184251463634	194	288
PEX3	ENSG00000034693.14	6	143450807	143490010	0.0319359042472158	0.000324236849150196	194	288
GABARAPL2	ENSG00000034713.7	16	75566351	75577881	0.00941849948084009	0.000143406967907435	194	288
MYOC	ENSG00000034971.16	1	171635417	171652683	0.478231521609898	0.355025014236604	194	288
SH3YL1	ENSG00000035115.21	2	217730	266398	0.22107727716535	0.00396080613070359	194	288
FAM136A	ENSG00000035141.7	2	70295975	70302090	0.028815447862769	0.00229515452215338	194	288
VCL	ENSG00000035403.17	10	73995193	74120254	0.0555773845580038	0.0118476400713426	194	288
DEPDC1B	ENSG00000035499.12	5	60596912	60700190	0.206807770256261	0.0411524185919619	194	288
DAPK2	ENSG00000035664.11	15	63907036	64072033	0.7540512742935	0.625691723702961	194	288
NSMAF	ENSG00000035681.7	8	58583504	58659844	0.261869279773105	0.122197883824684	194	288
ADSS	ENSG00000035687.9	1	244408494	244452134	0.977338958084228	0.968608777892933	194	288
TIMP2	ENSG00000035862.12	17	78852977	78925387	0.763175166622759	0.662543398062142	194	288
RFC1	ENSG00000035928.15	4	39287456	39366375	0.20835171478008	0.064579123822912	194	288
TBC1D23	ENSG00000036054.12	3	100261000	100325251	4.3168975688471e-05	1.52704696392531e-12	194	288
CUL3	ENSG00000036257.12	2	224470150	224585397	0.707764107823043	0.564139303269091	194	288
MYOM2	ENSG00000036448.9	8	2045040	2165552	0.58714091563698	0.463909699820275	194	288
CYP46A1	ENSG00000036530.8	14	99684304	99727301	0.361033180971831	0.184947723650639	194	288
ZZZ3	ENSG00000036549.12	1	77562416	77683419	0.221267464858601	0.0687320856531285	194	288
USP2	ENSG00000036672.15	11	119355215	119381726	0.180841156583816	0.037210970597635	194	288
TUBG2	ENSG00000037042.8	17	42659305	42667006	0.0457410246224556	2.02217793534335e-05	194	288
RPL26L1	ENSG00000037241.7	5	172958779	172969771	0.206710769844154	0.098962367203421	194	288
FLT4	ENSG00000037280.15	5	180601506	180649624	0.677781597302632	0.523479705777177	194	288
NSUN2	ENSG00000037474.14	5	6599239	6633291	0.000273631980025677	9.35329660015715e-10	194	288
FBXO42	ENSG00000037637.10	1	16246839	16352454	0.658840937646234	0.455570131390497	194	288
MFAP3	ENSG00000037749.11	5	154038937	154220478	0.296612558523782	0.148394224730725	194	288
MRI1	ENSG00000037757.13	19	13764532	13774167	0.00787251647396115	4.66281183045657e-05	194	288
METTL1	ENSG00000037897.16	12	57768471	57772599	0.135724630659917	0.00287265044332114	194	288
HOXC8	ENSG00000037965.5	12	54009106	54012362	0.902207381426968	0.848478114682787	194	288
AGA	ENSG00000038002.8	4	177430770	177442503	0.141717229435787	0.0236144222886353	194	288
PI4K2B	ENSG00000038210.12	4	25233975	25279092	0.0456635184199491	0.00369027024930156	194	288
BOD1L1	ENSG00000038219.12	4	13568738	13627723	0.148855178038392	0.0347927279112696	194	288
MAT2B	ENSG00000038274.16	5	163503114	163519336	0.641687363302693	0.5130056181611	194	288
TLL1	ENSG00000038295.7	4	165873258	166103895	0.409603562938583	0.180060821167078	194	288
EDC4	ENSG00000038358.14	16	67873023	67884503	7.28893102869871e-05	1.75841945220127e-11	194	288
TRIO	ENSG00000038382.18	5	14143702	14532128	0.228576521419271	0.0831171749394156	194	288
VCAN	ENSG00000038427.15	5	83471465	83582303	0.800463968384105	0.698540842094063	194	288
CLEC16A	ENSG00000038532.14	16	10944488	11182189	0.289706226918843	0.121138587380127	194	288
MSR1	ENSG00000038945.14	8	16107878	16567490	0.520718590663218	0.393202536089916	194	288
CDH1	ENSG00000039068.18	16	68737225	68835548	0.00329559037641015	1.57970087192325e-06	194	288
SKIV2L2	ENSG00000039123.15	5	55307760	55425581	0.231770322786156	0.0595339499016246	194	288
DNAH5	ENSG00000039139.9	5	13690331	13944543	9.92835550312873e-09	1.9514303322725e-13	194	288
ZFYVE16	ENSG00000039319.16	5	80408013	80479350	0.892398553082774	0.832424085305101	194	288
FAM65A	ENSG00000039523.19	16	67518418	67546788	0.00160070899517782	7.42624646402813e-14	194	288
C6	ENSG00000039537.13	5	41142234	41261438	0.942636647531357	0.913328084573253	194	288
RAI14	ENSG00000039560.13	5	34656237	34832627	0.164689671503325	0.0388461003052617	194	288
SOX30	ENSG00000039600.10	5	157625679	157671480	0.975098099464206	0.964240967753096	194	288
PNKP	ENSG00000039650.11	19	49859882	49867909	0.0440221388316137	0.00770060689627842	194	288
PHLPP2	ENSG00000040199.18	16	71644751	71724701	0.0612703997925514	3.30381403617961e-05	194	288
SPDL1	ENSG00000040275.16	5	169583634	169604778	0.279959848472837	0.110392088310898	194	288
STAU2	ENSG00000040341.17	8	73420369	73747708	0.786227517674874	0.703517352196808	194	288
PQLC2	ENSG00000040487.12	1	19312326	19329300	0.273411510766765	0.120240059512783	194	288
CTNS	ENSG00000040531.14	17	3636468	3661542	0.197640235131954	0.0578033162096048	194	288
RTN4R	ENSG00000040608.13	22	20241415	20283246	0.162850355745326	0.0690572736173424	194	288
PHF23	ENSG00000040633.12	17	7235028	7239722	0.948391338627347	0.931216933821703	194	288
INPP4A	ENSG00000040933.15	2	98444854	98594390	0.725812608644022	0.529424656507813	194	288
RAB27B	ENSG00000041353.9	18	54717860	54895516	0.312009038091375	0.137673310602405	194	288
PSMA4	ENSG00000041357.15	15	78540405	78552419	0.605915548813071	0.453064187436369	194	288
MYO16	ENSG00000041515.15	13	108596152	109208007	0.0467773177213261	0.00508804477303874	194	288
LSG1	ENSG00000041802.10	3	194640788	194672477	0.00019814483004818	6.51636488715388e-08	194	288
PARP3	ENSG00000041880.14	3	51942345	51948867	0.408202834891488	0.117235202935311	194	288
TNC	ENSG00000041982.15	9	115019578	115118257	0.246938173961499	0.0628611654646875	194	288
THAP3	ENSG00000041988.15	1	6624866	6634167	0.0902790308209505	0.0215587493633048	194	288
FAM65C	ENSG00000042062.11	20	50586108	50691528	0.307843377425568	0.137597142617146	194	288
TDP1	ENSG00000042088.13	14	89954939	90044768	0.113450617360949	0.0320957034517075	194	288
AIFM2	ENSG00000042286.14	10	70098223	70132934	0.408071488883313	0.281803754455817	194	288
SPATA7	ENSG00000042317.16	14	88384924	88470350	0.796457239675692	0.709496180729306	194	288
MED17	ENSG00000042429.11	11	93784227	93814963	0.0969594359550702	0.00680517978977657	194	288
RETSAT	ENSG00000042445.13	2	85342088	85354393	0.261454750533888	0.0799700920442128	194	288
CAPG	ENSG00000042493.15	2	85394748	85418432	0.226389912791552	0.112088666640047	194	288
AP2S1	ENSG00000042753.11	19	46838136	46850992	0.180340656220479	0.0540505900159334	194	288
TG	ENSG00000042832.11	8	132866958	133134903	0.38115271183889	0.227579504854519	194	288
ADAM28	ENSG00000042980.12	8	24294040	24359018	0.181829790946943	0.0606784465054348	194	288
DCUN1D1	ENSG00000043093.13	3	182938074	182985953	0.990578180438024	0.98655100105978	194	288
JADE2	ENSG00000043143.20	5	134524312	134583230	0.841837718230767	0.753422639958683	194	288
LCP2	ENSG00000043462.11	5	170246237	170298227	0.33775372349722	0.192964514499016	194	288
TRIT1	ENSG00000043514.15	1	39841022	39883511	0.0141882065746909	0.000583656789311539	194	288
ADRB1	ENSG00000043591.5	10	114044056	114046908	0.298824439295994	0.149779681975359	194	288
CUL7	ENSG00000044090.8	6	43037617	43053945	0.00125472105386101	8.58609941478372e-06	194	288
CTNNA1	ENSG00000044115.20	5	138610967	138935034	0.462334942717353	0.297448548037355	194	288
CNTLN	ENSG00000044459.14	9	17134982	17503923	0.203551442226168	0.0709542700177411	194	288
EPHA3	ENSG00000044524.10	3	89107524	89482134	0.0667085997066491	0.0017619148724907	194	288
HSPA5	ENSG00000044574.7	9	125234853	125241330	0.291296735918312	0.0741269794357726	194	288
DSG2	ENSG00000046604.12	18	31498043	31549008	0.95345295635062	0.92456355094882	194	288
PREX2	ENSG00000046889.18	8	67952118	68237030	0.508285941960315	0.327589497539949	194	288
WDR37	ENSG00000047056.14	10	1049538	1132297	0.11810669106203	0.0385570160266011	194	288
YTHDC2	ENSG00000047188.15	5	113513683	113595284	0.119586319006866	0.00739131668724068	194	288
ATP6V1H	ENSG00000047249.17	8	53715557	53843558	0.00327245286702553	5.76491631928321e-11	194	288
POLR2B	ENSG00000047315.15	4	56978824	57030399	0.303031699736792	0.0926356559682845	194	288
FAM214A	ENSG00000047346.12	15	52581321	52709817	0.343729632746541	0.182023620052975	194	288
ARAP2	ENSG00000047365.11	4	35948221	36244509	0.8638886973703	0.80765277144235	194	288
TPR	ENSG00000047410.13	1	186311652	186375693	0.0564619267864724	0.00265092339335557	194	288
CP	ENSG00000047457.13	3	149162410	149222055	0.0631338863172533	0.0125108494964285	194	288
KIAA0556	ENSG00000047578.12	16	27550152	27780369	0.00718538979540365	4.86981641352569e-05	194	288
DTNBP1	ENSG00000047579.19	6	15522801	15663058	0.840870425106359	0.769692641692462	194	288
ANO2	ENSG00000047617.14	12	5531869	5946232	0.304588926703337	0.131877954461172	194	288
C12orf4	ENSG00000047621.11	12	4487728	4538508	0.333097948120769	0.192236387485874	194	288
MAP4	ENSG00000047849.21	3	47850690	48089272	0.435627005669465	0.216553879277296	194	288
GOPC	ENSG00000047932.13	6	117560269	117602542	0.188389719317308	0.0358720660912807	194	288
USP28	ENSG00000048028.11	11	113797874	113875570	0.156162534131447	0.0382793103233245	194	288
HDAC9	ENSG00000048052.21	7	18086949	19002416	0.464481878701447	0.337902412758931	194	288
TSPAN17	ENSG00000048140.17	5	176647387	176659054	0.884962703621705	0.824543119587296	194	288
NOP16	ENSG00000048162.20	5	176383938	176388975	0.553163399556916	0.340516866968747	194	288
CC2D2A	ENSG00000048342.15	4	15469865	15601557	0.313752397112452	0.108254867087471	194	288
RRM2B	ENSG00000048392.11	8	102204502	102239118	0.929130114025842	0.894392057183601	194	288
ZNF800	ENSG00000048405.9	7	127346790	127431924	0.823889200415852	0.721223685558038	194	288
SNX29	ENSG00000048471.13	16	11976737	12574289	0.121385089559421	0.0342492690881898	194	288
LMO3	ENSG00000048540.14	12	16548373	16610594	0.838555329212999	0.750091435514827	194	288
MRPS10	ENSG00000048544.5	6	42206801	42217865	0.0143573870772999	0.000173251866553829	194	288
RSF1	ENSG00000048649.13	11	77659996	77821017	0.731928486603794	0.587616103032044	194	288
VPS13D	ENSG00000048707.13	1	12230067	12512047	0.0372677848640545	0.00616121924943249	194	288
CELF2	ENSG00000048740.18	10	10798397	11336675	0.191399844501583	0.0592369731302343	194	288
FAM120A	ENSG00000048828.16	9	93451722	93566107	0.015390194964156	5.45057848209198e-05	194	288
R3HDM1	ENSG00000048991.16	2	135531455	135725270	4.66209653541208e-05	2.16047063138815e-14	194	288
COL9A2	ENSG00000049089.13	1	40300487	40317294	0.39348664909533	0.201358818641242	194	288
KITLG	ENSG00000049130.14	12	88492793	88580851	3.99016548863113e-05	1.1466582544448e-12	194	288
ERCC8	ENSG00000049167.13	5	60873831	60945073	0.00639615179490328	2.97414574083946e-05	194	288
ADAMTS6	ENSG00000049192.14	5	65148736	65481920	0.359352587260473	0.193933759036602	194	288
H6PD	ENSG00000049239.12	1	9234775	9271337	0.0402104673908859	0.00296738376925651	194	288
VAMP3	ENSG00000049245.12	1	7771269	7781432	0.317649762691507	0.178302084200386	194	288
PER3	ENSG00000049246.14	1	7784320	7845177	0.498391148701859	0.336563953705467	194	288
TNFRSF9	ENSG00000049249.8	1	7915894	7943165	0.587208177150373	0.44051505947053	194	288
EPN3	ENSG00000049283.17	17	50532543	50543750	0.00439931937488266	9.8991003621364e-05	194	288
LTBP1	ENSG00000049323.15	2	32946972	33399509	0.796053841804329	0.725155921402002	194	288
RCN1	ENSG00000049449.8	11	31816384	32105755	0.00142654489812782	6.34893202468086e-06	194	288
ELN	ENSG00000049540.16	7	74027789	74069907	0.503992882793517	0.288358288502727	194	288
RFC2	ENSG00000049541.10	7	74231499	74254458	0.811366066765446	0.740963074394977	194	288
ARID1B	ENSG00000049618.22	6	156777432	157210779	0.841948686508194	0.779508968404581	194	288
CLPTM1L	ENSG00000049656.13	5	1317744	1345099	0.0885624339074442	0.0174894169087047	194	288
NEDD4L	ENSG00000049759.17	18	58044367	58401540	0.456404809784854	0.269331540940631	194	288
HEXB	ENSG00000049860.13	5	74640023	74722647	0.405773777980866	0.248788258910325	194	288
PTCD2	ENSG00000049883.14	5	72320527	72368395	0.405698036143769	0.212950556426896	194	288
JKAMP	ENSG00000050130.17	14	59484443	59505404	0.0365060155196036	1.54767577015973e-06	194	288
DKK3	ENSG00000050165.17	11	11963106	12009769	0.78705853239146	0.660817761052749	194	288
ARHGEF5	ENSG00000050327.14	7	144355288	144380632	0.252578255896361	0.12020105599218	194	288
NFE2L3	ENSG00000050344.8	7	26152240	26187125	0.803060090655833	0.759535897059714	194	288
MCUR1	ENSG00000050393.11	6	13786557	13814568	0.00603313022371762	4.32240210507404e-05	194	288
LIMA1	ENSG00000050405.13	12	50175788	50283546	0.181490550971809	0.0412886540392581	194	288
LETMD1	ENSG00000050426.15	12	51047962	51060424	0.000409997959763911	2.25366713367775e-12	194	288
SLC4A8	ENSG00000050438.16	12	51403073	51515763	0.812640473093435	0.748618728357702	194	288
LAMC3	ENSG00000050555.17	9	131009082	131094473	0.12957558862501	0.0151269972048135	194	288
PTGER3	ENSG00000050628.20	1	70852353	71047808	0.400065890064053	0.213446440317423	194	288
MAPK9	ENSG00000050748.17	5	180233143	180292099	0.0111834685062806	0.00054803325509379	194	288
COL23A1	ENSG00000050767.15	5	178237618	178590555	0.0455693921713597	0.0107346239189263	194	288
BCAR1	ENSG00000050820.16	16	75228198	75268053	0.0782045929067308	0.0129156086969321	194	288
FAM160A2	ENSG00000051009.10	11	6211335	6234711	0.033421636599865	0.00090708102250606	194	288
HERPUD1	ENSG00000051108.14	16	56932048	56944863	0.663296534535333	0.591538875113343	194	288
HOMER3	ENSG00000051128.18	19	18929201	18941261	0.0511377951024546	0.00215157161272796	194	288
RAD51	ENSG00000051180.16	15	40694796	40732339	0.127588379871861	0.0436952404460015	194	288
POLQ	ENSG00000051341.13	3	121431427	121546641	0.548990846340334	0.255831389239646	194	288
PIK3CB	ENSG00000051382.8	3	138652699	138834938	0.759227979385952	0.644878215053818	194	288
CYBA	ENSG00000051523.10	16	88643283	88651152	0.381517541601547	0.208129681182758	194	288
THOC3	ENSG00000051596.9	5	175917873	176034680	0.895440904775769	0.853705890758236	194	288
HEBP2	ENSG00000051620.10	6	138403561	138422042	0.758051980229028	0.638860510170256	194	288
MPHOSPH9	ENSG00000051825.14	12	123152320	123244014	0.598398557694669	0.390421684318253	194	288
PLEKHA5	ENSG00000052126.14	12	19129752	19376400	0.971630662150572	0.96010389603042	194	288
PRSS8	ENSG00000052344.15	16	31131605	31135762	0.826816269110961	0.730625166742433	194	288
SIKE1	ENSG00000052723.11	1	114769479	114780685	0.993317959697754	0.990765798878179	194	288
RRP12	ENSG00000052749.13	10	97356701	97426076	0.446149544972275	0.291962918773592	194	288
FNIP2	ENSG00000052795.12	4	158769138	158908049	0.787666668894108	0.681005504069544	194	288
MSMO1	ENSG00000052802.12	4	165327623	165343160	0.0642573622411217	0.00189991128505278	194	288
TTC17	ENSG00000052841.14	11	43358932	43494933	0.0511465252130228	0.00746904884788483	194	288
FSTL4	ENSG00000053108.16	5	133196455	133612564	0.825606371520576	0.750394871520751	194	288
FOXN3	ENSG00000053254.15	14	89124871	89619149	0.835015931087051	0.768182426066678	194	288
METTL24	ENSG00000053328.8	6	110245928	110358272	0.341604264193715	0.132703592383731	194	288
AKR7A2	ENSG00000053371.12	1	19303965	19312146	0.40677651570155	0.251022799861981	194	288
MRTO4	ENSG00000053372.4	1	19251553	19260128	0.416426999500222	0.263230527969224	194	288
NNAT	ENSG00000053438.8	20	37521215	37523693	0.658890320053862	0.517100752145977	194	288
USE1	ENSG00000053501.12	19	17215346	17219829	0.101458391826185	0.0292912252773909	194	288
MCF2L2	ENSG00000053524.12	3	183178043	183428778	0.408283854556919	0.243703350420946	194	288
NRIP2	ENSG00000053702.14	12	2825348	2835544	0.299416269330034	0.10621526466732	194	288
LAMA3	ENSG00000053747.15	18	23689443	23955066	0.837226566217634	0.756172119533772	194	288
AP5M1	ENSG00000053770.11	14	57269009	57298742	0.679085810493405	0.540568189064943	194	288
ANAPC4	ENSG00000053900.10	4	25377213	25418498	0.335253175671008	0.0322175829648823	194	288
KCNQ1	ENSG00000053918.15	11	2444684	2849109	0.478857131648401	0.360737100239253	194	288
TRAPPC3	ENSG00000054116.11	1	36136570	36155964	0.492625947006756	0.317427101722879	194	288
THRAP3	ENSG00000054118.13	1	36224416	36305357	0.0356724895496172	0.00804379367194485	194	288
PHPT1	ENSG00000054148.17	9	136849091	136850942	0.904002178163434	0.868717740447268	194	288
ENTPD2	ENSG00000054179.11	9	137048098	137054045	0.555592840099276	0.388734914997113	194	288
LY75	ENSG00000054219.10	2	159803355	159904749	0.129384448204903	0.00428475284665943	194	288
ARID4B	ENSG00000054267.21	1	235166895	235328219	0.302661514826202	0.186081710075342	194	288
OPN3	ENSG00000054277.13	1	241590114	241677376	0.430660426748392	0.253723050025976	194	288
SDCCAG8	ENSG00000054282.15	1	243256034	243489140	0.805878360646503	0.679322611400208	194	288
PTPRN	ENSG00000054356.13	2	219289623	219309648	0.654522771205718	0.51814833320599	194	288
HHAT	ENSG00000054392.12	1	210328252	210676296	0.0653329697579276	0.00484042730346221	194	288
KIF1B	ENSG00000054523.17	1	10210805	10381603	0.147262749342122	0.041313710863727	194	288
FOXC1	ENSG00000054598.6	6	1609972	1613897	0.839423190996015	0.776206717718453	194	288
TBC1D22A	ENSG00000054611.13	22	46762617	47175699	0.940525534584063	0.911901625927397	194	288
SYNE2	ENSG00000054654.16	14	63852983	64226433	0.0144039094110358	0.000451267054363876	194	288
PLEKHH1	ENSG00000054690.13	14	67533301	67589310	0.0203273465652433	0.00138287430584872	194	288
ATP9A	ENSG00000054793.13	20	51596514	51768634	0.330339716439168	0.142384497568238	194	288
CBLN4	ENSG00000054803.3	20	55997440	56005472	0.192830130177322	0.0894426413736116	194	288
CHRDL2	ENSG00000054938.15	11	74696429	74731385	0.000157695495390592	4.27065990969986e-14	194	288
FAM168A	ENSG00000054965.10	11	73400487	73598189	0.179669207668275	0.0548652547674227	194	288
RELT	ENSG00000054967.12	11	73376264	73397472	0.134545035300992	0.0105816339869422	194	288
GALC	ENSG00000054983.16	14	87837820	87993665	0.23721402799841	0.0682140358274835	194	288
NOP58	ENSG00000055044.10	2	202265716	202303666	3.41592954811104e-05	6.02514063106672e-15	194	288
SZRD1	ENSG00000055070.16	1	16352575	16398145	0.195866917994212	0.0359626145647457	194	288
KCNH2	ENSG00000055118.14	7	150944961	150978315	0.724292843401639	0.590643180519597	194	288
CUL1	ENSG00000055130.15	7	148698665	148801036	0.563290272427045	0.404515924665494	194	288
FAM114A2	ENSG00000055147.18	5	153990128	154038905	0.544252520666905	0.37641732841822	194	288
CYFIP2	ENSG00000055163.19	5	157266079	157395533	0.661039377820739	0.525254758322454	194	288
TAB2	ENSG00000055208.18	6	149317534	149411613	0.0293829799113396	0.00258323146144363	194	288
GINM1	ENSG00000055211.12	6	149566294	149591748	0.175164690764719	0.0322848322129448	194	288
EIF2AK2	ENSG00000055332.16	2	37099245	37157065	0.852929053034515	0.79857295986047	194	288
USP36	ENSG00000055483.19	17	78787381	78841441	0.480952734169056	0.0284303281643441	194	288
KMT2C	ENSG00000055609.17	7	152134922	152436005	0.745883932020053	0.652401428277269	194	288
MCOLN3	ENSG00000055732.12	1	85018082	85048499	0.000128639791481523	1.06738111925481e-07	194	288
CCDC85A	ENSG00000055813.5	2	56184123	56386173	0.00318765088234292	3.89690303990564e-05	194	288
PUM2	ENSG00000055917.15	2	20248691	20352234	0.534634504777288	0.408532396064546	194	288
MRPL43	ENSG00000055950.16	10	100969458	100987366	0.184337711543718	0.0509440980035051	194	288
ITIH4	ENSG00000055955.15	3	52812975	52830739	3.16391227911964e-07	5.20949405587636e-14	194	288
ITIH1	ENSG00000055957.10	3	52777592	52792068	0.650259622596469	0.485890825403406	194	288
HPF1	ENSG00000056050.6	4	169729465	169757953	0.194958833906423	0.0386549446978873	194	288
ZFR	ENSG00000056097.15	5	32354350	32444761	0.368230848633631	0.207293746836186	194	288
PHF21B	ENSG00000056487.15	22	44881162	45009999	0.0193145359047751	0.00314376019962056	194	288
TRAF1	ENSG00000056558.10	9	120902393	120929173	0.944023163661497	0.915906146917716	194	288
RC3H2	ENSG00000056586.15	9	122844556	122905341	0.0611310576109625	0.0130113036464757	194	288
IL17RB	ENSG00000056736.9	3	53846580	53865800	0.0874538916044627	0.00637377666379237	194	288
TRAF3IP2	ENSG00000056972.18	6	111556454	111606278	0.78379985785813	0.699982151736515	194	288
DCBLD2	ENSG00000057019.15	3	98795941	98901689	0.947733007057377	0.926087783756379	194	288
SOAT1	ENSG00000057252.12	1	179293714	179358680	0.0159736367475319	1.68876017524279e-06	194	288
PKP2	ENSG00000057294.14	12	32790745	32896840	0.649278365453909	0.47024497287995	194	288
MSH4	ENSG00000057468.6	1	75796882	75913238	0.080739035569317	0.00359011642312441	194	288
GDI2	ENSG00000057608.16	10	5765223	5842132	0.393612203465993	0.223798683629444	194	288
PRDM1	ENSG00000057657.15	6	106086320	106109939	0.268390174449495	0.131141425436351	194	288
ATG5	ENSG00000057663.14	6	106045423	106325791	0.89506808727291	0.832210458703221	194	288
TMCC3	ENSG00000057704.12	12	94567124	94650562	0.00180626058923269	9.53280658025133e-06	194	288
PITHD1	ENSG00000057757.9	1	23778405	23788232	0.812036522869563	0.686753386486177	194	288
MTA3	ENSG00000057935.13	2	42494569	42756947	0.283242161576112	0.165797891362689	194	288
USP13	ENSG00000058056.8	3	179652755	179789401	0.266749175190833	0.159013086295975	194	288
ATP11B	ENSG00000058063.15	3	182793500	182921239	0.363000469492441	0.231721913036175	194	288
LAMC2	ENSG00000058085.14	1	183186238	183244900	0.000279428829048951	2.45173313172329e-11	194	288
CDK14	ENSG00000058091.16	7	90563735	91210590	0.2615784158456	0.152599526018732	194	288
SEC61A1	ENSG00000058262.9	3	128051641	128071683	0.810582074324567	0.70538256639551	194	288
PPP1R12A	ENSG00000058272.16	12	79773563	79934900	0.432091539138473	0.204959872592835	194	288
RASGRF1	ENSG00000058335.15	15	78959947	79090773	0.155652245215253	0.0310198767573861	194	288
CAMK2B	ENSG00000058404.19	7	44217150	44334577	0.0556761507353874	0.00597453059358908	194	288
CROCC	ENSG00000058453.16	1	16921950	16972979	0.0159258138221202	0.00230922428866158	194	288
POLR3E	ENSG00000058600.15	16	22297375	22335103	0.668755831482579	0.491625662840273	194	288
ATP2B4	ENSG00000058668.14	1	203626561	203744081	0.835009759736998	0.781786342174069	194	288
ZC3H11A	ENSG00000058673.16	1	203795654	203850514	0.618623598714596	0.497867988617949	194	288
RIOK2	ENSG00000058729.10	5	97160867	97183260	0.823683891111825	0.706985231359476	194	288
YIPF1	ENSG00000058799.14	1	53851719	53889834	0.897313726515956	0.838993636477977	194	288
NDC1	ENSG00000058804.11	1	53765460	53838860	0.424299904677442	0.263434479150007	194	288
DGKG	ENSG00000058866.14	3	186147201	186362237	0.256499244924537	0.126764723975904	194	288
FLYWCH1	ENSG00000059122.16	16	2911937	2951208	0.0138466197448288	1.4035971296231e-20	194	288
UNKL	ENSG00000059145.18	16	1364114	1414751	0.066602780427189	0.0142470266448879	194	288
TBXAS1	ENSG00000059377.16	7	139777051	140020325	0.276073193659171	0.173807052210312	194	288
PARP12	ENSG00000059378.12	7	140023744	140063721	0.900555670638769	0.835056361623926	194	288
ALDH18A1	ENSG00000059573.8	10	95605929	95656706	0.000456556479527721	4.07091683891881e-09	194	288
TARBP1	ENSG00000059588.9	1	234391313	234479103	0.691521244061263	0.602072684745202	194	288
GATB	ENSG00000059691.11	4	151670504	151761023	0.300804958211198	0.126841933901872	194	288
MXD1	ENSG00000059728.10	2	69897688	69942945	0.312630856926085	0.135325354501699	194	288
CDK17	ENSG00000059758.7	12	96278261	96400560	0.971792630708915	0.955242877836977	194	288
DNAJC25	ENSG00000059769.19	9	111631352	111654351	0.756163523764077	0.577788678609716	194	288
SLC2A3	ENSG00000059804.15	12	7919230	7936275	0.0404283082496239	0.00856688842574979	194	288
PSD	ENSG00000059915.16	10	102402617	102421539	3.65343379076767e-05	4.62893074640487e-12	194	288
CTDP1	ENSG00000060069.16	18	79679801	79756623	0.331593472048363	0.182382303045769	194	288
YBX3	ENSG00000060138.12	12	10699089	10723312	0.721111897040111	0.604654214858531	194	288
STYK1	ENSG00000060140.8	12	10618939	10674318	0.272558116634223	0.0956946170070463	194	288
WNK1	ENSG00000060237.16	12	752593	911452	0.530001734979997	0.383322938537024	194	288
CCAR1	ENSG00000060339.13	10	68721012	68792377	0.911726757013959	0.872788206325157	194	288
OGFR	ENSG00000060491.16	20	62804835	62814000	0.751062407885095	0.64677750927586	194	288
GNA15	ENSG00000060558.3	19	3136193	3163769	0.481973969086459	0.379926978308974	194	288
PIGV	ENSG00000060642.10	1	26787472	26798398	0.65194338290859	0.431832653287643	194	288
PTPRU	ENSG00000060656.19	1	29236516	29326813	0.210220936184305	0.0710326985397756	194	288
SNRNP40	ENSG00000060688.12	1	31259568	31296782	0.068911904841208	0.00926741145347802	194	288
RIMBP2	ENSG00000060709.14	12	130396137	130517917	0.397202874009916	0.249737665514164	194	288
COL11A1	ENSG00000060718.20	1	102876467	103108496	0.00149012666887836	4.91559716747084e-11	194	288
QSER1	ENSG00000060749.14	11	32893178	32993316	0.832842196521708	0.695456934799592	194	288
MPC1	ENSG00000060762.18	6	166364919	166383013	0.600183312420343	0.491648935595429	194	288
ACAA1	ENSG00000060971.17	3	38103129	38137242	0.532550855042256	0.314128505752598	194	288
BCAT1	ENSG00000060982.14	12	24810022	24949459	0.0168644623375159	0.00248935885257862	194	288
HDAC7	ENSG00000061273.17	12	47782754	47833132	0.231314580328178	0.047136483289153	194	288
LZTS1	ENSG00000061337.15	8	20246165	20303963	0.229782493879546	0.0311550606358438	194	288
PRDM6	ENSG00000061455.10	5	123089121	123194266	0.098532337032434	0.0105775791019451	194	288
SPAG4	ENSG00000061656.9	20	35615892	35621049	0.0367270823223984	0.000314598358408045	194	288
NCKAP1	ENSG00000061676.14	2	182909115	183038858	0.182973182212459	0.0394921913193987	194	288
MRPS35	ENSG00000061794.12	12	27710773	27756295	0.28516266071179	0.0483388137760325	194	288
GUCY1B3	ENSG00000061918.12	4	155758992	155807591	0.220370864100721	0.125967226497375	194	288
SFSWAP	ENSG00000061936.9	12	131711089	131799737	0.776836207488478	0.659280785288206	194	288
TNK2	ENSG00000061938.16	3	195863364	195911945	0.166019364728912	0.0554849483417519	194	288
MON2	ENSG00000061987.14	12	62466817	62600479	0.944022301002742	0.923163257456953	194	288
CDH3	ENSG00000062038.13	16	68636189	68722616	0.00272200166690748	2.56740843242486e-09	194	288
GPBP1	ENSG00000062194.15	5	57173948	57264679	0.81449439676888	0.738104142850261	194	288
DGAT2	ENSG00000062282.14	11	75759512	75801535	0.165026410237049	0.0184814615620604	194	288
ZNF112	ENSG00000062370.16	19	44326555	44367217	0.046778286789794	0.00171471624634659	194	288
CS	ENSG00000062485.18	12	56271699	56300392	0.496767731469864	0.223281535589321	194	288
LTK	ENSG00000062524.15	15	41503638	41513887	0.0259099740466778	0.000538789951210063	194	288
MRPS24	ENSG00000062582.13	7	43866558	43869893	0.811598615411164	0.722920831499002	194	288
ELMO2	ENSG00000062598.17	20	46366049	46432985	0.267738669185637	0.120967608717738	194	288
WAPL	ENSG00000062650.17	10	86435256	86521815	0.948080640969577	0.916635637804553	194	288
VMP1	ENSG00000062716.12	17	59707192	59841092	0.80167460757026	0.697438103052427	194	288
APPBP2	ENSG00000062725.9	17	60443149	60526219	1.79918243859877e-06	2.4541587640766e-12	194	288
POLD1	ENSG00000062822.12	19	50384204	50418018	0.375168788722265	0.224685926012133	194	288
SEZ6	ENSG00000063015.19	17	28954901	29006440	0.81966888133312	0.751635991244989	194	288
EIF4B	ENSG00000063046.17	12	53006158	53042209	0.299599848538358	0.190262591540391	194	288
SLC6A16	ENSG00000063127.15	19	49289638	49325225	0.869288862446074	0.806494344296653	194	288
GLTSCR1	ENSG00000063169.10	19	47609123	47703277	0.903420956962848	0.872875936006716	194	288
SPHK2	ENSG00000063176.15	19	48624133	48630029	0.179359461067029	0.0909634191212148	194	288
RPL18	ENSG00000063177.12	19	48615328	48619271	0.238039141687589	0.0900333116356999	194	288
CA11	ENSG00000063180.8	19	48637942	48646312	0.2634141250001	0.151352217436011	194	288
ISOC2	ENSG00000063241.7	19	55452985	55462343	0.218701401212182	0.104249801023278	194	288
U2AF2	ENSG00000063244.12	19	55654146	55674648	0.624952194567843	0.508620473648065	194	288
EPN1	ENSG00000063245.14	19	55675226	55709858	0.74005041291449	0.619215156966374	194	288
MED29	ENSG00000063322.13	19	39391303	39400637	0.999372910375374	0.999111915397208	194	288
AHRR	ENSG00000063438.16	5	304176	438291	0.48305219463357	0.29128328530684	194	288
GPC1	ENSG00000063660.8	2	240435671	240468078	0.287031272194983	0.142992789840877	194	288
ADCK1	ENSG00000063761.15	14	77800083	77933954	0.0494963699298602	0.00163111016795337	194	288
HAGH	ENSG00000063854.12	16	1795620	1826940	0.000450380285796271	4.19849049977836e-06	194	288
RNF4	ENSG00000063978.15	4	2462220	2515855	0.467176800379867	0.238792982919613	194	288
CASP8	ENSG00000064012.21	2	201233443	201287711	0.605952754093572	0.482856512797346	194	288
LIMCH1	ENSG00000064042.17	4	41359607	41700044	0.162667743006223	0.0605250466629961	194	288
INTS13	ENSG00000064102.14	12	26905181	26938326	0.696506865578621	0.505067898408017	194	288
TM7SF3	ENSG00000064115.10	12	26973195	27014434	0.549395154007361	0.378840327976076	194	288
DLX3	ENSG00000064195.7	17	49990005	49995224	0.27311232963374	0.122750986527219	194	288
SPA17	ENSG00000064199.6	11	124673882	124697518	0.799483581249918	0.706419452370807	194	288
TSPAN32	ENSG00000064201.15	11	2302061	2318200	0.33630526629371	0.144825386628536	194	288
WISP2	ENSG00000064205.10	20	44714844	44728509	0.28398818934131	0.0817824599334983	194	288
ST3GAL6	ENSG00000064225.12	3	98732236	98821201	0.415704711446454	0.20415753365455	194	288
ATP2C2	ENSG00000064270.12	16	84368527	84464187	0.107608064998951	0.0295123587650807	194	288
NGFR	ENSG00000064300.8	17	49502063	49515017	0.490108233954436	0.273055065622408	194	288
CDON	ENSG00000064309.14	11	125955796	126063335	0.453571150447192	0.266688816553923	194	288
TAF2	ENSG00000064313.11	8	119730775	119832863	0.498047487377514	0.299178017409268	194	288
HIPK2	ENSG00000064393.15	7	139561570	139777778	0.533572396476512	0.342230613616614	194	288
TNPO3	ENSG00000064419.13	7	128954180	129055173	0.731294240798263	0.617647397643308	194	288
RFXANK	ENSG00000064490.13	19	19192590	19200893	0.0331597260501969	0.00464318161808913	194	288
TMEM161A	ENSG00000064545.14	19	19119169	19138513	0.503619317542521	0.262414522217198	194	288
LPAR2	ENSG00000064547.13	19	19623668	19628930	0.196515586956784	0.0742588359684098	194	288
CTSA	ENSG00000064601.16	20	45890144	45898620	0.0492105611238748	0.00659419208973934	194	288
SUGP2	ENSG00000064607.16	19	18990888	19034023	0.550118965253432	0.353090011380359	194	288
SLC12A2	ENSG00000064651.13	5	128083766	128189688	0.515184441369952	0.342264723468933	194	288
SNX24	ENSG00000064652.10	5	122843439	123029304	0.471756806040164	0.313558311435156	194	288
EYA2	ENSG00000064655.18	20	46894624	47188844	0.000250303659592508	2.81562826142517e-06	194	288
CNN2	ENSG00000064666.14	19	1026581	1039068	0.00893777082311374	0.000327090364598105	194	288
ABCA7	ENSG00000064687.12	19	1040101	1065572	0.990531579169217	0.98596014511729	194	288
SNCAIP	ENSG00000064692.18	5	122311691	122464219	0.348767059107313	0.182240595746814	194	288
DDX20	ENSG00000064703.11	1	111755538	111768016	0.290750926517332	0.191167869268797	194	288
BTBD1	ENSG00000064726.9	15	83016422	83067334	3.42794173351507e-05	1.08584950262586e-11	194	288
FAR2	ENSG00000064763.10	12	29149103	29335616	0.590425487498467	0.4200396055999	194	288
BCAS1	ENSG00000064787.13	20	53936777	54070594	0.505037300736059	0.389776707292393	194	288
CHI3L2	ENSG00000064886.13	1	111200771	111243440	0.184682352524757	0.046312732514278	194	288
SBNO2	ENSG00000064932.15	19	1107636	1174283	0.436989536458072	0.354973653874807	194	288
PMS1	ENSG00000064933.17	2	189784085	189877629	0.29280320003738	0.1413427641325	194	288
HMG20B	ENSG00000064961.18	19	3572777	3579088	0.145615716441372	0.0395729256672665	194	288
CALCRL	ENSG00000064989.12	2	187343129	187448460	0.617433469384014	0.274064226001185	194	288
TAF11	ENSG00000064995.16	6	34877778	34888089	0.585112616194914	0.399553698085097	194	288
ANKS1A	ENSG00000064999.13	6	34889265	35091413	0.251314970111648	0.0531430134823448	194	288
AP3D1	ENSG00000065000.15	19	2100988	2164465	0.179585654258076	0.0744094091242989	194	288
ZNF76	ENSG00000065029.14	6	35258982	35295985	0.270769642013577	0.0660762815448049	194	288
SLC9A3R2	ENSG00000065054.13	16	2025356	2039026	0.399252442763856	0.230023526170762	194	288
NTHL1	ENSG00000065057.7	16	2039815	2047464	0.857613442441732	0.795898078163278	194	288
UHRF1BP1	ENSG00000065060.16	6	34792015	34883138	8.88213021260865e-05	2.07273120004543e-09	194	288
GNAI3	ENSG00000065135.10	1	109548611	109618321	0.726737042238431	0.558431687067571	194	288
IPO5	ENSG00000065150.18	13	97953658	98024297	0.315398814541925	0.139186540043962	194	288
OAT	ENSG00000065154.11	10	124397303	124418976	0.642909314334673	0.544898636723878	194	288
WDR3	ENSG00000065183.15	1	117929720	117965096	0.390613834557477	0.194394126864094	194	288
PKN2	ENSG00000065243.19	1	88684222	88836255	0.461665549251936	0.207581020937559	194	288
WDR18	ENSG00000065268.10	19	984271	998438	0.0511761307421947	0.000843315173437746	194	288
TRAM2	ENSG00000065308.4	6	52497402	52576915	0.0409493438427417	0.00193077964052683	194	288
NTN1	ENSG00000065320.8	17	9021542	9244000	0.904444561463953	0.870884085812047	194	288
GLP2R	ENSG00000065325.12	17	9822206	9892102	0.852374398639256	0.781200782768656	194	288
MCM10	ENSG00000065328.16	10	13161554	13211104	0.037943744061707	0.00675939955524524	194	288
DGKA	ENSG00000065357.19	12	55927614	55954027	0.929272430481157	0.881817558068827	194	288
ERBB3	ENSG00000065361.14	12	56079857	56103505	0.681071992347926	0.500380051885861	194	288
ANKRD44	ENSG00000065413.18	2	196967017	197311173	0.566665749641142	0.406684020960086	194	288
KARS	ENSG00000065427.14	16	75627474	75647679	0.186417916262595	0.0627859125241719	194	288
ADAT1	ENSG00000065457.10	16	75596981	75623300	0.0239542207756874	0.000831621656750662	194	288
PDIA5	ENSG00000065485.19	3	123067062	123162104	0.188148421986852	0.0688871484101243	194	288
TBC1D22B	ENSG00000065491.8	6	37257772	37332970	0.248143138262537	0.111851581052425	194	288
NDUFB4	ENSG00000065518.7	3	120596309	120602500	0.110385103449488	0.0119495080493937	194	288
SPEN	ENSG00000065526.10	1	15847864	15940460	0.222431849488188	0.0627903447875947	194	288
MYLK	ENSG00000065534.18	3	123610049	123884331	0.608571285399968	0.438276193923326	194	288
ZC3H15	ENSG00000065548.17	2	186486156	186509363	5.491476533616e-05	1.17976788325531e-12	194	288
MAP2K4	ENSG00000065559.14	17	12020824	12143830	0.64063847068497	0.500341363292518	194	288
TMEM206	ENSG00000065600.12	1	212363931	212414901	0.587895723497632	0.446465068658784	194	288
SNAP91	ENSG00000065609.14	6	83552880	83709691	0.00142505283581163	3.53244119187292e-05	194	288
SLK	ENSG00000065613.13	10	103967201	104029233	0.826431591560556	0.737397876986555	194	288
CYB5R4	ENSG00000065615.13	6	83859643	83967424	0.0933880492832731	0.00774616218231631	194	288
COL17A1	ENSG00000065618.18	10	104031286	104086002	0.247202742477302	0.109053315494198	194	288
GSTO2	ENSG00000065621.14	10	104268873	104304945	0.236590308563404	0.0645954934876763	194	288
SEC61A2	ENSG00000065665.20	10	12129637	12169721	0.141129555850066	0.00139734058723119	194	288
PRKCQ	ENSG00000065675.14	10	6427143	6580301	0.975483348171663	0.968943492284585	194	288
TLE2	ENSG00000065717.14	19	2997638	3047635	0.0417492979030233	0.00355018517024194	194	288
ASB1	ENSG00000065802.11	2	238426742	238452250	0.0903385606183746	0.006212694669426	194	288
FAM107B	ENSG00000065809.13	10	14518557	14774897	0.814685697592267	0.726907750446783	194	288
ME1	ENSG00000065833.8	6	83210389	83431071	0.180664756641644	0.0331961804169704	194	288
TBC1D1	ENSG00000065882.15	4	37891087	38139175	0.000195931340754251	1.00782966361106e-06	194	288
CDK13	ENSG00000065883.14	7	39950037	40097134	0.301431174283468	0.163442484654479	194	288
MTHFD2	ENSG00000065911.11	2	74198562	74216241	0.696754112388823	0.51378916567277	194	288
FOXJ2	ENSG00000065970.8	12	8032703	8055503	0.902758669848639	0.853280288172093	194	288
YBX1	ENSG00000065978.18	1	42682427	42702349	0.00226573009897941	1.41317139742984e-06	194	288
PDE4A	ENSG00000065989.15	19	10416773	10469631	0.663946590067028	0.557652742908231	194	288
PPP2R5A	ENSG00000066027.11	1	212285537	212361863	0.0159609219764263	0.000613250531915391	194	288
CTNNA2	ENSG00000066032.18	2	79185231	80648861	0.525292746621572	0.441264665264459	194	288
ELAVL1	ENSG00000066044.14	19	7958579	8005659	0.0968967202573248	0.0309649354087187	194	288
TIE1	ENSG00000066056.13	1	43300993	43323108	0.690279196276387	0.550151077844982	194	288
DIP2B	ENSG00000066084.12	12	50505107	50748667	0.129138265698726	0.00292789731079339	194	288
SMARCD1	ENSG00000066117.14	12	50084972	50100712	0.320135581586649	0.150432893623452	194	288
KDM4A	ENSG00000066135.12	1	43650158	43705515	0.550850381587035	0.326129930125592	194	288
NFYC	ENSG00000066136.20	1	40692067	40771603	0.736636466770366	0.599614419342357	194	288
ZMYND12	ENSG00000066185.12	1	42430329	42456116	0.255205760377335	0.0676384583791687	194	288
SLC9A3	ENSG00000066230.10	5	474883	524332	0.3107496173913	0.0581557408680283	194	288
NGEF	ENSG00000066248.14	2	232878709	233013272	0.291810346368556	0.089654837555524	194	288
ASPM	ENSG00000066279.17	1	197084128	197146694	9.03285885991289e-05	6.55419825070729e-11	194	288
CD84	ENSG00000066294.14	1	160541095	160579516	0.18405964043073	0.046962411970988	194	288
ELOVL1	ENSG00000066322.14	1	43363397	43368074	0.533323399597981	0.303771109875965	194	288
SPI1	ENSG00000066336.11	11	47354860	47378576	3.32418316625965e-05	2.31334901963046e-15	194	288
ZNRD1	ENSG00000066379.14	6	30061641	30064909	0.0351632752072524	0.00291160429256569	194	288
MPPED2	ENSG00000066382.16	11	30384493	30586872	0.0245206301468437	0.000849535888408443	194	288
CLDN18	ENSG00000066405.12	3	137998735	138033655	0.651313106857307	0.509722703721769	194	288
ZBTB11	ENSG00000066422.4	3	101648889	101672213	1.94076018358448e-05	1.07193836043893e-11	194	288
ATXN3	ENSG00000066427.21	14	92038652	92106621	0.000676838532472068	9.26963071277263e-06	194	288
GOLGA5	ENSG00000066455.12	14	92794231	92839963	0.7171107104536	0.591573013388512	194	288
FGFR2	ENSG00000066468.22	10	121478334	121598458	0.397791712487683	0.191837828560427	194	288
LRRC40	ENSG00000066557.5	1	70144805	70205620	0.843677914120486	0.738028032545753	194	288
ISOC1	ENSG00000066583.11	5	129094751	129114028	0.602038240579792	0.441165230292564	194	288
EML1	ENSG00000066629.16	14	99737693	99942060	0.993897345934459	0.99044530088507	194	288
TRMT11	ENSG00000066651.18	6	125986430	126039276	0.412302494009253	0.220577113079034	194	288
THUMPD1	ENSG00000066654.13	16	20702816	20742084	0.832729772502421	0.666914631615537	194	288
MSANTD3	ENSG00000066697.14	9	100427156	100451711	0.724880412244628	0.557687924537883	194	288
KIF26A	ENSG00000066735.14	14	104138723	104180894	0.507523653974687	0.358877566609227	194	288
ATG2B	ENSG00000066739.11	14	96279202	96363451	0.74402983382687	0.662599220332771	194	288
ARFGEF1	ENSG00000066777.8	8	67173511	67343677	0.956041053119188	0.929644883032428	194	288
ZFAT	ENSG00000066827.15	8	134477788	134713049	0.726628906640147	0.62601671397003	194	288
MTFR1	ENSG00000066855.15	8	65644734	65771261	6.79697136857231e-05	1.21762589982142e-09	194	288
STAG3	ENSG00000066923.17	7	100177563	100220546	0.00940432100826059	1.69992837376611e-07	194	288
FECH	ENSG00000066926.10	18	57548283	57586772	0.488397430044525	0.332323423036187	194	288
MYO9A	ENSG00000066933.15	15	71822456	72118577	0.917086900910821	0.859358109249058	194	288
PFKP	ENSG00000067057.16	10	3066333	3137712	0.0677819062310117	0.0163433130628896	194	288
IDI1	ENSG00000067064.10	10	1039908	1049170	0.238199230127388	0.0947452527621138	194	288
SP100	ENSG00000067066.16	2	230415942	230544090	0.955041660558275	0.939635098743183	194	288
KLF6	ENSG00000067082.14	10	3775996	3785281	0.352498895536084	0.216085496006669	194	288
PLPP1	ENSG00000067113.16	5	55425863	55535050	0.936685683790982	0.904112160984385	194	288
NEO1	ENSG00000067141.16	15	73051710	73305206	0.601804283319809	0.429511114222753	194	288
TRAM1	ENSG00000067167.7	8	70573442	70608387	3.17389617697931e-05	1.16303462931176e-12	194	288
TNFRSF1A	ENSG00000067182.7	12	6328757	6342114	0.68993739721285	0.526526717528754	194	288
CACNB1	ENSG00000067191.15	17	39173563	39197703	0.851673358575625	0.776443153386056	194	288
EVI5	ENSG00000067208.14	1	92508696	92792404	0.00709332255260641	1.55835506760723e-10	194	288
STOML1	ENSG00000067221.13	15	73978923	73994622	0.608316474378122	0.42899662043522	194	288
PKM	ENSG00000067225.17	15	72199029	72231822	0.938459023009534	0.904922528978183	194	288
DHX29	ENSG00000067248.9	5	55256245	55307722	0.648444130386895	0.478206140454459	194	288
DNTTIP2	ENSG00000067334.13	1	93866283	93879918	0.576413566661879	0.330810943850718	194	288
METTL22	ENSG00000067365.14	16	8621683	8649654	0.981284407917363	0.976039790722132	194	288
TP53BP1	ENSG00000067369.13	15	43403061	43510728	0.00552990118823934	1.66575422647181e-08	194	288
RRP15	ENSG00000067533.5	1	218285287	218337983	0.195703257433772	0.110781383956868	194	288
RHOA	ENSG00000067560.10	3	49359145	49412202	0.0105277738130694	1.20248900320862e-10	194	288
DHX8	ENSG00000067596.10	17	43483865	43544463	0.0088673107581261	3.77016260888913e-06	194	288
PRKCZ	ENSG00000067606.16	1	2050470	2175313	3.00536642270988e-09	1.34198554938335e-19	194	288
IARS2	ENSG00000067704.9	1	220094102	220148041	0.913935026055035	0.85777800705709	194	288
SYT1	ENSG00000067715.13	12	78863993	79452008	0.136863073462877	0.0168586491102854	194	288
NAV3	ENSG00000067798.14	12	77324641	78213008	0.451400107448365	0.253022543601823	194	288
ROGDI	ENSG00000067836.12	16	4796968	4802950	0.156560921547589	0.0315279503939531	194	288
ROCK1	ENSG00000067900.7	18	20946906	21111851	1.79994722615112e-05	3.78197820204925e-11	194	288
CBFB	ENSG00000067955.13	16	67029116	67101058	0.00943142050516391	1.25585554359185e-06	194	288
HYAL2	ENSG00000068001.13	3	50317790	50322906	2.22454354573299e-05	1.90518715186238e-12	194	288
HDAC4	ENSG00000068024.16	2	239048168	239401011	0.867615998878769	0.825780924449661	194	288
RASSF1	ENSG00000068028.17	3	50329782	50340936	0.22080081002954	0.03922960390394	194	288
FGFR3	ENSG00000068078.17	4	1793307	1808872	0.265006193881696	0.109613376354158	194	288
IFI35	ENSG00000068079.7	17	43006725	43014456	0.357035674390509	0.11444875912	194	288
HEATR6	ENSG00000068097.14	17	60043194	60078931	0.097260737382297	0.0169140135963585	194	288
COASY	ENSG00000068120.14	17	42561467	42566275	0.401054642600316	0.125841647255872	194	288
PLEKHH3	ENSG00000068137.14	17	42667914	42676994	3.82408134730592e-05	9.09593169533457e-13	194	288
MEF2A	ENSG00000068305.17	15	99565417	99715696	0.523369227681655	0.384241128363895	194	288
INPP5A	ENSG00000068383.18	10	132537820	132783178	0.791260533055019	0.703771475819663	194	288
PRR11	ENSG00000068489.12	17	59155499	59204705	6.99294674044673e-06	4.69514313617117e-16	194	288
REEP1	ENSG00000068615.17	2	86213993	86338083	0.00276445979903983	3.14249033580562e-09	194	288
ATP11A	ENSG00000068650.18	13	112690329	112887168	0.159383997582551	0.0532832741326858	194	288
POLR1A	ENSG00000068654.15	2	86020216	86106155	0.460734805884495	0.1885944460062	194	288
LAPTM4A	ENSG00000068697.6	2	20032650	20052028	0.64900956560258	0.497751604498168	194	288
TTC7A	ENSG00000068724.15	2	46916157	47076137	0.0802045254909519	0.0100865633890873	194	288
IP6K2	ENSG00000068745.14	3	48688003	48740353	0.0739942671494218	0.00184530983214605	194	288
SRBD1	ENSG00000068784.12	2	45388680	45612165	0.0500361743691579	0.0100685648687896	194	288
KIF2A	ENSG00000068796.16	5	62306162	62386383	0.100303143870264	0.0108487771594239	194	288
RASGRP2	ENSG00000068831.18	11	64726911	64745456	0.0964303795378788	0.0381501359287288	194	288
PSME4	ENSG00000068878.14	2	53864067	53970837	0.999213443878294	0.998744213530246	194	288
IFT80	ENSG00000068885.14	3	160256986	160399273	0.00185723989800182	2.52266701672147e-08	194	288
SIRT2	ENSG00000068903.19	19	38878555	38899862	0.574678951265698	0.400126625844523	194	288
ERLEC1	ENSG00000068912.13	2	53787044	53818819	0.302923665247361	0.131875924095375	194	288
PPP2R5B	ENSG00000068971.13	11	64917553	64934470	0.373068438598747	0.212213077878957	194	288
PYGM	ENSG00000068976.13	11	64746389	64760297	0.901114458475009	0.827534981257116	194	288
PITX1	ENSG00000069011.15	5	135027735	135034520	0.500383336669268	0.32932488500063	194	288
MAST4	ENSG00000069020.18	5	66596361	67169595	0.138373020118037	0.0372527084788863	194	288
ADGRF5	ENSG00000069122.18	6	46852512	46954943	0.219335338829506	0.0696318513563215	194	288
SDK2	ENSG00000069188.16	17	73334384	73644089	0.0689208994911513	0.0113046526444215	194	288
NUP133	ENSG00000069248.11	1	229440260	229508341	0.359512719698324	0.19258502944954	194	288
NUCKS1	ENSG00000069275.12	1	205712819	205750276	0.519005025856372	0.338621721120725	194	288
VPS35	ENSG00000069329.16	16	46656132	46689194	0.000656357023434371	1.16991765535279e-11	194	288
DNAJA2	ENSG00000069345.11	16	46955362	46973788	0.859584603735967	0.740571680579502	194	288
BCL3	ENSG00000069399.14	19	44747836	44760044	0.653912455316638	0.522079409303494	194	288
KCNAB2	ENSG00000069424.14	1	5991466	6101193	0.730667041537657	0.620798077164056	194	288
ABCC9	ENSG00000069431.11	12	21797401	21942529	0.168246862215415	0.0132558059654699	194	288
GAL	ENSG00000069482.6	11	68683779	68691175	0.733678817198859	0.607831146065698	194	288
CLEC2D	ENSG00000069493.14	12	9664969	9699555	0.15179403460899	0.0475168820020779	194	288
RORA	ENSG00000069667.15	15	60488284	61229319	0.195232820421316	0.0927976730593012	194	288
DRD4	ENSG00000069696.6	11	637293	640706	0.000575392428813723	1.47044764928606e-05	194	288
TGFBR3	ENSG00000069702.10	1	91680343	91906335	0.922502841762837	0.882754502754741	194	288
KIAA1107	ENSG00000069712.12	1	92166985	92184723	0.862850445552107	0.801515602714422	194	288
ATP1B3	ENSG00000069849.10	3	141876124	141926514	0.958321079815212	0.936092605511768	194	288
NEDD4	ENSG00000069869.15	15	55826922	55993746	0.595213355052	0.424209986194937	194	288
PIGB	ENSG00000069943.9	15	55319162	55354978	0.413987590020967	0.184965538838288	194	288
MAPK6	ENSG00000069956.11	15	51952106	52067372	0.00318141319431814	3.45680868702076e-08	194	288
GNB5	ENSG00000069966.18	15	52115105	52191369	0.539744618416762	0.410795162320937	194	288
RAB27A	ENSG00000069974.15	15	55202966	55314160	0.576237682973524	0.401346613723015	194	288
HDHD5	ENSG00000069998.12	22	17137511	17165268	0.363923213340331	0.164380591215915	194	288
UFD1L	ENSG00000070010.18	22	19450106	19479215	0.240762247479009	0.0699369302336524	194	288
LRP6	ENSG00000070018.8	12	12116025	12267012	0.059385455172164	0.0169911973094428	194	288
PHRF1	ENSG00000070047.11	11	576486	612222	0.281790170527273	0.157206445664867	194	288
IKBKAP	ENSG00000070061.14	9	108867517	108934116	0.289985539211188	0.147937681834377	194	288
NUCB2	ENSG00000070081.15	11	17208153	17349974	0.105965535575133	0.0185439508555339	194	288
PFN2	ENSG00000070087.13	3	149964904	150050728	0.350600702179775	0.150115196133732	194	288
PTPN3	ENSG00000070159.13	9	109375466	109498313	0.940144189801126	0.892158890635413	194	288
SPTB	ENSG00000070182.19	14	64752211	64879883	0.756893594900266	0.616619223314196	194	288
DAPP1	ENSG00000070190.12	4	99816833	99870154	0.520367512623648	0.384625656812058	194	288
FGF10	ENSG00000070193.4	5	44303544	44389706	0.948335250439732	0.924970463556745	194	288
SLC44A1	ENSG00000070214.15	9	105244622	105439171	0.48261868776924	0.358756539115467	194	288
TMEM260	ENSG00000070269.13	14	56488354	56650606	0.457784558697032	0.346621424880272	194	288
SMG6	ENSG00000070366.13	17	2065073	2303703	0.836258278593282	0.770208879144118	194	288
EXOC5	ENSG00000070367.15	14	57200507	57268908	0.835138802294352	0.756548307331415	194	288
CLTCL1	ENSG00000070371.15	22	19179473	19291716	0.00168404557408516	4.53817908882499e-05	194	288
FGF22	ENSG00000070388.11	19	639895	644371	0.788482225256256	0.689274242965726	194	288
FSTL3	ENSG00000070404.9	19	676365	683399	0.993135439399847	0.990257506948013	194	288
DGCR2	ENSG00000070413.19	22	19036282	19122454	2.32961134353667e-06	4.62761075349933e-14	194	288
RNF126	ENSG00000070423.17	19	647526	663277	0.920877508797515	0.895597996525208	194	288
MNT	ENSG00000070444.14	17	2384060	2401118	0.215701060351566	0.0852666980795682	194	288
ZXDC	ENSG00000070476.14	3	126437601	126475919	0.257940722315013	0.124225607320768	194	288
JMJD6	ENSG00000070495.14	17	76712832	76726799	0.821502431729948	0.715202791034401	194	288
POLB	ENSG00000070501.11	8	42338454	42371808	0.514412389135305	0.321917988159669	194	288
ST6GALNAC1	ENSG00000070526.14	17	76624761	76643838	0.989336636056951	0.986287080616847	194	288
WIPI1	ENSG00000070540.12	17	68425930	68457513	0.34361358437115	0.174471785860754	194	288
FRMPD1	ENSG00000070601.9	9	37651000	37746904	0.25119904531845	0.0220739325477397	194	288
GBA2	ENSG00000070610.14	9	35737005	35749228	0.456397561307858	0.243975119081532	194	288
NDST1	ENSG00000070614.14	5	150485818	150558211	0.164221888757979	0.0621323403503479	194	288
ASNS	ENSG00000070669.16	7	97852118	97872542	0.530381506686401	0.395066863666895	194	288
AP3M2	ENSG00000070718.11	8	42152946	42171673	0.344920585664825	0.157584889329609	194	288
ST6GALNAC2	ENSG00000070731.10	17	76572637	76586956	0.999000824230843	0.998385429229652	194	288
PABPC1	ENSG00000070756.15	8	100685816	100722809	0.950811125346958	0.931062706748334	194	288
TESK2	ENSG00000070759.16	1	45343976	45491166	0.00395250501022636	4.81186668463103e-09	194	288
CFAP20	ENSG00000070761.7	16	58113588	58129450	0.714780985452903	0.60674787849265	194	288
CSNK2A2	ENSG00000070770.8	16	58157907	58197920	0.284802066030538	0.126722627841714	194	288
PTPN21	ENSG00000070778.12	14	88465778	88554733	0.752753844267903	0.631558953816515	194	288
EIF2B3	ENSG00000070785.16	1	44850522	44986722	0.578202348947181	0.353005111152325	194	288
CAMK2A	ENSG00000070808.15	5	150219491	150290291	0.915662814576803	0.867779499088558	194	288
TCOF1	ENSG00000070814.17	5	150357639	150400308	0.533967648899536	0.405411776103051	194	288
CDC42	ENSG00000070831.15	1	22052627	22092946	0.279407025134797	0.0771745132846997	194	288
OSBPL3	ENSG00000070882.12	7	24796539	24981634	0.0583523169675415	0.00782248741836557	194	288
RAD18	ENSG00000070950.9	3	8775402	8963773	0.936302398337169	0.907568841272592	194	288
ATP2B1	ENSG00000070961.15	12	89588049	89708831	3.16255800618892e-05	4.55241518986451e-07	194	288
TRPM5	ENSG00000070985.13	11	2404834	2423045	0.997239287476233	0.996338615343046	194	288
NCK2	ENSG00000071051.13	2	105744897	105894274	0.496286257069068	0.331393019995927	194	288
MAP4K4	ENSG00000071054.16	2	101696850	101894689	0.593366556939331	0.453871865358203	194	288
MGAT4A	ENSG00000071073.12	2	98619106	98731126	0.745198850542314	0.603900580584392	194	288
RPL31	ENSG00000071082.10	2	101002245	101024032	0.0642125552758126	0.00712649748754012	194	288
WDR1	ENSG00000071127.16	4	10074339	10116949	0.71556446160229	0.581970968646373	194	288
SNX13	ENSG00000071189.21	7	17790761	17940501	0.847133864456156	0.792702594228543	194	288
ARHGAP10	ENSG00000071205.11	4	147732063	148072780	0.672445311359373	0.553519419050852	194	288
RPS6KA2	ENSG00000071242.11	6	166409364	166906451	0.0424585783711133	0.0104150800272161	194	288
ING3	ENSG00000071243.15	7	120950749	120977216	0.648473094782889	0.517764078174661	194	288
VASH1	ENSG00000071246.10	14	76762189	76783015	0.000894345620457526	5.10382357172891e-05	194	288
LMCD1	ENSG00000071282.11	3	8501707	8574673	0.86419597809519	0.771989856820628	194	288
WBSCR22	ENSG00000071462.11	7	73683568	73705149	0.691917269970704	0.566505824982683	194	288
SEL1L	ENSG00000071537.13	14	81471549	81533861	0.605187676887059	0.496024542243108	194	288
TRIP13	ENSG00000071539.13	5	892825	919357	0.292428856538722	0.10971009208428	194	288
TCF3	ENSG00000071564.14	19	1609290	1652605	0.00822975342452022	0.000196644609403313	194	288
TRIB2	ENSG00000071575.11	2	12716889	12742734	0.888182208302891	0.83958755779285	194	288
DAZAP1	ENSG00000071626.16	19	1407569	1435687	0.816662765804665	0.753279430990045	194	288
MBD3	ENSG00000071655.17	19	1573596	1592801	0.562663266139362	0.448319055296841	194	288
HLTF	ENSG00000071794.15	3	149030127	149086554	0.154130341086715	0.0313317253064227	194	288
CPSF1	ENSG00000071894.16	8	144393243	144409349	0.352647186448249	0.0645829512917959	194	288
CYBRD1	ENSG00000071967.11	2	171522247	171558133	0.0648364198671563	0.000317912014745402	194	288
CDH19	ENSG00000071991.8	18	66501083	66604138	0.793426706331103	0.727998378306414	194	288
PDCD2	ENSG00000071994.10	6	170575295	170584692	0.0139607925506561	3.68378372660789e-08	194	288
RDH11	ENSG00000072042.12	14	67676801	67695814	0.120079872801881	0.0206648190420818	194	288
PRKACA	ENSG00000072062.13	19	14091688	14118084	0.525338552475352	0.284503080287338	194	288
ADGRL1	ENSG00000072071.16	19	14147743	14206187	0.638592643006005	0.454860740941314	194	288
ACTN1	ENSG00000072110.13	14	68874143	68979440	0.999764506841832	0.999618585963679	194	288
ZFYVE26	ENSG00000072121.15	14	67746520	67816589	0.527461666300051	0.286457096912662	194	288
EPN2	ENSG00000072134.15	17	19215615	19336715	0.176063404747112	0.0560949321735262	194	288
PTPN18	ENSG00000072135.12	2	130356007	130375409	0.161503590475232	0.0526236852657936	194	288
LIMS2	ENSG00000072163.19	2	127638381	127681786	0.413116734348966	0.176965812740967	194	288
ASIC4	ENSG00000072182.12	2	219514330	219538772	0.9980948098151	0.997366818772291	194	288
SPEG	ENSG00000072195.14	2	219434846	219498287	0.65584288017944	0.52416871753329	194	288
LNX1	ENSG00000072201.13	4	53459301	53701405	0.755747636129592	0.682382599516351	194	288
ALDH3A2	ENSG00000072210.18	17	19648136	19677598	0.620622294961081	0.457021926447442	194	288
TFRC	ENSG00000072274.12	3	196027183	196082189	0.0344533498870203	0.00508229700390623	194	288
SREBF1	ENSG00000072310.16	17	17811454	17837002	0.654875831949539	0.524501842857375	194	288
AFF4	ENSG00000072364.12	5	132875379	132963634	0.0972290287226744	0.00954130361394592	194	288
UBE2D1	ENSG00000072401.14	10	58334975	58370753	0.387204842570349	0.241956177558401	194	288
MPP5	ENSG00000072415.8	14	67241109	67335819	0.564239199453975	0.40805751447151	194	288
RHOBTB1	ENSG00000072422.16	10	60869438	61001440	0.601970486410423	0.413141275125211	194	288
MARK2	ENSG00000072518.20	11	63838928	63911019	0.00160502283002048	7.12982703293058e-06	194	288
HMMR	ENSG00000072571.19	5	163460203	163491945	0.758347873048679	0.605891119374782	194	288
CHFR	ENSG00000072609.17	12	132832357	132909186	0.721473197819033	0.638899648639997	194	288
TRHDE	ENSG00000072657.8	12	72087266	72670757	0.626343070074092	0.471417078003892	194	288
P4HA2	ENSG00000072682.18	5	132191838	132295315	0.000439528076843812	2.240032591806e-08	194	288
FCGR2B	ENSG00000072694.20	1	161663147	161678654	0.278100996728146	0.11472108498012	194	288
NFATC3	ENSG00000072736.18	16	68084751	68221284	0.373587202107137	0.144912587967455	194	288
TRNT1	ENSG00000072756.16	3	3126916	3149233	0.252542336139456	0.128790591215896	194	288
ACADVL	ENSG00000072778.19	17	7217716	7225273	0.999700843338491	0.999614950675256	194	288
STK10	ENSG00000072786.12	5	172042073	172188386	0.440094220549572	0.259934847429936	194	288
FBXW11	ENSG00000072803.17	5	171861549	172006873	0.153695480639273	0.0730451196478907	194	288
ACAP1	ENSG00000072818.11	17	7336529	7351478	0.0883922543239272	0.00787712779822756	194	288
CRMP1	ENSG00000072832.14	4	5748084	5893058	0.01194136403328	0.000608772952426765	194	288
EVC	ENSG00000072840.12	4	5711197	5814305	0.315729066186284	0.169751281995231	194	288
DERL2	ENSG00000072849.10	17	5471251	5486811	0.52727254711057	0.374653796141107	194	288
SIDT1	ENSG00000072858.10	3	113532296	113629578	0.941889362204315	0.919965617031324	194	288
NDE1	ENSG00000072864.14	16	15643267	15726353	0.962325143015443	0.945580136279143	194	288
MRVI1	ENSG00000072952.18	11	10573091	10693988	0.654942214795104	0.553584554482375	194	288
TMEM38A	ENSG00000072954.6	19	16661127	16690029	0.854206640034529	0.777494949205159	194	288
AP1M1	ENSG00000072958.8	19	16197578	16245907	0.447620304740103	0.27563962837961	194	288
PVR	ENSG00000073008.14	19	44643798	44663583	0.743689391136847	0.659196002677604	194	288
XRCC1	ENSG00000073050.11	19	43543040	43580473	0.0458493953132169	0.00123525811981322	194	288
SCARB1	ENSG00000073060.15	12	124776856	124882668	0.590380028405677	0.455186609521343	194	288
CYP2W1	ENSG00000073067.13	7	983199	989640	0.824341271183212	0.747994636471603	194	288
MCM2	ENSG00000073111.13	3	127598252	127622436	0.138446520858338	0.0285448781451345	194	288
MOV10L1	ENSG00000073146.15	22	50089879	50161690	0.031179246668171	0.00254598973515413	194	288
PANX2	ENSG00000073150.13	22	50170731	50180294	0.377593429595123	0.190916241840727	194	288
SELENOO	ENSG00000073169.13	22	50200979	50217616	0.244723032770834	0.107180023342429	194	288
TP63	ENSG00000073282.12	3	189631427	189897279	0.9598381426807	0.943155362876706	194	288
ALPK1	ENSG00000073331.17	4	112285509	112442606	0.568308113509562	0.435813867391453	194	288
LLGL2	ENSG00000073350.13	17	75525080	75575208	0.00232632950066264	6.02064178941719e-08	194	288
PDE8A	ENSG00000073417.14	15	84980440	85139145	0.796427030336019	0.727395348870761	194	288
NLE1	ENSG00000073536.17	17	35128753	35142315	0.107313116736352	0.0126836173112417	194	288
SDHA	ENSG00000073578.16	5	218241	256700	0.867216824950586	0.806991377964869	194	288
SMARCE1	ENSG00000073584.18	17	40624962	40648299	0.427470137790205	0.242452209409838	194	288
GSDMB	ENSG00000073605.18	17	39904595	39918650	0.159569631742453	0.0496208322835314	194	288
KDM5A	ENSG00000073614.12	12	280129	389272	0.461167451097738	0.292852492780785	194	288
ADAM11	ENSG00000073670.13	17	44759031	44781846	0.758190470659101	0.636905458548366	194	288
PPP2R3A	ENSG00000073711.10	3	135965673	136147891	0.339742775817341	0.14535396204549	194	288
FERMT2	ENSG00000073712.14	14	52857268	52952435	0.610049354772935	0.359424819053925	194	288
DHRS9	ENSG00000073737.16	2	169064789	169096167	0.15242972087574	0.0480243244059297	194	288
PTGS2	ENSG00000073756.11	1	186671791	186680427	0.453959755579338	0.149680427616678	194	288
IGF2BP2	ENSG00000073792.15	3	185643739	185825056	0.257390134578104	0.0652825496066484	194	288
MAP3K13	ENSG00000073803.13	3	185282941	185489097	0.169984357190505	0.0778745018061894	194	288
ST6GAL1	ENSG00000073849.14	3	186930485	187078553	1.03833946610004e-06	1.07112588293124e-11	194	288
TBX21	ENSG00000073861.2	17	47733244	47746119	0.859521758204999	0.748385621836233	194	288
FRY	ENSG00000073910.19	13	32031300	32299122	0.372254615568418	0.151534113515866	194	288
PICALM	ENSG00000073921.17	11	85957684	86069882	0.497098079500419	0.261181262599485	194	288
NSF	ENSG00000073969.18	17	46590669	46757464	0.221012233180428	0.0871422469434602	194	288
GLI2	ENSG00000074047.21	2	120735623	120992653	0.772217746012281	0.685021565575102	194	288
CLASP1	ENSG00000074054.17	2	121337776	121649587	0.416436776251257	0.180863965013703	194	288
MRPS34	ENSG00000074071.14	16	1771890	1773155	0.197833355549005	0.100974877114127	194	288
NOTCH3	ENSG00000074181.8	19	15159038	15200981	0.159334578107294	0.0321541049925336	194	288
CLNS1A	ENSG00000074201.8	11	77514936	77637805	0.473098188486533	0.286587536661111	194	288
PPP2R2C	ENSG00000074211.13	4	6320578	6563600	0.696620868268558	0.599940991075262	194	288
TEAD2	ENSG00000074219.13	19	49340861	49362457	0.0862105627694584	0.0127064314886546	194	288
EED	ENSG00000074266.19	11	86244544	86278813	0.859349901139258	0.789383094649618	194	288
CDHR2	ENSG00000074276.10	5	176542511	176595801	0.0459231939493184	0.00161396501406845	194	288
SNCB	ENSG00000074317.10	5	176620084	176630556	0.843913375445014	0.767845364167332	194	288
TSG101	ENSG00000074319.12	11	18468336	18527232	0.285973345427009	0.0797113077466928	194	288
NCBP3	ENSG00000074356.16	17	3802165	3846251	0.349537785678512	0.169310714473728	194	288
ATP2A3	ENSG00000074370.17	17	3923870	3964464	0.959529562737833	0.944769400087385	194	288
CA12	ENSG00000074410.13	15	63321378	63382161	5.98325591195809e-10	2.41706809788856e-15	194	288
MGLL	ENSG00000074416.13	3	127689062	127823250	0.706637824686144	0.610911642722527	194	288
NTN4	ENSG00000074527.11	12	95657807	95791152	0.232490876908752	0.0673820504211894	194	288
BCS1L	ENSG00000074582.12	2	218658898	218663443	0.534169981355477	0.383488029305133	194	288
NUAK1	ENSG00000074590.13	12	106063340	106140033	0.424827685512629	0.224733118755543	194	288
DPP8	ENSG00000074603.18	15	65442463	65517704	0.391498424654291	0.171711588900967	194	288
SLC24A1	ENSG00000074621.13	15	65611378	65656260	0.117490675747153	0.0255160007618711	194	288
ZNF532	ENSG00000074657.13	18	58862600	58986480	0.359362516922233	0.157784500014568	194	288
SCARF1	ENSG00000074660.15	17	1633858	1645747	0.948656505084812	0.931539930078616	194	288
LMAN1	ENSG00000074695.5	18	59327823	59359962	0.0731095979298961	0.0138815529684483	194	288
HACD3	ENSG00000074696.12	15	65530418	65578352	0.00175033730977949	3.95686318108492e-12	194	288
IPCEF1	ENSG00000074706.13	6	154154496	154356792	0.0596070243353855	0.0136791463502369	194	288
ZZEF1	ENSG00000074755.14	17	4004445	4143020	0.147074914191529	0.0318426243064443	194	288
ENO1	ENSG00000074800.13	1	8861002	8879249	0.143308428443598	0.05831168882411	194	288
MYDGF	ENSG00000074842.7	19	4657545	4670370	0.774529480231781	0.672269775908207	194	288
ANO8	ENSG00000074855.10	19	17323302	17334829	0.38878940714536	0.206752670421042	194	288
TUBE1	ENSG00000074935.13	6	112070970	112087513	0.345360731015268	0.206423573634941	194	288
ARHGEF10L	ENSG00000074964.16	1	17539835	17697869	0.271457970404889	0.102860554531729	194	288
TXK	ENSG00000074966.10	4	48066393	48134256	0.0142801156589108	4.26029693027637e-07	194	288
WSCD2	ENSG00000075035.9	12	108129471	108250537	0.039746972998208	0.00487951507203314	194	288
TACR2	ENSG00000075073.14	10	69403903	69416867	0.172640013702102	0.0651549275536026	194	288
ACTR6	ENSG00000075089.9	12	100199122	100241865	0.729468161577668	0.522667965838714	194	288
TIPIN	ENSG00000075131.9	15	66336206	66386746	0.8656965408754	0.797498390951762	194	288
SRI	ENSG00000075142.13	7	88205118	88226993	0.506532339384065	0.294676960110253	194	288
EIF4G3	ENSG00000075151.20	1	20806292	21176888	0.735672689814169	0.625528744613356	194	288
NUP37	ENSG00000075188.8	12	102073103	102120124	0.207120106999634	0.0763791566753772	194	288
SEMA3A	ENSG00000075213.10	7	83955777	84492724	0.523574761464836	0.251865555115651	194	288
GTSE1	ENSG00000075218.18	22	46296741	46330810	0.133655435409622	0.0344893982119652	194	288
SEMA3C	ENSG00000075223.13	7	80742538	80922359	0.442658119388485	0.327582112749132	194	288
TTC38	ENSG00000075234.16	22	46267961	46294008	0.30764162379765	0.125199348645245	194	288
ACAT1	ENSG00000075239.13	11	108121751	108147776	0.458409943291715	0.12742640416954	194	288
GRAMD4	ENSG00000075240.16	22	46576012	46679790	0.0611135721621641	0.019979702711549	194	288
CELSR1	ENSG00000075275.16	22	46360834	46537170	8.32166022509093e-13	7.08522109116931e-18	194	288
WNT8B	ENSG00000075290.7	10	100463041	100483744	0.623610278363001	0.456281129117345	194	288
ZNF638	ENSG00000075292.18	2	71276561	71435069	0.331598972483201	0.170206113914204	194	288
SLC25A40	ENSG00000075303.12	7	87833568	87876215	0.367065699979295	0.133451770308869	194	288
TIMM21	ENSG00000075336.11	18	74148511	74160530	0.23968725696966	0.0569962339977473	194	288
ADD2	ENSG00000075340.22	2	70607618	70768225	0.00505505155081401	4.64918449205045e-05	194	288
RASAL2	ENSG00000075391.16	1	178094141	178484147	0.210972495884887	0.0848260711402684	194	288
VPS9D1	ENSG00000075399.13	16	89707134	89720984	0.069697669180256	0.00392190109542711	194	288
ZNF37A	ENSG00000075407.18	10	38094334	38150293	0.000537151363965111	2.42390054481054e-11	194	288
MARK3	ENSG00000075413.17	14	103385392	103503831	1.08913301822498e-06	3.51961451563219e-12	194	288
SLC25A3	ENSG00000075415.12	12	98593591	98606379	0.935820686117933	0.906188380544016	194	288
FNDC3B	ENSG00000075420.12	3	172039628	172401665	0.613796114838306	0.473547340869066	194	288
FOSL2	ENSG00000075426.11	2	28392448	28417312	0.729851970393752	0.633650902906989	194	288
CACNG4	ENSG00000075461.5	17	66964910	67033398	0.530572198710483	0.398638889475491	194	288
FRYL	ENSG00000075539.13	4	48497361	48780322	0.0798594355268946	0.00907964735385003	194	288
TMEM131	ENSG00000075568.16	2	97756340	97995891	0.749728690109422	0.581227638722607	194	288
FSCN1	ENSG00000075618.17	7	5592823	5606655	0.0860234701100125	0.0160871946770657	194	288
ACTB	ENSG00000075624.13	7	5527151	5563784	0.350304683823885	0.215796412811984	194	288
MOCOS	ENSG00000075643.5	18	36187519	36272157	0.0186083391393244	0.00142837839771753	194	288
PLD1	ENSG00000075651.15	3	171600405	171810950	0.0714120014835677	0.0159835713484291	194	288
WDR62	ENSG00000075702.16	19	36054881	36105106	0.931641716300886	0.896885534697755	194	288
DLG1	ENSG00000075711.20	3	197042560	197299300	5.93320504766438e-07	5.52076280723418e-12	194	288
RAB7A	ENSG00000075785.12	3	128726122	128814796	0.830990397017127	0.73936688007924	194	288
BCAP29	ENSG00000075790.10	7	107580058	107623317	0.234403054872075	0.0779132748969962	194	288
SEC31B	ENSG00000075826.16	10	100486642	100519864	0.000727345418346296	1.82539110956021e-07	194	288
SART3	ENSG00000075856.11	12	108522580	108561400	0.0932993880023904	0.019866257141206	194	288
ARHGAP15	ENSG00000075884.13	2	143091362	143768352	0.41934471635157	0.136507354657691	194	288
TUBA3D	ENSG00000075886.10	2	131476093	131482934	0.284543878216128	0.105074807543547	194	288
EXOSC7	ENSG00000075914.12	3	44975241	45012668	0.148943616471461	0.0129704011840002	194	288
KIFAP3	ENSG00000075945.12	1	169921326	170085208	0.911042059833734	0.852044296063546	194	288
MKRN2	ENSG00000075975.15	3	12557014	12583600	0.600432679186075	0.440418092324159	194	288
MCM6	ENSG00000076003.4	2	135839626	135876426	0.00146046203937005	4.81293152643631e-07	194	288
REXO2	ENSG00000076043.9	11	114439386	114450279	0.687878631372331	0.533691163377918	194	288
RBM7	ENSG00000076053.10	11	114400512	114414203	0.549771673031029	0.382746807122121	194	288
RBMS2	ENSG00000076067.12	12	56521929	56595595	0.469872694556408	0.29371672510452	194	288
BAZ2A	ENSG00000076108.11	12	56596197	56636816	0.574053825597178	0.312922625726491	194	288
PTPN23	ENSG00000076201.14	3	47381011	47413441	0.000389573235402225	9.97663721973317e-15	194	288
MLH1	ENSG00000076242.14	3	36993332	37050918	0.95415995540925	0.932656736575581	194	288
UNG	ENSG00000076248.10	12	109097574	109110992	0.180916341095146	0.0477094655818398	194	288
FMO4	ENSG00000076258.9	1	171314208	171342084	0.535188030116853	0.393790633647934	194	288
KLHL20	ENSG00000076321.10	1	173714941	173786702	5.28428363618506e-06	4.11887822777416e-12	194	288
RGS11	ENSG00000076344.15	16	268301	275940	0.0806964933707398	0.00726233298193156	194	288
SLC46A1	ENSG00000076351.12	17	28394756	28407197	0.168991248722747	0.0251932451086114	194	288
PLXNA2	ENSG00000076356.6	1	208022242	208244320	0.470762041627233	0.312257536505711	194	288
SPAG5	ENSG00000076382.16	17	28577574	28598635	0.0196827347077244	9.98874551715747e-06	194	288
ANKRD13A	ENSG00000076513.16	12	109999186	110039763	0.712118826992915	0.582225337545266	194	288
TPD52	ENSG00000076554.15	8	80034745	80231232	0.884436478815997	0.835678070919586	194	288
ACACB	ENSG00000076555.15	12	109116595	109268226	0.322161870159415	0.18386937503189	194	288
TRAF4	ENSG00000076604.14	17	28743984	28750958	0.813816041764399	0.700973277039675	194	288
PAG1	ENSG00000076641.4	8	80967810	81112068	0.0159137680917069	0.000811584727523452	194	288
GPATCH1	ENSG00000076650.6	19	33080880	33130542	0.389775566572976	0.269112023538574	194	288
ICAM3	ENSG00000076662.9	19	10338682	10339823	0.639711416424733	0.481319013326573	194	288
NT5C2	ENSG00000076685.18	10	103090611	103193306	3.7942695629752e-05	5.07206448890752e-12	194	288
MCAM	ENSG00000076706.16	11	119308529	119321521	0.644679793246494	0.534849223172141	194	288
CAMSAP3	ENSG00000076826.9	19	7595902	7618304	0.495136720182676	0.337571169939461	194	288
RAP1GAP	ENSG00000076864.19	1	21596215	21669363	0.263737689086749	0.0894167034362076	194	288
XAB2	ENSG00000076924.11	19	7619525	7629565	0.183013551911242	0.0635894770107636	194	288
ARHGEF1	ENSG00000076928.17	19	41883161	41930150	0.0358802310130007	0.00563956779430818	194	288
STXBP2	ENSG00000076944.15	19	7636991	7647873	0.304404850285608	0.167042128148587	194	288
MAP2K7	ENSG00000076984.17	19	7903843	7914478	0.901979905916718	0.873519501268629	194	288
NMRK2	ENSG00000077009.13	19	3933103	3942416	0.529338723457214	0.395773816493513	194	288
DGKD	ENSG00000077044.10	2	233354507	233472104	0.556963719346846	0.362185222922379	194	288
CTTNBP2	ENSG00000077063.10	7	117710702	117874139	0.476195054941208	0.252038751869382	194	288
RARB	ENSG00000077092.18	3	25174332	25597904	0.807644512006311	0.738702452222884	194	288
TOP2B	ENSG00000077097.15	3	25597933	25664499	0.134018100233209	0.0228487184503643	194	288
TM9SF3	ENSG00000077147.14	10	96518109	96587452	0.220525466656287	0.08182970315339	194	288
NFKB2	ENSG00000077150.18	10	102394110	102402529	0.000122884108090278	6.85564207949147e-16	194	288
UBE2T	ENSG00000077152.9	1	202331657	202341980	0.521030059398474	0.32415711526815	194	288
PPP1R12B	ENSG00000077157.21	1	202348699	202590595	0.379105935389913	0.21694346195341	194	288
DNAJC10	ENSG00000077232.17	2	182716041	182794464	0.014295248969905	0.00305481164042915	194	288
GTF3C1	ENSG00000077235.17	16	27459555	27549913	0.996053418922619	0.994749102242788	194	288
IL4R	ENSG00000077238.13	16	27314102	27364778	0.212743204888931	0.0791250646624863	194	288
USP33	ENSG00000077254.14	1	77695987	77759852	0.567658196552116	0.345971953131916	194	288
SNRPA	ENSG00000077312.8	19	40750637	40765389	0.713273184542341	0.541433289927105	194	288
EXOSC5	ENSG00000077348.8	19	41386374	41397459	0.395738904015982	0.251733436718889	194	288
DYNC1I2	ENSG00000077380.15	2	171687409	171748420	0.454839365662135	0.226220605737349	194	288
APBB1IP	ENSG00000077420.15	10	26438203	26567803	0.0458220480034608	1.85368267744414e-06	194	288
LRCH4	ENSG00000077454.15	7	100574011	100586153	0.00513592179721011	9.83214395193917e-05	194	288
FAM76B	ENSG00000077458.12	11	95768942	95790409	0.235885282593096	0.0987493344664612	194	288
SIRT6	ENSG00000077463.14	19	4174109	4182604	0.144270922921282	0.0121426865885292	194	288
POLD3	ENSG00000077514.8	11	74592530	74669117	0.232908183555828	0.110025295285581	194	288
ACTN2	ENSG00000077522.12	1	236686454	236764631	0.198771334859474	0.0981045094104701	194	288
CAPZB	ENSG00000077549.17	1	19338776	19485539	4.98696026323127e-06	5.85037941520334e-11	194	288
GPR137B	ENSG00000077585.13	1	236142505	236221865	0.000845899103309872	4.77116376154369e-05	194	288
NAALAD2	ENSG00000077616.10	11	90131515	90192894	0.00101359417313147	5.68429107000703e-06	194	288
JADE1	ENSG00000077684.15	4	128809623	128875224	0.78356311504513	0.715642035321139	194	288
FGFR1	ENSG00000077782.19	8	38411138	38468834	0.794453640024102	0.699338478436986	194	288
FBLN1	ENSG00000077942.18	22	45502238	45601135	0.568323632866651	0.453351050683904	194	288
ITGA8	ENSG00000077943.7	10	15513949	15720125	0.817737176395238	0.758296831540231	194	288
CST7	ENSG00000077984.5	20	24949230	24959928	0.806549949628671	0.702791182906574	194	288
MAP2	ENSG00000078018.19	2	209424058	209734118	0.84535001215422	0.734526166720397	194	288
PIAS2	ENSG00000078043.15	18	46803224	46920148	0.360044094192478	0.17201376649281	194	288
AMPH	ENSG00000078053.16	7	38383704	38631567	0.0036918888009387	5.15010831347639e-05	194	288
MCCC1	ENSG00000078070.12	3	183015218	183116075	0.00356401597426298	0.000151662501497508	194	288
LAMP3	ENSG00000078081.7	3	183122213	183163839	0.542310268380273	0.373541843632882	194	288
FAP	ENSG00000078098.13	2	162173723	162245151	0.0513587241850634	0.00364791462079786	194	288
NEBL	ENSG00000078114.18	10	20779973	21174187	0.522055802280353	0.335630053753644	194	288
ACER3	ENSG00000078124.11	11	76860867	77026797	0.970599802985993	0.952682952103414	194	288
UBE2K	ENSG00000078140.13	4	39698044	39782792	0.910607833675507	0.866245811641406	194	288
PIK3C3	ENSG00000078142.12	18	41955206	42087830	0.0160271829563332	0.00075751937548442	194	288
N4BP2	ENSG00000078177.13	4	40056826	40158252	0.4861472939086	0.351587967368271	194	288
TIGAR	ENSG00000078237.6	12	4307763	4354593	0.037205060059444	0.00698767397874956	194	288
TULP3	ENSG00000078246.16	12	2890887	2941140	0.0406654999408364	0.0142111270231583	194	288
SYNJ2	ENSG00000078269.14	6	157981887	158099176	0.53909227491189	0.347324080198924	194	288
ADCY2	ENSG00000078295.16	5	7396208	7830081	0.323321962517121	0.223462805513573	194	288
PPP2R5C	ENSG00000078304.19	14	101761798	101927989	0.211120586789368	0.0725352635795323	194	288
GNB1	ENSG00000078369.17	1	1785285	1891117	0.0434276957578974	0.0134386799548633	194	288
HOXA9	ENSG00000078399.17	7	27162435	27175180	0.102681276671852	0.0246228838332117	194	288
EDN1	ENSG00000078401.6	6	12290363	12297194	0.460165226769216	0.311517193560075	194	288
MLLT10	ENSG00000078403.16	10	21524675	21743630	0.352343882782094	0.100212904467601	194	288
ZCWPW1	ENSG00000078487.17	7	100400853	100428792	0.551321676384811	0.365347328679603	194	288
ADCYAP1R1	ENSG00000078549.14	7	31052461	31111479	0.374390903004082	0.248937441100202	194	288
FGF20	ENSG00000078579.8	8	16992169	17002181	0.13715458068522	0.0258750905562286	194	288
NRDC	ENSG00000078618.21	1	51789191	51878937	0.000642353677289516	1.7456136952259e-08	194	288
VDAC3	ENSG00000078668.13	8	42391624	42405897	0.815284814588043	0.690026330050333	194	288
PCM1	ENSG00000078674.17	8	17922840	18029944	0.00350271398777899	3.86398399724544e-05	194	288
TNRC6C	ENSG00000078687.17	17	77959240	78108835	0.988527762486348	0.982954601800647	194	288
CBFA2T2	ENSG00000078699.21	20	33490075	33650036	0.964616404782267	0.945670240548614	194	288
BRINP1	ENSG00000078725.12	9	119153458	119369467	0.262378733450268	0.0973020626378773	194	288
ITCH	ENSG00000078747.14	20	34363235	34511393	9.4684806449442e-05	8.82430507765418e-11	194	288
PKD2L2	ENSG00000078795.16	5	137887968	137942747	0.526493582330341	0.254654937995621	194	288
TP53INP2	ENSG00000078804.12	20	34704290	34713439	0.452347713484702	0.163420685279434	194	288
SDF4	ENSG00000078808.16	1	1216908	1232031	0.80687257415623	0.751885877468669	194	288
MYH7B	ENSG00000078814.15	20	34975403	35002403	0.123770880827887	0.0248322993670421	194	288
BPIFB2	ENSG00000078898.6	20	33007600	33023709	0.245860674865522	0.120636161987553	194	288
TP73	ENSG00000078900.14	1	3652520	3735600	0.166455550137068	0.0630599753575201	194	288
TOLLIP	ENSG00000078902.15	11	1274371	1309654	0.396483300533509	0.23202156924741	194	288
UBE2D4	ENSG00000078967.12	7	43926438	43956136	0.680491765227221	0.536691182234119	194	288
CLUL1	ENSG00000079101.16	18	596988	650228	0.00838503214707233	0.000643376492584349	194	288
RUNX1T1	ENSG00000079102.16	8	91954967	92103286	0.450996570781478	0.218810478774592	194	288
THOC1	ENSG00000079134.11	18	214630	268050	0.570106132146632	0.421966533332062	194	288
FKBP7	ENSG00000079150.17	2	178463664	178478600	0.00191155034591547	3.81654864135588e-08	194	288
OSBPL6	ENSG00000079156.16	2	178194481	178402891	0.0267854755198335	0.00432494744431782	194	288
SLC1A3	ENSG00000079215.13	5	36606355	36688334	0.00176488414549087	1.93790642349878e-05	194	288
XRCC5	ENSG00000079246.15	2	216107464	216206303	0.228189050555218	0.091364544592634	194	288
LXN	ENSG00000079257.7	3	158645822	158672693	0.00036137753245827	3.15958806277964e-09	194	288
SP140	ENSG00000079263.18	2	230203624	230313215	0.366071564075155	0.234442415538816	194	288
MKNK1	ENSG00000079277.19	1	46557408	46604294	6.61157001338067e-05	1.65163088391823e-10	194	288
TNS1	ENSG00000079308.16	2	217799789	218002995	0.19551216269544	0.057433211711005	194	288
REXO1	ENSG00000079313.13	19	1815246	1848463	0.29825883199788	0.146588211899642	194	288
SAR1A	ENSG00000079332.14	10	70147289	70170523	0.811494688669636	0.728252097986664	194	288
CDC14A	ENSG00000079335.18	1	100351734	100520277	0.815735957649178	0.689689122789453	194	288
RAPGEF3	ENSG00000079337.15	12	47734367	47771040	0.234306951991135	0.107902870321898	194	288
CEACAM1	ENSG00000079385.21	19	42507304	42561234	0.399394535866762	0.233837573620732	194	288
SENP1	ENSG00000079387.13	12	48042898	48105834	0.577364148975221	0.388734873287666	194	288
CIC	ENSG00000079432.7	19	42268537	42295797	6.00121961371571e-05	5.30428699016868e-10	194	288
LIPE	ENSG00000079435.9	19	42401507	42427426	0.78986803074264	0.641093791952123	194	288
FDFT1	ENSG00000079459.12	8	11795573	11839309	0.399037575799599	0.204672568248782	194	288
PAFAH1B3	ENSG00000079462.7	19	42297033	42303546	0.00033336503872514	2.87930390574152e-10	194	288
KIF22	ENSG00000079616.12	16	29790719	29805385	0.000154377454178821	2.41834497617923e-14	194	288
SCGN	ENSG00000079689.13	6	25652201	25701783	0.343732308329139	0.14177929335534	194	288
CARMIL1	ENSG00000079691.17	6	25279078	25620530	0.637229790509726	0.496550711166125	194	288
PGM1	ENSG00000079739.15	1	63593276	63660245	0.178316823373795	0.0486653587624416	194	288
DDX1	ENSG00000079785.14	2	15591178	15631111	0.0280895600267391	0.000425814991167935	194	288
DNM2	ENSG00000079805.16	19	10718079	10833488	0.595281302457213	0.404739593647176	194	288
EPB41L2	ENSG00000079819.18	6	130839347	131063322	0.490888897880557	0.273359681559348	194	288
MOXD1	ENSG00000079931.14	6	132296055	132401545	0.675957696301654	0.596747070760839	194	288
STX7	ENSG00000079950.13	6	132445867	132513198	0.284227521910596	0.102016346630118	194	288
RABL2B	ENSG00000079974.17	22	50767501	50783663	0.952863212507307	0.9136816847329	194	288
KEAP1	ENSG00000079999.13	19	10486120	10503741	0.248628095770212	0.0835230541015447	194	288
DDX43	ENSG00000080007.7	6	73395134	73417569	0.0836956540977646	0.00727421620134551	194	288
PTPRH	ENSG00000080031.9	19	55181248	55209506	0.44320356592347	0.329881798640871	194	288
DCT	ENSG00000080166.15	13	94436808	94479682	0.674759002638357	0.509653075117917	194	288
SLC35C2	ENSG00000080189.14	20	46345980	46364458	0.348329461411861	0.157403191345287	194	288
CRYBG3	ENSG00000080200.9	3	97822040	97941306	0.00149046135252378	8.51967447336336e-05	194	288
SCTR	ENSG00000080293.9	2	119439843	119525301	0.000151602576484403	3.79930094566591e-06	194	288
RFX3	ENSG00000080298.15	9	3218297	3526004	0.314238849084093	0.125299226719173	194	288
RIF1	ENSG00000080345.17	2	151409883	151508004	0.93939640879213	0.904589961362751	194	288
RAB21	ENSG00000080371.5	12	71754874	71800285	0.775229225329754	0.685885956815132	194	288
SLC4A4	ENSG00000080493.15	4	71186757	71572087	0.763596638308674	0.665686738382909	194	288
SMARCA2	ENSG00000080503.22	9	1980290	2193624	0.63953931997291	0.515814242285333	194	288
SESN1	ENSG00000080546.13	6	108986437	109094819	1.71785008792301e-05	3.55419725566882e-18	194	288
COL5A3	ENSG00000080573.6	19	9959561	10010471	0.906667622499131	0.855836395391423	194	288
SRCAP	ENSG00000080603.16	16	30699141	30741409	0.000146365088837182	5.31049678310434e-11	194	288
PUM3	ENSG00000080608.9	9	2720469	2844241	0.388288825773507	0.201224880361532	194	288
CHRNA3	ENSG00000080644.15	15	78593052	78621295	0.717868690704331	0.59392787802425	194	288
KCNN2	ENSG00000080709.14	5	114360945	114496500	0.516004839491004	0.358680008654522	194	288
CNOT4	ENSG00000080802.18	7	135361795	135510127	0.304983137531557	0.13982711492764	194	288
PSEN1	ENSG00000080815.18	14	73136418	73223691	0.301981044203916	0.0972262855029176	194	288
CPOX	ENSG00000080819.6	3	98521132	98593723	0.430100492293564	0.301249211409817	194	288
CLDND1	ENSG00000080822.16	3	98500840	98523066	0.000223689898422199	9.05934176110707e-11	194	288
MOK	ENSG00000080823.22	14	102224500	102305200	0.517136480286071	0.36000398939906	194	288
HSP90AA1	ENSG00000080824.18	14	102080738	102139502	0.0798255161643204	0.00935952104605271	194	288
RBL1	ENSG00000080839.11	20	36996349	37095784	0.268325447506394	0.063983271212006	194	288
DLGAP4	ENSG00000080845.17	20	36306336	36528637	0.231290531756604	0.0805568934407017	194	288
IGSF9B	ENSG00000080854.14	11	133908564	133956985	0.000105366689507897	1.05200550921686e-09	194	288
NDC80	ENSG00000080986.12	18	2571511	2616635	0.662808681007595	0.533809702951842	194	288
AP4E1	ENSG00000081014.10	15	50908672	51005900	0.547539369014947	0.364798136808317	194	288
RSBN1	ENSG00000081019.13	1	113761832	113812378	0.0754473145530498	0.000854063466399989	194	288
MAGI3	ENSG00000081026.18	1	113390749	113685923	0.685130035202058	0.535398678491167	194	288
CXCL2	ENSG00000081041.8	4	74097035	74099293	0.632330345649081	0.441883608526103	194	288
COL4A4	ENSG00000081052.11	2	227002711	227164113	0.732810910582957	0.597894788481255	194	288
TCF7	ENSG00000081059.19	5	134114711	134148229	0.675661771512652	0.488874922803741	194	288
OSTM1	ENSG00000081087.14	6	108041409	108165854	0.85085651288731	0.740844515534996	194	288
IMPG2	ENSG00000081148.11	3	101222546	101320560	0.447809679667869	0.202901890468119	194	288
PCNP	ENSG00000081154.11	3	101574095	101594437	1.59537365466887e-06	3.43159314320286e-13	194	288
EXD2	ENSG00000081177.18	14	69191511	69244020	0.702676292987405	0.566001040581402	194	288
ARG2	ENSG00000081181.7	14	67619798	67651720	0.546854606053007	0.302730612643236	194	288
MEF2C	ENSG00000081189.15	5	88717117	88904257	0.000209329024399841	2.50349601197653e-13	194	288
PTPRC	ENSG00000081237.18	1	198638671	198757283	0.271682749682812	0.0818348049913696	194	288
PKP1	ENSG00000081277.12	1	201283452	201332993	0.0915429505780155	0.0156990075141996	194	288
UBA5	ENSG00000081307.12	3	132654446	132678097	0.0203218612894706	6.27036896142137e-05	194	288
STK17B	ENSG00000081320.10	2	196133566	196176503	0.488103262257658	0.317583300040502	194	288
CDC14B	ENSG00000081377.16	9	96491337	96619830	0.0667775132429722	0.00317393336276718	194	288
ZNF510	ENSG00000081386.12	9	96755865	96778129	0.993979588504046	0.991009581862334	194	288
ZNF506	ENSG00000081665.13	19	19785839	19821751	0.0556609247086888	0.00483193198293013	194	288
JMJD4	ENSG00000081692.12	1	227731189	227734816	0.0163157272510387	0.000342512447479954	194	288
DUSP12	ENSG00000081721.11	1	161749758	161757238	0.206427771176181	0.0576025595880888	194	288
AACS	ENSG00000081760.16	12	125065379	125143320	0.844593438762943	0.777451730209402	194	288
KIAA0141	ENSG00000081791.8	5	141923808	141942047	0.793804980413479	0.733406260372576	194	288
CADPS2	ENSG00000081803.15	7	122318425	122886759	0.623056016652813	0.455146662942152	194	288
PCDHB4	ENSG00000081818.3	5	141121799	141125623	0.00030063696878195	8.96335179663904e-17	194	288
PCDHA6	ENSG00000081842.17	5	140827958	140831224	0.161588100020492	0.032346832575454	194	288
PCDHGA2	ENSG00000081853.14	5	141338760	141343302	0.647150307292675	0.524171452338039	194	288
HSPB11	ENSG00000081870.11	1	53916574	53945929	0.752788532927127	0.623621752909598	194	288
PHLPP1	ENSG00000081913.13	18	62715450	62980433	0.688864763725062	0.605099704064027	194	288
ATP8B1	ENSG00000081923.11	18	57646426	57803101	0.0705943150841159	0.0144345709716815	194	288
IL12RB2	ENSG00000081985.10	1	67307364	67396900	0.295781124394377	0.139564228259894	194	288
SMARCD3	ENSG00000082014.16	7	151238828	151277896	0.476790006647711	0.345654511321618	194	288
WDR70	ENSG00000082068.8	5	37379212	37753435	0.422488138065847	0.256966116390848	194	288
FYB	ENSG00000082074.15	5	39105236	39274528	0.679438535144405	0.577473926446445	194	288
MPP4	ENSG00000082126.17	2	201644870	201698694	0.114211037868173	0.017577081192972	194	288
STRADB	ENSG00000082146.12	2	201388002	201480846	0.144351300040251	0.0404708195646261	194	288
BZW1	ENSG00000082153.17	2	200810594	200827338	0.178099492597212	0.0700578668483994	194	288
PGR	ENSG00000082175.14	11	101029624	101130524	0.742523740436045	0.664447841640958	194	288
C1QTNF3	ENSG00000082196.20	5	34019448	34043832	0.567394967158715	0.411927488334231	194	288
ME2	ENSG00000082212.12	18	50878734	50954257	0.596046249737389	0.457567730139885	194	288
C5orf22	ENSG00000082213.17	5	31532266	31555058	0.833552419970493	0.771381521792691	194	288
CCNT2	ENSG00000082258.12	2	134918235	134959342	0.00643099860791119	2.5985789049778e-06	194	288
FAM135A	ENSG00000082269.16	6	70413063	70561174	0.999021468059576	0.998493462497815	194	288
EPB41L3	ENSG00000082397.17	18	5392381	5630700	0.796881312850966	0.711685436502682	194	288
COBLL1	ENSG00000082438.15	2	164653624	164843679	0.15099780475597	0.018020977436994	194	288
KCNK2	ENSG00000082482.13	1	215005775	215237093	0.0125469220063792	0.00102620731041916	194	288
SERTAD4	ENSG00000082497.11	1	210232973	210246631	0.891304704608452	0.817142923377849	194	288
TRAF5	ENSG00000082512.14	1	211326615	211374946	0.343208851061324	0.148956021780147	194	288
MRPL22	ENSG00000082515.17	5	154941070	154969411	0.408980609537182	0.256752498149859	194	288
GEMIN5	ENSG00000082516.8	5	154887416	154938209	0.851855003071253	0.771783130623217	194	288
NFE2L1	ENSG00000082641.15	17	48048329	48061487	0.000670020577656381	4.54701045657227e-09	194	288
SEMA5B	ENSG00000082684.14	3	122909193	123028605	0.118278562754776	0.0305642627556006	194	288
GSK3B	ENSG00000082701.14	3	119821323	120094417	0.310316030031554	0.132499691913209	194	288
ITGB5	ENSG00000082781.11	3	124761948	124901418	0.949098922767616	0.936838943671758	194	288
ERC1	ENSG00000082805.19	12	990609	1495933	0.665858315675522	0.554962984578285	194	288
XPO1	ENSG00000082898.16	2	61477849	61538626	0.355144473854979	0.147544536369316	194	288
RNF13	ENSG00000082996.19	3	149812708	149962139	0.928589772406659	0.886677290834509	194	288
TRPM3	ENSG00000083067.22	9	70529063	71446835	0.237838621788116	0.0919560674075651	194	288
PALB2	ENSG00000083093.9	16	23603160	23641310	0.412753352126676	0.243456982661894	194	288
DOPEY1	ENSG00000083097.14	6	83067666	83171350	0.287957277114071	0.100878878496117	194	288
LYRM2	ENSG00000083099.10	6	89568144	89638753	0.151427078607965	0.0152473011325029	194	288
BCKDHB	ENSG00000083123.14	6	80106647	80346270	0.500669029387646	0.289329370922228	194	288
KAT6A	ENSG00000083168.9	8	41929479	42051990	0.684354196528159	0.478361635354921	194	288
ZCCHC6	ENSG00000083223.17	9	86287733	86354454	0.605009009016694	0.428084717758061	194	288
ULK2	ENSG00000083290.19	17	19770830	19867936	0.00672014483541138	1.81835319421203e-06	194	288
TNPO1	ENSG00000083312.17	5	72816566	72916733	0.0136013629352159	0.000673753904392027	194	288
PLOD1	ENSG00000083444.16	1	11934205	11975538	0.599407154358211	0.463647747751177	194	288
P2RX5	ENSG00000083454.21	17	3672199	3696404	0.179270960741718	0.0535247564169777	194	288
ITGAE	ENSG00000083457.11	17	3714628	3801243	0.471582189816775	0.284511446462468	194	288
DIS3	ENSG00000083520.14	13	72752169	72782058	0.88376010766941	0.832005561912908	194	288
PIBF1	ENSG00000083535.15	13	72782097	73016461	0.224775493095109	0.0792884684605571	194	288
TDRD3	ENSG00000083544.13	13	60396457	60573878	0.120473886181197	0.0340185286772139	194	288
NUFIP1	ENSG00000083635.7	13	44939249	44989483	0.178435365284645	0.0637814305092187	194	288
PDS5B	ENSG00000083642.18	13	32586427	32778019	0.93775481867339	0.917054708689702	194	288
OXCT1	ENSG00000083720.12	5	41730065	41870519	0.0019267340118387	4.75958153498193e-09	194	288
CYLD	ENSG00000083799.17	16	50742050	50801935	0.417453770298326	0.195699575451595	194	288
SLC27A5	ENSG00000083807.9	19	58479512	58512065	0.206198782612412	0.0701451469067582	194	288
ZNF324	ENSG00000083812.11	19	58467045	58474016	0.881806758463612	0.840339729724108	194	288
ZNF671	ENSG00000083814.13	19	57719751	57727624	0.0379713935912297	0.00339028155664416	194	288
ZNF416	ENSG00000083817.8	19	57571566	57578098	0.853992402944506	0.77370121140378	194	288
ZNF586	ENSG00000083828.15	19	57769655	57819740	0.0788287402699187	0.00822020356622176	194	288
ZNF446	ENSG00000083838.15	19	58475764	58481230	0.682849534404261	0.478014041902524	194	288
ZNF264	ENSG00000083844.10	19	57191500	57222846	0.779042629889249	0.683995759750649	194	288
RPS5	ENSG00000083845.8	19	58386400	58394806	0.216486184676243	0.0485759029515959	194	288
FAT1	ENSG00000083857.13	4	186587783	186726722	0.927442417628253	0.896113833030127	194	288
YTHDC1	ENSG00000083896.12	4	68310387	68350089	0.568871370541669	0.406844327820974	194	288
CHMP2B	ENSG00000083937.8	3	87227271	87255548	0.0192654872943389	0.00212109636907816	194	288
SMAP2	ENSG00000084070.11	1	40344850	40423326	0.599577046103835	0.467680198629638	194	288
PPIE	ENSG00000084072.16	1	39692182	39763914	0.463424953959091	0.250518955666447	194	288
ZMPSTE24	ENSG00000084073.8	1	40258107	40294184	0.386784123133714	0.179135054073139	194	288
STARD7	ENSG00000084090.13	2	96184859	96208415	3.90128322213601e-05	8.5678326007715e-13	194	288
NOA1	ENSG00000084092.6	4	56963370	56978639	0.183715745484321	0.0533311242536578	194	288
REST	ENSG00000084093.16	4	56907876	56935844	0.260790459499155	0.141609510891104	194	288
HAL	ENSG00000084110.10	12	95972662	95996365	0.773844332433885	0.693263665363232	194	288
SSH1	ENSG00000084112.14	12	108778272	108857590	0.149044168956519	0.0349637097259419	194	288
GSTP1	ENSG00000084207.15	11	67583595	67586660	0.911430597464814	0.864898216228425	194	288
APLP2	ENSG00000084234.16	11	130069837	130144811	0.690989873231134	0.607322134766725	194	288
FAM234B	ENSG00000084444.13	12	13044284	13142521	0.0222575976983505	0.000600080253164796	194	288
WBP11	ENSG00000084463.7	12	14784579	14803540	0.915177847294083	0.879265354767067	194	288
EIF3I	ENSG00000084623.11	1	32222019	32231604	0.880517082252558	0.826285706681202	194	288
NKAIN1	ENSG00000084628.9	1	31179745	31239554	0.188402331325894	0.0667502453265866	194	288
COL16A1	ENSG00000084636.17	1	31652247	31704319	0.0128113712969595	0.000374647463727247	194	288
TXLNA	ENSG00000084652.15	1	32179686	32198285	0.149430558555387	0.0176733153831688	194	288
NCOA1	ENSG00000084676.15	2	24491914	24770702	0.607641689407768	0.442873468835906	194	288
AGBL5	ENSG00000084693.15	2	27042364	27070471	0.589355235978934	0.421314698930611	194	288
EFR3B	ENSG00000084710.13	2	25042130	25159137	0.0730721590812081	0.00391276758991982	194	288
KIF3C	ENSG00000084731.14	2	25926596	25982749	0.668176575006234	0.499512245045761	194	288
RAB10	ENSG00000084733.10	2	26034110	26137454	0.835708886725463	0.747050696469009	194	288
GCKR	ENSG00000084734.8	2	27496842	27523684	0.00470152465362639	7.69140542929077e-08	194	288
HADHA	ENSG00000084754.10	2	26190635	26244726	0.152897233382383	0.0316235234674024	194	288
MAPRE3	ENSG00000084764.10	2	26970612	27027196	0.238574079648567	0.0788019610461636	194	288
CAD	ENSG00000084774.13	2	27217390	27243943	0.00152496564008494	4.00017554415395e-09	194	288
CD59	ENSG00000085063.14	11	33702668	33736445	0.0127060156599744	6.5814453023746e-05	194	288
CD82	ENSG00000085117.11	11	44564427	44620363	0.349292808212811	0.215293343447591	194	288
AK6	ENSG00000085231.13	5	69350984	69355953	0.862576485008054	0.816759746958113	194	288
FCN1	ENSG00000085265.10	9	134905890	134917963	0.655329424537303	0.556632838957959	194	288
MYNN	ENSG00000085274.15	3	169772831	169789716	0.281128276872062	0.137269827348814	194	288
MECOM	ENSG00000085276.17	3	169083499	169663618	0.416084775537007	0.278029364042915	194	288
SCAMP1	ENSG00000085365.17	5	78360583	78479071	0.284441998554314	0.111993335195841	194	288
PREP	ENSG00000085377.13	6	105277565	105403084	0.33591622048865	0.185950055229407	194	288
HACE1	ENSG00000085382.11	6	104728093	104859919	0.153555169550972	0.0453250255307194	194	288
SEH1L	ENSG00000085415.15	18	12947133	12987536	0.173185414602963	0.0398369977807644	194	288
WDR47	ENSG00000085433.15	1	108970214	109042113	0.99738085959107	0.996599963700039	194	288
WDFY1	ENSG00000085449.14	2	223855716	223945387	0.989459783178235	0.984873567777406	194	288
OVGP1	ENSG00000085465.12	1	111414314	111427777	0.701060342990763	0.56661750677865	194	288
SLC25A24	ENSG00000085491.15	1	108134036	108199925	0.956967629693879	0.928968241883218	194	288
MAP3K4	ENSG00000085511.19	6	161022194	161117385	0.264810894864572	0.115953858521999	194	288
PILRA	ENSG00000085514.15	7	100373445	100400099	0.0477760397876805	5.7691176314469e-06	194	288
IGSF9	ENSG00000085552.16	1	159927039	159945604	0.699607355084511	0.567994109119694	194	288
ABCB1	ENSG00000085563.14	7	87503633	87713323	0.831956465817846	0.719572762783134	194	288
ZNF213	ENSG00000085644.13	16	3129777	3142805	0.339879852662624	0.209876266634616	194	288
AKR1B1	ENSG00000085662.13	7	134442350	134459252	0.209839034001841	0.06959889479298	194	288
CPNE3	ENSG00000085719.12	8	86514427	86561498	0.532763908426833	0.404003521446864	194	288
RRN3	ENSG00000085721.12	16	15060022	15094317	0.557531965625006	0.350494964966461	194	288
CTTN	ENSG00000085733.15	11	70398489	70436584	0.120172008252631	0.0367032979497426	194	288
WNT11	ENSG00000085741.12	11	76186325	76210736	0.116942000326629	0.0336909448506644	194	288
MTIF2	ENSG00000085760.14	2	55236595	55269347	0.721115575178234	0.572237299848212	194	288
DDHD2	ENSG00000085788.13	8	38225218	38262833	0.974562973640767	0.962599879407519	194	288
TTC39A	ENSG00000085831.15	1	51287258	51345116	0.466579938392881	0.105610276256723	194	288
EPS15	ENSG00000085832.16	1	51354263	51519328	0.413736886107976	0.117160598929468	194	288
ORC1	ENSG00000085840.12	1	52372829	52404459	0.00199222284390443	9.69694625650821e-09	194	288
MGST2	ENSG00000085871.8	4	139665768	139740745	0.953985925038878	0.937718056834369	194	288
CHERP	ENSG00000085872.14	19	16517889	16542530	0.942626101350186	0.913947188778896	194	288
ATG16L1	ENSG00000085978.21	2	233210051	233295674	0.345706819573977	0.109351747275056	194	288
USP40	ENSG00000085982.13	2	233475520	233566782	0.0526206166350109	0.012018092369068	194	288
POMGNT1	ENSG00000085998.13	1	46188682	46198443	0.000818046292109063	6.29146297328311e-10	194	288
RAD54L	ENSG00000085999.11	1	46247688	46274717	0.00908603778045546	0.000195597646413798	194	288
MAST2	ENSG00000086015.20	1	45786987	46036124	0.00355648775797479	8.01556297344647e-06	194	288
DNAJA1	ENSG00000086061.15	9	33025211	33039907	0.276483216457126	0.130420152489639	194	288
B4GALT1	ENSG00000086062.12	9	33104082	33167356	0.269665526013498	0.126252483428323	194	288
CHMP5	ENSG00000086065.13	9	33264879	33282069	0.747177859149507	0.581246371920499	194	288
NFX1	ENSG00000086102.18	9	33290511	33371157	0.135451679302577	0.0300796050710553	194	288
AQP6	ENSG00000086159.12	12	49967239	49977139	0.466662334855354	0.309177727976306	194	288
DIMT1	ENSG00000086189.9	5	62387254	62403939	0.653673241670091	0.465663448549355	194	288
IPO11	ENSG00000086200.16	5	62403972	62628582	0.409908692237445	0.209073994904044	194	288
FOLH1	ENSG00000086205.16	11	49146635	49208670	0.00400476036772568	4.05406259273672e-09	194	288
EIF2AK1	ENSG00000086232.12	7	6022244	6059230	0.110481073910429	0.00970741401930267	194	288
NME8	ENSG00000086288.11	7	37848597	37900401	0.447858360202579	0.328764258157514	194	288
EPDR1	ENSG00000086289.11	7	37920561	37951941	0.032674805361911	0.00585379248636555	194	288
SNX10	ENSG00000086300.15	7	26291895	26374329	0.856325455123933	0.796594280188854	194	288
SEPHS1	ENSG00000086475.14	10	13317424	13348298	0.0657190243400402	0.0166579650237604	194	288
MRPL28	ENSG00000086504.15	16	367384	370527	0.829410706196338	0.763166037270731	194	288
ITPKC	ENSG00000086544.2	19	40717103	40740855	0.5010763845551	0.347731859919316	194	288
CEACAM6	ENSG00000086548.8	19	41750977	41772208	0.676401998823879	0.558534676326616	194	288
FAT2	ENSG00000086570.12	5	151504093	151568944	0.624487797934269	0.497669837386633	194	288
RBM22	ENSG00000086589.11	5	150690794	150701107	0.147606103040919	0.0806356753043737	194	288
TMED2	ENSG00000086598.10	12	123585562	123598577	0.731019833367319	0.606382562808325	194	288
ERO1B	ENSG00000086619.13	1	236215555	236281985	0.999985563002793	0.999980967169462	194	288
ZFAND6	ENSG00000086666.18	15	80059568	80138393	0.826827724515047	0.714605086136475	194	288
LAT2	ENSG00000086730.16	7	74199652	74229834	0.145651795859352	0.0274857772402884	194	288
ZW10	ENSG00000086827.8	11	113733187	113773811	0.528743513662229	0.312631751936736	194	288
ALG9	ENSG00000086848.14	11	111782195	111871581	0.255088800224643	0.0906114462049931	194	288
MYBPC2	ENSG00000086967.9	19	50432903	50466321	0.0169624904736142	0.0019977229175508	194	288
NOX4	ENSG00000086991.12	11	89324356	89498187	0.208648099681018	0.0858550980232461	194	288
ACOX3	ENSG00000087008.15	4	8366282	8440723	0.165185132647912	0.065291078888891	194	288
MTMR2	ENSG00000087053.18	11	95832882	95925315	0.942222064769335	0.918698908162673	194	288
PPP1R15A	ENSG00000087074.7	19	48872392	48876057	0.297363539661226	0.158967089161133	194	288
HSD17B14	ENSG00000087076.8	19	48813017	48836678	0.630127393677952	0.48292177628519	194	288
TRIP6	ENSG00000087077.13	7	100867138	100873454	0.86748740409084	0.793089701242411	194	288
ACHE	ENSG00000087085.13	7	100889994	100896974	0.89780501089421	0.825474688395624	194	288
FTL	ENSG00000087086.14	19	48965301	48966878	0.701903343469869	0.574936194245915	194	288
SRRT	ENSG00000087087.18	7	100875126	100888664	0.826344082981341	0.74730226536234	194	288
BAX	ENSG00000087088.19	19	48954877	48961798	0.310855665350689	0.141291921509945	194	288
NLK	ENSG00000087095.12	17	28041737	28196381	0.323700779113962	0.182430776527855	194	288
PIGS	ENSG00000087111.20	17	28553383	28571872	0.571974390327901	0.277642355023111	194	288
ADAMTS2	ENSG00000087116.14	5	179110851	179345430	0.0547875368500504	0.00713843616068976	194	288
ATXN7L3	ENSG00000087152.15	17	44191805	44200113	0.000740239477182841	7.06609527563746e-13	194	288
PGS1	ENSG00000087157.18	17	78378640	78425114	0.598409093205486	0.475321663363047	194	288
PSMC5	ENSG00000087191.12	17	63827672	63832026	0.612798001654176	0.452835941246531	194	288
UIMC1	ENSG00000087206.16	5	176905005	177022602	0.742112259810937	0.675506512039249	194	288
CETP	ENSG00000087237.10	16	56961850	56983845	0.890593277975527	0.848415199740789	194	288
MMP2	ENSG00000087245.12	16	55389700	55506691	0.198360832703616	0.0592864187762739	194	288
MT3	ENSG00000087250.8	16	56589074	56591088	0.821909233903646	0.746148514700254	194	288
LPCAT2	ENSG00000087253.12	16	55508998	55586670	0.32178791847683	0.234703737640109	194	288
GNAO1	ENSG00000087258.14	16	56191347	56357457	0.536049602020829	0.375190700627529	194	288
OGFOD1	ENSG00000087263.16	16	56451490	56479100	0.374906711090093	0.150017724014476	194	288
SH3BP2	ENSG00000087266.15	4	2793023	2841098	0.0119814972833499	0.00113313303233316	194	288
NOP14	ENSG00000087269.15	4	2938143	2963385	0.747397417527063	0.64525973535028	194	288
ADD1	ENSG00000087274.16	4	2843857	2930076	0.0024488735406829	3.25716361184679e-08	194	288
L2HGDH	ENSG00000087299.11	14	50237563	50312325	0.00444314112306231	6.54302343514964e-07	194	288
TXNDC16	ENSG00000087301.8	14	52430590	52552522	0.761910827544681	0.646093090788328	194	288
C14orf166	ENSG00000087302.8	14	51989475	52010691	0.0261138092860224	0.00382177656104964	194	288
NID2	ENSG00000087303.17	14	52010876	52069228	0.255647191133498	0.127679307784084	194	288
GMCL1	ENSG00000087338.4	2	69829642	69881396	0.302314446686109	0.096204349243378	194	288
SF3B2	ENSG00000087365.15	11	66050729	66069308	0.000312864952875829	1.25983903019218e-14	194	288
KLHL42	ENSG00000087448.9	12	27780020	27803040	0.198215044128262	0.040960774471718	194	288
GNAS	ENSG00000087460.24	20	58840845	58911192	0.67343793979678	0.542190416151375	194	288
DNM1L	ENSG00000087470.17	12	32679200	32745650	0.340220490792206	0.189865866219937	194	288
PTHLH	ENSG00000087494.15	12	27958084	27972705	0.748777453903091	0.669573201610906	194	288
PHACTR3	ENSG00000087495.16	20	59577509	59847711	0.22659691445658	0.0951192631357272	194	288
ERGIC2	ENSG00000087502.17	12	29337352	29381189	0.720990056364197	0.604518428403697	194	288
TFAP2C	ENSG00000087510.6	20	56629302	56639283	0.050965648474487	0.00925376397664956	194	288
AURKA	ENSG00000087586.17	20	56369389	56392337	0.102817210215097	0.033382465391078	194	288
CASS4	ENSG00000087589.16	20	56412112	56460387	0.160672308282263	0.0234673222803135	194	288
AAMDC	ENSG00000087884.14	11	77821109	77918432	0.00305050956742913	0.000166817891060103	194	288
RFX2	ENSG00000087903.12	19	5993164	6199572	0.276887914699314	0.0891865537313324	194	288
METTL2A	ENSG00000087995.15	17	62423867	62450822	0.158338124689939	0.0665045716923474	194	288
SULT2B1	ENSG00000088002.11	19	48552075	48599425	0.000521875387750779	5.97361928683598e-08	194	288
ALG6	ENSG00000088035.15	1	63367590	63438562	0.109476295089365	0.0279132876617316	194	288
CNOT3	ENSG00000088038.17	19	54137728	54154455	0.763197313341731	0.662990660188649	194	288
GP6	ENSG00000088053.11	19	55013705	55038264	0.34052661874664	0.228890612832231	194	288
PTPN4	ENSG00000088179.8	2	119759631	119983818	0.455640545593029	0.292554795782425	194	288
DDX18	ENSG00000088205.12	2	117814650	117832379	0.637511538479383	0.411200218120404	194	288
KHSRP	ENSG00000088247.17	19	6413348	6424794	0.854269798834029	0.812794021617281	194	288
GNA11	ENSG00000088256.8	19	3094410	3124004	0.450841612568216	0.208782326700587	194	288
ASAP3	ENSG00000088280.18	1	23428563	23484568	0.00567237542574319	1.26448076924731e-05	194	288
EDEM2	ENSG00000088298.12	20	35115357	35147364	4.60405795446413e-05	1.14152522375427e-15	194	288
DNMT3B	ENSG00000088305.18	20	32762385	32809356	0.51098879475439	0.369243860849877	194	288
REM1	ENSG00000088320.3	20	31475293	31484905	0.602965122981427	0.420107115511469	194	288
TPX2	ENSG00000088325.15	20	31739271	31801805	0.352257349652736	0.162718627440079	194	288
PDRG1	ENSG00000088356.5	20	31944964	31952092	7.79587672766195e-05	1.37295177594591e-11	194	288
EPB41L1	ENSG00000088367.21	20	36091504	36232799	0.222215291301779	0.0637774295624971	194	288
DOCK9	ENSG00000088387.18	13	98793429	99086625	0.115020153681232	0.0220703190463321	194	288
ANKRD10	ENSG00000088448.14	13	110878540	110915069	0.232565470064319	0.104270999602935	194	288
TGDS	ENSG00000088451.10	13	94574051	94596257	0.362715252188388	0.127519409013454	194	288
DOCK3	ENSG00000088538.12	3	50675241	51384198	0.263311089188847	1.66911529500844e-10	194	288
C3orf18	ENSG00000088543.14	3	50558025	50570930	0.476155730954531	0.17746332072772	194	288
COQ9	ENSG00000088682.13	16	57447529	57461275	0.341597180188669	0.22569628798421	194	288
TMEM40	ENSG00000088726.15	3	12733525	12769457	0.924259776763685	0.884334112878655	194	288
KIF9	ENSG00000088727.12	3	47228026	47283451	1.90762980799924e-06	1.72546388697716e-13	194	288
ARHGAP28	ENSG00000088756.12	18	6729718	6915716	2.16294423919731e-08	1.7581218249245e-15	194	288
CRLS1	ENSG00000088766.11	20	6006090	6040053	0.256970651538684	0.108903828736929	194	288
PPP1R13B	ENSG00000088808.16	14	103733752	103847590	0.783569531140006	0.696961259218296	194	288
ATRN	ENSG00000088812.17	20	3471040	3651122	0.328933376375047	0.166101455642664	194	288
SMOX	ENSG00000088826.17	20	4120980	4187747	0.473552203479427	0.296750429999052	194	288
SIGLEC1	ENSG00000088827.12	20	3686970	3707128	0.997211694661512	0.995915967749586	194	288
FKBP1A	ENSG00000088832.16	20	1368978	1393172	0.992830170923884	0.989930896147993	194	288
NSFL1C	ENSG00000088833.17	20	1442162	1467692	0.115716782076441	0.0114684524759063	194	288
SLC4A11	ENSG00000088836.12	20	3227417	3239190	0.00164459933422607	2.21192864159318e-05	194	288
C20orf194	ENSG00000088854.12	20	3249305	3407625	0.66588682562856	0.571554259965585	194	288
ZNF343	ENSG00000088876.11	20	2481817	2524702	0.531316879064602	0.324127474331983	194	288
EBF4	ENSG00000088881.20	20	2692878	2760108	0.428477845823139	0.340177896187866	194	288
CPXM1	ENSG00000088882.7	20	2794069	2800637	0.036610851701101	0.00234107897719517	194	288
MAVS	ENSG00000088888.17	20	3846799	3876123	0.060919325422973	0.00830639094890396	194	288
LZTS3	ENSG00000088899.14	20	3162617	3173592	0.235971713271984	0.099468015463077	194	288
XRN2	ENSG00000088930.7	20	21326279	21389827	0.487649266197352	0.300097941606115	194	288
KIZ	ENSG00000088970.15	20	21125983	21246622	0.224128959609244	0.0566669374644604	194	288
DYNLL1	ENSG00000088986.10	12	120469850	120498493	0.874584933183663	0.83154867962557	194	288
TESC	ENSG00000088992.17	12	117038923	117099479	0.0822455961266915	0.0126169422066046	194	288
SNX5	ENSG00000089006.16	20	17941597	17968912	0.135175261157042	0.0293251251915488	194	288
RPL6	ENSG00000089009.15	12	112405199	112411442	7.5750314887591e-05	3.87968700902816e-13	194	288
SIRPG	ENSG00000089012.14	20	1629152	1657779	0.597913835384949	0.412942345721589	194	288
MAPKAPK5	ENSG00000089022.13	12	111843103	111902238	0.000726846903379003	1.39323228003104e-09	194	288
P2RX7	ENSG00000089041.16	12	121132819	121188032	0.0612477895594849	0.00603749480866283	194	288
ESF1	ENSG00000089048.14	20	13714322	13784886	0.436471362899538	0.275626792920545	194	288
RBBP9	ENSG00000089050.15	20	18486540	18497243	0.490864507165951	0.270149448210641	194	288
ANAPC5	ENSG00000089053.12	12	121308357	121399896	0.773315155522473	0.674486002236529	194	288
SLC23A2	ENSG00000089057.14	20	4852356	5010293	0.0233541102397874	0.00079830675063621	194	288
SLC8B1	ENSG00000089060.11	12	113298759	113359493	0.0872806212473108	0.020487225477393	194	288
TMEM230	ENSG00000089063.14	20	5068232	5113103	0.00184895664424668	2.7177166667646e-06	194	288
DZANK1	ENSG00000089091.16	20	18383367	18467126	0.0429851510084734	0.00536311172699464	194	288
KDM2B	ENSG00000089094.18	12	121429097	121580791	0.0372824301516101	0.00505101666634911	194	288
CFAP61	ENSG00000089101.17	20	20056618	20360702	0.000371383461667423	4.28909829605099e-07	194	288
TASP1	ENSG00000089123.15	20	13389392	13638940	0.498726161925519	0.366894189313592	194	288
OAS1	ENSG00000089127.12	12	112906777	112933222	0.0813116775983335	0.00848369458952592	194	288
GCN1	ENSG00000089154.10	12	120127203	120194710	0.161120082243999	0.0398441875837908	194	288
RPLP0	ENSG00000089157.15	12	120196686	120201235	0.000565659410152108	2.24689761230631e-08	194	288
PXN	ENSG00000089159.16	12	120210520	120265771	0.696671035172178	0.542999967732546	194	288
SIRT4	ENSG00000089163.4	12	120302316	120313237	0.323585003188853	0.0887742112477592	194	288
KIF16B	ENSG00000089177.18	20	16272104	16573434	8.73745336320026e-06	3.32160235168097e-09	194	288
TRMT6	ENSG00000089195.14	20	5937235	5950558	0.920846745769622	0.889976289203355	194	288
CHGB	ENSG00000089199.9	20	5911430	5925361	0.350149451804995	0.132185990570945	194	288
PEBP1	ENSG00000089220.4	12	118136027	118145584	0.442537778633904	0.324193814141714	194	288
BRAP	ENSG00000089234.15	12	111642146	111685986	0.0063764581956022	6.53181566627991e-10	194	288
ERP29	ENSG00000089248.6	12	112013316	112023451	0.00705889223971801	8.96312179071615e-11	194	288
FUS	ENSG00000089280.18	16	31180110	31194871	0.270398906273199	0.0901723340171725	194	288
FXYD5	ENSG00000089327.14	19	35154730	35169883	0.771325266036496	0.635117975896356	194	288
ZNF302	ENSG00000089335.20	19	34677639	34686397	0.00399381748542495	1.48493787445664e-05	194	288
GRAMD1A	ENSG00000089351.14	19	34994784	35026471	0.215543360368508	0.078845481972631	194	288
FXYD3	ENSG00000089356.18	19	35115879	35124324	0.967244753463014	0.959537887718158	194	288
CDIP1	ENSG00000089486.16	16	4510675	4538828	0.0669674140975279	0.01733360843547	194	288
CMTM1	ENSG00000089505.17	16	66566393	66579137	0.211503311606726	0.0584739510987717	194	288
KCNH4	ENSG00000089558.8	17	42156891	42181278	0.776836720326122	0.698110132256686	194	288
GANAB	ENSG00000089597.16	11	62624826	62646726	0.646849526425657	0.399678512816278	194	288
GMIP	ENSG00000089639.10	19	19629476	19643667	2.99320213265304e-05	6.59284863130696e-10	194	288
BIRC5	ENSG00000089685.14	17	78214186	78225636	0.110110207573136	0.0370196182832033	194	288
LAG3	ENSG00000089692.8	12	6772519	6778453	0.285799724936779	0.155589408518575	194	288
MLF2	ENSG00000089693.10	12	6747996	6767475	0.0128625316905975	0.000291834860557885	194	288
OTUB2	ENSG00000089723.9	14	94026329	94048290	0.85362863281473	0.796927547137154	194	288
DDX24	ENSG00000089737.16	14	94048931	94081245	0.275003268215171	0.126792464423873	194	288
ZBTB25	ENSG00000089775.11	14	64449106	64505213	0.162274717118118	0.0202669350035313	194	288
NECAP1	ENSG00000089818.17	12	8076939	8097859	0.713035961599404	0.600437449709707	194	288
ANKRD24	ENSG00000089847.12	19	4183354	4224814	0.991997476905623	0.98971050539127	194	288
DHX32	ENSG00000089876.11	10	125836554	125896436	0.0403416683972169	0.00562643302236229	194	288
RCOR1	ENSG00000089902.9	14	102592661	102730576	0.774251714529855	0.662359175091392	194	288
GPATCH2L	ENSG00000089916.17	14	76151916	76254342	0.779052632967937	0.675498534278583	194	288
LTBP4	ENSG00000090006.17	19	40592883	40629818	0.314966330617932	0.152379434184834	194	288
BLVRB	ENSG00000090013.9	19	40447789	40465840	0.797163668155357	0.718366491551089	194	288
SLC9A1	ENSG00000090020.10	1	27098815	27166981	0.624755951704885	0.427681882538208	194	288
SPTLC1	ENSG00000090054.13	9	92031999	92115384	0.946605845211198	0.91789142689405	194	288
PAPOLA	ENSG00000090060.17	14	96502373	96567111	0.54431892009743	0.337256772699247	194	288
CCNK	ENSG00000090061.17	14	99481169	99535044	0.589813398685443	0.444545929477876	194	288
PCBP4	ENSG00000090097.21	3	51957505	51968410	0.700519081495437	0.391035097905697	194	288
RGS1	ENSG00000090104.11	1	192575727	192580031	0.475391059140683	0.205884144890922	194	288
YPEL3	ENSG00000090238.11	16	30092314	30096244	0.475229598207987	0.213364728864867	194	288
MRPS33	ENSG00000090263.15	7	141002610	141015228	0.037225065394253	0.0021940925410594	194	288
NDUFB2	ENSG00000090266.12	7	140696821	140706646	0.1518097643948	0.0170414254146531	194	288
NUDC	ENSG00000090273.13	1	26902282	26946862	0.833343784879746	0.716895612204345	194	288
MAEA	ENSG00000090316.15	4	1289851	1340137	0.517104245004873	0.25002178909583	194	288
ICAM1	ENSG00000090339.8	19	10270835	10285800	0.659827093373176	0.538549655362079	194	288
STRN4	ENSG00000090372.14	19	46719507	46746994	0.0178823472053056	0.00271116487947588	194	288
IRAK3	ENSG00000090376.10	12	66188879	66254622	0.936977175087353	0.904216911536522	194	288
LYZ	ENSG00000090382.6	12	69348341	69354234	0.0219697263414341	0.00128587824381219	194	288
MUL1	ENSG00000090432.6	1	20499448	20508161	0.537001689334436	0.400893863533103	194	288
TFAP4	ENSG00000090447.11	16	4257186	4273075	0.152312968855453	0.0206478721948876	194	288
PDCD7	ENSG00000090470.14	15	65117379	65133836	0.611041437491575	0.496552211813757	194	288
SPG21	ENSG00000090487.10	15	64963021	64990310	0.968496025021379	0.951152523915012	194	288
DNAJB11	ENSG00000090520.11	3	186567403	186585800	0.441205042749573	0.271788917842605	194	288
P3H2	ENSG00000090530.9	3	189956728	190122437	0.141425752698119	0.0393119576180695	194	288
THPO	ENSG00000090534.17	3	184371935	184378144	0.909417235108898	0.850824231905911	194	288
CHRD	ENSG00000090539.15	3	184380073	184389829	0.448401712346248	0.259609684513616	194	288
FLT3LG	ENSG00000090554.12	19	49474207	49486231	0.847323969239683	0.794621401731341	194	288
RAB11FIP3	ENSG00000090565.15	16	425619	523011	0.976150923276258	0.969515264297418	194	288
GNPTG	ENSG00000090581.9	16	1351923	1363204	0.132175497523176	0.0492957889083788	194	288
ZNF268	ENSG00000090612.20	12	133181409	133214831	0.985153031868966	0.973911927759883	194	288
GOLGA3	ENSG00000090615.14	12	132768909	132828858	0.763560561985183	0.700227594028529	194	288
PABPC4	ENSG00000090621.13	1	39560816	39576790	0.222909928576077	0.0573422159708831	194	288
CD209	ENSG00000090659.17	19	7739994	7747564	0.402563000417505	0.263951241551236	194	288
CERS4	ENSG00000090661.11	19	8206736	8262421	0.0304103992065468	0.00466123371839693	194	288
MCOLN1	ENSG00000090674.15	19	7522626	7534003	0.0862635927523491	0.00767785872695738	194	288
USP48	ENSG00000090686.15	1	21678298	21783606	0.00155893927452382	5.17714881617038e-06	194	288
PDPR	ENSG00000090857.13	16	70113626	70162537	0.79304978188962	0.6884104488683	194	288
AARS	ENSG00000090861.15	16	70252295	70289543	0.346455518925342	0.166072564284875	194	288
GLG1	ENSG00000090863.11	16	74447427	74607144	0.193009767624508	0.049577153040055	194	288
TNRC6A	ENSG00000090905.18	16	24610209	24827632	0.792642489621236	0.709644274832877	194	288
PLEKHG2	ENSG00000090924.14	19	39412585	39428415	0.668745512070088	0.508145649994625	194	288
NAT14	ENSG00000090971.4	19	55485004	55487568	0.00894480452533165	0.000379025552165264	194	288
PITPNM2	ENSG00000090975.12	12	122983480	123150015	0.0115184723526238	0.000103437332058725	194	288
EXOC1	ENSG00000090989.17	4	55853616	55905034	0.103291899222747	0.0163715874175196	194	288
RBM27	ENSG00000091009.7	5	146203600	146289132	0.221329181358532	0.0695350844475353	194	288
OSBPL8	ENSG00000091039.16	12	76351797	76559809	0.143101579750712	0.050523050198531	194	288
DTX2	ENSG00000091073.19	7	76461676	76505994	0.00292622639949459	2.22894556088721e-06	194	288
NLRC4	ENSG00000091106.18	2	32224453	32265854	0.882243483171709	0.82692663035956	194	288
PUS7	ENSG00000091127.13	7	105439661	105522267	0.427881661487537	0.213743668577081	194	288
NRCAM	ENSG00000091129.19	7	108147623	108456717	0.00248543264134059	1.02977685551872e-05	194	288
LAMB1	ENSG00000091136.13	7	107923803	108003255	0.311205063462111	0.0983552050509485	194	288
SLC26A4	ENSG00000091137.11	7	107660635	107717809	0.177285673819808	0.0520472375563825	194	288
SLC26A3	ENSG00000091138.12	7	107765467	107803225	0.0179913082779767	0.00137584567068476	194	288
DLD	ENSG00000091140.13	7	107890970	107931730	0.00356662435713206	0.000138132300383941	194	288
WDR7	ENSG00000091157.13	18	56651675	57036606	0.311734017757521	0.178018481980216	194	288
TXNL1	ENSG00000091164.12	18	56597208	56651600	0.481600669985093	0.32342104864041	194	288
ABCC6	ENSG00000091262.15	16	16148928	16223522	0.149036348576242	0.0461771295063531	194	288
CMTM6	ENSG00000091317.7	3	32481312	32503408	2.61786925769082e-05	4.79184538993034e-09	194	288
ITGA6	ENSG00000091409.14	2	172427354	172506282	0.832804105583294	0.761113636425354	194	288
RAPGEF4	ENSG00000091428.17	2	172735274	173052893	0.646754987343306	0.513892927016711	194	288
MAP3K20	ENSG00000091436.16	2	173075435	173268010	0.270816534740667	0.0964243676463699	194	288
FH	ENSG00000091483.6	1	241497603	241519761	0.912092807674204	0.871353640458204	194	288
SEL1L3	ENSG00000091490.10	4	25747427	25863760	0.406023055232018	0.251495674392489	194	288
TF	ENSG00000091513.14	3	133745956	133779006	0.343677697889671	0.201880570575205	194	288
CDV3	ENSG00000091527.15	3	133573730	133590261	0.956287908004176	0.935363320655624	194	288
MYO15A	ENSG00000091536.16	17	18118582	18179802	0.545890821530296	0.305487890911463	194	288
ALKBH5	ENSG00000091542.8	17	18183078	18209954	0.000519249252409659	3.99776927986109e-09	194	288
APOH	ENSG00000091583.10	17	66212033	66256525	0.125039859334798	0.0245859315282814	194	288
NLRP1	ENSG00000091592.15	17	5499427	5619424	6.62273779823346e-08	6.84630286415101e-16	194	288
PITPNM3	ENSG00000091622.15	17	6451470	6556494	0.0292613528915655	0.0043283430387633	194	288
SPAG7	ENSG00000091640.7	17	4959226	4967872	0.518492058826394	0.278007859826415	194	288
ORC6	ENSG00000091651.8	16	46689643	46698394	0.000287492993962051	2.33685009384637e-16	194	288
ZFHX4	ENSG00000091656.15	8	76681219	76867285	0.496694115442065	0.297788057805698	194	288
CPA1	ENSG00000091704.9	7	130380339	130388114	0.520485700969448	0.314936276183178	194	288
ZC3HC1	ENSG00000091732.15	7	130018286	130051451	0.678657980769752	0.53862930616011	194	288
ESR1	ENSG00000091831.22	6	151656691	152129619	0.194997246785588	0.0594085601602623	194	288
RGS17	ENSG00000091844.7	6	153004459	153131249	0.00724553135757965	7.68221655427971e-05	194	288
ANGPT2	ENSG00000091879.13	8	6499651	6563409	0.69022765641568	0.58673059625931	194	288
TMEM101	ENSG00000091947.9	17	44011188	44023946	0.711781388440827	0.641494645192976	194	288
CD200	ENSG00000091972.18	3	112332841	112362812	0.739296615599423	0.572113748891571	194	288
CCDC80	ENSG00000091986.15	3	112596794	112649530	0.646198538702271	0.407007026679348	194	288
PSME1	ENSG00000092010.14	14	24136158	24138964	0.449406316742426	0.353195416839938	194	288
PPP2R3C	ENSG00000092020.10	14	35085467	35122517	0.290663547750286	0.0315672795116794	194	288
HAUS4	ENSG00000092036.18	14	22946228	22957161	0.330105416823752	0.18135996064505	194	288
JPH4	ENSG00000092051.16	14	23568074	23578800	0.280935822224606	0.0873596312014095	194	288
MYH7	ENSG00000092054.12	14	23412738	23435718	0.348328994503274	0.176566325794998	194	288
CEBPE	ENSG00000092067.5	14	23117304	23119616	0.776306207477072	0.726502291032087	194	288
SLC7A8	ENSG00000092068.19	14	23125295	23183674	0.138201202016495	0.0327805631439928	194	288
OSGEP	ENSG00000092094.10	14	20446668	20455105	0.137447854815477	0.0119518050378956	194	288
SLC22A17	ENSG00000092096.16	14	23346306	23352912	0.604231551920513	0.483488617397084	194	288
RNF31	ENSG00000092098.16	14	24147379	24160661	0.64726790206931	0.521964664399578	194	288
SCFD1	ENSG00000092108.20	14	30622112	30735812	0.775060091186627	0.691750673556914	194	288
G2E3	ENSG00000092140.14	14	30559123	30620063	0.691761002034312	0.529753109914494	194	288
HECTD1	ENSG00000092148.12	14	31100112	31207804	0.371233046808233	0.140195542681397	194	288
HNRNPC	ENSG00000092199.17	14	21209136	21269494	0.225922797416066	0.115662926231218	194	288
RPGRIP1	ENSG00000092200.12	14	21287939	21351301	0.278814668054359	0.165049312827076	194	288
SUPT16H	ENSG00000092201.9	14	21351472	21384266	0.668415306840406	0.571844724541491	194	288
TOX4	ENSG00000092203.13	14	21476674	21499024	0.445316520663829	0.32233957475736	194	288
GEMIN2	ENSG00000092208.16	14	39114223	39136973	0.710239872904706	0.586294948057076	194	288
TGM1	ENSG00000092295.11	14	24249114	24264432	0.147588571848938	0.0320363554087663	194	288
TINF2	ENSG00000092330.15	14	24239643	24242674	0.817762486320248	0.762464336742665	194	288
SEMA6A	ENSG00000092421.16	5	116443616	116574934	0.0325710483402075	0.000796322651528213	194	288
TRPM7	ENSG00000092439.13	15	50552473	50686815	0.626473221609185	0.445040088907624	194	288
TYRO3	ENSG00000092445.11	15	41557675	41583586	0.888001870520533	0.797046037091293	194	288
WDR76	ENSG00000092470.11	15	43826963	43868419	0.569622790822781	0.360743134646838	194	288
CAPN3	ENSG00000092529.23	15	42359500	42412317	0.287860186223331	0.0843061121800382	194	288
SNAP23	ENSG00000092531.9	15	42491244	42545356	0.47581619173855	0.311911401324165	194	288
TBX15	ENSG00000092607.13	1	118883046	118989556	0.185261850224053	0.0451003342555324	194	288
PHGDH	ENSG00000092621.11	1	119659798	119744215	0.0160657390868177	0.000381091181676156	194	288
COL9A3	ENSG00000092758.15	20	62816244	62841114	0.04348001604983	0.00844840797166596	194	288
EZR	ENSG00000092820.17	6	158765741	158819412	0.250123676504303	0.0669580885535301	194	288
MYL6	ENSG00000092841.18	12	56158161	56162982	0.343000533345393	0.0880002615621009	194	288
AGO1	ENSG00000092847.11	1	35869808	35930528	0.00271682571527989	4.68662723266488e-11	194	288
TEKT2	ENSG00000092850.11	1	36084075	36088275	0.918578495017492	0.868177540174705	194	288
CLSPN	ENSG00000092853.13	1	35720218	35769967	0.0961374033673042	0.000971000980201854	194	288
RFFL	ENSG00000092871.16	17	35009744	35089319	0.385808657789625	0.126728311110248	194	288
UNC13D	ENSG00000092929.11	17	75827225	75844717	0.572407021861165	0.450333646952225	194	288
MFSD11	ENSG00000092931.11	17	76736549	76781449	0.966204064238924	0.95382840335686	194	288
DPYSL2	ENSG00000092964.17	8	26514093	26658178	0.507635792643884	0.286699225758277	194	288
TGFB2	ENSG00000092969.11	1	218346235	218444619	0.0590134130880258	0.00465578906832038	194	288
GPATCH2	ENSG00000092978.10	1	217426992	217631082	0.434626165097528	0.258974831633073	194	288
NUP50	ENSG00000093000.18	22	45163841	45188015	0.0087103761991607	0.00056441280391381	194	288
CDC45	ENSG00000093009.9	22	19479459	19520612	0.136518367599804	0.0421616097000794	194	288
COMT	ENSG00000093010.13	22	19941607	19969895	0.350586053658171	0.181220463255915	194	288
CECR1	ENSG00000093072.15	22	17178790	17221989	0.000314559274920692	4.57210992230326e-15	194	288
VNN3	ENSG00000093134.14	6	132722787	132734765	0.81620729788189	0.717054895318744	194	288
ECHDC1	ENSG00000093144.18	6	127288710	127343609	0.616812226618039	0.42303032388137	194	288
LRRFIP2	ENSG00000093167.17	3	37052656	37176532	4.66471929399104e-06	5.08377587355764e-15	194	288
SEC22C	ENSG00000093183.13	3	42547969	42601080	0.059549729441789	0.0165570108040961	194	288
XYLB	ENSG00000093217.9	3	38346760	38421348	0.646990660125358	0.507103089213725	194	288
GABRP	ENSG00000094755.16	5	170763350	170814047	0.123851588159958	0.0431393468846579	194	288
CDC6	ENSG00000094804.9	17	40287633	40304657	0.823020566100817	0.764213924800861	194	288
CDC23	ENSG00000094880.10	5	138187716	138213343	0.00018755941119705	4.52028967828494e-17	194	288
AAAS	ENSG00000094914.12	12	53307456	53324864	0.799415187256099	0.722765315216803	194	288
CBX5	ENSG00000094916.15	12	54230940	54280133	0.174634969749309	0.0419903137699805	194	288
FMO2	ENSG00000094963.13	1	171185208	171211230	0.0127480576332898	0.000495793015992473	194	288
SUCO	ENSG00000094975.13	1	172532349	172611833	0.48373687946764	0.253696082152936	194	288
MSH2	ENSG00000095002.13	2	47402969	47562311	0.496618263849488	0.319761922732798	194	288
MAP3K1	ENSG00000095015.5	5	56815574	56896152	0.771134540004154	0.706999663377059	194	288
DHPS	ENSG00000095059.15	19	12675833	12681902	0.191739112380932	0.0638878409316386	194	288
HOOK2	ENSG00000095066.11	19	12763003	12872740	0.645151995864512	0.440853523118665	194	288
ARCN1	ENSG00000095139.13	11	118572390	118603033	0.477224146617971	0.2542548711673	194	288
EPB41L4B	ENSG00000095203.14	9	109171975	109320964	0.281622123957007	0.0824414524059408	194	288
TMEM38B	ENSG00000095209.11	9	105694544	105776612	0.000458032229814418	1.49554799482869e-06	194	288
PSMD5	ENSG00000095261.13	9	120815496	120842984	0.00549931541559113	1.98591726069734e-07	194	288
PTGS1	ENSG00000095303.14	9	122370530	122395703	0.0628856259773924	0.0140026237857642	194	288
NUP188	ENSG00000095319.14	9	128947699	129007035	0.299201921780781	0.166842873798307	194	288
CRAT	ENSG00000095321.16	9	129094810	129111189	0.0905320505666352	0.0215003795285694	194	288
SH2D3C	ENSG00000095370.19	9	127738317	127778741	0.846575822923504	0.719887651073477	194	288
NANS	ENSG00000095380.10	9	98056739	98083075	0.0127665526527431	0.000917256324497097	194	288
TBC1D2	ENSG00000095383.19	9	98198999	98255721	1.09241432529945e-05	2.24323624324707e-11	194	288
WHRN	ENSG00000095397.13	9	114402080	114505450	0.554432645040784	0.403662753010102	194	288
PDE6C	ENSG00000095464.9	10	93612588	93666010	0.825493914387571	0.77048907216519	194	288
CWF19L1	ENSG00000095485.16	10	100232298	100267680	0.253990562349378	0.0469857059399629	194	288
SEMA4G	ENSG00000095539.15	10	100969905	100985871	0.996535383481726	0.994847844029476	194	288
BTAF1	ENSG00000095564.13	10	91923769	92030325	0.426459819430826	0.137667956043011	194	288
IKZF5	ENSG00000095574.11	10	122990806	123008817	0.172600639676429	0.0457411225634481	194	288
BLNK	ENSG00000095585.16	10	96191702	96271587	0.700041464206607	0.585371197633503	194	288
CYP26A1	ENSG00000095596.11	10	93073475	93077890	0.0073543464132339	0.000354166894102344	194	288
SORBS1	ENSG00000095637.21	10	95311771	95561414	0.0876655386095732	0.018985686018914	194	288
CRTAC1	ENSG00000095713.13	10	97865000	98030828	0.150872753655158	0.0475335488041372	194	288
BAMBI	ENSG00000095739.10	10	28677342	28682939	0.251265667297819	0.100255349584034	194	288
IL11	ENSG00000095752.6	19	55364389	55370463	0.904530876295453	0.860901224924443	194	288
WAC	ENSG00000095787.21	10	28532744	28623112	0.829203303123313	0.732314548834551	194	288
CREM	ENSG00000095794.19	10	35126791	35212958	0.870761928411649	0.809624305279744	194	288
NUBP2	ENSG00000095906.16	16	1782901	1789191	0.454411608655292	0.238029380715095	194	288
TPSD1	ENSG00000095917.13	16	1256059	1258998	0.0871950411115132	0.0114235355683768	194	288
HIVEP1	ENSG00000095951.16	6	12008857	12164999	0.139985011579454	0.0218437551255034	194	288
TREM2	ENSG00000095970.16	6	41158506	41163186	0.643455285223128	0.526908956133052	194	288
CRISP3	ENSG00000096006.11	6	49727384	49744437	0.625312518478893	0.420139834955617	194	288
FKBP5	ENSG00000096060.14	6	35573585	35728583	0.000602335345966246	5.05104487573491e-11	194	288
SRPK1	ENSG00000096063.15	6	35832966	35921342	0.258294508243	0.105948812778822	194	288
BRPF3	ENSG00000096070.19	6	36196744	36232790	0.229961125597219	0.112786455513048	194	288
MRPS18A	ENSG00000096080.11	6	43675202	43687791	0.471775073098224	0.298813530522952	194	288
PGC	ENSG00000096088.16	6	41736711	41754109	0.00107167104533581	7.9232236133621e-06	194	288
TMEM14A	ENSG00000096092.5	6	52671109	52686588	0.822809536155555	0.733793097663892	194	288
EFHC1	ENSG00000096093.15	6	52362123	52529886	0.315189386284226	0.131774675850076	194	288
HSP90AB1	ENSG00000096384.19	6	44246166	44253888	0.834618726992845	0.754809123164873	194	288
CDC5L	ENSG00000096401.7	6	44387525	44450426	0.996110200665995	0.993591418724921	194	288
ITPR3	ENSG00000096433.10	6	33620365	33696574	0.880392977971204	0.832449216580928	194	288
ZNF184	ENSG00000096654.15	6	27450743	27473118	0.000587385900330179	8.8105611501918e-12	194	288
DSP	ENSG00000096696.13	6	7541575	7586717	0.904133680017363	0.851771924261469	194	288
SIRT1	ENSG00000096717.11	10	67884669	67918390	9.79940517215622e-05	5.76337770745813e-13	194	288
HNRNPH3	ENSG00000096746.17	10	68331174	68343191	0.640463178175434	0.505249478641351	194	288
IFT74	ENSG00000096872.15	9	26956373	27062930	0.843488534689918	0.748977769492155	194	288
JAK2	ENSG00000096968.13	9	4984390	5128183	0.330249095234413	0.164071189612617	194	288
IL12RB1	ENSG00000096996.15	19	18058995	18098944	0.344762223966156	0.0870196809657244	194	288
ABL1	ENSG00000097007.17	9	130713946	130887675	0.0992328466780274	0.0362434187758104	194	288
ACOT7	ENSG00000097021.19	1	6264269	6393554	0.0441184002081342	0.00636222409029319	194	288
SH3GLB1	ENSG00000097033.14	1	86704570	86748184	0.215444958117668	0.0970673806486306	194	288
CDC7	ENSG00000097046.12	1	91500893	91525764	0.21594730878038	0.055225929635457	194	288
SYDE2	ENSG00000097096.8	1	85156873	85201046	0.473158458795137	0.264033811685878	194	288
PCSK5	ENSG00000099139.13	9	75890644	76362339	0.858124320218376	0.807448630137725	194	288
SCD	ENSG00000099194.5	10	100347124	100364834	0.20821478724769	0.0623340184456728	194	288
TMED1	ENSG00000099203.6	19	10832438	10836318	0.233953668329	0.0475889851320008	194	288
ABLIM1	ENSG00000099204.18	10	114431113	114685003	0.0905422943621817	0.0112203281669689	194	288
ERMP1	ENSG00000099219.13	9	5765076	5833117	0.00338571302065071	5.45943080820867e-05	194	288
RAB18	ENSG00000099246.16	10	27504174	27542237	0.0570597028941535	0.00472187866317994	194	288
NRP1	ENSG00000099250.17	10	33177492	33336262	0.959764826333239	0.941734314367958	194	288
PRTFDC1	ENSG00000099256.18	10	24848607	24952604	0.119479667380501	0.0255347975139269	194	288
PALMD	ENSG00000099260.10	1	99645943	99694541	0.883420996834268	0.830899384262372	194	288
TSPAN15	ENSG00000099282.9	10	69451473	69507669	0.945982817663861	0.92176784449342	194	288
H2AFY2	ENSG00000099284.13	10	70052796	70112269	0.851536182987089	0.80582982645775	194	288
WASHC2A	ENSG00000099290.15	10	50067888	50133506	0.0524942685031783	0.00679558924686102	194	288
MAST3	ENSG00000099308.10	19	18097793	18151692	0.776220314987479	0.69435473504109	194	288
MZF1	ENSG00000099326.8	19	58561932	58572577	0.592847514897253	0.462806119332169	194	288
OCEL1	ENSG00000099330.8	19	17226204	17229219	0.180087849099585	0.044610804503561	194	288
MYO9B	ENSG00000099331.13	19	17075781	17214537	0.186750664665022	0.0667194553268819	194	288
KCNK6	ENSG00000099337.4	19	38319844	38332076	0.699726370320696	0.603011736526744	194	288
CATSPERG	ENSG00000099338.22	19	38335775	38370943	0.0102156396784565	0.000195999975298409	194	288
PSMD8	ENSG00000099341.11	19	38374536	38383824	0.410922363722285	0.182158140607854	194	288
FBXL19	ENSG00000099364.16	16	30924097	30948783	0.437759859947512	0.254293355813249	194	288
STX1B	ENSG00000099365.10	16	30989256	31010661	0.627967421808338	0.40609224190045	194	288
HSD3B7	ENSG00000099377.13	16	30988271	30989152	0.760404411844342	0.627945433155399	194	288
SETD1A	ENSG00000099381.17	16	30957294	30984629	0.505045117839455	0.388931030039715	194	288
BCL7C	ENSG00000099385.11	16	30833626	30894547	2.94546901084806e-05	1.56785795174934e-12	194	288
CIRBP	ENSG00000099622.13	19	1259384	1274880	0.424894135144685	0.262295271180609	194	288
ATP5D	ENSG00000099624.7	19	1241746	1244826	0.716446285461277	0.591886884049418	194	288
CBARP	ENSG00000099625.12	19	1228436	1238027	0.536635272566218	0.377870489455769	194	288
IGFALS	ENSG00000099769.5	16	1790413	1794971	0.000574353936117965	9.6943622484324e-07	194	288
HNRNPM	ENSG00000099783.11	19	8455405	8489114	0.491236628471201	0.361820426191572	194	288
MARCH2	ENSG00000099785.10	19	8413270	8439017	0.0394192194255963	0.000619986076996344	194	288
NDUFB7	ENSG00000099795.6	19	14566078	14572062	0.231629818011364	0.0649404595165939	194	288
TECR	ENSG00000099797.13	19	14533933	14565980	0.707569958046943	0.516980425383198	194	288
TIMM13	ENSG00000099800.7	19	2425624	2427637	0.0960429274179602	0.00709451589217115	194	288
CDC34	ENSG00000099804.8	19	531712	542092	0.412496200952311	0.216116334705057	194	288
MTAP	ENSG00000099810.18	9	21802543	21937651	0.648102818954522	0.482920582390993	194	288
CEP170B	ENSG00000099814.15	14	104865280	104896770	0.0145021102297375	0.00107902842426591	194	288
POLR2E	ENSG00000099817.11	19	1086629	1095380	0.676743731055968	0.513216542311508	194	288
POLRMT	ENSG00000099821.13	19	617224	633604	0.135886137759692	0.0441961850678358	194	288
HCN2	ENSG00000099822.2	19	589893	617159	0.907046358238109	0.862178382813883	194	288
CDHR5	ENSG00000099834.18	11	616565	626078	0.722673177276203	0.656994446620471	194	288
IZUMO4	ENSG00000099840.13	19	2096869	2099593	0.0920625742131551	0.0311915935318478	194	288
RASSF7	ENSG00000099849.14	11	560404	564021	0.231006451537112	0.0895845977454957	194	288
GADD45B	ENSG00000099860.8	19	2476127	2478259	0.504447005307608	0.36052080831812	194	288
PALM	ENSG00000099864.17	19	708939	748329	0.249080071444693	0.0982831814420417	194	288
MADCAM1	ENSG00000099866.14	19	489176	505342	0.571468948819993	0.436781168748986	194	288
MKNK2	ENSG00000099875.14	19	2037465	2051244	0.317472093869227	0.169056840345209	194	288
ARVCF	ENSG00000099889.13	22	19969976	20016808	2.10338866374267e-05	1.75747961516406e-09	194	288
TRMT2A	ENSG00000099899.14	22	20111876	20117392	0.773929662275485	0.705877556474616	194	288
RANBP1	ENSG00000099901.16	22	20115938	20127357	0.585269481489934	0.48659824633159	194	288
ZDHHC8	ENSG00000099904.15	22	20129456	20148007	0.391306404479355	0.233295718173123	194	288
KLHL22	ENSG00000099910.16	22	20441519	20495883	0.57093920508223	0.421446754938286	194	288
MED15	ENSG00000099917.17	22	20495913	20587495	0.77043640025823	0.673633961913217	194	288
SERPIND1	ENSG00000099937.10	22	20773879	20787720	0.559472084058882	0.431943542036186	194	288
SNAP29	ENSG00000099940.11	22	20858983	20891218	7.70404595086498e-08	1.06460608305721e-11	194	288
CRKL	ENSG00000099942.12	22	20917426	20953749	0.220600373401014	0.0955596206634844	194	288
LZTR1	ENSG00000099949.18	22	20979462	20999038	0.343839498845178	0.169142927273364	194	288
MMP11	ENSG00000099953.9	22	23768643	23784316	0.580491547956697	0.4962932041966	194	288
CECR2	ENSG00000099954.18	22	17359949	17558149	0.000154474199644327	3.02406887458961e-08	194	288
SMARCB1	ENSG00000099956.18	22	23786963	23834502	0.231008270880075	0.0900504469824459	194	288
P2RX6	ENSG00000099957.16	22	21015027	21028717	0.570140068259745	0.383194490551929	194	288
DERL3	ENSG00000099958.14	22	23834517	23839012	0.0663148319459437	0.00848532848571328	194	288
SLC7A4	ENSG00000099960.12	22	21028831	21032840	0.164643513336336	0.0474501064202499	194	288
BCL2L13	ENSG00000099968.17	22	17628855	17730855	0.0695433249577275	0.00934351199179062	194	288
DDTL	ENSG00000099974.7	22	23966901	23972532	0.350006642034513	0.13618794992969	194	288
DDT	ENSG00000099977.13	22	23973104	23980469	0.247489368980982	0.0622956092664387	194	288
OSM	ENSG00000099985.3	22	30262829	30266840	0.000347444083871585	7.02872620140958e-14	194	288
CABIN1	ENSG00000099991.17	22	24011192	24178628	0.000889143662263065	4.82251309693154e-06	194	288
TBC1D10A	ENSG00000099992.15	22	30291990	30327046	0.0672792860701714	0.00128938400293335	194	288
SUSD2	ENSG00000099994.10	22	24181259	24189110	0.990800289408661	0.987372461914056	194	288
SF3A1	ENSG00000099995.18	22	30331988	30353072	0.882510055482322	0.821449853011505	194	288
GGT5	ENSG00000099998.17	22	24219654	24245142	0.971427121483392	0.9552080963303	194	288
RNF215	ENSG00000099999.14	22	30368811	30421771	0.912577956603834	0.875684437874974	194	288
SEC14L2	ENSG00000100003.17	22	30396857	30425317	0.00839989117444031	8.65697604743557e-05	194	288
SPECC1L	ENSG00000100014.19	22	24270817	24417740	0.530378584687901	0.341821682053703	194	288
PPIL2	ENSG00000100023.18	22	21666009	21697543	0.636286563255988	0.486928706295093	194	288
UPB1	ENSG00000100024.14	22	24494107	24528390	0.758385404339804	0.65898514997247	194	288
YPEL1	ENSG00000100027.14	22	21700016	21735834	0.769937374571892	0.662893353618975	194	288
SNRPD3	ENSG00000100028.11	22	24555503	24583749	0.0432256264831968	0.00633967364021856	194	288
PES1	ENSG00000100029.17	22	30576625	30606837	0.273502810144525	0.135892172460492	194	288
MAPK1	ENSG00000100030.14	22	21754500	21867680	0.0628666210768059	0.0122590683112448	194	288
GGT1	ENSG00000100031.18	22	24594811	24629005	8.04255336360511e-10	1.65252138012934e-14	194	288
PRODH	ENSG00000100033.16	22	18916890	18936410	0.782308497516729	0.700713325163361	194	288
PPM1F	ENSG00000100034.13	22	21919420	21940657	0.645251787148296	0.54431359792979	194	288
SLC35E4	ENSG00000100036.12	22	30635652	30669016	0.441558498728526	0.208790777652215	194	288
TOP3B	ENSG00000100038.19	22	21982200	21982816	0.447786865268516	0.343926569658316	194	288
CRYBB3	ENSG00000100053.9	22	25199850	25207363	0.287619291070667	0.153772051790335	194	288
CYTH4	ENSG00000100055.20	22	37282027	37315345	0.114817409309983	0.0333364833034776	194	288
DGCR14	ENSG00000100056.11	22	19130279	19144684	0.392416503378062	0.192203017157968	194	288
MFNG	ENSG00000100060.17	22	37469063	37486401	0.788654685594453	0.680815309164471	194	288
CARD10	ENSG00000100065.14	22	37490362	37519542	0.802804061169345	0.719855756586186	194	288
LRP5L	ENSG00000100068.11	22	25351421	25405377	0.403147538515188	0.237200630301474	194	288
SLC25A1	ENSG00000100075.9	22	19175575	19178830	0.878938363814176	0.831466097235824	194	288
GRK3	ENSG00000100077.14	22	25564849	25729294	0.413135527018747	0.2276544998663	194	288
LGALS2	ENSG00000100079.6	22	37570246	37582616	0.90935960967191	0.870331835186586	194	288
GGA1	ENSG00000100083.18	22	37608475	37633564	0.333228079476748	0.145772396457657	194	288
HIRA	ENSG00000100084.14	22	19330698	19431733	0.38543050861865	0.160424238237608	194	288
SH3BP1	ENSG00000100092.20	22	37634654	37656117	0.180068113599181	0.0405100641974477	194	288
SEZ6L	ENSG00000100095.18	22	26169474	26383597	0.814527685651763	0.766971072866514	194	288
LGALS1	ENSG00000100097.11	22	37675608	37679806	0.811054815429403	0.682634020941551	194	288
HPS4	ENSG00000100099.20	22	26451480	26483836	0.90639134614099	0.86862948261704	194	288
PIK3IP1	ENSG00000100100.12	22	31281593	31292498	0.859445773406071	0.787931769410625	194	288
SRRD	ENSG00000100104.13	22	26483877	26494658	0.0454352799780494	0.00571670805787468	194	288
PATZ1	ENSG00000100105.17	22	31325804	31346232	0.000173359570347383	6.30512003229445e-14	194	288
TRIOBP	ENSG00000100106.19	22	37697004	37776556	0.553867873924098	0.20088874017314	194	288
TFIP11	ENSG00000100109.16	22	26491225	26512505	0.00352499333857957	2.00662505870493e-05	194	288
GCAT	ENSG00000100116.16	22	37807905	37817176	0.246202407779279	0.148303842376513	194	288
CRYBB1	ENSG00000100122.5	22	26599278	26618088	0.298707997472469	0.0611213722409795	194	288
ANKRD54	ENSG00000100124.14	22	37830855	37848867	0.0199061577514511	3.22062242330909e-05	194	288
EIF3L	ENSG00000100129.17	22	37849328	37876011	0.594538678285963	0.364435426414289	194	288
SNU13	ENSG00000100138.13	22	41673930	41690504	0.000620991869731661	3.67791242851485e-08	194	288
MICALL1	ENSG00000100139.13	22	37905657	37942822	0.0455482898790242	0.000905923736853844	194	288
POLR2F	ENSG00000100142.14	22	38025579	38041915	0.301276183463749	0.116979467345054	194	288
CCDC134	ENSG00000100147.13	22	41800679	41826299	0.00460257303383824	2.34362831169318e-07	194	288
DEPDC5	ENSG00000100150.16	22	31753951	31907034	0.651828495270166	0.555746955162839	194	288
PICK1	ENSG00000100151.15	22	38056311	38075701	0.702614063785659	0.556216436636153	194	288
TTC28	ENSG00000100154.14	22	27978014	28679865	0.447643904238049	0.265723729401343	194	288
SLC16A8	ENSG00000100156.10	22	38078134	38084093	0.17345947700026	0.0246150204529956	194	288
CENPM	ENSG00000100162.14	22	41938721	41947164	0.937375767962824	0.913307857856458	194	288
SEPT3	ENSG00000100167.19	22	41976272	41998221	0.0803662494725387	0.00305304361105789	194	288
SLC5A4	ENSG00000100191.5	22	32218476	32255341	0.67525733486263	0.569173977761689	194	288
KDELR3	ENSG00000100196.10	22	38468062	38483439	0.864496247238971	0.831609915100112	194	288
CYP2D6	ENSG00000100197.20	22	42126499	42130906	0.575371261669105	0.396182069671174	194	288
DDX17	ENSG00000100201.20	22	38483448	38507660	0.452422934359219	0.283585605184391	194	288
DMC1	ENSG00000100206.9	22	38518949	38570286	0.350131914499163	0.192256014335749	194	288
TCF20	ENSG00000100207.18	22	42160013	42343616	0.729653664847559	0.611681305468003	194	288
HSCB	ENSG00000100209.9	22	28742679	28757515	0.815182121659808	0.751595578795175	194	288
CBY1	ENSG00000100211.10	22	38656640	38673854	0.0474279096126994	0.00197357290004774	194	288
TOMM22	ENSG00000100216.5	22	38681948	38685421	0.531574564940913	0.314562992901904	194	288
RSPH14	ENSG00000100218.11	22	23059415	23145021	0.107153228385356	0.0143259350466097	194	288
XBP1	ENSG00000100219.16	22	28794555	28800597	0.665053604412595	0.502992305964475	194	288
RTCB	ENSG00000100220.11	22	32387582	32412255	0.467203634166057	0.328359521785279	194	288
JOSD1	ENSG00000100221.10	22	38685543	38701556	0.460787552059764	0.311528241616539	194	288
FBXO7	ENSG00000100225.17	22	32474676	32498829	0.741768666027358	0.618352544279496	194	288
GTPBP1	ENSG00000100226.15	22	38705723	38738299	0.0895762815245691	0.0130802972109398	194	288
POLDIP3	ENSG00000100227.17	22	42583721	42614962	0.85940494804937	0.807000223255547	194	288
RAB36	ENSG00000100228.12	22	23145326	23164350	0.343055881151226	0.169221000994546	194	288
TIMP3	ENSG00000100234.11	22	32801701	32863043	0.637445968802948	0.540049368949763	194	288
PPP6R2	ENSG00000100239.15	22	50343304	50444999	0.00482840236127604	1.74559656358613e-05	194	288
SBF1	ENSG00000100241.20	22	50445091	50475024	0.555254961776364	0.391139038297673	194	288
SUN2	ENSG00000100242.15	22	38735042	38766333	0.290306384849141	0.109095089710498	194	288
CYB5R3	ENSG00000100243.20	22	42617840	42649568	0.144572632573401	0.00876440848983884	194	288
DNAL4	ENSG00000100246.12	22	38778508	38794198	0.000164925616776137	2.56765575807141e-07	194	288
C22orf31	ENSG00000100249.4	22	29058672	29061844	0.407520136235777	0.223949501772498	194	288
LMF2	ENSG00000100258.17	22	50502949	50507691	0.165058159159265	0.0609770276678819	194	288
RHBDD3	ENSG00000100263.13	22	29259852	29267978	0.968434841040327	0.953230384065394	194	288
PACSIN2	ENSG00000100266.18	22	42858387	43015145	0.00125071166541712	1.56128080294211e-06	194	288
TTLL1	ENSG00000100271.16	22	43046410	43089428	0.257432037857861	0.100308471139924	194	288
RASL10A	ENSG00000100276.9	22	29312933	29319679	0.226068588079356	0.0524668491750729	194	288
AP1B1	ENSG00000100280.16	22	29327682	29388583	0.32167015116036	0.133863311916508	194	288
HMGXB4	ENSG00000100281.13	22	35257452	35295807	0.665500603850548	0.565676476393885	194	288
TOM1	ENSG00000100284.20	22	35299275	35347994	0.874274826830945	0.801655837453227	194	288
NEFH	ENSG00000100285.9	22	29480243	29491390	0.611948211212318	0.391427886426729	194	288
CHKB	ENSG00000100288.19	22	50578949	50601455	0.0108456006236341	3.82517073721427e-06	194	288
BIK	ENSG00000100290.2	22	43110748	43129712	0.108625260560252	0.0362469891094152	194	288
HMOX1	ENSG00000100292.16	22	35380361	35394214	0.184876195383904	0.0372019438453437	194	288
MCAT	ENSG00000100294.12	22	43132206	43143394	0.0813390823116408	0.0107952301586798	194	288
THOC5	ENSG00000100296.13	22	29505879	29554254	0.0602765321478788	0.00373729350433789	194	288
MCM5	ENSG00000100297.15	22	35400063	35425430	0.892603389170763	0.821550932932432	194	288
APOBEC3H	ENSG00000100298.15	22	39097224	39104067	0.637201442599575	0.553242113665177	194	288
ARSA	ENSG00000100299.17	22	50622754	50628173	0.000900119575380367	1.96136717823329e-07	194	288
TSPO	ENSG00000100300.17	22	43151514	43163242	0.141971891069922	0.032701306471518	194	288
RASD2	ENSG00000100302.6	22	35540868	35554001	0.654872470647154	0.500265928593302	194	288
TTLL12	ENSG00000100304.12	22	43166622	43187133	5.4060167838086e-05	5.25936824635729e-08	194	288
CBX7	ENSG00000100307.12	22	39120167	39152650	0.573581720942173	0.385626077778837	194	288
PDGFB	ENSG00000100311.16	22	39223359	39244751	0.0773619661598343	0.0083126992309958	194	288
ACR	ENSG00000100312.10	22	50738196	50745334	0.627354215048938	0.363053509976804	194	288
CABP7	ENSG00000100314.3	22	29720084	29731839	0.000335902092359489	4.69040287637406e-11	194	288
RPL3	ENSG00000100316.15	22	39312882	39320389	0.189362626540429	0.108988998656545	194	288
ZMAT5	ENSG00000100319.12	22	29738330	29766961	0.806245734582995	0.699655260100488	194	288
RBFOX2	ENSG00000100320.22	22	35738736	36028425	0.343576597366748	0.13915177976093	194	288
SYNGR1	ENSG00000100321.14	22	39349925	39385588	0.560507747011133	0.329192975332685	194	288
TAB1	ENSG00000100324.13	22	39399741	39437060	0.969230373875012	0.952595935475364	194	288
ASCC2	ENSG00000100325.14	22	29788608	29838304	0.00131461393965389	1.41007778030198e-07	194	288
MTMR3	ENSG00000100330.15	22	29883155	30030866	0.240190366994954	0.0591481190007229	194	288
MIEF1	ENSG00000100335.13	22	39499432	39518132	0.421968443034656	0.257315853225356	194	288
APOL4	ENSG00000100336.17	22	36189124	36204840	0.147188242104673	0.0343302450838014	194	288
APOL1	ENSG00000100342.20	22	36253010	36267530	0.875108663724112	0.809316826416907	194	288
PNPLA3	ENSG00000100344.10	22	43923739	43947568	0.278750504614635	0.120898607853857	194	288
MYH9	ENSG00000100345.20	22	36281281	36388018	0.784579803960717	0.676336072655671	194	288
CACNA1I	ENSG00000100346.17	22	39570753	39689737	0.495275870270513	0.233721346308352	194	288
SAMM50	ENSG00000100347.14	22	43955421	44010531	0.85137407129514	0.799023102289769	194	288
TXN2	ENSG00000100348.9	22	36467036	36482030	0.993658652023939	0.991248452537967	194	288
FOXRED2	ENSG00000100350.14	22	36487190	36507101	0.972091129435691	0.960044207979042	194	288
GRAP2	ENSG00000100351.16	22	39901082	39973721	0.0169348930993652	0.00046752027241546	194	288
EIF3D	ENSG00000100353.17	22	36510850	36529436	0.908777737165481	0.883215149579342	194	288
TNRC6B	ENSG00000100354.20	22	40044817	40335808	0.88164242913942	0.810214043597156	194	288
SGSM3	ENSG00000100359.20	22	40370591	40410280	0.0112829763220215	1.20631628486924e-08	194	288
IFT27	ENSG00000100360.14	22	36758202	36776256	0.941723810545848	0.923236707583185	194	288
[truncated: 13,245 more rows]
