# Supplementary material for: A BOOTSTRAP MODEL COMPARISON TEST FOR IDENTIFYING GENES WITH CONTEXT-SPECIFIC PATTERNS OF GENETIC REGULATION
Source: bioRxiv. 2023 Oct 22:2023.03.06.531446. Originally published 2023 Mar 7. Preprint. [Version 2] doi: 10.1101/2023.03.06.531446 (PMC10028853; doi:10.1101/2023.03.06.531446)
Supplement: Supplement 2 [file media-2.zip › BRNCTXA_vs_BRNACC.tsv]

gene	id	chr	start	end	p	p_c	n_train	n_test
DPM1	ENSG00000000419.12	20	50934867	50958555	0.760829615749687	0.693970303034125	135	48
SCYL3	ENSG00000000457.13	1	169849631	169894267	0.897347350303374	0.806851363724651	135	48
C1orf112	ENSG00000000460.16	1	169662007	169854080	0.573907361681588	0.479008198807019	135	48
FGR	ENSG00000000938.12	1	27612064	27635277	0.203947561426801	0.0618127286156018	135	48
CFH	ENSG00000000971.15	1	196651878	196747504	0.520064537955295	0.332473633861079	135	48
FUCA2	ENSG00000001036.13	6	143494811	143511690	0.220486578339126	0.0645728076829345	135	48
GCLC	ENSG00000001084.10	6	53497341	53545129	0.421844148167822	0.0886946120510825	135	48
NFYA	ENSG00000001167.14	6	41072945	41099976	0.015795761242851	0.000239301256496937	135	48
STPG1	ENSG00000001460.17	1	24356999	24416934	0.827919783525626	0.769137261265525	135	48
NIPAL3	ENSG00000001461.16	1	24419291	24472976	0.00739960007342976	0.00112838297161396	135	48
ENPP4	ENSG00000001561.6	6	46129993	46146699	0.361699443392646	0.317503436483729	135	48
SEMA3F	ENSG00000001617.11	3	50155045	50189075	0.235880734874864	0.00855551284297296	135	48
CFTR	ENSG00000001626.14	7	117465784	117715971	0.071964290157141	0.00734928545898717	135	48
ANKIB1	ENSG00000001629.9	7	92246234	92401384	0.688656242296988	0.502677689286284	135	48
CYP51A1	ENSG00000001630.15	7	92112151	92142952	0.013642778293625	0.00174918769348973	135	48
KRIT1	ENSG00000001631.15	7	92198969	92246166	0.124220034375632	0.00225510565127126	135	48
RAD52	ENSG00000002016.17	12	912077	990053	0.204632648227285	0.0332011160313207	135	48
BAD	ENSG00000002330.13	11	64269830	64284669	0.913407885515254	0.868608253637078	135	48
LAP3	ENSG00000002549.12	4	17577192	17607972	0.273974406670365	0.0846520865875315	135	48
HS3ST1	ENSG00000002587.9	4	11393150	11429765	0.569842650804035	0.471055196661069	135	48
WNT16	ENSG00000002745.12	7	121325367	121341104	0.119755089948226	0.00786993854981612	135	48
HECW1	ENSG00000002746.14	7	43112599	43566001	0.0257331541953891	0.000141246119397817	135	48
MAD1L1	ENSG00000002822.15	7	1815793	2233243	0.150354970961887	0.0190848652511214	135	48
LASP1	ENSG00000002834.17	17	38869859	38921770	0.934925329975534	0.916672263218968	135	48
SNX11	ENSG00000002919.14	17	48103357	48123074	0.334613745368532	0.144518278390543	135	48
TMEM176A	ENSG00000002933.7	7	150800534	150805120	0.193810099849452	0.0148048003029068	135	48
M6PR	ENSG00000003056.7	12	8941468	8949955	0.92723243682927	0.904252812867209	135	48
CYP26B1	ENSG00000003137.8	2	72129238	72148038	0.669864945761874	0.465130734643983	135	48
ICA1	ENSG00000003147.17	7	8113184	8262579	0.245477876204521	0.0326245922952672	135	48
DBNDD1	ENSG00000003249.13	16	90004865	90020043	0.281421064829301	0.104606633197802	135	48
ALS2	ENSG00000003393.14	2	201700554	201781189	0.783671747547692	0.720910237219406	135	48
CASP10	ENSG00000003400.14	2	201182881	201229406	0.0790655189205374	0.0237084572885185	135	48
CFLAR	ENSG00000003402.19	2	201116104	201176687	0.0164342901501655	0.0039172529942962	135	48
TFPI	ENSG00000003436.15	2	187464230	187565760	0.00236180893185636	0.000565395088830608	135	48
NDUFAF7	ENSG00000003509.15	2	37231714	37253403	0.755699042121241	0.63922540963319	135	48
RBM5	ENSG00000003756.16	3	50088908	50119021	0.0034383010303125	0.000489252237779138	135	48
MTMR7	ENSG00000003987.13	8	17298030	17413327	0.876232474529317	0.757756882171239	135	48
SLC7A2	ENSG00000003989.17	8	17497088	17570573	0.165637968370971	0.000661953632988168	135	48
ARF5	ENSG00000004059.10	7	127588345	127591408	0.235296078756198	0.0758396117994176	135	48
SARM1	ENSG00000004139.13	17	28365116	28404049	0.028469934454456	0.00240671654827581	135	48
POLDIP2	ENSG00000004142.11	17	28347177	28357522	0.862678356454325	0.773006826019956	135	48
PLXND1	ENSG00000004399.12	3	129555175	129606818	0.883602899335676	0.833694876992726	135	48
AK2	ENSG00000004455.16	1	33007940	33080996	0.790490585656735	0.736150438288168	135	48
CD38	ENSG00000004468.12	4	15778275	15853230	0.704650444370614	0.501751488989491	135	48
FKBP4	ENSG00000004478.7	12	2794953	2805423	0.0571609432423104	0.0147683081036286	135	48
KDM1A	ENSG00000004487.15	1	23019448	23083689	0.283646309643691	0.0584978335308953	135	48
RBM6	ENSG00000004534.14	3	49940007	50077252	0.648433181851915	0.0418802081454811	135	48
CAMKK1	ENSG00000004660.14	17	3860315	3893044	0.125974082182294	0.066513051362695	135	48
RECQL	ENSG00000004700.15	12	21471428	21501669	0.443175340417737	0.171560951117259	135	48
VPS50	ENSG00000004766.15	7	93232340	93361121	0.0199243980275434	0.000574084442157302	135	48
HSPB6	ENSG00000004776.12	19	35754872	35758079	0.934404369447144	0.889450207107659	135	48
ARHGAP33	ENSG00000004777.18	19	35774532	35788822	0.566871725486729	0.412700380114343	135	48
NDUFAB1	ENSG00000004779.9	16	23581002	23596356	0.147053480607317	0.0732176045251662	135	48
PDK4	ENSG00000004799.7	7	95583499	95596491	0.527845749860421	0.231033942489168	135	48
ZMYND10	ENSG00000004838.13	3	50341229	50346852	0.0535264751919594	0.00238601119181328	135	48
SLC25A13	ENSG00000004864.13	7	96120220	96322147	0.499732203537143	0.343650413070966	135	48
ST7	ENSG00000004866.20	7	117014888	117230103	0.0568178246459399	0.00112308147240638	135	48
CDC27	ENSG00000004897.11	17	47117703	47189422	0.0244483704490415	0.000380817407705651	135	48
SLC4A1	ENSG00000004939.13	17	44248385	44268141	0.604536616589969	0.532060859602823	135	48
CALCR	ENSG00000004948.13	7	93424487	93574730	0.0405996696380987	0.000440466410532754	135	48
DVL2	ENSG00000004975.11	17	7225341	7234545	0.268958718086459	0.0362267167413973	135	48
UPF1	ENSG00000005007.12	19	18831938	18868236	0.341900249389612	0.281262938091279	135	48
SKAP2	ENSG00000005020.12	7	26667062	26995239	0.0582535213763512	0.00545571074196299	135	48
MCUB	ENSG00000005059.15	4	109560205	109688621	0.0103193201021403	0.00372386574260629	135	48
POLR2J	ENSG00000005075.15	7	102473169	102478907	0.51182913860331	0.333016275269071	135	48
DHX33	ENSG00000005100.12	17	5440912	5469060	0.451689765498938	0.280919617042888	135	48
THSD7A	ENSG00000005108.15	7	11370357	11832198	0.126909372186096	0.0205535815346643	135	48
LIG3	ENSG00000005156.11	17	34980494	35005989	0.144619592723956	0.0785851041267681	135	48
RPAP3	ENSG00000005175.9	12	47661249	47706061	0.961655108786593	0.949480819933989	135	48
AC004381.6	ENSG00000005189.19	16	20806677	20849668	0.0165634483165274	0.00092382415810965	135	48
CIAPIN1	ENSG00000005194.14	16	57428169	57447436	0.642151559917323	0.438439300235781	135	48
SPPL2B	ENSG00000005206.16	19	2328621	2354806	0.171707132077991	0.0441223782018857	135	48
FAM214B	ENSG00000005238.19	9	35104112	35116341	0.621032798068582	0.548778668826223	135	48
COPZ2	ENSG00000005243.9	17	48026167	48038030	0.929107603195613	0.915855469277132	135	48
PRKAR2B	ENSG00000005249.12	7	107044649	107161811	0.243982050856718	0.132530689992603	135	48
CREBBP	ENSG00000005339.14	16	3725054	3880726	0.21942143810921	0.0247977481222763	135	48
TSPOAP1	ENSG00000005379.15	17	58301231	58328760	0.338264628657213	0.188588512076798	135	48
MPO	ENSG00000005381.7	17	58269856	58280935	0.502984951245224	0.268489068210509	135	48
PON1	ENSG00000005421.8	7	95297676	95324707	0.0914139758277183	0.0503393481196336	135	48
GCFC2	ENSG00000005436.13	2	75652000	75710989	0.692470525074705	0.498252585852704	135	48
WDR54	ENSG00000005448.16	2	74421678	74425755	0.0590514344931087	0.00519121731845401	135	48
CROT	ENSG00000005469.11	7	87345681	87399795	0.825155122241952	0.658329396050852	135	48
ABCB4	ENSG00000005471.15	7	87401697	87480435	0.216997203992012	0.0877370887418477	135	48
KMT2E	ENSG00000005483.20	7	105014322	105114361	0.242665612246769	0.179434890955825	135	48
RHBDD2	ENSG00000005486.16	7	75842602	75888926	0.467749032235526	0.306710003941698	135	48
SOX8	ENSG00000005513.9	16	981808	986979	0.985847498650573	0.966745013943721	135	48
IBTK	ENSG00000005700.14	6	82169983	82247754	0.926950498812052	0.897802469129561	135	48
ZNF195	ENSG00000005801.16	11	3339261	3379222	0.864989125792248	0.784108436002053	135	48
MYCBP2	ENSG00000005810.17	13	77044655	77327050	0.00575558923042223	1.95645430006032e-05	135	48
FBXL3	ENSG00000005812.10	13	77000147	77027195	0.0846809465860214	0.00348117706793626	135	48
ITGAL	ENSG00000005844.17	16	30472658	30523185	0.228510459517787	0.0725924413342079	135	48
PDK2	ENSG00000005882.11	17	50094737	50110039	0.509508383088864	0.352880753132814	135	48
ITGA3	ENSG00000005884.17	17	50055968	50090481	0.93078580044246	0.90780889616139	135	48
ITGA2B	ENSG00000005961.17	17	44372180	44389505	0.344873202453512	0.218180200738536	135	48
ASB4	ENSG00000005981.12	7	95478444	95540232	0.719851866166659	0.52545005965689	135	48
GDE1	ENSG00000006007.11	16	19501890	19522145	0.215865263560694	0.0999751278532996	135	48
C19orf60	ENSG00000006015.17	19	18588725	18592336	0.427692176337804	0.195124178007714	135	48
CRLF1	ENSG00000006016.10	19	18572608	18607741	0.508186222324353	0.182665930096923	135	48
OSBPL7	ENSG00000006025.11	17	47807372	47821834	0.221483679048465	0.0864380775016258	135	48
TMEM98	ENSG00000006042.11	17	32927910	32945106	0.138456383534367	0.00292948380745321	135	48
YBX2	ENSG00000006047.12	17	7288258	7294615	0.512144903382795	0.240402846223479	135	48
MAP3K14	ENSG00000006062.14	17	45263392	45317040	0.0659720271628638	0.0102546713164043	135	48
ABCC8	ENSG00000006071.12	11	17392885	17476845	0.100542383428561	0.00337502783433781	135	48
CACNG3	ENSG00000006116.3	16	24255553	24362801	0.0695521547267069	0.0217953993456862	135	48
TMEM132A	ENSG00000006118.14	11	60924463	60937083	0.879191158834329	0.801259075900419	135	48
AP2B1	ENSG00000006125.17	17	35586899	35726409	0.551914985284836	0.352372910511459	135	48
TAC1	ENSG00000006128.11	7	97731908	97740472	0.437582905192728	0.290536468333598	135	48
ZNF263	ENSG00000006194.9	16	3282943	3291460	0.347394828972711	0.124189106944444	135	48
CX3CL1	ENSG00000006210.6	16	57372458	57385048	0.0263569466084005	0.000657489626781152	135	48
SPATA20	ENSG00000006282.20	17	50546306	50555852	0.0935163358928017	0.0138084414218196	135	48
CACNA1G	ENSG00000006283.17	17	50561068	50627474	0.0782087651413831	0.0275087470060428	135	48
TNFRSF12A	ENSG00000006327.13	16	3018485	3022383	0.828333766479253	0.712777191886092	135	48
DLX6	ENSG00000006377.10	7	97005548	97011039	0.00839426039023759	0.000354848807412245	135	48
MAP3K9	ENSG00000006432.15	14	70722526	70809534	0.108381393341383	0.0472917629423995	135	48
RALA	ENSG00000006451.7	7	39623483	39708124	0.0419944482098185	0.00774196352812796	135	48
BAIAP2L1	ENSG00000006453.13	7	98291651	98401068	0.101202644551497	0.0166672007369279	135	48
KDM7A	ENSG00000006459.10	7	140084746	140177035	0.0503621901912615	0.00298021697309789	135	48
ETV1	ENSG00000006468.13	7	13891228	13991425	0.171343572135788	0.00597522469607154	135	48
AGK	ENSG00000006530.15	7	141551305	141655244	0.0743525722207876	0.00589409122350031	135	48
ALDH3B1	ENSG00000006534.15	11	68008578	68029276	0.808194750843231	0.675611252374983	135	48
TTC22	ENSG00000006555.10	1	54779712	54801267	0.504848175020871	0.30595943975458	135	48
PHTF2	ENSG00000006576.16	7	77798792	77957503	0.724625662184477	0.605256414214693	135	48
FARP2	ENSG00000006607.13	2	241356243	241491679	0.303663581798051	0.098771317784285	135	48
USH1C	ENSG00000006611.15	11	17493895	17544416	0.304533596872399	0.163537696693383	135	48
GGCT	ENSG00000006625.17	7	30496621	30504844	0.998517129242008	0.997241040718233	135	48
DBF4	ENSG00000006634.7	7	87876358	87909541	0.0494276980682033	0.00391782523426157	135	48
TBXA2R	ENSG00000006638.11	19	3594506	3606840	0.930880553312214	0.897209733183668	135	48
IFRD1	ENSG00000006652.13	7	112422968	112480990	0.859135915856521	0.808467899562909	135	48
COX10	ENSG00000006695.10	17	14069496	14208677	0.76474408065942	0.642205922185375	135	48
GTF2IRD1	ENSG00000006704.10	7	74453790	74602604	0.0118078846199022	0.00114559908327711	135	48
PAF1	ENSG00000006712.14	19	39385852	39391195	0.0681556098243648	0.0336802288965048	135	48
VPS41	ENSG00000006715.15	7	38722963	38932394	0.914688810482552	0.86193236196156	135	48
ARHGAP44	ENSG00000006740.16	17	12789539	12991643	0.0382289276014431	0.0144310406120632	135	48
ELAC2	ENSG00000006744.18	17	12992391	13018187	0.0323174661601063	0.00241354492733903	135	48
SCIN	ENSG00000006747.14	7	12570849	12660179	0.329363327902036	0.0651877797806623	135	48
ADIPOR2	ENSG00000006831.9	12	1688574	1788678	0.469714052225146	0.222786655359046	135	48
CDKL3	ENSG00000006837.11	5	134286350	134371047	0.0656174002158691	0.0181056850456708	135	48
UPP2	ENSG00000007001.12	2	157876702	158136154	0.379868848958039	0.212580528013482	135	48
PRSS21	ENSG00000007038.10	16	2817180	2826304	0.117107847084241	0.0151068834637594	135	48
MARK4	ENSG00000007047.14	19	45251258	45305283	0.32602345556719	0.24593425516223	135	48
PROM1	ENSG00000007062.11	4	15964248	16084378	0.878269955073597	0.738578302104417	135	48
CCDC124	ENSG00000007080.10	19	17933016	17943991	0.549758646078727	0.420565688671691	135	48
CEACAM21	ENSG00000007129.17	19	41549518	41586844	0.0543109242630981	0.0028756013221319	135	48
PAFAH1B1	ENSG00000007168.12	17	2593210	2685615	0.347615050942296	0.212888900074743	135	48
NOS2	ENSG00000007171.16	17	27756766	27800499	0.248525952002117	0.0139432217592226	135	48
DNAH9	ENSG00000007174.17	17	11598431	11969748	0.639525270534692	0.547254878794411	135	48
KIAA0100	ENSG00000007202.14	17	28614440	28645454	0.0380945258881618	0.00730122945363539	135	48
GAS7	ENSG00000007237.18	17	9910609	10198551	0.0279448652499285	0.00180982985002947	135	48
TRAPPC6A	ENSG00000007255.10	19	45162928	45178237	0.0304053820807546	0.00340810719771633	135	48
MATK	ENSG00000007264.14	19	3777970	3802129	0.187181787757841	0.091444928586975	135	48
CD79B	ENSG00000007312.12	17	63928740	63932354	0.949651363391441	0.916705687095613	135	48
SCN4A	ENSG00000007314.12	17	63938554	63972918	0.713261776058598	0.602440712167549	135	48
ST7L	ENSG00000007341.18	1	112539159	112620825	0.0452606543611067	0.000686182417650265	135	48
PAX6	ENSG00000007372.21	11	31790710	31818062	0.0224590040338453	0.000284900174452331	135	48
RPUSD1	ENSG00000007376.7	16	784974	787981	0.491115683411775	0.19961668252869	135	48
RHBDF1	ENSG00000007384.15	16	58059	76355	0.287686207457453	0.147742185752448	135	48
LUC7L	ENSG00000007392.16	16	188969	229463	0.16092491618047	0.0954729138587527	135	48
CACNA2D2	ENSG00000007402.11	3	50362799	50504244	0.981127761628168	0.950922964173751	135	48
BAIAP3	ENSG00000007516.13	16	1333601	1349239	0.402989246133592	0.283894409935926	135	48
TSR3	ENSG00000007520.3	16	1349442	1351911	0.778930556045387	0.595663911126806	135	48
PIGQ	ENSG00000007541.16	16	566995	584136	0.13409778962356	0.00413426107886652	135	48
CRAMP1	ENSG00000007545.15	16	1612325	1677908	0.824701226375236	0.727563905643068	135	48
TEAD3	ENSG00000007866.19	6	35473597	35497076	0.629187014944202	0.455167116543374	135	48
SELE	ENSG00000007908.15	1	169722641	169764705	0.806980434021806	0.706076923841357	135	48
DNAJC11	ENSG00000007923.15	1	6635587	6701924	0.364228371470368	0.116807110757045	135	48
FMO3	ENSG00000007933.12	1	171090877	171117819	0.712430568419084	0.571404543822576	135	48
MYLIP	ENSG00000007944.14	6	16129125	16148248	0.954113725815929	0.941667995990217	135	48
PSMB1	ENSG00000008018.8	6	170535117	170553341	0.398742968540905	0.264218650531209	135	48
JARID2	ENSG00000008083.13	6	15246296	15522040	0.0649796384465046	0.0151110105601357	135	48
CAMK1G	ENSG00000008118.9	1	209583717	209613938	0.855546933465124	0.821877174608628	135	48
CDK11A	ENSG00000008128.22	1	1702730	1724324	0.278574150446902	0.0417288819583314	135	48
NADK	ENSG00000008130.15	1	1751232	1780457	0.258950985190989	0.160633647984631	135	48
DLEC1	ENSG00000008226.19	3	38039205	38123549	0.0137571524069277	0.000849124783340735	135	48
CYTH3	ENSG00000008256.15	7	6161776	6272644	0.983657283279858	0.979873060610181	135	48
ADAM22	ENSG00000008277.14	7	87934143	88202889	0.0108305352396721	4.48428588021058e-05	135	48
SYPL1	ENSG00000008282.8	7	106090503	106112576	0.0464839265679652	0.00531438976546503	135	48
CYB561	ENSG00000008283.15	17	63432304	63446378	0.106641820784995	0.00119356300880346	135	48
SPAG9	ENSG00000008294.20	17	50962174	51120865	0.0400729238138174	0.000487487833079913	135	48
CELSR3	ENSG00000008300.16	3	48636469	48662915	0.120411078443217	0.0295703942294142	135	48
AASS	ENSG00000008311.14	7	122076133	122144280	0.798520211707251	0.700620411382617	135	48
SS18L2	ENSG00000008324.11	3	42581840	42595114	0.258038486304914	0.0559387431045961	135	48
MPND	ENSG00000008382.15	19	4343527	4360086	0.694613662284894	0.580552878322709	135	48
MGST1	ENSG00000008394.12	12	16347142	16609259	0.613147978274383	0.513655050342168	135	48
CRY1	ENSG00000008405.11	12	106991364	107093829	0.104957889981465	0.00597773952007798	135	48
PGLYRP1	ENSG00000008438.4	19	46019153	46023065	0.0597115608552037	0.0117069285171249	135	48
NFIX	ENSG00000008441.16	19	12995608	13098796	0.141600628477991	0.0368823000107716	135	48
ST3GAL1	ENSG00000008513.14	8	133454848	133571940	0.921015750293457	0.880060728366968	135	48
MMP25	ENSG00000008516.16	16	3046681	3060726	0.0824723446640123	0.00191224698692349	135	48
IL32	ENSG00000008517.16	16	3065297	3082192	0.409099513541034	0.30886969664738	135	48
PKD1	ENSG00000008710.19	16	2088721	2135898	0.44292726812268	0.100800299264022	135	48
MAPK8IP2	ENSG00000008735.13	22	50600685	50611551	0.442813412989988	0.312980532369416	135	48
MED24	ENSG00000008838.19	17	40019097	40061215	0.027543517717594	0.00132971018077831	135	48
RHOBTB2	ENSG00000008853.16	8	22987417	23020132	0.27500448093647	0.138099985650626	135	48
HEATR5B	ENSG00000008869.11	2	36968383	37084342	0.741832878197739	0.596543724374198	135	48
SEC62	ENSG00000008952.16	3	169966735	169998373	0.646553977257686	0.409890762661635	135	48
RPS20	ENSG00000008988.9	8	56067295	56074581	0.827138204888829	0.7208083370197	135	48
CSDE1	ENSG00000009307.15	1	114716913	114758676	0.904435123237512	0.806071524282808	135	48
UBE3C	ENSG00000009335.17	7	157138913	157269372	0.311228478412728	0.127424779686358	135	48
REV3L	ENSG00000009413.15	6	111299028	111483229	0.34275928179949	0.29094058978064	135	48
PAX7	ENSG00000009709.11	1	18631006	18748866	0.513996257431414	0.224284998986763	135	48
MASP2	ENSG00000009724.16	1	11026523	11047233	0.118621779748783	0.0597211390698949	135	48
FAM76A	ENSG00000009780.15	1	27725979	27763122	0.0076355104241457	0.0001485609428831	135	48
TRAF3IP3	ENSG00000009790.14	1	209756032	209778173	0.380387103929355	0.294759840424741	135	48
POMT2	ENSG00000009830.11	14	77274956	77320883	0.123723299238255	0.0534939952768694	135	48
VTA1	ENSG00000009844.15	6	142147162	142224689	0.599503793972392	0.308399451545113	135	48
MLXIPL	ENSG00000009950.15	7	73593194	73624543	0.845711351817055	0.759121603664608	135	48
BAZ1B	ENSG00000009954.10	7	73440398	73522278	0.242346497970933	0.0939609491735334	135	48
RANBP9	ENSG00000010017.12	6	13621498	13711564	0.35804100252245	0.227790913614898	135	48
ETV7	ENSG00000010030.13	6	36354091	36387800	0.0152665448825886	0.000537707921317637	135	48
SPRTN	ENSG00000010072.15	1	231337853	231355023	0.542199021899677	0.395904645582369	135	48
METTL13	ENSG00000010165.19	1	171781664	171814023	0.0275778330507629	0.000562623057585906	135	48
DYRK4	ENSG00000010219.13	12	4562204	4615302	0.11872913086817	0.0196962008923551	135	48
ZNF207	ENSG00000010244.18	17	32350203	32381886	0.555875995710225	0.422847555916278	135	48
UQCRC1	ENSG00000010256.10	3	48599003	48610976	0.0068037496195205	9.06013221953728e-05	135	48
STARD3NL	ENSG00000010270.13	7	38178222	38230671	0.346819917990221	0.15179327572755	135	48
CD9	ENSG00000010278.12	12	6199715	6238271	0.0941598851523453	0.0156659290750782	135	48
HHATL	ENSG00000010282.14	3	42693077	42702827	0.016771012222096	0.00138539942206525	135	48
NCAPD2	ENSG00000010292.12	12	6493842	6531955	0.048812234077933	0.00194128177954327	135	48
IFFO1	ENSG00000010295.19	12	6538375	6556083	0.282916454412224	0.0904448484193092	135	48
GIPR	ENSG00000010310.8	19	45668244	45683724	0.25217651960089	0.0504822260245436	135	48
PHF7	ENSG00000010318.20	3	52410657	52423641	0.335410357953038	0.0585903510943696	135	48
SEMA3G	ENSG00000010319.6	3	52433053	52445085	0.69595325459331	0.413586752968434	135	48
NISCH	ENSG00000010322.15	3	52455118	52493071	0.603898265222341	0.507062608731896	135	48
STAB1	ENSG00000010327.10	3	52495338	52524384	0.146261103868433	0.00366869353547928	135	48
FUZ	ENSG00000010361.13	19	49807113	49817376	0.628589923194257	0.45860196801757	135	48
SLC6A13	ENSG00000010379.15	12	220621	262873	0.00753581265662934	0.00064742938720218	135	48
PRSS3	ENSG00000010438.16	9	33750466	33799231	0.00942736245787638	0.00241579444777792	135	48
ZNF200	ENSG00000010539.11	16	3222325	3236221	0.699098257165782	0.615492249310802	135	48
CD4	ENSG00000010610.9	12	6786858	6820808	0.286909070866641	0.0294440156771593	135	48
LRRC23	ENSG00000010626.14	12	6904733	6914243	0.665595487087236	0.349871713377393	135	48
HFE	ENSG00000010704.18	6	26087281	26098343	0.943478017048906	0.932532944899612	135	48
SCMH1	ENSG00000010803.16	1	41027200	41242116	0.185559380783314	0.0598275193024804	135	48
FYN	ENSG00000010810.17	6	111660332	111873452	0.682949424808709	0.484124660106488	135	48
HIVEP2	ENSG00000010818.9	6	142751467	142956698	0.395476358775035	0.33175156873723	135	48
ELOA	ENSG00000011007.12	1	23743155	23762059	0.12753759199728	0.0737304265807564	135	48
LYPLA2	ENSG00000011009.10	1	23790970	23795539	0.00229358370811199	0.000167255658683199	135	48
CLCN6	ENSG00000011021.21	1	11807131	11843144	0.729280348190378	0.424116021866211	135	48
MRC2	ENSG00000011028.13	17	62627591	62693597	0.138290628265375	0.0607330497542815	135	48
SLC6A7	ENSG00000011083.8	5	150189957	150222788	0.1375987862864	0.00648359034166687	135	48
TSPAN9	ENSG00000011105.12	12	3077355	3286564	0.417711870357339	0.232097497956379	135	48
BTBD7	ENSG00000011114.14	14	93237550	93333092	0.452570653627175	0.166016558405156	135	48
APBA3	ENSG00000011132.11	19	3750880	3761699	0.327632738559374	0.135372780446624	135	48
MKS1	ENSG00000011143.16	17	58205437	58219605	0.0900513981068029	0.0423689633774724	135	48
ABHD5	ENSG00000011198.7	3	43690113	43734371	0.127479739495394	0.0220976499979727	135	48
AKAP8L	ENSG00000011243.17	19	15380048	15419141	0.576004516910583	0.314832294411308	135	48
MBTD1	ENSG00000011258.15	17	51177425	51260066	0.660215232857364	0.502176825264109	135	48
UTP18	ENSG00000011260.13	17	51260528	51297936	0.308280178996357	0.149176513372625	135	48
RNF216	ENSG00000011275.18	7	5620047	5781739	0.603330612656328	0.462905706998385	135	48
TTC19	ENSG00000011295.15	17	15999380	16045015	0.904927850906853	0.888076853293751	135	48
PTBP1	ENSG00000011304.19	19	797075	812327	0.200242247175658	0.0233607990083636	135	48
DPF1	ENSG00000011332.19	19	38211006	38229714	0.835199848329374	0.749310487130882	135	48
SYT7	ENSG00000011347.9	11	61515313	61581148	0.540681367748363	0.27586946303048	135	48
LARS2	ENSG00000011376.9	3	45388506	45549421	0.0664701517906656	0.0169206518455141	135	48
PIK3C2A	ENSG00000011405.13	11	17077788	17207983	0.0414040037407325	0.0112459745492193	135	48
PLAUR	ENSG00000011422.11	19	43646095	43670547	0.0633492772733573	0.0204435894494857	135	48
ANLN	ENSG00000011426.10	7	36389806	36453791	0.881017093911528	0.776716006670864	135	48
WIZ	ENSG00000011451.17	19	15419980	15449951	0.409994579295227	0.309766610767635	135	48
RABGAP1	ENSG00000011454.16	9	122940833	123104866	0.127325413753461	0.0252852495831145	135	48
DCN	ENSG00000011465.16	12	91140484	91183123	0.157966330383573	0.052213136007316	135	48
QPCTL	ENSG00000011478.11	19	45692483	45703989	0.00756656333084788	0.000328028322538096	135	48
PPP5C	ENSG00000011485.14	19	46346994	46392981	0.596167446414779	0.421814137202953	135	48
CEP68	ENSG00000011523.13	2	65056366	65086854	0.621473743446466	0.475975408358606	135	48
MAP4K3	ENSG00000011566.14	2	39249266	39437312	0.214570688089852	0.138897179911042	135	48
ZBTB32	ENSG00000011590.13	19	35704527	35717038	0.0600076158485017	0.0161630824931371	135	48
TYROBP	ENSG00000011600.11	19	35904401	35908295	0.599103682557649	0.481276757862655	135	48
TMEM159	ENSG00000011638.10	16	21158377	21180616	0.11245136071757	0.0138801948331991	135	48
BRCA1	ENSG00000012048.20	17	43044295	43125483	0.0128478010875289	2.23196884547856e-05	135	48
ERCC1	ENSG00000012061.15	19	45407333	45478828	0.126812051345443	0.0541187334931119	135	48
CD22	ENSG00000012124.16	19	35319261	35347355	0.0444997058941732	0.0207755164908582	135	48
SEMA3B	ENSG00000012171.19	3	50267558	50277546	0.0587780908937229	0.0427915387698942	135	48
LTF	ENSG00000012223.12	3	46435645	46485234	0.59900558485008	0.396775793114066	135	48
EXTL3	ENSG00000012232.8	8	28600469	28753687	0.100510010126207	0.0319766605411849	135	48
ELOVL5	ENSG00000012660.13	6	53267398	53349179	0.431630217586021	0.16051579287551	135	48
ALOX5	ENSG00000012779.10	10	45374176	45446119	0.396577442682087	0.0334827395731937	135	48
CALCOCO1	ENSG00000012822.15	12	53708517	53727745	0.379241551781816	0.044536540743536	135	48
UBR7	ENSG00000012963.14	14	93207095	93229215	0.0632128361370683	0.0249699685224147	135	48
MAP4K5	ENSG00000012983.11	14	50418525	50561126	0.200593564278531	0.0629377745497728	135	48
EHD3	ENSG00000013016.15	2	31234337	31269447	0.393607522090215	0.191574492046631	135	48
PSMC4	ENSG00000013275.7	19	39971005	39981441	0.0591350675080563	0.00468162526936628	135	48
MAN2B2	ENSG00000013288.8	4	6575175	6623362	0.123264493155758	0.0392888235036019	135	48
SLC7A14	ENSG00000013293.5	3	170459584	170586074	0.991017576409986	0.985442680959756	135	48
CLDN11	ENSG00000013297.10	3	170418865	170860380	0.368558241412835	0.276872731159698	135	48
SLC25A39	ENSG00000013306.15	17	44319625	44324870	0.378466216097988	0.0428704877688696	135	48
MVP	ENSG00000013364.18	16	29820394	29848039	0.999768524324589	0.999612287179889	135	48
NUB1	ENSG00000013374.15	7	151341699	151378449	0.0242695564408275	0.00155593397530272	135	48
PGM3	ENSG00000013375.15	6	83161150	83193936	0.188907267924925	0.018747346309871	135	48
RWDD2A	ENSG00000013392.7	6	83193379	83198932	0.000598334711150415	2.78836821329559e-06	135	48
CLK1	ENSG00000013441.15	2	200853009	200864744	0.901958801073453	0.856348496728683	135	48
POLR3B	ENSG00000013503.9	12	106357658	106510198	0.0938365866909631	0.0108579100348425	135	48
ANGEL1	ENSG00000013523.9	14	76786725	76826246	0.858610804103739	0.701811233037633	135	48
RNF14	ENSG00000013561.17	5	141966820	141990291	0.915405330440298	0.877888443365332	135	48
DDX11	ENSG00000013573.16	12	31073848	31104791	0.237047644830495	0.0146522320643702	135	48
HEBP1	ENSG00000013583.8	12	12974864	13000273	0.746278133598165	0.689522312705546	135	48
GPRC5A	ENSG00000013588.7	12	12890782	12917937	0.152937391857921	0.0399674787187055	135	48
CD6	ENSG00000013725.14	11	60971680	61020377	0.0638547586675341	0.0182379514418899	135	48
TACC3	ENSG00000013810.18	4	1721490	1745176	0.952202358339809	0.925644481704155	135	48
UFL1	ENSG00000014123.9	6	96521595	96555276	0.0458707601722692	0.0049001167221615	135	48
POLA2	ENSG00000014138.8	11	65261762	65305589	0.395773824246343	0.24280899509825	135	48
ZC3H3	ENSG00000014164.6	8	143437655	143541453	0.00517529787028557	1.80388501073625e-05	135	48
CAPN1	ENSG00000014216.15	11	65181194	65212006	0.584054907152052	0.161210349560546	135	48
ACPP	ENSG00000014257.15	3	132317367	132368298	0.865269680541299	0.787212871618151	135	48
MDH1	ENSG00000014641.17	2	63588800	63607197	0.0505793670322546	0.01391995933517	135	48
SLC30A9	ENSG00000014824.13	4	41990472	42090457	0.705793743271116	0.404044117865922	135	48
MTMR11	ENSG00000014914.20	1	149928651	149936867	0.968048257173326	0.961466889826254	135	48
COX15	ENSG00000014919.12	10	99711844	99732100	0.00306127839291869	2.46176981614764e-05	135	48
CCDC88C	ENSG00000015133.18	14	91271323	91417844	0.413205256961956	0.283981276557891	135	48
YAF2	ENSG00000015153.14	12	42157104	42238349	0.144720292273059	0.0337086997877519	135	48
ZMYND11	ENSG00000015171.19	10	134465	254637	0.281338468021246	0.094844088035478	135	48
DPEP1	ENSG00000015413.9	16	89613308	89638456	0.903405401856257	0.780729203543747	135	48
BID	ENSG00000015475.18	22	17734138	17774770	0.817260469127808	0.765938125944904	135	48
MATR3	ENSG00000015479.18	5	139293648	139331677	0.262803804748387	0.175645676151209	135	48
XYLT2	ENSG00000015532.9	17	50346092	50361151	0.330412319674319	0.25540128901789	135	48
STMN4	ENSG00000015592.16	8	27235323	27258420	0.103376566753042	0.0467107682437387	135	48
NUDCD3	ENSG00000015676.17	7	44379121	44490880	0.599365869767435	0.385483048869047	135	48
CHDH	ENSG00000016391.10	3	53813734	53846390	0.477346275384703	0.25794006691091	135	48
IL20RA	ENSG00000016402.13	6	136999971	137045180	0.0513596073938248	0.00173633420613901	135	48
CLCA4	ENSG00000016602.9	1	86547078	86580754	0.88364545344018	0.820858182278099	135	48
GLT8D1	ENSG00000016864.18	3	52694493	52705635	0.0809114200427112	0.00658540610339726	135	48
ATP2C1	ENSG00000017260.19	3	130850595	131016712	0.621060915617199	0.515345061030575	135	48
IGF1	ENSG00000017427.15	12	102415704	102480645	0.0404540968548417	0.0031541708018483	135	48
RALBP1	ENSG00000017797.12	18	9475009	9538116	0.845253832908895	0.760052293935134	135	48
RUFY3	ENSG00000018189.12	4	70704801	70807315	0.811346901805127	0.726490713622408	135	48
CNTN1	ENSG00000018236.14	12	40692442	41072418	0.529379262697516	0.270519194168067	135	48
SLC11A1	ENSG00000018280.16	2	218382029	218396894	0.000557967397899363	0.000118831939295792	135	48
WWTR1	ENSG00000018408.14	3	149517235	149736714	0.599110938171035	0.46178487682797	135	48
AGPS	ENSG00000018510.13	2	177392698	177559299	0.00950749015230147	0.0016971735324736	135	48
ATP1A2	ENSG00000018625.14	1	160115773	160143591	0.0855164451228723	0.0155881959166439	135	48
TTC27	ENSG00000018699.11	2	32628032	32821051	0.170504543446366	0.000472880028974948	135	48
ZNF582	ENSG00000018869.16	19	56375846	56393545	0.330181817987488	0.187799634119985	135	48
VSIG2	ENSG00000019102.11	11	124747472	124752238	0.351791488458373	0.224367343764493	135	48
PHLDB1	ENSG00000019144.18	11	118606440	118657315	0.107026840454949	0.0342667107737632	135	48
MARCO	ENSG00000019169.10	2	118942166	118994660	0.545627539493059	0.342706261866292	135	48
CYP24A1	ENSG00000019186.9	20	54153449	54173973	0.156167736235125	0.0554276234251254	135	48
PRDM11	ENSG00000019485.13	11	45095806	45235110	0.0966483251889472	0.00730176139860799	135	48
SYT13	ENSG00000019505.7	11	45240301	45286319	0.967057309937623	0.95988510449646	135	48
SNAI2	ENSG00000019549.9	8	48917768	48921740	0.0798756718267736	0.0014614169405094	135	48
CD74	ENSG00000019582.14	5	150401637	150412929	0.289223756883327	0.113356353816782	135	48
HGF	ENSG00000019991.15	7	81699006	81770438	0.43858507545678	0.30851584280901	135	48
ZRANB1	ENSG00000019995.6	10	124942123	124983688	0.0821366506723942	0.00263096507274984	135	48
NCDN	ENSG00000020129.15	1	35557473	35567274	0.140149440184495	0.0371505294078943	135	48
ADGRA2	ENSG00000020181.17	8	37784191	37843267	0.109962562672308	0.0291782241515997	135	48
ZFP64	ENSG00000020256.19	20	52051663	52204308	0.72300547137637	0.602987940882891	135	48
MNAT1	ENSG00000020426.10	14	60734742	60969953	0.414509478310637	0.274362111676837	135	48
SAMD4A	ENSG00000020577.13	14	54567097	54793315	0.127422540040617	0.0376866715230177	135	48
RUNX3	ENSG00000020633.18	1	24899511	24965121	0.0284052125334473	0.00133239447944666	135	48
MRE11	ENSG00000020922.12	11	94415578	94492906	0.465060033862767	0.30839790943125	135	48
PLEKHB1	ENSG00000021300.13	11	73646178	73662819	0.410289817861544	0.086733395575724	135	48
SERPINB1	ENSG00000021355.12	6	2832332	2842006	0.481982846668862	0.208163697579634	135	48
CYP3A43	ENSG00000021461.16	7	99828013	99866102	0.787402296683875	0.698185459998061	135	48
SLC7A9	ENSG00000021488.12	19	32830509	32869766	0.0627106226737116	0.0109916917829735	135	48
SPAST	ENSG00000021574.11	2	32063611	32157637	0.990411809473497	0.979220750754088	135	48
NRXN3	ENSG00000021645.18	14	78170373	79868290	0.00210289968438626	6.15863838347261e-05	135	48
OSBPL5	ENSG00000021762.19	11	3087116	3165770	0.610191148362242	0.51350830370601	135	48
AQR	ENSG00000021776.10	15	34851782	34969839	0.0942534698399279	0.000479427779196647	135	48
CPS1	ENSG00000021826.14	2	210477682	210679107	0.133353678969971	0.0184126248459594	135	48
RTFDC1	ENSG00000022277.12	20	56468585	56519449	0.0540210554561108	0.0231594708272397	135	48
GABRA1	ENSG00000022355.16	5	161847063	161899981	0.148684698921983	0.00867316235857881	135	48
NLRP2	ENSG00000022556.15	19	54953130	55001142	0.443778706564286	0.02692745741466	135	48
SLC45A4	ENSG00000022567.9	8	141207166	141308305	0.0705891195299591	0.0113900561800475	135	48
RNF10	ENSG00000022840.15	12	120533480	120577594	0.0435658423380603	0.010095680102762	135	48
ZNF839	ENSG00000022976.15	14	102317377	102339229	0.809053760178874	0.747680744278734	135	48
ZDHHC6	ENSG00000023041.11	10	112424428	112446917	0.937874036499694	0.866401100740255	135	48
GRAMD1B	ENSG00000023171.16	11	123358428	123627774	0.812819647682582	0.585436008929457	135	48
RNH1	ENSG00000023191.16	11	494512	507300	0.483774934589326	0.193828072854085	135	48
NDUFS1	ENSG00000023228.13	2	206114817	206159584	0.00517036764195674	0.000413319692768373	135	48
RB1CC1	ENSG00000023287.12	8	52622456	52745843	0.248597819529628	0.0907480283825257	135	48
ERP44	ENSG00000023318.7	9	99979179	100099040	0.00947077730867184	0.000120046274233552	135	48
ALAS1	ENSG00000023330.14	3	52198086	52214327	0.0448686153088428	0.000948370706230673	135	48
BIRC3	ENSG00000023445.13	11	102317450	102339403	0.411520211058438	0.109032002264886	135	48
AKAP11	ENSG00000023516.8	13	42272153	42323267	0.250310307441071	0.0122324245752842	135	48
GLRX2	ENSG00000023572.8	1	193096468	193106114	0.776087240165732	0.504384442750283	135	48
SNAPC1	ENSG00000023608.4	14	61762357	61796428	0.573657504713618	0.435957412853862	135	48
DERA	ENSG00000023697.12	12	15911172	16037282	0.259691593949559	0.122904629875739	135	48
STRAP	ENSG00000023734.10	12	15882391	15903478	0.0347507859480424	0.000164042402137508	135	48
ABCC2	ENSG00000023839.10	10	99782732	99852192	0.257965899305956	0.0451846934011887	135	48
DEF6	ENSG00000023892.10	6	35297852	35321771	0.380533392730376	0.146407314880967	135	48
PLEKHO1	ENSG00000023902.13	1	150149183	150164720	0.00137196229691464	6.51539359289372e-06	135	48
GCLM	ENSG00000023909.9	1	93885205	93909456	0.981065010156706	0.969776460501854	135	48
UBR2	ENSG00000024048.10	6	42564062	42693504	0.181128319317878	0.0985916859528395	135	48
EHD2	ENSG00000024422.11	19	47713343	47743134	0.161635260803461	0.00894936293812268	135	48
DEPDC1	ENSG00000024526.16	1	68474152	68497221	0.729480048391056	0.57781279440455	135	48
CCDC28A	ENSG00000024862.17	6	138773509	138793319	0.0524513310736374	0.00503420907628365	135	48
RRAGD	ENSG00000025039.14	6	89364636	89412270	0.058273062579366	0.0100340177451017	135	48
HSF2	ENSG00000025156.12	6	122399546	122433119	0.0683572328627471	0.0275045948134208	135	48
PHF20	ENSG00000025293.16	20	35771974	35950381	0.73312364036488	0.649993931785683	135	48
HSD17B6	ENSG00000025423.11	12	56752161	56787790	0.00415344800201867	2.13615291636697e-05	135	48
NR1H3	ENSG00000025434.18	11	47248300	47269032	0.0453017081707512	0.0122758474810508	135	48
TYMP	ENSG00000025708.13	22	50525752	50530056	0.187238463937393	0.0657295184240289	135	48
NCAPH2	ENSG00000025770.18	22	50508216	50523472	0.0111358608240484	0.000202073832629185	135	48
TOMM34	ENSG00000025772.7	20	44942130	44960486	0.0032180250709442	0.000128431911934508	135	48
SEC63	ENSG00000025796.13	6	107867756	107957340	0.206122259729307	0.138386351697646	135	48
KPNA6	ENSG00000025800.13	1	32108038	32176375	0.496587127739183	0.119370151328073	135	48
VIM	ENSG00000026025.15	10	17228259	17237593	0.0153490232376282	0.00260339215493632	135	48
FAS	ENSG00000026103.21	10	88990582	89015785	0.0943878447750118	0.0093461409915921	135	48
RNASET2	ENSG00000026297.15	6	166929504	166957184	0.613628237142297	0.470803396865218	135	48
CD44	ENSG00000026508.17	11	35138870	35232402	0.00944805916065343	0.000335551648318329	135	48
KCNG1	ENSG00000026559.13	20	51003656	51023129	0.511935166880131	0.19217703184214	135	48
AGPAT4	ENSG00000026652.13	6	161129979	161274061	0.300263203266198	0.171608880197252	135	48
SLAMF7	ENSG00000026751.16	1	160739057	160754821	0.774629514881455	0.555650984065015	135	48
BTN3A1	ENSG00000026950.16	6	26402237	26415216	0.16437679829872	0.0179303950731091	135	48
MIPEP	ENSG00000027001.9	13	23730189	23889419	0.339589218837076	0.0504918971661765	135	48
PRKCH	ENSG00000027075.14	14	61187559	61550976	0.00472939990009201	3.7175626570927e-05	135	48
IFNGR1	ENSG00000027697.13	6	137197484	137219449	0.853177081252285	0.735971187426781	135	48
B4GALT7	ENSG00000027847.13	5	177600100	177610347	0.0745574321259784	0.00886445876833423	135	48
SH2D2A	ENSG00000027869.11	1	156806243	156816862	0.113477525168501	0.0224400231451563	135	48
VRK2	ENSG00000028116.16	2	57907651	58159920	0.555978589273122	0.462690879590374	135	48
TNFRSF1B	ENSG00000028137.18	1	12167039	12209228	0.722583188540638	0.319119124084198	135	48
VEZT	ENSG00000028203.17	12	95217746	95302790	0.854634204004982	0.792992665382404	135	48
POU2F2	ENSG00000028277.21	19	42086110	42196585	0.24853632382175	0.0564500934985808	135	48
BRD9	ENSG00000028310.17	5	863741	892642	0.488467024087108	0.29465932290483	135	48
SNX1	ENSG00000028528.14	15	64094123	64146090	0.930309925469559	0.911970960836243	135	48
TBPL1	ENSG00000028839.9	6	133952170	133988696	0.0304126150414411	0.000241905960590902	135	48
ARNTL2	ENSG00000029153.14	12	27332854	27425289	0.924065455366791	0.889121935863059	135	48
BCLAF1	ENSG00000029363.16	6	136256627	136289851	0.295149230953993	0.078847071441813	135	48
SLC39A9	ENSG00000029364.11	14	69398015	69462388	0.545504120951804	0.205524083095097	135	48
ANK1	ENSG00000029534.19	8	41653220	41896762	0.698560899348828	0.501442746435238	135	48
IBSP	ENSG00000029559.6	4	87799581	87812435	0.100167110088793	0.0132933329419786	135	48
TFB1M	ENSG00000029639.10	6	155257724	155314493	0.0537977523039974	0.00579070158354815	135	48
RABEP1	ENSG00000029725.16	17	5282265	5385812	0.176453225956096	0.046056384679931	135	48
NUP160	ENSG00000030066.13	11	47778087	47848555	0.639828468105031	0.0989932569067397	135	48
BAK1	ENSG00000030110.12	6	33572547	33580293	0.498769011311988	0.263696286278974	135	48
IKZF2	ENSG00000030419.16	2	212999691	213152427	0.53801524431682	0.423601484401553	135	48
GRN	ENSG00000030582.17	17	44345086	44353102	0.61872231995999	0.447995709430794	135	48
FAM13B	ENSG00000031003.10	5	137937960	138051961	0.559551701580283	0.346506027697943	135	48
ARHGAP31	ENSG00000031081.10	3	119294373	119420714	0.0362412679944258	0.0015335372532113	135	48
CENPQ	ENSG00000031691.6	6	49463378	49493107	0.316885363345446	0.0456880922344404	135	48
SARS	ENSG00000031698.12	1	109213918	109238169	0.641378771084445	0.483982213047892	135	48
RANBP3	ENSG00000031823.14	19	5916139	5978142	0.172709215220443	0.074999352877939	135	48
ARID4A	ENSG00000032219.18	14	58298385	58373887	0.242572456631101	0.183055423371161	135	48
TSSC1	ENSG00000032389.12	2	3188925	3377882	0.011167192368348	0.000447399558966858	135	48
PNPLA6	ENSG00000032444.15	19	7534010	7561764	0.676689961551247	0.539134121789946	135	48
IFT88	ENSG00000032742.17	13	20567069	20691437	0.0212445856587332	0.000113997281466643	135	48
ALG1	ENSG00000033011.11	16	5071819	5087379	0.950356080416867	0.916586992159676	135	48
ZCCHC8	ENSG00000033030.13	12	122471600	122501073	0.0196988078491222	0.00142878588335315	135	48
ABCF2	ENSG00000033050.7	7	151207837	151227230	0.730523097449602	0.610663260459092	135	48
CHPF2	ENSG00000033100.16	7	151232489	151238763	0.360555482995709	0.175192414900675	135	48
LRRC7	ENSG00000033122.18	1	69568398	70151945	0.978763534145453	0.969804467147967	135	48
FUT8	ENSG00000033170.16	14	65410592	65744121	0.0141575369047546	0.000280921145762693	135	48
UBA6	ENSG00000033178.12	4	67612652	67701179	0.470891647684951	0.345141234519274	135	48
GAB2	ENSG00000033327.12	11	78215297	78418348	0.259941579024611	0.097843303804653	135	48
ATP6V0A1	ENSG00000033627.16	17	42458844	42522611	0.973927849816427	0.960592226588221	135	48
PIAS1	ENSG00000033800.13	15	68054179	68198603	0.488504610786413	0.216772241059861	135	48
SLC4A7	ENSG00000033867.16	3	27372721	27484420	0.189936268698453	0.106262472847248	135	48
APBA2	ENSG00000034053.14	15	28884483	29118315	0.331239260069266	0.112464860916562	135	48
MAP2K3	ENSG00000034152.18	17	21284672	21315240	0.220795575454736	0.0503071460845624	135	48
EFCAB1	ENSG00000034239.10	8	48710789	48735311	0.0209561910129787	0.000537525103845075	135	48
TMSB10	ENSG00000034510.5	2	84905625	84906662	0.03475684648872	0.00520605823899224	135	48
ASTE1	ENSG00000034533.11	3	131013875	131027649	0.0342612865078626	0.00349065775040507	135	48
RNF19A	ENSG00000034677.12	8	100257060	100336218	0.392779461987058	0.280513586171932	135	48
PEX3	ENSG00000034693.14	6	143450807	143490010	0.145005625019659	0.035243094021028	135	48
GABARAPL2	ENSG00000034713.7	16	75566351	75577881	0.318650449717046	0.126306620413278	135	48
MYOC	ENSG00000034971.16	1	171635417	171652683	0.18427124429389	0.061963030664193	135	48
SH3YL1	ENSG00000035115.21	2	217730	266398	0.065516597205628	0.0191580803523434	135	48
FAM136A	ENSG00000035141.7	2	70295975	70302090	0.0946986458901027	0.0155723964967707	135	48
VCL	ENSG00000035403.17	10	73995193	74120254	0.807560796646968	0.717373658159036	135	48
DEPDC1B	ENSG00000035499.12	5	60596912	60700190	0.643957070703963	0.551835588771271	135	48
DAPK2	ENSG00000035664.11	15	63907036	64072033	0.607056776906238	0.408261731666682	135	48
NSMAF	ENSG00000035681.7	8	58583504	58659844	0.080201613129965	0.00208297696939407	135	48
ADSS	ENSG00000035687.9	1	244408494	244452134	0.0834440560852674	0.0289015796878613	135	48
TIMP2	ENSG00000035862.12	17	78852977	78925387	0.781600130173083	0.713578470633975	135	48
RFC1	ENSG00000035928.15	4	39287456	39366375	0.0205899213550294	0.000697221099389783	135	48
TBC1D23	ENSG00000036054.12	3	100261000	100325251	0.0071200070636793	0.000868511153329221	135	48
CUL3	ENSG00000036257.12	2	224470150	224585397	0.182075982672285	0.0231830368734108	135	48
MYOM2	ENSG00000036448.9	8	2045040	2165552	0.951893561721546	0.920684794528273	135	48
CYP46A1	ENSG00000036530.8	14	99684304	99727301	0.310350018359801	0.0145723369484474	135	48
ZZZ3	ENSG00000036549.12	1	77562416	77683419	0.575993500009586	0.247633796415181	135	48
USP2	ENSG00000036672.15	11	119355215	119381726	0.854952782533664	0.809901406508266	135	48
TUBG2	ENSG00000037042.8	17	42659305	42667006	0.522347453142295	0.350908636907741	135	48
RPL26L1	ENSG00000037241.7	5	172958779	172969771	0.0737008182748081	0.00659322001923631	135	48
FLT4	ENSG00000037280.15	5	180601506	180649624	0.78734320285579	0.736793493979496	135	48
NSUN2	ENSG00000037474.14	5	6599239	6633291	0.736933348248776	0.492223214608191	135	48
FBXO42	ENSG00000037637.10	1	16246839	16352454	0.568384401235081	0.364916631158187	135	48
MFAP3	ENSG00000037749.11	5	154038937	154220478	0.0154514031016985	0.000235773524668037	135	48
MRI1	ENSG00000037757.13	19	13764532	13774167	0.0588698439509557	0.0197711807925445	135	48
METTL1	ENSG00000037897.16	12	57768471	57772599	0.197372260222931	0.162459388780279	135	48
AGA	ENSG00000038002.8	4	177430770	177442503	0.23971463927509	0.0465923064938127	135	48
PI4K2B	ENSG00000038210.12	4	25233975	25279092	0.240804595571279	0.0826257188577196	135	48
BOD1L1	ENSG00000038219.12	4	13568738	13627723	0.547635207945624	0.41029801980385	135	48
MAT2B	ENSG00000038274.16	5	163503114	163519336	0.699199052645302	0.546181018208883	135	48
TLL1	ENSG00000038295.7	4	165873258	166103895	0.231437873504059	0.00943512609916184	135	48
EDC4	ENSG00000038358.14	16	67873023	67884503	0.389473446797359	0.109277235994089	135	48
TRIO	ENSG00000038382.18	5	14143702	14532128	0.862261348372794	0.696215469617227	135	48
VCAN	ENSG00000038427.15	5	83471465	83582303	0.244578376445659	0.104544364492561	135	48
CLEC16A	ENSG00000038532.14	16	10944488	11182189	0.101852230528004	0.0297185820660157	135	48
MSR1	ENSG00000038945.14	8	16107878	16567490	0.059575871555654	0.000485952440418074	135	48
CDH1	ENSG00000039068.18	16	68737225	68835548	0.166089087119398	0.0893607115201595	135	48
SKIV2L2	ENSG00000039123.15	5	55307760	55425581	0.1437622267224	0.0422352315402098	135	48
DNAH5	ENSG00000039139.9	5	13690331	13944543	0.0334958621189615	0.00338280969641339	135	48
ZFYVE16	ENSG00000039319.16	5	80408013	80479350	0.406264684658261	0.139738966007682	135	48
FAM65A	ENSG00000039523.19	16	67518418	67546788	0.0023144931363319	0.000131207847158193	135	48
RAI14	ENSG00000039560.13	5	34656237	34832627	0.68347768117608	0.471797204169406	135	48
PNKP	ENSG00000039650.11	19	49859882	49867909	0.334479926157668	0.064855936600609	135	48
PHLPP2	ENSG00000040199.18	16	71644751	71724701	0.28751534411071	0.0917451312698397	135	48
SPDL1	ENSG00000040275.16	5	169583634	169604778	0.381584117625957	0.187878653740327	135	48
STAU2	ENSG00000040341.17	8	73420369	73747708	0.379300910123838	0.22213147935656	135	48
PQLC2	ENSG00000040487.12	1	19312326	19329300	0.981289928972287	0.967409624136155	135	48
CTNS	ENSG00000040531.14	17	3636468	3661542	0.418093398856851	0.0796375974759828	135	48
RTN4R	ENSG00000040608.13	22	20241415	20283246	0.0369042129993031	0.00992384735994283	135	48
PHF23	ENSG00000040633.12	17	7235028	7239722	0.119292203229603	0.00673564362367217	135	48
CDH10	ENSG00000040731.10	5	24487100	24644978	0.601880334823119	0.242976252409478	135	48
INPP4A	ENSG00000040933.15	2	98444854	98594390	0.254207542680831	0.161401543500129	135	48
RAB27B	ENSG00000041353.9	18	54717860	54895516	0.00981004599837316	0.0032621207950559	135	48
PSMA4	ENSG00000041357.15	15	78540405	78552419	0.551425696257753	0.277619675966513	135	48
MYO16	ENSG00000041515.15	13	108596152	109208007	0.256336104235809	0.056251599542815	135	48
LSG1	ENSG00000041802.10	3	194640788	194672477	0.248616616184743	0.0501887261516388	135	48
PARP3	ENSG00000041880.14	3	51942345	51948867	0.328462670326547	0.177030372106043	135	48
TNC	ENSG00000041982.15	9	115019578	115118257	0.0344276199170171	0.00375373899696068	135	48
THAP3	ENSG00000041988.15	1	6624866	6634167	0.4466004760363	0.11454980253694	135	48
FAM65C	ENSG00000042062.11	20	50586108	50691528	0.265884205918474	0.0941570407800305	135	48
TDP1	ENSG00000042088.13	14	89954939	90044768	0.0256861209093712	0.00228149833338415	135	48
AIFM2	ENSG00000042286.14	10	70098223	70132934	0.0188909584401416	6.7190573789901e-06	135	48
SPATA7	ENSG00000042317.16	14	88384924	88470350	0.853488533911543	0.766966968118437	135	48
MED17	ENSG00000042429.11	11	93784227	93814963	0.208235445078893	0.065009161634732	135	48
RETSAT	ENSG00000042445.13	2	85342088	85354393	0.0260341967284018	0.00160775415273277	135	48
CAPG	ENSG00000042493.15	2	85394748	85418432	0.824360341482628	0.537619894728186	135	48
AP2S1	ENSG00000042753.11	19	46838136	46850992	0.976429160223659	0.950958457692974	135	48
TG	ENSG00000042832.11	8	132866958	133134903	0.525619158706292	0.443713540182885	135	48
ADAM28	ENSG00000042980.12	8	24294040	24359018	0.121500577532814	0.0259055281079471	135	48
BARX2	ENSG00000043039.6	11	129375940	129452279	0.148500377366943	0.023523845546236	135	48
DCUN1D1	ENSG00000043093.13	3	182938074	182985953	0.110371971335266	0.0443745969793326	135	48
JADE2	ENSG00000043143.20	5	134524312	134583230	0.72128664187134	0.619043535545662	135	48
ZIC2	ENSG00000043355.11	13	99981772	99986773	0.841897088561923	0.782729491365542	135	48
LCP2	ENSG00000043462.11	5	170246237	170298227	0.877291422374166	0.843174035279364	135	48
TRIT1	ENSG00000043514.15	1	39841022	39883511	0.957743209268431	0.909919827247519	135	48
ADRB1	ENSG00000043591.5	10	114044056	114046908	0.433963693067245	0.197064946989628	135	48
CUL7	ENSG00000044090.8	6	43037617	43053945	0.429032756676045	0.111047456199875	135	48
CTNNA1	ENSG00000044115.20	5	138610967	138935034	0.0282609479288398	0.000723458942477899	135	48
CNTLN	ENSG00000044459.14	9	17134982	17503923	0.561007333906575	0.400049288119801	135	48
EPHA3	ENSG00000044524.10	3	89107524	89482134	0.236325029781207	0.149446239855915	135	48
HSPA5	ENSG00000044574.7	9	125234853	125241330	0.186013120245504	0.0168234397088918	135	48
DSG2	ENSG00000046604.12	18	31498043	31549008	0.662013871918685	0.420694900225785	135	48
PREX2	ENSG00000046889.18	8	67952118	68237030	0.203474939050417	0.0498138824370131	135	48
WDR37	ENSG00000047056.14	10	1049538	1132297	0.0538973591416379	0.00185111549668619	135	48
YTHDC2	ENSG00000047188.15	5	113513683	113595284	0.657049582967064	0.473975033808249	135	48
ATP6V1H	ENSG00000047249.17	8	53715557	53843558	0.0220335770200726	0.000878729371628847	135	48
POLR2B	ENSG00000047315.15	4	56978824	57030399	0.000321590503537877	4.63468707482461e-05	135	48
FAM214A	ENSG00000047346.12	15	52581321	52709817	0.449248306746245	0.251197603718681	135	48
ARAP2	ENSG00000047365.11	4	35948221	36244509	0.0322478589836996	0.00849004530492819	135	48
TPR	ENSG00000047410.13	1	186311652	186375693	0.516372639334963	0.372372622483061	135	48
CP	ENSG00000047457.13	3	149162410	149222055	0.337638044773165	0.0788567200525754	135	48
KIAA0556	ENSG00000047578.12	16	27550152	27780369	0.743909419588858	0.678562625295027	135	48
DTNBP1	ENSG00000047579.19	6	15522801	15663058	0.899333101824656	0.865043626792814	135	48
ANO2	ENSG00000047617.14	12	5531869	5946232	0.055596057154898	0.0112351885891969	135	48
C12orf4	ENSG00000047621.11	12	4487728	4538508	0.0436974127987615	0.00745735039804582	135	48
FAM184B	ENSG00000047662.4	4	17635009	17781512	0.140621008425421	0.0662741104971742	135	48
MAP4	ENSG00000047849.21	3	47850690	48089272	0.0845360305556422	0.0161683645832783	135	48
GOPC	ENSG00000047932.13	6	117560269	117602542	0.511685045403188	0.369536317073804	135	48
ROS1	ENSG00000047936.10	6	117288300	117425855	0.668302271471847	0.468025634774675	135	48
USP28	ENSG00000048028.11	11	113797874	113875570	0.51386216200287	0.30686859365163	135	48
HDAC9	ENSG00000048052.21	7	18086949	19002416	0.218465659631972	0.0105526823539611	135	48
TSPAN17	ENSG00000048140.17	5	176647387	176659054	0.950766458931275	0.932197440920661	135	48
NOP16	ENSG00000048162.20	5	176383938	176388975	0.183879872190175	0.0832563991677113	135	48
CC2D2A	ENSG00000048342.15	4	15469865	15601557	0.157857311080975	0.0142803656357046	135	48
RRM2B	ENSG00000048392.11	8	102204502	102239118	0.0514846827043834	0.00149073505207694	135	48
ZNF800	ENSG00000048405.9	7	127346790	127431924	0.302268089628984	0.0901930358402245	135	48
SNX29	ENSG00000048471.13	16	11976737	12574289	0.478763388345981	0.276689563442387	135	48
LMO3	ENSG00000048540.14	12	16548373	16610594	0.90619245825967	0.770530502259668	135	48
MRPS10	ENSG00000048544.5	6	42206801	42217865	0.522709068465839	0.263749775768019	135	48
GUCA1A	ENSG00000048545.13	6	42155406	42180056	0.868612959488441	0.820530355970331	135	48
RSF1	ENSG00000048649.13	11	77659996	77821017	0.283310176872208	0.0904418177948619	135	48
VPS13D	ENSG00000048707.13	1	12230067	12512047	0.0314192370029335	0.0018154372063865	135	48
CELF2	ENSG00000048740.18	10	10798397	11336675	0.260877282885622	0.116619346568054	135	48
FAM120A	ENSG00000048828.16	9	93451722	93566107	0.558061849065959	0.324973588422068	135	48
R3HDM1	ENSG00000048991.16	2	135531455	135725270	0.00259302037195922	0.000921593223759757	135	48
COL9A2	ENSG00000049089.13	1	40300487	40317294	0.507748313215984	0.244508949525123	135	48
KITLG	ENSG00000049130.14	12	88492793	88580851	0.445829083002474	0.187746717891554	135	48
ERCC8	ENSG00000049167.13	5	60873831	60945073	0.892596680373519	0.848839337218893	135	48
ADAMTS6	ENSG00000049192.14	5	65148736	65481920	0.285828768487786	0.0843179991676952	135	48
H6PD	ENSG00000049239.12	1	9234775	9271337	0.242787507606637	0.0798449668617847	135	48
VAMP3	ENSG00000049245.12	1	7771269	7781432	0.72841061667888	0.656360366788256	135	48
PER3	ENSG00000049246.14	1	7784320	7845177	0.636743973059091	0.281648509937818	135	48
EPN3	ENSG00000049283.17	17	50532543	50543750	0.00348764195829224	5.59840411858738e-05	135	48
LTBP1	ENSG00000049323.15	2	32946972	33399509	0.844447464732534	0.798692891291743	135	48
RCN1	ENSG00000049449.8	11	31816384	32105755	0.214029701454015	0.0187667071906781	135	48
ELN	ENSG00000049540.16	7	74027789	74069907	0.117824347905094	0.0258295138251912	135	48
RFC2	ENSG00000049541.10	7	74231499	74254458	0.143624777239168	0.0480882193633227	135	48
ARID1B	ENSG00000049618.22	6	156777432	157210779	0.0226429077578869	0.011928490157752	135	48
CLPTM1L	ENSG00000049656.13	5	1317744	1345099	0.0450332662129595	0.0015259897333922	135	48
NEDD4L	ENSG00000049759.17	18	58044367	58401540	0.302578844736249	0.168489792009983	135	48
HEXB	ENSG00000049860.13	5	74640023	74722647	0.604602267914501	0.378076938509609	135	48
PTCD2	ENSG00000049883.14	5	72320527	72368395	0.946612886175905	0.913299837104579	135	48
JKAMP	ENSG00000050130.17	14	59484443	59505404	0.0976574809395432	0.0233066527590627	135	48
DKK3	ENSG00000050165.17	11	11963106	12009769	0.745593829182903	0.62222562189896	135	48
ARHGEF5	ENSG00000050327.14	7	144355288	144380632	0.0732890193618375	0.00505631872064969	135	48
NFE2L3	ENSG00000050344.8	7	26152240	26187125	0.16026143137641	0.0177306206649188	135	48
MCUR1	ENSG00000050393.11	6	13786557	13814568	0.0858060423609279	0.0110149088919521	135	48
LIMA1	ENSG00000050405.13	12	50175788	50283546	0.411831992648019	0.145223611961056	135	48
LETMD1	ENSG00000050426.15	12	51047962	51060424	0.628187093104937	0.519821694192019	135	48
SLC4A8	ENSG00000050438.16	12	51403073	51515763	0.0462046392547715	0.000467098358284598	135	48
LAMC3	ENSG00000050555.17	9	131009082	131094473	0.752883546767583	0.601748198942142	135	48
PTGER3	ENSG00000050628.20	1	70852353	71047808	0.753934791073857	0.641314534082334	135	48
TNIP3	ENSG00000050730.15	4	121131408	121227466	0.028133753494053	0.000113937385058816	135	48
MAPK9	ENSG00000050748.17	5	180233143	180292099	0.100560456517815	0.00976520662746297	135	48
COL23A1	ENSG00000050767.15	5	178237618	178590555	0.0566775721865647	0.000895085039816121	135	48
BCAR1	ENSG00000050820.16	16	75228198	75268053	0.0585979146298055	0.00816083577462215	135	48
FAM160A2	ENSG00000051009.10	11	6211335	6234711	0.316336509127464	0.0608125286827165	135	48
HERPUD1	ENSG00000051108.14	16	56932048	56944863	0.0703986220096046	0.000787350291912925	135	48
HOMER3	ENSG00000051128.18	19	18929201	18941261	0.284255679632741	0.113373856485927	135	48
RAD51	ENSG00000051180.16	15	40694796	40732339	0.275450937334306	0.155410169546059	135	48
POLQ	ENSG00000051341.13	3	121431427	121546641	0.000235097505437581	5.36664284000161e-05	135	48
PIK3CB	ENSG00000051382.8	3	138652699	138834938	0.00775663691472385	0.000709804594834794	135	48
CYBA	ENSG00000051523.10	16	88643283	88651152	0.0200483432268553	0.00201320428143682	135	48
THOC3	ENSG00000051596.9	5	175917873	176034680	0.132114899805023	0.0461583283623187	135	48
HEBP2	ENSG00000051620.10	6	138403561	138422042	0.069472732384482	0.00133882065933367	135	48
MPHOSPH9	ENSG00000051825.14	12	123152320	123244014	0.0352966643705247	0.0044085852771642	135	48
PLEKHA5	ENSG00000052126.14	12	19129752	19376400	0.432247177421569	0.16127235189921	135	48
PRSS8	ENSG00000052344.15	16	31131605	31135762	0.961128674908599	0.903215674816022	135	48
SIKE1	ENSG00000052723.11	1	114769479	114780685	0.20614630099608	0.0986761003417251	135	48
RRP12	ENSG00000052749.13	10	97356701	97426076	0.892685637590166	0.873188988024329	135	48
FNIP2	ENSG00000052795.12	4	158769138	158908049	0.0303775449826542	0.00561562617278022	135	48
MSMO1	ENSG00000052802.12	4	165327623	165343160	0.931539191002408	0.908680271162925	135	48
TTC17	ENSG00000052841.14	11	43358932	43494933	0.0651986296655673	0.014637802396834	135	48
ALX4	ENSG00000052850.5	11	44260444	44310166	0.0931770880282111	0.0182932365525505	135	48
FSTL4	ENSG00000053108.16	5	133196455	133612564	0.261460364311587	0.064465378989348	135	48
FOXN3	ENSG00000053254.15	14	89124871	89619149	0.0130654896680802	0.00116818975637921	135	48
METTL24	ENSG00000053328.8	6	110245928	110358272	0.632998914829244	0.47095784540484	135	48
AKR7A2	ENSG00000053371.12	1	19303965	19312146	0.252029894517926	0.000504063702445707	135	48
MRTO4	ENSG00000053372.4	1	19251553	19260128	0.0361730653118899	0.00354422264457934	135	48
NNAT	ENSG00000053438.8	20	37521215	37523693	0.523293000823155	0.406304791732638	135	48
USE1	ENSG00000053501.12	19	17215346	17219829	0.432998306201503	0.133912742260337	135	48
MCF2L2	ENSG00000053524.12	3	183178043	183428778	0.751797827124301	0.589110777182561	135	48
NRIP2	ENSG00000053702.14	12	2825348	2835544	0.81562976361931	0.697725795973899	135	48
LAMA3	ENSG00000053747.15	18	23689443	23955066	0.980285998263841	0.969339117633689	135	48
AP5M1	ENSG00000053770.11	14	57269009	57298742	0.0516758138557923	0.00248874213596142	135	48
ANAPC4	ENSG00000053900.10	4	25377213	25418498	0.281315857626309	0.0618141811897261	135	48
KCNQ1	ENSG00000053918.15	11	2444684	2849109	0.338294301248007	0.0386404761017828	135	48
TRAPPC3	ENSG00000054116.11	1	36136570	36155964	0.0899771019064418	0.00194392465389771	135	48
THRAP3	ENSG00000054118.13	1	36224416	36305357	0.0514184856980809	0.00908238785489616	135	48
PHPT1	ENSG00000054148.17	9	136849091	136850942	0.685009531086178	0.57147470848698	135	48
ENTPD2	ENSG00000054179.11	9	137048098	137054045	0.0725742771576557	0.00260561057524024	135	48
LY75	ENSG00000054219.10	2	159803355	159904749	0.0699978305700628	0.000279350266853521	135	48
ARID4B	ENSG00000054267.21	1	235166895	235328219	0.145495552801088	0.0443973896952797	135	48
OPN3	ENSG00000054277.13	1	241590114	241677376	0.782265917864308	0.654857209513859	135	48
SDCCAG8	ENSG00000054282.15	1	243256034	243489140	0.564414803889781	0.462018660029918	135	48
PTPRN	ENSG00000054356.13	2	219289623	219309648	0.810929788721506	0.732741044673299	135	48
HHAT	ENSG00000054392.12	1	210328252	210676296	0.121056257422285	0.00729775850137402	135	48
KIF1B	ENSG00000054523.17	1	10210805	10381603	0.214749788079345	0.0673409068568693	135	48
FOXC1	ENSG00000054598.6	6	1609972	1613897	0.354174955730217	0.218452647332326	135	48
TBC1D22A	ENSG00000054611.13	22	46762617	47175699	0.356499155562301	0.0505026395597325	135	48
SYNE2	ENSG00000054654.16	14	63852983	64226433	0.0218617748212766	0.0021868333739412	135	48
PLEKHH1	ENSG00000054690.13	14	67533301	67589310	0.00373576448857477	2.12529266436507e-05	135	48
ATP9A	ENSG00000054793.13	20	51596514	51768634	0.818013411322419	0.693633393679019	135	48
CBLN4	ENSG00000054803.3	20	55997440	56005472	0.422273503306506	0.215322418038018	135	48
CHRDL2	ENSG00000054938.15	11	74696429	74731385	0.74322016567418	0.587171817933164	135	48
FAM168A	ENSG00000054965.10	11	73400487	73598189	0.286954023359834	0.0167673962414636	135	48
RELT	ENSG00000054967.12	11	73376264	73397472	0.955421348233105	0.938595498262579	135	48
GALC	ENSG00000054983.16	14	87837820	87993665	0.340086196974967	0.132372113654484	135	48
NOP58	ENSG00000055044.10	2	202265716	202303666	0.137224745381092	0.00832064648593137	135	48
SZRD1	ENSG00000055070.16	1	16352575	16398145	0.255918471949178	0.171247470940592	135	48
KCNH2	ENSG00000055118.14	7	150944961	150978315	0.290865215218072	0.207223073955988	135	48
CUL1	ENSG00000055130.15	7	148698665	148801036	0.00409880414184668	0.00090993277715429	135	48
FAM114A2	ENSG00000055147.18	5	153990128	154038905	0.95981626681061	0.950839303243844	135	48
CYFIP2	ENSG00000055163.19	5	157266079	157395533	0.00374190672870442	0.000429213637001975	135	48
TAB2	ENSG00000055208.18	6	149317534	149411613	0.88334923498913	0.814708254917878	135	48
GINM1	ENSG00000055211.12	6	149566294	149591748	0.31357515366713	0.185573362747035	135	48
EIF2AK2	ENSG00000055332.16	2	37099245	37157065	0.00174765246581553	0.000109346982759055	135	48
USP36	ENSG00000055483.19	17	78787381	78841441	0.268436656179158	0.0271177861613359	135	48
KMT2C	ENSG00000055609.17	7	152134922	152436005	0.112931960965023	0.00158234302942026	135	48
MCOLN3	ENSG00000055732.12	1	85018082	85048499	0.81143753521553	0.737245761811932	135	48
CCDC85A	ENSG00000055813.5	2	56184123	56386173	0.771473269552437	0.592555072259603	135	48
PUM2	ENSG00000055917.15	2	20248691	20352234	0.644575952096042	0.515905809252502	135	48
MRPL43	ENSG00000055950.16	10	100969458	100987366	0.308215454547966	0.118215908616692	135	48
ITIH4	ENSG00000055955.15	3	52812975	52830739	0.700604291759564	0.39843599111146	135	48
HPF1	ENSG00000056050.6	4	169729465	169757953	0.239071148682158	0.0675562504666909	135	48
ZFR	ENSG00000056097.15	5	32354350	32444761	0.18062294687081	0.0409312806098832	135	48
NPFFR2	ENSG00000056291.17	4	72031804	72148067	0.06967377473285	0.00443155193216894	135	48
PHF21B	ENSG00000056487.15	22	44881162	45009999	0.0189231868669289	2.20951853595267e-05	135	48
TRAF1	ENSG00000056558.10	9	120902393	120929173	0.802175657904155	0.736984407008966	135	48
RC3H2	ENSG00000056586.15	9	122844556	122905341	0.874820464390773	0.835653511302661	135	48
IL17RB	ENSG00000056736.9	3	53846580	53865800	0.878981489969591	0.818482337261323	135	48
TRAF3IP2	ENSG00000056972.18	6	111556454	111606278	0.791140377478444	0.751162791400513	135	48
DCBLD2	ENSG00000057019.15	3	98795941	98901689	0.160239131458019	0.108154597853967	135	48
SOAT1	ENSG00000057252.12	1	179293714	179358680	0.0574908861696706	0.00583865355059612	135	48
PKP2	ENSG00000057294.14	12	32790745	32896840	0.714324732466293	0.37089584791939	135	48
MSH4	ENSG00000057468.6	1	75796882	75913238	0.449111285170911	0.235473580240753	135	48
F7	ENSG00000057593.13	13	113105788	113120681	0.772032464801395	0.689144799003525	135	48
GDI2	ENSG00000057608.16	10	5765223	5842132	0.521319150761847	0.149231424032477	135	48
PRDM1	ENSG00000057657.15	6	106086320	106109939	0.17075033334949	0.0804089568199485	135	48
ATG5	ENSG00000057663.14	6	106045423	106325791	0.0228258031495133	0.00123116467927418	135	48
TMCC3	ENSG00000057704.12	12	94567124	94650562	0.256307199051176	0.04661712884481	135	48
PITHD1	ENSG00000057757.9	1	23778405	23788232	0.575451236312435	0.434145185194369	135	48
MTA3	ENSG00000057935.13	2	42494569	42756947	0.192547176599806	0.00687276517023329	135	48
USP13	ENSG00000058056.8	3	179652755	179789401	0.385419840040417	0.179296704532076	135	48
ATP11B	ENSG00000058063.15	3	182793500	182921239	0.825609695759346	0.757870348734198	135	48
LAMC2	ENSG00000058085.14	1	183186238	183244900	0.00101166684288668	2.41157472951785e-05	135	48
CDK14	ENSG00000058091.16	7	90563735	91210590	0.0923309744138815	0.0262609497750281	135	48
SEC61A1	ENSG00000058262.9	3	128051641	128071683	0.384122201819356	0.177169760470239	135	48
PPP1R12A	ENSG00000058272.16	12	79773563	79934900	0.465217007677853	0.300405688530818	135	48
RASGRF1	ENSG00000058335.15	15	78959947	79090773	0.269953103170123	0.0571601342955967	135	48
CAMK2B	ENSG00000058404.19	7	44217150	44334577	0.173667029914058	0.0423326917958089	135	48
CROCC	ENSG00000058453.16	1	16921950	16972979	0.0969658953341576	0.0437964048456675	135	48
POLR3E	ENSG00000058600.15	16	22297375	22335103	0.18841962942413	0.127763418874149	135	48
ATP2B4	ENSG00000058668.14	1	203626561	203744081	0.351760672985397	0.176280541322053	135	48
ZC3H11A	ENSG00000058673.16	1	203795654	203850514	0.809370178800799	0.67668252951369	135	48
RIOK2	ENSG00000058729.10	5	97160867	97183260	0.61252883509779	0.406434455364059	135	48
YIPF1	ENSG00000058799.14	1	53851719	53889834	0.467626639706674	0.294947445049051	135	48
NDC1	ENSG00000058804.11	1	53765460	53838860	0.0061187628878086	0.00028608439831576	135	48
DGKG	ENSG00000058866.14	3	186147201	186362237	0.745879387854207	0.531450800835853	135	48
FLYWCH1	ENSG00000059122.16	16	2911937	2951208	0.000620249651245188	6.44076048963096e-05	135	48
UNKL	ENSG00000059145.18	16	1364114	1414751	0.883171957484598	0.860806260759584	135	48
TBXAS1	ENSG00000059377.16	7	139777051	140020325	0.0390754017049145	0.0092865247142346	135	48
PARP12	ENSG00000059378.12	7	140023744	140063721	0.0271272011898497	0.00109014179882549	135	48
ALDH18A1	ENSG00000059573.8	10	95605929	95656706	0.411113102119445	0.20207591326358	135	48
TARBP1	ENSG00000059588.9	1	234391313	234479103	0.48293440635329	0.292932570127663	135	48
GATB	ENSG00000059691.11	4	151670504	151761023	0.798564041377353	0.72768081040786	135	48
MXD1	ENSG00000059728.10	2	69897688	69942945	0.199586742730898	0.00610621584465623	135	48
CDK17	ENSG00000059758.7	12	96278261	96400560	0.0141954062487213	2.43611547292229e-05	135	48
DNAJC25	ENSG00000059769.19	9	111631352	111654351	0.570777616460628	0.518621784548001	135	48
SLC2A3	ENSG00000059804.15	12	7919230	7936275	0.0633732184340715	0.000722588506304492	135	48
PSD	ENSG00000059915.16	10	102402617	102421539	0.337387724374762	0.0295092090610113	135	48
CTDP1	ENSG00000060069.16	18	79679801	79756623	0.911236141506154	0.872275981139304	135	48
YBX3	ENSG00000060138.12	12	10699089	10723312	0.230241166611571	0.166143506694266	135	48
STYK1	ENSG00000060140.8	12	10618939	10674318	0.778076275033319	0.536628833656741	135	48
WNK1	ENSG00000060237.16	12	752593	911452	0.705958981662676	0.580992247784313	135	48
CCAR1	ENSG00000060339.13	10	68721012	68792377	0.377803649318762	0.046692165737971	135	48
OGFR	ENSG00000060491.16	20	62804835	62814000	0.127657711184486	0.0175986206656268	135	48
GNA15	ENSG00000060558.3	19	3136193	3163769	0.0273110852488468	0.00698986192394919	135	48
CREB3L3	ENSG00000060566.13	19	4153601	4173054	0.552177441942781	0.397485608215916	135	48
PIGV	ENSG00000060642.10	1	26787472	26798398	0.965383169132621	0.943269667508999	135	48
PTPRU	ENSG00000060656.19	1	29236516	29326813	0.0929271207957125	0.0308201481336445	135	48
SNRNP40	ENSG00000060688.12	1	31259568	31296782	0.813366203121439	0.686536109053564	135	48
RIMBP2	ENSG00000060709.14	12	130396137	130517917	0.068245198279612	0.000444166108784646	135	48
COL11A1	ENSG00000060718.20	1	102876467	103108496	0.639519314927054	0.537195027175753	135	48
QSER1	ENSG00000060749.14	11	32893178	32993316	0.298230471444129	0.123914843813302	135	48
MPC1	ENSG00000060762.18	6	166364919	166383013	0.755155827372718	0.663189328273444	135	48
ACAA1	ENSG00000060971.17	3	38103129	38137242	0.0757562873194527	0.0344367284240522	135	48
BCAT1	ENSG00000060982.14	12	24810022	24949459	0.625369406249361	0.300497464017603	135	48
HDAC7	ENSG00000061273.17	12	47782754	47833132	0.89958333564106	0.84384084243502	135	48
LZTS1	ENSG00000061337.15	8	20246165	20303963	0.34183620278965	0.186855751021166	135	48
PRDM6	ENSG00000061455.10	5	123089121	123194266	0.305138640808261	0.248021373828599	135	48
WNT8A	ENSG00000061492.11	5	138083892	138092365	0.000605282349239795	1.49385416478929e-05	135	48
SPAG4	ENSG00000061656.9	20	35615892	35621049	0.0121042293097816	0.000855337100576225	135	48
NCKAP1	ENSG00000061676.14	2	182909115	183038858	0.141359310357555	0.0397403862316977	135	48
MRPS35	ENSG00000061794.12	12	27710773	27756295	0.130299510010355	0.0686463924104508	135	48
GUCY1B3	ENSG00000061918.12	4	155758992	155807591	0.0554990352331594	0.00482827054046916	135	48
SFSWAP	ENSG00000061936.9	12	131711089	131799737	0.520070722339263	0.324345833546114	135	48
TNK2	ENSG00000061938.16	3	195863364	195911945	0.0192865691390953	0.000327436383430628	135	48
MON2	ENSG00000061987.14	12	62466817	62600479	0.147090609480394	0.0206256253759662	135	48
CDH3	ENSG00000062038.13	16	68636189	68722616	0.501429151469171	0.412949543593604	135	48
GPBP1	ENSG00000062194.15	5	57173948	57264679	0.372488681268349	0.161146073931424	135	48
DGAT2	ENSG00000062282.14	11	75759512	75801535	0.142791967541641	0.000907842678556439	135	48
ZNF112	ENSG00000062370.16	19	44326555	44367217	0.311562230669341	0.0655134650993914	135	48
CS	ENSG00000062485.18	12	56271699	56300392	0.0374792119953759	0.00966585343509871	135	48
LTK	ENSG00000062524.15	15	41503638	41513887	0.825950560236223	0.709752496222266	135	48
MRPS24	ENSG00000062582.13	7	43866558	43869893	0.14543416039158	0.0293658654726634	135	48
ELMO2	ENSG00000062598.17	20	46366049	46432985	0.566370076168462	0.297506081228609	135	48
WAPL	ENSG00000062650.17	10	86435256	86521815	0.144649485637255	0.0148610176970631	135	48
VMP1	ENSG00000062716.12	17	59707192	59841092	0.0415583898997827	0.0130018544544925	135	48
APPBP2	ENSG00000062725.9	17	60443149	60526219	0.0624335486480972	0.0150133966274388	135	48
POLD1	ENSG00000062822.12	19	50384204	50418018	0.572894544264981	0.439470421620556	135	48
SEZ6	ENSG00000063015.19	17	28954901	29006440	0.356759000816007	0.178784533948953	135	48
EIF4B	ENSG00000063046.17	12	53006158	53042209	0.134981916579324	0.0118158736080687	135	48
SLC6A16	ENSG00000063127.15	19	49289638	49325225	0.80422578726338	0.639332739910317	135	48
GLTSCR1	ENSG00000063169.10	19	47609123	47703277	0.121003509232098	0.0162392025956581	135	48
SPHK2	ENSG00000063176.15	19	48624133	48630029	0.76364574928367	0.490498185996953	135	48
RPL18	ENSG00000063177.12	19	48615328	48619271	0.385004390340297	0.192840053304627	135	48
CA11	ENSG00000063180.8	19	48637942	48646312	0.914625532512349	0.880801937213742	135	48
ISOC2	ENSG00000063241.7	19	55452985	55462343	0.274430926965936	0.0389425388867865	135	48
U2AF2	ENSG00000063244.12	19	55654146	55674648	0.926942939790121	0.873769653354783	135	48
EPN1	ENSG00000063245.14	19	55675226	55709858	0.59105023052525	0.426838418094399	135	48
MED29	ENSG00000063322.13	19	39391303	39400637	0.490072925741545	0.384719815287963	135	48
AHRR	ENSG00000063438.16	5	304176	438291	0.53782411080457	0.40724407252515	135	48
GPC1	ENSG00000063660.8	2	240435671	240468078	0.413745198683562	0.183849332759258	135	48
ADCK1	ENSG00000063761.15	14	77800083	77933954	0.00661010033883145	0.000178729217040269	135	48
HAGH	ENSG00000063854.12	16	1795620	1826940	0.968152953548209	0.930778246523232	135	48
RNF4	ENSG00000063978.15	4	2462220	2515855	0.0136263409463074	0.00292224481750353	135	48
CASP8	ENSG00000064012.21	2	201233443	201287711	0.910180420645258	0.768105141175888	135	48
LIMCH1	ENSG00000064042.17	4	41359607	41700044	0.0529180699799359	0.00678039099931863	135	48
INTS13	ENSG00000064102.14	12	26905181	26938326	0.0759468900940258	0.00484759909785904	135	48
TM7SF3	ENSG00000064115.10	12	26973195	27014434	0.520773525531173	0.317050834491641	135	48
SPA17	ENSG00000064199.6	11	124673882	124697518	0.145599132430169	0.0587204011023122	135	48
TSPAN32	ENSG00000064201.15	11	2302061	2318200	0.157098300213299	0.0188035183694564	135	48
WISP2	ENSG00000064205.10	20	44714844	44728509	0.140112882453254	0.0831921234559315	135	48
DMRT3	ENSG00000064218.4	9	976964	991731	0.362865407386879	0.206463430961106	135	48
ST3GAL6	ENSG00000064225.12	3	98732236	98821201	0.00768924406921755	0.00015709744143727	135	48
ATP2C2	ENSG00000064270.12	16	84368527	84464187	0.625808445441405	0.578194604446908	135	48
NGFR	ENSG00000064300.8	17	49502063	49515017	0.168562221578175	0.0173798611751032	135	48
CDON	ENSG00000064309.14	11	125955796	126063335	0.0708986224646472	0.0133079933009303	135	48
TAF2	ENSG00000064313.11	8	119730775	119832863	0.0603173884886677	0.0462797971470327	135	48
HIPK2	ENSG00000064393.15	7	139561570	139777778	0.971127082126517	0.955109867120224	135	48
TNPO3	ENSG00000064419.13	7	128954180	129055173	0.3767439769291	0.197464344789092	135	48
RFXANK	ENSG00000064490.13	19	19192590	19200893	0.231561872144074	0.0196324624455741	135	48
TMEM161A	ENSG00000064545.14	19	19119169	19138513	0.0418927427846516	0.000538608888214227	135	48
LPAR2	ENSG00000064547.13	19	19623668	19628930	0.349274078316795	0.144848581715832	135	48
CTSA	ENSG00000064601.16	20	45890144	45898620	0.312928982052828	0.117034024466597	135	48
SUGP2	ENSG00000064607.16	19	18990888	19034023	0.814315201404899	0.771196172684252	135	48
SLC12A2	ENSG00000064651.13	5	128083766	128189688	0.060512032526964	0.0358612871027013	135	48
SNX24	ENSG00000064652.10	5	122843439	123029304	0.00908463738966754	0.0011213055466294	135	48
EYA2	ENSG00000064655.18	20	46894624	47188844	0.920300018554569	0.861564385250478	135	48
CNN2	ENSG00000064666.14	19	1026581	1039068	0.353238517711394	0.137424591462446	135	48
ABCA7	ENSG00000064687.12	19	1040101	1065572	0.346149352988694	0.124158235811262	135	48
SNCAIP	ENSG00000064692.18	5	122311691	122464219	0.138930726706129	0.0838380572256083	135	48
DDX20	ENSG00000064703.11	1	111755538	111768016	0.606200285898293	0.358779824633994	135	48
BTBD1	ENSG00000064726.9	15	83016422	83067334	0.139380880449374	0.0513103869607224	135	48
FAR2	ENSG00000064763.10	12	29149103	29335616	0.217789714388571	0.0294034775476374	135	48
BCAS1	ENSG00000064787.13	20	53936777	54070594	0.0622356746599534	0.0147721889666999	135	48
POU1F1	ENSG00000064835.10	3	87259404	87276587	0.337590679733723	0.129605464460727	135	48
CHI3L2	ENSG00000064886.13	1	111200771	111243440	0.153275226818635	0.0181346511457366	135	48
SBNO2	ENSG00000064932.15	19	1107636	1174283	0.662036136720822	0.385770143021874	135	48
PMS1	ENSG00000064933.17	2	189784085	189877629	0.892055164883728	0.856570538098525	135	48
HMG20B	ENSG00000064961.18	19	3572777	3579088	0.625889603051822	0.389657769523188	135	48
CALCRL	ENSG00000064989.12	2	187343129	187448460	0.35428366604962	0.048432771480692	135	48
TAF11	ENSG00000064995.16	6	34877778	34888089	0.0220642513633036	0.0017524273082998	135	48
ANKS1A	ENSG00000064999.13	6	34889265	35091413	0.936456018432988	0.9149264608548	135	48
AP3D1	ENSG00000065000.15	19	2100988	2164465	0.901786838454634	0.871228998450599	135	48
ZNF76	ENSG00000065029.14	6	35258982	35295985	0.00109909150864929	2.06435218940468e-06	135	48
SLC9A3R2	ENSG00000065054.13	16	2025356	2039026	0.837513555184871	0.741923723129829	135	48
NTHL1	ENSG00000065057.7	16	2039815	2047464	0.0222599175578935	0.001571813398663	135	48
UHRF1BP1	ENSG00000065060.16	6	34792015	34883138	0.0519739841978864	0.0254374976462703	135	48
GNAI3	ENSG00000065135.10	1	109548611	109618321	0.0510848619033362	0.0263944511932661	135	48
IPO5	ENSG00000065150.18	13	97953658	98024297	0.0439576384843473	0.000630070853282179	135	48
OAT	ENSG00000065154.11	10	124397303	124418976	0.579138598602363	0.465766827048549	135	48
WDR3	ENSG00000065183.15	1	117929720	117965096	0.498228687075848	0.369256574112594	135	48
PKN2	ENSG00000065243.19	1	88684222	88836255	0.703356777264159	0.612134264652516	135	48
WDR18	ENSG00000065268.10	19	984271	998438	0.626350680744194	0.170758529891467	135	48
TRAM2	ENSG00000065308.4	6	52497402	52576915	0.651148747683837	0.50125086983507	135	48
NTN1	ENSG00000065320.8	17	9021542	9244000	0.0263798163388469	0.000127442915699348	135	48
GLP2R	ENSG00000065325.12	17	9822206	9892102	0.0250447056664071	0.00418816482962343	135	48
DGKA	ENSG00000065357.19	12	55927614	55954027	0.472715445022885	0.254420642314567	135	48
ERBB3	ENSG00000065361.14	12	56079857	56103505	0.1657475895264	0.0388306397903995	135	48
ROPN1	ENSG00000065371.17	3	123968521	123992178	0.607140544747213	0.413362008828285	135	48
ANKRD44	ENSG00000065413.18	2	196967017	197311173	0.0349715356185401	0.00267362544261512	135	48
KARS	ENSG00000065427.14	16	75627474	75647679	0.0117848448794152	0.00126868878526367	135	48
ADAT1	ENSG00000065457.10	16	75596981	75623300	0.507581633929428	0.318798427814808	135	48
PDIA5	ENSG00000065485.19	3	123067062	123162104	0.655753874397472	0.501613642252177	135	48
TBC1D22B	ENSG00000065491.8	6	37257772	37332970	0.335379526928387	0.0813405537318122	135	48
NDUFB4	ENSG00000065518.7	3	120596309	120602500	0.244588072601688	0.0720334616360241	135	48
SPEN	ENSG00000065526.10	1	15847864	15940460	0.0750786036148425	0.00403833558205469	135	48
MYLK	ENSG00000065534.18	3	123610049	123884331	0.597187470898781	0.472667124843707	135	48
ZC3H15	ENSG00000065548.17	2	186486156	186509363	0.76592743596594	0.675833167394679	135	48
MAP2K4	ENSG00000065559.14	17	12020824	12143830	0.038884858609258	0.00359538758551362	135	48
TMEM206	ENSG00000065600.12	1	212363931	212414901	0.125837617081607	0.0899080691121653	135	48
SNAP91	ENSG00000065609.14	6	83552880	83709691	0.00972303084634008	0.000219124277030153	135	48
SLK	ENSG00000065613.13	10	103967201	104029233	0.134243728961314	0.0797681009836749	135	48
CYB5R4	ENSG00000065615.13	6	83859643	83967424	0.178506214227243	0.0136845942484433	135	48
COL17A1	ENSG00000065618.18	10	104031286	104086002	0.0911307720491859	0.0127973315555837	135	48
GSTO2	ENSG00000065621.14	10	104268873	104304945	0.871722619583686	0.699392289204312	135	48
SEC61A2	ENSG00000065665.20	10	12129637	12169721	0.0265968638984027	0.00724024197258332	135	48
PRKCQ	ENSG00000065675.14	10	6427143	6580301	0.906413309433744	0.839889343324862	135	48
TLE2	ENSG00000065717.14	19	2997638	3047635	0.13897164460085	0.0280540369055348	135	48
ASB1	ENSG00000065802.11	2	238426742	238452250	0.159099642197497	0.0374918103853493	135	48
FAM107B	ENSG00000065809.13	10	14518557	14774897	0.550130931568277	0.428350564807498	135	48
ME1	ENSG00000065833.8	6	83210389	83431071	0.8568077858251	0.823576233167759	135	48
TBC1D1	ENSG00000065882.15	4	37891087	38139175	0.00146770183776766	0.000116946968136611	135	48
CDK13	ENSG00000065883.14	7	39950037	40097134	0.714363603937649	0.54524968357587	135	48
MTHFD2	ENSG00000065911.11	2	74198562	74216241	0.342463292235851	0.141146069083109	135	48
FOXJ2	ENSG00000065970.8	12	8032703	8055503	0.850946731791914	0.742182584429569	135	48
YBX1	ENSG00000065978.18	1	42682427	42702349	0.24947503083049	0.073352585966851	135	48
PDE4A	ENSG00000065989.15	19	10416773	10469631	0.623509934319449	0.25049424886154	135	48
PPP2R5A	ENSG00000066027.11	1	212285537	212361863	0.594593727081894	0.199387846447863	135	48
CTNNA2	ENSG00000066032.18	2	79185231	80648861	0.810087156309372	0.532933006545749	135	48
ELAVL1	ENSG00000066044.14	19	7958579	8005659	0.260772995942892	0.0560348578947797	135	48
TIE1	ENSG00000066056.13	1	43300993	43323108	0.147774804600589	0.040318890676039	135	48
DIP2B	ENSG00000066084.12	12	50505107	50748667	0.706445198907385	0.665812259187992	135	48
SMARCD1	ENSG00000066117.14	12	50084972	50100712	0.942240882565593	0.903513798383267	135	48
KDM4A	ENSG00000066135.12	1	43650158	43705515	0.323021194520064	0.22494810759573	135	48
NFYC	ENSG00000066136.20	1	40692067	40771603	0.408155424424307	0.288833677685048	135	48
ZMYND12	ENSG00000066185.12	1	42430329	42456116	0.48821888471823	0.279429389649447	135	48
SLC9A3	ENSG00000066230.10	5	474883	524332	0.121714090130196	0.000360003962759713	135	48
NGEF	ENSG00000066248.14	2	232878709	233013272	0.0796301110553739	0.00553842019136419	135	48
ASPM	ENSG00000066279.17	1	197084128	197146694	0.00400724493410367	0.000359672777569432	135	48
CD84	ENSG00000066294.14	1	160541095	160579516	0.221581246636031	0.0860979511744424	135	48
ELOVL1	ENSG00000066322.14	1	43363397	43368074	0.728723629087619	0.589712033763309	135	48
SPI1	ENSG00000066336.11	11	47354860	47378576	0.874063757995968	0.770420863127122	135	48
ZNRD1	ENSG00000066379.14	6	30061641	30064909	0.474711321465243	0.37493655705972	135	48
MPPED2	ENSG00000066382.16	11	30384493	30586872	0.154499252637705	0.00423427211876799	135	48
CLDN18	ENSG00000066405.12	3	137998735	138033655	0.24104729227511	0.114796257703347	135	48
ZBTB11	ENSG00000066422.4	3	101648889	101672213	0.814409957577177	0.602577379223082	135	48
ATXN3	ENSG00000066427.21	14	92038652	92106621	0.324901357798057	0.153097553134796	135	48
GOLGA5	ENSG00000066455.12	14	92794231	92839963	0.633718013288098	0.386023425515264	135	48
FGFR2	ENSG00000066468.22	10	121478334	121598458	0.0711636928536749	0.00374781456338929	135	48
LRRC40	ENSG00000066557.5	1	70144805	70205620	0.0663355405572532	0.00764841105527085	135	48
ISOC1	ENSG00000066583.11	5	129094751	129114028	0.0312266295421554	0.00783725006123954	135	48
EML1	ENSG00000066629.16	14	99737693	99942060	0.493889041828387	0.431803460924809	135	48
TRMT11	ENSG00000066651.18	6	125986430	126039276	0.434478704337228	0.353684644479408	135	48
THUMPD1	ENSG00000066654.13	16	20702816	20742084	0.854572975233625	0.725732357117194	135	48
MSANTD3	ENSG00000066697.14	9	100427156	100451711	0.00766335196986841	0.000225467590740268	135	48
KIF26A	ENSG00000066735.14	14	104138723	104180894	0.12002254394618	0.0423369092876289	135	48
ATG2B	ENSG00000066739.11	14	96279202	96363451	0.719443347013772	0.462007659554536	135	48
ARFGEF1	ENSG00000066777.8	8	67173511	67343677	0.12230938846693	0.0388345924145215	135	48
ZFAT	ENSG00000066827.15	8	134477788	134713049	0.992747562758781	0.991041838525748	135	48
MTFR1	ENSG00000066855.15	8	65644734	65771261	0.31705941322187	0.146539619196392	135	48
STAG3	ENSG00000066923.17	7	100177563	100220546	0.402981900056766	0.0305490124154394	135	48
FECH	ENSG00000066926.10	18	57548283	57586772	0.91893392994678	0.870710714229352	135	48
MYO9A	ENSG00000066933.15	15	71822456	72118577	0.047664219933177	0.00750120394026169	135	48
PFKP	ENSG00000067057.16	10	3066333	3137712	0.746025909731137	0.528407490271607	135	48
IDI1	ENSG00000067064.10	10	1039908	1049170	0.444480527321183	0.27206733746908	135	48
SP100	ENSG00000067066.16	2	230415942	230544090	0.314063688513959	0.117334999097817	135	48
KLF6	ENSG00000067082.14	10	3775996	3785281	0.571166910882253	0.309751349677605	135	48
PLPP1	ENSG00000067113.16	5	55425863	55535050	0.104782735053292	0.0236930641613007	135	48
NEO1	ENSG00000067141.16	15	73051710	73305206	0.652933372880461	0.592840578425945	135	48
TRAM1	ENSG00000067167.7	8	70573442	70608387	0.288411625303849	0.18061390540903	135	48
TNFRSF1A	ENSG00000067182.7	12	6328757	6342114	0.602211756442605	0.495045554018036	135	48
CACNB1	ENSG00000067191.15	17	39173563	39197703	0.978486769616615	0.972210077378893	135	48
EVI5	ENSG00000067208.14	1	92508696	92792404	0.238298664571716	0.153094298969698	135	48
STOML1	ENSG00000067221.13	15	73978923	73994622	0.166395315611153	0.036392298535711	135	48
PKM	ENSG00000067225.17	15	72199029	72231822	0.973243506724888	0.962202398871262	135	48
DHX29	ENSG00000067248.9	5	55256245	55307722	0.0599895557394019	0.018486748376652	135	48
DNTTIP2	ENSG00000067334.13	1	93866283	93879918	0.0976844174774112	0.0151679533498916	135	48
METTL22	ENSG00000067365.14	16	8621683	8649654	0.311262833475503	0.0380984803306746	135	48
TP53BP1	ENSG00000067369.13	15	43403061	43510728	0.540593166940733	0.369971821904471	135	48
RRP15	ENSG00000067533.5	1	218285287	218337983	0.474139362683206	0.0812626265442419	135	48
RHOA	ENSG00000067560.10	3	49359145	49412202	0.0011535741519271	5.6215674804392e-05	135	48
DHX8	ENSG00000067596.10	17	43483865	43544463	0.000948215558251818	7.18863463791037e-06	135	48
PRKCZ	ENSG00000067606.16	1	2050470	2175313	0.527292806542389	0.220948025585814	135	48
IARS2	ENSG00000067704.9	1	220094102	220148041	0.641515864337533	0.539893118121881	135	48
SYT1	ENSG00000067715.13	12	78863993	79452008	0.306260805533576	0.0593401390986947	135	48
NAV3	ENSG00000067798.14	12	77324641	78213008	0.0385054694151114	0.00216141861375746	135	48
ROGDI	ENSG00000067836.12	16	4796968	4802950	0.435441670115719	0.252897706409825	135	48
ROCK1	ENSG00000067900.7	18	20946906	21111851	0.0254491713825783	0.00109244030579373	135	48
CBFB	ENSG00000067955.13	16	67029116	67101058	0.138250263945888	0.00128688866322681	135	48
HYAL2	ENSG00000068001.13	3	50317790	50322906	0.0226553530691573	0.00240466045977268	135	48
HDAC4	ENSG00000068024.16	2	239048168	239401011	0.547364137011187	0.341602857797303	135	48
RASSF1	ENSG00000068028.17	3	50329782	50340936	0.0740544965710308	0.00452874799271463	135	48
FGFR3	ENSG00000068078.17	4	1793307	1808872	0.112916003766709	0.0140710287505949	135	48
IFI35	ENSG00000068079.7	17	43006725	43014456	0.636664888035518	0.340163694050499	135	48
HEATR6	ENSG00000068097.14	17	60043194	60078931	0.0788292374758937	0.0181451621565808	135	48
COASY	ENSG00000068120.14	17	42561467	42566275	0.0189885800862802	0.0025129155880978	135	48
PLEKHH3	ENSG00000068137.14	17	42667914	42676994	0.619459044036138	0.385694086627142	135	48
MEF2A	ENSG00000068305.17	15	99565417	99715696	0.245479407684641	0.0643638608218095	135	48
INPP5A	ENSG00000068383.18	10	132537820	132783178	0.0123699027748659	0.00196985363963843	135	48
PRR11	ENSG00000068489.12	17	59155499	59204705	0.135329460704674	0.0429075796770856	135	48
REEP1	ENSG00000068615.17	2	86213993	86338083	0.073539367755505	0.000513725542605709	135	48
ATP11A	ENSG00000068650.18	13	112690329	112887168	0.430073808072376	0.248615459993837	135	48
POLR1A	ENSG00000068654.15	2	86020216	86106155	0.00520995856853441	2.11061301515196e-06	135	48
LAPTM4A	ENSG00000068697.6	2	20032650	20052028	0.419959713176256	0.26861480897594	135	48
TTC7A	ENSG00000068724.15	2	46916157	47076137	0.135761150581827	0.0358207866859381	135	48
IP6K2	ENSG00000068745.14	3	48688003	48740353	0.313379971328697	0.0627044290128563	135	48
SRBD1	ENSG00000068784.12	2	45388680	45612165	0.129375199064455	0.0210637828396546	135	48
KIF2A	ENSG00000068796.16	5	62306162	62386383	0.177175453249463	0.0736363311704147	135	48
RASGRP2	ENSG00000068831.18	11	64726911	64745456	0.854161366114934	0.750660532984202	135	48
PSME4	ENSG00000068878.14	2	53864067	53970837	0.0846636089426805	0.0200670863629372	135	48
IFT80	ENSG00000068885.14	3	160256986	160399273	0.630534473186987	0.498991805619465	135	48
SIRT2	ENSG00000068903.19	19	38878555	38899862	0.753131002726175	0.602304517922157	135	48
ERLEC1	ENSG00000068912.13	2	53787044	53818819	0.678683212051631	0.529589615690903	135	48
PPP2R5B	ENSG00000068971.13	11	64917553	64934470	0.00687234601342928	0.00112609976538862	135	48
PYGM	ENSG00000068976.13	11	64746389	64760297	0.0533681055854313	8.16250537853738e-05	135	48
PITX1	ENSG00000069011.15	5	135027735	135034520	0.617364873307635	0.485054300774918	135	48
MAST4	ENSG00000069020.18	5	66596361	67169595	0.0298730577062019	0.0062456956225382	135	48
ADGRF5	ENSG00000069122.18	6	46852512	46954943	0.159219162211653	0.0892861607353924	135	48
SDK2	ENSG00000069188.16	17	73334384	73644089	0.025296734759702	0.00335976819946253	135	48
NUP133	ENSG00000069248.11	1	229440260	229508341	0.133748943074201	0.0549264790685937	135	48
NUCKS1	ENSG00000069275.12	1	205712819	205750276	0.286932156579221	0.0907933956082775	135	48
VPS35	ENSG00000069329.16	16	46656132	46689194	0.800623080466282	0.621187471518203	135	48
DNAJA2	ENSG00000069345.11	16	46955362	46973788	0.219110941461541	0.00135298594106569	135	48
BCL3	ENSG00000069399.14	19	44747836	44760044	0.060409018266817	0.00535276054183842	135	48
KCNAB2	ENSG00000069424.14	1	5991466	6101193	0.454643353905851	0.291090609111275	135	48
ABCC9	ENSG00000069431.11	12	21797401	21942529	0.804384389040416	0.648963349140768	135	48
GAL	ENSG00000069482.6	11	68683779	68691175	0.92344965426208	0.867281330568667	135	48
CLEC2D	ENSG00000069493.14	12	9664969	9699555	0.131153206349128	0.0205566402708273	135	48
RORA	ENSG00000069667.15	15	60488284	61229319	0.100125710196938	0.00514590419049433	135	48
DRD4	ENSG00000069696.6	11	637293	640706	0.216345277707765	0.0697121409296577	135	48
TGFBR3	ENSG00000069702.10	1	91680343	91906335	0.656915677401084	0.490437422484159	135	48
KIAA1107	ENSG00000069712.12	1	92166985	92184723	0.772058743862629	0.613943854923887	135	48
PLA2G10	ENSG00000069764.9	16	14672545	14694669	0.0366451897298212	0.00326979423008769	135	48
ATP1B3	ENSG00000069849.10	3	141876124	141926514	0.423453229771221	0.285884925042481	135	48
NEDD4	ENSG00000069869.15	15	55826922	55993746	0.844983570605542	0.770339958495404	135	48
PIGB	ENSG00000069943.9	15	55319162	55354978	0.380054451703191	0.0795284473709568	135	48
MAPK6	ENSG00000069956.11	15	51952106	52067372	0.286970392407848	0.147110495461797	135	48
GNB5	ENSG00000069966.18	15	52115105	52191369	0.96529356700784	0.948292550873668	135	48
RAB27A	ENSG00000069974.15	15	55202966	55314160	0.243001910120366	0.000632555063741075	135	48
HDHD5	ENSG00000069998.12	22	17137511	17165268	0.302071105174558	0.161597181287877	135	48
UFD1L	ENSG00000070010.18	22	19450106	19479215	0.692092875498131	0.438403922213757	135	48
LRP6	ENSG00000070018.8	12	12116025	12267012	0.270915050102646	0.153361094284886	135	48
GUCY2C	ENSG00000070019.4	12	14612632	14696585	0.0438500539836908	0.00780239860354699	135	48
SCT	ENSG00000070031.3	11	626431	627143	0.117594424174324	0.0264166259459231	135	48
PHRF1	ENSG00000070047.11	11	576486	612222	0.540711758377872	0.260381285496678	135	48
IKBKAP	ENSG00000070061.14	9	108867517	108934116	0.186074577506293	0.119400461006235	135	48
NUCB2	ENSG00000070081.15	11	17208153	17349974	0.742693161015912	0.594277636442018	135	48
PFN2	ENSG00000070087.13	3	149964904	150050728	0.052614302996679	0.0073646625224898	135	48
PTPN3	ENSG00000070159.13	9	109375466	109498313	0.788052455131107	0.755167402441872	135	48
SPTB	ENSG00000070182.19	14	64752211	64879883	0.970529196177956	0.959395539559398	135	48
DAPP1	ENSG00000070190.12	4	99816833	99870154	0.139490531574902	0.0286108695327031	135	48
FGF10	ENSG00000070193.4	5	44303544	44389706	0.38800468304669	0.241122596609433	135	48
SLC44A1	ENSG00000070214.15	9	105244622	105439171	0.664171880168734	0.450480125861211	135	48
TMEM260	ENSG00000070269.13	14	56488354	56650606	0.00434606719344462	0.00024178341100587	135	48
SMG6	ENSG00000070366.13	17	2065073	2303703	0.763263072286569	0.632491121673423	135	48
EXOC5	ENSG00000070367.15	14	57200507	57268908	0.112654860875477	0.0500810852720274	135	48
CLTCL1	ENSG00000070371.15	22	19179473	19291716	0.162864148238804	0.0316306386060806	135	48
FGF22	ENSG00000070388.11	19	639895	644371	0.0365924908328891	0.00364229427140619	135	48
FSTL3	ENSG00000070404.9	19	676365	683399	0.528348801539424	0.352930353214826	135	48
DGCR2	ENSG00000070413.19	22	19036282	19122454	0.261247715683995	0.0326619898400045	135	48
RNF126	ENSG00000070423.17	19	647526	663277	0.158169994621493	0.0244338744120694	135	48
MNT	ENSG00000070444.14	17	2384060	2401118	0.907043132235488	0.882567792104683	135	48
ZXDC	ENSG00000070476.14	3	126437601	126475919	0.8101168185162	0.629717814150486	135	48
JMJD6	ENSG00000070495.14	17	76712832	76726799	0.133152813484919	0.0246585080353367	135	48
POLB	ENSG00000070501.11	8	42338454	42371808	0.352199270052732	0.114342643728733	135	48
ST6GALNAC1	ENSG00000070526.14	17	76624761	76643838	0.862729170270906	0.734614918606962	135	48
WIPI1	ENSG00000070540.12	17	68425930	68457513	0.612284145784684	0.412084929927378	135	48
FRMPD1	ENSG00000070601.9	9	37651000	37746904	0.758253730732915	0.659926562447851	135	48
GBA2	ENSG00000070610.14	9	35737005	35749228	0.803839987834187	0.7397193993783	135	48
NDST1	ENSG00000070614.14	5	150485818	150558211	0.0986800057410205	0.0083181807312777	135	48
ASNS	ENSG00000070669.16	7	97852118	97872542	0.996673583903124	0.992512595527521	135	48
AP3M2	ENSG00000070718.11	8	42152946	42171673	0.0640415646276728	0.000487580499755628	135	48
CNGB1	ENSG00000070729.13	16	57882340	57971116	0.00176051915423013	0.000383542018674426	135	48
ST6GALNAC2	ENSG00000070731.10	17	76572637	76586956	0.0048741201709997	7.09730984167669e-05	135	48
PABPC1	ENSG00000070756.15	8	100685816	100722809	0.255228288043137	0.0724789729774125	135	48
TESK2	ENSG00000070759.16	1	45343976	45491166	0.146567790222568	0.0178162165638016	135	48
CFAP20	ENSG00000070761.7	16	58113588	58129450	0.755899681019903	0.58132807724242	135	48
CSNK2A2	ENSG00000070770.8	16	58157907	58197920	0.0525988973860546	0.0120020986054678	135	48
PTPN21	ENSG00000070778.12	14	88465778	88554733	0.758859708054663	0.686027174031421	135	48
EIF2B3	ENSG00000070785.16	1	44850522	44986722	0.0454943465537685	0.0185927468729448	135	48
CAMK2A	ENSG00000070808.15	5	150219491	150290291	0.70056847231453	0.494509696941502	135	48
TCOF1	ENSG00000070814.17	5	150357639	150400308	0.662398249018492	0.550860582755767	135	48
CDC42	ENSG00000070831.15	1	22052627	22092946	0.92789472828315	0.881164116163941	135	48
OSBPL3	ENSG00000070882.12	7	24796539	24981634	0.356794135955326	0.147327148561637	135	48
EPHA8	ENSG00000070886.11	1	22563564	22603594	0.66767880572175	0.609045350023399	135	48
RAD18	ENSG00000070950.9	3	8775402	8963773	0.0862775789573695	0.0129670908597199	135	48
ATP2B1	ENSG00000070961.15	12	89588049	89708831	0.89263857749404	0.765317736710321	135	48
NCK2	ENSG00000071051.13	2	105744897	105894274	0.00610804257961422	0.000297473505172666	135	48
MAP4K4	ENSG00000071054.16	2	101696850	101894689	0.422068773163177	0.314807019543479	135	48
MGAT4A	ENSG00000071073.12	2	98619106	98731126	0.425944858959455	0.289007802710702	135	48
RPL31	ENSG00000071082.10	2	101002245	101024032	0.288212581592224	0.106137553251138	135	48
WDR1	ENSG00000071127.16	4	10074339	10116949	0.81219168718017	0.643172320885818	135	48
SNX13	ENSG00000071189.21	7	17790761	17940501	0.041277100125438	0.0036730951162809	135	48
ARHGAP10	ENSG00000071205.11	4	147732063	148072780	0.119201431866251	0.00665981495650794	135	48
RPS6KA2	ENSG00000071242.11	6	166409364	166906451	0.00181776129674871	6.25839122526773e-06	135	48
ING3	ENSG00000071243.15	7	120950749	120977216	0.552625991393607	0.486298661376177	135	48
VASH1	ENSG00000071246.10	14	76762189	76783015	0.0412927772172442	0.00200483483533949	135	48
LMCD1	ENSG00000071282.11	3	8501707	8574673	0.823251602859355	0.694889581356951	135	48
WBSCR22	ENSG00000071462.11	7	73683568	73705149	0.425768521744162	0.115592892444004	135	48
SEL1L	ENSG00000071537.13	14	81471549	81533861	0.0851532513281688	0.00470864205985908	135	48
TRIP13	ENSG00000071539.13	5	892825	919357	0.759525458708427	0.671704395500514	135	48
TCF3	ENSG00000071564.14	19	1609290	1652605	0.800921328724923	0.705634567248572	135	48
TRIB2	ENSG00000071575.11	2	12716889	12742734	0.780061610744112	0.748746142495337	135	48
DAZAP1	ENSG00000071626.16	19	1407569	1435687	0.243796191639925	0.0936170147425748	135	48
MBD3	ENSG00000071655.17	19	1573596	1592801	0.953060623739142	0.925748799644997	135	48
HLTF	ENSG00000071794.15	3	149030127	149086554	0.367110719947287	0.148174701490874	135	48
CPSF1	ENSG00000071894.16	8	144393243	144409349	0.020009630188988	0.000373992923555522	135	48
CYBRD1	ENSG00000071967.11	2	171522247	171558133	0.78340490510578	0.631943026854922	135	48
CDH19	ENSG00000071991.8	18	66501083	66604138	0.131884866682847	0.0133193502353055	135	48
PDCD2	ENSG00000071994.10	6	170575295	170584692	0.143415198787101	0.0316297549118294	135	48
SLC6A15	ENSG00000072041.16	12	84859488	84913615	0.591798095835242	0.440240505619667	135	48
RDH11	ENSG00000072042.12	14	67676801	67695814	0.0931015430070625	0.0112331315031117	135	48
PRKACA	ENSG00000072062.13	19	14091688	14118084	0.823139490694527	0.696891630968459	135	48
ADGRL1	ENSG00000072071.16	19	14147743	14206187	0.478835318185659	0.310282566666961	135	48
ACTN1	ENSG00000072110.13	14	68874143	68979440	0.839490130144962	0.784861314989957	135	48
ZFYVE26	ENSG00000072121.15	14	67746520	67816589	0.743593460054118	0.687449640088269	135	48
EPN2	ENSG00000072134.15	17	19215615	19336715	0.201590147791578	0.000215738333814424	135	48
PTPN18	ENSG00000072135.12	2	130356007	130375409	0.54525128563994	0.175335973902208	135	48
LIMS2	ENSG00000072163.19	2	127638381	127681786	0.0476288815032953	0.00720410390301142	135	48
ASIC4	ENSG00000072182.12	2	219514330	219538772	0.0609459895478749	0.00118689829032409	135	48
SPEG	ENSG00000072195.14	2	219434846	219498287	0.831040623606173	0.755543987893524	135	48
LNX1	ENSG00000072201.13	4	53459301	53701405	0.604535456111481	0.4893340644499	135	48
ALDH3A2	ENSG00000072210.18	17	19648136	19677598	0.580649552395953	0.235746767415163	135	48
TFRC	ENSG00000072274.12	3	196027183	196082189	0.819517802855812	0.711051411265798	135	48
SREBF1	ENSG00000072310.16	17	17811454	17837002	0.0253915303975936	0.00420744792365586	135	48
AFF4	ENSG00000072364.12	5	132875379	132963634	0.114424854246652	0.00396418276371248	135	48
UBE2D1	ENSG00000072401.14	10	58334975	58370753	0.158637187846358	0.0825402944053974	135	48
MPP5	ENSG00000072415.8	14	67241109	67335819	0.0519648527773025	0.00618484228914127	135	48
RHOBTB1	ENSG00000072422.16	10	60869438	61001440	0.157171428913521	0.0164541224280397	135	48
MARK2	ENSG00000072518.20	11	63838928	63911019	0.105839393784101	0.0416962072285839	135	48
HMMR	ENSG00000072571.19	5	163460203	163491945	1.88429947604925e-05	1.00458351789071e-08	135	48
CHFR	ENSG00000072609.17	12	132832357	132909186	0.555961992552408	0.432394295132847	135	48
TRHDE	ENSG00000072657.8	12	72087266	72670757	0.153709345148269	0.0223307413481764	135	48
P4HA2	ENSG00000072682.18	5	132191838	132295315	0.608390915067079	0.426234074859346	135	48
FCGR2B	ENSG00000072694.20	1	161663147	161678654	0.0886267973945497	0.00814459840723289	135	48
NFATC3	ENSG00000072736.18	16	68084751	68221284	0.193732636905511	0.0293120238412202	135	48
TRNT1	ENSG00000072756.16	3	3126916	3149233	0.0629897383751933	0.0183421528524853	135	48
ACADVL	ENSG00000072778.19	17	7217716	7225273	0.326794350907507	0.201408369090454	135	48
STK10	ENSG00000072786.12	5	172042073	172188386	0.156596297522867	0.0188729773366018	135	48
FBXW11	ENSG00000072803.17	5	171861549	172006873	0.0693539793830069	0.00382233544528187	135	48
ACAP1	ENSG00000072818.11	17	7336529	7351478	0.482578095477463	0.332348397944108	135	48
CRMP1	ENSG00000072832.14	4	5748084	5893058	0.0322070833276267	0.00948827096256485	135	48
EVC	ENSG00000072840.12	4	5711197	5814305	0.39487303843164	0.264517927200955	135	48
DERL2	ENSG00000072849.10	17	5471251	5486811	0.319802480616154	0.0914733857547274	135	48
SIDT1	ENSG00000072858.10	3	113532296	113629578	0.0137420179764247	0.00308965148376939	135	48
NDE1	ENSG00000072864.14	16	15643267	15726353	0.0205798096171622	0.000663529115795823	135	48
MRVI1	ENSG00000072952.18	11	10573091	10693988	0.72136811997684	0.649654887463845	135	48
TMEM38A	ENSG00000072954.6	19	16661127	16690029	0.165629438869037	0.0611599010375148	135	48
AP1M1	ENSG00000072958.8	19	16197578	16245907	0.898292500155472	0.860882910387104	135	48
PVR	ENSG00000073008.14	19	44643798	44663583	0.0615268681774052	0.00375730707797963	135	48
XRCC1	ENSG00000073050.11	19	43543040	43580473	0.682541617126603	0.519789585717222	135	48
SCARB1	ENSG00000073060.15	12	124776856	124882668	0.12895329436489	0.0046343071245193	135	48
MCM2	ENSG00000073111.13	3	127598252	127622436	0.494251929190901	0.119838617683049	135	48
MOV10L1	ENSG00000073146.15	22	50089879	50161690	0.10025645642388	0.0278869074960216	135	48
PANX2	ENSG00000073150.13	22	50170731	50180294	0.0639287422498604	0.0047827550510834	135	48
SELENOO	ENSG00000073169.13	22	50200979	50217616	0.0327632207899384	0.00250562924045024	135	48
TP63	ENSG00000073282.12	3	189631427	189897279	0.00665293238819284	0.000329891792581908	135	48
ALPK1	ENSG00000073331.17	4	112285509	112442606	0.0709007587151541	0.00835871643753718	135	48
LLGL2	ENSG00000073350.13	17	75525080	75575208	0.47419441629938	0.387627012297271	135	48
PDE8A	ENSG00000073417.14	15	84980440	85139145	0.0369231673369415	0.00470085373294447	135	48
NLE1	ENSG00000073536.17	17	35128753	35142315	0.818276765892689	0.74161953183038	135	48
SDHA	ENSG00000073578.16	5	218241	256700	0.00111738592053196	0.000336357710195994	135	48
SMARCE1	ENSG00000073584.18	17	40624962	40648299	0.548501765222629	0.376901903055714	135	48
GSDMB	ENSG00000073605.18	17	39904595	39918650	0.0693719159059294	0.0118614182218046	135	48
KDM5A	ENSG00000073614.12	12	280129	389272	0.0157206348385667	0.00926273864122911	135	48
ADAM11	ENSG00000073670.13	17	44759031	44781846	0.228624090489321	0.0809552947280099	135	48
PPP2R3A	ENSG00000073711.10	3	135965673	136147891	0.347024558580901	0.166216957936048	135	48
FERMT2	ENSG00000073712.14	14	52857268	52952435	0.36911111374028	0.252513783896028	135	48
DHRS9	ENSG00000073737.16	2	169064789	169096167	0.0112049273244053	3.75488108275374e-06	135	48
PTGS2	ENSG00000073756.11	1	186671791	186680427	0.0324203175148548	0.0101496627481822	135	48
IGF2BP2	ENSG00000073792.15	3	185643739	185825056	0.0808503757596055	0.024505842151257	135	48
MAP3K13	ENSG00000073803.13	3	185282941	185489097	0.242144949426329	0.139402773158251	135	48
ST6GAL1	ENSG00000073849.14	3	186930485	187078553	0.0871977275587384	0.0103107187906852	135	48
TBX21	ENSG00000073861.2	17	47733244	47746119	0.0215132757250823	0.0040864746155906	135	48
FRY	ENSG00000073910.19	13	32031300	32299122	0.887752148835214	0.781367004122567	135	48
PICALM	ENSG00000073921.17	11	85957684	86069882	0.965705558257473	0.906678078239834	135	48
NSF	ENSG00000073969.18	17	46590669	46757464	0.499708767937333	0.317010134625668	135	48
GLI2	ENSG00000074047.21	2	120735623	120992653	0.042132380239211	0.000780192900855343	135	48
CLASP1	ENSG00000074054.17	2	121337776	121649587	0.971061490275839	0.949774104963072	135	48
MRPS34	ENSG00000074071.14	16	1771890	1773155	0.0290577396403105	0.00197757492272644	135	48
NOTCH3	ENSG00000074181.8	19	15159038	15200981	0.0253637361240479	0.00244281518848997	135	48
CLNS1A	ENSG00000074201.8	11	77514936	77637805	0.46978538948109	0.255031227603678	135	48
PPP2R2C	ENSG00000074211.13	4	6320578	6563600	0.673684838851538	0.439692090703068	135	48
TEAD2	ENSG00000074219.13	19	49340861	49362457	0.0845711746363443	0.0279393313137938	135	48
EED	ENSG00000074266.19	11	86244544	86278813	0.435320300714316	0.262117777909254	135	48
CDHR2	ENSG00000074276.10	5	176542511	176595801	0.344876911289651	0.133371680972239	135	48
SNCB	ENSG00000074317.10	5	176620084	176630556	0.118491527086476	0.0408491010049051	135	48
TSG101	ENSG00000074319.12	11	18468336	18527232	0.035219638393722	0.0169818039588531	135	48
NCBP3	ENSG00000074356.16	17	3802165	3846251	0.628339699633935	0.51049017577	135	48
ATP2A3	ENSG00000074370.17	17	3923870	3964464	0.704581126160019	0.496950325866227	135	48
CA12	ENSG00000074410.13	15	63321378	63382161	0.0590534992946008	0.00351362942298853	135	48
MGLL	ENSG00000074416.13	3	127689062	127823250	0.662951002824721	0.39825587864793	135	48
NTN4	ENSG00000074527.11	12	95657807	95791152	0.0107386142466277	0.00184067142869028	135	48
BCS1L	ENSG00000074582.12	2	218658898	218663443	0.332222162530179	0.0430942457859467	135	48
NUAK1	ENSG00000074590.13	12	106063340	106140033	0.169923979862705	0.0668910559568046	135	48
DPP8	ENSG00000074603.18	15	65442463	65517704	0.751700065238812	0.611653596098111	135	48
SLC24A1	ENSG00000074621.13	15	65611378	65656260	0.991569606845794	0.988846953887791	135	48
ZNF532	ENSG00000074657.13	18	58862600	58986480	0.109862835286338	0.0519977637613085	135	48
SCARF1	ENSG00000074660.15	17	1633858	1645747	0.516174181332719	0.327534606106452	135	48
LMAN1	ENSG00000074695.5	18	59327823	59359962	0.565673730521421	0.383931208531773	135	48
HACD3	ENSG00000074696.12	15	65530418	65578352	0.13828459823997	0.0128952073681041	135	48
IPCEF1	ENSG00000074706.13	6	154154496	154356792	0.938494053501603	0.888766099950424	135	48
ZZEF1	ENSG00000074755.14	17	4004445	4143020	0.948339012853119	0.906150359992796	135	48
ENO1	ENSG00000074800.13	1	8861002	8879249	0.308644849200282	0.186416591835782	135	48
SLC12A1	ENSG00000074803.17	15	48206301	48304078	0.0131779919040474	0.00482415751387361	135	48
MYDGF	ENSG00000074842.7	19	4657545	4670370	0.724610913247891	0.554536832325686	135	48
ANO8	ENSG00000074855.10	19	17323302	17334829	0.797550894427539	0.607223300787435	135	48
TUBE1	ENSG00000074935.13	6	112070970	112087513	0.736426551523972	0.625469131837912	135	48
ARHGEF10L	ENSG00000074964.16	1	17539835	17697869	0.446210623079253	0.218289029666484	135	48
TXK	ENSG00000074966.10	4	48066393	48134256	0.0274692523908091	0.00569945423468041	135	48
WSCD2	ENSG00000075035.9	12	108129471	108250537	0.342660208315437	0.22287178860971	135	48
KCNQ2	ENSG00000075043.18	20	63400210	63472677	0.042517929917455	0.011561575790745	135	48
TACR2	ENSG00000075073.14	10	69403903	69416867	0.376973975986112	0.283088747799859	135	48
ACTR6	ENSG00000075089.9	12	100199122	100241865	0.6566532858848	0.599568407152891	135	48
TIPIN	ENSG00000075131.9	15	66336206	66386746	0.0150556755539238	0.000221555753010137	135	48
SRI	ENSG00000075142.13	7	88205118	88226993	0.498389427185293	0.284686290337942	135	48
EIF4G3	ENSG00000075151.20	1	20806292	21176888	0.370005499081801	0.130205150378545	135	48
NUP37	ENSG00000075188.8	12	102073103	102120124	0.0568124112033825	0.0169228640038058	135	48
SEMA3A	ENSG00000075213.10	7	83955777	84492724	0.0964928909649591	0.01500022583042	135	48
GTSE1	ENSG00000075218.18	22	46296741	46330810	0.817956068806464	0.617106585005809	135	48
SEMA3C	ENSG00000075223.13	7	80742538	80922359	0.603345152786944	0.513340659439165	135	48
TTC38	ENSG00000075234.16	22	46267961	46294008	0.0208789451336131	0.00641812374015946	135	48
ACAT1	ENSG00000075239.13	11	108121751	108147776	0.675566190505102	0.498446270158951	135	48
GRAMD4	ENSG00000075240.16	22	46576012	46679790	0.103627054007069	0.0510297654882878	135	48
CELSR1	ENSG00000075275.16	22	46360834	46537170	0.353650838868292	0.118206778860269	135	48
WNT8B	ENSG00000075290.7	10	100463041	100483744	0.175500957293271	0.0920734190838828	135	48
ZNF638	ENSG00000075292.18	2	71276561	71435069	0.0454933593864686	0.0013603327467721	135	48
SLC25A40	ENSG00000075303.12	7	87833568	87876215	0.89680698016599	0.843080232751344	135	48
TIMM21	ENSG00000075336.11	18	74148511	74160530	0.631980489119986	0.540579671140759	135	48
ADD2	ENSG00000075340.22	2	70607618	70768225	0.0702768300125264	0.0218455642506074	135	48
RASAL2	ENSG00000075391.16	1	178094141	178484147	0.493115884560599	0.220297141545336	135	48
VPS9D1	ENSG00000075399.13	16	89707134	89720984	0.796491611734362	0.715358510057256	135	48
ZNF37A	ENSG00000075407.18	10	38094334	38150293	0.228330191231881	0.0506582798472972	135	48
MARK3	ENSG00000075413.17	14	103385392	103503831	0.152447265788514	0.00906044442375819	135	48
SLC25A3	ENSG00000075415.12	12	98593591	98606379	0.291244070992083	0.120969087084859	135	48
FNDC3B	ENSG00000075420.12	3	172039628	172401665	0.654078817445479	0.399076293105589	135	48
FOSL2	ENSG00000075426.11	2	28392448	28417312	0.613814976693402	0.32681467324279	135	48
CACNG5	ENSG00000075429.8	17	66835117	66885486	0.189424251983322	0.107833367385007	135	48
CACNG4	ENSG00000075461.5	17	66964910	67033398	0.21159088924657	0.0666956121204528	135	48
FRYL	ENSG00000075539.13	4	48497361	48780322	0.31554274835216	0.0452392453569121	135	48
TMEM131	ENSG00000075568.16	2	97756340	97995891	0.919487416275372	0.893085193108708	135	48
FSCN1	ENSG00000075618.17	7	5592823	5606655	0.0140163979679604	0.00139880511877579	135	48
ACTB	ENSG00000075624.13	7	5527151	5563784	0.6428611247331	0.263415677712976	135	48
MOCOS	ENSG00000075643.5	18	36187519	36272157	0.937477996755874	0.926811563805849	135	48
PLD1	ENSG00000075651.15	3	171600405	171810950	0.875190576210545	0.82681013779652	135	48
WDR62	ENSG00000075702.16	19	36054881	36105106	0.917196123699304	0.896713034024403	135	48
DLG1	ENSG00000075711.20	3	197042560	197299300	0.958716288657653	0.939667196306088	135	48
RAB7A	ENSG00000075785.12	3	128726122	128814796	0.0688157437176108	0.0106206617079463	135	48
BCAP29	ENSG00000075790.10	7	107580058	107623317	0.817779400164501	0.673047381220241	135	48
SEC31B	ENSG00000075826.16	10	100486642	100519864	0.29158148090051	0.0646598433455033	135	48
SART3	ENSG00000075856.11	12	108522580	108561400	0.752766133101257	0.698088702150977	135	48
ARHGAP15	ENSG00000075884.13	2	143091362	143768352	0.577658678271435	0.345610238789978	135	48
TUBA3D	ENSG00000075886.10	2	131476093	131482934	0.124625052224613	0.0306788640762374	135	48
PAX2	ENSG00000075891.21	10	100735603	100829941	0.908444030215976	0.859559588417703	135	48
EXOSC7	ENSG00000075914.12	3	44975241	45012668	0.813218416584895	0.706182214404391	135	48
KIFAP3	ENSG00000075945.12	1	169921326	170085208	0.0800679439065859	0.0242573629833456	135	48
MKRN2	ENSG00000075975.15	3	12557014	12583600	0.364186852197529	0.0397218587311534	135	48
MCM6	ENSG00000076003.4	2	135839626	135876426	0.211073386975221	0.0618940068725401	135	48
REXO2	ENSG00000076043.9	11	114439386	114450279	0.514296224509907	0.307761296713835	135	48
RBM7	ENSG00000076053.10	11	114400512	114414203	0.78996627608787	0.710473249026578	135	48
RBMS2	ENSG00000076067.12	12	56521929	56595595	0.267743288633076	0.108312231959727	135	48
BAZ2A	ENSG00000076108.11	12	56596197	56636816	0.014199541040227	3.23230253859245e-05	135	48
PTPN23	ENSG00000076201.14	3	47381011	47413441	0.0381163691986231	0.00377989504163072	135	48
MLH1	ENSG00000076242.14	3	36993332	37050918	0.406164278057305	0.232621151702833	135	48
UNG	ENSG00000076248.10	12	109097574	109110992	0.396297745480799	0.230153835850484	135	48
FMO4	ENSG00000076258.9	1	171314208	171342084	0.0421351812285335	0.00440624383019122	135	48
KLHL20	ENSG00000076321.10	1	173714941	173786702	0.0584936699929476	0.00331315750590958	135	48
RGS11	ENSG00000076344.15	16	268301	275940	0.969132478747895	0.937337379250906	135	48
SLC46A1	ENSG00000076351.12	17	28394756	28407197	0.0373448731692821	0.00553893491570262	135	48
PLXNA2	ENSG00000076356.6	1	208022242	208244320	0.79818532695091	0.698814152776878	135	48
SPAG5	ENSG00000076382.16	17	28577574	28598635	0.240646888261663	0.105668174145771	135	48
ANKRD13A	ENSG00000076513.16	12	109999186	110039763	0.711482591838867	0.58176022771396	135	48
TPD52	ENSG00000076554.15	8	80034745	80231232	0.242702159412969	0.149055599539975	135	48
ACACB	ENSG00000076555.15	12	109116595	109268226	0.591150556006699	0.322560803879763	135	48
TRAF4	ENSG00000076604.14	17	28743984	28750958	0.19476998738218	0.0382268707607105	135	48
PAG1	ENSG00000076641.4	8	80967810	81112068	0.120411788063546	0.044789115772117	135	48
GPATCH1	ENSG00000076650.6	19	33080880	33130542	0.735673404037982	0.394010548561698	135	48
ICAM3	ENSG00000076662.9	19	10338682	10339823	0.853516574454974	0.807418838962719	135	48
NT5C2	ENSG00000076685.18	10	103090611	103193306	0.00624282698570724	0.000489844852289325	135	48
MCAM	ENSG00000076706.16	11	119308529	119321521	0.444783194823374	0.309370785282353	135	48
CAMSAP3	ENSG00000076826.9	19	7595902	7618304	0.0289272464559697	0.0017803313271614	135	48
RAP1GAP	ENSG00000076864.19	1	21596215	21669363	0.285434645365562	0.213418650440141	135	48
XAB2	ENSG00000076924.11	19	7619525	7629565	0.375066289484188	0.157625196043801	135	48
ARHGEF1	ENSG00000076928.17	19	41883161	41930150	0.930208580279658	0.899629905582102	135	48
STXBP2	ENSG00000076944.15	19	7636991	7647873	0.228850102184409	0.0784719522377861	135	48
MAP2K7	ENSG00000076984.17	19	7903843	7914478	0.00848998059691644	0.000212542197629761	135	48
NMRK2	ENSG00000077009.13	19	3933103	3942416	0.543155793563844	0.248843837073131	135	48
DGKD	ENSG00000077044.10	2	233354507	233472104	0.174756755173297	0.0445464431424567	135	48
CTTNBP2	ENSG00000077063.10	7	117710702	117874139	0.0162667900862882	0.000139460811864374	135	48
ACTL6B	ENSG00000077080.9	7	100643097	100656461	0.0196347998215073	0.000108756531178291	135	48
RARB	ENSG00000077092.18	3	25174332	25597904	0.131430832558185	0.0347407076337706	135	48
TOP2B	ENSG00000077097.15	3	25597933	25664499	0.332345933036269	0.115130557255394	135	48
TM9SF3	ENSG00000077147.14	10	96518109	96587452	0.424029811596512	0.294071529072632	135	48
NFKB2	ENSG00000077150.18	10	102394110	102402529	0.0821353443135926	0.00123923345047177	135	48
UBE2T	ENSG00000077152.9	1	202331657	202341980	0.181971977883732	0.0557197748632051	135	48
PPP1R12B	ENSG00000077157.21	1	202348699	202590595	0.241005407705289	0.145178365756792	135	48
DNAJC10	ENSG00000077232.17	2	182716041	182794464	0.642902973683114	0.467672002518574	135	48
GTF3C1	ENSG00000077235.17	16	27459555	27549913	0.171471986701163	0.00707663104143372	135	48
IL4R	ENSG00000077238.13	16	27314102	27364778	0.778503425648353	0.687559030545555	135	48
USP33	ENSG00000077254.14	1	77695987	77759852	0.0575733114026824	0.0256120870688145	135	48
SNRPA	ENSG00000077312.8	19	40750637	40765389	0.00829508500887021	0.000877862295466461	135	48
SPAG6	ENSG00000077327.15	10	22345445	22454224	0.734769299722953	0.612188283161761	135	48
EXOSC5	ENSG00000077348.8	19	41386374	41397459	0.862898414205696	0.687979991737977	135	48
DYNC1I2	ENSG00000077380.15	2	171687409	171748420	0.412106014966022	0.305954119109992	135	48
APBB1IP	ENSG00000077420.15	10	26438203	26567803	0.457677070518741	0.179950762023667	135	48
LRCH4	ENSG00000077454.15	7	100574011	100586153	0.0139070520673189	0.00125812059436406	135	48
FAM76B	ENSG00000077458.12	11	95768942	95790409	0.013159068409758	0.000984099622428618	135	48
SIRT6	ENSG00000077463.14	19	4174109	4182604	0.947482824243905	0.923666643451782	135	48
POLD3	ENSG00000077514.8	11	74592530	74669117	0.539147407948824	0.399416415281487	135	48
ACTN2	ENSG00000077522.12	1	236686454	236764631	0.692429857272113	0.568934228733238	135	48
CAPZB	ENSG00000077549.17	1	19338776	19485539	0.85881793369578	0.794451865520549	135	48
GPR137B	ENSG00000077585.13	1	236142505	236221865	0.228215018511362	0.108849022901385	135	48
NAALAD2	ENSG00000077616.10	11	90131515	90192894	0.435779531959839	0.214223215547195	135	48
JADE1	ENSG00000077684.15	4	128809623	128875224	0.23372848895394	0.161277175978146	135	48
FGFR1	ENSG00000077782.19	8	38411138	38468834	0.267137189008717	0.1051657540758	135	48
FBLN1	ENSG00000077942.18	22	45502238	45601135	0.392188474791672	0.136015922583323	135	48
ITGA8	ENSG00000077943.7	10	15513949	15720125	0.434619650795635	0.221155096228674	135	48
CST7	ENSG00000077984.5	20	24949230	24959928	0.0191075055183372	0.00145907997251991	135	48
MAP2	ENSG00000078018.19	2	209424058	209734118	0.856602878452754	0.805065297677277	135	48
PIAS2	ENSG00000078043.15	18	46803224	46920148	0.232591828639893	0.0754577834135742	135	48
AMPH	ENSG00000078053.16	7	38383704	38631567	0.49498528847236	0.242599915707265	135	48
MCCC1	ENSG00000078070.12	3	183015218	183116075	0.335255674788852	0.0666048474279403	135	48
LAMP3	ENSG00000078081.7	3	183122213	183163839	0.0131368289534149	0.00139415256116155	135	48
FAP	ENSG00000078098.13	2	162173723	162245151	0.193862871395157	0.0314585145569668	135	48
NEBL	ENSG00000078114.18	10	20779973	21174187	0.882212452994218	0.750060733298127	135	48
ACER3	ENSG00000078124.11	11	76860867	77026797	0.475697090727465	0.169444311078988	135	48
UBE2K	ENSG00000078140.13	4	39698044	39782792	0.941049185597328	0.92199029602954	135	48
PIK3C3	ENSG00000078142.12	18	41955206	42087830	0.581170218106468	0.436641779009472	135	48
N4BP2	ENSG00000078177.13	4	40056826	40158252	0.754331909470181	0.683555295879316	135	48
TIGAR	ENSG00000078237.6	12	4307763	4354593	0.470511730908812	0.258657352138326	135	48
TULP3	ENSG00000078246.16	12	2890887	2941140	0.714948921722874	0.419060551707395	135	48
SYNJ2	ENSG00000078269.14	6	157981887	158099176	0.382243004570081	0.0776022494788273	135	48
ADCY2	ENSG00000078295.16	5	7396208	7830081	0.134148377284715	0.0287916738450902	135	48
PPP2R5C	ENSG00000078304.19	14	101761798	101927989	0.0190436897528424	0.00477982118149308	135	48
RBFOX1	ENSG00000078328.19	16	6019094	7713338	0.419103993090701	0.180940009483715	135	48
GNB1	ENSG00000078369.17	1	1785285	1891117	0.383478528575454	0.156865324345559	135	48
EDN1	ENSG00000078401.6	6	12290363	12297194	0.771800252303236	0.667739855715622	135	48
MLLT10	ENSG00000078403.16	10	21524675	21743630	0.156390848872442	0.00619695397952419	135	48
ZCWPW1	ENSG00000078487.17	7	100400853	100428792	0.0288020378553018	0.00992404259491392	135	48
ADCYAP1R1	ENSG00000078549.14	7	31052461	31111479	0.0977504605172293	0.00980578599928358	135	48
FGF20	ENSG00000078579.8	8	16992169	17002181	0.219508024912852	0.0773435211055977	135	48
NRDC	ENSG00000078618.21	1	51789191	51878937	0.664059183221817	0.483532708534486	135	48
VDAC3	ENSG00000078668.13	8	42391624	42405897	0.0548772553187583	0.00527780299018231	135	48
PCM1	ENSG00000078674.17	8	17922840	18029944	0.659535842519855	0.127916900782734	135	48
TNRC6C	ENSG00000078687.17	17	77959240	78108835	0.454329120059009	0.130598099168383	135	48
CBFA2T2	ENSG00000078699.21	20	33490075	33650036	0.520112659888602	0.175993026314119	135	48
BRINP1	ENSG00000078725.12	9	119153458	119369467	0.0904335681060163	0.00776049121067725	135	48
ITCH	ENSG00000078747.14	20	34363235	34511393	0.264037095796392	0.138473468329012	135	48
PKD2L2	ENSG00000078795.16	5	137887968	137942747	0.451594414652516	0.0818471848163901	135	48
TP53INP2	ENSG00000078804.12	20	34704290	34713439	0.832011085771076	0.664683066384754	135	48
SDF4	ENSG00000078808.16	1	1216908	1232031	0.0673732491956426	0.0241009788382343	135	48
MYH7B	ENSG00000078814.15	20	34975403	35002403	0.071447855704292	0.00175872256104425	135	48
TP73	ENSG00000078900.14	1	3652520	3735600	0.852969525012248	0.739347052607056	135	48
TOLLIP	ENSG00000078902.15	11	1274371	1309654	0.467620334970627	0.215041620393273	135	48
UBE2D4	ENSG00000078967.12	7	43926438	43956136	0.720066699092766	0.654551524507693	135	48
CLUL1	ENSG00000079101.16	18	596988	650228	0.773429545681711	0.515803716290008	135	48
RUNX1T1	ENSG00000079102.16	8	91954967	92103286	0.940640382910463	0.865599141136248	135	48
THOC1	ENSG00000079134.11	18	214630	268050	0.648951767228078	0.484819269944351	135	48
FKBP7	ENSG00000079150.17	2	178463664	178478600	0.346152989377762	0.264630850295124	135	48
OSBPL6	ENSG00000079156.16	2	178194481	178402891	0.944042730094546	0.934994919040582	135	48
SLC1A3	ENSG00000079215.13	5	36606355	36688334	0.148662817477285	0.052245128988077	135	48
XRCC5	ENSG00000079246.15	2	216107464	216206303	0.134923509995997	0.0030039227478979	135	48
LXN	ENSG00000079257.7	3	158645822	158672693	0.0116650380016298	0.000964137954202816	135	48
SP140	ENSG00000079263.18	2	230203624	230313215	0.103891528116492	0.0274536853865431	135	48
MKNK1	ENSG00000079277.19	1	46557408	46604294	0.118074327592727	0.00356251043151042	135	48
TNS1	ENSG00000079308.16	2	217799789	218002995	0.0210677432405581	0.00283627609234617	135	48
REXO1	ENSG00000079313.13	19	1815246	1848463	0.158231755084128	0.0523939601975918	135	48
SAR1A	ENSG00000079332.14	10	70147289	70170523	0.169832904890157	0.0206495173032879	135	48
CDC14A	ENSG00000079335.18	1	100351734	100520277	0.27138917288769	0.0242529721345778	135	48
RAPGEF3	ENSG00000079337.15	12	47734367	47771040	0.0128741669151274	0.00348573029003619	135	48
CEACAM1	ENSG00000079385.21	19	42507304	42561234	0.143057029569692	0.0151087926084582	135	48
SENP1	ENSG00000079387.13	12	48042898	48105834	0.0110311574425147	0.000632279624556787	135	48
DUSP13	ENSG00000079393.20	10	75094432	75109221	0.00976178691226977	4.10929201061231e-05	135	48
CIC	ENSG00000079432.7	19	42268537	42295797	0.0048274021377631	0.000482727704841719	135	48
LIPE	ENSG00000079435.9	19	42401507	42427426	0.00789389359483567	0.00140480980266021	135	48
FDFT1	ENSG00000079459.12	8	11795573	11839309	0.295441409850008	0.0776511437334483	135	48
PAFAH1B3	ENSG00000079462.7	19	42297033	42303546	0.89790055917794	0.796159577262354	135	48
KIF22	ENSG00000079616.12	16	29790719	29805385	0.360874536280955	0.0267679280511756	135	48
SCGN	ENSG00000079689.13	6	25652201	25701783	0.624900039741181	0.521095313824447	135	48
CARMIL1	ENSG00000079691.17	6	25279078	25620530	0.0111082569260603	3.03585989060694e-05	135	48
PGM1	ENSG00000079739.15	1	63593276	63660245	0.646798073125578	0.466159862967865	135	48
DDX1	ENSG00000079785.14	2	15591178	15631111	0.148838534118136	0.0221023846658091	135	48
DNM2	ENSG00000079805.16	19	10718079	10833488	0.00200745021994028	6.62109419920308e-05	135	48
EPB41L2	ENSG00000079819.18	6	130839347	131063322	0.0771694529740879	0.0024692129181542	135	48
RIMS1	ENSG00000079841.18	6	71886703	72403143	0.3884197646672	0.133566665858121	135	48
MOXD1	ENSG00000079931.14	6	132296055	132401545	0.985885432762543	0.978234459618041	135	48
STX7	ENSG00000079950.13	6	132445867	132513198	0.00770550569190674	0.000649904393683164	135	48
RABL2B	ENSG00000079974.17	22	50767501	50783663	0.415938413648657	0.271153189370247	135	48
KEAP1	ENSG00000079999.13	19	10486120	10503741	0.209615412478773	0.0352482300560358	135	48
DDX43	ENSG00000080007.7	6	73395134	73417569	0.279004818513677	0.169804713850943	135	48
PTPRH	ENSG00000080031.9	19	55181248	55209506	0.0402837267912069	0.00208941379069547	135	48
DCT	ENSG00000080166.15	13	94436808	94479682	0.130589168739482	0.0320253354396128	135	48
SLC35C2	ENSG00000080189.14	20	46345980	46364458	0.0242449887966208	0.0010865516638831	135	48
CRYBG3	ENSG00000080200.9	3	97822040	97941306	0.00802999279120137	0.000569249233079551	135	48
EPHA6	ENSG00000080224.17	3	96814581	97752460	0.142221198627821	0.0132185540977329	135	48
SCTR	ENSG00000080293.9	2	119439843	119525301	0.729331343628075	0.645684792593626	135	48
RFX3	ENSG00000080298.15	9	3218297	3526004	0.776065671912601	0.618884932336957	135	48
RIF1	ENSG00000080345.17	2	151409883	151508004	0.0521749877744662	0.00386153198478831	135	48
RAB21	ENSG00000080371.5	12	71754874	71800285	0.589436148186928	0.290288348750799	135	48
SLC4A4	ENSG00000080493.15	4	71186757	71572087	0.613088101444971	0.375139876802002	135	48
SMARCA2	ENSG00000080503.22	9	1980290	2193624	0.773517839090283	0.738274813388673	135	48
SESN1	ENSG00000080546.13	6	108986437	109094819	0.873563198133001	0.798375254609905	135	48
COL5A3	ENSG00000080573.6	19	9959561	10010471	0.780567395804806	0.574791700688007	135	48
SRCAP	ENSG00000080603.16	16	30699141	30741409	0.785450619237722	0.756712938444171	135	48
PUM3	ENSG00000080608.9	9	2720469	2844241	0.0028012490311359	1.06204773483561e-05	135	48
CPB2	ENSG00000080618.13	13	46053186	46105076	0.809272961652366	0.757082630223589	135	48
CHRNA3	ENSG00000080644.15	15	78593052	78621295	0.404045977193436	0.257949238250748	135	48
KCNN2	ENSG00000080709.14	5	114360945	114496500	0.24826543702198	0.158745098289837	135	48
CNOT4	ENSG00000080802.18	7	135361795	135510127	0.168575491398757	0.0428890493225626	135	48
PSEN1	ENSG00000080815.18	14	73136418	73223691	0.0132281053861484	0.000701612432214702	135	48
CPOX	ENSG00000080819.6	3	98521132	98593723	0.488285474443105	0.4049791087159	135	48
CLDND1	ENSG00000080822.16	3	98500840	98523066	0.00693805509266174	4.84255749189653e-05	135	48
MOK	ENSG00000080823.22	14	102224500	102305200	0.0888396875613303	0.0206556471248441	135	48
HSP90AA1	ENSG00000080824.18	14	102080738	102139502	0.395190052367468	0.220470939000304	135	48
RBL1	ENSG00000080839.11	20	36996349	37095784	0.0540487412740387	0.00356810507086663	135	48
DLGAP4	ENSG00000080845.17	20	36306336	36528637	0.0191193139824439	0.00519942308267614	135	48
IGSF9B	ENSG00000080854.14	11	133908564	133956985	0.577993730624781	0.156927189511717	135	48
AP4E1	ENSG00000081014.10	15	50908672	51005900	0.0292135977651045	0.000249771664776582	135	48
RSBN1	ENSG00000081019.13	1	113761832	113812378	0.838585883864884	0.76711272873854	135	48
MAGI3	ENSG00000081026.18	1	113390749	113685923	0.812164879714264	0.708755323034685	135	48
CXCL2	ENSG00000081041.8	4	74097035	74099293	0.111928812531906	0.0145791286428892	135	48
AFP	ENSG00000081051.7	4	73431138	73456174	0.118235868935921	0.00404689057539018	135	48
COL4A4	ENSG00000081052.11	2	227002711	227164113	0.259178075084064	0.0670128343563304	135	48
TCF7	ENSG00000081059.19	5	134114711	134148229	0.282258915677619	0.117271039507772	135	48
OSTM1	ENSG00000081087.14	6	108041409	108165854	0.443089238973978	0.235879134480685	135	48
CDH7	ENSG00000081138.13	18	65750252	65890341	0.438015982008893	0.260058590938817	135	48
IMPG2	ENSG00000081148.11	3	101222546	101320560	0.0474397098738231	0.00341288729400111	135	48
PCNP	ENSG00000081154.11	3	101574095	101594437	0.0326350134423971	0.00535550210237055	135	48
EXD2	ENSG00000081177.18	14	69191511	69244020	0.242860404007066	0.136156320775852	135	48
ARG2	ENSG00000081181.7	14	67619798	67651720	0.431691063174767	0.25621454462455	135	48
MEF2C	ENSG00000081189.15	5	88717117	88904257	0.499633074363289	0.212707586411458	135	48
PTPRC	ENSG00000081237.18	1	198638671	198757283	0.78117803238978	0.730447471378249	135	48
CACNA1S	ENSG00000081248.10	1	201039512	201112566	0.0861624438964468	0.000802030897613663	135	48
PKP1	ENSG00000081277.12	1	201283452	201332993	0.0116568925577972	0.000199163951102771	135	48
UBA5	ENSG00000081307.12	3	132654446	132678097	0.130371512593383	0.0733552630382158	135	48
STK17B	ENSG00000081320.10	2	196133566	196176503	0.0212373174756682	0.000441228994158857	135	48
CDC14B	ENSG00000081377.16	9	96491337	96619830	0.00825556743075567	0.000107659269375195	135	48
ZNF510	ENSG00000081386.12	9	96755865	96778129	0.000728726950973167	9.54894361275992e-05	135	48
LRP2	ENSG00000081479.12	2	169127109	169362685	0.143719477188897	0.0640691003162715	135	48
ZNF506	ENSG00000081665.13	19	19785839	19821751	0.203323547244551	0.0892871350132628	135	48
JMJD4	ENSG00000081692.12	1	227731189	227734816	0.19116494046554	0.0485721150141888	135	48
DUSP12	ENSG00000081721.11	1	161749758	161757238	0.865899571946125	0.797210158157546	135	48
AACS	ENSG00000081760.16	12	125065379	125143320	0.380270834265389	0.152387874314859	135	48
KIAA0141	ENSG00000081791.8	5	141923808	141942047	0.37465610548808	0.163215306637165	135	48
CADPS2	ENSG00000081803.15	7	122318425	122886759	0.0724764810343339	0.0184743704490149	135	48
PCDHB4	ENSG00000081818.3	5	141121799	141125623	0.00208988021126178	5.57920755107864e-05	135	48
PCDHA6	ENSG00000081842.17	5	140827958	140831224	0.411201201806384	0.0779020648787803	135	48
PCDHGA2	ENSG00000081853.14	5	141338760	141343302	0.0597687563580714	0.00991472327261602	135	48
HSPB11	ENSG00000081870.11	1	53916574	53945929	0.323585525842536	0.0317824130933923	135	48
PHLPP1	ENSG00000081913.13	18	62715450	62980433	0.872125456260771	0.838554710005457	135	48
ATP8B1	ENSG00000081923.11	18	57646426	57803101	0.0252438318230324	0.00524359306787222	135	48
IL12RB2	ENSG00000081985.10	1	67307364	67396900	0.502487527320959	0.299954952281294	135	48
SMARCD3	ENSG00000082014.16	7	151238828	151277896	0.010911098313188	0.000763533304444062	135	48
WDR70	ENSG00000082068.8	5	37379212	37753435	0.964618128497188	0.936708115949483	135	48
FYB	ENSG00000082074.15	5	39105236	39274528	0.323287612810202	0.146629148194862	135	48
MPP4	ENSG00000082126.17	2	201644870	201698694	0.265544716411054	0.126312600087349	135	48
STRADB	ENSG00000082146.12	2	201388002	201480846	0.0750439256143558	0.0259939815873193	135	48
BZW1	ENSG00000082153.17	2	200810594	200827338	0.0185927753638497	0.00152567792133457	135	48
PGR	ENSG00000082175.14	11	101029624	101130524	0.173509973219317	0.0647289221487854	135	48
C1QTNF3	ENSG00000082196.20	5	34019448	34043832	0.00285581841280825	2.05863218901187e-05	135	48
ME2	ENSG00000082212.12	18	50878734	50954257	0.385400252359536	0.18456491053558	135	48
C5orf22	ENSG00000082213.17	5	31532266	31555058	0.041525286805959	0.00449411424248793	135	48
CCNT2	ENSG00000082258.12	2	134918235	134959342	0.673886526820162	0.40818533828041	135	48
FAM135A	ENSG00000082269.16	6	70413063	70561174	0.0576052567732181	0.000894979427242309	135	48
COL19A1	ENSG00000082293.12	6	69866571	70209976	0.259901402098991	0.105065284607028	135	48
EPB41L3	ENSG00000082397.17	18	5392381	5630700	0.648614638908688	0.537347594230185	135	48
COBLL1	ENSG00000082438.15	2	164653624	164843679	0.0802191723359335	0.0379813980162711	135	48
KCNK2	ENSG00000082482.13	1	215005775	215237093	0.188623944901622	0.107180613892154	135	48
SERTAD4	ENSG00000082497.11	1	210232973	210246631	0.895298842135424	0.843320025827414	135	48
TRAF5	ENSG00000082512.14	1	211326615	211374946	0.575387804493559	0.198326133116955	135	48
MRPL22	ENSG00000082515.17	5	154941070	154969411	0.0403678375429554	0.000474066777885391	135	48
GEMIN5	ENSG00000082516.8	5	154887416	154938209	0.0522762394587549	0.000274370819287363	135	48
OPRK1	ENSG00000082556.10	8	53225716	53251697	0.302205421918702	0.196602170096577	135	48
NFE2L1	ENSG00000082641.15	17	48048329	48061487	0.166894666212416	0.105229987811856	135	48
SEMA5B	ENSG00000082684.14	3	122909193	123028605	0.114736454762225	0.00176130098875224	135	48
GSK3B	ENSG00000082701.14	3	119821323	120094417	0.396416488261846	0.13175808872759	135	48
ITGB5	ENSG00000082781.11	3	124761948	124901418	0.749410280973275	0.651568314100102	135	48
ERC1	ENSG00000082805.19	12	990609	1495933	0.0169458674298262	0.000704754521991541	135	48
XPO1	ENSG00000082898.16	2	61477849	61538626	0.779091434495876	0.549317830703886	135	48
RNF13	ENSG00000082996.19	3	149812708	149962139	0.766495279900116	0.694882972535106	135	48
TRPM3	ENSG00000083067.22	9	70529063	71446835	0.529743036698148	0.367812049449116	135	48
PALB2	ENSG00000083093.9	16	23603160	23641310	0.0350834505185441	7.5542096665139e-05	135	48
DOPEY1	ENSG00000083097.14	6	83067666	83171350	0.242073339199384	0.0667785287612434	135	48
LYRM2	ENSG00000083099.10	6	89568144	89638753	0.255144936713167	0.0485405027787437	135	48
BCKDHB	ENSG00000083123.14	6	80106647	80346270	0.304548983414984	0.0477170283513091	135	48
KAT6A	ENSG00000083168.9	8	41929479	42051990	0.0519808747946291	0.00212955358416832	135	48
ZCCHC6	ENSG00000083223.17	9	86287733	86354454	0.885799910835628	0.802481084978073	135	48
ULK2	ENSG00000083290.19	17	19770830	19867936	0.020883281269265	0.00165637223766994	135	48
GRHL2	ENSG00000083307.10	8	101492432	101669726	0.0820696494759777	0.00143300444095896	135	48
TNPO1	ENSG00000083312.17	5	72816566	72916733	0.749388465529706	0.664131126854614	135	48
PLOD1	ENSG00000083444.16	1	11934205	11975538	0.891686742953315	0.819411646813439	135	48
P2RX5	ENSG00000083454.21	17	3672199	3696404	0.796352210256269	0.655324784392829	135	48
ITGAE	ENSG00000083457.11	17	3714628	3801243	0.150585509968577	0.0120281471740362	135	48
DIS3	ENSG00000083520.14	13	72752169	72782058	0.103347613553287	0.0111381631226891	135	48
PIBF1	ENSG00000083535.15	13	72782097	73016461	0.28514713867815	0.129797717576187	135	48
TDRD3	ENSG00000083544.13	13	60396457	60573878	0.500359462205286	0.403517410554875	135	48
NUFIP1	ENSG00000083635.7	13	44939249	44989483	0.0279561808375384	0.00260026598285938	135	48
PDS5B	ENSG00000083642.18	13	32586427	32778019	0.588656317696997	0.389439147491276	135	48
OXCT1	ENSG00000083720.12	5	41730065	41870519	0.0019925500385258	0.000214339578620491	135	48
CYLD	ENSG00000083799.17	16	50742050	50801935	0.116199081121073	0.00236959374310552	135	48
SLC27A5	ENSG00000083807.9	19	58479512	58512065	0.177297335826953	0.0613380934893677	135	48
ZNF324	ENSG00000083812.11	19	58467045	58474016	0.630593384828269	0.341151626212667	135	48
ZNF671	ENSG00000083814.13	19	57719751	57727624	0.98660838499081	0.969719297071927	135	48
ZNF416	ENSG00000083817.8	19	57571566	57578098	0.492044371116076	0.309806005922068	135	48
ZNF586	ENSG00000083828.15	19	57769655	57819740	0.230361443833127	0.00943591464935254	135	48
ZNF446	ENSG00000083838.15	19	58475764	58481230	0.286556570128514	0.0851883862415782	135	48
ZNF264	ENSG00000083844.10	19	57191500	57222846	0.711917100436716	0.532706035945795	135	48
RPS5	ENSG00000083845.8	19	58386400	58394806	0.522592868605794	0.217978854096352	135	48
FAT1	ENSG00000083857.13	4	186587783	186726722	0.00489809410199802	0.000565595542214813	135	48
YTHDC1	ENSG00000083896.12	4	68310387	68350089	0.412405084551127	0.0873910268514755	135	48
CHMP2B	ENSG00000083937.8	3	87227271	87255548	0.514716530529656	0.423272734156855	135	48
SMAP2	ENSG00000084070.11	1	40344850	40423326	0.0320831243421752	0.00644584763044494	135	48
PPIE	ENSG00000084072.16	1	39692182	39763914	0.319853765478262	0.163583823415736	135	48
ZMPSTE24	ENSG00000084073.8	1	40258107	40294184	0.68900731369894	0.553531964120873	135	48
STARD7	ENSG00000084090.13	2	96184859	96208415	0.0102895750883778	0.000117806164954579	135	48
NOA1	ENSG00000084092.6	4	56963370	56978639	0.0578124626182471	0.00528635077871758	135	48
REST	ENSG00000084093.16	4	56907876	56935844	0.141513766985327	0.0285350623016919	135	48
SSH1	ENSG00000084112.14	12	108778272	108857590	0.0751892812044486	0.0267593415803127	135	48
GSTP1	ENSG00000084207.15	11	67583595	67586660	0.406150420804461	0.000105718450089213	135	48
APLP2	ENSG00000084234.16	11	130069837	130144811	0.601298841106246	0.278738064268843	135	48
FAM234B	ENSG00000084444.13	12	13044284	13142521	0.991303522764974	0.986646490001008	135	48
SLCO1A2	ENSG00000084453.16	12	21264600	21419594	0.155182794799309	0.0837911994134119	135	48
WBP11	ENSG00000084463.7	12	14784579	14803540	0.00176637736582477	9.58714173769969e-05	135	48
EIF3I	ENSG00000084623.11	1	32222019	32231604	0.162384938935458	0.0779042074115715	135	48
NKAIN1	ENSG00000084628.9	1	31179745	31239554	0.223810498852428	0.0510863160562516	135	48
COL16A1	ENSG00000084636.17	1	31652247	31704319	0.00566674934285391	0.000117996232670309	135	48
TXLNA	ENSG00000084652.15	1	32179686	32198285	0.680201211371229	0.615785513368581	135	48
NCOA1	ENSG00000084676.15	2	24491914	24770702	0.0112672761392269	0.000657094225016615	135	48
AGBL5	ENSG00000084693.15	2	27042364	27070471	0.649401692729206	0.46657695043173	135	48
EFR3B	ENSG00000084710.13	2	25042130	25159137	0.045063295987382	0.00900087252272669	135	48
KIF3C	ENSG00000084731.14	2	25926596	25982749	0.970741816964889	0.946014082194763	135	48
RAB10	ENSG00000084733.10	2	26034110	26137454	0.134188235677407	0.0791687137697025	135	48
GCKR	ENSG00000084734.8	2	27496842	27523684	0.226591503760141	0.0421503768650664	135	48
HADHA	ENSG00000084754.10	2	26190635	26244726	0.120279739340733	0.061276137763496	135	48
MAPRE3	ENSG00000084764.10	2	26970612	27027196	0.688506025489991	0.543528816643592	135	48
CAD	ENSG00000084774.13	2	27217390	27243943	0.0449592988851166	0.0192083224885103	135	48
CD59	ENSG00000085063.14	11	33702668	33736445	0.224240177471432	0.095466096914263	135	48
CD82	ENSG00000085117.11	11	44564427	44620363	0.641639145899654	0.484098862635401	135	48
AK6	ENSG00000085231.13	5	69350984	69355953	0.440937819631547	0.160436134296992	135	48
FCN1	ENSG00000085265.10	9	134905890	134917963	0.112233713423148	0.0376480704266697	135	48
MYNN	ENSG00000085274.15	3	169772831	169789716	0.469869625456582	0.22437689551734	135	48
MECOM	ENSG00000085276.17	3	169083499	169663618	0.452983533384182	0.253536404549235	135	48
SCAMP1	ENSG00000085365.17	5	78360583	78479071	0.0919671591192632	0.0244863381362155	135	48
PREP	ENSG00000085377.13	6	105277565	105403084	0.38522133451674	0.284744685265898	135	48
HACE1	ENSG00000085382.11	6	104728093	104859919	0.0314882660615764	0.00122396565724215	135	48
SEH1L	ENSG00000085415.15	18	12947133	12987536	0.895569544169973	0.846398610672799	135	48
WDR47	ENSG00000085433.15	1	108970214	109042113	0.0265138145179539	0.00364532555796259	135	48
WDFY1	ENSG00000085449.14	2	223855716	223945387	0.307892441362498	0.124302537617297	135	48
OVGP1	ENSG00000085465.12	1	111414314	111427777	0.705815956409159	0.576252365942587	135	48
SLC25A24	ENSG00000085491.15	1	108134036	108199925	0.0147740786481242	0.000295300085276224	135	48
MAP3K4	ENSG00000085511.19	6	161022194	161117385	0.0332501549608681	0.00450939013995667	135	48
PILRA	ENSG00000085514.15	7	100373445	100400099	0.843237555578762	0.749784172174942	135	48
IGSF9	ENSG00000085552.16	1	159927039	159945604	0.133761563063354	0.0286857129242133	135	48
ABCB1	ENSG00000085563.14	7	87503633	87713323	0.0546083082633014	0.0201613330197206	135	48
ZNF213	ENSG00000085644.13	16	3129777	3142805	0.371271605376222	0.171000407703534	135	48
AKR1B1	ENSG00000085662.13	7	134442350	134459252	0.664860312225648	0.510757555509182	135	48
CPNE3	ENSG00000085719.12	8	86514427	86561498	0.20012623988386	0.105209977999031	135	48
RRN3	ENSG00000085721.12	16	15060022	15094317	0.760340877152453	0.706366025442677	135	48
CTTN	ENSG00000085733.15	11	70398489	70436584	0.102101293569221	0.0435267400091689	135	48
WNT11	ENSG00000085741.12	11	76186325	76210736	0.0150731067970342	0.00455728778332108	135	48
MTIF2	ENSG00000085760.14	2	55236595	55269347	0.64398910418023	0.476339955083232	135	48
DDHD2	ENSG00000085788.13	8	38225218	38262833	0.0871912557980532	0.0303534894303347	135	48
TTC39A	ENSG00000085831.15	1	51287258	51345116	0.127825303592835	0.0706350278996875	135	48
EPS15	ENSG00000085832.16	1	51354263	51519328	0.0235575184175792	0.000673810704477897	135	48
ORC1	ENSG00000085840.12	1	52372829	52404459	0.00509950084734197	0.000663910577945993	135	48
MGST2	ENSG00000085871.8	4	139665768	139740745	0.120899771614054	0.0364681208860006	135	48
CHERP	ENSG00000085872.14	19	16517889	16542530	0.231360879662526	0.118898156845583	135	48
ATG16L1	ENSG00000085978.21	2	233210051	233295674	0.156989295790658	0.0631204599125146	135	48
USP40	ENSG00000085982.13	2	233475520	233566782	0.0202628465551827	2.98676166565994e-05	135	48
POMGNT1	ENSG00000085998.13	1	46188682	46198443	0.0710536432057179	0.0119755920449601	135	48
RAD54L	ENSG00000085999.11	1	46247688	46274717	0.8435792571211	0.826655272225092	135	48
MAST2	ENSG00000086015.20	1	45786987	46036124	0.536864887371531	0.301628107007184	135	48
DNAJA1	ENSG00000086061.15	9	33025211	33039907	0.333653180756402	0.162219570610895	135	48
B4GALT1	ENSG00000086062.12	9	33104082	33167356	0.613131561977252	0.429212418171673	135	48
CHMP5	ENSG00000086065.13	9	33264879	33282069	0.00344019207676748	0.000455575282919709	135	48
NFX1	ENSG00000086102.18	9	33290511	33371157	0.190526485457394	0.0404728629751554	135	48
AQP6	ENSG00000086159.12	12	49967239	49977139	0.759126332222979	0.700370803274027	135	48
DIMT1	ENSG00000086189.9	5	62387254	62403939	0.861205162380999	0.761022793606178	135	48
IPO11	ENSG00000086200.16	5	62403972	62628582	0.293783992917791	0.149376995828306	135	48
FOLH1	ENSG00000086205.16	11	49146635	49208670	0.484568300576801	0.141079937681533	135	48
EIF2AK1	ENSG00000086232.12	7	6022244	6059230	0.0300859246457948	0.000745776012279423	135	48
NME8	ENSG00000086288.11	7	37848597	37900401	0.539142773296194	0.165781286153634	135	48
EPDR1	ENSG00000086289.11	7	37920561	37951941	0.0180196174823595	0.00183877786001235	135	48
SNX10	ENSG00000086300.15	7	26291895	26374329	0.0277455265485688	0.00243306324342667	135	48
SEPHS1	ENSG00000086475.14	10	13317424	13348298	0.0364806630228541	0.00111070884112814	135	48
MRPL28	ENSG00000086504.15	16	367384	370527	0.641033836063416	0.482088856984601	135	48
HBQ1	ENSG00000086506.2	16	180453	181181	0.258782493045176	0.127861441848627	135	48
ITPKC	ENSG00000086544.2	19	40717103	40740855	0.0114361767747196	0.000189893385125271	135	48
FAT2	ENSG00000086570.12	5	151504093	151568944	0.0652193382079329	0.0155225894529023	135	48
RBM22	ENSG00000086589.11	5	150690794	150701107	0.0099064967807281	0.00290142910271167	135	48
TMED2	ENSG00000086598.10	12	123585562	123598577	0.888516155028744	0.819646884869719	135	48
ERO1B	ENSG00000086619.13	1	236215555	236281985	0.0067442407033483	7.6165195215695e-05	135	48
ZFAND6	ENSG00000086666.18	15	80059568	80138393	0.0234286746718182	0.00599423842161886	135	48
LAT2	ENSG00000086730.16	7	74199652	74229834	0.272562210925062	0.145557010553207	135	48
ZW10	ENSG00000086827.8	11	113733187	113773811	0.384479548140597	0.308198408817397	135	48
ALG9	ENSG00000086848.14	11	111782195	111871581	0.558765628606693	0.403799629208261	135	48
MYBPC2	ENSG00000086967.9	19	50432903	50466321	0.706179197951627	0.603095895277423	135	48
NOX4	ENSG00000086991.12	11	89324356	89498187	0.150628797082188	0.0617709052868387	135	48
ACOX3	ENSG00000087008.15	4	8366282	8440723	0.078599946622996	0.0173986507200535	135	48
MTMR2	ENSG00000087053.18	11	95832882	95925315	0.192492419425355	0.0809786625158287	135	48
PPP1R15A	ENSG00000087074.7	19	48872392	48876057	0.0712378495656645	0.0046491462273893	135	48
HSD17B14	ENSG00000087076.8	19	48813017	48836678	0.00696880627822277	7.43424127832929e-06	135	48
TRIP6	ENSG00000087077.13	7	100867138	100873454	0.444575207500284	0.241796346991288	135	48
ACHE	ENSG00000087085.13	7	100889994	100896974	0.947518452331093	0.87192713121464	135	48
FTL	ENSG00000087086.14	19	48965301	48966878	0.228359614895432	0.0421936065420952	135	48
SRRT	ENSG00000087087.18	7	100875126	100888664	0.0438749681834942	0.000128163716587551	135	48
BAX	ENSG00000087088.19	19	48954877	48961798	0.636452452307735	0.565506643723907	135	48
NLK	ENSG00000087095.12	17	28041737	28196381	0.0459837720719543	0.00546672088851253	135	48
PIGS	ENSG00000087111.20	17	28553383	28571872	0.0765996568864829	0.0144600448609415	135	48
ADAMTS2	ENSG00000087116.14	5	179110851	179345430	0.144361718667922	0.0344535840773934	135	48
ATXN7L3	ENSG00000087152.15	17	44191805	44200113	0.0747858469397627	0.0203789176938831	135	48
PGS1	ENSG00000087157.18	17	78378640	78425114	0.620843264559266	0.288716746343105	135	48
PSMC5	ENSG00000087191.12	17	63827672	63832026	0.970773178144094	0.955891912737924	135	48
UIMC1	ENSG00000087206.16	5	176905005	177022602	0.10577905907624	0.00752441322160793	135	48
CETP	ENSG00000087237.10	16	56961850	56983845	0.444332783167862	0.1298373812762	135	48
MMP2	ENSG00000087245.12	16	55389700	55506691	0.925774206356722	0.880870378985762	135	48
MT3	ENSG00000087250.8	16	56589074	56591088	0.011399660689306	0.00180890844430432	135	48
LPCAT2	ENSG00000087253.12	16	55508998	55586670	0.749568365566987	0.689243340677364	135	48
GNAO1	ENSG00000087258.14	16	56191347	56357457	0.552541980414282	0.438830983596687	135	48
OGFOD1	ENSG00000087263.16	16	56451490	56479100	0.42213241166885	0.298913675995416	135	48
SH3BP2	ENSG00000087266.15	4	2793023	2841098	0.0388069854468857	0.00321534540828983	135	48
NOP14	ENSG00000087269.15	4	2938143	2963385	0.977150008265009	0.960946386403313	135	48
ADD1	ENSG00000087274.16	4	2843857	2930076	0.703784584335176	0.331421904828784	135	48
L2HGDH	ENSG00000087299.11	14	50237563	50312325	0.117562074477552	0.0506315622142754	135	48
TXNDC16	ENSG00000087301.8	14	52430590	52552522	0.309741714870872	0.142316652788814	135	48
C14orf166	ENSG00000087302.8	14	51989475	52010691	0.888289953003669	0.864451458244823	135	48
NID2	ENSG00000087303.17	14	52010876	52069228	0.837964231651611	0.761917168904176	135	48
GMCL1	ENSG00000087338.4	2	69829642	69881396	0.012035324323437	0.000771315922104227	135	48
SF3B2	ENSG00000087365.15	11	66050729	66069308	0.698460385211243	0.501627174998446	135	48
KLHL42	ENSG00000087448.9	12	27780020	27803040	0.357151011311135	0.254843594632103	135	48
GNAS	ENSG00000087460.24	20	58840845	58911192	0.0400927216981774	0.00247108243369687	135	48
DNM1L	ENSG00000087470.17	12	32679200	32745650	0.0102967957517536	5.19712983731702e-05	135	48
PTHLH	ENSG00000087494.15	12	27958084	27972705	0.933067354956252	0.862296708564646	135	48
PHACTR3	ENSG00000087495.16	20	59577509	59847711	0.246749888303564	0.0367239536112738	135	48
ERGIC2	ENSG00000087502.17	12	29337352	29381189	0.847161531900807	0.788937079151062	135	48
TFAP2C	ENSG00000087510.6	20	56629302	56639283	0.0472640611304245	0.00270109357046789	135	48
AURKA	ENSG00000087586.17	20	56369389	56392337	0.709046008645296	0.5444485506279	135	48
CASS4	ENSG00000087589.16	20	56412112	56460387	0.156974279645536	0.00579516202480562	135	48
AAMDC	ENSG00000087884.14	11	77821109	77918432	0.026448800189386	0.00215787049572022	135	48
RFX2	ENSG00000087903.12	19	5993164	6199572	0.645926949792812	0.261503567270152	135	48
METTL2A	ENSG00000087995.15	17	62423867	62450822	0.345179732111795	0.197280220888934	135	48
SULT2B1	ENSG00000088002.11	19	48552075	48599425	0.726053188136807	0.346759484084336	135	48
ALG6	ENSG00000088035.15	1	63367590	63438562	0.26167813238917	0.0632154049521292	135	48
CNOT3	ENSG00000088038.17	19	54137728	54154455	0.897023558962412	0.796167511371203	135	48
GP6	ENSG00000088053.11	19	55013705	55038264	0.849401121696247	0.806939857570078	135	48
PTPN4	ENSG00000088179.8	2	119759631	119983818	0.426161278724552	0.311209830886483	135	48
DDX18	ENSG00000088205.12	2	117814650	117832379	0.625411422046048	0.540329776302382	135	48
KHSRP	ENSG00000088247.17	19	6413348	6424794	0.955759954860324	0.936596524907247	135	48
GNA11	ENSG00000088256.8	19	3094410	3124004	0.441328178242402	0.0933717280586965	135	48
ASAP3	ENSG00000088280.18	1	23428563	23484568	0.451849760860299	0.231235943465175	135	48
EDEM2	ENSG00000088298.12	20	35115357	35147364	0.170644391355834	0.0250332288110338	135	48
DNMT3B	ENSG00000088305.18	20	32762385	32809356	0.101471182400534	0.0192774105252576	135	48
REM1	ENSG00000088320.3	20	31475293	31484905	0.151768198946636	0.0950384351539778	135	48
TPX2	ENSG00000088325.15	20	31739271	31801805	0.0219297662320415	0.00340890896873543	135	48
PDRG1	ENSG00000088356.5	20	31944964	31952092	0.0284919279741103	0.000269099885627315	135	48
EPB41L1	ENSG00000088367.21	20	36091504	36232799	0.420319032020693	0.185940423346186	135	48
DOCK9	ENSG00000088387.18	13	98793429	99086625	0.715207790921837	0.619394681725269	135	48
ANKRD10	ENSG00000088448.14	13	110878540	110915069	0.038825318006781	0.00451318044707015	135	48
TGDS	ENSG00000088451.10	13	94574051	94596257	0.0444107288606533	0.00183521479762346	135	48
DOCK3	ENSG00000088538.12	3	50675241	51384198	0.272413102280261	0.0488998500967219	135	48
C3orf18	ENSG00000088543.14	3	50558025	50570930	0.057500520212923	0.0100962973855666	135	48
COQ9	ENSG00000088682.13	16	57447529	57461275	0.370282122813312	0.0284839400658887	135	48
KIF9	ENSG00000088727.12	3	47228026	47283451	0.0133898031297462	0.000749431381076972	135	48
ARHGAP28	ENSG00000088756.12	18	6729718	6915716	0.703030322326704	0.605624539893155	135	48
CRLS1	ENSG00000088766.11	20	6006090	6040053	0.446048857478219	0.145349551498067	135	48
PPP1R13B	ENSG00000088808.16	14	103733752	103847590	0.40634924230204	0.235302625317616	135	48
ATRN	ENSG00000088812.17	20	3471040	3651122	0.250918534763379	0.132016093135771	135	48
SMOX	ENSG00000088826.17	20	4120980	4187747	0.768732367176422	0.62311947378434	135	48
SIGLEC1	ENSG00000088827.12	20	3686970	3707128	0.488653354047526	0.334068474243585	135	48
FKBP1A	ENSG00000088832.16	20	1368978	1393172	0.935986442414103	0.874640136701967	135	48
NSFL1C	ENSG00000088833.17	20	1442162	1467692	0.925325993291641	0.857932886076793	135	48
SLC4A11	ENSG00000088836.12	20	3227417	3239190	0.898178622019034	0.841520218414438	135	48
C20orf194	ENSG00000088854.12	20	3249305	3407625	0.998875621695145	0.997767256052623	135	48
ZNF343	ENSG00000088876.11	20	2481817	2524702	0.436012054412386	0.305882446482912	135	48
EBF4	ENSG00000088881.20	20	2692878	2760108	0.147891591750737	0.00871066298015736	135	48
CPXM1	ENSG00000088882.7	20	2794069	2800637	0.142054929824224	0.00302317995026945	135	48
MAVS	ENSG00000088888.17	20	3846799	3876123	0.0509935973882118	0.00752205839152177	135	48
LZTS3	ENSG00000088899.14	20	3162617	3173592	0.741255841130646	0.693526314044814	135	48
F11	ENSG00000088926.13	4	186265945	186287823	0.388804124118327	0.190156069865758	135	48
XRN2	ENSG00000088930.7	20	21326279	21389827	0.486867950317451	0.276418875906347	135	48
KIZ	ENSG00000088970.15	20	21125983	21246622	0.387647596243607	0.289027056985801	135	48
DYNLL1	ENSG00000088986.10	12	120469850	120498493	0.865794724238052	0.819389197575487	135	48
TESC	ENSG00000088992.17	12	117038923	117099479	0.370270645642107	0.268694532779465	135	48
SNX5	ENSG00000089006.16	20	17941597	17968912	0.335706753355894	0.0735994852721493	135	48
RPL6	ENSG00000089009.15	12	112405199	112411442	0.0216963728063147	0.00717462353097111	135	48
SIRPG	ENSG00000089012.14	20	1629152	1657779	0.195273531978393	0.0746379555882369	135	48
MAPKAPK5	ENSG00000089022.13	12	111843103	111902238	0.277186552101445	0.0917605554131604	135	48
P2RX7	ENSG00000089041.16	12	121132819	121188032	0.124239564414668	0.0202608991354142	135	48
ESF1	ENSG00000089048.14	20	13714322	13784886	0.101661963879833	0.0425643812718785	135	48
RBBP9	ENSG00000089050.15	20	18486540	18497243	0.913880586216746	0.890485596113123	135	48
ANAPC5	ENSG00000089053.12	12	121308357	121399896	0.301473683343127	0.0910141524412434	135	48
SLC23A2	ENSG00000089057.14	20	4852356	5010293	0.377939882676588	0.241615797214552	135	48
SLC8B1	ENSG00000089060.11	12	113298759	113359493	0.642795263542437	0.305448788035998	135	48
TMEM230	ENSG00000089063.14	20	5068232	5113103	0.0118464139719326	0.000273623597126991	135	48
DZANK1	ENSG00000089091.16	20	18383367	18467126	0.0942683464257341	0.0303696900342843	135	48
KDM2B	ENSG00000089094.18	12	121429097	121580791	0.104965777154953	0.00320882635126506	135	48
CFAP61	ENSG00000089101.17	20	20056618	20360702	0.484001395594474	0.32169810974767	135	48
TASP1	ENSG00000089123.15	20	13389392	13638940	0.0434062662161415	9.88149623821267e-05	135	48
OAS1	ENSG00000089127.12	12	112906777	112933222	0.511339851096523	0.418960366083484	135	48
GCN1	ENSG00000089154.10	12	120127203	120194710	0.75899543545876	0.66341494942374	135	48
RPLP0	ENSG00000089157.15	12	120196686	120201235	0.371075795770074	0.0714505462091323	135	48
PXN	ENSG00000089159.16	12	120210520	120265771	0.739705212912739	0.650483824830545	135	48
SIRT4	ENSG00000089163.4	12	120302316	120313237	0.178349430168526	0.0344132347700696	135	48
RPH3A	ENSG00000089169.14	12	112570380	112898881	0.433563141203303	0.272380207620598	135	48
KIF16B	ENSG00000089177.18	20	16272104	16573434	0.148021006344005	0.0649606074325216	135	48
TRMT6	ENSG00000089195.14	20	5937235	5950558	0.582070005085263	0.510122792115127	135	48
CHGB	ENSG00000089199.9	20	5911430	5925361	0.686288806242315	0.4332152217576	135	48
PEBP1	ENSG00000089220.4	12	118136027	118145584	0.559751753798413	0.152559898396419	135	48
TBX5	ENSG00000089225.19	12	114353931	114408190	0.393904806880988	0.195893801094228	135	48
BRAP	ENSG00000089234.15	12	111642146	111685986	0.00629576169210602	0.000151058015423849	135	48
ERP29	ENSG00000089248.6	12	112013316	112023451	0.871746551916602	0.747500338086771	135	48
NOS1	ENSG00000089250.18	12	117208142	117452170	0.927301956178653	0.898238493528445	135	48
FUS	ENSG00000089280.18	16	31180110	31194871	5.20441293131145e-05	8.15584060350846e-07	135	48
FXYD5	ENSG00000089327.14	19	35154730	35169883	0.585769541061911	0.320864266468427	135	48
ZNF302	ENSG00000089335.20	19	34677639	34686397	0.158419297227985	0.0515522828813759	135	48
GRAMD1A	ENSG00000089351.14	19	34994784	35026471	0.452628999629401	0.359263975085969	135	48
FXYD3	ENSG00000089356.18	19	35115879	35124324	0.37749781072336	0.0789316530671505	135	48
CDIP1	ENSG00000089486.16	16	4510675	4538828	0.766187061582866	0.541933317300509	135	48
CMTM1	ENSG00000089505.17	16	66566393	66579137	0.107539932160223	0.0352267250723625	135	48
KCNH4	ENSG00000089558.8	17	42156891	42181278	0.31133183695718	0.0653608342519598	135	48
GANAB	ENSG00000089597.16	11	62624826	62646726	0.111684929107287	0.025421593492768	135	48
GMIP	ENSG00000089639.10	19	19629476	19643667	0.00366120575737489	0.000234440078867325	135	48
BIRC5	ENSG00000089685.14	17	78214186	78225636	0.802296661904283	0.690626847537451	135	48
LAG3	ENSG00000089692.8	12	6772519	6778453	0.479721175788954	0.352568568925036	135	48
MLF2	ENSG00000089693.10	12	6747996	6767475	0.771496148421503	0.559281420668803	135	48
OTUB2	ENSG00000089723.9	14	94026329	94048290	0.297588765160234	0.143956703598363	135	48
DDX24	ENSG00000089737.16	14	94048931	94081245	0.0011672581361933	0.000158775744201233	135	48
ZBTB25	ENSG00000089775.11	14	64449106	64505213	0.60667343969751	0.511598673048823	135	48
NECAP1	ENSG00000089818.17	12	8076939	8097859	0.531274018959686	0.4136167489213	135	48
ANKRD24	ENSG00000089847.12	19	4183354	4224814	0.123588192525368	0.00629972090960771	135	48
DHX32	ENSG00000089876.11	10	125836554	125896436	0.186122983811644	0.0483308105241091	135	48
RCOR1	ENSG00000089902.9	14	102592661	102730576	0.19938177740723	0.047044184970696	135	48
GPATCH2L	ENSG00000089916.17	14	76151916	76254342	0.994788861157271	0.989734419781195	135	48
LTBP4	ENSG00000090006.17	19	40592883	40629818	0.992717530190345	0.986759034575004	135	48
BLVRB	ENSG00000090013.9	19	40447789	40465840	0.0330934413585188	0.0123933134587582	135	48
SLC9A1	ENSG00000090020.10	1	27098815	27166981	0.00267139693093945	5.18629839736753e-05	135	48
SPTLC1	ENSG00000090054.13	9	92031999	92115384	0.00937823883622361	0.00428506559774229	135	48
PAPOLA	ENSG00000090060.17	14	96502373	96567111	0.103807408574052	0.0505163319034349	135	48
CCNK	ENSG00000090061.17	14	99481169	99535044	0.134153370574051	0.0403241675179652	135	48
PCBP4	ENSG00000090097.21	3	51957505	51968410	0.0453615438572196	0.0187293935776213	135	48
RGS1	ENSG00000090104.11	1	192575727	192580031	0.403444881525758	0.0164760729825775	135	48
YPEL3	ENSG00000090238.11	16	30092314	30096244	0.0966975301139407	0.0329929351227975	135	48
MRPS33	ENSG00000090263.15	7	141002610	141015228	0.755258875018136	0.637092477931318	135	48
NDUFB2	ENSG00000090266.12	7	140696821	140706646	0.676477690462227	0.58968054575031	135	48
NUDC	ENSG00000090273.13	1	26902282	26946862	0.89837732967734	0.869173987180862	135	48
MAEA	ENSG00000090316.15	4	1289851	1340137	0.0291102510490934	0.00169395562054264	135	48
ICAM1	ENSG00000090339.8	19	10270835	10285800	0.0433043725363053	0.00844275058689503	135	48
STRN4	ENSG00000090372.14	19	46719507	46746994	0.123097125795476	0.018966294971977	135	48
IRAK3	ENSG00000090376.10	12	66188879	66254622	0.769064528524093	0.638027228431988	135	48
LYZ	ENSG00000090382.6	12	69348341	69354234	0.384788676128481	0.116964249133477	135	48
MUL1	ENSG00000090432.6	1	20499448	20508161	0.0312277363491901	0.000248017500132611	135	48
TFAP4	ENSG00000090447.11	16	4257186	4273075	0.289037488295072	0.0178557541337872	135	48
PDCD7	ENSG00000090470.14	15	65117379	65133836	0.0279078043761433	0.00110251053973071	135	48
SPG21	ENSG00000090487.10	15	64963021	64990310	0.0588990071880861	0.00147288575625786	135	48
FETUB	ENSG00000090512.11	3	186635969	186653141	0.0391521640191357	0.0013821259082586	135	48
DNAJB11	ENSG00000090520.11	3	186567403	186585800	0.434668410208787	0.268345687722728	135	48
P3H2	ENSG00000090530.9	3	189956728	190122437	0.916271211483349	0.868158392360443	135	48
THPO	ENSG00000090534.17	3	184371935	184378144	0.295613225457922	0.112828482837536	135	48
CHRD	ENSG00000090539.15	3	184380073	184389829	0.149683680764073	0.0407850455602769	135	48
FLT3LG	ENSG00000090554.12	19	49474207	49486231	0.767275661215173	0.679940735518949	135	48
RAB11FIP3	ENSG00000090565.15	16	425619	523011	0.612780240381265	0.485362502420212	135	48
GNPTG	ENSG00000090581.9	16	1351923	1363204	0.827539187741072	0.587718205452641	135	48
ZNF268	ENSG00000090612.20	12	133181409	133214831	0.0407280341638869	0.00605864193357595	135	48
GOLGA3	ENSG00000090615.14	12	132768909	132828858	0.313325639555549	0.157802159487437	135	48
PABPC4	ENSG00000090621.13	1	39560816	39576790	0.113698084884238	0.0200402589021825	135	48
CD209	ENSG00000090659.17	19	7739994	7747564	0.613498893934547	0.480964367915024	135	48
CERS4	ENSG00000090661.11	19	8206736	8262421	0.0579433497567701	0.00182551564259895	135	48
MCOLN1	ENSG00000090674.15	19	7522626	7534003	0.196885654914475	0.0234223671907362	135	48
USP48	ENSG00000090686.15	1	21678298	21783606	0.153603738057394	0.0960169944489126	135	48
PDPR	ENSG00000090857.13	16	70113626	70162537	0.0279427836154357	0.00229041008962981	135	48
AARS	ENSG00000090861.15	16	70252295	70289543	0.32745736065989	0.118741398143557	135	48
GLG1	ENSG00000090863.11	16	74447427	74607144	0.0180034132363979	0.00172745823070909	135	48
TNRC6A	ENSG00000090905.18	16	24610209	24827632	0.171468065684944	0.0626913529166473	135	48
PLEKHG2	ENSG00000090924.14	19	39412585	39428415	0.686566015678425	0.413762601537978	135	48
DLL3	ENSG00000090932.10	19	39498895	39508481	0.0208724299378033	0.00528242152683163	135	48
NAT14	ENSG00000090971.4	19	55485004	55487568	0.152770912518304	0.0055053839342494	135	48
PITPNM2	ENSG00000090975.12	12	122983480	123150015	0.980005265184835	0.959207815181955	135	48
EXOC1	ENSG00000090989.17	4	55853616	55905034	0.518254671004931	0.0772559295438373	135	48
RBM27	ENSG00000091009.7	5	146203600	146289132	0.275908904309043	0.203353561117401	135	48
OSBPL8	ENSG00000091039.16	12	76351797	76559809	0.669353413205639	0.559417679561801	135	48
DTX2	ENSG00000091073.19	7	76461676	76505994	0.958603825887164	0.922967973639244	135	48
NLRC4	ENSG00000091106.18	2	32224453	32265854	0.435441297731737	0.145830556062563	135	48
PUS7	ENSG00000091127.13	7	105439661	105522267	0.927370392730836	0.88402789768384	135	48
NRCAM	ENSG00000091129.19	7	108147623	108456717	0.274735067697426	0.0772462727773801	135	48
LAMB1	ENSG00000091136.13	7	107923803	108003255	0.069858014298747	0.00394381367720612	135	48
SLC26A4	ENSG00000091137.11	7	107660635	107717809	0.755994671366701	0.59907557260922	135	48
DLD	ENSG00000091140.13	7	107890970	107931730	0.686624164531333	0.433352044786016	135	48
WDR7	ENSG00000091157.13	18	56651675	57036606	0.0541147815144732	0.00452766812296261	135	48
TXNL1	ENSG00000091164.12	18	56597208	56651600	0.262612848196991	0.108870363181881	135	48
ABCC6	ENSG00000091262.15	16	16148928	16223522	0.255852612420696	0.169813608960949	135	48
CMTM6	ENSG00000091317.7	3	32481312	32503408	0.0999965915749182	0.00673890280243713	135	48
ITGA6	ENSG00000091409.14	2	172427354	172506282	0.201910336347024	0.119158163134187	135	48
RAPGEF4	ENSG00000091428.17	2	172735274	173052893	0.325507712402201	0.140815459977459	135	48
MAP3K20	ENSG00000091436.16	2	173075435	173268010	0.0202455083897526	0.000352943640229814	135	48
FH	ENSG00000091483.6	1	241497603	241519761	0.154668992857899	0.0239868865049357	135	48
SEL1L3	ENSG00000091490.10	4	25747427	25863760	0.221441419874698	0.00994131075387349	135	48
TF	ENSG00000091513.14	3	133745956	133779006	0.862857295676284	0.787232397853474	135	48
CDV3	ENSG00000091527.15	3	133573730	133590261	0.102304854576255	0.0358961962952224	135	48
MYO15A	ENSG00000091536.16	17	18118582	18179802	0.158176893105039	0.0182547171456343	135	48
ALKBH5	ENSG00000091542.8	17	18183078	18209954	0.169266638143764	0.0825317805566615	135	48
APOH	ENSG00000091583.10	17	66212033	66256525	0.139206247848507	0.071561772843423	135	48
NLRP1	ENSG00000091592.15	17	5499427	5619424	0.29029116969869	0.106222769849228	135	48
PITPNM3	ENSG00000091622.15	17	6451470	6556494	0.391014491267059	0.185218928722837	135	48
SPAG7	ENSG00000091640.7	17	4959226	4967872	0.506330033430034	0.235002682934977	135	48
ORC6	ENSG00000091651.8	16	46689643	46698394	0.528305531665594	0.431666927346543	135	48
ZFHX4	ENSG00000091656.15	8	76681219	76867285	0.260382264929516	0.0630293717140026	135	48
SLC17A6	ENSG00000091664.7	11	22338246	22379503	0.378415554541036	0.0904494904457408	135	48
CPA1	ENSG00000091704.9	7	130380339	130388114	0.23356109681793	0.106081392689849	135	48
ZC3HC1	ENSG00000091732.15	7	130018286	130051451	0.118047019380901	0.00979103224977067	135	48
ESR1	ENSG00000091831.22	6	151656691	152129619	0.0142699669250364	0.000355520682717711	135	48
RGS17	ENSG00000091844.7	6	153004459	153131249	0.783608828796137	0.687012252834297	135	48
ANGPT2	ENSG00000091879.13	8	6499651	6563409	0.387690717040597	0.10222199699378	135	48
TMEM101	ENSG00000091947.9	17	44011188	44023946	0.877049526282072	0.774348009210417	135	48
CD200	ENSG00000091972.18	3	112332841	112362812	0.00130060680664263	2.22959818299291e-05	135	48
CCDC80	ENSG00000091986.15	3	112596794	112649530	0.022370387989004	0.000323267636094009	135	48
PSME1	ENSG00000092010.14	14	24136158	24138964	0.288619394437747	0.121859604829058	135	48
PPP2R3C	ENSG00000092020.10	14	35085467	35122517	0.0707888535714839	0.0105171211214268	135	48
HAUS4	ENSG00000092036.18	14	22946228	22957161	0.0739947724081793	0.00835128981004633	135	48
JPH4	ENSG00000092051.16	14	23568074	23578800	0.0283636005465645	0.00604307884368489	135	48
MYH7	ENSG00000092054.12	14	23412738	23435718	0.404235426591475	0.246021120216378	135	48
CEBPE	ENSG00000092067.5	14	23117304	23119616	0.10662904977008	0.0225077292285196	135	48
SLC7A8	ENSG00000092068.19	14	23125295	23183674	0.604755848585999	0.467440010164405	135	48
OSGEP	ENSG00000092094.10	14	20446668	20455105	0.343763230453633	0.0413058856583939	135	48
SLC22A17	ENSG00000092096.16	14	23346306	23352912	0.182317101329879	0.0719173367920912	135	48
RNF31	ENSG00000092098.16	14	24147379	24160661	0.0637765622718816	0.0212188092408731	135	48
SCFD1	ENSG00000092108.20	14	30622112	30735812	0.324676063082578	0.186836397631332	135	48
G2E3	ENSG00000092140.14	14	30559123	30620063	0.307974763353384	0.159301831967408	135	48
HECTD1	ENSG00000092148.12	14	31100112	31207804	0.115470026659989	0.0414192682038191	135	48
HNRNPC	ENSG00000092199.17	14	21209136	21269494	0.637072641472365	0.536666084750278	135	48
RPGRIP1	ENSG00000092200.12	14	21287939	21351301	0.114383976512237	0.00766145255627039	135	48
SUPT16H	ENSG00000092201.9	14	21351472	21384266	0.610761626969135	0.121443595494902	135	48
TOX4	ENSG00000092203.13	14	21476674	21499024	0.383750203431674	0.172326807192476	135	48
GEMIN2	ENSG00000092208.16	14	39114223	39136973	0.0238266872271992	0.00226849722279741	135	48
TGM1	ENSG00000092295.11	14	24249114	24264432	0.089034846491652	0.00270123014750047	135	48
TINF2	ENSG00000092330.15	14	24239643	24242674	0.945260030948455	0.936532924026794	135	48
SEMA6A	ENSG00000092421.16	5	116443616	116574934	0.144785127843187	0.0695697350676484	135	48
TRPM7	ENSG00000092439.13	15	50552473	50686815	0.181440778156808	0.0163380677506389	135	48
TYRO3	ENSG00000092445.11	15	41557675	41583586	0.362933387290173	0.249365557125036	135	48
WDR76	ENSG00000092470.11	15	43826963	43868419	0.0824153328219738	0.0148531340430671	135	48
CAPN3	ENSG00000092529.23	15	42359500	42412317	0.593785174327162	0.354454011242586	135	48
SNAP23	ENSG00000092531.9	15	42491244	42545356	0.866339705433139	0.690923774733663	135	48
TBX15	ENSG00000092607.13	1	118883046	118989556	0.177523787250843	0.0692153540099201	135	48
PHGDH	ENSG00000092621.11	1	119659798	119744215	0.392192578463315	0.20343556772766	135	48
COL9A3	ENSG00000092758.15	20	62816244	62841114	0.203683375699499	0.0641953570710399	135	48
EZR	ENSG00000092820.17	6	158765741	158819412	0.495824446302662	0.146824585100855	135	48
MYL6	ENSG00000092841.18	12	56158161	56162982	0.591803430077013	0.487971252756338	135	48
AGO1	ENSG00000092847.11	1	35869808	35930528	0.118957327481835	0.0298679108633417	135	48
TEKT2	ENSG00000092850.11	1	36084075	36088275	0.364137987173645	0.26424608095866	135	48
CLSPN	ENSG00000092853.13	1	35720218	35769967	0.0951405773229614	0.00136788637056999	135	48
RFFL	ENSG00000092871.16	17	35009744	35089319	0.0351063426238004	0.0117886859700226	135	48
UNC13D	ENSG00000092929.11	17	75827225	75844717	0.203072990858245	0.111844534895376	135	48
MFSD11	ENSG00000092931.11	17	76736549	76781449	0.918161584572805	0.876829068562437	135	48
DPYSL2	ENSG00000092964.17	8	26514093	26658178	0.759442360934687	0.687433773299393	135	48
TGFB2	ENSG00000092969.11	1	218346235	218444619	0.0122669214626441	0.00171462025476409	135	48
GPATCH2	ENSG00000092978.10	1	217426992	217631082	0.55118541174158	0.221941576805179	135	48
NUP50	ENSG00000093000.18	22	45163841	45188015	0.159981981245798	0.0649706298956595	135	48
CDC45	ENSG00000093009.9	22	19479459	19520612	0.121576810003286	0.0398603020721214	135	48
COMT	ENSG00000093010.13	22	19941607	19969895	0.917924382690418	0.830310833732445	135	48
CECR1	ENSG00000093072.15	22	17178790	17221989	0.0845292344720878	0.000906649085060362	135	48
ECHDC1	ENSG00000093144.18	6	127288710	127343609	0.0936912139230948	0.0170498953576188	135	48
LRRFIP2	ENSG00000093167.17	3	37052656	37176532	0.917771110786892	0.869867703244767	135	48
SEC22C	ENSG00000093183.13	3	42547969	42601080	0.657586345702077	0.496888632619012	135	48
XYLB	ENSG00000093217.9	3	38346760	38421348	0.0440661293500101	0.0183280031095219	135	48
KRT31	ENSG00000094796.4	17	41393724	41397592	0.354778634108218	0.154932134021463	135	48
CDC6	ENSG00000094804.9	17	40287633	40304657	0.917124445563718	0.895640787352014	135	48
CDC23	ENSG00000094880.10	5	138187716	138213343	0.730758251688067	0.627257197588715	135	48
AAAS	ENSG00000094914.12	12	53307456	53324864	0.0280697926157764	0.00743921201087892	135	48
CBX5	ENSG00000094916.15	12	54230940	54280133	0.257853268181454	0.0655491456340742	135	48
FMO2	ENSG00000094963.13	1	171185208	171211230	0.594625083950927	0.455804959475416	135	48
SUCO	ENSG00000094975.13	1	172532349	172611833	0.806012156422874	0.641247936105342	135	48
MSH2	ENSG00000095002.13	2	47402969	47562311	0.138676460067116	0.0663880188915551	135	48
MAP3K1	ENSG00000095015.5	5	56815574	56896152	0.586080383381062	0.491343342917316	135	48
DHPS	ENSG00000095059.15	19	12675833	12681902	0.963462022663312	0.944867880923217	135	48
HOOK2	ENSG00000095066.11	19	12763003	12872740	0.00553714790955865	0.00018233561658915	135	48
ARCN1	ENSG00000095139.13	11	118572390	118603033	0.0603093445785808	0.00406444911701901	135	48
EPB41L4B	ENSG00000095203.14	9	109171975	109320964	0.00869546543521172	0.000917187438075009	135	48
TMEM38B	ENSG00000095209.11	9	105694544	105776612	0.037452923818374	0.000104635174893263	135	48
PSMD5	ENSG00000095261.13	9	120815496	120842984	0.357784090053055	0.124629727068205	135	48
PTGS1	ENSG00000095303.14	9	122370530	122395703	0.0129922486170878	0.000882633442664984	135	48
NUP188	ENSG00000095319.14	9	128947699	129007035	0.945804460059696	0.927544354386518	135	48
CRAT	ENSG00000095321.16	9	129094810	129111189	0.198585522777269	0.0611493326600952	135	48
SH2D3C	ENSG00000095370.19	9	127738317	127778741	0.657969933917115	0.528498926761576	135	48
NANS	ENSG00000095380.10	9	98056739	98083075	0.260321957614495	0.137106310595793	135	48
TBC1D2	ENSG00000095383.19	9	98198999	98255721	0.790377248980699	0.560293709076802	135	48
WHRN	ENSG00000095397.13	9	114402080	114505450	0.899991883434321	0.860498505179801	135	48
PDE6C	ENSG00000095464.9	10	93612588	93666010	0.241765525782164	0.0528831784261717	135	48
CWF19L1	ENSG00000095485.16	10	100232298	100267680	0.0721916722175447	0.00524574074925049	135	48
SEMA4G	ENSG00000095539.15	10	100969905	100985871	0.731383173059343	0.617747462199074	135	48
BTAF1	ENSG00000095564.13	10	91923769	92030325	0.0297697748150041	1.63191163478786e-05	135	48
IKZF5	ENSG00000095574.11	10	122990806	123008817	0.561644876566958	0.370448779505253	135	48
BLNK	ENSG00000095585.16	10	96191702	96271587	0.0891236954838285	0.0129946527629107	135	48
TLL2	ENSG00000095587.8	10	96364606	96513918	0.44159640124409	0.123111471282766	135	48
CYP26A1	ENSG00000095596.11	10	93073475	93077890	0.240792974109865	0.0621332709012907	135	48
SORBS1	ENSG00000095637.21	10	95311771	95561414	0.0283600908938563	0.00114620882444044	135	48
CRTAC1	ENSG00000095713.13	10	97865000	98030828	0.0705975903697219	0.0150592526516854	135	48
BAMBI	ENSG00000095739.10	10	28677342	28682939	0.252970578976749	0.116530797873159	135	48
IL11	ENSG00000095752.6	19	55364389	55370463	0.285362124284643	0.0462278006370445	135	48
WAC	ENSG00000095787.21	10	28532744	28623112	0.670347869781678	0.446268673034902	135	48
CREM	ENSG00000095794.19	10	35126791	35212958	0.460138599767719	0.280374636620541	135	48
NUBP2	ENSG00000095906.16	16	1782901	1789191	0.361134853273989	0.181207984241019	135	48
TPSD1	ENSG00000095917.13	16	1256059	1258998	0.486862193680092	0.223121148632003	135	48
SMIM24	ENSG00000095932.6	19	3473986	3480542	0.611027853540034	0.338898289885282	135	48
HIVEP1	ENSG00000095951.16	6	12008857	12164999	0.571743431276709	0.416099300014579	135	48
TREM2	ENSG00000095970.16	6	41158506	41163186	0.011156176834806	0.00113040639934209	135	48
CRISP3	ENSG00000096006.11	6	49727384	49744437	0.0874176138232655	0.0494946524407472	135	48
FKBP5	ENSG00000096060.14	6	35573585	35728583	0.719799353873029	0.66508094641126	135	48
SRPK1	ENSG00000096063.15	6	35832966	35921342	0.913573050368115	0.867138779740754	135	48
BRPF3	ENSG00000096070.19	6	36196744	36232790	0.654145774361773	0.427342136184631	135	48
MRPS18A	ENSG00000096080.11	6	43675202	43687791	0.880023436892561	0.837106148118595	135	48
PGC	ENSG00000096088.16	6	41736711	41754109	0.00645500152887349	0.000261729093863383	135	48
TMEM14A	ENSG00000096092.5	6	52671109	52686588	0.327468888924861	0.214179157906076	135	48
EFHC1	ENSG00000096093.15	6	52362123	52529886	0.147771925534081	0.0193324909151725	135	48
HSP90AB1	ENSG00000096384.19	6	44246166	44253888	0.27893242245009	0.0511133703327383	135	48
CDC5L	ENSG00000096401.7	6	44387525	44450426	0.156884853535511	0.0545176727704134	135	48
ITPR3	ENSG00000096433.10	6	33620365	33696574	0.559083448188773	0.246383038987432	135	48
ZNF184	ENSG00000096654.15	6	27450743	27473118	0.0182492895422588	8.93804666587703e-05	135	48
DSP	ENSG00000096696.13	6	7541575	7586717	0.0412278997765133	0.00202912259945496	135	48
SIRT1	ENSG00000096717.11	10	67884669	67918390	0.063874879375213	0.015954230449564	135	48
HNRNPH3	ENSG00000096746.17	10	68331174	68343191	0.914121746116834	0.811884226662122	135	48
IFT74	ENSG00000096872.15	9	26956373	27062930	0.237982185083862	0.100373789507075	135	48
JAK2	ENSG00000096968.13	9	4984390	5128183	0.16403520434577	0.0476347300521738	135	48
IL12RB1	ENSG00000096996.15	19	18058995	18098944	0.549488848248766	0.40807119292227	135	48
ABL1	ENSG00000097007.17	9	130713946	130887675	0.737259621875353	0.635403565248155	135	48
ACOT7	ENSG00000097021.19	1	6264269	6393554	0.0885329083956216	0.0329587463243738	135	48
SH3GLB1	ENSG00000097033.14	1	86704570	86748184	0.826119388667676	0.738683255765849	135	48
CDC7	ENSG00000097046.12	1	91500893	91525764	0.53828158598041	0.342506372333395	135	48
SYDE2	ENSG00000097096.8	1	85156873	85201046	0.31114837433034	0.0898038844527491	135	48
PCSK5	ENSG00000099139.13	9	75890644	76362339	0.534386496200911	0.341693988978487	135	48
SCD	ENSG00000099194.5	10	100347124	100364834	0.00127339303769088	2.28905350634579e-05	135	48
TMED1	ENSG00000099203.6	19	10832438	10836318	0.0285149246081079	0.000730791755326753	135	48
ABLIM1	ENSG00000099204.18	10	114431113	114685003	0.641073816553193	0.54422211224559	135	48
ERMP1	ENSG00000099219.13	9	5765076	5833117	0.489955843920134	0.392065221645407	135	48
RAB18	ENSG00000099246.16	10	27504174	27542237	0.100471325782825	0.0173446135951898	135	48
NRP1	ENSG00000099250.17	10	33177492	33336262	0.262794677025227	0.0626815483529899	135	48
PRTFDC1	ENSG00000099256.18	10	24848607	24952604	0.193170142548989	0.0335030496780845	135	48
PALMD	ENSG00000099260.10	1	99645943	99694541	0.493490095165044	0.0452531167616879	135	48
TSPAN15	ENSG00000099282.9	10	69451473	69507669	0.00310428741899231	0.00034813762466429	135	48
H2AFY2	ENSG00000099284.13	10	70052796	70112269	0.217004184168534	0.0941168374407571	135	48
WASHC2A	ENSG00000099290.15	10	50067888	50133506	0.75109524189302	0.698511068150074	135	48
MAST3	ENSG00000099308.10	19	18097793	18151692	0.659666278764097	0.383802905408505	135	48
MZF1	ENSG00000099326.8	19	58561932	58572577	0.300039978662751	0.216162982492541	135	48
OCEL1	ENSG00000099330.8	19	17226204	17229219	0.0139641830878237	0.000345904844676195	135	48
MYO9B	ENSG00000099331.13	19	17075781	17214537	0.219685478239436	0.111530317669761	135	48
KCNK6	ENSG00000099337.4	19	38319844	38332076	0.310190541994836	0.0898625274199892	135	48
CATSPERG	ENSG00000099338.22	19	38335775	38370943	0.904256084639881	0.763713914281943	135	48
PSMD8	ENSG00000099341.11	19	38374536	38383824	0.00969517641511207	0.00124800946488428	135	48
FBXL19	ENSG00000099364.16	16	30924097	30948783	0.0157223546493806	0.00072235107196123	135	48
STX1B	ENSG00000099365.10	16	30989256	31010661	0.121899813540231	0.0429788201617508	135	48
HSD3B7	ENSG00000099377.13	16	30988271	30989152	0.108960764758414	0.037018431301923	135	48
SETD1A	ENSG00000099381.17	16	30957294	30984629	0.321461123968881	0.151996434887191	135	48
BCL7C	ENSG00000099385.11	16	30833626	30894547	0.0296601181081076	0.0061328765063143	135	48
EFNA2	ENSG00000099617.3	19	1286154	1300237	0.959199768794827	0.949052986686623	135	48
CIRBP	ENSG00000099622.13	19	1259384	1274880	0.243283778979837	0.0725933775129839	135	48
ATP5D	ENSG00000099624.7	19	1241746	1244826	0.839032475443152	0.721410702677415	135	48
CBARP	ENSG00000099625.12	19	1228436	1238027	0.319568183926955	0.163873686504411	135	48
IGFALS	ENSG00000099769.5	16	1790413	1794971	0.354614129613463	0.196528492655867	135	48
HNRNPM	ENSG00000099783.11	19	8455405	8489114	0.557662061325951	0.434612380411149	135	48
MARCH2	ENSG00000099785.10	19	8413270	8439017	0.259341954309479	0.053467048693763	135	48
NDUFB7	ENSG00000099795.6	19	14566078	14572062	0.0979466531988396	0.0119888546647662	135	48
TECR	ENSG00000099797.13	19	14533933	14565980	0.660615043532059	0.484406528974116	135	48
TIMM13	ENSG00000099800.7	19	2425624	2427637	0.920920098585924	0.889311453177022	135	48
CDC34	ENSG00000099804.8	19	531712	542092	0.109129699241558	0.00712631220982681	135	48
MTAP	ENSG00000099810.18	9	21802543	21937651	0.437548203925399	0.177479273564979	135	48
MISP	ENSG00000099812.8	19	751126	764318	0.696499609522817	0.560129037460284	135	48
CEP170B	ENSG00000099814.15	14	104865280	104896770	0.572947543766759	0.266248467766759	135	48
POLR2E	ENSG00000099817.11	19	1086629	1095380	0.0452369545246144	0.00612288736963675	135	48
POLRMT	ENSG00000099821.13	19	617224	633604	0.307895779064016	0.202783493854794	135	48
HCN2	ENSG00000099822.2	19	589893	617159	0.83894135269477	0.720912737605764	135	48
CDHR5	ENSG00000099834.18	11	616565	626078	0.195803733617452	0.0807254670805259	135	48
IZUMO4	ENSG00000099840.13	19	2096869	2099593	0.46785986576061	0.252966031498318	135	48
RASSF7	ENSG00000099849.14	11	560404	564021	0.123662247976854	0.0377082375738136	135	48
GADD45B	ENSG00000099860.8	19	2476127	2478259	0.163136747098465	0.0406697517529145	135	48
PALM	ENSG00000099864.17	19	708939	748329	0.115783868448651	0.0574360805396215	135	48
MADCAM1	ENSG00000099866.14	19	489176	505342	0.791338050621002	0.601334536415746	135	48
MKNK2	ENSG00000099875.14	19	2037465	2051244	0.00849916562893637	0.000329586650732326	135	48
ARVCF	ENSG00000099889.13	22	19969976	20016808	0.382827983836997	0.0973617048632414	135	48
TRMT2A	ENSG00000099899.14	22	20111876	20117392	0.66761520387027	0.60268996390379	135	48
RANBP1	ENSG00000099901.16	22	20115938	20127357	0.00836812867127809	0.000209166790748236	135	48
ZDHHC8	ENSG00000099904.15	22	20129456	20148007	0.0547070098050931	0.00742452415717551	135	48
KLHL22	ENSG00000099910.16	22	20441519	20495883	0.408730781577865	0.239095182102911	135	48
MED15	ENSG00000099917.17	22	20495913	20587495	0.00472694435886075	4.37517363367714e-05	135	48
SERPIND1	ENSG00000099937.10	22	20773879	20787720	0.225348950085581	0.0190613464973633	135	48
SNAP29	ENSG00000099940.11	22	20858983	20891218	0.797844883669721	0.743911198313054	135	48
CRKL	ENSG00000099942.12	22	20917426	20953749	0.12798199010866	0.0315686622503833	135	48
LZTR1	ENSG00000099949.18	22	20979462	20999038	0.227433578408731	0.045923432052901	135	48
MMP11	ENSG00000099953.9	22	23768643	23784316	0.268432651614481	0.12387934749513	135	48
CECR2	ENSG00000099954.18	22	17359949	17558149	0.752912898972458	0.524435316344685	135	48
SMARCB1	ENSG00000099956.18	22	23786963	23834502	0.16211856444193	0.0917154432265687	135	48
P2RX6	ENSG00000099957.16	22	21015027	21028717	0.883897921076379	0.792446100107035	135	48
DERL3	ENSG00000099958.14	22	23834517	23839012	0.611138243901206	0.442608838403761	135	48
SLC7A4	ENSG00000099960.12	22	21028831	21032840	0.311933691470411	0.191366975217175	135	48
BCL2L13	ENSG00000099968.17	22	17628855	17730855	0.19439200387354	0.031429339707929	135	48
DDTL	ENSG00000099974.7	22	23966901	23972532	0.420237466985084	0.0902062343681216	135	48
DDT	ENSG00000099977.13	22	23973104	23980469	0.615580151352175	0.297379118972882	135	48
OSM	ENSG00000099985.3	22	30262829	30266840	0.0338289266359325	0.00595876550282169	135	48
CABIN1	ENSG00000099991.17	22	24011192	24178628	0.713155310526903	0.533658376115615	135	48
TBC1D10A	ENSG00000099992.15	22	30291990	30327046	0.993773135191611	0.990695540325366	135	48
SUSD2	ENSG00000099994.10	22	24181259	24189110	0.745383843491944	0.592931848201266	135	48
SF3A1	ENSG00000099995.18	22	30331988	30353072	0.561179633951582	0.24027546983649	135	48
GGT5	ENSG00000099998.17	22	24219654	24245142	0.907706902634733	0.863030041768318	135	48
RNF215	ENSG00000099999.14	22	30368811	30421771	0.797412800284304	0.74001921830829	135	48
SEC14L2	ENSG00000100003.17	22	30396857	30425317	0.147948366870925	0.0580167324899281	135	48
SPECC1L	ENSG00000100014.19	22	24270817	24417740	0.184360493285615	0.0884492108806065	135	48
PPIL2	ENSG00000100023.18	22	21666009	21697543	0.951690290967902	0.911054726061559	135	48
UPB1	ENSG00000100024.14	22	24494107	24528390	0.267324645567472	0.132744610971371	135	48
YPEL1	ENSG00000100027.14	22	21700016	21735834	0.49565528381347	0.154641987294705	135	48
SNRPD3	ENSG00000100028.11	22	24555503	24583749	0.0219241195902813	0.00226281746205476	135	48
PES1	ENSG00000100029.17	22	30576625	30606837	0.000992176656075739	0.000141149570347064	135	48
MAPK1	ENSG00000100030.14	22	21754500	21867680	0.0373980084839503	0.00338737353234301	135	48
GGT1	ENSG00000100031.18	22	24594811	24629005	0.388114116033566	0.196690239520013	135	48
PRODH	ENSG00000100033.16	22	18916890	18936410	0.046084353486571	0.00290009675297426	135	48
PPM1F	ENSG00000100034.13	22	21919420	21940657	0.0427302146855188	0.000968363640922398	135	48
SLC35E4	ENSG00000100036.12	22	30635652	30669016	0.34810791880778	0.228120159508574	135	48
TOP3B	ENSG00000100038.19	22	21982200	21982816	0.536042160420967	0.370560852096199	135	48
CRYBB3	ENSG00000100053.9	22	25199850	25207363	0.54128039363814	0.430685461340733	135	48
CYTH4	ENSG00000100055.20	22	37282027	37315345	0.472367801094641	0.0602363355872642	135	48
DGCR14	ENSG00000100056.11	22	19130279	19144684	0.145587819775462	0.0269805043194094	135	48
MFNG	ENSG00000100060.17	22	37469063	37486401	0.764099895711718	0.649015734988198	135	48
CARD10	ENSG00000100065.14	22	37490362	37519542	0.0802410317330642	0.0040895412349571	135	48
LRP5L	ENSG00000100068.11	22	25351421	25405377	0.576182843029279	0.24698800629603	135	48
SLC25A1	ENSG00000100075.9	22	19175575	19178830	0.476350836768737	0.367055320097412	135	48
GRK3	ENSG00000100077.14	22	25564849	25729294	0.186281112632776	0.0641804518778856	135	48
PLA2G3	ENSG00000100078.3	22	31134809	31140607	0.306510342871516	0.0919301823125006	135	48
GGA1	ENSG00000100083.18	22	37608475	37633564	0.00510800374041149	1.27282331520745e-05	135	48
HIRA	ENSG00000100084.14	22	19330698	19431733	0.789787876299851	0.665827496676364	135	48
SH3BP1	ENSG00000100092.20	22	37634654	37656117	0.013218148926973	0.00219940374311943	135	48
SEZ6L	ENSG00000100095.18	22	26169474	26383597	0.0626191652111395	0.00603278016839083	135	48
LGALS1	ENSG00000100097.11	22	37675608	37679806	0.0052235679648824	0.000974361699896274	135	48
HPS4	ENSG00000100099.20	22	26451480	26483836	0.231533160644372	0.0680808861637811	135	48
PIK3IP1	ENSG00000100100.12	22	31281593	31292498	0.0726039621720802	0.0138435047075352	135	48
SRRD	ENSG00000100104.13	22	26483877	26494658	0.831955824322336	0.656133306057502	135	48
PATZ1	ENSG00000100105.17	22	31325804	31346232	0.0135842795686189	0.00108226698618261	135	48
TRIOBP	ENSG00000100106.19	22	37697004	37776556	0.20010109131689	0.0685214331524931	135	48
TFIP11	ENSG00000100109.16	22	26491225	26512505	0.636987260692472	0.410506029182134	135	48
GCAT	ENSG00000100116.16	22	37807905	37817176	0.325028399754935	0.0181526035864539	135	48
CRYBB1	ENSG00000100122.5	22	26599278	26618088	0.499780677873496	0.310901304599078	135	48
ANKRD54	ENSG00000100124.14	22	37830855	37848867	0.0153176848913073	6.66869128195004e-05	135	48
EIF3L	ENSG00000100129.17	22	37849328	37876011	0.0277259536512871	0.000830692111031029	135	48
SNU13	ENSG00000100138.13	22	41673930	41690504	0.411831681546864	0.117358880693101	135	48
MICALL1	ENSG00000100139.13	22	37905657	37942822	0.895292931430129	0.873511075068494	135	48
POLR2F	ENSG00000100142.14	22	38025579	38041915	0.0453308957552775	0.0294696576136379	135	48
CCDC134	ENSG00000100147.13	22	41800679	41826299	0.65934556756317	0.357783878404296	135	48
DEPDC5	ENSG00000100150.16	22	31753951	31907034	0.0164751613931316	0.000595145656445477	135	48
PICK1	ENSG00000100151.15	22	38056311	38075701	0.334903626795663	0.129115810175524	135	48
TTC28	ENSG00000100154.14	22	27978014	28679865	0.0222518335096125	0.00197790845221424	135	48
SLC16A8	ENSG00000100156.10	22	38078134	38084093	0.00136911438779616	4.07696187047879e-05	135	48
CENPM	ENSG00000100162.14	22	41938721	41947164	0.792571980302354	0.359367754427019	135	48
SEPT3	ENSG00000100167.19	22	41976272	41998221	0.0420122761704602	0.0175826891568822	135	48
SLC5A1	ENSG00000100170.9	22	32043032	32113029	0.768387704876814	0.683296449630941	135	48
SLC5A4	ENSG00000100191.5	22	32218476	32255341	0.486753594625969	0.139980577368273	135	48
KDELR3	ENSG00000100196.10	22	38468062	38483439	0.574320584945462	0.247810320317835	135	48
CYP2D6	ENSG00000100197.20	22	42126499	42130906	0.960958833295657	0.905233033691304	135	48
DDX17	ENSG00000100201.20	22	38483448	38507660	0.00858343328902397	0.00086640336425663	135	48
DMC1	ENSG00000100206.9	22	38518949	38570286	0.0975524149068437	0.0467385658204669	135	48
TCF20	ENSG00000100207.18	22	42160013	42343616	0.0651022590483105	0.0118342321082847	135	48
HSCB	ENSG00000100209.9	22	28742679	28757515	0.590662539202376	0.512177424413056	135	48
CBY1	ENSG00000100211.10	22	38656640	38673854	0.23162409275302	0.0314292497631748	135	48
TOMM22	ENSG00000100216.5	22	38681948	38685421	0.199807828936242	0.0360537087788505	135	48
RSPH14	ENSG00000100218.11	22	23059415	23145021	0.762887967086528	0.642081709923689	135	48
XBP1	ENSG00000100219.16	22	28794555	28800597	0.203389062766328	0.00156885628762821	135	48
RTCB	ENSG00000100220.11	22	32387582	32412255	0.213497830515975	0.0657659867689659	135	48
JOSD1	ENSG00000100221.10	22	38685543	38701556	0.349669468550136	0.14633278278928	135	48
FBXO7	ENSG00000100225.17	22	32474676	32498829	0.938382093312601	0.907408112050121	135	48
GTPBP1	ENSG00000100226.15	22	38705723	38738299	0.232813781221174	0.175669199650275	135	48
POLDIP3	ENSG00000100227.17	22	42583721	42614962	0.82682573152227	0.729152215348744	135	48
RAB36	ENSG00000100228.12	22	23145326	23164350	0.102269355952611	0.0243919411246005	135	48
TIMP3	ENSG00000100234.11	22	32801701	32863043	0.37101405531887	0.160662418606903	135	48
PPP6R2	ENSG00000100239.15	22	50343304	50444999	0.182116804880894	0.0587586747371384	135	48
SBF1	ENSG00000100241.20	22	50445091	50475024	0.0160944146356816	0.000101449865194202	135	48
SUN2	ENSG00000100242.15	22	38735042	38766333	0.329223549742389	0.0759783271715021	135	48
CYB5R3	ENSG00000100243.20	22	42617840	42649568	0.599492657800587	0.103063072515934	135	48
DNAL4	ENSG00000100246.12	22	38778508	38794198	0.0826046472387475	0.0391119479162848	135	48
C22orf31	ENSG00000100249.4	22	29058672	29061844	0.84826017358423	0.59325049703572	135	48
LMF2	ENSG00000100258.17	22	50502949	50507691	0.0699131658884557	0.0296823528878205	135	48
RHBDD3	ENSG00000100263.13	22	29259852	29267978	0.507926518931252	0.330098989421664	135	48
PACSIN2	ENSG00000100266.18	22	42858387	43015145	0.643345137423878	0.497212256835642	135	48
TTLL1	ENSG00000100271.16	22	43046410	43089428	0.806871827878003	0.731280528267231	135	48
[truncated: 13,743 more rows]
