# Supplementary material for: A BOOTSTRAP MODEL COMPARISON TEST FOR IDENTIFYING GENES WITH CONTEXT-SPECIFIC PATTERNS OF GENETIC REGULATION
Source: bioRxiv. 2023 Oct 22:2023.03.06.531446. Originally published 2023 Mar 7. Preprint. [Version 2] doi: 10.1101/2023.03.06.531446 (PMC10028853; doi:10.1101/2023.03.06.531446)
Supplement: Supplement 2 [file media-2.zip › BRNCTXA_vs_BRNAMY.tsv]

gene	id	chr	start	end	p	p_c	n_train	n_test
DPM1	ENSG00000000419.12	20	50934867	50958555	0.743111405841548	0.675625899092316	119	64
SCYL3	ENSG00000000457.13	1	169849631	169894267	0.627070843925332	0.530975988524697	119	64
C1orf112	ENSG00000000460.16	1	169662007	169854080	0.283995487570814	0.191215824515571	119	64
FGR	ENSG00000000938.12	1	27612064	27635277	0.816678518104617	0.749845932878442	119	64
CFH	ENSG00000000971.15	1	196651878	196747504	0.0256493501617633	0.00140595362704987	119	64
FUCA2	ENSG00000001036.13	6	143494811	143511690	0.621554882658544	0.473637564436181	119	64
GCLC	ENSG00000001084.10	6	53497341	53545129	0.650727085827356	0.546709785492558	119	64
NFYA	ENSG00000001167.14	6	41072945	41099976	0.486629181516452	0.41133703158447	119	64
STPG1	ENSG00000001460.17	1	24356999	24416934	0.193630932405565	0.0480765381917484	119	64
NIPAL3	ENSG00000001461.16	1	24419291	24472976	0.173046738067452	0.115334803459556	119	64
ENPP4	ENSG00000001561.6	6	46129993	46146699	0.0761916032286134	0.0135260170340052	119	64
SEMA3F	ENSG00000001617.11	3	50155045	50189075	0.00229165442443595	0.000539277440601697	119	64
CFTR	ENSG00000001626.14	7	117465784	117715971	0.45576287952844	0.328157701510956	119	64
ANKIB1	ENSG00000001629.9	7	92246234	92401384	0.578509040904061	0.44823183321085	119	64
CYP51A1	ENSG00000001630.15	7	92112151	92142952	0.593715645074919	0.464835486876915	119	64
KRIT1	ENSG00000001631.15	7	92198969	92246166	0.0209372377501335	0.00106311827672385	119	64
RAD52	ENSG00000002016.17	12	912077	990053	0.0172576504791999	0.000379416458517412	119	64
BAD	ENSG00000002330.13	11	64269830	64284669	0.0238056181674497	0.00322314713875335	119	64
LAP3	ENSG00000002549.12	4	17577192	17607972	0.160675634844096	0.086729014937902	119	64
HS3ST1	ENSG00000002587.9	4	11393150	11429765	0.0626703060818941	0.00759724268187183	119	64
WNT16	ENSG00000002745.12	7	121325367	121341104	0.320291799423098	0.226846754244065	119	64
HECW1	ENSG00000002746.14	7	43112599	43566001	0.563811355729621	0.47592735953208	119	64
MAD1L1	ENSG00000002822.15	7	1815793	2233243	0.558160292654768	0.449947941624402	119	64
LASP1	ENSG00000002834.17	17	38869859	38921770	0.281351680412373	0.170423242551341	119	64
SNX11	ENSG00000002919.14	17	48103357	48123074	0.263545911135751	0.136131968110029	119	64
TMEM176A	ENSG00000002933.7	7	150800534	150805120	0.655196502884466	0.373242590331303	119	64
M6PR	ENSG00000003056.7	12	8941468	8949955	0.726350496629395	0.636901875652162	119	64
CYP26B1	ENSG00000003137.8	2	72129238	72148038	0.399084928748799	0.270999551604769	119	64
ICA1	ENSG00000003147.17	7	8113184	8262579	0.695349584910747	0.591440490068921	119	64
DBNDD1	ENSG00000003249.13	16	90004865	90020043	0.534097227456458	0.401415715828424	119	64
ALS2	ENSG00000003393.14	2	201700554	201781189	0.0639195041674477	0.0185039201745976	119	64
CASP10	ENSG00000003400.14	2	201182881	201229406	0.487099839964531	0.361974753843429	119	64
CFLAR	ENSG00000003402.19	2	201116104	201176687	0.190381789581156	0.0675578265221244	119	64
TFPI	ENSG00000003436.15	2	187464230	187565760	0.167220998884189	0.02014545500405	119	64
NDUFAF7	ENSG00000003509.15	2	37231714	37253403	0.113167703791808	0.0400130417428817	119	64
RBM5	ENSG00000003756.16	3	50088908	50119021	0.00668725064594975	0.000649189462013285	119	64
MTMR7	ENSG00000003987.13	8	17298030	17413327	0.354957712915467	0.246929031052285	119	64
SLC7A2	ENSG00000003989.17	8	17497088	17570573	0.750022859959723	0.680238433909138	119	64
ARF5	ENSG00000004059.10	7	127588345	127591408	0.309578715166429	0.148507875198322	119	64
SARM1	ENSG00000004139.13	17	28365116	28404049	0.559505543997328	0.41553658830105	119	64
POLDIP2	ENSG00000004142.11	17	28347177	28357522	0.0582409516489153	0.00760518930893843	119	64
PLXND1	ENSG00000004399.12	3	129555175	129606818	0.973108899331003	0.962894695839349	119	64
AK2	ENSG00000004455.16	1	33007940	33080996	0.185665498302277	0.0919417393098312	119	64
CD38	ENSG00000004468.12	4	15778275	15853230	0.816149872458975	0.75393696263284	119	64
FKBP4	ENSG00000004478.7	12	2794953	2805423	0.129802576439408	0.0405947757926793	119	64
KDM1A	ENSG00000004487.15	1	23019448	23083689	0.890935698410251	0.842465803379309	119	64
RBM6	ENSG00000004534.14	3	49940007	50077252	0.00203437563659444	0.000416396331719006	119	64
CAMKK1	ENSG00000004660.14	17	3860315	3893044	0.302047367501866	0.193744386786099	119	64
RECQL	ENSG00000004700.15	12	21471428	21501669	0.914700683159666	0.897223877994199	119	64
VPS50	ENSG00000004766.15	7	93232340	93361121	0.92411574570289	0.904099442176052	119	64
HSPB6	ENSG00000004776.12	19	35754872	35758079	0.600199013870445	0.427313308182064	119	64
ARHGAP33	ENSG00000004777.18	19	35774532	35788822	0.395198769000261	0.23413048790763	119	64
NDUFAB1	ENSG00000004779.9	16	23581002	23596356	0.996006210298714	0.989778848642261	119	64
PDK4	ENSG00000004799.7	7	95583499	95596491	0.729641964944072	0.643633758860405	119	64
ZMYND10	ENSG00000004838.13	3	50341229	50346852	0.983883248714695	0.977270722650979	119	64
SLC25A13	ENSG00000004864.13	7	96120220	96322147	0.264078050807601	0.081754970195224	119	64
ST7	ENSG00000004866.20	7	117014888	117230103	0.141742808772528	0.0810631085023182	119	64
CDC27	ENSG00000004897.11	17	47117703	47189422	0.0473148067512458	0.0121092839727234	119	64
SLC4A1	ENSG00000004939.13	17	44248385	44268141	0.483715723598201	0.406386994326547	119	64
CALCR	ENSG00000004948.13	7	93424487	93574730	0.461888581628594	0.348895859005491	119	64
DVL2	ENSG00000004975.11	17	7225341	7234545	0.496447298651985	0.302727732861645	119	64
PRSS22	ENSG00000005001.9	16	2852727	2858170	0.823491253652647	0.763019965948852	119	64
UPF1	ENSG00000005007.12	19	18831938	18868236	0.184378890788964	0.0982627370839339	119	64
SKAP2	ENSG00000005020.12	7	26667062	26995239	0.255925977124221	0.207321484558133	119	64
MCUB	ENSG00000005059.15	4	109560205	109688621	0.173223168831984	0.0864811235704164	119	64
POLR2J	ENSG00000005075.15	7	102473169	102478907	0.0183032777872269	0.00817999210918778	119	64
DHX33	ENSG00000005100.12	17	5440912	5469060	0.906441284242566	0.842697540262264	119	64
THSD7A	ENSG00000005108.15	7	11370357	11832198	0.0684043136018175	0.00422778213529457	119	64
LIG3	ENSG00000005156.11	17	34980494	35005989	0.0432945138498217	0.008738117577313	119	64
RPAP3	ENSG00000005175.9	12	47661249	47706061	0.248011606537287	0.144421661189874	119	64
AC004381.6	ENSG00000005189.19	16	20806677	20849668	0.403289982124495	0.273990464099416	119	64
CIAPIN1	ENSG00000005194.14	16	57428169	57447436	0.414544332883279	0.234961971210185	119	64
SPPL2B	ENSG00000005206.16	19	2328621	2354806	0.990720258160069	0.98686876300268	119	64
FAM214B	ENSG00000005238.19	9	35104112	35116341	0.597237936222872	0.545246572225698	119	64
COPZ2	ENSG00000005243.9	17	48026167	48038030	0.916933495457599	0.886328633948625	119	64
PRKAR2B	ENSG00000005249.12	7	107044649	107161811	0.557909668793951	0.39905639403365	119	64
CREBBP	ENSG00000005339.14	16	3725054	3880726	0.806007991911901	0.737350516413933	119	64
TSPOAP1	ENSG00000005379.15	17	58301231	58328760	0.890410904098005	0.8610789295303	119	64
MPO	ENSG00000005381.7	17	58269856	58280935	0.445505859738682	0.365868365443768	119	64
PON1	ENSG00000005421.8	7	95297676	95324707	0.0166806919459279	0.00343173756755674	119	64
GCFC2	ENSG00000005436.13	2	75652000	75710989	0.597609687958456	0.499906436171788	119	64
WDR54	ENSG00000005448.16	2	74421678	74425755	0.313135968340081	0.248048363744218	119	64
CROT	ENSG00000005469.11	7	87345681	87399795	0.830821183754524	0.78071973667881	119	64
ABCB4	ENSG00000005471.15	7	87401697	87480435	0.560508789932049	0.367670252975071	119	64
KMT2E	ENSG00000005483.20	7	105014322	105114361	0.0907328295271556	0.012873353104109	119	64
RHBDD2	ENSG00000005486.16	7	75842602	75888926	0.0251111203765278	0.0145162992942028	119	64
SOX8	ENSG00000005513.9	16	981808	986979	0.893623703004299	0.826884009797612	119	64
IBTK	ENSG00000005700.14	6	82169983	82247754	0.762269821333568	0.698953415602153	119	64
ZNF195	ENSG00000005801.16	11	3339261	3379222	0.49374881825216	0.325794316931717	119	64
MYCBP2	ENSG00000005810.17	13	77044655	77327050	0.310048527555077	0.234461710831401	119	64
FBXL3	ENSG00000005812.10	13	77000147	77027195	0.880956288194179	0.859478806599782	119	64
ITGAL	ENSG00000005844.17	16	30472658	30523185	0.900300911007141	0.877615228549924	119	64
PDK2	ENSG00000005882.11	17	50094737	50110039	0.868465966392069	0.829480437290533	119	64
ITGA3	ENSG00000005884.17	17	50055968	50090481	0.903988513832984	0.873183706367716	119	64
ITGA2B	ENSG00000005961.17	17	44372180	44389505	0.838556364302321	0.81140354061246	119	64
ASB4	ENSG00000005981.12	7	95478444	95540232	0.0980186506450813	0.0644054821071995	119	64
GDE1	ENSG00000006007.11	16	19501890	19522145	0.358077355072089	0.241944571080664	119	64
C19orf60	ENSG00000006015.17	19	18588725	18592336	0.570954465724091	0.445738412024232	119	64
CRLF1	ENSG00000006016.10	19	18572608	18607741	0.922656609835996	0.893826188108177	119	64
OSBPL7	ENSG00000006025.11	17	47807372	47821834	0.569080640216921	0.421508921347542	119	64
TMEM98	ENSG00000006042.11	17	32927910	32945106	0.530130333146636	0.387061457034425	119	64
YBX2	ENSG00000006047.12	17	7288258	7294615	0.0973721433768635	0.0254538694361357	119	64
MAP3K14	ENSG00000006062.14	17	45263392	45317040	0.0340792864636025	0.00678636952209218	119	64
ABCC8	ENSG00000006071.12	11	17392885	17476845	0.0507068378051501	0.0344715004276562	119	64
CACNG3	ENSG00000006116.3	16	24255553	24362801	0.638052977347997	0.571467186862559	119	64
TMEM132A	ENSG00000006118.14	11	60924463	60937083	0.999501304796684	0.999424881553008	119	64
AP2B1	ENSG00000006125.17	17	35586899	35726409	0.11469178121082	0.0375479294929812	119	64
TAC1	ENSG00000006128.11	7	97731908	97740472	0.0612236950684815	0.0171222319316038	119	64
ZNF263	ENSG00000006194.9	16	3282943	3291460	0.74847939103936	0.669949238633016	119	64
CX3CL1	ENSG00000006210.6	16	57372458	57385048	0.565926740619208	0.474823835389359	119	64
SPATA20	ENSG00000006282.20	17	50546306	50555852	0.612101560838332	0.506619756985587	119	64
CACNA1G	ENSG00000006283.17	17	50561068	50627474	0.0594334400603275	0.0177927409268579	119	64
TNFRSF12A	ENSG00000006327.13	16	3018485	3022383	0.309497913057675	0.217160137882771	119	64
DLX6	ENSG00000006377.10	7	97005548	97011039	0.897202448436816	0.862930737398691	119	64
MAP3K9	ENSG00000006432.15	14	70722526	70809534	0.694604823341256	0.579550353758052	119	64
RALA	ENSG00000006451.7	7	39623483	39708124	0.757308006504909	0.671146465689605	119	64
BAIAP2L1	ENSG00000006453.13	7	98291651	98401068	0.0889133803625873	0.0565259958141882	119	64
KDM7A	ENSG00000006459.10	7	140084746	140177035	0.738092407756675	0.656445346676878	119	64
ETV1	ENSG00000006468.13	7	13891228	13991425	0.248608711368196	0.152106917502804	119	64
AGK	ENSG00000006530.15	7	141551305	141655244	0.739528120669284	0.679149783562097	119	64
ALDH3B1	ENSG00000006534.15	11	68008578	68029276	0.770916142577391	0.682927821220738	119	64
TTC22	ENSG00000006555.10	1	54779712	54801267	0.453013174908469	0.318764554881929	119	64
PHTF2	ENSG00000006576.16	7	77798792	77957503	0.27849562406119	0.0999726212076104	119	64
FARP2	ENSG00000006607.13	2	241356243	241491679	0.241349744294124	0.0885704973495782	119	64
USH1C	ENSG00000006611.15	11	17493895	17544416	0.881208402327703	0.844033829943509	119	64
GGCT	ENSG00000006625.17	7	30496621	30504844	0.505648637493612	0.392183784489108	119	64
DBF4	ENSG00000006634.7	7	87876358	87909541	0.828242579471095	0.789054846316252	119	64
TBXA2R	ENSG00000006638.11	19	3594506	3606840	0.0483666141480918	0.0110230189369142	119	64
IFRD1	ENSG00000006652.13	7	112422968	112480990	0.431414663323628	0.306697589186209	119	64
COX10	ENSG00000006695.10	17	14069496	14208677	0.115377559331443	0.0449172542424191	119	64
GTF2IRD1	ENSG00000006704.10	7	74453790	74602604	0.162047437460457	0.0498067067363461	119	64
PAF1	ENSG00000006712.14	19	39385852	39391195	0.579655138584639	0.485400993586458	119	64
VPS41	ENSG00000006715.15	7	38722963	38932394	0.831586823526601	0.770615305970802	119	64
ARHGAP44	ENSG00000006740.16	17	12789539	12991643	0.348435415820978	0.195736663494227	119	64
ELAC2	ENSG00000006744.18	17	12992391	13018187	0.257280991331203	0.0675299413713774	119	64
SCIN	ENSG00000006747.14	7	12570849	12660179	0.590058892757847	0.463320390553109	119	64
ADIPOR2	ENSG00000006831.9	12	1688574	1788678	0.0145442364225579	0.00204859232248924	119	64
CDKL3	ENSG00000006837.11	5	134286350	134371047	0.0800040563237302	0.0200715920773304	119	64
UPP2	ENSG00000007001.12	2	157876702	158136154	0.317877849879746	0.223902757570972	119	64
PRSS21	ENSG00000007038.10	16	2817180	2826304	0.0764391958098431	0.00432882473998376	119	64
MARK4	ENSG00000007047.14	19	45251258	45305283	0.0339458288029787	0.00336290001818421	119	64
PROM1	ENSG00000007062.11	4	15964248	16084378	0.00663255764812671	0.00046519475365079	119	64
CCDC124	ENSG00000007080.10	19	17933016	17943991	0.312729057497711	0.19957609728947	119	64
CEACAM21	ENSG00000007129.17	19	41549518	41586844	0.708104317040127	0.636634330209467	119	64
PAFAH1B1	ENSG00000007168.12	17	2593210	2685615	0.326301480105146	0.226952267424705	119	64
NOS2	ENSG00000007171.16	17	27756766	27800499	0.771015374711872	0.679638238490027	119	64
DNAH9	ENSG00000007174.17	17	11598431	11969748	0.978472106397076	0.971945003006349	119	64
KIAA0100	ENSG00000007202.14	17	28614440	28645454	0.415797825610126	0.297224543391133	119	64
GAS7	ENSG00000007237.18	17	9910609	10198551	0.152531915265644	0.0503624638617453	119	64
TRAPPC6A	ENSG00000007255.10	19	45162928	45178237	0.116141844583292	0.0406509592828528	119	64
MATK	ENSG00000007264.14	19	3777970	3802129	0.205799253411914	0.107812219855037	119	64
CD79B	ENSG00000007312.12	17	63928740	63932354	0.81088493985731	0.749408940334337	119	64
SCN4A	ENSG00000007314.12	17	63938554	63972918	0.482152808092723	0.370518558500522	119	64
ST7L	ENSG00000007341.18	1	112539159	112620825	0.274526396153566	0.141619862413122	119	64
PAX6	ENSG00000007372.21	11	31790710	31818062	0.268115231883154	0.18346927546766	119	64
RPUSD1	ENSG00000007376.7	16	784974	787981	0.271133173757988	0.208823666960246	119	64
RHBDF1	ENSG00000007384.15	16	58059	76355	0.0938423147658013	0.0271546116363869	119	64
LUC7L	ENSG00000007392.16	16	188969	229463	0.263424183876803	0.108145712696577	119	64
CACNA2D2	ENSG00000007402.11	3	50362799	50504244	0.311460375485615	0.126355603721181	119	64
BAIAP3	ENSG00000007516.13	16	1333601	1349239	0.921845710311785	0.89506146288433	119	64
TSR3	ENSG00000007520.3	16	1349442	1351911	0.710912140214765	0.556840371615764	119	64
PIGQ	ENSG00000007541.16	16	566995	584136	0.275730355603861	0.192628806792065	119	64
CRAMP1	ENSG00000007545.15	16	1612325	1677908	0.015417846288505	0.00239742208432403	119	64
TEAD3	ENSG00000007866.19	6	35473597	35497076	0.150026527675248	0.0742849263458409	119	64
SELE	ENSG00000007908.15	1	169722641	169764705	0.965415439103871	0.954872397024068	119	64
DNAJC11	ENSG00000007923.15	1	6635587	6701924	0.795980467408282	0.751997577079237	119	64
FMO3	ENSG00000007933.12	1	171090877	171117819	0.729847205758416	0.669325599799722	119	64
MYLIP	ENSG00000007944.14	6	16129125	16148248	0.0146813974391891	0.00304160392849863	119	64
PSMB1	ENSG00000008018.8	6	170535117	170553341	0.595341687994819	0.508178889155189	119	64
JARID2	ENSG00000008083.13	6	15246296	15522040	0.705461824249187	0.641193150201124	119	64
CAMK1G	ENSG00000008118.9	1	209583717	209613938	0.0581673245529152	0.0162392992438411	119	64
CDK11A	ENSG00000008128.22	1	1702730	1724324	0.432531963022938	0.167531586545388	119	64
NADK	ENSG00000008130.15	1	1751232	1780457	0.608683986116232	0.51675166395822	119	64
TFAP2D	ENSG00000008197.4	6	50713828	50772988	0.358994162413439	0.20508538341408	119	64
DLEC1	ENSG00000008226.19	3	38039205	38123549	0.729423922976052	0.638837467270339	119	64
CYTH3	ENSG00000008256.15	7	6161776	6272644	0.302710097138593	0.080740770824727	119	64
ADAM22	ENSG00000008277.14	7	87934143	88202889	0.0712177154802633	0.0241259316733566	119	64
SYPL1	ENSG00000008282.8	7	106090503	106112576	0.937199609417652	0.883915325030873	119	64
CYB561	ENSG00000008283.15	17	63432304	63446378	0.024375530086239	0.000247863828995392	119	64
SPAG9	ENSG00000008294.20	17	50962174	51120865	0.322736718028766	0.220792628221863	119	64
CELSR3	ENSG00000008300.16	3	48636469	48662915	0.422330608270976	0.337848330766331	119	64
AASS	ENSG00000008311.14	7	122076133	122144280	0.378605980114195	0.301772205828708	119	64
SS18L2	ENSG00000008324.11	3	42581840	42595114	0.186971661827016	0.124022748420007	119	64
MPND	ENSG00000008382.15	19	4343527	4360086	0.657667028167254	0.499372844219594	119	64
MGST1	ENSG00000008394.12	12	16347142	16609259	0.153676109659989	0.022953371629408	119	64
CRY1	ENSG00000008405.11	12	106991364	107093829	0.241221323554994	0.136299539224763	119	64
PGLYRP1	ENSG00000008438.4	19	46019153	46023065	0.604783450723229	0.452488150939345	119	64
NFIX	ENSG00000008441.16	19	12995608	13098796	0.304240972024368	0.0563368093976225	119	64
ST3GAL1	ENSG00000008513.14	8	133454848	133571940	0.126667270008615	0.0366171891826237	119	64
MMP25	ENSG00000008516.16	16	3046681	3060726	0.768000892522444	0.647345641977517	119	64
IL32	ENSG00000008517.16	16	3065297	3082192	0.146811891891981	0.0522062524229583	119	64
PKD1	ENSG00000008710.19	16	2088721	2135898	0.472968488769686	0.383686557928605	119	64
MAPK8IP2	ENSG00000008735.13	22	50600685	50611551	0.037452354193257	0.00274212488576793	119	64
MED24	ENSG00000008838.19	17	40019097	40061215	0.770649682919081	0.695819058177916	119	64
RHOBTB2	ENSG00000008853.16	8	22987417	23020132	0.0127016694311974	0.00051870633924439	119	64
HEATR5B	ENSG00000008869.11	2	36968383	37084342	0.281810114900522	0.17279238763049	119	64
SEC62	ENSG00000008952.16	3	169966735	169998373	0.591197783440058	0.408501672169526	119	64
RPS20	ENSG00000008988.9	8	56067295	56074581	0.186362584663169	0.10396623784891	119	64
CSDE1	ENSG00000009307.15	1	114716913	114758676	0.862073815888538	0.823911141696896	119	64
UBE3C	ENSG00000009335.17	7	157138913	157269372	0.0212851524216446	0.00140149693416984	119	64
REV3L	ENSG00000009413.15	6	111299028	111483229	0.173997112562621	0.107579091884411	119	64
PAX7	ENSG00000009709.11	1	18631006	18748866	0.414702744231535	0.188497486721689	119	64
MASP2	ENSG00000009724.16	1	11026523	11047233	0.040447289743763	0.006690798391678	119	64
FAM76A	ENSG00000009780.15	1	27725979	27763122	0.0780029125250763	0.0131235036576003	119	64
TRAF3IP3	ENSG00000009790.14	1	209756032	209778173	0.144255648974995	0.0625353281762252	119	64
POMT2	ENSG00000009830.11	14	77274956	77320883	0.26085240235295	0.13708447019252	119	64
VTA1	ENSG00000009844.15	6	142147162	142224689	0.981497199681796	0.977856264653308	119	64
MLXIPL	ENSG00000009950.15	7	73593194	73624543	0.195061431538596	0.0888645251179654	119	64
BAZ1B	ENSG00000009954.10	7	73440398	73522278	0.0984545521592983	0.0199847357340909	119	64
RANBP9	ENSG00000010017.12	6	13621498	13711564	0.00284590071842007	0.0006339139830118	119	64
ETV7	ENSG00000010030.13	6	36354091	36387800	0.0870700014678818	0.0590453435778832	119	64
SPRTN	ENSG00000010072.15	1	231337853	231355023	0.774841069585237	0.69800221386522	119	64
METTL13	ENSG00000010165.19	1	171781664	171814023	0.830204771100611	0.788209168771457	119	64
DYRK4	ENSG00000010219.13	12	4562204	4615302	0.369300844703757	0.24605169446217	119	64
ZNF207	ENSG00000010244.18	17	32350203	32381886	0.151759232313	0.028509403611457	119	64
UQCRC1	ENSG00000010256.10	3	48599003	48610976	0.00415648002116165	9.61702288635762e-05	119	64
STARD3NL	ENSG00000010270.13	7	38178222	38230671	0.45215820498519	0.377873328139119	119	64
CD9	ENSG00000010278.12	12	6199715	6238271	0.46147099067559	0.282837671870287	119	64
HHATL	ENSG00000010282.14	3	42693077	42702827	0.985909546798895	0.979361393635843	119	64
NCAPD2	ENSG00000010292.12	12	6493842	6531955	0.725337191040795	0.624361508042988	119	64
IFFO1	ENSG00000010295.19	12	6538375	6556083	0.285793031444738	0.184572441970243	119	64
GIPR	ENSG00000010310.8	19	45668244	45683724	0.517833434502137	0.323321875624123	119	64
PHF7	ENSG00000010318.20	3	52410657	52423641	0.480792780877697	0.304234404934102	119	64
SEMA3G	ENSG00000010319.6	3	52433053	52445085	0.1249115364546	0.0183199128772928	119	64
NISCH	ENSG00000010322.15	3	52455118	52493071	0.543986639224265	0.444752919174254	119	64
STAB1	ENSG00000010327.10	3	52495338	52524384	0.181981122914894	0.123229159560976	119	64
FUZ	ENSG00000010361.13	19	49807113	49817376	0.242036561045938	0.157909105854391	119	64
SLC6A13	ENSG00000010379.15	12	220621	262873	0.475772929843391	0.311978892775806	119	64
PRSS3	ENSG00000010438.16	9	33750466	33799231	0.0118286645513747	0.00199148340535609	119	64
ZNF200	ENSG00000010539.11	16	3222325	3236221	0.100773290609708	0.0285769706932479	119	64
CD4	ENSG00000010610.9	12	6786858	6820808	0.521035338858869	0.372740222341582	119	64
LRRC23	ENSG00000010626.14	12	6904733	6914243	0.598817051248825	0.490328328290934	119	64
HFE	ENSG00000010704.18	6	26087281	26098343	0.72677735742872	0.621427099180986	119	64
SCMH1	ENSG00000010803.16	1	41027200	41242116	0.090284731927158	0.0255970710217084	119	64
FYN	ENSG00000010810.17	6	111660332	111873452	0.450656305783676	0.174508523407824	119	64
HIVEP2	ENSG00000010818.9	6	142751467	142956698	0.61641197536162	0.43079303182273	119	64
ELOA	ENSG00000011007.12	1	23743155	23762059	0.810622235513429	0.789718442771259	119	64
LYPLA2	ENSG00000011009.10	1	23790970	23795539	0.0691596739066703	0.0289340908189905	119	64
CLCN6	ENSG00000011021.21	1	11807131	11843144	0.757696799337001	0.672414768822311	119	64
MRC2	ENSG00000011028.13	17	62627591	62693597	0.0433323221877031	0.00964277730663794	119	64
SLC6A7	ENSG00000011083.8	5	150189957	150222788	0.900748756935847	0.873123073193057	119	64
TSPAN9	ENSG00000011105.12	12	3077355	3286564	0.362368455422817	0.235771759240621	119	64
BTBD7	ENSG00000011114.14	14	93237550	93333092	0.289353409752622	0.175745059086956	119	64
APBA3	ENSG00000011132.11	19	3750880	3761699	0.0767242237627174	0.0224423591726411	119	64
MKS1	ENSG00000011143.16	17	58205437	58219605	0.637516532868283	0.570075343912526	119	64
ABHD5	ENSG00000011198.7	3	43690113	43734371	0.625950740182641	0.434411164039188	119	64
AKAP8L	ENSG00000011243.17	19	15380048	15419141	0.923960106731409	0.894752356895447	119	64
MBTD1	ENSG00000011258.15	17	51177425	51260066	0.0333224387842056	0.00984233125485698	119	64
UTP18	ENSG00000011260.13	17	51260528	51297936	0.859627672550794	0.805795196224823	119	64
RNF216	ENSG00000011275.18	7	5620047	5781739	0.0452873305157566	0.0070847334423385	119	64
TTC19	ENSG00000011295.15	17	15999380	16045015	0.65665605455208	0.556191963310847	119	64
PTBP1	ENSG00000011304.19	19	797075	812327	0.191959568433833	0.0793131903200736	119	64
DPF1	ENSG00000011332.19	19	38211006	38229714	0.0984933375509321	0.0587730810202342	119	64
SYT7	ENSG00000011347.9	11	61515313	61581148	0.908676585310754	0.884984802740053	119	64
LARS2	ENSG00000011376.9	3	45388506	45549421	0.156279679830346	0.0340816399430444	119	64
PIK3C2A	ENSG00000011405.13	11	17077788	17207983	0.62063658592949	0.535050286891939	119	64
PLAUR	ENSG00000011422.11	19	43646095	43670547	0.621791967825486	0.550378185820392	119	64
ANLN	ENSG00000011426.10	7	36389806	36453791	0.0192914700734026	0.00560285372802589	119	64
WIZ	ENSG00000011451.17	19	15419980	15449951	0.143756146224462	0.0525947957724799	119	64
RABGAP1	ENSG00000011454.16	9	122940833	123104866	0.00226603460616368	6.70339828837357e-05	119	64
DCN	ENSG00000011465.16	12	91140484	91183123	0.977378233745231	0.971911752389696	119	64
QPCTL	ENSG00000011478.11	19	45692483	45703989	0.175758581247741	0.0863331680902456	119	64
PPP5C	ENSG00000011485.14	19	46346994	46392981	0.465237171504456	0.292530360188098	119	64
CEP68	ENSG00000011523.13	2	65056366	65086854	0.512787942435549	0.307446543855594	119	64
MAP4K3	ENSG00000011566.14	2	39249266	39437312	0.660185069111582	0.56192689931549	119	64
ZBTB32	ENSG00000011590.13	19	35704527	35717038	0.475708044688669	0.319289953832475	119	64
TYROBP	ENSG00000011600.11	19	35904401	35908295	0.384098733945926	0.273817595195406	119	64
TMEM159	ENSG00000011638.10	16	21158377	21180616	0.686002868262131	0.600774706205193	119	64
BRCA1	ENSG00000012048.20	17	43044295	43125483	0.806052342657776	0.721762607011697	119	64
ERCC1	ENSG00000012061.15	19	45407333	45478828	0.512395713431936	0.347165410007816	119	64
CD22	ENSG00000012124.16	19	35319261	35347355	0.413010584487155	0.246150255412385	119	64
SEMA3B	ENSG00000012171.19	3	50267558	50277546	0.161406812709228	0.0489429393364141	119	64
LTF	ENSG00000012223.12	3	46435645	46485234	0.0866552157239018	0.0626660900586114	119	64
EXTL3	ENSG00000012232.8	8	28600469	28753687	0.0404707459878615	0.00665671864231918	119	64
ELOVL5	ENSG00000012660.13	6	53267398	53349179	0.45304731796975	0.36371938924857	119	64
ALOX5	ENSG00000012779.10	10	45374176	45446119	0.0232140823964082	0.00175335606620118	119	64
CALCOCO1	ENSG00000012822.15	12	53708517	53727745	0.87827881814547	0.82785978340249	119	64
UBR7	ENSG00000012963.14	14	93207095	93229215	0.603781408867051	0.527440100638062	119	64
MAP4K5	ENSG00000012983.11	14	50418525	50561126	0.715411068581612	0.651368704079549	119	64
EHD3	ENSG00000013016.15	2	31234337	31269447	0.867192949036129	0.807530985097671	119	64
PSMC4	ENSG00000013275.7	19	39971005	39981441	0.910154568405744	0.887872896051175	119	64
MAN2B2	ENSG00000013288.8	4	6575175	6623362	0.402956623151992	0.216993787648802	119	64
SLC7A14	ENSG00000013293.5	3	170459584	170586074	0.173376949420086	0.0406977889699767	119	64
CLDN11	ENSG00000013297.10	3	170418865	170860380	0.000330997385549983	4.45198498533877e-06	119	64
SLC25A39	ENSG00000013306.15	17	44319625	44324870	0.162186004671069	0.0600954128534677	119	64
MVP	ENSG00000013364.18	16	29820394	29848039	0.477809272869135	0.285960838444893	119	64
NUB1	ENSG00000013374.15	7	151341699	151378449	0.956592947280683	0.939701734086522	119	64
PGM3	ENSG00000013375.15	6	83161150	83193936	0.234075594368327	0.145642244387617	119	64
RWDD2A	ENSG00000013392.7	6	83193379	83198932	0.264768396233477	0.18714533697537	119	64
CLK1	ENSG00000013441.15	2	200853009	200864744	0.925304481933735	0.891374510144805	119	64
POLR3B	ENSG00000013503.9	12	106357658	106510198	0.676534061495349	0.606761089145645	119	64
ANGEL1	ENSG00000013523.9	14	76786725	76826246	0.520748332282026	0.435211048201042	119	64
RNF14	ENSG00000013561.17	5	141966820	141990291	0.0276051128284539	0.0148728516068892	119	64
DDX11	ENSG00000013573.16	12	31073848	31104791	0.0133336965916889	2.09398263387357e-07	119	64
HEBP1	ENSG00000013583.8	12	12974864	13000273	0.63106057492729	0.506940183477084	119	64
GPRC5A	ENSG00000013588.7	12	12890782	12917937	0.649085298675136	0.515368815868522	119	64
CD6	ENSG00000013725.14	11	60971680	61020377	0.0649973767968927	0.0178369532523934	119	64
TACC3	ENSG00000013810.18	4	1721490	1745176	0.452363619135961	0.383024616709789	119	64
UFL1	ENSG00000014123.9	6	96521595	96555276	0.93210908929168	0.87257392528104	119	64
POLA2	ENSG00000014138.8	11	65261762	65305589	0.0641090936689539	0.0108261356476756	119	64
ZC3H3	ENSG00000014164.6	8	143437655	143541453	0.240772629985639	0.109324878324108	119	64
CAPN1	ENSG00000014216.15	11	65181194	65212006	0.375681664625252	0.194159096254543	119	64
ACPP	ENSG00000014257.15	3	132317367	132368298	0.432867244055641	0.384028064359791	119	64
MDH1	ENSG00000014641.17	2	63588800	63607197	0.21490828061066	0.0890077035926841	119	64
SLC30A9	ENSG00000014824.13	4	41990472	42090457	0.672072105697237	0.627411662731499	119	64
MTMR11	ENSG00000014914.20	1	149928651	149936867	0.39234673003206	0.290201379251784	119	64
COX15	ENSG00000014919.12	10	99711844	99732100	0.88802512648004	0.867929462095452	119	64
CCDC88C	ENSG00000015133.18	14	91271323	91417844	0.456048696508703	0.350673926931986	119	64
YAF2	ENSG00000015153.14	12	42157104	42238349	0.101639996260977	0.0443277787963437	119	64
ZMYND11	ENSG00000015171.19	10	134465	254637	0.390333137580624	0.284642598154519	119	64
DPEP1	ENSG00000015413.9	16	89613308	89638456	0.00134068410987773	4.44345301342773e-05	119	64
BID	ENSG00000015475.18	22	17734138	17774770	0.427454567756182	0.370038673688613	119	64
MATR3	ENSG00000015479.18	5	139293648	139331677	0.633600746533191	0.570143414882692	119	64
XYLT2	ENSG00000015532.9	17	50346092	50361151	0.489057952586938	0.410604849613546	119	64
STMN4	ENSG00000015592.16	8	27235323	27258420	0.718634740227958	0.571378407316468	119	64
NUDCD3	ENSG00000015676.17	7	44379121	44490880	0.477290898659301	0.427358737059989	119	64
CHDH	ENSG00000016391.10	3	53813734	53846390	0.979585520050761	0.971701760577177	119	64
IL20RA	ENSG00000016402.13	6	136999971	137045180	0.739212367188434	0.600605493263685	119	64
CLCA4	ENSG00000016602.9	1	86547078	86580754	0.202264407990187	0.139027846533601	119	64
GLT8D1	ENSG00000016864.18	3	52694493	52705635	0.238360120900254	0.183651606544584	119	64
ATP2C1	ENSG00000017260.19	3	130850595	131016712	0.19894663618548	0.0820416164356225	119	64
IGF1	ENSG00000017427.15	12	102415704	102480645	0.0528720133086389	0.00389112032080215	119	64
RALBP1	ENSG00000017797.12	18	9475009	9538116	0.667733059623261	0.60797060001942	119	64
RUFY3	ENSG00000018189.12	4	70704801	70807315	0.356845400350373	0.235045223223301	119	64
CNTN1	ENSG00000018236.14	12	40692442	41072418	0.481303718717007	0.406933910163327	119	64
SLC11A1	ENSG00000018280.16	2	218382029	218396894	0.963967661090772	0.957108846083448	119	64
WWTR1	ENSG00000018408.14	3	149517235	149736714	0.187194867287985	0.119260792556287	119	64
AGPS	ENSG00000018510.13	2	177392698	177559299	0.284176424828975	0.0813186393888184	119	64
ATP1A2	ENSG00000018625.14	1	160115773	160143591	0.148753095177403	0.0872947451022356	119	64
TTC27	ENSG00000018699.11	2	32628032	32821051	0.376964054897457	0.265759484740409	119	64
ZNF582	ENSG00000018869.16	19	56375846	56393545	0.039255073375765	0.0080295575553467	119	64
VSIG2	ENSG00000019102.11	11	124747472	124752238	0.11674085250942	0.0364461199052098	119	64
PHLDB1	ENSG00000019144.18	11	118606440	118657315	0.455704911943112	0.353690119564267	119	64
MARCO	ENSG00000019169.10	2	118942166	118994660	0.17307677107793	0.076155091443919	119	64
CYP24A1	ENSG00000019186.9	20	54153449	54173973	0.0918896348156234	0.0396834437500787	119	64
PRDM11	ENSG00000019485.13	11	45095806	45235110	0.153817589623245	0.0382248252539391	119	64
SYT13	ENSG00000019505.7	11	45240301	45286319	0.664036709445512	0.489671920691837	119	64
SNAI2	ENSG00000019549.9	8	48917768	48921740	0.335642475878781	0.261415162447349	119	64
CD74	ENSG00000019582.14	5	150401637	150412929	0.425163110065342	0.304014141859022	119	64
HGF	ENSG00000019991.15	7	81699006	81770438	0.52527864501067	0.419161939181417	119	64
ZRANB1	ENSG00000019995.6	10	124942123	124983688	0.922802266318971	0.904157930967694	119	64
NCDN	ENSG00000020129.15	1	35557473	35567274	0.184124966919844	0.0908955125479591	119	64
ADGRA2	ENSG00000020181.17	8	37784191	37843267	0.965019894240097	0.959887051281586	119	64
ZFP64	ENSG00000020256.19	20	52051663	52204308	0.368393940767018	0.290452961841703	119	64
MNAT1	ENSG00000020426.10	14	60734742	60969953	0.0213765753776438	0.00326524662765153	119	64
SAMD4A	ENSG00000020577.13	14	54567097	54793315	0.0834147551138054	0.0118702002545931	119	64
RUNX3	ENSG00000020633.18	1	24899511	24965121	0.214143098492272	0.118372014098726	119	64
MRE11	ENSG00000020922.12	11	94415578	94492906	0.000215179729901463	3.71663711925949e-06	119	64
PLEKHB1	ENSG00000021300.13	11	73646178	73662819	0.0297881856596778	0.00727339640807385	119	64
SERPINB1	ENSG00000021355.12	6	2832332	2842006	0.762967468491832	0.679283622375838	119	64
CYP3A43	ENSG00000021461.16	7	99828013	99866102	0.797903472757328	0.750932595099514	119	64
SLC7A9	ENSG00000021488.12	19	32830509	32869766	0.160687244104003	0.0671931472457831	119	64
SPAST	ENSG00000021574.11	2	32063611	32157637	0.97928052059739	0.975168957275763	119	64
NRXN3	ENSG00000021645.18	14	78170373	79868290	0.580626497296199	0.450619118929928	119	64
OSBPL5	ENSG00000021762.19	11	3087116	3165770	0.11408718092789	0.00919103070061814	119	64
AQR	ENSG00000021776.10	15	34851782	34969839	0.449251656279049	0.319740004682096	119	64
CPS1	ENSG00000021826.14	2	210477682	210679107	0.608926569885915	0.510189343490783	119	64
RTFDC1	ENSG00000022277.12	20	56468585	56519449	0.748722157527595	0.720570620025466	119	64
GABRA1	ENSG00000022355.16	5	161847063	161899981	0.0521023430381579	0.0104915438539148	119	64
NLRP2	ENSG00000022556.15	19	54953130	55001142	0.522248218886922	0.365137198658868	119	64
SLC45A4	ENSG00000022567.9	8	141207166	141308305	0.12986891814631	0.0752927981861602	119	64
RNF10	ENSG00000022840.15	12	120533480	120577594	0.0942521694913473	0.0215736009968075	119	64
ZNF839	ENSG00000022976.15	14	102317377	102339229	0.0261274370927537	0.0032005374723641	119	64
ZDHHC6	ENSG00000023041.11	10	112424428	112446917	0.378746919975093	0.272029780117643	119	64
GRAMD1B	ENSG00000023171.16	11	123358428	123627774	0.618353564717376	0.564126981819589	119	64
RNH1	ENSG00000023191.16	11	494512	507300	0.109310614746998	0.0568781892213186	119	64
NDUFS1	ENSG00000023228.13	2	206114817	206159584	0.628398262770256	0.536479473240856	119	64
RB1CC1	ENSG00000023287.12	8	52622456	52745843	0.570207971385633	0.498266152605134	119	64
ERP44	ENSG00000023318.7	9	99979179	100099040	0.424664368943301	0.306461914477297	119	64
ALAS1	ENSG00000023330.14	3	52198086	52214327	0.149364287603394	0.0409652111081474	119	64
BIRC3	ENSG00000023445.13	11	102317450	102339403	0.781502466361297	0.694423908656559	119	64
AKAP11	ENSG00000023516.8	13	42272153	42323267	0.757761276348247	0.696743490847766	119	64
GLRX2	ENSG00000023572.8	1	193096468	193106114	0.133466114466098	0.0559673983281988	119	64
SNAPC1	ENSG00000023608.4	14	61762357	61796428	0.0105882223016461	0.00218915070660106	119	64
DERA	ENSG00000023697.12	12	15911172	16037282	0.424121884918722	0.315456940128291	119	64
STRAP	ENSG00000023734.10	12	15882391	15903478	0.553990816250143	0.422902041630872	119	64
ABCC2	ENSG00000023839.10	10	99782732	99852192	0.190518641661389	0.0678872741545326	119	64
DEF6	ENSG00000023892.10	6	35297852	35321771	0.594933716855524	0.524034628552003	119	64
PLEKHO1	ENSG00000023902.13	1	150149183	150164720	0.422042879946017	0.273903230942582	119	64
GCLM	ENSG00000023909.9	1	93885205	93909456	0.175800803204816	0.0184966193953762	119	64
UBR2	ENSG00000024048.10	6	42564062	42693504	0.730481103349753	0.602326539901738	119	64
EHD2	ENSG00000024422.11	19	47713343	47743134	0.125807676867967	0.0472171924047856	119	64
CCDC28A	ENSG00000024862.17	6	138773509	138793319	0.0549546337524626	0.00292648193897605	119	64
RRAGD	ENSG00000025039.14	6	89364636	89412270	0.0161941200576521	0.00203977436203084	119	64
HSF2	ENSG00000025156.12	6	122399546	122433119	0.726246438836446	0.649772514157307	119	64
PHF20	ENSG00000025293.16	20	35771974	35950381	0.813122367330049	0.761986648300873	119	64
HSD17B6	ENSG00000025423.11	12	56752161	56787790	0.200577181070816	0.142434971415331	119	64
NR1H3	ENSG00000025434.18	11	47248300	47269032	0.842401497994395	0.799778718051575	119	64
TYMP	ENSG00000025708.13	22	50525752	50530056	0.526820750407367	0.342549238930399	119	64
NCAPH2	ENSG00000025770.18	22	50508216	50523472	0.348732481854219	0.195847552622441	119	64
TOMM34	ENSG00000025772.7	20	44942130	44960486	0.696554692335897	0.645722704812104	119	64
SEC63	ENSG00000025796.13	6	107867756	107957340	0.173093959808974	0.0611801076744296	119	64
KPNA6	ENSG00000025800.13	1	32108038	32176375	0.281648644963436	0.105324169382776	119	64
VIM	ENSG00000026025.15	10	17228259	17237593	0.153429419121497	0.0756122613081922	119	64
FAS	ENSG00000026103.21	10	88990582	89015785	0.32138977887553	0.0544738691550697	119	64
RNASET2	ENSG00000026297.15	6	166929504	166957184	0.922189659603209	0.886186165630666	119	64
CD44	ENSG00000026508.17	11	35138870	35232402	0.980099743819692	0.976248137344792	119	64
KCNG1	ENSG00000026559.13	20	51003656	51023129	0.590315796934455	0.426802088441858	119	64
AGPAT4	ENSG00000026652.13	6	161129979	161274061	0.0501751108253954	0.0103572012836786	119	64
SLAMF7	ENSG00000026751.16	1	160739057	160754821	0.687061147040548	0.60340976659759	119	64
BTN3A1	ENSG00000026950.16	6	26402237	26415216	0.811113513076611	0.73384740727062	119	64
MIPEP	ENSG00000027001.9	13	23730189	23889419	0.0318909448526552	0.00509871815610319	119	64
PRKCH	ENSG00000027075.14	14	61187559	61550976	0.96647170635175	0.957838120842598	119	64
IFNGR1	ENSG00000027697.13	6	137197484	137219449	0.827139254612331	0.756082128809059	119	64
B4GALT7	ENSG00000027847.13	5	177600100	177610347	0.880442118466874	0.850480806616659	119	64
SH2D2A	ENSG00000027869.11	1	156806243	156816862	0.54678137024373	0.41109027338504	119	64
VRK2	ENSG00000028116.16	2	57907651	58159920	0.565553131401395	0.433871198331044	119	64
TNFRSF1B	ENSG00000028137.18	1	12167039	12209228	0.653800463395819	0.587386917087743	119	64
VEZT	ENSG00000028203.17	12	95217746	95302790	0.837942165370381	0.78328812140798	119	64
POU2F2	ENSG00000028277.21	19	42086110	42196585	0.000752469518775205	6.61714465496221e-06	119	64
BRD9	ENSG00000028310.17	5	863741	892642	0.476300246297376	0.402822066671902	119	64
SNX1	ENSG00000028528.14	15	64094123	64146090	0.222391438161906	0.0868627050262579	119	64
TBPL1	ENSG00000028839.9	6	133952170	133988696	0.325524530169399	0.147859726339438	119	64
ARNTL2	ENSG00000029153.14	12	27332854	27425289	0.171172298190718	0.106835434762297	119	64
BCLAF1	ENSG00000029363.16	6	136256627	136289851	0.494922089999524	0.320847522994482	119	64
SLC39A9	ENSG00000029364.11	14	69398015	69462388	0.00731031209842993	0.00078494092928507	119	64
ANK1	ENSG00000029534.19	8	41653220	41896762	0.763276250193544	0.707473272646883	119	64
IBSP	ENSG00000029559.6	4	87799581	87812435	0.667030437965788	0.481685118870868	119	64
TFB1M	ENSG00000029639.10	6	155257724	155314493	0.0551723979466987	0.0201041752937852	119	64
RABEP1	ENSG00000029725.16	17	5282265	5385812	0.563544854483242	0.486723510107795	119	64
NUP160	ENSG00000030066.13	11	47778087	47848555	0.0876899878418	0.0148920952418908	119	64
BAK1	ENSG00000030110.12	6	33572547	33580293	0.003005727074295	4.30171691842843e-05	119	64
IKZF2	ENSG00000030419.16	2	212999691	213152427	0.19222928004185	0.102596913361884	119	64
GRN	ENSG00000030582.17	17	44345086	44353102	0.992666530860358	0.988995903480771	119	64
FAM13B	ENSG00000031003.10	5	137937960	138051961	0.989213424765614	0.987190101954051	119	64
ARHGAP31	ENSG00000031081.10	3	119294373	119420714	0.266639130556621	0.132569596948329	119	64
CENPQ	ENSG00000031691.6	6	49463378	49493107	0.606820719805717	0.391850927201168	119	64
SARS	ENSG00000031698.12	1	109213918	109238169	0.796945573571888	0.725633611512462	119	64
RANBP3	ENSG00000031823.14	19	5916139	5978142	0.215951311165658	0.0787971012506095	119	64
ARID4A	ENSG00000032219.18	14	58298385	58373887	0.240294256310828	0.129668150211833	119	64
TSSC1	ENSG00000032389.12	2	3188925	3377882	0.579128411697924	0.437917822344465	119	64
PNPLA6	ENSG00000032444.15	19	7534010	7561764	0.570831147233625	0.378595679194577	119	64
IFT88	ENSG00000032742.17	13	20567069	20691437	0.488306175484295	0.384468683252269	119	64
ALG1	ENSG00000033011.11	16	5071819	5087379	0.625980173013348	0.531629253126528	119	64
ZCCHC8	ENSG00000033030.13	12	122471600	122501073	0.127598971279885	0.0271275755581207	119	64
ABCF2	ENSG00000033050.7	7	151207837	151227230	0.279042974199592	0.129451018316919	119	64
CHPF2	ENSG00000033100.16	7	151232489	151238763	0.397620077931824	0.219263201914662	119	64
LRRC7	ENSG00000033122.18	1	69568398	70151945	0.157245352440137	0.0610350309072515	119	64
FUT8	ENSG00000033170.16	14	65410592	65744121	0.944866393809717	0.937997717035336	119	64
UBA6	ENSG00000033178.12	4	67612652	67701179	0.616495202122482	0.544848960290497	119	64
GAB2	ENSG00000033327.12	11	78215297	78418348	0.0608223262821746	0.0151028746039262	119	64
ATP6V0A1	ENSG00000033627.16	17	42458844	42522611	0.38863844505317	0.251296813315292	119	64
PIAS1	ENSG00000033800.13	15	68054179	68198603	0.234013094956545	0.163962893591906	119	64
SLC4A7	ENSG00000033867.16	3	27372721	27484420	0.472074310201032	0.335759368207639	119	64
APBA2	ENSG00000034053.14	15	28884483	29118315	0.885423116809657	0.819114145863966	119	64
MAP2K3	ENSG00000034152.18	17	21284672	21315240	0.564885435809255	0.506237611437021	119	64
EFCAB1	ENSG00000034239.10	8	48710789	48735311	0.0268344879232337	0.000620936794418087	119	64
TMSB10	ENSG00000034510.5	2	84905625	84906662	0.961661456125094	0.951550264302964	119	64
ASTE1	ENSG00000034533.11	3	131013875	131027649	0.327299555816649	0.231508048937878	119	64
RNF19A	ENSG00000034677.12	8	100257060	100336218	0.0662925981797954	0.0308110924397411	119	64
PEX3	ENSG00000034693.14	6	143450807	143490010	0.566102926736988	0.484715548299479	119	64
GABARAPL2	ENSG00000034713.7	16	75566351	75577881	0.906939319726792	0.871438454219543	119	64
MYOC	ENSG00000034971.16	1	171635417	171652683	0.339495621029733	0.200869988124924	119	64
SH3YL1	ENSG00000035115.21	2	217730	266398	0.736732710837866	0.595488849300638	119	64
FAM136A	ENSG00000035141.7	2	70295975	70302090	0.603979123658139	0.499021311954233	119	64
VCL	ENSG00000035403.17	10	73995193	74120254	0.858970730081307	0.824747170877566	119	64
DEPDC1B	ENSG00000035499.12	5	60596912	60700190	0.789532687040409	0.624063891549601	119	64
DAPK2	ENSG00000035664.11	15	63907036	64072033	0.0663225559037354	0.037109473763184	119	64
NSMAF	ENSG00000035681.7	8	58583504	58659844	0.0210268011824376	0.00210495636966687	119	64
ADSS	ENSG00000035687.9	1	244408494	244452134	0.649335932891682	0.540780933869496	119	64
TIMP2	ENSG00000035862.12	17	78852977	78925387	0.350780852643083	0.227279313399734	119	64
RFC1	ENSG00000035928.15	4	39287456	39366375	0.689493524215496	0.624751455720557	119	64
TBC1D23	ENSG00000036054.12	3	100261000	100325251	0.0283724170704787	0.000103344355105415	119	64
CUL3	ENSG00000036257.12	2	224470150	224585397	0.0331997193213447	0.00334301248841118	119	64
MYOM2	ENSG00000036448.9	8	2045040	2165552	0.080150621214466	0.00983116052950234	119	64
CYP46A1	ENSG00000036530.8	14	99684304	99727301	0.0508075254474798	0.0136960726398913	119	64
ZZZ3	ENSG00000036549.12	1	77562416	77683419	0.00682616125231162	0.000860055581785645	119	64
USP2	ENSG00000036672.15	11	119355215	119381726	0.0120025967313108	0.000679308035675824	119	64
TUBG2	ENSG00000037042.8	17	42659305	42667006	0.736093243686676	0.419343265621085	119	64
RPL26L1	ENSG00000037241.7	5	172958779	172969771	0.125480344542128	0.0471839442285098	119	64
FLT4	ENSG00000037280.15	5	180601506	180649624	0.153670357092111	0.0393260374713678	119	64
NSUN2	ENSG00000037474.14	5	6599239	6633291	0.337455787083799	0.237823164667359	119	64
FBXO42	ENSG00000037637.10	1	16246839	16352454	0.390661676982867	0.231896368477512	119	64
MFAP3	ENSG00000037749.11	5	154038937	154220478	0.28233665287961	0.118493505948233	119	64
MRI1	ENSG00000037757.13	19	13764532	13774167	0.0967453857122341	0.0254010151633539	119	64
METTL1	ENSG00000037897.16	12	57768471	57772599	0.225015666507879	0.120203757606002	119	64
AGA	ENSG00000038002.8	4	177430770	177442503	0.380316354456275	0.262877609880353	119	64
PI4K2B	ENSG00000038210.12	4	25233975	25279092	0.741978162676157	0.664325548515865	119	64
BOD1L1	ENSG00000038219.12	4	13568738	13627723	0.626382654906284	0.378073785656963	119	64
MAT2B	ENSG00000038274.16	5	163503114	163519336	0.790566119612471	0.724926319432057	119	64
TLL1	ENSG00000038295.7	4	165873258	166103895	0.815468416917431	0.783245636435247	119	64
EDC4	ENSG00000038358.14	16	67873023	67884503	0.0343950269906121	1.3852262719574e-05	119	64
TRIO	ENSG00000038382.18	5	14143702	14532128	0.378062131908562	0.280363215640164	119	64
VCAN	ENSG00000038427.15	5	83471465	83582303	0.320683950976324	0.22825012055371	119	64
CLEC16A	ENSG00000038532.14	16	10944488	11182189	0.740995420364891	0.689025285126289	119	64
MSR1	ENSG00000038945.14	8	16107878	16567490	0.287819536382532	0.162982748620749	119	64
CDH1	ENSG00000039068.18	16	68737225	68835548	0.483064281910935	0.396620636247972	119	64
SKIV2L2	ENSG00000039123.15	5	55307760	55425581	0.743715795677312	0.695998177040068	119	64
DNAH5	ENSG00000039139.9	5	13690331	13944543	0.739264415619988	0.665994546471802	119	64
ZFYVE16	ENSG00000039319.16	5	80408013	80479350	0.618232386929558	0.520693044326197	119	64
FAM65A	ENSG00000039523.19	16	67518418	67546788	0.57071249052095	0.484198298640935	119	64
RAI14	ENSG00000039560.13	5	34656237	34832627	0.040958248470951	0.0121722492311138	119	64
PNKP	ENSG00000039650.11	19	49859882	49867909	0.757818766358445	0.692641186186333	119	64
PHLPP2	ENSG00000040199.18	16	71644751	71724701	0.0873636265721392	0.0181508885560879	119	64
SPDL1	ENSG00000040275.16	5	169583634	169604778	0.819539059979888	0.739263346794246	119	64
STAU2	ENSG00000040341.17	8	73420369	73747708	0.474979858191337	0.28707747028047	119	64
PQLC2	ENSG00000040487.12	1	19312326	19329300	0.549935052866802	0.44391606959244	119	64
CTNS	ENSG00000040531.14	17	3636468	3661542	0.0329657302494713	0.000874244060111915	119	64
RTN4R	ENSG00000040608.13	22	20241415	20283246	0.872646360501097	0.851566339581049	119	64
PHF23	ENSG00000040633.12	17	7235028	7239722	0.082122671543617	0.0242715545104276	119	64
CDH10	ENSG00000040731.10	5	24487100	24644978	0.0724115539035158	0.0441891384352576	119	64
INPP4A	ENSG00000040933.15	2	98444854	98594390	0.242404521622769	0.168030124435551	119	64
RAB27B	ENSG00000041353.9	18	54717860	54895516	0.917506698767031	0.869051326580612	119	64
PSMA4	ENSG00000041357.15	15	78540405	78552419	0.11840191951538	0.0676891198557041	119	64
MYO16	ENSG00000041515.15	13	108596152	109208007	0.430925100718044	0.31742319589964	119	64
LSG1	ENSG00000041802.10	3	194640788	194672477	0.1240214557002	0.0654324487669761	119	64
PARP3	ENSG00000041880.14	3	51942345	51948867	0.0250063466904762	0.0035940020802745	119	64
TNC	ENSG00000041982.15	9	115019578	115118257	0.00232287837522384	0.000187383985032543	119	64
THAP3	ENSG00000041988.15	1	6624866	6634167	0.126169183848642	0.0879960605035125	119	64
FAM65C	ENSG00000042062.11	20	50586108	50691528	0.724534042924991	0.636035302141066	119	64
TDP1	ENSG00000042088.13	14	89954939	90044768	0.997393753630561	0.996480934024399	119	64
AIFM2	ENSG00000042286.14	10	70098223	70132934	0.0523950096088715	0.00495886690249491	119	64
SPATA7	ENSG00000042317.16	14	88384924	88470350	0.289653479205101	0.164846236181243	119	64
MED17	ENSG00000042429.11	11	93784227	93814963	0.0074478925577486	0.00146451598706784	119	64
RETSAT	ENSG00000042445.13	2	85342088	85354393	0.306809833216554	0.191758416748721	119	64
CAPG	ENSG00000042493.15	2	85394748	85418432	0.404884224051032	0.218209792664591	119	64
AP2S1	ENSG00000042753.11	19	46838136	46850992	0.735943448066528	0.598589696191456	119	64
TG	ENSG00000042832.11	8	132866958	133134903	0.136595410507172	0.0531862750661454	119	64
ADAM28	ENSG00000042980.12	8	24294040	24359018	0.0585556051887569	0.00978013120396499	119	64
BARX2	ENSG00000043039.6	11	129375940	129452279	0.951491232897431	0.942943580197452	119	64
DCUN1D1	ENSG00000043093.13	3	182938074	182985953	0.322032533550228	0.241717288663659	119	64
JADE2	ENSG00000043143.20	5	134524312	134583230	0.00659965459216637	0.00368523742125902	119	64
ZIC2	ENSG00000043355.11	13	99981772	99986773	0.154257119355076	0.0348747288290751	119	64
LCP2	ENSG00000043462.11	5	170246237	170298227	0.405635889060793	0.253294208234333	119	64
TRIT1	ENSG00000043514.15	1	39841022	39883511	0.189235790915636	0.0486073434260101	119	64
ADRB1	ENSG00000043591.5	10	114044056	114046908	0.0870417202451398	0.0270901402132307	119	64
CUL7	ENSG00000044090.8	6	43037617	43053945	0.253579053746896	0.133173999823597	119	64
CTNNA1	ENSG00000044115.20	5	138610967	138935034	0.147608272601731	0.0965765802109684	119	64
CNTLN	ENSG00000044459.14	9	17134982	17503923	0.0316805372697769	0.00427484518715165	119	64
EPHA3	ENSG00000044524.10	3	89107524	89482134	0.337741092888078	0.238464255164479	119	64
HSPA5	ENSG00000044574.7	9	125234853	125241330	0.00406494094446345	4.70011789317418e-05	119	64
DSG2	ENSG00000046604.12	18	31498043	31549008	0.0146709511372668	0.00259521739667571	119	64
PREX2	ENSG00000046889.18	8	67952118	68237030	0.768793696258961	0.705023515097784	119	64
WDR37	ENSG00000047056.14	10	1049538	1132297	0.789971242629865	0.749480099838779	119	64
YTHDC2	ENSG00000047188.15	5	113513683	113595284	0.254891294172587	0.10580728512784	119	64
ATP6V1H	ENSG00000047249.17	8	53715557	53843558	0.0589215441091848	0.0234553630281525	119	64
POLR2B	ENSG00000047315.15	4	56978824	57030399	0.724146974600183	0.596985994249948	119	64
FAM214A	ENSG00000047346.12	15	52581321	52709817	0.467240607578813	0.280118387412564	119	64
ARAP2	ENSG00000047365.11	4	35948221	36244509	0.622452746530361	0.471504142287742	119	64
TPR	ENSG00000047410.13	1	186311652	186375693	0.963013615443402	0.94695029191125	119	64
CP	ENSG00000047457.13	3	149162410	149222055	0.921149851124621	0.89064132015464	119	64
KIAA0556	ENSG00000047578.12	16	27550152	27780369	0.0930505960381002	0.0345901224558416	119	64
DTNBP1	ENSG00000047579.19	6	15522801	15663058	0.309123562313725	0.237156398985287	119	64
ANO2	ENSG00000047617.14	12	5531869	5946232	0.852580947198634	0.794359045838908	119	64
C12orf4	ENSG00000047621.11	12	4487728	4538508	0.402509349148399	0.232298935766015	119	64
FAM184B	ENSG00000047662.4	4	17635009	17781512	0.0593134741132169	0.0276419161975998	119	64
MAP4	ENSG00000047849.21	3	47850690	48089272	0.608199908605528	0.538507447885755	119	64
GOPC	ENSG00000047932.13	6	117560269	117602542	0.0400619528562222	0.00468098878956151	119	64
USP28	ENSG00000048028.11	11	113797874	113875570	0.931401408355702	0.915908364450103	119	64
HDAC9	ENSG00000048052.21	7	18086949	19002416	0.443621814226396	0.271515922659897	119	64
TSPAN17	ENSG00000048140.17	5	176647387	176659054	0.744855873991626	0.63677208548079	119	64
NOP16	ENSG00000048162.20	5	176383938	176388975	0.235501745045241	0.115610728341492	119	64
CC2D2A	ENSG00000048342.15	4	15469865	15601557	0.130909515953191	0.0254607052324806	119	64
RRM2B	ENSG00000048392.11	8	102204502	102239118	0.778609214708314	0.712588981916686	119	64
ZNF800	ENSG00000048405.9	7	127346790	127431924	0.869108961821088	0.830854225586805	119	64
SNX29	ENSG00000048471.13	16	11976737	12574289	0.809975595866345	0.756056772055659	119	64
LMO3	ENSG00000048540.14	12	16548373	16610594	0.947090225941848	0.932315858108315	119	64
MRPS10	ENSG00000048544.5	6	42206801	42217865	0.0354079196227112	0.0128826572886398	119	64
GUCA1A	ENSG00000048545.13	6	42155406	42180056	0.153977632614908	0.0228981161000898	119	64
RSF1	ENSG00000048649.13	11	77659996	77821017	0.0269469519830368	0.0205624594062625	119	64
VPS13D	ENSG00000048707.13	1	12230067	12512047	0.64238196704747	0.53372953110698	119	64
CELF2	ENSG00000048740.18	10	10798397	11336675	0.110358471864978	0.0260540136058894	119	64
FAM120A	ENSG00000048828.16	9	93451722	93566107	0.272078807041497	0.171142506534125	119	64
R3HDM1	ENSG00000048991.16	2	135531455	135725270	0.7097315264883	0.607418234390816	119	64
COL9A2	ENSG00000049089.13	1	40300487	40317294	0.0949437542930126	0.0518553690864045	119	64
KITLG	ENSG00000049130.14	12	88492793	88580851	0.164507282198595	0.0637062686566911	119	64
ERCC8	ENSG00000049167.13	5	60873831	60945073	0.0377374971015416	1.08011025207298e-05	119	64
ADAMTS6	ENSG00000049192.14	5	65148736	65481920	0.543597733853872	0.451117302390401	119	64
H6PD	ENSG00000049239.12	1	9234775	9271337	0.446819451805155	0.270151362070297	119	64
VAMP3	ENSG00000049245.12	1	7771269	7781432	0.0430534664384626	0.00928083361899714	119	64
PER3	ENSG00000049246.14	1	7784320	7845177	0.396312113333793	0.30497945315218	119	64
EPN3	ENSG00000049283.17	17	50532543	50543750	0.283478426319419	0.206317582079245	119	64
LTBP1	ENSG00000049323.15	2	32946972	33399509	0.889963986575321	0.863981534422104	119	64
RCN1	ENSG00000049449.8	11	31816384	32105755	0.692144118356898	0.621670146940049	119	64
ELN	ENSG00000049540.16	7	74027789	74069907	0.392053043387686	0.289680318871549	119	64
RFC2	ENSG00000049541.10	7	74231499	74254458	0.947886363765293	0.929147554887062	119	64
ARID1B	ENSG00000049618.22	6	156777432	157210779	0.313948864470162	0.206681013486824	119	64
CLPTM1L	ENSG00000049656.13	5	1317744	1345099	0.997786220965936	0.996966819572945	119	64
NEDD4L	ENSG00000049759.17	18	58044367	58401540	0.849789119467102	0.788661936457743	119	64
HEXB	ENSG00000049860.13	5	74640023	74722647	0.750290290848809	0.691842885619943	119	64
PTCD2	ENSG00000049883.14	5	72320527	72368395	0.946518280553082	0.923017860814623	119	64
JKAMP	ENSG00000050130.17	14	59484443	59505404	0.147332474711648	0.0432666393972783	119	64
DKK3	ENSG00000050165.17	11	11963106	12009769	0.935692046511286	0.918558130283584	119	64
ARHGEF5	ENSG00000050327.14	7	144355288	144380632	0.33498095271705	0.211714194388489	119	64
NFE2L3	ENSG00000050344.8	7	26152240	26187125	0.2570406677324	0.114678160897563	119	64
MCUR1	ENSG00000050393.11	6	13786557	13814568	0.184382102405133	0.0907613451805589	119	64
LIMA1	ENSG00000050405.13	12	50175788	50283546	0.552367250688199	0.421484806351874	119	64
LETMD1	ENSG00000050426.15	12	51047962	51060424	0.932662821245476	0.916519698228694	119	64
SLC4A8	ENSG00000050438.16	12	51403073	51515763	0.262339517435697	0.140778407017042	119	64
LAMC3	ENSG00000050555.17	9	131009082	131094473	0.00202195168853684	2.26877148291351e-05	119	64
PTGER3	ENSG00000050628.20	1	70852353	71047808	0.104017524023664	0.0358209944858713	119	64
TNIP3	ENSG00000050730.15	4	121131408	121227466	0.811684060320176	0.711942886015506	119	64
MAPK9	ENSG00000050748.17	5	180233143	180292099	0.045039674571039	0.00486847280044948	119	64
COL23A1	ENSG00000050767.15	5	178237618	178590555	0.0329986986422583	0.00982321256480995	119	64
BCAR1	ENSG00000050820.16	16	75228198	75268053	0.428842158025625	0.188411291306999	119	64
FAM160A2	ENSG00000051009.10	11	6211335	6234711	0.881699826593717	0.822307604234997	119	64
HERPUD1	ENSG00000051108.14	16	56932048	56944863	0.151589285951446	0.0486426431106776	119	64
HOMER3	ENSG00000051128.18	19	18929201	18941261	0.749700341241686	0.665580929188479	119	64
RAD51	ENSG00000051180.16	15	40694796	40732339	0.240174575031357	0.151671936778409	119	64
PIK3CB	ENSG00000051382.8	3	138652699	138834938	0.110594472510494	0.0378627900735386	119	64
CYBA	ENSG00000051523.10	16	88643283	88651152	0.984728407662798	0.982423871082121	119	64
THOC3	ENSG00000051596.9	5	175917873	176034680	0.0496816264072772	0.0137586896008146	119	64
HEBP2	ENSG00000051620.10	6	138403561	138422042	0.707129052958684	0.608888162470563	119	64
MPHOSPH9	ENSG00000051825.14	12	123152320	123244014	0.459324222327403	0.37857295467666	119	64
PLEKHA5	ENSG00000052126.14	12	19129752	19376400	0.146403064019402	0.0422231821746866	119	64
PRSS8	ENSG00000052344.15	16	31131605	31135762	0.712018868954209	0.554145783557688	119	64
SIKE1	ENSG00000052723.11	1	114769479	114780685	0.390379043060965	0.305234209205983	119	64
RRP12	ENSG00000052749.13	10	97356701	97426076	0.75106584182823	0.702143148573767	119	64
FNIP2	ENSG00000052795.12	4	158769138	158908049	0.204050926794383	0.0899490760871337	119	64
MSMO1	ENSG00000052802.12	4	165327623	165343160	0.0200497163155689	0.00274876064672202	119	64
TTC17	ENSG00000052841.14	11	43358932	43494933	0.0421788794841814	0.0123171209067991	119	64
ALX4	ENSG00000052850.5	11	44260444	44310166	0.114639437687135	0.054590777103733	119	64
FSTL4	ENSG00000053108.16	5	133196455	133612564	0.393667828875071	0.283695847853585	119	64
FOXN3	ENSG00000053254.15	14	89124871	89619149	0.646822624259572	0.559451939551969	119	64
METTL24	ENSG00000053328.8	6	110245928	110358272	0.229249364526286	0.153487123200646	119	64
AKR7A2	ENSG00000053371.12	1	19303965	19312146	0.136452634261651	0.0629936096348491	119	64
MRTO4	ENSG00000053372.4	1	19251553	19260128	0.0311430442931672	0.00782861568435849	119	64
NNAT	ENSG00000053438.8	20	37521215	37523693	0.522015736893603	0.386950686215082	119	64
USE1	ENSG00000053501.12	19	17215346	17219829	0.0259716745582895	0.00723848977430018	119	64
MCF2L2	ENSG00000053524.12	3	183178043	183428778	0.765096914284415	0.713033638629443	119	64
NRIP2	ENSG00000053702.14	12	2825348	2835544	0.849164222220662	0.81582760887875	119	64
LAMA3	ENSG00000053747.15	18	23689443	23955066	0.231716518998592	0.116248635207707	119	64
AP5M1	ENSG00000053770.11	14	57269009	57298742	0.142947116826545	0.0254886168378202	119	64
ANAPC4	ENSG00000053900.10	4	25377213	25418498	0.0178072691915639	0.00253495124381763	119	64
KCNQ1	ENSG00000053918.15	11	2444684	2849109	0.0945734574467781	0.0319582223569417	119	64
TRAPPC3	ENSG00000054116.11	1	36136570	36155964	0.351645618158146	0.230026459881003	119	64
THRAP3	ENSG00000054118.13	1	36224416	36305357	0.281128122062452	0.168032427460934	119	64
PHPT1	ENSG00000054148.17	9	136849091	136850942	0.683572768532487	0.609954008348338	119	64
ENTPD2	ENSG00000054179.11	9	137048098	137054045	0.997430444160662	0.996695310936156	119	64
LY75	ENSG00000054219.10	2	159803355	159904749	0.251413708583942	0.12173302859577	119	64
ARID4B	ENSG00000054267.21	1	235166895	235328219	0.249294029470662	0.15227775535455	119	64
OPN3	ENSG00000054277.13	1	241590114	241677376	0.2134683173116	0.115657346796516	119	64
SDCCAG8	ENSG00000054282.15	1	243256034	243489140	0.517799685496378	0.359030249451895	119	64
PTPRN	ENSG00000054356.13	2	219289623	219309648	0.971872082212109	0.961055295096855	119	64
HHAT	ENSG00000054392.12	1	210328252	210676296	0.957103715254959	0.948530527900321	119	64
KIF1B	ENSG00000054523.17	1	10210805	10381603	0.0926276583268121	0.0241030987821233	119	64
FOXC1	ENSG00000054598.6	6	1609972	1613897	0.242098699769563	0.134838997078217	119	64
TBC1D22A	ENSG00000054611.13	22	46762617	47175699	0.539102634777817	0.45185845872316	119	64
SYNE2	ENSG00000054654.16	14	63852983	64226433	0.140443626081038	0.0154233848067167	119	64
PLEKHH1	ENSG00000054690.13	14	67533301	67589310	0.542492404901808	0.404173134535042	119	64
ATP9A	ENSG00000054793.13	20	51596514	51768634	0.460568285965268	0.280058742341636	119	64
CBLN4	ENSG00000054803.3	20	55997440	56005472	0.0941727407317597	0.0330802173308163	119	64
CHRDL2	ENSG00000054938.15	11	74696429	74731385	0.113062077115293	0.0634467922106496	119	64
FAM168A	ENSG00000054965.10	11	73400487	73598189	0.0755920535307647	0.0273995443382433	119	64
RELT	ENSG00000054967.12	11	73376264	73397472	0.903879203631988	0.853999493377179	119	64
GALC	ENSG00000054983.16	14	87837820	87993665	0.357054387326302	0.226423620601552	119	64
NOP58	ENSG00000055044.10	2	202265716	202303666	0.793648293095144	0.728361201044574	119	64
SZRD1	ENSG00000055070.16	1	16352575	16398145	0.0410784388518342	0.00504379152931391	119	64
KCNH2	ENSG00000055118.14	7	150944961	150978315	0.16842082191072	0.0598781439847062	119	64
CUL1	ENSG00000055130.15	7	148698665	148801036	0.35569824045892	0.193363702408351	119	64
FAM114A2	ENSG00000055147.18	5	153990128	154038905	0.531009841412245	0.403332485569189	119	64
CYFIP2	ENSG00000055163.19	5	157266079	157395533	0.809859507124373	0.748534221440639	119	64
TAB2	ENSG00000055208.18	6	149317534	149411613	0.511438832471783	0.404863103936559	119	64
GINM1	ENSG00000055211.12	6	149566294	149591748	0.149482086258639	0.0387893458035124	119	64
EIF2AK2	ENSG00000055332.16	2	37099245	37157065	0.93256478379282	0.908277303486702	119	64
USP36	ENSG00000055483.19	17	78787381	78841441	0.139533654723995	0.020147060693989	119	64
KMT2C	ENSG00000055609.17	7	152134922	152436005	0.292095497413842	0.13733607518217	119	64
MCOLN3	ENSG00000055732.12	1	85018082	85048499	0.484048545529131	0.381166555629348	119	64
CCDC85A	ENSG00000055813.5	2	56184123	56386173	0.253196292803589	0.169096423792554	119	64
PUM2	ENSG00000055917.15	2	20248691	20352234	0.547491106073835	0.397089966387448	119	64
MRPL43	ENSG00000055950.16	10	100969458	100987366	0.0997836750512393	0.00856512489168659	119	64
ITIH4	ENSG00000055955.15	3	52812975	52830739	0.137173446879318	0.0187247780931753	119	64
HPF1	ENSG00000056050.6	4	169729465	169757953	0.12545730967615	0.0328592690293759	119	64
ZFR	ENSG00000056097.15	5	32354350	32444761	0.666550270506694	0.503474869289239	119	64
NPFFR2	ENSG00000056291.17	4	72031804	72148067	0.598728161462654	0.515738400869695	119	64
PHF21B	ENSG00000056487.15	22	44881162	45009999	0.386561663132414	0.19509285301822	119	64
TRAF1	ENSG00000056558.10	9	120902393	120929173	0.0443999099295214	0.0101064128978764	119	64
RC3H2	ENSG00000056586.15	9	122844556	122905341	0.0130667304121905	0.00074441823162444	119	64
IL17RB	ENSG00000056736.9	3	53846580	53865800	0.529374456169358	0.427298167435958	119	64
TRAF3IP2	ENSG00000056972.18	6	111556454	111606278	0.869196318974826	0.821131175127886	119	64
DCBLD2	ENSG00000057019.15	3	98795941	98901689	0.882443928690138	0.830492766034436	119	64
SOAT1	ENSG00000057252.12	1	179293714	179358680	0.209666344697713	0.0443858025380427	119	64
PKP2	ENSG00000057294.14	12	32790745	32896840	0.615930455755572	0.528881210371826	119	64
MSH4	ENSG00000057468.6	1	75796882	75913238	0.0448543183424736	0.0164903979819189	119	64
F7	ENSG00000057593.13	13	113105788	113120681	0.806890007921941	0.759714662152581	119	64
GDI2	ENSG00000057608.16	10	5765223	5842132	0.046917015772874	0.0110992437783643	119	64
PRDM1	ENSG00000057657.15	6	106086320	106109939	0.776035346906806	0.651643392528494	119	64
ATG5	ENSG00000057663.14	6	106045423	106325791	0.0391131067620201	0.0147702228257706	119	64
TMCC3	ENSG00000057704.12	12	94567124	94650562	0.0549803929364073	0.0131050908826627	119	64
PITHD1	ENSG00000057757.9	1	23778405	23788232	0.473048147305775	0.314912994630349	119	64
MTA3	ENSG00000057935.13	2	42494569	42756947	0.122837831476366	0.0583055747558124	119	64
USP13	ENSG00000058056.8	3	179652755	179789401	0.206566511246405	0.121490338098761	119	64
ATP11B	ENSG00000058063.15	3	182793500	182921239	0.53164222353847	0.406750842881048	119	64
LAMC2	ENSG00000058085.14	1	183186238	183244900	0.487245644418396	0.355229263066213	119	64
CDK14	ENSG00000058091.16	7	90563735	91210590	0.617842663136901	0.553860272813893	119	64
SEC61A1	ENSG00000058262.9	3	128051641	128071683	0.470588430487713	0.31220071414526	119	64
PPP1R12A	ENSG00000058272.16	12	79773563	79934900	0.306004792702238	0.122619529218184	119	64
RASGRF1	ENSG00000058335.15	15	78959947	79090773	0.133405276166651	0.0550227670991953	119	64
CAMK2B	ENSG00000058404.19	7	44217150	44334577	0.449836581001589	0.302057527995245	119	64
CROCC	ENSG00000058453.16	1	16921950	16972979	0.81954995338634	0.783693054975239	119	64
POLR3E	ENSG00000058600.15	16	22297375	22335103	0.27236404057571	0.144226726630893	119	64
ATP2B4	ENSG00000058668.14	1	203626561	203744081	0.768352609695469	0.682658375021306	119	64
ZC3H11A	ENSG00000058673.16	1	203795654	203850514	0.18394443914712	0.0888863296429411	119	64
RIOK2	ENSG00000058729.10	5	97160867	97183260	0.421412003666315	0.261781327435655	119	64
YIPF1	ENSG00000058799.14	1	53851719	53889834	0.731444343409567	0.668266322943337	119	64
NDC1	ENSG00000058804.11	1	53765460	53838860	0.0145234279625082	0.00315786882939078	119	64
DGKG	ENSG00000058866.14	3	186147201	186362237	0.521451570232974	0.445852795608576	119	64
FLYWCH1	ENSG00000059122.16	16	2911937	2951208	0.00765293951196048	0.000778922634091895	119	64
UNKL	ENSG00000059145.18	16	1364114	1414751	0.491790359427488	0.25910703904415	119	64
TBXAS1	ENSG00000059377.16	7	139777051	140020325	0.570480712897463	0.477502783972373	119	64
PARP12	ENSG00000059378.12	7	140023744	140063721	0.466093921842871	0.349077619349032	119	64
ALDH18A1	ENSG00000059573.8	10	95605929	95656706	0.250759841090814	0.106676009495034	119	64
TARBP1	ENSG00000059588.9	1	234391313	234479103	0.860204401976962	0.79878804940509	119	64
GATB	ENSG00000059691.11	4	151670504	151761023	0.537942301454507	0.39965544423697	119	64
MXD1	ENSG00000059728.10	2	69897688	69942945	0.134756052517525	0.0828512787073858	119	64
CDK17	ENSG00000059758.7	12	96278261	96400560	0.635827693073671	0.555882081059014	119	64
DNAJC25	ENSG00000059769.19	9	111631352	111654351	0.848233837891275	0.824668039889076	119	64
SLC2A3	ENSG00000059804.15	12	7919230	7936275	0.681822909855812	0.548504052278847	119	64
PSD	ENSG00000059915.16	10	102402617	102421539	0.0281125676732126	0.000267757232313778	119	64
CTDP1	ENSG00000060069.16	18	79679801	79756623	0.0745990574272041	0.029245527325136	119	64
YBX3	ENSG00000060138.12	12	10699089	10723312	0.380484854542476	0.266822505045323	119	64
STYK1	ENSG00000060140.8	12	10618939	10674318	0.362210119288536	0.250220013587669	119	64
WNK1	ENSG00000060237.16	12	752593	911452	0.463528054084115	0.298603457653162	119	64
CCAR1	ENSG00000060339.13	10	68721012	68792377	0.0592571069550682	0.00516571811101106	119	64
OGFR	ENSG00000060491.16	20	62804835	62814000	0.783078835076428	0.729302376918636	119	64
GNA15	ENSG00000060558.3	19	3136193	3163769	0.940191098957123	0.921107337843619	119	64
CREB3L3	ENSG00000060566.13	19	4153601	4173054	0.196253260316667	0.126436747155255	119	64
PIGV	ENSG00000060642.10	1	26787472	26798398	0.836457302180553	0.802745064289197	119	64
PTPRU	ENSG00000060656.19	1	29236516	29326813	0.00924907367617857	0.00134797755808559	119	64
SNRNP40	ENSG00000060688.12	1	31259568	31296782	0.433882858230046	0.240664850819685	119	64
RIMBP2	ENSG00000060709.14	12	130396137	130517917	0.648309592137689	0.382513307853378	119	64
COL11A1	ENSG00000060718.20	1	102876467	103108496	0.227838349731763	0.104100728805278	119	64
QSER1	ENSG00000060749.14	11	32893178	32993316	0.592767316138775	0.491777124981153	119	64
MPC1	ENSG00000060762.18	6	166364919	166383013	0.633200928605982	0.491260904081301	119	64
ACAA1	ENSG00000060971.17	3	38103129	38137242	0.995783244128697	0.995156684562395	119	64
BCAT1	ENSG00000060982.14	12	24810022	24949459	0.622306731781553	0.474380392978245	119	64
HDAC7	ENSG00000061273.17	12	47782754	47833132	0.353733682219359	0.246035344478679	119	64
LZTS1	ENSG00000061337.15	8	20246165	20303963	0.722850977894017	0.620392371763763	119	64
PRDM6	ENSG00000061455.10	5	123089121	123194266	0.0795247396637908	0.0268638631709721	119	64
WNT8A	ENSG00000061492.11	5	138083892	138092365	0.785863002297607	0.718050068486063	119	64
SPAG4	ENSG00000061656.9	20	35615892	35621049	0.645543391496922	0.529185033513281	119	64
NCKAP1	ENSG00000061676.14	2	182909115	183038858	0.0879259148234367	0.022277853900498	119	64
MRPS35	ENSG00000061794.12	12	27710773	27756295	0.616910590901443	0.525815172937848	119	64
GUCY1B3	ENSG00000061918.12	4	155758992	155807591	0.486568615137221	0.391006122275195	119	64
SFSWAP	ENSG00000061936.9	12	131711089	131799737	0.228696105262018	0.111270522107824	119	64
TNK2	ENSG00000061938.16	3	195863364	195911945	0.524179682598187	0.413792044408269	119	64
MON2	ENSG00000061987.14	12	62466817	62600479	0.494863134507197	0.431672257356746	119	64
CDH3	ENSG00000062038.13	16	68636189	68722616	0.852411131364014	0.827228241136845	119	64
GPBP1	ENSG00000062194.15	5	57173948	57264679	0.496360550499254	0.378079480587257	119	64
DGAT2	ENSG00000062282.14	11	75759512	75801535	0.0791653827091009	0.0204799755086854	119	64
ZNF112	ENSG00000062370.16	19	44326555	44367217	0.157221215527699	0.0386116976383776	119	64
CS	ENSG00000062485.18	12	56271699	56300392	0.0546565476885951	0.0208992220175295	119	64
LTK	ENSG00000062524.15	15	41503638	41513887	0.144972122906514	0.0669090405558679	119	64
MRPS24	ENSG00000062582.13	7	43866558	43869893	0.037236174561251	0.00946276013935164	119	64
ELMO2	ENSG00000062598.17	20	46366049	46432985	0.982152232964372	0.977032903243925	119	64
WAPL	ENSG00000062650.17	10	86435256	86521815	0.00359328653320136	0.000148851142300016	119	64
VMP1	ENSG00000062716.12	17	59707192	59841092	0.180127272848735	0.0857819491602826	119	64
APPBP2	ENSG00000062725.9	17	60443149	60526219	0.503993323361745	0.369302330206647	119	64
POLD1	ENSG00000062822.12	19	50384204	50418018	0.62788711045816	0.578103984946933	119	64
SEZ6	ENSG00000063015.19	17	28954901	29006440	0.751861510490379	0.696539275158342	119	64
EIF4B	ENSG00000063046.17	12	53006158	53042209	0.954909411707568	0.939390581301833	119	64
SLC6A16	ENSG00000063127.15	19	49289638	49325225	0.0852421615526172	0.0170196163795998	119	64
GLTSCR1	ENSG00000063169.10	19	47609123	47703277	0.704144977972451	0.631822981351689	119	64
SPHK2	ENSG00000063176.15	19	48624133	48630029	0.953002390013259	0.936334043705036	119	64
RPL18	ENSG00000063177.12	19	48615328	48619271	0.797401726586601	0.717700900283612	119	64
CA11	ENSG00000063180.8	19	48637942	48646312	0.978459275470061	0.974237606051281	119	64
ISOC2	ENSG00000063241.7	19	55452985	55462343	0.393924971781284	0.242858217171669	119	64
U2AF2	ENSG00000063244.12	19	55654146	55674648	0.626885087114671	0.539714706577653	119	64
EPN1	ENSG00000063245.14	19	55675226	55709858	0.651279734385696	0.538136090758088	119	64
MED29	ENSG00000063322.13	19	39391303	39400637	0.540665737887336	0.349639999727904	119	64
AHRR	ENSG00000063438.16	5	304176	438291	0.931378108853677	0.913186650945744	119	64
GPC1	ENSG00000063660.8	2	240435671	240468078	0.209937434936401	0.0642569189193625	119	64
ADCK1	ENSG00000063761.15	14	77800083	77933954	0.995815937379171	0.994574097959859	119	64
HAGH	ENSG00000063854.12	16	1795620	1826940	0.389323128587489	0.341106017345435	119	64
RNF4	ENSG00000063978.15	4	2462220	2515855	0.398038359810305	0.227850302343215	119	64
CASP8	ENSG00000064012.21	2	201233443	201287711	0.00360695621366368	0.000581017713011163	119	64
LIMCH1	ENSG00000064042.17	4	41359607	41700044	0.173156793099065	0.0147114395395498	119	64
INTS13	ENSG00000064102.14	12	26905181	26938326	0.30943625498465	0.160462437517056	119	64
TM7SF3	ENSG00000064115.10	12	26973195	27014434	0.00417157846598762	0.00117069042306003	119	64
SPA17	ENSG00000064199.6	11	124673882	124697518	0.144136675966801	0.0841320882787232	119	64
TSPAN32	ENSG00000064201.15	11	2302061	2318200	0.522790369134562	0.43093191747695	119	64
WISP2	ENSG00000064205.10	20	44714844	44728509	0.090603237544201	0.0184716751961415	119	64
DMRT3	ENSG00000064218.4	9	976964	991731	0.0209343111591064	0.00432250306650514	119	64
ST3GAL6	ENSG00000064225.12	3	98732236	98821201	0.780229226765282	0.729100084332222	119	64
ATP2C2	ENSG00000064270.12	16	84368527	84464187	0.433599182464019	0.312142665410393	119	64
NGFR	ENSG00000064300.8	17	49502063	49515017	0.926818811660607	0.890209360858356	119	64
CDON	ENSG00000064309.14	11	125955796	126063335	0.0119402633495513	0.000605241232067818	119	64
TAF2	ENSG00000064313.11	8	119730775	119832863	0.776682013087969	0.676294456851376	119	64
HIPK2	ENSG00000064393.15	7	139561570	139777778	0.307704471565522	0.122588572507853	119	64
TNPO3	ENSG00000064419.13	7	128954180	129055173	0.0276550113165243	0.00958482999833614	119	64
RFXANK	ENSG00000064490.13	19	19192590	19200893	0.54266298604407	0.407895155125393	119	64
TMEM161A	ENSG00000064545.14	19	19119169	19138513	0.486801506350033	0.31729285504468	119	64
LPAR2	ENSG00000064547.13	19	19623668	19628930	0.893502196822266	0.859224292828901	119	64
CTSA	ENSG00000064601.16	20	45890144	45898620	0.0543973292525847	0.00563243311977066	119	64
SUGP2	ENSG00000064607.16	19	18990888	19034023	0.238693972975751	0.0467822548699138	119	64
SLC12A2	ENSG00000064651.13	5	128083766	128189688	0.161375774425717	0.0646701638361772	119	64
SNX24	ENSG00000064652.10	5	122843439	123029304	0.88560965569638	0.84418596828554	119	64
EYA2	ENSG00000064655.18	20	46894624	47188844	0.0570180667706528	0.00694160342219037	119	64
CNN2	ENSG00000064666.14	19	1026581	1039068	0.822967100812427	0.695874093984252	119	64
ABCA7	ENSG00000064687.12	19	1040101	1065572	0.0205848154412139	0.00120130608053391	119	64
SNCAIP	ENSG00000064692.18	5	122311691	122464219	0.0317159503253752	0.00465623825969564	119	64
DDX20	ENSG00000064703.11	1	111755538	111768016	0.942181051475397	0.93173755054251	119	64
BTBD1	ENSG00000064726.9	15	83016422	83067334	0.0683910899124309	0.0226046156757721	119	64
FAR2	ENSG00000064763.10	12	29149103	29335616	0.50601450854625	0.388089739404707	119	64
BCAS1	ENSG00000064787.13	20	53936777	54070594	0.219177051450869	0.171178007402871	119	64
POU1F1	ENSG00000064835.10	3	87259404	87276587	0.520886779010279	0.334792521446751	119	64
CHI3L2	ENSG00000064886.13	1	111200771	111243440	0.0399952243089364	0.00671215090932249	119	64
SBNO2	ENSG00000064932.15	19	1107636	1174283	0.318171806822078	0.242171764715137	119	64
PMS1	ENSG00000064933.17	2	189784085	189877629	0.0131870867922505	0.00103641321661945	119	64
HMG20B	ENSG00000064961.18	19	3572777	3579088	0.524742806745727	0.327976987889593	119	64
CALCRL	ENSG00000064989.12	2	187343129	187448460	0.00358413070775008	0.000657910590776417	119	64
TAF11	ENSG00000064995.16	6	34877778	34888089	0.702230258852949	0.630823878387482	119	64
ANKS1A	ENSG00000064999.13	6	34889265	35091413	0.395215990545122	0.313422433112626	119	64
AP3D1	ENSG00000065000.15	19	2100988	2164465	0.773577229927344	0.721931607187308	119	64
ZNF76	ENSG00000065029.14	6	35258982	35295985	0.298010825568049	0.246120453418371	119	64
SLC9A3R2	ENSG00000065054.13	16	2025356	2039026	0.28909286244503	0.167782967324572	119	64
NTHL1	ENSG00000065057.7	16	2039815	2047464	0.346896786189866	0.231565832088665	119	64
UHRF1BP1	ENSG00000065060.16	6	34792015	34883138	0.0930237105282864	0.0240725870034021	119	64
GNAI3	ENSG00000065135.10	1	109548611	109618321	0.405236365017066	0.267123153448249	119	64
IPO5	ENSG00000065150.18	13	97953658	98024297	0.629986429539646	0.520033261533363	119	64
OAT	ENSG00000065154.11	10	124397303	124418976	0.515732808288309	0.418361955066711	119	64
WDR3	ENSG00000065183.15	1	117929720	117965096	0.0522981188188196	0.000630186419997914	119	64
PKN2	ENSG00000065243.19	1	88684222	88836255	0.912969020322061	0.884698501070323	119	64
WDR18	ENSG00000065268.10	19	984271	998438	0.48248234290899	0.198835097392183	119	64
TRAM2	ENSG00000065308.4	6	52497402	52576915	0.0963618322684773	0.0511566644376948	119	64
NTN1	ENSG00000065320.8	17	9021542	9244000	0.15183692822931	0.0517400478879041	119	64
GLP2R	ENSG00000065325.12	17	9822206	9892102	0.369283402883211	0.233001232651784	119	64
DGKA	ENSG00000065357.19	12	55927614	55954027	0.168434871210865	0.0759468306312354	119	64
ERBB3	ENSG00000065361.14	12	56079857	56103505	0.37707463355209	0.294432375357486	119	64
ANKRD44	ENSG00000065413.18	2	196967017	197311173	0.592830089278758	0.467052089224821	119	64
KARS	ENSG00000065427.14	16	75627474	75647679	0.373373677620498	0.304853753183741	119	64
ADAT1	ENSG00000065457.10	16	75596981	75623300	0.431464754975964	0.333028006432228	119	64
PDIA5	ENSG00000065485.19	3	123067062	123162104	0.120542733697353	0.0542110603136729	119	64
TBC1D22B	ENSG00000065491.8	6	37257772	37332970	0.639051541505407	0.482162794969386	119	64
NDUFB4	ENSG00000065518.7	3	120596309	120602500	0.125620284180367	0.0255978106640131	119	64
SPEN	ENSG00000065526.10	1	15847864	15940460	0.157199227550925	0.0886590431835019	119	64
MYLK	ENSG00000065534.18	3	123610049	123884331	0.146398749229646	0.0617775798709428	119	64
ZC3H15	ENSG00000065548.17	2	186486156	186509363	0.132858840726287	0.0313085084274703	119	64
MAP2K4	ENSG00000065559.14	17	12020824	12143830	0.61207824659659	0.449373584665727	119	64
TMEM206	ENSG00000065600.12	1	212363931	212414901	0.995753061565374	0.993967690351827	119	64
SNAP91	ENSG00000065609.14	6	83552880	83709691	0.0696921317445891	0.0063605048485128	119	64
SLK	ENSG00000065613.13	10	103967201	104029233	0.831317632665401	0.762179529580424	119	64
CYB5R4	ENSG00000065615.13	6	83859643	83967424	0.0225192976354053	0.00123273201058686	119	64
COL17A1	ENSG00000065618.18	10	104031286	104086002	0.630234213016547	0.520689077696142	119	64
GSTO2	ENSG00000065621.14	10	104268873	104304945	0.983299793061151	0.976191726456265	119	64
SEC61A2	ENSG00000065665.20	10	12129637	12169721	0.616409078884396	0.536320561936684	119	64
PRKCQ	ENSG00000065675.14	10	6427143	6580301	0.315601512835428	0.2185365107908	119	64
TLE2	ENSG00000065717.14	19	2997638	3047635	0.61011550038278	0.473750792923598	119	64
ASB1	ENSG00000065802.11	2	238426742	238452250	0.0873168917768083	0.037326202988767	119	64
FAM107B	ENSG00000065809.13	10	14518557	14774897	0.0900467298257605	0.0173745890385517	119	64
ME1	ENSG00000065833.8	6	83210389	83431071	0.126284605977697	0.0284830563064864	119	64
TBC1D1	ENSG00000065882.15	4	37891087	38139175	0.950112265930596	0.934715149273623	119	64
CDK13	ENSG00000065883.14	7	39950037	40097134	0.755676039239009	0.670985662498927	119	64
MTHFD2	ENSG00000065911.11	2	74198562	74216241	0.409874205354494	0.275701885359738	119	64
FOXJ2	ENSG00000065970.8	12	8032703	8055503	0.304651720127289	0.14822713869043	119	64
YBX1	ENSG00000065978.18	1	42682427	42702349	0.716384537263557	0.604160344901209	119	64
PDE4A	ENSG00000065989.15	19	10416773	10469631	0.586679752588588	0.398964310820617	119	64
PPP2R5A	ENSG00000066027.11	1	212285537	212361863	0.527857271589197	0.37475361766698	119	64
CTNNA2	ENSG00000066032.18	2	79185231	80648861	0.692257928038747	0.557105939776935	119	64
ELAVL1	ENSG00000066044.14	19	7958579	8005659	0.00688979421040959	0.000285255733234082	119	64
TIE1	ENSG00000066056.13	1	43300993	43323108	0.437170797614116	0.297799198764115	119	64
DIP2B	ENSG00000066084.12	12	50505107	50748667	0.0390812559636082	0.000538512319123553	119	64
SMARCD1	ENSG00000066117.14	12	50084972	50100712	0.187984091686193	0.0555842993157133	119	64
KDM4A	ENSG00000066135.12	1	43650158	43705515	0.475789649770896	0.287487632650531	119	64
NFYC	ENSG00000066136.20	1	40692067	40771603	0.922930574837312	0.879881195414549	119	64
ZMYND12	ENSG00000066185.12	1	42430329	42456116	0.0173678234223536	0.00233652902591098	119	64
SLC9A3	ENSG00000066230.10	5	474883	524332	0.340929200412757	0.052755842584836	119	64
NGEF	ENSG00000066248.14	2	232878709	233013272	0.834048867447937	0.786816503438156	119	64
CD84	ENSG00000066294.14	1	160541095	160579516	0.989967360033932	0.987020935961835	119	64
ELOVL1	ENSG00000066322.14	1	43363397	43368074	0.791931728899001	0.706025407562132	119	64
SPI1	ENSG00000066336.11	11	47354860	47378576	0.0489353281141937	0.0137408856770309	119	64
ZNRD1	ENSG00000066379.14	6	30061641	30064909	0.00562889017395064	7.2302996756408e-05	119	64
MPPED2	ENSG00000066382.16	11	30384493	30586872	0.260878210118342	0.114652893140365	119	64
CLDN18	ENSG00000066405.12	3	137998735	138033655	0.288870445917777	0.186034820464759	119	64
ZBTB11	ENSG00000066422.4	3	101648889	101672213	0.00834424766449391	0.000805888205945356	119	64
ATXN3	ENSG00000066427.21	14	92038652	92106621	0.50903530548516	0.385577665406569	119	64
GOLGA5	ENSG00000066455.12	14	92794231	92839963	0.977994972807837	0.969429144266786	119	64
FGFR2	ENSG00000066468.22	10	121478334	121598458	0.0572528481120864	0.00957530630062636	119	64
LRRC40	ENSG00000066557.5	1	70144805	70205620	0.010283750507678	0.000657836065405644	119	64
ISOC1	ENSG00000066583.11	5	129094751	129114028	0.775754512374072	0.73143601092364	119	64
EML1	ENSG00000066629.16	14	99737693	99942060	0.44610227560894	0.32393261106071	119	64
TRMT11	ENSG00000066651.18	6	125986430	126039276	0.30067243632327	0.106756106461927	119	64
THUMPD1	ENSG00000066654.13	16	20702816	20742084	0.427845255564068	0.279000018944371	119	64
MSANTD3	ENSG00000066697.14	9	100427156	100451711	0.0129874493119472	0.00355858799368182	119	64
KIF26A	ENSG00000066735.14	14	104138723	104180894	0.00549814662105286	0.000270246627986313	119	64
ATG2B	ENSG00000066739.11	14	96279202	96363451	0.402388316503176	0.267504273186943	119	64
ARFGEF1	ENSG00000066777.8	8	67173511	67343677	0.848145062046307	0.773280659894728	119	64
ZFAT	ENSG00000066827.15	8	134477788	134713049	0.489331493259337	0.36281044125992	119	64
MTFR1	ENSG00000066855.15	8	65644734	65771261	0.0100619170420872	0.000632168575165433	119	64
STAG3	ENSG00000066923.17	7	100177563	100220546	0.632224647197612	0.501064839375511	119	64
FECH	ENSG00000066926.10	18	57548283	57586772	0.869400723709738	0.762257024088587	119	64
MYO9A	ENSG00000066933.15	15	71822456	72118577	0.270335539452014	0.178592496569968	119	64
PFKP	ENSG00000067057.16	10	3066333	3137712	0.289709166534204	0.158047805528187	119	64
IDI1	ENSG00000067064.10	10	1039908	1049170	0.572737203919504	0.518527262927357	119	64
SP100	ENSG00000067066.16	2	230415942	230544090	0.306265087593458	0.228978185795637	119	64
KLF6	ENSG00000067082.14	10	3775996	3785281	0.115211905592885	0.0414736502649028	119	64
PLPP1	ENSG00000067113.16	5	55425863	55535050	0.748624233663875	0.675809551915443	119	64
NEO1	ENSG00000067141.16	15	73051710	73305206	0.051337644161187	0.00992955719730727	119	64
TRAM1	ENSG00000067167.7	8	70573442	70608387	0.00666925990120774	0.000631733002277222	119	64
TNFRSF1A	ENSG00000067182.7	12	6328757	6342114	0.153697914002086	0.0492585869179858	119	64
CACNB1	ENSG00000067191.15	17	39173563	39197703	0.147221166245746	0.0948784832961378	119	64
EVI5	ENSG00000067208.14	1	92508696	92792404	0.369951711822847	0.217239768987265	119	64
STOML1	ENSG00000067221.13	15	73978923	73994622	0.80836982469279	0.772468210879228	119	64
PKM	ENSG00000067225.17	15	72199029	72231822	0.523528349154241	0.364277410322351	119	64
DHX29	ENSG00000067248.9	5	55256245	55307722	0.183574326568616	0.129589702707592	119	64
DNTTIP2	ENSG00000067334.13	1	93866283	93879918	0.431809966166346	0.170171554039643	119	64
METTL22	ENSG00000067365.14	16	8621683	8649654	0.0237978777255643	0.000952398544711821	119	64
TP53BP1	ENSG00000067369.13	15	43403061	43510728	0.61943126555738	0.479399886858146	119	64
RRP15	ENSG00000067533.5	1	218285287	218337983	0.91754725885238	0.861735288856448	119	64
RHOA	ENSG00000067560.10	3	49359145	49412202	0.000265037232444045	4.20304445913698e-05	119	64
DHX8	ENSG00000067596.10	17	43483865	43544463	0.0888070141942256	0.0126930093801794	119	64
PRKCZ	ENSG00000067606.16	1	2050470	2175313	0.110571702894516	0.0245941995751172	119	64
IARS2	ENSG00000067704.9	1	220094102	220148041	0.102498649612483	0.0340801438200313	119	64
SYT1	ENSG00000067715.13	12	78863993	79452008	0.0178785984537993	0.00720142740084782	119	64
NAV3	ENSG00000067798.14	12	77324641	78213008	0.973885407979523	0.962809363841604	119	64
ROGDI	ENSG00000067836.12	16	4796968	4802950	0.471192202794188	0.198588336658324	119	64
ROCK1	ENSG00000067900.7	18	20946906	21111851	0.731186308588508	0.61691292893144	119	64
CBFB	ENSG00000067955.13	16	67029116	67101058	0.188109894562502	0.0369335180459786	119	64
HYAL2	ENSG00000068001.13	3	50317790	50322906	0.176675340488067	0.102287669161478	119	64
HDAC4	ENSG00000068024.16	2	239048168	239401011	0.239276383779042	0.116759856027747	119	64
RASSF1	ENSG00000068028.17	3	50329782	50340936	0.028020911746703	0.0146106364413905	119	64
FGFR3	ENSG00000068078.17	4	1793307	1808872	0.0827853414491784	0.00343917055919584	119	64
IFI35	ENSG00000068079.7	17	43006725	43014456	0.036736282270616	0.00168466511846692	119	64
HEATR6	ENSG00000068097.14	17	60043194	60078931	0.0442106907107018	0.00488216148148398	119	64
COASY	ENSG00000068120.14	17	42561467	42566275	0.470961499804518	0.117913146049499	119	64
PLEKHH3	ENSG00000068137.14	17	42667914	42676994	0.135906908274267	0.0338102413170432	119	64
MEF2A	ENSG00000068305.17	15	99565417	99715696	0.694133170701557	0.596112149309502	119	64
INPP5A	ENSG00000068383.18	10	132537820	132783178	0.00207816313664779	5.60698869964112e-05	119	64
PRR11	ENSG00000068489.12	17	59155499	59204705	0.278058815978446	0.11052201347413	119	64
REEP1	ENSG00000068615.17	2	86213993	86338083	0.161230645708294	0.094775410401235	119	64
ATP11A	ENSG00000068650.18	13	112690329	112887168	0.390909518837044	0.205259130634052	119	64
POLR1A	ENSG00000068654.15	2	86020216	86106155	0.0533689337626119	0.0177162552042333	119	64
LAPTM4A	ENSG00000068697.6	2	20032650	20052028	0.399915902101923	0.301521302982202	119	64
TTC7A	ENSG00000068724.15	2	46916157	47076137	0.156346129572599	0.0543924187300358	119	64
IP6K2	ENSG00000068745.14	3	48688003	48740353	0.0261714047410096	0.00165858806962238	119	64
SRBD1	ENSG00000068784.12	2	45388680	45612165	0.780532269150237	0.724383018008117	119	64
KIF2A	ENSG00000068796.16	5	62306162	62386383	0.807144422340414	0.750267823599416	119	64
RASGRP2	ENSG00000068831.18	11	64726911	64745456	0.519614186234804	0.378753801805135	119	64
PSME4	ENSG00000068878.14	2	53864067	53970837	0.154570818369001	0.0657336569840172	119	64
IFT80	ENSG00000068885.14	3	160256986	160399273	0.190357342571191	0.108057973503546	119	64
SIRT2	ENSG00000068903.19	19	38878555	38899862	0.540248797368482	0.478305126187368	119	64
ERLEC1	ENSG00000068912.13	2	53787044	53818819	0.148833108973369	0.0700823435358386	119	64
PPP2R5B	ENSG00000068971.13	11	64917553	64934470	0.299638252948809	0.156960395980329	119	64
PYGM	ENSG00000068976.13	11	64746389	64760297	0.724662079707756	0.669792920387884	119	64
PITX1	ENSG00000069011.15	5	135027735	135034520	0.19916481745938	0.0855939463602702	119	64
MAST4	ENSG00000069020.18	5	66596361	67169595	0.0839378792854761	0.0160632205211191	119	64
ADGRF5	ENSG00000069122.18	6	46852512	46954943	0.943734364755153	0.920265042901897	119	64
SDK2	ENSG00000069188.16	17	73334384	73644089	0.067501736925203	0.0124347634720185	119	64
NUP133	ENSG00000069248.11	1	229440260	229508341	0.458198455413199	0.337008697952467	119	64
NUCKS1	ENSG00000069275.12	1	205712819	205750276	0.295334342848443	0.226277971714986	119	64
VPS35	ENSG00000069329.16	16	46656132	46689194	0.0336514266599062	0.00463754417814175	119	64
DNAJA2	ENSG00000069345.11	16	46955362	46973788	0.387506915844948	0.273594640035482	119	64
BCL3	ENSG00000069399.14	19	44747836	44760044	0.158573919796692	0.0889026465098905	119	64
KCNAB2	ENSG00000069424.14	1	5991466	6101193	0.883793805968061	0.848784725221269	119	64
ABCC9	ENSG00000069431.11	12	21797401	21942529	0.356776249114158	0.249787292830351	119	64
GAL	ENSG00000069482.6	11	68683779	68691175	0.925817263271416	0.908915211275763	119	64
CLEC2D	ENSG00000069493.14	12	9664969	9699555	0.688616185786712	0.57049757829852	119	64
RORA	ENSG00000069667.15	15	60488284	61229319	0.783599201329559	0.721580721798799	119	64
DRD4	ENSG00000069696.6	11	637293	640706	0.721700205099637	0.628948220697675	119	64
TGFBR3	ENSG00000069702.10	1	91680343	91906335	0.196495606566394	0.104976675124869	119	64
KIAA1107	ENSG00000069712.12	1	92166985	92184723	0.131387883872647	0.0658538079986649	119	64
PLA2G10	ENSG00000069764.9	16	14672545	14694669	0.759129825759484	0.686980435212004	119	64
ATP1B3	ENSG00000069849.10	3	141876124	141926514	0.101785164251496	0.0494838318779494	119	64
NEDD4	ENSG00000069869.15	15	55826922	55993746	0.402414560504174	0.244100908814187	119	64
PIGB	ENSG00000069943.9	15	55319162	55354978	0.505540080659274	0.413173758044919	119	64
MAPK6	ENSG00000069956.11	15	51952106	52067372	0.122665524770003	0.0630808488277264	119	64
GNB5	ENSG00000069966.18	15	52115105	52191369	0.664710814769779	0.563589105325204	119	64
RAB27A	ENSG00000069974.15	15	55202966	55314160	0.488085456742107	0.329581035858352	119	64
HDHD5	ENSG00000069998.12	22	17137511	17165268	0.0437511563221449	0.0131325231047576	119	64
UFD1L	ENSG00000070010.18	22	19450106	19479215	0.125036871932036	0.024449476908899	119	64
LRP6	ENSG00000070018.8	12	12116025	12267012	0.589411690380648	0.4512130804182	119	64
PHRF1	ENSG00000070047.11	11	576486	612222	0.567441802758568	0.43779665468764	119	64
IKBKAP	ENSG00000070061.14	9	108867517	108934116	0.482896185335071	0.335223085233834	119	64
NUCB2	ENSG00000070081.15	11	17208153	17349974	0.31337397771127	0.229661292335918	119	64
PFN2	ENSG00000070087.13	3	149964904	150050728	0.203789857642623	0.137631911309348	119	64
PTPN3	ENSG00000070159.13	9	109375466	109498313	0.935100855983529	0.924533629007712	119	64
SPTB	ENSG00000070182.19	14	64752211	64879883	0.117122463249602	0.0707654805697498	119	64
DAPP1	ENSG00000070190.12	4	99816833	99870154	0.614894516563545	0.505169813145798	119	64
FGF10	ENSG00000070193.4	5	44303544	44389706	0.735152206044052	0.646913936949472	119	64
SLC44A1	ENSG00000070214.15	9	105244622	105439171	0.355814808127574	0.28806797566698	119	64
TMEM260	ENSG00000070269.13	14	56488354	56650606	0.42360641858126	0.325937372501481	119	64
SMG6	ENSG00000070366.13	17	2065073	2303703	0.426291775446425	0.269125794613959	119	64
EXOC5	ENSG00000070367.15	14	57200507	57268908	0.626856750891378	0.560959489298462	119	64
CLTCL1	ENSG00000070371.15	22	19179473	19291716	0.0343709702642109	0.0026645939596752	119	64
FGF22	ENSG00000070388.11	19	639895	644371	0.714131862769589	0.657329941305796	119	64
FSTL3	ENSG00000070404.9	19	676365	683399	0.180698922560639	0.0800233418978661	119	64
DGCR2	ENSG00000070413.19	22	19036282	19122454	0.0597990760455805	0.0225158700203244	119	64
RNF126	ENSG00000070423.17	19	647526	663277	0.185919549918618	0.103016154611023	119	64
MNT	ENSG00000070444.14	17	2384060	2401118	0.460693710441212	0.36868917372209	119	64
ZXDC	ENSG00000070476.14	3	126437601	126475919	0.143287279549357	0.0224984471138027	119	64
JMJD6	ENSG00000070495.14	17	76712832	76726799	0.459466348742755	0.359223189692036	119	64
POLB	ENSG00000070501.11	8	42338454	42371808	0.675356884335778	0.588556245982528	119	64
ST6GALNAC1	ENSG00000070526.14	17	76624761	76643838	0.884651693951142	0.837649749149445	119	64
WIPI1	ENSG00000070540.12	17	68425930	68457513	0.477030098785241	0.287941570364064	119	64
FRMPD1	ENSG00000070601.9	9	37651000	37746904	0.458388990761871	0.294190546582876	119	64
GBA2	ENSG00000070610.14	9	35737005	35749228	0.417754523557901	0.29718228360845	119	64
NDST1	ENSG00000070614.14	5	150485818	150558211	0.640446571788468	0.575251439963484	119	64
ASNS	ENSG00000070669.16	7	97852118	97872542	0.833272194687132	0.785673017883682	119	64
AP3M2	ENSG00000070718.11	8	42152946	42171673	0.0576755602015015	0.00383286570639795	119	64
CNGB1	ENSG00000070729.13	16	57882340	57971116	0.391342432512247	0.272737107862561	119	64
ST6GALNAC2	ENSG00000070731.10	17	76572637	76586956	0.180043062909734	0.0773735872452467	119	64
PABPC1	ENSG00000070756.15	8	100685816	100722809	0.978778387575227	0.973023477204874	119	64
TESK2	ENSG00000070759.16	1	45343976	45491166	0.402776994329242	0.305045514549634	119	64
CFAP20	ENSG00000070761.7	16	58113588	58129450	0.416449482539136	0.263139634734507	119	64
CSNK2A2	ENSG00000070770.8	16	58157907	58197920	0.65022161167555	0.583614618049767	119	64
PTPN21	ENSG00000070778.12	14	88465778	88554733	0.425940519035194	0.3506334014496	119	64
EIF2B3	ENSG00000070785.16	1	44850522	44986722	0.868524144927785	0.797199694914793	119	64
CAMK2A	ENSG00000070808.15	5	150219491	150290291	0.11341124710684	0.0480410896428512	119	64
TCOF1	ENSG00000070814.17	5	150357639	150400308	0.0201110924290218	0.00749764331147829	119	64
CDC42	ENSG00000070831.15	1	22052627	22092946	0.664032726934709	0.49708436718487	119	64
OSBPL3	ENSG00000070882.12	7	24796539	24981634	0.671122569284241	0.579712876514892	119	64
EPHA8	ENSG00000070886.11	1	22563564	22603594	0.207779506662665	0.133182315930698	119	64
RAD18	ENSG00000070950.9	3	8775402	8963773	0.780680058359521	0.671453034077056	119	64
ATP2B1	ENSG00000070961.15	12	89588049	89708831	0.206350604560698	0.117838381299332	119	64
NCK2	ENSG00000071051.13	2	105744897	105894274	0.920579777591764	0.879931562327965	119	64
MAP4K4	ENSG00000071054.16	2	101696850	101894689	0.11091137459658	0.0244600674024712	119	64
MGAT4A	ENSG00000071073.12	2	98619106	98731126	0.561375918865203	0.450354158953071	119	64
RPL31	ENSG00000071082.10	2	101002245	101024032	0.810935547791932	0.743554528622634	119	64
WDR1	ENSG00000071127.16	4	10074339	10116949	0.534599934337246	0.468167922177981	119	64
SNX13	ENSG00000071189.21	7	17790761	17940501	0.180895345995849	0.0764509332268352	119	64
ARHGAP10	ENSG00000071205.11	4	147732063	148072780	0.815875572995417	0.720353584352976	119	64
RPS6KA2	ENSG00000071242.11	6	166409364	166906451	0.562763586828321	0.47934629751355	119	64
ING3	ENSG00000071243.15	7	120950749	120977216	0.921034909844309	0.899554670857199	119	64
VASH1	ENSG00000071246.10	14	76762189	76783015	0.47077468828522	0.404867718691758	119	64
LMCD1	ENSG00000071282.11	3	8501707	8574673	0.086370054449379	0.0244895460065584	119	64
WBSCR22	ENSG00000071462.11	7	73683568	73705149	0.320418863764536	0.216934868931548	119	64
SEL1L	ENSG00000071537.13	14	81471549	81533861	0.163927953824189	0.0320838484115406	119	64
TRIP13	ENSG00000071539.13	5	892825	919357	0.690872314007977	0.595605624841326	119	64
TCF3	ENSG00000071564.14	19	1609290	1652605	0.0126722716651862	0.000214476352919003	119	64
TRIB2	ENSG00000071575.11	2	12716889	12742734	0.347161580518717	0.180623903664294	119	64
DAZAP1	ENSG00000071626.16	19	1407569	1435687	0.971832547569473	0.957471922365768	119	64
MBD3	ENSG00000071655.17	19	1573596	1592801	0.567998043100842	0.423672920058114	119	64
HLTF	ENSG00000071794.15	3	149030127	149086554	0.0322195869766531	0.00684756281040245	119	64
CPSF1	ENSG00000071894.16	8	144393243	144409349	0.403656242370928	0.132274784511633	119	64
CYBRD1	ENSG00000071967.11	2	171522247	171558133	0.0832346668617505	0.0224997849989779	119	64
CDH19	ENSG00000071991.8	18	66501083	66604138	0.59257030847504	0.501763469661412	119	64
PDCD2	ENSG00000071994.10	6	170575295	170584692	0.0465723294181647	0.00724647655171573	119	64
SLC6A15	ENSG00000072041.16	12	84859488	84913615	0.208340830013298	0.0668967387454327	119	64
RDH11	ENSG00000072042.12	14	67676801	67695814	0.0849833425131552	0.017795204874855	119	64
PRKACA	ENSG00000072062.13	19	14091688	14118084	0.861433982711462	0.812576265071662	119	64
ADGRL1	ENSG00000072071.16	19	14147743	14206187	0.577333068800943	0.422458286539959	119	64
ACTN1	ENSG00000072110.13	14	68874143	68979440	0.43285115616841	0.323806066690862	119	64
ZFYVE26	ENSG00000072121.15	14	67746520	67816589	0.415931099600684	0.241198013769013	119	64
EPN2	ENSG00000072134.15	17	19215615	19336715	0.800149745922673	0.736784924708328	119	64
PTPN18	ENSG00000072135.12	2	130356007	130375409	0.62076790589582	0.489346807562311	119	64
LIMS2	ENSG00000072163.19	2	127638381	127681786	0.0980645475048188	0.01995861214233	119	64
ASIC4	ENSG00000072182.12	2	219514330	219538772	0.027700771328099	0.00275854883367323	119	64
SPEG	ENSG00000072195.14	2	219434846	219498287	0.61081683821286	0.531933510031378	119	64
LNX1	ENSG00000072201.13	4	53459301	53701405	0.735789542800036	0.626762580973921	119	64
ALDH3A2	ENSG00000072210.18	17	19648136	19677598	0.23643587637278	0.117248426846639	119	64
TFRC	ENSG00000072274.12	3	196027183	196082189	0.923539858503753	0.912193023464913	119	64
SREBF1	ENSG00000072310.16	17	17811454	17837002	0.124695427921525	0.0371123070120154	119	64
AFF4	ENSG00000072364.12	5	132875379	132963634	0.785071400378846	0.67691344804357	119	64
UBE2D1	ENSG00000072401.14	10	58334975	58370753	0.64277172334277	0.50460443279636	119	64
MPP5	ENSG00000072415.8	14	67241109	67335819	0.311312847354896	0.155629804922059	119	64
RHOBTB1	ENSG00000072422.16	10	60869438	61001440	0.538931935508451	0.388346038625284	119	64
MARK2	ENSG00000072518.20	11	63838928	63911019	0.425558781652836	0.325864382755766	119	64
HMMR	ENSG00000072571.19	5	163460203	163491945	0.628194252912273	0.510457885981059	119	64
CHFR	ENSG00000072609.17	12	132832357	132909186	0.433473297289547	0.288216431924821	119	64
TRHDE	ENSG00000072657.8	12	72087266	72670757	0.0371238281396364	0.015190654967625	119	64
P4HA2	ENSG00000072682.18	5	132191838	132295315	0.00310169009495257	0.000294783902888921	119	64
FCGR2B	ENSG00000072694.20	1	161663147	161678654	0.159309084779646	0.0890233085064718	119	64
NFATC3	ENSG00000072736.18	16	68084751	68221284	0.00300430678027835	0.000161303229519724	119	64
TRNT1	ENSG00000072756.16	3	3126916	3149233	0.647808037202063	0.550083811985652	119	64
ACADVL	ENSG00000072778.19	17	7217716	7225273	0.6019446841549	0.536996206982971	119	64
STK10	ENSG00000072786.12	5	172042073	172188386	0.61671220575951	0.483992442980789	119	64
FBXW11	ENSG00000072803.17	5	171861549	172006873	0.0509832512008621	0.0156810558753584	119	64
ACAP1	ENSG00000072818.11	17	7336529	7351478	0.956140119398954	0.940488611899217	119	64
CRMP1	ENSG00000072832.14	4	5748084	5893058	0.22719807994362	0.0937902662699556	119	64
EVC	ENSG00000072840.12	4	5711197	5814305	0.410417091624372	0.273423635477924	119	64
DERL2	ENSG00000072849.10	17	5471251	5486811	0.596086113824229	0.490523443313704	119	64
SIDT1	ENSG00000072858.10	3	113532296	113629578	0.788162864738628	0.740723243495781	119	64
NDE1	ENSG00000072864.14	16	15643267	15726353	0.779982428240364	0.728267949875778	119	64
MRVI1	ENSG00000072952.18	11	10573091	10693988	0.780477451413716	0.669529114660098	119	64
TMEM38A	ENSG00000072954.6	19	16661127	16690029	0.902609099379867	0.878991713874884	119	64
AP1M1	ENSG00000072958.8	19	16197578	16245907	0.912433626115139	0.857412857766621	119	64
PVR	ENSG00000073008.14	19	44643798	44663583	0.104251186335607	0.0514853166070217	119	64
XRCC1	ENSG00000073050.11	19	43543040	43580473	0.111691399900429	0.0350065747713388	119	64
SCARB1	ENSG00000073060.15	12	124776856	124882668	0.986016035645593	0.982707499816241	119	64
MCM2	ENSG00000073111.13	3	127598252	127622436	0.798754680222319	0.766919399453445	119	64
MOV10L1	ENSG00000073146.15	22	50089879	50161690	0.352652118623191	0.229769131715079	119	64
PANX2	ENSG00000073150.13	22	50170731	50180294	0.400365272577061	0.220561110900955	119	64
SELENOO	ENSG00000073169.13	22	50200979	50217616	0.786492521372485	0.734565785294702	119	64
TP63	ENSG00000073282.12	3	189631427	189897279	0.0450359126834413	0.0056361266306679	119	64
ALPK1	ENSG00000073331.17	4	112285509	112442606	0.0826374660534323	0.0263211038628836	119	64
LLGL2	ENSG00000073350.13	17	75525080	75575208	0.2841825493252	0.196395925049466	119	64
PDE8A	ENSG00000073417.14	15	84980440	85139145	0.0014022908618169	1.61861988331013e-05	119	64
NLE1	ENSG00000073536.17	17	35128753	35142315	0.625169390587101	0.533834408814812	119	64
SDHA	ENSG00000073578.16	5	218241	256700	0.640310728427067	0.540572403398184	119	64
SMARCE1	ENSG00000073584.18	17	40624962	40648299	0.637554745587542	0.502559632346121	119	64
GSDMB	ENSG00000073605.18	17	39904595	39918650	0.437854077669296	0.287344854984106	119	64
KDM5A	ENSG00000073614.12	12	280129	389272	0.201455319189314	0.0725670557903701	119	64
ADAM11	ENSG00000073670.13	17	44759031	44781846	0.211591608703732	0.100242338871225	119	64
PPP2R3A	ENSG00000073711.10	3	135965673	136147891	0.568547036680452	0.409556093004668	119	64
FERMT2	ENSG00000073712.14	14	52857268	52952435	0.721658827119199	0.673279392089611	119	64
DHRS9	ENSG00000073737.16	2	169064789	169096167	0.731809784046563	0.64119740952174	119	64
PTGS2	ENSG00000073756.11	1	186671791	186680427	0.498507186871928	0.397642790506748	119	64
IGF2BP2	ENSG00000073792.15	3	185643739	185825056	0.00713548061767817	0.000406783059194127	119	64
MAP3K13	ENSG00000073803.13	3	185282941	185489097	0.812253771301737	0.761766624574276	119	64
ST6GAL1	ENSG00000073849.14	3	186930485	187078553	0.716797324800136	0.627463407847977	119	64
TBX21	ENSG00000073861.2	17	47733244	47746119	0.0488806483536402	0.00309860602599409	119	64
FRY	ENSG00000073910.19	13	32031300	32299122	0.132480650855272	0.0641551185431836	119	64
PICALM	ENSG00000073921.17	11	85957684	86069882	0.0645341690511211	0.0140956596569871	119	64
NSF	ENSG00000073969.18	17	46590669	46757464	0.00701783934196183	0.00134741364861123	119	64
GLI2	ENSG00000074047.21	2	120735623	120992653	0.124836567891422	0.0672312890978825	119	64
CLASP1	ENSG00000074054.17	2	121337776	121649587	0.507907228092686	0.426071853162057	119	64
MRPS34	ENSG00000074071.14	16	1771890	1773155	0.133916804623548	0.0751721678407493	119	64
NOTCH3	ENSG00000074181.8	19	15159038	15200981	0.350027408126164	0.191457108251789	119	64
CLNS1A	ENSG00000074201.8	11	77514936	77637805	0.245202506211447	0.121237651481484	119	64
PPP2R2C	ENSG00000074211.13	4	6320578	6563600	0.670103047125515	0.585942501461683	119	64
TEAD2	ENSG00000074219.13	19	49340861	49362457	0.552153454799691	0.389293932929421	119	64
EED	ENSG00000074266.19	11	86244544	86278813	0.383772835055353	0.285502675833296	119	64
CDHR2	ENSG00000074276.10	5	176542511	176595801	0.0907962828618984	0.0220376255432715	119	64
SNCB	ENSG00000074317.10	5	176620084	176630556	0.982688534477575	0.976510129827295	119	64
TSG101	ENSG00000074319.12	11	18468336	18527232	0.283579677619673	0.146270034052939	119	64
NCBP3	ENSG00000074356.16	17	3802165	3846251	0.32777532595544	0.2064017784093	119	64
ATP2A3	ENSG00000074370.17	17	3923870	3964464	0.204090671090323	0.0821492045950433	119	64
CA12	ENSG00000074410.13	15	63321378	63382161	0.0167203781522842	0.00188568090753899	119	64
MGLL	ENSG00000074416.13	3	127689062	127823250	0.831872907209297	0.738146625974543	119	64
NTN4	ENSG00000074527.11	12	95657807	95791152	0.347314510560479	0.145590630376219	119	64
BCS1L	ENSG00000074582.12	2	218658898	218663443	0.582241722567829	0.524925205647967	119	64
NUAK1	ENSG00000074590.13	12	106063340	106140033	0.705618838622804	0.628828292635701	119	64
DPP8	ENSG00000074603.18	15	65442463	65517704	0.203472309453404	0.0968361079034283	119	64
SLC24A1	ENSG00000074621.13	15	65611378	65656260	0.00627506843283035	0.00130721841084201	119	64
ZNF532	ENSG00000074657.13	18	58862600	58986480	0.614945074383894	0.513849472422205	119	64
SCARF1	ENSG00000074660.15	17	1633858	1645747	0.14557254853363	0.0235383547363863	119	64
LMAN1	ENSG00000074695.5	18	59327823	59359962	0.361679806265904	0.254309001644402	119	64
HACD3	ENSG00000074696.12	15	65530418	65578352	0.781847885712404	0.750293957646781	119	64
IPCEF1	ENSG00000074706.13	6	154154496	154356792	0.255281997720587	0.180787686138764	119	64
ZZEF1	ENSG00000074755.14	17	4004445	4143020	0.600971541895618	0.372329600022024	119	64
ENO1	ENSG00000074800.13	1	8861002	8879249	0.0170776446741375	0.00470112439330519	119	64
SLC12A1	ENSG00000074803.17	15	48206301	48304078	0.0782909267668495	0.0197097312218684	119	64
MYDGF	ENSG00000074842.7	19	4657545	4670370	0.900482106241649	0.850781347566286	119	64
ANO8	ENSG00000074855.10	19	17323302	17334829	0.516839937495014	0.401935772474247	119	64
TUBE1	ENSG00000074935.13	6	112070970	112087513	0.431907793076469	0.267145883613202	119	64
ARHGEF10L	ENSG00000074964.16	1	17539835	17697869	0.0489244091333667	0.00222645751782904	119	64
TXK	ENSG00000074966.10	4	48066393	48134256	0.388499592810892	0.199816623060937	119	64
WSCD2	ENSG00000075035.9	12	108129471	108250537	0.857805664720408	0.807520805466905	119	64
KCNQ2	ENSG00000075043.18	20	63400210	63472677	0.990692258365252	0.986988140873027	119	64
TACR2	ENSG00000075073.14	10	69403903	69416867	0.371189075708233	0.272687689219905	119	64
ACTR6	ENSG00000075089.9	12	100199122	100241865	0.262050672055172	0.129869313684249	119	64
TIPIN	ENSG00000075131.9	15	66336206	66386746	0.0641673113279163	0.0358334912306655	119	64
SRI	ENSG00000075142.13	7	88205118	88226993	0.832062067751945	0.800493202470408	119	64
EIF4G3	ENSG00000075151.20	1	20806292	21176888	0.357404126844471	0.198313369352636	119	64
NUP37	ENSG00000075188.8	12	102073103	102120124	0.60299414291217	0.385619990791314	119	64
SEMA3A	ENSG00000075213.10	7	83955777	84492724	0.478267449880495	0.365894452206775	119	64
GTSE1	ENSG00000075218.18	22	46296741	46330810	0.662214611266699	0.580675732507468	119	64
SEMA3C	ENSG00000075223.13	7	80742538	80922359	0.0325803287806986	0.00529708796818419	119	64
TTC38	ENSG00000075234.16	22	46267961	46294008	0.613309444371908	0.486585144103579	119	64
ACAT1	ENSG00000075239.13	11	108121751	108147776	0.0314575769046573	0.00490334278106434	119	64
GRAMD4	ENSG00000075240.16	22	46576012	46679790	0.975895974155263	0.972790581936877	119	64
CELSR1	ENSG00000075275.16	22	46360834	46537170	0.978342659247345	0.972300309262081	119	64
WNT8B	ENSG00000075290.7	10	100463041	100483744	0.049414200978496	0.0104714730814518	119	64
ZNF638	ENSG00000075292.18	2	71276561	71435069	0.563218656798982	0.490103991393161	119	64
SLC25A40	ENSG00000075303.12	7	87833568	87876215	0.0355586477526632	0.00471022270892811	119	64
TIMM21	ENSG00000075336.11	18	74148511	74160530	0.366432215013573	0.256682424547192	119	64
ADD2	ENSG00000075340.22	2	70607618	70768225	0.378898128396929	0.283937060584893	119	64
RASAL2	ENSG00000075391.16	1	178094141	178484147	0.195806055299352	0.105119079381857	119	64
VPS9D1	ENSG00000075399.13	16	89707134	89720984	0.36519523912357	0.236522240494268	119	64
ZNF37A	ENSG00000075407.18	10	38094334	38150293	0.0267667803983034	0.00738090250587077	119	64
MARK3	ENSG00000075413.17	14	103385392	103503831	0.716434354054379	0.555353005944974	119	64
SLC25A3	ENSG00000075415.12	12	98593591	98606379	0.888925037527738	0.8676304202499	119	64
FNDC3B	ENSG00000075420.12	3	172039628	172401665	0.814697205713571	0.756732954858585	119	64
FOSL2	ENSG00000075426.11	2	28392448	28417312	0.415631300290506	0.265469483470601	119	64
CACNG5	ENSG00000075429.8	17	66835117	66885486	0.416839694316737	0.212711906392467	119	64
CACNG4	ENSG00000075461.5	17	66964910	67033398	0.369254540130845	0.275441539585726	119	64
FRYL	ENSG00000075539.13	4	48497361	48780322	0.0498017393378524	0.00520265400490583	119	64
TMEM131	ENSG00000075568.16	2	97756340	97995891	0.278623398581336	0.165638375059378	119	64
FSCN1	ENSG00000075618.17	7	5592823	5606655	0.583314721545844	0.465145752182243	119	64
ACTB	ENSG00000075624.13	7	5527151	5563784	0.201587831169525	0.0651238916804117	119	64
MOCOS	ENSG00000075643.5	18	36187519	36272157	0.197018273486511	0.0918402785809879	119	64
PLD1	ENSG00000075651.15	3	171600405	171810950	0.625054505121298	0.533128673405042	119	64
WDR62	ENSG00000075702.16	19	36054881	36105106	0.0937398343375949	0.0371766095082783	119	64
DLG1	ENSG00000075711.20	3	197042560	197299300	0.511761238650978	0.431864556553588	119	64
RAB7A	ENSG00000075785.12	3	128726122	128814796	0.00362660653744538	0.000758540935446263	119	64
BCAP29	ENSG00000075790.10	7	107580058	107623317	0.302687148375482	0.17269770442178	119	64
SEC31B	ENSG00000075826.16	10	100486642	100519864	0.0131607800292928	0.00358576882505787	119	64
SART3	ENSG00000075856.11	12	108522580	108561400	0.269124940105835	0.138055779341758	119	64
ARHGAP15	ENSG00000075884.13	2	143091362	143768352	0.825420071906908	0.77954286164878	119	64
TUBA3D	ENSG00000075886.10	2	131476093	131482934	0.00184185696718221	6.43139960631738e-05	119	64
PAX2	ENSG00000075891.21	10	100735603	100829941	0.732624997392695	0.674463558912784	119	64
EXOSC7	ENSG00000075914.12	3	44975241	45012668	0.607393394032307	0.559434421834136	119	64
KIFAP3	ENSG00000075945.12	1	169921326	170085208	0.0607155771171258	0.0191729873490876	119	64
MKRN2	ENSG00000075975.15	3	12557014	12583600	0.647648717269336	0.614598505046447	119	64
MCM6	ENSG00000076003.4	2	135839626	135876426	0.419881098085113	0.260608638989008	119	64
REXO2	ENSG00000076043.9	11	114439386	114450279	0.747062229074226	0.683446961843887	119	64
RBM7	ENSG00000076053.10	11	114400512	114414203	0.23826106424456	0.193321497254423	119	64
RBMS2	ENSG00000076067.12	12	56521929	56595595	0.301139740911341	0.128783189473627	119	64
BAZ2A	ENSG00000076108.11	12	56596197	56636816	0.0229498506310954	0.00537872001126104	119	64
PTPN23	ENSG00000076201.14	3	47381011	47413441	0.0590607017916125	0.0102187616193286	119	64
MLH1	ENSG00000076242.14	3	36993332	37050918	0.117353649812027	0.0632623590591162	119	64
UNG	ENSG00000076248.10	12	109097574	109110992	0.471469332710672	0.376846157237759	119	64
FMO4	ENSG00000076258.9	1	171314208	171342084	0.231234036948001	0.125552460024798	119	64
KLHL20	ENSG00000076321.10	1	173714941	173786702	0.454331962352359	0.347601800029584	119	64
RGS11	ENSG00000076344.15	16	268301	275940	0.840737557141958	0.775826630159934	119	64
SLC46A1	ENSG00000076351.12	17	28394756	28407197	0.119058645063036	0.0421367094297545	119	64
PLXNA2	ENSG00000076356.6	1	208022242	208244320	0.354088353670043	0.217313749019178	119	64
SPAG5	ENSG00000076382.16	17	28577574	28598635	0.872668086376064	0.849854715605145	119	64
ANKRD13A	ENSG00000076513.16	12	109999186	110039763	0.227667911395054	0.0835257475042929	119	64
TPD52	ENSG00000076554.15	8	80034745	80231232	0.176058317372583	0.0434833826840996	119	64
ACACB	ENSG00000076555.15	12	109116595	109268226	0.00979884195144525	0.0014379202728648	119	64
TRAF4	ENSG00000076604.14	17	28743984	28750958	0.965123196871726	0.960062657218338	119	64
PAG1	ENSG00000076641.4	8	80967810	81112068	0.900106700739014	0.86444417090513	119	64
GPATCH1	ENSG00000076650.6	19	33080880	33130542	0.219859174109008	0.133571962536611	119	64
ICAM3	ENSG00000076662.9	19	10338682	10339823	0.00319977715718977	9.54230540607244e-05	119	64
NT5C2	ENSG00000076685.18	10	103090611	103193306	0.194093619713778	0.109894107545255	119	64
MCAM	ENSG00000076706.16	11	119308529	119321521	0.888358522351815	0.855906326622713	119	64
CAMSAP3	ENSG00000076826.9	19	7595902	7618304	0.428577614243577	0.270000682805186	119	64
RAP1GAP	ENSG00000076864.19	1	21596215	21669363	0.123099191678216	0.0296528191973439	119	64
XAB2	ENSG00000076924.11	19	7619525	7629565	0.607670182701771	0.528188667554496	119	64
ARHGEF1	ENSG00000076928.17	19	41883161	41930150	0.0435597094317884	0.0191251888641101	119	64
STXBP2	ENSG00000076944.15	19	7636991	7647873	0.1868515701591	0.101807853526329	119	64
MAP2K7	ENSG00000076984.17	19	7903843	7914478	0.186714353040478	0.080685789099909	119	64
NMRK2	ENSG00000077009.13	19	3933103	3942416	0.307816115312234	0.187385771305981	119	64
DGKD	ENSG00000077044.10	2	233354507	233472104	0.885625255230862	0.826770397658651	119	64
CTTNBP2	ENSG00000077063.10	7	117710702	117874139	0.615858962869346	0.485050460723805	119	64
ACTL6B	ENSG00000077080.9	7	100643097	100656461	0.0481547454546648	0.00434084950184265	119	64
RARB	ENSG00000077092.18	3	25174332	25597904	0.872418096081543	0.826917868758693	119	64
TOP2B	ENSG00000077097.15	3	25597933	25664499	0.133734260277209	0.00419276596123305	119	64
TM9SF3	ENSG00000077147.14	10	96518109	96587452	0.372017951722427	0.166316718758277	119	64
NFKB2	ENSG00000077150.18	10	102394110	102402529	0.445272297242464	0.361963331238948	119	64
UBE2T	ENSG00000077152.9	1	202331657	202341980	0.805940234069247	0.743334273801577	119	64
PPP1R12B	ENSG00000077157.21	1	202348699	202590595	0.0311302386036673	0.00889116366359997	119	64
DNAJC10	ENSG00000077232.17	2	182716041	182794464	0.3553900047319	0.229248377619685	119	64
GTF3C1	ENSG00000077235.17	16	27459555	27549913	0.811455742662175	0.68585295322356	119	64
IL4R	ENSG00000077238.13	16	27314102	27364778	0.311870996691665	0.251952622434794	119	64
USP33	ENSG00000077254.14	1	77695987	77759852	0.208182355576718	0.0969812575151252	119	64
SNRPA	ENSG00000077312.8	19	40750637	40765389	0.0512623712445345	0.0143479195672706	119	64
SPAG6	ENSG00000077327.15	10	22345445	22454224	0.51064496364261	0.369064891521191	119	64
EXOSC5	ENSG00000077348.8	19	41386374	41397459	0.189973816901879	0.12008420115299	119	64
DYNC1I2	ENSG00000077380.15	2	171687409	171748420	0.481062914455976	0.379270180602412	119	64
APBB1IP	ENSG00000077420.15	10	26438203	26567803	0.950635505084695	0.935190220301348	119	64
LRCH4	ENSG00000077454.15	7	100574011	100586153	0.296390261801527	0.200063285842551	119	64
FAM76B	ENSG00000077458.12	11	95768942	95790409	0.352039583070627	0.240412951389142	119	64
SIRT6	ENSG00000077463.14	19	4174109	4182604	0.464126171622846	0.300771258529471	119	64
POLD3	ENSG00000077514.8	11	74592530	74669117	0.21633994281394	0.118825541572719	119	64
ACTN2	ENSG00000077522.12	1	236686454	236764631	0.276158855187121	0.0845293955951455	119	64
CAPZB	ENSG00000077549.17	1	19338776	19485539	0.199526676079857	0.110173246929899	119	64
GPR137B	ENSG00000077585.13	1	236142505	236221865	0.0282821481066655	0.00406303882693573	119	64
NAALAD2	ENSG00000077616.10	11	90131515	90192894	0.115224292144307	0.0208190308280043	119	64
JADE1	ENSG00000077684.15	4	128809623	128875224	0.220631175102614	0.153475608615703	119	64
FGFR1	ENSG00000077782.19	8	38411138	38468834	0.734986863307641	0.662504401921937	119	64
FBLN1	ENSG00000077942.18	22	45502238	45601135	0.228576867099106	0.122038361384403	119	64
ITGA8	ENSG00000077943.7	10	15513949	15720125	0.0474950984040648	0.00131419943616104	119	64
CST7	ENSG00000077984.5	20	24949230	24959928	0.0992932895613826	0.0580957152807363	119	64
MAP2	ENSG00000078018.19	2	209424058	209734118	0.973123585476341	0.956352390164431	119	64
PIAS2	ENSG00000078043.15	18	46803224	46920148	0.408452846909409	0.318359914281728	119	64
AMPH	ENSG00000078053.16	7	38383704	38631567	0.704617263408077	0.596632148051274	119	64
MCCC1	ENSG00000078070.12	3	183015218	183116075	0.390624392262037	0.340270107479283	119	64
LAMP3	ENSG00000078081.7	3	183122213	183163839	0.132747455482228	0.0661793516054879	119	64
FAP	ENSG00000078098.13	2	162173723	162245151	0.18264249188549	0.0519881884600978	119	64
NEBL	ENSG00000078114.18	10	20779973	21174187	0.0908739969769367	0.0652325641561992	119	64
ACER3	ENSG00000078124.11	11	76860867	77026797	0.865857705414302	0.840109154622806	119	64
UBE2K	ENSG00000078140.13	4	39698044	39782792	0.0498481974102754	0.0149584639371745	119	64
PIK3C3	ENSG00000078142.12	18	41955206	42087830	0.469487373726384	0.303977310053683	119	64
N4BP2	ENSG00000078177.13	4	40056826	40158252	0.54515043866688	0.425361941490736	119	64
TIGAR	ENSG00000078237.6	12	4307763	4354593	0.0974221446341501	0.00433742770988783	119	64
TULP3	ENSG00000078246.16	12	2890887	2941140	0.388704613978512	0.135820792874648	119	64
SYNJ2	ENSG00000078269.14	6	157981887	158099176	0.456351851480489	0.266855675406038	119	64
ADCY2	ENSG00000078295.16	5	7396208	7830081	0.233790300475804	0.168123006215882	119	64
PPP2R5C	ENSG00000078304.19	14	101761798	101927989	0.700335971136058	0.606517297372822	119	64
RBFOX1	ENSG00000078328.19	16	6019094	7713338	0.703259412854455	0.57982854531371	119	64
GNB1	ENSG00000078369.17	1	1785285	1891117	0.729685996726341	0.667273825473843	119	64
EDN1	ENSG00000078401.6	6	12290363	12297194	0.352549065918636	0.250368263572211	119	64
MLLT10	ENSG00000078403.16	10	21524675	21743630	0.00326809378103027	0.000476720074327215	119	64
ZCWPW1	ENSG00000078487.17	7	100400853	100428792	0.958720490858554	0.934931894912892	119	64
ADCYAP1R1	ENSG00000078549.14	7	31052461	31111479	0.984963296117031	0.982017477146429	119	64
FGF20	ENSG00000078579.8	8	16992169	17002181	0.637973431806761	0.568284153880445	119	64
NRDC	ENSG00000078618.21	1	51789191	51878937	0.815953299195595	0.751843325786751	119	64
VDAC3	ENSG00000078668.13	8	42391624	42405897	0.00358214430971419	2.34958646643763e-05	119	64
PCM1	ENSG00000078674.17	8	17922840	18029944	0.201815356029328	0.0327489008487245	119	64
TNRC6C	ENSG00000078687.17	17	77959240	78108835	0.300416351316858	0.215115999883007	119	64
CBFA2T2	ENSG00000078699.21	20	33490075	33650036	0.363067943251791	0.243684861923773	119	64
BRINP1	ENSG00000078725.12	9	119153458	119369467	0.548107691548227	0.442036951151978	119	64
ITCH	ENSG00000078747.14	20	34363235	34511393	0.496829701081746	0.445301318699585	119	64
PKD2L2	ENSG00000078795.16	5	137887968	137942747	0.0072586536993405	2.8240897518455e-05	119	64
TP53INP2	ENSG00000078804.12	20	34704290	34713439	0.355414450006863	0.138323661180961	119	64
SDF4	ENSG00000078808.16	1	1216908	1232031	0.0756663220336716	0.0406480694436917	119	64
MYH7B	ENSG00000078814.15	20	34975403	35002403	0.597147731928629	0.32600517357052	119	64
TP73	ENSG00000078900.14	1	3652520	3735600	0.978676476021173	0.968535694361528	119	64
TOLLIP	ENSG00000078902.15	11	1274371	1309654	0.181104804289717	0.0861691273617319	119	64
UBE2D4	ENSG00000078967.12	7	43926438	43956136	0.674184500876695	0.602302026690046	119	64
CLUL1	ENSG00000079101.16	18	596988	650228	0.105231041879506	0.0433771208986408	119	64
RUNX1T1	ENSG00000079102.16	8	91954967	92103286	0.923895845986616	0.912289529676893	119	64
THOC1	ENSG00000079134.11	18	214630	268050	0.339137629965157	0.204554302866016	119	64
FKBP7	ENSG00000079150.17	2	178463664	178478600	0.555597277208665	0.413466948233572	119	64
OSBPL6	ENSG00000079156.16	2	178194481	178402891	0.989261979865301	0.982161217606546	119	64
SLC1A3	ENSG00000079215.13	5	36606355	36688334	0.857395259217312	0.82216207699192	119	64
XRCC5	ENSG00000079246.15	2	216107464	216206303	0.0393934713234562	0.00361231986618048	119	64
LXN	ENSG00000079257.7	3	158645822	158672693	0.820437685031302	0.754755427293633	119	64
SP140	ENSG00000079263.18	2	230203624	230313215	0.9342695105427	0.908095753489353	119	64
MKNK1	ENSG00000079277.19	1	46557408	46604294	0.0191296827039307	0.00734482914602895	119	64
TNS1	ENSG00000079308.16	2	217799789	218002995	0.0274847388630825	0.0108530291812083	119	64
REXO1	ENSG00000079313.13	19	1815246	1848463	0.0886374102608631	0.0277874470587302	119	64
SAR1A	ENSG00000079332.14	10	70147289	70170523	0.129864372403584	0.0715706451203302	119	64
CDC14A	ENSG00000079335.18	1	100351734	100520277	0.108481521032734	0.0401574383348523	119	64
RAPGEF3	ENSG00000079337.15	12	47734367	47771040	0.814579987576889	0.736295903382678	119	64
CEACAM1	ENSG00000079385.21	19	42507304	42561234	0.177332995772064	0.0687625323053675	119	64
SENP1	ENSG00000079387.13	12	48042898	48105834	0.599998300670151	0.448566745667622	119	64
DUSP13	ENSG00000079393.20	10	75094432	75109221	0.729402750119442	0.644935989969311	119	64
CIC	ENSG00000079432.7	19	42268537	42295797	0.215005238549968	0.118019031039065	119	64
LIPE	ENSG00000079435.9	19	42401507	42427426	0.899465617667971	0.864668445551408	119	64
FDFT1	ENSG00000079459.12	8	11795573	11839309	0.222883091174726	0.109899449088737	119	64
PAFAH1B3	ENSG00000079462.7	19	42297033	42303546	0.3458523432901	0.111661877640718	119	64
KIF22	ENSG00000079616.12	16	29790719	29805385	0.361867359111348	0.287667903526007	119	64
SCGN	ENSG00000079689.13	6	25652201	25701783	0.014022183297907	0.00252311959643356	119	64
CARMIL1	ENSG00000079691.17	6	25279078	25620530	0.164201534025041	0.0734478470787038	119	64
PGM1	ENSG00000079739.15	1	63593276	63660245	0.604499723957326	0.509038788179295	119	64
DDX1	ENSG00000079785.14	2	15591178	15631111	0.582481177659076	0.43903212197789	119	64
DNM2	ENSG00000079805.16	19	10718079	10833488	0.0933265440434107	0.00840624061674936	119	64
EPB41L2	ENSG00000079819.18	6	130839347	131063322	0.249212141711099	0.205114972455129	119	64
RIMS1	ENSG00000079841.18	6	71886703	72403143	0.0588442951717477	0.00493691604901934	119	64
MOXD1	ENSG00000079931.14	6	132296055	132401545	0.409810327520684	0.328250640085345	119	64
STX7	ENSG00000079950.13	6	132445867	132513198	0.592465300966324	0.493403204321133	119	64
RABL2B	ENSG00000079974.17	22	50767501	50783663	0.999868876292208	0.999846387798096	119	64
KEAP1	ENSG00000079999.13	19	10486120	10503741	0.557594616268633	0.442508957284248	119	64
DDX43	ENSG00000080007.7	6	73395134	73417569	0.853355617306174	0.787859551292662	119	64
PTPRH	ENSG00000080031.9	19	55181248	55209506	0.216011427083751	0.126160181753743	119	64
DCT	ENSG00000080166.15	13	94436808	94479682	0.727552981068855	0.597102167225776	119	64
SLC35C2	ENSG00000080189.14	20	46345980	46364458	0.219264881384529	0.123721463076862	119	64
CRYBG3	ENSG00000080200.9	3	97822040	97941306	0.554377778311598	0.487084181010776	119	64
EPHA6	ENSG00000080224.17	3	96814581	97752460	0.479095595492795	0.389200285154925	119	64
RFX3	ENSG00000080298.15	9	3218297	3526004	0.0538804566239594	0.0151981096825356	119	64
RIF1	ENSG00000080345.17	2	151409883	151508004	0.976341957088001	0.967869504318318	119	64
RAB21	ENSG00000080371.5	12	71754874	71800285	0.72214603616977	0.61765979510072	119	64
SLC4A4	ENSG00000080493.15	4	71186757	71572087	0.987785983075133	0.983710976493922	119	64
SMARCA2	ENSG00000080503.22	9	1980290	2193624	0.231478183488987	0.164689006834004	119	64
SESN1	ENSG00000080546.13	6	108986437	109094819	0.599343836314313	0.513320203917377	119	64
COL5A3	ENSG00000080573.6	19	9959561	10010471	0.817067087174543	0.71930458413857	119	64
SRCAP	ENSG00000080603.16	16	30699141	30741409	0.716467573522314	0.625951995697833	119	64
PUM3	ENSG00000080608.9	9	2720469	2844241	0.0606272062327798	0.0198256316571407	119	64
CPB2	ENSG00000080618.13	13	46053186	46105076	0.778454303597593	0.734588678549086	119	64
CHRNA3	ENSG00000080644.15	15	78593052	78621295	0.461715981012847	0.354227064890085	119	64
KCNN2	ENSG00000080709.14	5	114360945	114496500	0.337691773602683	0.142073212001982	119	64
CNOT4	ENSG00000080802.18	7	135361795	135510127	0.826465370054937	0.778310985887946	119	64
PSEN1	ENSG00000080815.18	14	73136418	73223691	0.767078212090925	0.716286101233314	119	64
CPOX	ENSG00000080819.6	3	98521132	98593723	0.269867477840949	0.175737287887956	119	64
CLDND1	ENSG00000080822.16	3	98500840	98523066	0.643093978010702	0.575356278957877	119	64
MOK	ENSG00000080823.22	14	102224500	102305200	0.707345070597738	0.599754301306644	119	64
HSP90AA1	ENSG00000080824.18	14	102080738	102139502	0.59043918662734	0.507425199090015	119	64
RBL1	ENSG00000080839.11	20	36996349	37095784	0.277796257894239	0.179592719768213	119	64
DLGAP4	ENSG00000080845.17	20	36306336	36528637	0.406078420673073	0.319394767593366	119	64
IGSF9B	ENSG00000080854.14	11	133908564	133956985	0.390828392205908	0.280616893289299	119	64
AP4E1	ENSG00000081014.10	15	50908672	51005900	0.182331913384955	0.0777911636764868	119	64
RSBN1	ENSG00000081019.13	1	113761832	113812378	0.721603553253342	0.660212467677604	119	64
MAGI3	ENSG00000081026.18	1	113390749	113685923	0.785734650134946	0.710611302596544	119	64
CXCL2	ENSG00000081041.8	4	74097035	74099293	0.350472031645711	0.222860023121076	119	64
AFP	ENSG00000081051.7	4	73431138	73456174	0.97088163726909	0.963326300979468	119	64
COL4A4	ENSG00000081052.11	2	227002711	227164113	0.659695981796215	0.530434912080078	119	64
TCF7	ENSG00000081059.19	5	134114711	134148229	0.656860297092926	0.537962991947894	119	64
OSTM1	ENSG00000081087.14	6	108041409	108165854	0.0904767650209507	0.0250744792144287	119	64
CDH7	ENSG00000081138.13	18	65750252	65890341	0.79085891225474	0.694054076289292	119	64
IMPG2	ENSG00000081148.11	3	101222546	101320560	0.773224105349135	0.688394080747024	119	64
PCNP	ENSG00000081154.11	3	101574095	101594437	0.964685559111781	0.955291411051112	119	64
EXD2	ENSG00000081177.18	14	69191511	69244020	0.0864211197235204	0.0210752431873745	119	64
ARG2	ENSG00000081181.7	14	67619798	67651720	0.178185383872444	0.0754848423660144	119	64
MEF2C	ENSG00000081189.15	5	88717117	88904257	0.0388957730909419	0.00585658192851886	119	64
PTPRC	ENSG00000081237.18	1	198638671	198757283	0.516197323099274	0.459751054375656	119	64
CACNA1S	ENSG00000081248.10	1	201039512	201112566	0.85155727620356	0.802139606850909	119	64
PKP1	ENSG00000081277.12	1	201283452	201332993	0.322418099396123	0.125975627722967	119	64
UBA5	ENSG00000081307.12	3	132654446	132678097	0.230434678955212	0.133421466617305	119	64
STK17B	ENSG00000081320.10	2	196133566	196176503	0.00229251547508801	0.000107097574961681	119	64
CDC14B	ENSG00000081377.16	9	96491337	96619830	0.858424172053303	0.786313023007195	119	64
ZNF510	ENSG00000081386.12	9	96755865	96778129	0.0365622751315826	0.00123810301034215	119	64
LRP2	ENSG00000081479.12	2	169127109	169362685	0.127756769156958	0.0128932058473326	119	64
ZNF506	ENSG00000081665.13	19	19785839	19821751	0.153361980002277	0.0177913999229467	119	64
JMJD4	ENSG00000081692.12	1	227731189	227734816	0.679376557512261	0.59184416399785	119	64
DUSP12	ENSG00000081721.11	1	161749758	161757238	0.549751534228566	0.48320322365672	119	64
AACS	ENSG00000081760.16	12	125065379	125143320	0.410503875491198	0.276283438143483	119	64
KIAA0141	ENSG00000081791.8	5	141923808	141942047	0.212385002577361	0.0738835460445516	119	64
CADPS2	ENSG00000081803.15	7	122318425	122886759	0.67544488307265	0.534551501271777	119	64
PCDHB4	ENSG00000081818.3	5	141121799	141125623	0.266382255345264	0.133309283054998	119	64
PCDHA6	ENSG00000081842.17	5	140827958	140831224	0.113896844160303	0.0607690509068178	119	64
PCDHGA2	ENSG00000081853.14	5	141338760	141343302	0.189470749594472	0.0997510514629669	119	64
HSPB11	ENSG00000081870.11	1	53916574	53945929	0.404139397788179	0.28141802505688	119	64
PHLPP1	ENSG00000081913.13	18	62715450	62980433	0.0444984603967912	0.00705939052818629	119	64
ATP8B1	ENSG00000081923.11	18	57646426	57803101	0.404162079043964	0.285659375209875	119	64
IL12RB2	ENSG00000081985.10	1	67307364	67396900	0.959736969437916	0.939550621971526	119	64
SMARCD3	ENSG00000082014.16	7	151238828	151277896	0.484063690569529	0.370049785880875	119	64
WDR70	ENSG00000082068.8	5	37379212	37753435	0.503159467070967	0.348243319679341	119	64
FYB	ENSG00000082074.15	5	39105236	39274528	0.0409462937423278	0.0193956516028784	119	64
MPP4	ENSG00000082126.17	2	201644870	201698694	0.480323821445961	0.387147627129199	119	64
STRADB	ENSG00000082146.12	2	201388002	201480846	0.409827766119804	0.28480391720906	119	64
BZW1	ENSG00000082153.17	2	200810594	200827338	0.507411619733844	0.339225043493439	119	64
PGR	ENSG00000082175.14	11	101029624	101130524	0.406233614128709	0.237321262170352	119	64
C1QTNF3	ENSG00000082196.20	5	34019448	34043832	0.888361973058985	0.837575678469698	119	64
ME2	ENSG00000082212.12	18	50878734	50954257	0.17798718925539	0.0956068560141096	119	64
C5orf22	ENSG00000082213.17	5	31532266	31555058	0.2597290802512	0.135167670489951	119	64
CCNT2	ENSG00000082258.12	2	134918235	134959342	0.186394678037643	0.139842447536885	119	64
FAM135A	ENSG00000082269.16	6	70413063	70561174	0.561668116258202	0.387722160352321	119	64
COL19A1	ENSG00000082293.12	6	69866571	70209976	0.616463712929111	0.494041564698105	119	64
EPB41L3	ENSG00000082397.17	18	5392381	5630700	0.310672566382745	0.155824312445102	119	64
COBLL1	ENSG00000082438.15	2	164653624	164843679	0.230272327807982	0.0696950811006997	119	64
KCNK2	ENSG00000082482.13	1	215005775	215237093	0.890388326483547	0.864347671759058	119	64
SERTAD4	ENSG00000082497.11	1	210232973	210246631	0.367441040200098	0.255462174714366	119	64
TRAF5	ENSG00000082512.14	1	211326615	211374946	0.00185729811861013	0.000736738346398686	119	64
MRPL22	ENSG00000082515.17	5	154941070	154969411	0.184938942076153	0.0232865480577408	119	64
GEMIN5	ENSG00000082516.8	5	154887416	154938209	0.745744196186241	0.665170045849024	119	64
OPRK1	ENSG00000082556.10	8	53225716	53251697	0.866220793132117	0.83230568051697	119	64
NFE2L1	ENSG00000082641.15	17	48048329	48061487	0.411496352541611	0.320816648152119	119	64
SEMA5B	ENSG00000082684.14	3	122909193	123028605	0.000153720010882529	2.88029640198374e-05	119	64
GSK3B	ENSG00000082701.14	3	119821323	120094417	0.70413298891412	0.566612913472148	119	64
ITGB5	ENSG00000082781.11	3	124761948	124901418	0.811093280158127	0.747731594714985	119	64
ERC1	ENSG00000082805.19	12	990609	1495933	0.237065122706721	0.146630374989857	119	64
XPO1	ENSG00000082898.16	2	61477849	61538626	0.632136756974345	0.570888265084483	119	64
RNF13	ENSG00000082996.19	3	149812708	149962139	0.143688566237361	0.0686483071708127	119	64
TRPM3	ENSG00000083067.22	9	70529063	71446835	0.451358663269853	0.279159022504237	119	64
PALB2	ENSG00000083093.9	16	23603160	23641310	0.333404111051506	0.203530410165081	119	64
DOPEY1	ENSG00000083097.14	6	83067666	83171350	0.698903460167934	0.652793678905759	119	64
LYRM2	ENSG00000083099.10	6	89568144	89638753	0.24234533471146	0.132504518433902	119	64
BCKDHB	ENSG00000083123.14	6	80106647	80346270	0.126549329326994	0.0795201118041727	119	64
KAT6A	ENSG00000083168.9	8	41929479	42051990	0.855644374425859	0.780446467950912	119	64
ZCCHC6	ENSG00000083223.17	9	86287733	86354454	0.844175454743154	0.788551793064561	119	64
ULK2	ENSG00000083290.19	17	19770830	19867936	0.142626571581928	0.00825510069474931	119	64
GRHL2	ENSG00000083307.10	8	101492432	101669726	0.4476298630217	0.291587317602197	119	64
TNPO1	ENSG00000083312.17	5	72816566	72916733	0.194634670001872	0.0801582691277396	119	64
PLOD1	ENSG00000083444.16	1	11934205	11975538	0.356368786729933	0.202811633750824	119	64
P2RX5	ENSG00000083454.21	17	3672199	3696404	0.160260273372602	0.0368911503310307	119	64
ITGAE	ENSG00000083457.11	17	3714628	3801243	0.440046079971013	0.25868629543223	119	64
DIS3	ENSG00000083520.14	13	72752169	72782058	0.990486062388706	0.988629663640897	119	64
PIBF1	ENSG00000083535.15	13	72782097	73016461	0.0541429878945312	0.0124669863476026	119	64
TDRD3	ENSG00000083544.13	13	60396457	60573878	0.385857897035366	0.335568241572156	119	64
NUFIP1	ENSG00000083635.7	13	44939249	44989483	0.714112960383217	0.653131552909838	119	64
PDS5B	ENSG00000083642.18	13	32586427	32778019	0.680155819742996	0.62029619093875	119	64
OXCT1	ENSG00000083720.12	5	41730065	41870519	0.00849285984227401	0.00134342101884999	119	64
CYLD	ENSG00000083799.17	16	50742050	50801935	0.637019013057887	0.533491460821758	119	64
SLC27A5	ENSG00000083807.9	19	58479512	58512065	0.445503002920472	0.334735393097678	119	64
ZNF324	ENSG00000083812.11	19	58467045	58474016	0.0614845208152081	0.00715078077619726	119	64
ZNF671	ENSG00000083814.13	19	57719751	57727624	0.0990904130708667	0.0355317441422508	119	64
ZNF416	ENSG00000083817.8	19	57571566	57578098	0.992296972002034	0.990466291141556	119	64
ZNF586	ENSG00000083828.15	19	57769655	57819740	0.0069645931011375	0.000692998688405881	119	64
ZNF446	ENSG00000083838.15	19	58475764	58481230	0.556110281239139	0.454924699403748	119	64
ZNF264	ENSG00000083844.10	19	57191500	57222846	0.326939117155916	0.14137783843237	119	64
RPS5	ENSG00000083845.8	19	58386400	58394806	0.17513562843123	0.0541177134995087	119	64
FAT1	ENSG00000083857.13	4	186587783	186726722	0.230118048653152	0.0762874920017076	119	64
YTHDC1	ENSG00000083896.12	4	68310387	68350089	0.217353536461496	0.132144306915027	119	64
CHMP2B	ENSG00000083937.8	3	87227271	87255548	0.406896988341059	0.339849704147709	119	64
SMAP2	ENSG00000084070.11	1	40344850	40423326	0.48124843048359	0.355224008216017	119	64
PPIE	ENSG00000084072.16	1	39692182	39763914	0.252068259521493	0.154268538457775	119	64
ZMPSTE24	ENSG00000084073.8	1	40258107	40294184	0.794739809793969	0.755128493048928	119	64
STARD7	ENSG00000084090.13	2	96184859	96208415	0.366976628601965	0.276577877059403	119	64
NOA1	ENSG00000084092.6	4	56963370	56978639	0.945313445766953	0.919083515026606	119	64
REST	ENSG00000084093.16	4	56907876	56935844	0.207448527192719	0.107023667859614	119	64
SSH1	ENSG00000084112.14	12	108778272	108857590	0.371075035815486	0.191624401913839	119	64
GSTP1	ENSG00000084207.15	11	67583595	67586660	0.231414483181849	0.00630420061308918	119	64
APLP2	ENSG00000084234.16	11	130069837	130144811	0.526648430317719	0.412561406434553	119	64
FAM234B	ENSG00000084444.13	12	13044284	13142521	0.319634885955143	0.120028955198352	119	64
SLCO1A2	ENSG00000084453.16	12	21264600	21419594	0.722376276157038	0.676939927699311	119	64
WBP11	ENSG00000084463.7	12	14784579	14803540	0.112252807762625	0.0797403129235294	119	64
EIF3I	ENSG00000084623.11	1	32222019	32231604	0.74150945974669	0.617275966281595	119	64
NKAIN1	ENSG00000084628.9	1	31179745	31239554	0.147843858123753	0.00925276342498453	119	64
COL16A1	ENSG00000084636.17	1	31652247	31704319	0.854123701098685	0.780488417493535	119	64
TXLNA	ENSG00000084652.15	1	32179686	32198285	0.107755273452872	0.0466637477278226	119	64
NCOA1	ENSG00000084676.15	2	24491914	24770702	0.263466555019499	0.128116674744088	119	64
AGBL5	ENSG00000084693.15	2	27042364	27070471	0.669376035694747	0.607458785522275	119	64
EFR3B	ENSG00000084710.13	2	25042130	25159137	0.087568623355387	0.00575416352115995	119	64
KIF3C	ENSG00000084731.14	2	25926596	25982749	0.0649830292070993	0.0083741180354938	119	64
RAB10	ENSG00000084733.10	2	26034110	26137454	0.0480346824400187	0.00751179605952028	119	64
GCKR	ENSG00000084734.8	2	27496842	27523684	0.555870401626988	0.466022135247819	119	64
HADHA	ENSG00000084754.10	2	26190635	26244726	0.748372151929074	0.658562890674665	119	64
MAPRE3	ENSG00000084764.10	2	26970612	27027196	0.59460397714669	0.426048033324646	119	64
CAD	ENSG00000084774.13	2	27217390	27243943	0.153517079976226	0.0878777704676353	119	64
CD59	ENSG00000085063.14	11	33702668	33736445	0.120593699451826	0.036200051878821	119	64
CD82	ENSG00000085117.11	11	44564427	44620363	0.94233521040177	0.915977157959862	119	64
AK6	ENSG00000085231.13	5	69350984	69355953	0.0649542545908794	0.0119904127903057	119	64
FCN1	ENSG00000085265.10	9	134905890	134917963	0.637850968213544	0.422413235903285	119	64
MYNN	ENSG00000085274.15	3	169772831	169789716	0.142243161930601	0.0393000754338968	119	64
MECOM	ENSG00000085276.17	3	169083499	169663618	0.642604546566898	0.508585310518287	119	64
SCAMP1	ENSG00000085365.17	5	78360583	78479071	0.574297694063936	0.446998824677626	119	64
PREP	ENSG00000085377.13	6	105277565	105403084	0.349108384276482	0.208472964981595	119	64
HACE1	ENSG00000085382.11	6	104728093	104859919	0.336110807916957	0.225611968602215	119	64
SEH1L	ENSG00000085415.15	18	12947133	12987536	0.145963093283226	0.0583875897045374	119	64
WDR47	ENSG00000085433.15	1	108970214	109042113	0.509770637481656	0.306072963725234	119	64
WDFY1	ENSG00000085449.14	2	223855716	223945387	0.884487076561636	0.849776406624246	119	64
OVGP1	ENSG00000085465.12	1	111414314	111427777	0.435369130576736	0.231419942010321	119	64
SLC25A24	ENSG00000085491.15	1	108134036	108199925	0.557503143783743	0.411018665948575	119	64
MAP3K4	ENSG00000085511.19	6	161022194	161117385	0.625497861175875	0.515000082323145	119	64
PILRA	ENSG00000085514.15	7	100373445	100400099	0.225825090768432	0.0705171524528477	119	64
IGSF9	ENSG00000085552.16	1	159927039	159945604	0.64821521149611	0.61284300997935	119	64
ABCB1	ENSG00000085563.14	7	87503633	87713323	0.310665106238437	0.211341049052454	119	64
ZNF213	ENSG00000085644.13	16	3129777	3142805	0.216364231344831	0.0764374501544964	119	64
AKR1B1	ENSG00000085662.13	7	134442350	134459252	0.158820540183697	0.0363767554054867	119	64
CPNE3	ENSG00000085719.12	8	86514427	86561498	0.0424355815369436	0.0135104562140408	119	64
RRN3	ENSG00000085721.12	16	15060022	15094317	0.789959282326555	0.71766968085428	119	64
CTTN	ENSG00000085733.15	11	70398489	70436584	0.59051269923397	0.442869769339416	119	64
WNT11	ENSG00000085741.12	11	76186325	76210736	0.947615705472762	0.934780886655837	119	64
MTIF2	ENSG00000085760.14	2	55236595	55269347	0.41468985550144	0.313795560810987	119	64
DDHD2	ENSG00000085788.13	8	38225218	38262833	0.205763495008875	0.139119301302975	119	64
TTC39A	ENSG00000085831.15	1	51287258	51345116	0.0254757612549508	0.00311312897937405	119	64
EPS15	ENSG00000085832.16	1	51354263	51519328	0.0361073504583806	0.00912049482102155	119	64
ORC1	ENSG00000085840.12	1	52372829	52404459	0.611882852318083	0.442785989061718	119	64
MGST2	ENSG00000085871.8	4	139665768	139740745	0.557582838513029	0.428968340935703	119	64
CHERP	ENSG00000085872.14	19	16517889	16542530	0.0501120006381028	0.00954476065053505	119	64
ATG16L1	ENSG00000085978.21	2	233210051	233295674	0.6021516272649	0.501981622594289	119	64
USP40	ENSG00000085982.13	2	233475520	233566782	0.572438413851775	0.462557399726872	119	64
POMGNT1	ENSG00000085998.13	1	46188682	46198443	0.380803499729953	0.243874244454949	119	64
RAD54L	ENSG00000085999.11	1	46247688	46274717	0.0336227695325124	0.0101510272299341	119	64
MAST2	ENSG00000086015.20	1	45786987	46036124	0.0845700016796928	0.0389814158774423	119	64
DNAJA1	ENSG00000086061.15	9	33025211	33039907	0.46159922669468	0.281594891924037	119	64
B4GALT1	ENSG00000086062.12	9	33104082	33167356	0.460468058861982	0.313551329212648	119	64
CHMP5	ENSG00000086065.13	9	33264879	33282069	0.730792154379711	0.674448910159426	119	64
NFX1	ENSG00000086102.18	9	33290511	33371157	0.727420417871076	0.6460919205337	119	64
AQP6	ENSG00000086159.12	12	49967239	49977139	0.0517425459231738	0.0228083534811803	119	64
DIMT1	ENSG00000086189.9	5	62387254	62403939	0.292987210534897	0.179716371322954	119	64
IPO11	ENSG00000086200.16	5	62403972	62628582	0.107051225236756	0.0430946661320907	119	64
FOLH1	ENSG00000086205.16	11	49146635	49208670	0.0552430882390549	0.00110242926170764	119	64
EIF2AK1	ENSG00000086232.12	7	6022244	6059230	0.0739452263857114	0.0164679586088355	119	64
NME8	ENSG00000086288.11	7	37848597	37900401	0.575725010710369	0.490243373609352	119	64
EPDR1	ENSG00000086289.11	7	37920561	37951941	0.10364849804989	0.0344468668033842	119	64
SNX10	ENSG00000086300.15	7	26291895	26374329	0.229224718966895	0.107883494500169	119	64
SEPHS1	ENSG00000086475.14	10	13317424	13348298	0.00601395703065724	0.00110664139521796	119	64
MRPL28	ENSG00000086504.15	16	367384	370527	0.0835353426299945	0.0232242269837266	119	64
HBQ1	ENSG00000086506.2	16	180453	181181	0.192663523281874	0.15019179961538	119	64
ITPKC	ENSG00000086544.2	19	40717103	40740855	0.0513800914814178	0.00878123440053482	119	64
FAT2	ENSG00000086570.12	5	151504093	151568944	0.177588902669459	0.0861553454553418	119	64
RBM22	ENSG00000086589.11	5	150690794	150701107	0.162994856803921	0.0800047982731189	119	64
TMED2	ENSG00000086598.10	12	123585562	123598577	0.529097180672566	0.31458728303269	119	64
ERO1B	ENSG00000086619.13	1	236215555	236281985	0.626388495381987	0.518681958634568	119	64
ZFAND6	ENSG00000086666.18	15	80059568	80138393	0.939845857914251	0.917155333552279	119	64
LAT2	ENSG00000086730.16	7	74199652	74229834	0.53989737477187	0.470344703676213	119	64
ZW10	ENSG00000086827.8	11	113733187	113773811	0.751751320958048	0.686251730271332	119	64
ALG9	ENSG00000086848.14	11	111782195	111871581	0.0606158182252454	0.0168058284096789	119	64
MYBPC2	ENSG00000086967.9	19	50432903	50466321	0.900363750392831	0.869362092290059	119	64
NOX4	ENSG00000086991.12	11	89324356	89498187	0.0837222161433148	0.0502361167987381	119	64
ACOX3	ENSG00000087008.15	4	8366282	8440723	0.00466119431148164	0.000567649919712455	119	64
MTMR2	ENSG00000087053.18	11	95832882	95925315	0.185708843893587	0.123888004148481	119	64
PPP1R15A	ENSG00000087074.7	19	48872392	48876057	0.631467821434124	0.507836735994109	119	64
HSD17B14	ENSG00000087076.8	19	48813017	48836678	0.183184039703289	0.134096128070358	119	64
TRIP6	ENSG00000087077.13	7	100867138	100873454	0.134013515527883	0.0516776403699868	119	64
ACHE	ENSG00000087085.13	7	100889994	100896974	0.685300866500263	0.55860584092647	119	64
FTL	ENSG00000087086.14	19	48965301	48966878	0.141935063799136	0.0591098878401016	119	64
SRRT	ENSG00000087087.18	7	100875126	100888664	0.221986666789147	0.127907013106862	119	64
BAX	ENSG00000087088.19	19	48954877	48961798	0.29591605783154	0.175508195233202	119	64
NLK	ENSG00000087095.12	17	28041737	28196381	0.8946460623176	0.872722427344326	119	64
PIGS	ENSG00000087111.20	17	28553383	28571872	0.633565034236025	0.585902532193828	119	64
ADAMTS2	ENSG00000087116.14	5	179110851	179345430	0.538303671771617	0.392771018449268	119	64
ATXN7L3	ENSG00000087152.15	17	44191805	44200113	0.757455635277748	0.694170567979662	119	64
PGS1	ENSG00000087157.18	17	78378640	78425114	0.581661130433316	0.492479939814143	119	64
PSMC5	ENSG00000087191.12	17	63827672	63832026	0.618251269427008	0.569459509223337	119	64
UIMC1	ENSG00000087206.16	5	176905005	177022602	0.10107215541457	0.0544105645723501	119	64
CETP	ENSG00000087237.10	16	56961850	56983845	0.067281543822337	0.0124882810587294	119	64
MMP2	ENSG00000087245.12	16	55389700	55506691	0.564771938764062	0.432224889710055	119	64
MT3	ENSG00000087250.8	16	56589074	56591088	0.0631691788662677	0.0157720443469402	119	64
LPCAT2	ENSG00000087253.12	16	55508998	55586670	0.0674999188532593	0.0115839164261619	119	64
GNAO1	ENSG00000087258.14	16	56191347	56357457	0.0411902909053248	0.00827742925777225	119	64
OGFOD1	ENSG00000087263.16	16	56451490	56479100	0.0622795748703227	0.0255988684021937	119	64
SH3BP2	ENSG00000087266.15	4	2793023	2841098	0.617838735010179	0.540755836645477	119	64
NOP14	ENSG00000087269.15	4	2938143	2963385	0.295746679565576	0.193229850001065	119	64
ADD1	ENSG00000087274.16	4	2843857	2930076	0.146182785942263	0.064616309816941	119	64
L2HGDH	ENSG00000087299.11	14	50237563	50312325	0.894991911021553	0.860573340703216	119	64
TXNDC16	ENSG00000087301.8	14	52430590	52552522	0.0586635026978469	0.0194540807741778	119	64
C14orf166	ENSG00000087302.8	14	51989475	52010691	0.960709680870184	0.952842981150451	119	64
NID2	ENSG00000087303.17	14	52010876	52069228	0.877018845955736	0.846622218688883	119	64
GMCL1	ENSG00000087338.4	2	69829642	69881396	0.0229372379048347	0.00159917927348208	119	64
SF3B2	ENSG00000087365.15	11	66050729	66069308	0.475863710481892	0.327261509770138	119	64
KLHL42	ENSG00000087448.9	12	27780020	27803040	0.164800266040122	0.0486992075671639	119	64
GNAS	ENSG00000087460.24	20	58840845	58911192	0.42525119795766	0.357446193928282	119	64
DNM1L	ENSG00000087470.17	12	32679200	32745650	0.249206538447549	0.105596228601269	119	64
PTHLH	ENSG00000087494.15	12	27958084	27972705	0.0630470542788858	0.0234864894992299	119	64
PHACTR3	ENSG00000087495.16	20	59577509	59847711	0.267868886928784	0.174067459828799	119	64
ERGIC2	ENSG00000087502.17	12	29337352	29381189	0.062542157562797	0.0146134548185033	119	64
TFAP2C	ENSG00000087510.6	20	56629302	56639283	0.412443480277253	0.157815990784599	119	64
AURKA	ENSG00000087586.17	20	56369389	56392337	0.974988514798844	0.965806695808641	119	64
CASS4	ENSG00000087589.16	20	56412112	56460387	0.462915093767068	0.232121125146611	119	64
AAMDC	ENSG00000087884.14	11	77821109	77918432	0.151768651669882	0.0839651380572167	119	64
RFX2	ENSG00000087903.12	19	5993164	6199572	0.110727453657119	0.0354406419577584	119	64
METTL2A	ENSG00000087995.15	17	62423867	62450822	0.665562787468189	0.47137636077653	119	64
SULT2B1	ENSG00000088002.11	19	48552075	48599425	0.946453492874166	0.889512601360396	119	64
ALG6	ENSG00000088035.15	1	63367590	63438562	0.247560482435981	0.0812770878746564	119	64
CNOT3	ENSG00000088038.17	19	54137728	54154455	0.437434520349856	0.298563855190364	119	64
GP6	ENSG00000088053.11	19	55013705	55038264	0.556647962318539	0.43112653170952	119	64
PTPN4	ENSG00000088179.8	2	119759631	119983818	0.124436681655529	0.0433204280345152	119	64
DDX18	ENSG00000088205.12	2	117814650	117832379	0.437052701498173	0.347664913664201	119	64
KHSRP	ENSG00000088247.17	19	6413348	6424794	0.811191868005993	0.701283609863634	119	64
GNA11	ENSG00000088256.8	19	3094410	3124004	0.727208420831825	0.607682096091835	119	64
ASAP3	ENSG00000088280.18	1	23428563	23484568	0.220428771298145	0.117856965672482	119	64
EDEM2	ENSG00000088298.12	20	35115357	35147364	0.0575371941113765	0.00355978042472738	119	64
DNMT3B	ENSG00000088305.18	20	32762385	32809356	0.249655824110071	0.182811070046345	119	64
REM1	ENSG00000088320.3	20	31475293	31484905	0.0839610301962595	0.0392875837209514	119	64
TPX2	ENSG00000088325.15	20	31739271	31801805	0.53736372514211	0.473789865195454	119	64
PDRG1	ENSG00000088356.5	20	31944964	31952092	0.239009884522148	0.152546686639654	119	64
EPB41L1	ENSG00000088367.21	20	36091504	36232799	0.425364647259437	0.320910720949592	119	64
DOCK9	ENSG00000088387.18	13	98793429	99086625	0.768297308458969	0.661100387676818	119	64
ANKRD10	ENSG00000088448.14	13	110878540	110915069	0.0111842608978613	0.0040004914860446	119	64
TGDS	ENSG00000088451.10	13	94574051	94596257	0.716263215621658	0.680456596251076	119	64
DOCK3	ENSG00000088538.12	3	50675241	51384198	0.0116588612977783	0.000721784861274909	119	64
C3orf18	ENSG00000088543.14	3	50558025	50570930	0.545839493812548	0.284614814768462	119	64
COQ9	ENSG00000088682.13	16	57447529	57461275	0.16030432121513	0.0893141456346214	119	64
TMEM40	ENSG00000088726.15	3	12733525	12769457	0.505813350672996	0.355132987762792	119	64
KIF9	ENSG00000088727.12	3	47228026	47283451	0.0712154075836401	0.0349421341562791	119	64
ARHGAP28	ENSG00000088756.12	18	6729718	6915716	0.0420358158765124	0.0241174528995998	119	64
CRLS1	ENSG00000088766.11	20	6006090	6040053	0.764298497320515	0.673830778876041	119	64
PPP1R13B	ENSG00000088808.16	14	103733752	103847590	0.734878035069452	0.652758495769566	119	64
ATRN	ENSG00000088812.17	20	3471040	3651122	0.846390878257799	0.77267750764157	119	64
SMOX	ENSG00000088826.17	20	4120980	4187747	0.361098698953171	0.153739601494563	119	64
SIGLEC1	ENSG00000088827.12	20	3686970	3707128	0.662858124250404	0.410021413336376	119	64
FKBP1A	ENSG00000088832.16	20	1368978	1393172	0.0637834603785085	0.0263586991758089	119	64
NSFL1C	ENSG00000088833.17	20	1442162	1467692	0.332508709208327	0.141826988366432	119	64
SLC4A11	ENSG00000088836.12	20	3227417	3239190	0.820243246308652	0.734584553067906	119	64
C20orf194	ENSG00000088854.12	20	3249305	3407625	0.847286861035752	0.776628175404019	119	64
ZNF343	ENSG00000088876.11	20	2481817	2524702	0.495819078882164	0.35703616338204	119	64
EBF4	ENSG00000088881.20	20	2692878	2760108	0.92386770479209	0.894199975641148	119	64
CPXM1	ENSG00000088882.7	20	2794069	2800637	0.0543747868047632	0.0071169191018487	119	64
MAVS	ENSG00000088888.17	20	3846799	3876123	0.750561495975673	0.630040750179182	119	64
LZTS3	ENSG00000088899.14	20	3162617	3173592	0.217995545489343	0.0498121943894461	119	64
F11	ENSG00000088926.13	4	186265945	186287823	0.818022969091273	0.730269000586076	119	64
XRN2	ENSG00000088930.7	20	21326279	21389827	0.729477992990058	0.643085555785555	119	64
KIZ	ENSG00000088970.15	20	21125983	21246622	0.238315304106165	0.138450575019719	119	64
DYNLL1	ENSG00000088986.10	12	120469850	120498493	0.314004380946731	0.216439464813786	119	64
TESC	ENSG00000088992.17	12	117038923	117099479	0.0235825502882235	0.00687919052499378	119	64
SNX5	ENSG00000089006.16	20	17941597	17968912	0.98520954038317	0.98067103451282	119	64
RPL6	ENSG00000089009.15	12	112405199	112411442	0.104964013809958	0.0223952340388354	119	64
SIRPG	ENSG00000089012.14	20	1629152	1657779	0.142908530696006	0.0664692011594562	119	64
MAPKAPK5	ENSG00000089022.13	12	111843103	111902238	0.169068556803571	0.0762878013628888	119	64
P2RX7	ENSG00000089041.16	12	121132819	121188032	0.723467803876901	0.679097547845985	119	64
ESF1	ENSG00000089048.14	20	13714322	13784886	0.0360345549884701	0.0123790380977357	119	64
RBBP9	ENSG00000089050.15	20	18486540	18497243	0.404147332317261	0.297185517318838	119	64
ANAPC5	ENSG00000089053.12	12	121308357	121399896	0.703295347817509	0.651709137463609	119	64
SLC23A2	ENSG00000089057.14	20	4852356	5010293	0.322327226498011	0.234031903782032	119	64
SLC8B1	ENSG00000089060.11	12	113298759	113359493	0.0117507472970093	0.00165833413668019	119	64
TMEM230	ENSG00000089063.14	20	5068232	5113103	0.0304472536283653	0.00617357123605485	119	64
DZANK1	ENSG00000089091.16	20	18383367	18467126	0.367183874019935	0.212702493810576	119	64
KDM2B	ENSG00000089094.18	12	121429097	121580791	0.0192971465269462	0.00209698396280189	119	64
CFAP61	ENSG00000089101.17	20	20056618	20360702	0.228986848187199	0.129451103943633	119	64
TASP1	ENSG00000089123.15	20	13389392	13638940	0.710336160436249	0.666641064439315	119	64
OAS1	ENSG00000089127.12	12	112906777	112933222	0.0659334070760006	0.0334377726013547	119	64
GCN1	ENSG00000089154.10	12	120127203	120194710	0.353760179298829	0.217627261215588	119	64
RPLP0	ENSG00000089157.15	12	120196686	120201235	0.247665645253447	0.132791376734118	119	64
PXN	ENSG00000089159.16	12	120210520	120265771	0.559604623499878	0.3527799534609	119	64
SIRT4	ENSG00000089163.4	12	120302316	120313237	0.348147939297104	0.251286029194275	119	64
RPH3A	ENSG00000089169.14	12	112570380	112898881	0.0125676647665487	0.00113464705575029	119	64
KIF16B	ENSG00000089177.18	20	16272104	16573434	0.0410315733233276	0.00441723516808175	119	64
TRMT6	ENSG00000089195.14	20	5937235	5950558	0.151074666125353	0.0350743491082356	119	64
CHGB	ENSG00000089199.9	20	5911430	5925361	0.549305493581498	0.465892956493205	119	64
PEBP1	ENSG00000089220.4	12	118136027	118145584	0.117426618143993	0.0156583808918846	119	64
TBX5	ENSG00000089225.19	12	114353931	114408190	0.798682075099169	0.727319569392967	119	64
BRAP	ENSG00000089234.15	12	111642146	111685986	0.00527357571193884	6.04172231137273e-05	119	64
ERP29	ENSG00000089248.6	12	112013316	112023451	0.0131202008547839	0.000279181577080274	119	64
NOS1	ENSG00000089250.18	12	117208142	117452170	0.443245594094846	0.283840570481185	119	64
FUS	ENSG00000089280.18	16	31180110	31194871	0.562169321013278	0.479672285491053	119	64
FXYD5	ENSG00000089327.14	19	35154730	35169883	0.222315325869707	0.107789107846177	119	64
ZNF302	ENSG00000089335.20	19	34677639	34686397	0.0657320835267557	0.0348559200997245	119	64
GRAMD1A	ENSG00000089351.14	19	34994784	35026471	0.591393007626811	0.475838279893099	119	64
FXYD3	ENSG00000089356.18	19	35115879	35124324	0.0727273876681618	0.00706506337701035	119	64
CDIP1	ENSG00000089486.16	16	4510675	4538828	0.400168970179503	0.326687008596552	119	64
CMTM1	ENSG00000089505.17	16	66566393	66579137	0.348339821089864	0.276955046320358	119	64
KCNH4	ENSG00000089558.8	17	42156891	42181278	0.870575365078596	0.84589853670564	119	64
GANAB	ENSG00000089597.16	11	62624826	62646726	0.374830891061304	0.258637123537699	119	64
GMIP	ENSG00000089639.10	19	19629476	19643667	0.634104518535788	0.54902242121876	119	64
BIRC5	ENSG00000089685.14	17	78214186	78225636	0.0337455523949021	0.00803573496936399	119	64
LAG3	ENSG00000089692.8	12	6772519	6778453	0.420462179081213	0.210661709999708	119	64
MLF2	ENSG00000089693.10	12	6747996	6767475	0.549926615930849	0.422655105182982	119	64
OTUB2	ENSG00000089723.9	14	94026329	94048290	0.457289975687099	0.326602241326411	119	64
DDX24	ENSG00000089737.16	14	94048931	94081245	0.540375511823375	0.427513666717911	119	64
ZBTB25	ENSG00000089775.11	14	64449106	64505213	0.0228980252369002	0.00420273856647647	119	64
NECAP1	ENSG00000089818.17	12	8076939	8097859	0.121367875409854	0.0727640613564372	119	64
ANKRD24	ENSG00000089847.12	19	4183354	4224814	0.806911390808641	0.758109531476394	119	64
DHX32	ENSG00000089876.11	10	125836554	125896436	0.0571955566633204	0.0160061889291971	119	64
RCOR1	ENSG00000089902.9	14	102592661	102730576	0.865597640185028	0.804377337673131	119	64
GPATCH2L	ENSG00000089916.17	14	76151916	76254342	0.737147824633501	0.701956012494459	119	64
LTBP4	ENSG00000090006.17	19	40592883	40629818	0.123231332820865	0.0416184578088169	119	64
BLVRB	ENSG00000090013.9	19	40447789	40465840	0.90485545515061	0.883301226462496	119	64
SLC9A1	ENSG00000090020.10	1	27098815	27166981	0.314774749358513	0.203161059540663	119	64
SPTLC1	ENSG00000090054.13	9	92031999	92115384	0.997869705912996	0.99750443230659	119	64
PAPOLA	ENSG00000090060.17	14	96502373	96567111	0.874546374352837	0.833718626211992	119	64
CCNK	ENSG00000090061.17	14	99481169	99535044	0.941453093087985	0.918473804937388	119	64
PCBP4	ENSG00000090097.21	3	51957505	51968410	0.247643774061608	0.157269111471931	119	64
RGS1	ENSG00000090104.11	1	192575727	192580031	0.0208154624915612	0.00153053232319014	119	64
YPEL3	ENSG00000090238.11	16	30092314	30096244	0.924603229922019	0.900115159945456	119	64
MRPS33	ENSG00000090263.15	7	141002610	141015228	0.728041500734668	0.649908164733481	119	64
NDUFB2	ENSG00000090266.12	7	140696821	140706646	0.83301939030184	0.746008413478939	119	64
NUDC	ENSG00000090273.13	1	26902282	26946862	0.504060071648785	0.362713854355346	119	64
MAEA	ENSG00000090316.15	4	1289851	1340137	0.17886577471304	0.0852247552958288	119	64
ICAM1	ENSG00000090339.8	19	10270835	10285800	0.824343643784638	0.752295629036797	119	64
STRN4	ENSG00000090372.14	19	46719507	46746994	0.307155791775632	0.13543578388945	119	64
IRAK3	ENSG00000090376.10	12	66188879	66254622	0.013656320922503	0.00114684921398858	119	64
LYZ	ENSG00000090382.6	12	69348341	69354234	0.288598526876348	0.0953629731107782	119	64
MUL1	ENSG00000090432.6	1	20499448	20508161	0.832203626062932	0.735342971252571	119	64
TFAP4	ENSG00000090447.11	16	4257186	4273075	0.0901618423823836	0.0168702861634162	119	64
PDCD7	ENSG00000090470.14	15	65117379	65133836	0.767671354152171	0.73505046961076	119	64
SPG21	ENSG00000090487.10	15	64963021	64990310	0.511531584518406	0.257773196290249	119	64
FETUB	ENSG00000090512.11	3	186635969	186653141	0.839687239693896	0.785821629169694	119	64
DNAJB11	ENSG00000090520.11	3	186567403	186585800	0.429206164971222	0.283382186688818	119	64
P3H2	ENSG00000090530.9	3	189956728	190122437	0.801493650356461	0.740398281860913	119	64
THPO	ENSG00000090534.17	3	184371935	184378144	0.344926728706056	0.151304406253579	119	64
CHRD	ENSG00000090539.15	3	184380073	184389829	0.324104627681014	0.178484088344248	119	64
FLT3LG	ENSG00000090554.12	19	49474207	49486231	0.813308258280047	0.70779523118063	119	64
RAB11FIP3	ENSG00000090565.15	16	425619	523011	0.962154670688439	0.946638561262501	119	64
GNPTG	ENSG00000090581.9	16	1351923	1363204	0.320293827880118	0.200865281895174	119	64
ZNF268	ENSG00000090612.20	12	133181409	133214831	0.991572940648154	0.986882639728405	119	64
GOLGA3	ENSG00000090615.14	12	132768909	132828858	0.345310728025082	0.227244187406156	119	64
PABPC4	ENSG00000090621.13	1	39560816	39576790	0.154447480802788	0.0493780745352286	119	64
CD209	ENSG00000090659.17	19	7739994	7747564	0.526369340842118	0.464398382918108	119	64
CERS4	ENSG00000090661.11	19	8206736	8262421	0.15051043812495	0.0807459007861501	119	64
MCOLN1	ENSG00000090674.15	19	7522626	7534003	0.725477951152348	0.667195026575453	119	64
USP48	ENSG00000090686.15	1	21678298	21783606	0.00976034289555457	0.0019703513630691	119	64
PDPR	ENSG00000090857.13	16	70113626	70162537	0.772375108487252	0.718453492468174	119	64
AARS	ENSG00000090861.15	16	70252295	70289543	0.374281340306392	0.254606750528431	119	64
GLG1	ENSG00000090863.11	16	74447427	74607144	0.809388280741914	0.768651886768172	119	64
TNRC6A	ENSG00000090905.18	16	24610209	24827632	0.3341534231059	0.121626307289447	119	64
PLEKHG2	ENSG00000090924.14	19	39412585	39428415	0.947882467023652	0.919691840371419	119	64
DLL3	ENSG00000090932.10	19	39498895	39508481	0.0712619767482606	0.0210910794818346	119	64
NAT14	ENSG00000090971.4	19	55485004	55487568	0.650155177221077	0.374702525199223	119	64
PITPNM2	ENSG00000090975.12	12	122983480	123150015	0.126990705890721	0.0403703170310262	119	64
EXOC1	ENSG00000090989.17	4	55853616	55905034	0.53317341962839	0.450373323922343	119	64
RBM27	ENSG00000091009.7	5	146203600	146289132	0.0879355818344115	0.0185678673419429	119	64
OSBPL8	ENSG00000091039.16	12	76351797	76559809	0.0239393478618973	0.00501698672867694	119	64
DTX2	ENSG00000091073.19	7	76461676	76505994	0.618617240341078	0.445828927459587	119	64
NLRC4	ENSG00000091106.18	2	32224453	32265854	0.812069714494642	0.77577715069383	119	64
PUS7	ENSG00000091127.13	7	105439661	105522267	0.0809494513370087	0.0349186197727705	119	64
NRCAM	ENSG00000091129.19	7	108147623	108456717	0.249152640519474	0.154176933914628	119	64
LAMB1	ENSG00000091136.13	7	107923803	108003255	0.00652758753384892	2.64746587350368e-05	119	64
SLC26A4	ENSG00000091137.11	7	107660635	107717809	0.472773502364799	0.389404980862978	119	64
DLD	ENSG00000091140.13	7	107890970	107931730	0.296307868858132	0.146565419850881	119	64
WDR7	ENSG00000091157.13	18	56651675	57036606	0.0954077449235324	0.0353029458619219	119	64
TXNL1	ENSG00000091164.12	18	56597208	56651600	0.754118374385569	0.650084354455758	119	64
ABCC6	ENSG00000091262.15	16	16148928	16223522	0.278298815878356	0.169061744095336	119	64
CMTM6	ENSG00000091317.7	3	32481312	32503408	0.073910416246956	0.0127148626708175	119	64
ITGA6	ENSG00000091409.14	2	172427354	172506282	0.397596369161989	0.167578986971764	119	64
RAPGEF4	ENSG00000091428.17	2	172735274	173052893	0.021054587152029	0.00491382875496754	119	64
MAP3K20	ENSG00000091436.16	2	173075435	173268010	0.633123689403376	0.526565610072711	119	64
FH	ENSG00000091483.6	1	241497603	241519761	0.224078083811645	0.0758932639674944	119	64
SEL1L3	ENSG00000091490.10	4	25747427	25863760	0.22233349999472	0.068877308099083	119	64
TF	ENSG00000091513.14	3	133745956	133779006	0.362245998646375	0.248956180421427	119	64
CDV3	ENSG00000091527.15	3	133573730	133590261	0.0646562334906594	0.0170097863734094	119	64
MYO15A	ENSG00000091536.16	17	18118582	18179802	0.0974887075496104	0.0410486857016069	119	64
ALKBH5	ENSG00000091542.8	17	18183078	18209954	0.961246796616564	0.942035105885678	119	64
NLRP1	ENSG00000091592.15	17	5499427	5619424	0.318720501395816	0.146543878537388	119	64
PITPNM3	ENSG00000091622.15	17	6451470	6556494	0.304751546294769	0.18922061348447	119	64
SPAG7	ENSG00000091640.7	17	4959226	4967872	0.458469212137772	0.227398670012251	119	64
ORC6	ENSG00000091651.8	16	46689643	46698394	0.00675885694650605	0.000644402526261478	119	64
ZFHX4	ENSG00000091656.15	8	76681219	76867285	0.0154241094665562	0.00293571715946593	119	64
SLC17A6	ENSG00000091664.7	11	22338246	22379503	0.129388679499851	0.0491501128061047	119	64
CPA1	ENSG00000091704.9	7	130380339	130388114	0.105259186049994	0.0210944617969092	119	64
ZC3HC1	ENSG00000091732.15	7	130018286	130051451	0.846305372536507	0.829484379420411	119	64
ESR1	ENSG00000091831.22	6	151656691	152129619	0.0609784468934545	0.0173802270279007	119	64
RGS17	ENSG00000091844.7	6	153004459	153131249	0.301194860266406	0.17936689109108	119	64
ANGPT2	ENSG00000091879.13	8	6499651	6563409	0.350222165036195	0.243328302442948	119	64
TMEM101	ENSG00000091947.9	17	44011188	44023946	0.113929238423085	0.0764933937674347	119	64
CD200	ENSG00000091972.18	3	112332841	112362812	0.152507156071094	0.0760120484280407	119	64
CCDC80	ENSG00000091986.15	3	112596794	112649530	0.00308979036024492	0.000453788357603555	119	64
PSME1	ENSG00000092010.14	14	24136158	24138964	0.286980425330694	0.214014157191091	119	64
PPP2R3C	ENSG00000092020.10	14	35085467	35122517	0.21030810155357	0.063122258751202	119	64
HAUS4	ENSG00000092036.18	14	22946228	22957161	0.917350528533971	0.865010345840351	119	64
JPH4	ENSG00000092051.16	14	23568074	23578800	0.632238336423725	0.536541489836991	119	64
MYH7	ENSG00000092054.12	14	23412738	23435718	0.394055417797789	0.277704887689275	119	64
CEBPE	ENSG00000092067.5	14	23117304	23119616	0.472763917821337	0.359808061705742	119	64
SLC7A8	ENSG00000092068.19	14	23125295	23183674	0.0607854745691668	0.00550625708789968	119	64
OSGEP	ENSG00000092094.10	14	20446668	20455105	0.739555708845306	0.66172343174898	119	64
SLC22A17	ENSG00000092096.16	14	23346306	23352912	0.372349106317769	0.108843927407621	119	64
RNF31	ENSG00000092098.16	14	24147379	24160661	0.594671492879264	0.515348292416213	119	64
SCFD1	ENSG00000092108.20	14	30622112	30735812	0.837221784832147	0.793843862309999	119	64
G2E3	ENSG00000092140.14	14	30559123	30620063	0.512474926560998	0.310170849281746	119	64
HECTD1	ENSG00000092148.12	14	31100112	31207804	0.965220902490471	0.949348875830769	119	64
HNRNPC	ENSG00000092199.17	14	21209136	21269494	0.689229432465322	0.497529431868182	119	64
RPGRIP1	ENSG00000092200.12	14	21287939	21351301	0.308524663280485	0.220450798359272	119	64
SUPT16H	ENSG00000092201.9	14	21351472	21384266	0.511408999686861	0.403591533252668	119	64
TOX4	ENSG00000092203.13	14	21476674	21499024	0.551274475392557	0.389810390207694	119	64
GEMIN2	ENSG00000092208.16	14	39114223	39136973	0.609843346780645	0.517697560244267	119	64
TGM1	ENSG00000092295.11	14	24249114	24264432	0.067003318964032	0.0249387876910302	119	64
TINF2	ENSG00000092330.15	14	24239643	24242674	0.304680967131591	0.130243192684646	119	64
SEMA6A	ENSG00000092421.16	5	116443616	116574934	0.782667068304348	0.741227026284265	119	64
TRPM7	ENSG00000092439.13	15	50552473	50686815	0.0600694711906205	0.0250908639131914	119	64
TYRO3	ENSG00000092445.11	15	41557675	41583586	0.020279035232817	0.00768070262656151	119	64
WDR76	ENSG00000092470.11	15	43826963	43868419	0.168891435782323	0.0760404982755417	119	64
CAPN3	ENSG00000092529.23	15	42359500	42412317	0.543505416661368	0.442518759144668	119	64
SNAP23	ENSG00000092531.9	15	42491244	42545356	0.63507175115944	0.548266792869487	119	64
TBX15	ENSG00000092607.13	1	118883046	118989556	0.753312209758316	0.711164602837228	119	64
PHGDH	ENSG00000092621.11	1	119659798	119744215	0.725995790730021	0.594004032724171	119	64
COL9A3	ENSG00000092758.15	20	62816244	62841114	0.51810437391596	0.400082771037294	119	64
EZR	ENSG00000092820.17	6	158765741	158819412	0.661372406800482	0.547834807249468	119	64
MYL6	ENSG00000092841.18	12	56158161	56162982	0.0519727954050951	0.0190333982743718	119	64
AGO1	ENSG00000092847.11	1	35869808	35930528	0.731921421157988	0.648531031055358	119	64
TEKT2	ENSG00000092850.11	1	36084075	36088275	0.547514334059984	0.44467807876676	119	64
CLSPN	ENSG00000092853.13	1	35720218	35769967	0.00178641574733468	4.86090422567096e-05	119	64
RFFL	ENSG00000092871.16	17	35009744	35089319	0.695172939836168	0.528232162093554	119	64
UNC13D	ENSG00000092929.11	17	75827225	75844717	0.190960325001466	0.0926544904625433	119	64
MFSD11	ENSG00000092931.11	17	76736549	76781449	0.231899260305424	0.0815832751027012	119	64
DPYSL2	ENSG00000092964.17	8	26514093	26658178	0.587099325888398	0.517451266959231	119	64
TGFB2	ENSG00000092969.11	1	218346235	218444619	0.0537764049900714	0.00312211877430111	119	64
GPATCH2	ENSG00000092978.10	1	217426992	217631082	0.093849311251537	0.0351356440613948	119	64
NUP50	ENSG00000093000.18	22	45163841	45188015	0.793296628698905	0.732521005429597	119	64
CDC45	ENSG00000093009.9	22	19479459	19520612	0.926783028169428	0.897385654785771	119	64
COMT	ENSG00000093010.13	22	19941607	19969895	0.0801939086712108	0.00896717989270773	119	64
CECR1	ENSG00000093072.15	22	17178790	17221989	0.171576001758399	0.0489382495502614	119	64
ECHDC1	ENSG00000093144.18	6	127288710	127343609	0.072249472953079	0.0389181877217024	119	64
LRRFIP2	ENSG00000093167.17	3	37052656	37176532	0.805766190598715	0.728693683149965	119	64
SEC22C	ENSG00000093183.13	3	42547969	42601080	0.352427859824348	0.111211112200457	119	64
XYLB	ENSG00000093217.9	3	38346760	38421348	0.49797394078535	0.404216768822418	119	64
KRT31	ENSG00000094796.4	17	41393724	41397592	0.1012534509601	0.0426028661201274	119	64
CDC6	ENSG00000094804.9	17	40287633	40304657	0.820619613165327	0.743748095347867	119	64
CDC23	ENSG00000094880.10	5	138187716	138213343	0.00409663950254438	0.000472464878830352	119	64
AAAS	ENSG00000094914.12	12	53307456	53324864	0.022800581924204	0.00115922833461567	119	64
CBX5	ENSG00000094916.15	12	54230940	54280133	0.298477486091892	0.191792056311602	119	64
FMO2	ENSG00000094963.13	1	171185208	171211230	0.182872251750904	0.131012417382414	119	64
SUCO	ENSG00000094975.13	1	172532349	172611833	0.725713517463153	0.660510537591083	119	64
MSH2	ENSG00000095002.13	2	47402969	47562311	0.582108003170838	0.479272272126493	119	64
MAP3K1	ENSG00000095015.5	5	56815574	56896152	0.524789123097261	0.442478394688922	119	64
DHPS	ENSG00000095059.15	19	12675833	12681902	0.113355740324142	0.0924886934699247	119	64
HOOK2	ENSG00000095066.11	19	12763003	12872740	0.89504130375326	0.852945092819192	119	64
ARCN1	ENSG00000095139.13	11	118572390	118603033	0.622493447308796	0.532606528702867	119	64
EPB41L4B	ENSG00000095203.14	9	109171975	109320964	0.664711119257472	0.551326574446642	119	64
TMEM38B	ENSG00000095209.11	9	105694544	105776612	0.669297487474817	0.559986268788589	119	64
PSMD5	ENSG00000095261.13	9	120815496	120842984	0.00823026529677155	0.000458902442736799	119	64
PTGS1	ENSG00000095303.14	9	122370530	122395703	0.846977202923636	0.799029935435904	119	64
NUP188	ENSG00000095319.14	9	128947699	129007035	0.109963200637705	0.0563078002579183	119	64
CRAT	ENSG00000095321.16	9	129094810	129111189	0.273090663589701	0.121186994907971	119	64
SH2D3C	ENSG00000095370.19	9	127738317	127778741	0.397773490185858	0.281706088048911	119	64
NANS	ENSG00000095380.10	9	98056739	98083075	0.429924275233189	0.308555964184661	119	64
TBC1D2	ENSG00000095383.19	9	98198999	98255721	0.200544933800982	0.0572417416001675	119	64
WHRN	ENSG00000095397.13	9	114402080	114505450	0.936912088122057	0.917586140265241	119	64
PDE6C	ENSG00000095464.9	10	93612588	93666010	0.850427750639414	0.794752486679945	119	64
CWF19L1	ENSG00000095485.16	10	100232298	100267680	0.0417008285552516	0.00554674047323753	119	64
SEMA4G	ENSG00000095539.15	10	100969905	100985871	0.674263999912453	0.604082464721174	119	64
BTAF1	ENSG00000095564.13	10	91923769	92030325	0.00645059891223743	0.000139045239560291	119	64
IKZF5	ENSG00000095574.11	10	122990806	123008817	0.162213462509154	0.0426637411020264	119	64
BLNK	ENSG00000095585.16	10	96191702	96271587	0.977276809381598	0.967280470340641	119	64
TLL2	ENSG00000095587.8	10	96364606	96513918	0.875004320984104	0.825613038537193	119	64
CYP26A1	ENSG00000095596.11	10	93073475	93077890	0.219899511872787	0.0800688994650323	119	64
SORBS1	ENSG00000095637.21	10	95311771	95561414	0.572724917823336	0.509239730359612	119	64
CRTAC1	ENSG00000095713.13	10	97865000	98030828	0.254791556244959	0.138547666559828	119	64
BAMBI	ENSG00000095739.10	10	28677342	28682939	0.060708839875904	0.011244452514412	119	64
IL11	ENSG00000095752.6	19	55364389	55370463	0.683238214382562	0.624823844495543	119	64
WAC	ENSG00000095787.21	10	28532744	28623112	0.102471104463447	0.014559541848441	119	64
CREM	ENSG00000095794.19	10	35126791	35212958	0.248098668064437	0.130829034172452	119	64
NUBP2	ENSG00000095906.16	16	1782901	1789191	0.603695838369126	0.463482433645411	119	64
TPSD1	ENSG00000095917.13	16	1256059	1258998	0.738093223928639	0.629813154865983	119	64
SMIM24	ENSG00000095932.6	19	3473986	3480542	0.290762931767087	0.19315489330197	119	64
HIVEP1	ENSG00000095951.16	6	12008857	12164999	0.129233174714274	0.0434451400669461	119	64
TREM2	ENSG00000095970.16	6	41158506	41163186	0.226537078114912	0.151712664486897	119	64
CRISP3	ENSG00000096006.11	6	49727384	49744437	0.845015437742863	0.71008713641711	119	64
FKBP5	ENSG00000096060.14	6	35573585	35728583	0.228936787600296	0.100261754471915	119	64
SRPK1	ENSG00000096063.15	6	35832966	35921342	0.217226847682185	0.100808191663796	119	64
BRPF3	ENSG00000096070.19	6	36196744	36232790	0.626085337793952	0.47525719344872	119	64
MRPS18A	ENSG00000096080.11	6	43675202	43687791	0.729041436059742	0.668792521621276	119	64
PGC	ENSG00000096088.16	6	41736711	41754109	0.509499682715361	0.365837745414255	119	64
TMEM14A	ENSG00000096092.5	6	52671109	52686588	0.303933407184225	0.20907972429804	119	64
EFHC1	ENSG00000096093.15	6	52362123	52529886	0.584102087242269	0.487754275214692	119	64
HSP90AB1	ENSG00000096384.19	6	44246166	44253888	0.608371216374045	0.530746835132954	119	64
CDC5L	ENSG00000096401.7	6	44387525	44450426	0.079260464776567	0.00926796825450665	119	64
ITPR3	ENSG00000096433.10	6	33620365	33696574	0.751649425051506	0.623513254366696	119	64
ZNF184	ENSG00000096654.15	6	27450743	27473118	0.417157605136591	0.245491942020305	119	64
DSP	ENSG00000096696.13	6	7541575	7586717	0.767221691058738	0.721150979963709	119	64
SIRT1	ENSG00000096717.11	10	67884669	67918390	0.0119577929578152	0.000310165398832277	119	64
HNRNPH3	ENSG00000096746.17	10	68331174	68343191	0.45090984593792	0.308352973796858	119	64
IFT74	ENSG00000096872.15	9	26956373	27062930	0.879977590567366	0.799928233773171	119	64
JAK2	ENSG00000096968.13	9	4984390	5128183	0.300643437232652	0.217183399579758	119	64
IL12RB1	ENSG00000096996.15	19	18058995	18098944	0.145722998700242	0.0693867761088142	119	64
ABL1	ENSG00000097007.17	9	130713946	130887675	0.833885014374897	0.795207754699559	119	64
ACOT7	ENSG00000097021.19	1	6264269	6393554	0.307596834398499	0.102617832941928	119	64
SH3GLB1	ENSG00000097033.14	1	86704570	86748184	0.890829721392995	0.852375115347233	119	64
CDC7	ENSG00000097046.12	1	91500893	91525764	0.624398904339376	0.522132491306318	119	64
SYDE2	ENSG00000097096.8	1	85156873	85201046	0.270337913062628	0.14481120264998	119	64
PCSK5	ENSG00000099139.13	9	75890644	76362339	0.123103192450021	0.0595050241581002	119	64
SCD	ENSG00000099194.5	10	100347124	100364834	0.362468720295004	0.243652021841768	119	64
TMED1	ENSG00000099203.6	19	10832438	10836318	0.882042164058642	0.850416964377368	119	64
ABLIM1	ENSG00000099204.18	10	114431113	114685003	0.28792543889974	0.147695881322628	119	64
ERMP1	ENSG00000099219.13	9	5765076	5833117	0.25124917043195	0.129173952518092	119	64
RAB18	ENSG00000099246.16	10	27504174	27542237	0.727443216338272	0.679125150942263	119	64
NRP1	ENSG00000099250.17	10	33177492	33336262	0.381296177500824	0.259378074374735	119	64
PRTFDC1	ENSG00000099256.18	10	24848607	24952604	0.207577818135299	0.0660457309543979	119	64
PALMD	ENSG00000099260.10	1	99645943	99694541	0.369604826749563	0.239128933329385	119	64
TSPAN15	ENSG00000099282.9	10	69451473	69507669	0.436207799751255	0.132609960895803	119	64
H2AFY2	ENSG00000099284.13	10	70052796	70112269	0.156953135381251	0.0316163929596264	119	64
WASHC2A	ENSG00000099290.15	10	50067888	50133506	0.0374754145181668	0.00502617582488193	119	64
MAST3	ENSG00000099308.10	19	18097793	18151692	0.179082961222551	0.109646823749233	119	64
MZF1	ENSG00000099326.8	19	58561932	58572577	0.495576285178682	0.395226905390088	119	64
OCEL1	ENSG00000099330.8	19	17226204	17229219	0.165772775933943	0.0320910195174521	119	64
MYO9B	ENSG00000099331.13	19	17075781	17214537	0.287422797920311	0.179768723883047	119	64
KCNK6	ENSG00000099337.4	19	38319844	38332076	0.174053764481494	0.061643110229852	119	64
CATSPERG	ENSG00000099338.22	19	38335775	38370943	0.10291416347959	0.0347636232918397	119	64
PSMD8	ENSG00000099341.11	19	38374536	38383824	0.0300763333251417	0.00597593377402236	119	64
FBXL19	ENSG00000099364.16	16	30924097	30948783	0.150863078732785	0.0789452104271492	119	64
STX1B	ENSG00000099365.10	16	30989256	31010661	0.508195903277442	0.443029559653863	119	64
HSD3B7	ENSG00000099377.13	16	30988271	30989152	0.228769953829128	0.153908529538561	119	64
SETD1A	ENSG00000099381.17	16	30957294	30984629	0.00755211104296566	0.000442370798425413	119	64
BCL7C	ENSG00000099385.11	16	30833626	30894547	0.411526301323813	0.327274282055482	119	64
EFNA2	ENSG00000099617.3	19	1286154	1300237	0.991097580374892	0.989209264449953	119	64
CIRBP	ENSG00000099622.13	19	1259384	1274880	0.718326924828868	0.502902394759322	119	64
ATP5D	ENSG00000099624.7	19	1241746	1244826	0.379554597016126	0.238204606402748	119	64
CBARP	ENSG00000099625.12	19	1228436	1238027	0.23356332647961	0.137849578311965	119	64
IGFALS	ENSG00000099769.5	16	1790413	1794971	0.239295977514731	0.15227975108916	119	64
HNRNPM	ENSG00000099783.11	19	8455405	8489114	0.0250625550422252	0.00469917639890235	119	64
MARCH2	ENSG00000099785.10	19	8413270	8439017	0.68123508369631	0.586735087021176	119	64
NDUFB7	ENSG00000099795.6	19	14566078	14572062	0.0356556057883708	0.00774040712511638	119	64
TECR	ENSG00000099797.13	19	14533933	14565980	0.94740490298798	0.92973971366357	119	64
TIMM13	ENSG00000099800.7	19	2425624	2427637	0.740379425020953	0.429510973190059	119	64
CDC34	ENSG00000099804.8	19	531712	542092	0.280607028165272	0.14609224452213	119	64
MTAP	ENSG00000099810.18	9	21802543	21937651	0.451677036263204	0.31332105375051	119	64
MISP	ENSG00000099812.8	19	751126	764318	0.924152179387909	0.899833146717155	119	64
CEP170B	ENSG00000099814.15	14	104865280	104896770	0.166230704428687	0.0803723232627386	119	64
POLR2E	ENSG00000099817.11	19	1086629	1095380	0.0046655061952663	0.000923709492941297	119	64
POLRMT	ENSG00000099821.13	19	617224	633604	0.120073411554527	0.0334492945529838	119	64
HCN2	ENSG00000099822.2	19	589893	617159	0.212969211443115	0.0957477233002032	119	64
CDHR5	ENSG00000099834.18	11	616565	626078	0.00476778722089365	0.000233233656354657	119	64
IZUMO4	ENSG00000099840.13	19	2096869	2099593	0.807008782899787	0.678310317194291	119	64
RASSF7	ENSG00000099849.14	11	560404	564021	0.205639988100281	0.100999771098124	119	64
GADD45B	ENSG00000099860.8	19	2476127	2478259	0.709596297009036	0.623980987584135	119	64
PALM	ENSG00000099864.17	19	708939	748329	0.795190146209124	0.717611785236811	119	64
MADCAM1	ENSG00000099866.14	19	489176	505342	0.290392782951996	0.180256879337104	119	64
MKNK2	ENSG00000099875.14	19	2037465	2051244	0.154519753216734	0.0678597601732469	119	64
ARVCF	ENSG00000099889.13	22	19969976	20016808	0.0233233651033499	0.00241567503491317	119	64
TRMT2A	ENSG00000099899.14	22	20111876	20117392	0.215301410131232	0.0527288638859835	119	64
RANBP1	ENSG00000099901.16	22	20115938	20127357	0.846109247135695	0.80724292543004	119	64
ZDHHC8	ENSG00000099904.15	22	20129456	20148007	0.259912047972952	0.0928149297699088	119	64
KLHL22	ENSG00000099910.16	22	20441519	20495883	0.216486137410067	0.146978264459309	119	64
MED15	ENSG00000099917.17	22	20495913	20587495	0.708608626675147	0.604628135057477	119	64
SERPIND1	ENSG00000099937.10	22	20773879	20787720	0.408010136689345	0.216360001610794	119	64
SNAP29	ENSG00000099940.11	22	20858983	20891218	0.595952133573853	0.505414219274798	119	64
CRKL	ENSG00000099942.12	22	20917426	20953749	0.173167349004811	0.0843276712718129	119	64
LZTR1	ENSG00000099949.18	22	20979462	20999038	0.911483911203219	0.89171037529448	119	64
MMP11	ENSG00000099953.9	22	23768643	23784316	0.272019803715042	0.164646567540146	119	64
CECR2	ENSG00000099954.18	22	17359949	17558149	0.587001348217847	0.459763441697432	119	64
SMARCB1	ENSG00000099956.18	22	23786963	23834502	0.774254707641627	0.68414268986815	119	64
P2RX6	ENSG00000099957.16	22	21015027	21028717	0.136002822796069	0.0610890455348845	119	64
DERL3	ENSG00000099958.14	22	23834517	23839012	0.350260370255368	0.21670154810501	119	64
SLC7A4	ENSG00000099960.12	22	21028831	21032840	0.781290536682711	0.729268905311437	119	64
BCL2L13	ENSG00000099968.17	22	17628855	17730855	0.437098835100179	0.271424844551501	119	64
DDTL	ENSG00000099974.7	22	23966901	23972532	0.455169494205012	0.260207726319148	119	64
DDT	ENSG00000099977.13	22	23973104	23980469	0.305381167667599	0.169574851662111	119	64
OSM	ENSG00000099985.3	22	30262829	30266840	0.247328090472467	0.111623837684867	119	64
CABIN1	ENSG00000099991.17	22	24011192	24178628	0.748268502805555	0.666107170992396	119	64
TBC1D10A	ENSG00000099992.15	22	30291990	30327046	0.337001913015764	0.228907852297454	119	64
SUSD2	ENSG00000099994.10	22	24181259	24189110	0.156470290652572	0.0621157139729264	119	64
SF3A1	ENSG00000099995.18	22	30331988	30353072	0.0193314528436266	0.00188129560491227	119	64
GGT5	ENSG00000099998.17	22	24219654	24245142	0.798400536610208	0.728331711107255	119	64
RNF215	ENSG00000099999.14	22	30368811	30421771	0.691765066967369	0.553295824499839	119	64
SEC14L2	ENSG00000100003.17	22	30396857	30425317	0.784940314468257	0.722684662649321	119	64
SPECC1L	ENSG00000100014.19	22	24270817	24417740	0.152685640962473	0.0319714335146366	119	64
PPIL2	ENSG00000100023.18	22	21666009	21697543	0.861228757473681	0.825765616383903	119	64
UPB1	ENSG00000100024.14	22	24494107	24528390	0.697249012650981	0.594830866833491	119	64
YPEL1	ENSG00000100027.14	22	21700016	21735834	0.275503772242908	0.174924102487742	119	64
SNRPD3	ENSG00000100028.11	22	24555503	24583749	0.881035332049881	0.853638014775208	119	64
PES1	ENSG00000100029.17	22	30576625	30606837	0.486429607246777	0.40468686994721	119	64
MAPK1	ENSG00000100030.14	22	21754500	21867680	0.436722957052042	0.328370990139549	119	64
GGT1	ENSG00000100031.18	22	24594811	24629005	0.214491354526667	0.116725989515975	119	64
PRODH	ENSG00000100033.16	22	18916890	18936410	0.757388409610396	0.712308855574604	119	64
PPM1F	ENSG00000100034.13	22	21919420	21940657	0.0509362348039461	0.00320220616152021	119	64
SLC35E4	ENSG00000100036.12	22	30635652	30669016	0.0769101158421824	0.0198996706146683	119	64
TOP3B	ENSG00000100038.19	22	21982200	21982816	0.788065251481234	0.703182271807777	119	64
CRYBB3	ENSG00000100053.9	22	25199850	25207363	0.468015327956365	0.389999552517903	119	64
CYTH4	ENSG00000100055.20	22	37282027	37315345	0.320403238679467	0.159383949517221	119	64
DGCR14	ENSG00000100056.11	22	19130279	19144684	0.261995475171232	0.110444246835218	119	64
MFNG	ENSG00000100060.17	22	37469063	37486401	0.59638968386478	0.491134863836276	119	64
CARD10	ENSG00000100065.14	22	37490362	37519542	0.922140140651455	0.899984197044183	119	64
LRP5L	ENSG00000100068.11	22	25351421	25405377	0.0482282105862112	0.00891651654682038	119	64
SLC25A1	ENSG00000100075.9	22	19175575	19178830	0.00813855304211574	0.000275985254868592	119	64
GRK3	ENSG00000100077.14	22	25564849	25729294	0.0836942967244033	0.00737835427363376	119	64
PLA2G3	ENSG00000100078.3	22	31134809	31140607	0.687743539336131	0.583036977582783	119	64
GGA1	ENSG00000100083.18	22	37608475	37633564	0.345618023665877	0.144876757324507	119	64
HIRA	ENSG00000100084.14	22	19330698	19431733	0.496219166473102	0.399705749110647	119	64
SH3BP1	ENSG00000100092.20	22	37634654	37656117	0.484033467801621	0.342359483368616	119	64
SEZ6L	ENSG00000100095.18	22	26169474	26383597	0.347896225517917	0.159091966734706	119	64
LGALS1	ENSG00000100097.11	22	37675608	37679806	0.697595479196895	0.607121734792419	119	64
HPS4	ENSG00000100099.20	22	26451480	26483836	0.0634328282464933	0.0112171059028655	119	64
PIK3IP1	ENSG00000100100.12	22	31281593	31292498	0.167305435455519	0.0446460996939137	119	64
SRRD	ENSG00000100104.13	22	26483877	26494658	0.634678704202321	0.503236745873727	119	64
PATZ1	ENSG00000100105.17	22	31325804	31346232	0.00514949720909631	0.000211106908962308	119	64
TRIOBP	ENSG00000100106.19	22	37697004	37776556	0.114601293554358	0.0324388649398998	119	64
TFIP11	ENSG00000100109.16	22	26491225	26512505	0.369886677271868	0.22747877317349	119	64
GCAT	ENSG00000100116.16	22	37807905	37817176	0.901639242402328	0.85664667265737	119	64
CRYBB1	ENSG00000100122.5	22	26599278	26618088	0.0402109315648902	0.00358170766298779	119	64
ANKRD54	ENSG00000100124.14	22	37830855	37848867	0.781632351487722	0.699941295221959	119	64
EIF3L	ENSG00000100129.17	22	37849328	37876011	0.391571105585867	0.182473050751154	119	64
SNU13	ENSG00000100138.13	22	41673930	41690504	0.702153061923825	0.579427381896454	119	64
MICALL1	ENSG00000100139.13	22	37905657	37942822	0.393996120547685	0.29758548924229	119	64
POLR2F	ENSG00000100142.14	22	38025579	38041915	0.0153346316399975	0.00481084803175239	119	64
CCDC134	ENSG00000100147.13	22	41800679	41826299	0.940126532791189	0.92740664167181	119	64
DEPDC5	ENSG00000100150.16	22	31753951	31907034	0.12004477190229	0.0497885057952677	119	64
PICK1	ENSG00000100151.15	22	38056311	38075701	0.668104703468255	0.590389698713775	119	64
TTC28	ENSG00000100154.14	22	27978014	28679865	0.364154139631188	0.168677509829788	119	64
SLC16A8	ENSG00000100156.10	22	38078134	38084093	0.176230503824068	0.101241215095132	119	64
CENPM	ENSG00000100162.14	22	41938721	41947164	0.31138962036066	0.173757895546693	119	64
SEPT3	ENSG00000100167.19	22	41976272	41998221	0.465076821077913	0.324872029336418	119	64
SLC5A1	ENSG00000100170.9	22	32043032	32113029	0.752180697276607	0.663899446112309	119	64
SLC5A4	ENSG00000100191.5	22	32218476	32255341	0.373215670851792	0.278533838009259	119	64
KDELR3	ENSG00000100196.10	22	38468062	38483439	0.359127067699605	0.245566998448514	119	64
CYP2D6	ENSG00000100197.20	22	42126499	42130906	0.163605275088063	0.0842598101411296	119	64
DDX17	ENSG00000100201.20	22	38483448	38507660	0.117032111973778	0.0366805653855135	119	64
DMC1	ENSG00000100206.9	22	38518949	38570286	0.327675843051461	0.201647948888858	119	64
TCF20	ENSG00000100207.18	22	42160013	42343616	0.233813687632808	0.0934817525736906	119	64
HSCB	ENSG00000100209.9	22	28742679	28757515	0.99346138044766	0.991365902769931	119	64
CBY1	ENSG00000100211.10	22	38656640	38673854	0.0483835770299029	0.00676311034225823	119	64
TOMM22	ENSG00000100216.5	22	38681948	38685421	0.605211598497849	0.531886963422306	119	64
RSPH14	ENSG00000100218.11	22	23059415	23145021	0.273673576741259	0.18189367526754	119	64
XBP1	ENSG00000100219.16	22	28794555	28800597	0.371883062310121	0.111972130205312	119	64
RTCB	ENSG00000100220.11	22	32387582	32412255	0.875176376840411	0.84387513421501	119	64
JOSD1	ENSG00000100221.10	22	38685543	38701556	0.561278333546534	0.428479470138909	119	64
FBXO7	ENSG00000100225.17	22	32474676	32498829	0.660047103060732	0.578074086952286	119	64
GTPBP1	ENSG00000100226.15	22	38705723	38738299	0.0218633283776696	0.00180297852835288	119	64
POLDIP3	ENSG00000100227.17	22	42583721	42614962	0.189202094919525	0.038195040799226	119	64
RAB36	ENSG00000100228.12	22	23145326	23164350	0.085322689827845	0.045739835790918	119	64
TIMP3	ENSG00000100234.11	22	32801701	32863043	0.887147292902079	0.848971883186921	119	64
PPP6R2	ENSG00000100239.15	22	50343304	50444999	0.14916047168629	0.0944930897858775	119	64
SBF1	ENSG00000100241.20	22	50445091	50475024	0.732416528970063	0.633855415390708	119	64
SUN2	ENSG00000100242.15	22	38735042	38766333	0.386997735101997	0.336282238679095	119	64
CYB5R3	ENSG00000100243.20	22	42617840	42649568	0.823219916021604	0.742510034879507	119	64
DNAL4	ENSG00000100246.12	22	38778508	38794198	0.887851710350658	0.865066675773696	119	64
C22orf31	ENSG00000100249.4	22	29058672	29061844	0.455869252262029	0.369860038586959	119	64
LMF2	ENSG00000100258.17	22	50502949	50507691	0.72181734856095	0.629262538227164	119	64
RHBDD3	ENSG00000100263.13	22	29259852	29267978	0.355973267671673	0.203169777841823	119	64
PACSIN2	ENSG00000100266.18	22	42858387	43015145	0.874481675701984	0.82411946340494	119	64
TTLL1	ENSG00000100271.16	22	43046410	43089428	0.465601054159248	0.301528571785683	119	64
RASL10A	ENSG00000100276.9	22	29312933	29319679	0.250180276479169	0.122968262704434	119	64
AP1B1	ENSG00000100280.16	22	29327682	29388583	0.0422324670468453	0.00740005376414097	119	64
HMGXB4	ENSG00000100281.13	22	35257452	35295807	0.321754535320305	0.199174474661806	119	64
TOM1	ENSG00000100284.20	22	35299275	35347994	0.337858738856461	0.156746819597465	119	64
NEFH	ENSG00000100285.9	22	29480243	29491390	0.971500206388648	0.964490957202936	119	64
CHKB	ENSG00000100288.19	22	50578949	50601455	0.645826463147903	0.58560084957141	119	64
[truncated: 13,660 more rows]
