# Supplementary material for: A BOOTSTRAP MODEL COMPARISON TEST FOR IDENTIFYING GENES WITH CONTEXT-SPECIFIC PATTERNS OF GENETIC REGULATION
Source: bioRxiv. 2023 Oct 22:2023.03.06.531446. Originally published 2023 Mar 7. Preprint. [Version 2] doi: 10.1101/2023.03.06.531446 (PMC10028853; doi:10.1101/2023.03.06.531446)
Supplement: Supplement 2 [file media-2.zip › BRNCTXA_vs_BRNSNG.tsv]

gene	id	chr	start	end	p	p_c	n_train	n_test
DPM1	ENSG00000000419.12	20	50934867	50958555	0.509264286971392	0.422129851607757	100	83
SCYL3	ENSG00000000457.13	1	169849631	169894267	0.772615696885436	0.688617572042384	100	83
C1orf112	ENSG00000000460.16	1	169662007	169854080	0.178308430284272	0.120762218563559	100	83
FGR	ENSG00000000938.12	1	27612064	27635277	0.41191162674206	0.349286588088965	100	83
CFH	ENSG00000000971.15	1	196651878	196747504	0.330036590378555	0.223640711858912	100	83
FUCA2	ENSG00000001036.13	6	143494811	143511690	0.228229404633896	0.136809631010878	100	83
GCLC	ENSG00000001084.10	6	53497341	53545129	0.0873436197913157	0.0325975738180549	100	83
NFYA	ENSG00000001167.14	6	41072945	41099976	0.48908721951665	0.371396964831788	100	83
STPG1	ENSG00000001460.17	1	24356999	24416934	0.690694581298583	0.612509300371908	100	83
NIPAL3	ENSG00000001461.16	1	24419291	24472976	0.653658483225593	0.496432251131897	100	83
ENPP4	ENSG00000001561.6	6	46129993	46146699	0.471082385814528	0.344843237215879	100	83
SEMA3F	ENSG00000001617.11	3	50155045	50189075	0.366340502653628	0.2253144846133	100	83
CFTR	ENSG00000001626.14	7	117465784	117715971	0.490902446095741	0.392535261353739	100	83
ANKIB1	ENSG00000001629.9	7	92246234	92401384	0.61746219631443	0.486040214000217	100	83
CYP51A1	ENSG00000001630.15	7	92112151	92142952	0.49466763198909	0.352421462263884	100	83
KRIT1	ENSG00000001631.15	7	92198969	92246166	0.476128131780635	0.34117864214564	100	83
RAD52	ENSG00000002016.17	12	912077	990053	0.0901883817455504	0.0501397583194729	100	83
BAD	ENSG00000002330.13	11	64269830	64284669	0.165326424878435	0.113007905819015	100	83
LAP3	ENSG00000002549.12	4	17577192	17607972	0.31325925355475	0.212129948048093	100	83
HS3ST1	ENSG00000002587.9	4	11393150	11429765	0.657742906754762	0.577995234965615	100	83
WNT16	ENSG00000002745.12	7	121325367	121341104	0.522187233952718	0.279331420630118	100	83
HECW1	ENSG00000002746.14	7	43112599	43566001	0.235538180155098	0.114348692220907	100	83
MAD1L1	ENSG00000002822.15	7	1815793	2233243	0.359301398554361	0.23869493089523	100	83
LASP1	ENSG00000002834.17	17	38869859	38921770	0.516760055407711	0.408246297241348	100	83
SNX11	ENSG00000002919.14	17	48103357	48123074	0.173178451823025	0.0550333245424153	100	83
TMEM176A	ENSG00000002933.7	7	150800534	150805120	0.820141698542814	0.725558296561295	100	83
M6PR	ENSG00000003056.7	12	8941468	8949955	0.220900169865979	0.0792795717591967	100	83
CYP26B1	ENSG00000003137.8	2	72129238	72148038	0.344030343402308	0.240209541866611	100	83
ICA1	ENSG00000003147.17	7	8113184	8262579	0.347368465864823	0.201961743096736	100	83
DBNDD1	ENSG00000003249.13	16	90004865	90020043	0.905065265408035	0.874366733245916	100	83
ALS2	ENSG00000003393.14	2	201700554	201781189	0.572370890982807	0.473042417569073	100	83
CASP10	ENSG00000003400.14	2	201182881	201229406	0.188903266057949	0.0628203876302552	100	83
CFLAR	ENSG00000003402.19	2	201116104	201176687	0.0649496662901531	0.0177685159351607	100	83
TFPI	ENSG00000003436.15	2	187464230	187565760	0.769330078416488	0.717203982451372	100	83
NDUFAF7	ENSG00000003509.15	2	37231714	37253403	0.140039157820557	0.0677565268136574	100	83
RBM5	ENSG00000003756.16	3	50088908	50119021	0.0730511491909199	0.0350779467523904	100	83
MTMR7	ENSG00000003987.13	8	17298030	17413327	0.705100381356598	0.626886710137273	100	83
SLC7A2	ENSG00000003989.17	8	17497088	17570573	0.629177823753811	0.534558713635229	100	83
ARF5	ENSG00000004059.10	7	127588345	127591408	0.391232973645564	0.25442998563327	100	83
SARM1	ENSG00000004139.13	17	28365116	28404049	0.33902398752443	0.241722845812365	100	83
POLDIP2	ENSG00000004142.11	17	28347177	28357522	0.0219845183343399	0.00823094711283103	100	83
PLXND1	ENSG00000004399.12	3	129555175	129606818	0.915615323276968	0.902642955745536	100	83
AK2	ENSG00000004455.16	1	33007940	33080996	0.202236950681439	0.121250646778643	100	83
CD38	ENSG00000004468.12	4	15778275	15853230	0.0271618037648673	0.00125551506286248	100	83
FKBP4	ENSG00000004478.7	12	2794953	2805423	0.8887243233613	0.822614439702129	100	83
KDM1A	ENSG00000004487.15	1	23019448	23083689	0.326074728244576	0.175309296796856	100	83
RBM6	ENSG00000004534.14	3	49940007	50077252	0.98526609874793	0.976232470813361	100	83
CAMKK1	ENSG00000004660.14	17	3860315	3893044	0.287523413579886	0.20528325475901	100	83
RECQL	ENSG00000004700.15	12	21471428	21501669	0.842703694825232	0.799873794030756	100	83
VPS50	ENSG00000004766.15	7	93232340	93361121	0.166459819444074	0.0726889397883922	100	83
HSPB6	ENSG00000004776.12	19	35754872	35758079	0.906513778858169	0.866392975530039	100	83
ARHGAP33	ENSG00000004777.18	19	35774532	35788822	0.180510977634689	0.116461141551912	100	83
NDUFAB1	ENSG00000004779.9	16	23581002	23596356	0.913402654350763	0.885099686022019	100	83
PDK4	ENSG00000004799.7	7	95583499	95596491	0.303431625128748	0.182031668591406	100	83
ZMYND10	ENSG00000004838.13	3	50341229	50346852	0.460920883014365	0.354593522762845	100	83
SLC25A13	ENSG00000004864.13	7	96120220	96322147	0.394287589433226	0.326345001765916	100	83
ST7	ENSG00000004866.20	7	117014888	117230103	0.151939144136796	0.0473500402247213	100	83
CDC27	ENSG00000004897.11	17	47117703	47189422	0.115135958883215	0.0209327589471599	100	83
SLC4A1	ENSG00000004939.13	17	44248385	44268141	0.448807829022176	0.346834284575409	100	83
CALCR	ENSG00000004948.13	7	93424487	93574730	0.304384340878896	0.106629003257401	100	83
DVL2	ENSG00000004975.11	17	7225341	7234545	0.0994013884876493	0.0451562648867777	100	83
PRSS22	ENSG00000005001.9	16	2852727	2858170	0.276282058667663	0.173515190731989	100	83
UPF1	ENSG00000005007.12	19	18831938	18868236	0.0188830994725693	0.00574800875667159	100	83
SKAP2	ENSG00000005020.12	7	26667062	26995239	0.830762854768786	0.797597546013549	100	83
MCUB	ENSG00000005059.15	4	109560205	109688621	0.895380161752968	0.849351979082894	100	83
POLR2J	ENSG00000005075.15	7	102473169	102478907	0.0611642818462094	0.0238955310219336	100	83
DHX33	ENSG00000005100.12	17	5440912	5469060	0.12930087177908	0.0752844321824124	100	83
THSD7A	ENSG00000005108.15	7	11370357	11832198	0.137684720261871	0.0348802812578427	100	83
LIG3	ENSG00000005156.11	17	34980494	35005989	0.992726133996152	0.990612112847967	100	83
RPAP3	ENSG00000005175.9	12	47661249	47706061	0.563174248304179	0.393829928333453	100	83
AC004381.6	ENSG00000005189.19	16	20806677	20849668	0.685097766512264	0.602590306461827	100	83
CIAPIN1	ENSG00000005194.14	16	57428169	57447436	0.349340619772224	0.261415928682799	100	83
SPPL2B	ENSG00000005206.16	19	2328621	2354806	0.83492929909779	0.804330202684915	100	83
FAM214B	ENSG00000005238.19	9	35104112	35116341	0.813473701692901	0.762547914051623	100	83
COPZ2	ENSG00000005243.9	17	48026167	48038030	0.631684384206176	0.546989629773557	100	83
PRKAR2B	ENSG00000005249.12	7	107044649	107161811	0.805031214580534	0.710057145960278	100	83
CREBBP	ENSG00000005339.14	16	3725054	3880726	0.635738171482663	0.53836247715371	100	83
TSPOAP1	ENSG00000005379.15	17	58301231	58328760	0.74111270410131	0.71360268342153	100	83
MPO	ENSG00000005381.7	17	58269856	58280935	0.0790344447471838	0.0164520032852854	100	83
PON1	ENSG00000005421.8	7	95297676	95324707	0.257120623874627	0.171486592047472	100	83
GCFC2	ENSG00000005436.13	2	75652000	75710989	0.479518140980234	0.336358821734287	100	83
WDR54	ENSG00000005448.16	2	74421678	74425755	0.518443794563588	0.441917469420818	100	83
CROT	ENSG00000005469.11	7	87345681	87399795	0.607746604296107	0.519539226634667	100	83
ABCB4	ENSG00000005471.15	7	87401697	87480435	0.356530104308881	0.235115490435969	100	83
KMT2E	ENSG00000005483.20	7	105014322	105114361	0.174590889122435	0.0707494491932281	100	83
RHBDD2	ENSG00000005486.16	7	75842602	75888926	0.604124939846503	0.542115616372897	100	83
SOX8	ENSG00000005513.9	16	981808	986979	0.323250100512764	0.234195083082063	100	83
IBTK	ENSG00000005700.14	6	82169983	82247754	0.996651716490777	0.995323105981374	100	83
ZNF195	ENSG00000005801.16	11	3339261	3379222	0.806778977308133	0.727354284896259	100	83
MYCBP2	ENSG00000005810.17	13	77044655	77327050	0.273940759639267	0.179222159199998	100	83
FBXL3	ENSG00000005812.10	13	77000147	77027195	0.24871028777448	0.173423372381528	100	83
ITGAL	ENSG00000005844.17	16	30472658	30523185	0.570536192182209	0.459601559369165	100	83
PDK2	ENSG00000005882.11	17	50094737	50110039	0.813703024550034	0.770776216534225	100	83
ITGA3	ENSG00000005884.17	17	50055968	50090481	0.661912099502751	0.561897332891587	100	83
ITGA2B	ENSG00000005961.17	17	44372180	44389505	0.453544401297055	0.341694043370799	100	83
ASB4	ENSG00000005981.12	7	95478444	95540232	0.366894121776653	0.284937657438872	100	83
GDE1	ENSG00000006007.11	16	19501890	19522145	0.00426967786706553	0.00021605305038482	100	83
C19orf60	ENSG00000006015.17	19	18588725	18592336	0.0578008150963162	0.012558268593562	100	83
CRLF1	ENSG00000006016.10	19	18572608	18607741	0.486516709221279	0.405463869280853	100	83
OSBPL7	ENSG00000006025.11	17	47807372	47821834	0.0225645106491733	0.00363032926261892	100	83
TMEM98	ENSG00000006042.11	17	32927910	32945106	0.130950178280915	0.056268623525856	100	83
YBX2	ENSG00000006047.12	17	7288258	7294615	0.459945552852442	0.374233621019909	100	83
MAP3K14	ENSG00000006062.14	17	45263392	45317040	0.672511333368784	0.600206893315191	100	83
ABCC8	ENSG00000006071.12	11	17392885	17476845	0.0492034825460919	0.00472139626917508	100	83
CACNG3	ENSG00000006116.3	16	24255553	24362801	0.681855138176661	0.617101549971597	100	83
TMEM132A	ENSG00000006118.14	11	60924463	60937083	0.398820147940361	0.2541925928361	100	83
AP2B1	ENSG00000006125.17	17	35586899	35726409	0.61539901733305	0.524568534312282	100	83
TAC1	ENSG00000006128.11	7	97731908	97740472	0.337626222426491	0.181113459654654	100	83
ZNF263	ENSG00000006194.9	16	3282943	3291460	0.654130325355377	0.575896459718171	100	83
CX3CL1	ENSG00000006210.6	16	57372458	57385048	0.394227052919988	0.232762333219294	100	83
SPATA20	ENSG00000006282.20	17	50546306	50555852	0.787086998653553	0.604405790171971	100	83
CACNA1G	ENSG00000006283.17	17	50561068	50627474	0.195272265824547	0.117656367878876	100	83
TNFRSF12A	ENSG00000006327.13	16	3018485	3022383	0.377914901510258	0.274560278312533	100	83
MAP3K9	ENSG00000006432.15	14	70722526	70809534	0.262104273260485	0.163010683022303	100	83
RALA	ENSG00000006451.7	7	39623483	39708124	0.29504293290712	0.186651639633858	100	83
BAIAP2L1	ENSG00000006453.13	7	98291651	98401068	0.0424401921238807	0.0076646291959549	100	83
KDM7A	ENSG00000006459.10	7	140084746	140177035	0.586614204972881	0.452772976484572	100	83
ETV1	ENSG00000006468.13	7	13891228	13991425	0.0223469094918984	0.0078898668368974	100	83
AGK	ENSG00000006530.15	7	141551305	141655244	0.148020459551068	0.0818293108118191	100	83
ALDH3B1	ENSG00000006534.15	11	68008578	68029276	0.273810314812397	0.149073678777013	100	83
TTC22	ENSG00000006555.10	1	54779712	54801267	0.0298588158604581	0.00534905809581615	100	83
PHTF2	ENSG00000006576.16	7	77798792	77957503	0.788789280276926	0.680608653010343	100	83
FARP2	ENSG00000006607.13	2	241356243	241491679	0.0488998915142998	0.0208728341361788	100	83
USH1C	ENSG00000006611.15	11	17493895	17544416	0.230405500569903	0.137963000716188	100	83
GGCT	ENSG00000006625.17	7	30496621	30504844	0.196854412312164	0.114608561259972	100	83
DBF4	ENSG00000006634.7	7	87876358	87909541	0.798403795562509	0.768928196338239	100	83
TBXA2R	ENSG00000006638.11	19	3594506	3606840	0.835264262093201	0.783268961687857	100	83
IFRD1	ENSG00000006652.13	7	112422968	112480990	0.797705729209378	0.746314771127749	100	83
COX10	ENSG00000006695.10	17	14069496	14208677	0.211992469827816	0.10798448646251	100	83
GTF2IRD1	ENSG00000006704.10	7	74453790	74602604	0.309812134229379	0.160896610328201	100	83
PAF1	ENSG00000006712.14	19	39385852	39391195	0.956415015138957	0.939132680073413	100	83
VPS41	ENSG00000006715.15	7	38722963	38932394	0.492495866183872	0.380961386581957	100	83
ARHGAP44	ENSG00000006740.16	17	12789539	12991643	0.193053247712047	0.108148477653359	100	83
ELAC2	ENSG00000006744.18	17	12992391	13018187	0.579809663114811	0.434757723318798	100	83
SCIN	ENSG00000006747.14	7	12570849	12660179	0.0779501483522308	0.0228726514558674	100	83
ADIPOR2	ENSG00000006831.9	12	1688574	1788678	0.693210627503526	0.633689977531877	100	83
CDKL3	ENSG00000006837.11	5	134286350	134371047	0.0447796375557314	0.00609760284855812	100	83
UPP2	ENSG00000007001.12	2	157876702	158136154	0.944018917439016	0.928294856292281	100	83
PRSS21	ENSG00000007038.10	16	2817180	2826304	0.489292273836587	0.347882640601598	100	83
MARK4	ENSG00000007047.14	19	45251258	45305283	0.617904714377939	0.568946504180033	100	83
PROM1	ENSG00000007062.11	4	15964248	16084378	0.0602069870428728	0.0115716226783332	100	83
CCDC124	ENSG00000007080.10	19	17933016	17943991	0.369794571685197	0.208110326805905	100	83
CEACAM21	ENSG00000007129.17	19	41549518	41586844	0.813453749070184	0.778601190332885	100	83
PAFAH1B1	ENSG00000007168.12	17	2593210	2685615	0.304488192368504	0.121141598759706	100	83
NOS2	ENSG00000007171.16	17	27756766	27800499	0.703238500731212	0.617995863452362	100	83
DNAH9	ENSG00000007174.17	17	11598431	11969748	0.870543092313219	0.83113561802306	100	83
KIAA0100	ENSG00000007202.14	17	28614440	28645454	0.104345540642692	0.0245379389794755	100	83
GAS7	ENSG00000007237.18	17	9910609	10198551	0.0123373116596432	0.00145101512374651	100	83
TRAPPC6A	ENSG00000007255.10	19	45162928	45178237	0.09602177538086	0.0513986745219357	100	83
MATK	ENSG00000007264.14	19	3777970	3802129	0.262017314976785	0.145927303544246	100	83
CD79B	ENSG00000007312.12	17	63928740	63932354	0.428296218219172	0.342623876675166	100	83
SCN4A	ENSG00000007314.12	17	63938554	63972918	0.123840590932367	0.0612890179614864	100	83
ST7L	ENSG00000007341.18	1	112539159	112620825	0.42102086786038	0.293473570710076	100	83
PAX6	ENSG00000007372.21	11	31790710	31818062	0.891253902629376	0.870318754859204	100	83
RPUSD1	ENSG00000007376.7	16	784974	787981	0.110352660863259	0.00666366698295364	100	83
RHBDF1	ENSG00000007384.15	16	58059	76355	0.0682192005471315	0.0285764473807242	100	83
LUC7L	ENSG00000007392.16	16	188969	229463	0.422789185536662	0.293897920261473	100	83
CACNA2D2	ENSG00000007402.11	3	50362799	50504244	0.470781582056445	0.361960889319409	100	83
BAIAP3	ENSG00000007516.13	16	1333601	1349239	0.0113202118913338	0.00068927435048262	100	83
TSR3	ENSG00000007520.3	16	1349442	1351911	0.471484308294991	0.332453423757625	100	83
PIGQ	ENSG00000007541.16	16	566995	584136	0.00136588318261406	1.76309932583873e-05	100	83
CRAMP1	ENSG00000007545.15	16	1612325	1677908	0.165511909738127	0.0927866929869728	100	83
TEAD3	ENSG00000007866.19	6	35473597	35497076	0.367135737755799	0.21487390406424	100	83
SELE	ENSG00000007908.15	1	169722641	169764705	0.338491909251401	0.240989433747202	100	83
DNAJC11	ENSG00000007923.15	1	6635587	6701924	0.958674760289953	0.941429558933838	100	83
FMO3	ENSG00000007933.12	1	171090877	171117819	0.720559161783014	0.670780091695266	100	83
MYLIP	ENSG00000007944.14	6	16129125	16148248	0.300017180536694	0.232941596575068	100	83
PSMB1	ENSG00000008018.8	6	170535117	170553341	0.139767883553666	0.0629259684077685	100	83
JARID2	ENSG00000008083.13	6	15246296	15522040	0.747209484073392	0.664418103383722	100	83
CAMK1G	ENSG00000008118.9	1	209583717	209613938	0.224161774438937	0.160688078064208	100	83
CDK11A	ENSG00000008128.22	1	1702730	1724324	0.411673708620686	0.28413897044481	100	83
NADK	ENSG00000008130.15	1	1751232	1780457	0.973992193673053	0.963967494524103	100	83
DLEC1	ENSG00000008226.19	3	38039205	38123549	0.0495621485898442	0.00477347027774903	100	83
CYTH3	ENSG00000008256.15	7	6161776	6272644	0.683899572475955	0.560810582062894	100	83
ADAM22	ENSG00000008277.14	7	87934143	88202889	0.0498496959579869	0.00509344210654011	100	83
SYPL1	ENSG00000008282.8	7	106090503	106112576	0.252766088465668	0.132471318880828	100	83
CYB561	ENSG00000008283.15	17	63432304	63446378	0.0580614254130696	0.000233298367494013	100	83
SPAG9	ENSG00000008294.20	17	50962174	51120865	0.738947081684955	0.620149613068558	100	83
CELSR3	ENSG00000008300.16	3	48636469	48662915	0.46350208571225	0.292969878903796	100	83
AASS	ENSG00000008311.14	7	122076133	122144280	0.118205945010072	0.0447114255011113	100	83
SS18L2	ENSG00000008324.11	3	42581840	42595114	0.738076151681896	0.677206395728541	100	83
MPND	ENSG00000008382.15	19	4343527	4360086	0.50466919302692	0.418072131000716	100	83
MGST1	ENSG00000008394.12	12	16347142	16609259	0.993791225253877	0.991587433837416	100	83
CRY1	ENSG00000008405.11	12	106991364	107093829	0.241221767309346	0.128889559679741	100	83
PGLYRP1	ENSG00000008438.4	19	46019153	46023065	0.477289032913975	0.421011001335428	100	83
NFIX	ENSG00000008441.16	19	12995608	13098796	0.336823524367359	0.232864804036082	100	83
ST3GAL1	ENSG00000008513.14	8	133454848	133571940	0.0925216222479349	0.0461855270160858	100	83
MMP25	ENSG00000008516.16	16	3046681	3060726	0.336595123268794	0.192943669499007	100	83
IL32	ENSG00000008517.16	16	3065297	3082192	0.794087171068015	0.741556338263228	100	83
PKD1	ENSG00000008710.19	16	2088721	2135898	0.489153446254133	0.325506620285799	100	83
MAPK8IP2	ENSG00000008735.13	22	50600685	50611551	0.673040820546479	0.60359932531925	100	83
MED24	ENSG00000008838.19	17	40019097	40061215	0.380184401560999	0.228243708710429	100	83
RHOBTB2	ENSG00000008853.16	8	22987417	23020132	0.00174440452099627	0.000190784060311646	100	83
HEATR5B	ENSG00000008869.11	2	36968383	37084342	0.648799554281895	0.569787045181604	100	83
SEC62	ENSG00000008952.16	3	169966735	169998373	0.328220839921661	0.1609372816157	100	83
RPS20	ENSG00000008988.9	8	56067295	56074581	0.870854242512336	0.843390952118813	100	83
CSDE1	ENSG00000009307.15	1	114716913	114758676	0.232903445764366	0.141165760884082	100	83
UBE3C	ENSG00000009335.17	7	157138913	157269372	0.951885988641154	0.934013433369796	100	83
REV3L	ENSG00000009413.15	6	111299028	111483229	0.0986936656225969	0.0322850873421864	100	83
PAX7	ENSG00000009709.11	1	18631006	18748866	0.993667953801264	0.991287126066548	100	83
MASP2	ENSG00000009724.16	1	11026523	11047233	0.461976474952287	0.338636094988464	100	83
FAM76A	ENSG00000009780.15	1	27725979	27763122	0.890942512442065	0.866349343570959	100	83
TRAF3IP3	ENSG00000009790.14	1	209756032	209778173	0.8713336143655	0.845437967926858	100	83
POMT2	ENSG00000009830.11	14	77274956	77320883	0.307207052852966	0.191944971890527	100	83
VTA1	ENSG00000009844.15	6	142147162	142224689	0.934879749482247	0.903334653706495	100	83
MLXIPL	ENSG00000009950.15	7	73593194	73624543	0.753462670830875	0.665634616225079	100	83
BAZ1B	ENSG00000009954.10	7	73440398	73522278	0.280122588972793	0.129976718136706	100	83
RANBP9	ENSG00000010017.12	6	13621498	13711564	0.115163243813474	0.0469396755999463	100	83
ETV7	ENSG00000010030.13	6	36354091	36387800	0.00240302375969635	2.35927186013868e-05	100	83
SPRTN	ENSG00000010072.15	1	231337853	231355023	0.64947151414409	0.560949866093493	100	83
METTL13	ENSG00000010165.19	1	171781664	171814023	0.704707699777123	0.61279664113977	100	83
DYRK4	ENSG00000010219.13	12	4562204	4615302	0.284727475121009	0.207819400977322	100	83
ZNF207	ENSG00000010244.18	17	32350203	32381886	0.0326651829978812	0.00548392039736176	100	83
UQCRC1	ENSG00000010256.10	3	48599003	48610976	0.0171305245814552	0.00178666082651585	100	83
STARD3NL	ENSG00000010270.13	7	38178222	38230671	0.210328834645413	0.083037928090595	100	83
CD9	ENSG00000010278.12	12	6199715	6238271	0.264614692006338	0.114825176878611	100	83
HHATL	ENSG00000010282.14	3	42693077	42702827	0.835995225970282	0.786425047005287	100	83
NCAPD2	ENSG00000010292.12	12	6493842	6531955	0.625010250621977	0.502810906297817	100	83
IFFO1	ENSG00000010295.19	12	6538375	6556083	0.306192606834329	0.223112572731711	100	83
GIPR	ENSG00000010310.8	19	45668244	45683724	0.905845181235768	0.885304862879668	100	83
PHF7	ENSG00000010318.20	3	52410657	52423641	0.0381298561437229	0.0028671105089615	100	83
SEMA3G	ENSG00000010319.6	3	52433053	52445085	0.42784338945958	0.337883580051582	100	83
NISCH	ENSG00000010322.15	3	52455118	52493071	0.0341712620400317	0.00538455774820079	100	83
STAB1	ENSG00000010327.10	3	52495338	52524384	0.886532233189028	0.825588576468279	100	83
FUZ	ENSG00000010361.13	19	49807113	49817376	0.546107533077551	0.445971523995527	100	83
SLC6A13	ENSG00000010379.15	12	220621	262873	0.285682081413344	0.137310861151262	100	83
PRSS3	ENSG00000010438.16	9	33750466	33799231	0.705793377138766	0.62628916464039	100	83
ZNF200	ENSG00000010539.11	16	3222325	3236221	0.0119141767770085	0.00152155822993927	100	83
CD4	ENSG00000010610.9	12	6786858	6820808	0.166057675557195	0.0696542996116731	100	83
LRRC23	ENSG00000010626.14	12	6904733	6914243	0.00686985709192006	0.000197014532069668	100	83
HFE	ENSG00000010704.18	6	26087281	26098343	0.461721140301176	0.267703109444172	100	83
SCMH1	ENSG00000010803.16	1	41027200	41242116	0.896989499681838	0.871486070710636	100	83
FYN	ENSG00000010810.17	6	111660332	111873452	0.387966738254848	0.322906788473718	100	83
HIVEP2	ENSG00000010818.9	6	142751467	142956698	0.924643774243701	0.903669383643023	100	83
FMO1	ENSG00000010932.16	1	171248471	171285978	0.849400853331312	0.80106762064535	100	83
ELOA	ENSG00000011007.12	1	23743155	23762059	0.653334310573449	0.539223275322062	100	83
LYPLA2	ENSG00000011009.10	1	23790970	23795539	0.764030043607847	0.699512927414043	100	83
CLCN6	ENSG00000011021.21	1	11807131	11843144	0.086597516648902	0.0241907216448674	100	83
MRC2	ENSG00000011028.13	17	62627591	62693597	0.00216566765260092	1.06069151329089e-05	100	83
SLC6A7	ENSG00000011083.8	5	150189957	150222788	0.0710174156047843	0.0229520916029413	100	83
TSPAN9	ENSG00000011105.12	12	3077355	3286564	0.353934325507258	0.250421510103865	100	83
BTBD7	ENSG00000011114.14	14	93237550	93333092	0.0675748705919034	0.0159583361293297	100	83
APBA3	ENSG00000011132.11	19	3750880	3761699	0.0731714952476789	0.0151064963066982	100	83
MKS1	ENSG00000011143.16	17	58205437	58219605	0.0435264518426002	0.00592960633688797	100	83
ABHD5	ENSG00000011198.7	3	43690113	43734371	0.154157177113025	0.0697445606464955	100	83
AKAP8L	ENSG00000011243.17	19	15380048	15419141	0.384229367908077	0.26608780048579	100	83
MBTD1	ENSG00000011258.15	17	51177425	51260066	0.584115617273608	0.446870076316216	100	83
UTP18	ENSG00000011260.13	17	51260528	51297936	0.275988640724274	0.129286890086633	100	83
RNF216	ENSG00000011275.18	7	5620047	5781739	0.571591219720712	0.498576005281022	100	83
TTC19	ENSG00000011295.15	17	15999380	16045015	0.586947403963423	0.479609073491748	100	83
PTBP1	ENSG00000011304.19	19	797075	812327	0.175199930748923	0.0835413771647901	100	83
DPF1	ENSG00000011332.19	19	38211006	38229714	0.0598094165155711	0.0278201225510536	100	83
SYT7	ENSG00000011347.9	11	61515313	61581148	0.244561356644391	0.147580676695483	100	83
LARS2	ENSG00000011376.9	3	45388506	45549421	0.0504007616456353	0.00586739004902579	100	83
PIK3C2A	ENSG00000011405.13	11	17077788	17207983	0.520459075997085	0.447609060384521	100	83
PLAUR	ENSG00000011422.11	19	43646095	43670547	0.684747875969668	0.583564949875113	100	83
ANLN	ENSG00000011426.10	7	36389806	36453791	0.875721618984159	0.814885335174119	100	83
WIZ	ENSG00000011451.17	19	15419980	15449951	0.624389673383935	0.502805965724469	100	83
RABGAP1	ENSG00000011454.16	9	122940833	123104866	0.798227477252265	0.774866754257118	100	83
DCN	ENSG00000011465.16	12	91140484	91183123	0.0899848091338473	0.0235302077508198	100	83
QPCTL	ENSG00000011478.11	19	45692483	45703989	0.253886136630681	0.12365033700927	100	83
PPP5C	ENSG00000011485.14	19	46346994	46392981	0.498423823928187	0.395025931193223	100	83
CEP68	ENSG00000011523.13	2	65056366	65086854	0.717218961465979	0.658633784351831	100	83
MAP4K3	ENSG00000011566.14	2	39249266	39437312	0.0858977786673373	0.0485467599672246	100	83
ZBTB32	ENSG00000011590.13	19	35704527	35717038	0.126749168633908	0.0356390648354106	100	83
TYROBP	ENSG00000011600.11	19	35904401	35908295	0.481196645693376	0.41832894861361	100	83
TMEM159	ENSG00000011638.10	16	21158377	21180616	0.796912657813375	0.755876525491529	100	83
BRCA1	ENSG00000012048.20	17	43044295	43125483	0.283359008705475	0.110172912765791	100	83
ERCC1	ENSG00000012061.15	19	45407333	45478828	0.10814566473404	0.0569435047310847	100	83
CD22	ENSG00000012124.16	19	35319261	35347355	0.87448318490453	0.821701677273027	100	83
SEMA3B	ENSG00000012171.19	3	50267558	50277546	0.620373778121977	0.522376186779785	100	83
LTF	ENSG00000012223.12	3	46435645	46485234	0.825970396375086	0.78771058024912	100	83
EXTL3	ENSG00000012232.8	8	28600469	28753687	0.364065548509649	0.280251295772999	100	83
ELOVL5	ENSG00000012660.13	6	53267398	53349179	0.333201171472556	0.186398281963339	100	83
ALOX5	ENSG00000012779.10	10	45374176	45446119	0.0121712830586334	0.00108192122157486	100	83
CALCOCO1	ENSG00000012822.15	12	53708517	53727745	0.0151361304138286	0.00484749652395099	100	83
UBR7	ENSG00000012963.14	14	93207095	93229215	0.928254238129745	0.899987516236235	100	83
MAP4K5	ENSG00000012983.11	14	50418525	50561126	0.0315686560934603	0.00382196535500075	100	83
EHD3	ENSG00000013016.15	2	31234337	31269447	0.0181474521452895	0.00501660358692141	100	83
PSMC4	ENSG00000013275.7	19	39971005	39981441	0.0374153412692139	0.0057568673571415	100	83
MAN2B2	ENSG00000013288.8	4	6575175	6623362	0.0408487273324984	0.00420079680711672	100	83
SLC7A14	ENSG00000013293.5	3	170459584	170586074	0.228254798363703	0.131932688899474	100	83
CLDN11	ENSG00000013297.10	3	170418865	170860380	0.646872512714309	0.549626741783041	100	83
SLC25A39	ENSG00000013306.15	17	44319625	44324870	0.0402936634830348	0.0142209599835684	100	83
MVP	ENSG00000013364.18	16	29820394	29848039	0.394802974297771	0.294194642426534	100	83
NUB1	ENSG00000013374.15	7	151341699	151378449	0.0632865238275054	0.0220032805097222	100	83
PGM3	ENSG00000013375.15	6	83161150	83193936	0.128573340286172	0.0337328621194241	100	83
RWDD2A	ENSG00000013392.7	6	83193379	83198932	0.942157697585832	0.921788918004637	100	83
CLK1	ENSG00000013441.15	2	200853009	200864744	0.329465904407959	0.250808439914128	100	83
POLR3B	ENSG00000013503.9	12	106357658	106510198	0.197226612802487	0.10044842413233	100	83
ANGEL1	ENSG00000013523.9	14	76786725	76826246	0.368018217044699	0.254783611326337	100	83
RNF14	ENSG00000013561.17	5	141966820	141990291	0.0217336342442384	0.00325984225946009	100	83
DDX11	ENSG00000013573.16	12	31073848	31104791	0.0355159851855353	0.00949856779197071	100	83
HEBP1	ENSG00000013583.8	12	12974864	13000273	0.738082644870626	0.680194655671871	100	83
GPRC5A	ENSG00000013588.7	12	12890782	12917937	0.281786997448738	0.178542145448819	100	83
CD6	ENSG00000013725.14	11	60971680	61020377	0.0291721157368596	0.00652579307402708	100	83
TACC3	ENSG00000013810.18	4	1721490	1745176	0.209610441675602	0.111613012982158	100	83
UFL1	ENSG00000014123.9	6	96521595	96555276	0.440591657663047	0.343249020474418	100	83
POLA2	ENSG00000014138.8	11	65261762	65305589	0.376339962262255	0.265126753278997	100	83
ZC3H3	ENSG00000014164.6	8	143437655	143541453	0.324909076127578	0.218682923580043	100	83
CAPN1	ENSG00000014216.15	11	65181194	65212006	0.579981005914354	0.465679948702854	100	83
ACPP	ENSG00000014257.15	3	132317367	132368298	0.505904531836243	0.40833165595457	100	83
MDH1	ENSG00000014641.17	2	63588800	63607197	0.248619931802812	0.0814846320090871	100	83
SLC30A9	ENSG00000014824.13	4	41990472	42090457	0.862291337380742	0.83084896619798	100	83
MTMR11	ENSG00000014914.20	1	149928651	149936867	0.0848710450835884	0.0178005122612684	100	83
COX15	ENSG00000014919.12	10	99711844	99732100	0.15110812067638	0.0876656366392465	100	83
CCDC88C	ENSG00000015133.18	14	91271323	91417844	0.400503693617981	0.331136856457597	100	83
YAF2	ENSG00000015153.14	12	42157104	42238349	0.775634719674901	0.725427262721017	100	83
ZMYND11	ENSG00000015171.19	10	134465	254637	0.399060091849683	0.233617473849495	100	83
DPEP1	ENSG00000015413.9	16	89613308	89638456	0.383675357081254	0.290920987644372	100	83
BID	ENSG00000015475.18	22	17734138	17774770	0.905174765800996	0.863117983075274	100	83
MATR3	ENSG00000015479.18	5	139293648	139331677	0.435432062380403	0.275999463528042	100	83
NPC1L1	ENSG00000015520.14	7	44512535	44541315	0.967094401191836	0.958791546143021	100	83
XYLT2	ENSG00000015532.9	17	50346092	50361151	0.30962748779972	0.223784874290868	100	83
STMN4	ENSG00000015592.16	8	27235323	27258420	0.352891177060243	0.191775626019112	100	83
NUDCD3	ENSG00000015676.17	7	44379121	44490880	0.841367873957622	0.780284901196681	100	83
CHDH	ENSG00000016391.10	3	53813734	53846390	0.614932868184339	0.512292745758551	100	83
IL20RA	ENSG00000016402.13	6	136999971	137045180	0.519539196053304	0.317564609792166	100	83
CLCA4	ENSG00000016602.9	1	86547078	86580754	0.534638065939434	0.301852275274463	100	83
GLT8D1	ENSG00000016864.18	3	52694493	52705635	0.652478503992047	0.528771392028196	100	83
ATP2C1	ENSG00000017260.19	3	130850595	131016712	0.873797701152382	0.845833445064477	100	83
IGF1	ENSG00000017427.15	12	102415704	102480645	0.0349883238181598	0.00745620262124869	100	83
RALBP1	ENSG00000017797.12	18	9475009	9538116	0.373910329212376	0.228353092894434	100	83
RUFY3	ENSG00000018189.12	4	70704801	70807315	0.721451409161404	0.601736895714991	100	83
CNTN1	ENSG00000018236.14	12	40692442	41072418	0.38971731933122	0.315161707483689	100	83
SLC11A1	ENSG00000018280.16	2	218382029	218396894	0.139466009345919	0.0769658852010388	100	83
WWTR1	ENSG00000018408.14	3	149517235	149736714	0.697450393952933	0.644360471668153	100	83
AGPS	ENSG00000018510.13	2	177392698	177559299	0.18910010260866	0.0961956424159492	100	83
ATP1A2	ENSG00000018625.14	1	160115773	160143591	0.200469534426942	0.11307079349325	100	83
TTC27	ENSG00000018699.11	2	32628032	32821051	0.525486751619824	0.366060866644389	100	83
ZNF582	ENSG00000018869.16	19	56375846	56393545	0.0458673543238466	0.0133900739921525	100	83
VSIG2	ENSG00000019102.11	11	124747472	124752238	0.354949826579261	0.265586707561867	100	83
PHLDB1	ENSG00000019144.18	11	118606440	118657315	0.0518189180507081	0.0211334488323634	100	83
MARCO	ENSG00000019169.10	2	118942166	118994660	0.914475556629788	0.888865927719149	100	83
CYP24A1	ENSG00000019186.9	20	54153449	54173973	0.420219449464992	0.268462733679961	100	83
PRDM11	ENSG00000019485.13	11	45095806	45235110	0.0638437839859179	0.0117286222366136	100	83
SYT13	ENSG00000019505.7	11	45240301	45286319	0.0762388217190179	0.0333488708552287	100	83
SNAI2	ENSG00000019549.9	8	48917768	48921740	0.39245970040196	0.250759718530804	100	83
CD74	ENSG00000019582.14	5	150401637	150412929	0.514904295656932	0.410540892946141	100	83
HGF	ENSG00000019991.15	7	81699006	81770438	0.0638572169518686	0.0248290871610146	100	83
ZRANB1	ENSG00000019995.6	10	124942123	124983688	0.159704186913676	0.0525049965176514	100	83
NCDN	ENSG00000020129.15	1	35557473	35567274	0.17058626272079	0.0252183034508276	100	83
ADGRA2	ENSG00000020181.17	8	37784191	37843267	0.11006522751357	0.0467681647112327	100	83
ZFP64	ENSG00000020256.19	20	52051663	52204308	0.835587507100797	0.78185377640011	100	83
MNAT1	ENSG00000020426.10	14	60734742	60969953	0.235904739293251	0.139835267343626	100	83
SAMD4A	ENSG00000020577.13	14	54567097	54793315	0.236467308642719	0.169142880443483	100	83
RUNX3	ENSG00000020633.18	1	24899511	24965121	0.0072619040187629	0.000374820638676911	100	83
MRE11	ENSG00000020922.12	11	94415578	94492906	0.775574939015057	0.703170445787767	100	83
PLEKHB1	ENSG00000021300.13	11	73646178	73662819	0.69965809878029	0.596282631124338	100	83
SERPINB1	ENSG00000021355.12	6	2832332	2842006	0.748169857721713	0.696446794335688	100	83
CYP3A43	ENSG00000021461.16	7	99828013	99866102	0.587174691626935	0.352519750034798	100	83
SLC7A9	ENSG00000021488.12	19	32830509	32869766	0.158939263076296	0.100809977397787	100	83
SPAST	ENSG00000021574.11	2	32063611	32157637	0.0181472663017376	0.00704239332278935	100	83
NRXN3	ENSG00000021645.18	14	78170373	79868290	0.474863876936602	0.37885485377487	100	83
OSBPL5	ENSG00000021762.19	11	3087116	3165770	0.854730497733308	0.831342188014758	100	83
AQR	ENSG00000021776.10	15	34851782	34969839	0.546561616880905	0.475910341515469	100	83
CPS1	ENSG00000021826.14	2	210477682	210679107	0.820915782287142	0.765549443952857	100	83
RTFDC1	ENSG00000022277.12	20	56468585	56519449	0.0830632783440263	0.0134215538168433	100	83
GABRA1	ENSG00000022355.16	5	161847063	161899981	0.520309513115553	0.451891708220138	100	83
NLRP2	ENSG00000022556.15	19	54953130	55001142	0.234052222063296	0.0698613786678406	100	83
SLC45A4	ENSG00000022567.9	8	141207166	141308305	0.0141233198261677	0.00256602519265402	100	83
RNF10	ENSG00000022840.15	12	120533480	120577594	0.315489297063834	0.180860812823383	100	83
ZNF839	ENSG00000022976.15	14	102317377	102339229	0.32967564125752	0.230008098057887	100	83
ZDHHC6	ENSG00000023041.11	10	112424428	112446917	0.010533337435023	0.00236068720928809	100	83
GRAMD1B	ENSG00000023171.16	11	123358428	123627774	0.932805832305099	0.922573040725867	100	83
RNH1	ENSG00000023191.16	11	494512	507300	0.0114393747215808	0.0049391582277968	100	83
NDUFS1	ENSG00000023228.13	2	206114817	206159584	0.232629474545787	0.0818486702247943	100	83
RB1CC1	ENSG00000023287.12	8	52622456	52745843	0.00383363432686575	0.000395285630597988	100	83
ERP44	ENSG00000023318.7	9	99979179	100099040	0.272008181857341	0.179952265995991	100	83
ALAS1	ENSG00000023330.14	3	52198086	52214327	0.317870853595449	0.209764524949167	100	83
BIRC3	ENSG00000023445.13	11	102317450	102339403	0.538472513476833	0.427811346429894	100	83
AKAP11	ENSG00000023516.8	13	42272153	42323267	0.0435547896628812	0.01836701084831	100	83
GLRX2	ENSG00000023572.8	1	193096468	193106114	0.3964301638817	0.316789270481665	100	83
SNAPC1	ENSG00000023608.4	14	61762357	61796428	0.389711425937215	0.272246606493238	100	83
DERA	ENSG00000023697.12	12	15911172	16037282	0.387428161799106	0.288318528978353	100	83
STRAP	ENSG00000023734.10	12	15882391	15903478	0.724200968700297	0.650814559419421	100	83
ABCC2	ENSG00000023839.10	10	99782732	99852192	0.972644827626029	0.968810540500973	100	83
DEF6	ENSG00000023892.10	6	35297852	35321771	0.584389137064982	0.518983715894862	100	83
PLEKHO1	ENSG00000023902.13	1	150149183	150164720	0.482361274780961	0.324159767647284	100	83
GCLM	ENSG00000023909.9	1	93885205	93909456	0.0453447915061258	0.0115884534985105	100	83
UBR2	ENSG00000024048.10	6	42564062	42693504	0.960022203853452	0.95312221996147	100	83
EHD2	ENSG00000024422.11	19	47713343	47743134	0.949647494699514	0.943710098961795	100	83
CCDC28A	ENSG00000024862.17	6	138773509	138793319	0.624412255577117	0.541001728311561	100	83
RRAGD	ENSG00000025039.14	6	89364636	89412270	0.236299129644756	0.112331274599	100	83
HSF2	ENSG00000025156.12	6	122399546	122433119	0.762314298946923	0.677210787610566	100	83
PHF20	ENSG00000025293.16	20	35771974	35950381	0.229286071861094	0.120556836757514	100	83
HSD17B6	ENSG00000025423.11	12	56752161	56787790	0.172357769841935	0.0727447571782941	100	83
NR1H3	ENSG00000025434.18	11	47248300	47269032	0.12598756756472	0.0589002154334415	100	83
TYMP	ENSG00000025708.13	22	50525752	50530056	0.66470952124593	0.551761717404007	100	83
NCAPH2	ENSG00000025770.18	22	50508216	50523472	0.12611688282385	0.0790266227851044	100	83
TOMM34	ENSG00000025772.7	20	44942130	44960486	0.726854532737717	0.668455749902509	100	83
SEC63	ENSG00000025796.13	6	107867756	107957340	0.501512622029495	0.332569388641267	100	83
KPNA6	ENSG00000025800.13	1	32108038	32176375	0.270259530555312	0.158631044389659	100	83
VIM	ENSG00000026025.15	10	17228259	17237593	0.0355148572951235	0.00497938064005831	100	83
FAS	ENSG00000026103.21	10	88990582	89015785	0.254962214109159	0.0367356784202165	100	83
RNASET2	ENSG00000026297.15	6	166929504	166957184	0.505670648130089	0.294418459204675	100	83
CD44	ENSG00000026508.17	11	35138870	35232402	0.555276723308604	0.525014709629929	100	83
KCNG1	ENSG00000026559.13	20	51003656	51023129	0.111077862729814	0.0344733289654553	100	83
AGPAT4	ENSG00000026652.13	6	161129979	161274061	0.759121132342361	0.700195070232954	100	83
SLAMF7	ENSG00000026751.16	1	160739057	160754821	0.310988275183457	0.17972235316125	100	83
BTN3A1	ENSG00000026950.16	6	26402237	26415216	0.0400207513971282	0.00021563411031456	100	83
MIPEP	ENSG00000027001.9	13	23730189	23889419	0.610921743245865	0.486131149331594	100	83
PRKCH	ENSG00000027075.14	14	61187559	61550976	0.866310038196986	0.820465310970892	100	83
IFNGR1	ENSG00000027697.13	6	137197484	137219449	0.29387742509894	0.152953780382502	100	83
B4GALT7	ENSG00000027847.13	5	177600100	177610347	0.503835873848955	0.416630801524486	100	83
SH2D2A	ENSG00000027869.11	1	156806243	156816862	0.398226287835871	0.256069753644569	100	83
VRK2	ENSG00000028116.16	2	57907651	58159920	0.0307234385518741	0.00355421597635455	100	83
TNFRSF1B	ENSG00000028137.18	1	12167039	12209228	0.0774561225927424	0.0270680031858562	100	83
VEZT	ENSG00000028203.17	12	95217746	95302790	0.610087293751632	0.480823700119272	100	83
POU2F2	ENSG00000028277.21	19	42086110	42196585	0.70413186014732	0.631215111838015	100	83
BRD9	ENSG00000028310.17	5	863741	892642	0.214776416626289	0.121562870808023	100	83
SNX1	ENSG00000028528.14	15	64094123	64146090	0.94598839779852	0.917208870734251	100	83
TBPL1	ENSG00000028839.9	6	133952170	133988696	0.0648230070466067	0.00565897924722409	100	83
ARNTL2	ENSG00000029153.14	12	27332854	27425289	0.919776886644713	0.855165925597566	100	83
BCLAF1	ENSG00000029363.16	6	136256627	136289851	0.0165666785052433	0.00273843375411039	100	83
SLC39A9	ENSG00000029364.11	14	69398015	69462388	0.290970786050512	0.161008583075772	100	83
ANK1	ENSG00000029534.19	8	41653220	41896762	0.640577895863178	0.571484875557099	100	83
TFB1M	ENSG00000029639.10	6	155257724	155314493	0.0901666346007457	0.0380769719197237	100	83
RABEP1	ENSG00000029725.16	17	5282265	5385812	0.759836480031549	0.686479482470894	100	83
NUP160	ENSG00000030066.13	11	47778087	47848555	0.72079790509221	0.693368920530829	100	83
BAK1	ENSG00000030110.12	6	33572547	33580293	0.71330085246925	0.648672492239558	100	83
IKZF2	ENSG00000030419.16	2	212999691	213152427	0.254469068868925	0.150506682845755	100	83
GRN	ENSG00000030582.17	17	44345086	44353102	0.1165454778262	0.022954273621739	100	83
FAM13B	ENSG00000031003.10	5	137937960	138051961	0.669918393686517	0.557666267651129	100	83
ARHGAP31	ENSG00000031081.10	3	119294373	119420714	0.303424764533307	0.195536905785353	100	83
CENPQ	ENSG00000031691.6	6	49463378	49493107	0.519820754665594	0.400204558937694	100	83
SARS	ENSG00000031698.12	1	109213918	109238169	0.91748341539523	0.896462446027658	100	83
RANBP3	ENSG00000031823.14	19	5916139	5978142	0.799831330610584	0.737712888560922	100	83
ARID4A	ENSG00000032219.18	14	58298385	58373887	0.0206277058372742	0.00495470064595047	100	83
TSSC1	ENSG00000032389.12	2	3188925	3377882	0.412945149333882	0.290423806042556	100	83
PNPLA6	ENSG00000032444.15	19	7534010	7561764	0.607010937689145	0.545885122234651	100	83
IFT88	ENSG00000032742.17	13	20567069	20691437	0.151334146747036	0.0576016605661214	100	83
ALG1	ENSG00000033011.11	16	5071819	5087379	0.140246207657345	0.0437799862114932	100	83
ZCCHC8	ENSG00000033030.13	12	122471600	122501073	0.599718448324458	0.514176975161651	100	83
ABCF2	ENSG00000033050.7	7	151207837	151227230	0.0547388483263327	0.0228104918585189	100	83
CHPF2	ENSG00000033100.16	7	151232489	151238763	0.276256205392484	0.214498604663572	100	83
LRRC7	ENSG00000033122.18	1	69568398	70151945	0.996975570338843	0.996618767793099	100	83
FUT8	ENSG00000033170.16	14	65410592	65744121	0.16128222425364	0.0799151961505461	100	83
UBA6	ENSG00000033178.12	4	67612652	67701179	0.0136036760275926	0.00265138117811585	100	83
GAB2	ENSG00000033327.12	11	78215297	78418348	0.689748786117689	0.637973004081135	100	83
ATP6V0A1	ENSG00000033627.16	17	42458844	42522611	0.195839936902427	0.100668746728636	100	83
PIAS1	ENSG00000033800.13	15	68054179	68198603	0.928643399132526	0.906793097887322	100	83
SLC4A7	ENSG00000033867.16	3	27372721	27484420	0.765474116606619	0.695233834862525	100	83
APBA2	ENSG00000034053.14	15	28884483	29118315	0.305557965339649	0.181506571226163	100	83
MAP2K3	ENSG00000034152.18	17	21284672	21315240	0.283464265816597	0.212674609010384	100	83
EFCAB1	ENSG00000034239.10	8	48710789	48735311	0.0263193663411777	0.0014207080634835	100	83
TMSB10	ENSG00000034510.5	2	84905625	84906662	0.764409560736493	0.71176012343836	100	83
ASTE1	ENSG00000034533.11	3	131013875	131027649	0.627101805056637	0.546689771677599	100	83
RNF19A	ENSG00000034677.12	8	100257060	100336218	0.157860021752106	0.0933025562954415	100	83
PEX3	ENSG00000034693.14	6	143450807	143490010	0.260463600073353	0.120695784163374	100	83
GABARAPL2	ENSG00000034713.7	16	75566351	75577881	0.761874164789333	0.684412334290588	100	83
MYOC	ENSG00000034971.16	1	171635417	171652683	0.0686037118401471	0.00826943493911594	100	83
SH3YL1	ENSG00000035115.21	2	217730	266398	0.416302034823366	0.330886767096939	100	83
FAM136A	ENSG00000035141.7	2	70295975	70302090	0.634759248331078	0.561327788446348	100	83
VCL	ENSG00000035403.17	10	73995193	74120254	0.472899576869913	0.325973006114171	100	83
DEPDC1B	ENSG00000035499.12	5	60596912	60700190	0.733475883202476	0.614276584888942	100	83
DAPK2	ENSG00000035664.11	15	63907036	64072033	0.0873378695370087	0.0344912962238702	100	83
NSMAF	ENSG00000035681.7	8	58583504	58659844	0.278154411098517	0.149699919779156	100	83
ADSS	ENSG00000035687.9	1	244408494	244452134	0.639940611861097	0.562877466710617	100	83
TIMP2	ENSG00000035862.12	17	78852977	78925387	0.211557738168328	0.104677673622786	100	83
RFC1	ENSG00000035928.15	4	39287456	39366375	0.579103719985932	0.352894149825438	100	83
TBC1D23	ENSG00000036054.12	3	100261000	100325251	0.645603596450706	0.476948104663817	100	83
CUL3	ENSG00000036257.12	2	224470150	224585397	0.492134927396868	0.347935334213904	100	83
MYOM2	ENSG00000036448.9	8	2045040	2165552	0.779646189211871	0.620311801026526	100	83
CYP46A1	ENSG00000036530.8	14	99684304	99727301	0.294787153548568	0.207974102684091	100	83
ZZZ3	ENSG00000036549.12	1	77562416	77683419	0.31754211496252	0.166458782673764	100	83
USP2	ENSG00000036672.15	11	119355215	119381726	0.702907796083592	0.642575214472564	100	83
TUBG2	ENSG00000037042.8	17	42659305	42667006	0.68496668977727	0.561661073850988	100	83
RPL26L1	ENSG00000037241.7	5	172958779	172969771	0.310058442109775	0.181798036206142	100	83
FLT4	ENSG00000037280.15	5	180601506	180649624	0.77286977089896	0.71428197958418	100	83
NSUN2	ENSG00000037474.14	5	6599239	6633291	0.203238671745715	0.113707068727577	100	83
FBXO42	ENSG00000037637.10	1	16246839	16352454	0.0944438590386717	0.00635987123535011	100	83
MFAP3	ENSG00000037749.11	5	154038937	154220478	0.437698498035002	0.254330355425055	100	83
MRI1	ENSG00000037757.13	19	13764532	13774167	0.0261062864115661	0.0013193246426769	100	83
METTL1	ENSG00000037897.16	12	57768471	57772599	0.105438919151391	0.0312207367030068	100	83
AGA	ENSG00000038002.8	4	177430770	177442503	0.980511346573316	0.975829284900086	100	83
PI4K2B	ENSG00000038210.12	4	25233975	25279092	0.7404141203616	0.665384525327505	100	83
BOD1L1	ENSG00000038219.12	4	13568738	13627723	0.822223654490964	0.771931862386607	100	83
MAT2B	ENSG00000038274.16	5	163503114	163519336	0.606534778029028	0.510621372829474	100	83
TLL1	ENSG00000038295.7	4	165873258	166103895	0.790764917056915	0.772016773380314	100	83
EDC4	ENSG00000038358.14	16	67873023	67884503	0.275538863593042	0.166918036331806	100	83
TRIO	ENSG00000038382.18	5	14143702	14532128	0.23621261791937	0.146996632763916	100	83
VCAN	ENSG00000038427.15	5	83471465	83582303	0.653902635630744	0.540296844857068	100	83
CLEC16A	ENSG00000038532.14	16	10944488	11182189	0.842887741184553	0.786195187474476	100	83
MSR1	ENSG00000038945.14	8	16107878	16567490	0.87025203642691	0.817066154460818	100	83
CDH1	ENSG00000039068.18	16	68737225	68835548	0.077229630886966	0.0258299473652236	100	83
SKIV2L2	ENSG00000039123.15	5	55307760	55425581	0.855347467524876	0.786748617840949	100	83
DNAH5	ENSG00000039139.9	5	13690331	13944543	0.0504548870953781	0.0229315528260439	100	83
ZFYVE16	ENSG00000039319.16	5	80408013	80479350	0.469643142415864	0.40751671875523	100	83
FAM65A	ENSG00000039523.19	16	67518418	67546788	0.772643003039021	0.673833410293255	100	83
RAI14	ENSG00000039560.13	5	34656237	34832627	0.0818678761872696	0.0263112803872514	100	83
PNKP	ENSG00000039650.11	19	49859882	49867909	0.451589114727196	0.203992564505604	100	83
PHLPP2	ENSG00000040199.18	16	71644751	71724701	0.513924991166134	0.43386544822202	100	83
SPDL1	ENSG00000040275.16	5	169583634	169604778	0.68729316982331	0.631307216018393	100	83
STAU2	ENSG00000040341.17	8	73420369	73747708	0.0895466262988343	0.0286035204440246	100	83
PQLC2	ENSG00000040487.12	1	19312326	19329300	0.170107431750302	0.0822139268525138	100	83
CTNS	ENSG00000040531.14	17	3636468	3661542	0.71880082289524	0.641661891413724	100	83
RTN4R	ENSG00000040608.13	22	20241415	20283246	0.50440182398621	0.38963989218435	100	83
PHF23	ENSG00000040633.12	17	7235028	7239722	0.798979638786971	0.770597658637387	100	83
CDH10	ENSG00000040731.10	5	24487100	24644978	0.389040270476762	0.225763893094921	100	83
INPP4A	ENSG00000040933.15	2	98444854	98594390	0.753089502921631	0.674636381367899	100	83
RAB27B	ENSG00000041353.9	18	54717860	54895516	0.178708518728639	0.0690731903362596	100	83
PSMA4	ENSG00000041357.15	15	78540405	78552419	0.30109842246926	0.21428056401503	100	83
MYO16	ENSG00000041515.15	13	108596152	109208007	0.168779298643799	0.0622423308223065	100	83
LSG1	ENSG00000041802.10	3	194640788	194672477	0.1545897698215	0.0499615896854357	100	83
PARP3	ENSG00000041880.14	3	51942345	51948867	0.77174952124573	0.672868547987239	100	83
TNC	ENSG00000041982.15	9	115019578	115118257	0.380085937033846	0.274344743219041	100	83
THAP3	ENSG00000041988.15	1	6624866	6634167	0.561062884713458	0.419899744120739	100	83
FAM65C	ENSG00000042062.11	20	50586108	50691528	0.938683411714805	0.923645341669006	100	83
TDP1	ENSG00000042088.13	14	89954939	90044768	0.183807470673568	0.115600587387896	100	83
AIFM2	ENSG00000042286.14	10	70098223	70132934	0.00116606975379287	8.17151601712e-05	100	83
SPATA7	ENSG00000042317.16	14	88384924	88470350	0.580003061312308	0.397282438508168	100	83
MED17	ENSG00000042429.11	11	93784227	93814963	0.0480259793819591	0.0166647273781184	100	83
RETSAT	ENSG00000042445.13	2	85342088	85354393	0.437239994383387	0.313420840929192	100	83
CAPG	ENSG00000042493.15	2	85394748	85418432	0.483675107981305	0.396016002321389	100	83
AP2S1	ENSG00000042753.11	19	46838136	46850992	0.0984723735152144	0.0610012755016725	100	83
TG	ENSG00000042832.11	8	132866958	133134903	0.282866368467808	0.213258637632682	100	83
ADAM28	ENSG00000042980.12	8	24294040	24359018	0.426762651403325	0.324697446134221	100	83
BARX2	ENSG00000043039.6	11	129375940	129452279	0.396168740968119	0.29122093167294	100	83
DCUN1D1	ENSG00000043093.13	3	182938074	182985953	0.843070420186195	0.805449702030808	100	83
JADE2	ENSG00000043143.20	5	134524312	134583230	0.855098619057866	0.815841295127262	100	83
ZIC2	ENSG00000043355.11	13	99981772	99986773	0.2036686695052	0.0877548483528004	100	83
LCP2	ENSG00000043462.11	5	170246237	170298227	0.340147847622717	0.214015408724453	100	83
TRIT1	ENSG00000043514.15	1	39841022	39883511	0.288576015308623	0.0948565881417441	100	83
ADRB1	ENSG00000043591.5	10	114044056	114046908	0.105481824581295	0.0202572223042255	100	83
CUL7	ENSG00000044090.8	6	43037617	43053945	0.488832929205242	0.421667501952172	100	83
CTNNA1	ENSG00000044115.20	5	138610967	138935034	0.77979622880318	0.728818628416706	100	83
CNTLN	ENSG00000044459.14	9	17134982	17503923	0.43798044230797	0.297855874824336	100	83
EPHA3	ENSG00000044524.10	3	89107524	89482134	0.657320245178336	0.531182677201532	100	83
HSPA5	ENSG00000044574.7	9	125234853	125241330	0.127646664604055	0.0645977094628996	100	83
DSG2	ENSG00000046604.12	18	31498043	31549008	0.705663100731328	0.626386118648764	100	83
PREX2	ENSG00000046889.18	8	67952118	68237030	0.817815489571663	0.761264044680181	100	83
WDR37	ENSG00000047056.14	10	1049538	1132297	0.63857723929251	0.565276211750772	100	83
YTHDC2	ENSG00000047188.15	5	113513683	113595284	0.930782304194275	0.883191352928798	100	83
ATP6V1H	ENSG00000047249.17	8	53715557	53843558	0.339576151891582	0.245202594117441	100	83
POLR2B	ENSG00000047315.15	4	56978824	57030399	0.94463198930805	0.931400671253074	100	83
FAM214A	ENSG00000047346.12	15	52581321	52709817	0.845770243450335	0.82327422523716	100	83
ARAP2	ENSG00000047365.11	4	35948221	36244509	0.0752355929077809	0.027022842332956	100	83
TPR	ENSG00000047410.13	1	186311652	186375693	0.323262584554946	0.230036296508523	100	83
CP	ENSG00000047457.13	3	149162410	149222055	0.0662518975032464	0.0186117935909628	100	83
KIAA0556	ENSG00000047578.12	16	27550152	27780369	0.961552787727643	0.950311221389395	100	83
DTNBP1	ENSG00000047579.19	6	15522801	15663058	0.970783766982732	0.965813046088024	100	83
ANO2	ENSG00000047617.14	12	5531869	5946232	0.839503409029739	0.746926862804723	100	83
C12orf4	ENSG00000047621.11	12	4487728	4538508	0.410211037903082	0.272345243120328	100	83
FAM184B	ENSG00000047662.4	4	17635009	17781512	0.0594681117722221	0.0178232865498464	100	83
MAP4	ENSG00000047849.21	3	47850690	48089272	0.0629346043286445	0.0145272110641818	100	83
GOPC	ENSG00000047932.13	6	117560269	117602542	0.0205930912609346	0.00512518330452184	100	83
USP28	ENSG00000048028.11	11	113797874	113875570	0.387678000832847	0.240146937154872	100	83
HDAC9	ENSG00000048052.21	7	18086949	19002416	0.35964504682521	0.226305040058912	100	83
TSPAN17	ENSG00000048140.17	5	176647387	176659054	0.228674679741924	0.05887097701956	100	83
NOP16	ENSG00000048162.20	5	176383938	176388975	0.36299557752324	0.262680263147265	100	83
CC2D2A	ENSG00000048342.15	4	15469865	15601557	0.465984240829664	0.272463109624895	100	83
RRM2B	ENSG00000048392.11	8	102204502	102239118	0.712556162955331	0.659857491102566	100	83
ZNF800	ENSG00000048405.9	7	127346790	127431924	0.876064244004588	0.799973680661823	100	83
SNX29	ENSG00000048471.13	16	11976737	12574289	0.815860755180339	0.765309690136982	100	83
LMO3	ENSG00000048540.14	12	16548373	16610594	0.126956706523879	0.0895728548337758	100	83
MRPS10	ENSG00000048544.5	6	42206801	42217865	0.508044423355487	0.413988559310602	100	83
GUCA1A	ENSG00000048545.13	6	42155406	42180056	0.0134050646495024	0.00206029749561561	100	83
RSF1	ENSG00000048649.13	11	77659996	77821017	0.434802500405562	0.30370727638659	100	83
VPS13D	ENSG00000048707.13	1	12230067	12512047	0.132254949222155	0.0445597049258403	100	83
CELF2	ENSG00000048740.18	10	10798397	11336675	0.520671431980687	0.309487957934133	100	83
FAM120A	ENSG00000048828.16	9	93451722	93566107	0.973227108549796	0.967211340713008	100	83
R3HDM1	ENSG00000048991.16	2	135531455	135725270	0.010234511719562	0.000132844041670073	100	83
COL9A2	ENSG00000049089.13	1	40300487	40317294	0.681780542182592	0.591277180969696	100	83
KITLG	ENSG00000049130.14	12	88492793	88580851	0.325303770854009	0.205258317368185	100	83
ERCC8	ENSG00000049167.13	5	60873831	60945073	0.0761670706203501	0.0270161169660896	100	83
ADAMTS6	ENSG00000049192.14	5	65148736	65481920	0.320633568712331	0.218315647830138	100	83
H6PD	ENSG00000049239.12	1	9234775	9271337	0.0687447173472248	0.0239548725187358	100	83
VAMP3	ENSG00000049245.12	1	7771269	7781432	0.91444883744077	0.896123278257903	100	83
PER3	ENSG00000049246.14	1	7784320	7845177	0.0587943515631034	0.0225527236646484	100	83
EPN3	ENSG00000049283.17	17	50532543	50543750	0.956618859186964	0.941081139047035	100	83
LTBP1	ENSG00000049323.15	2	32946972	33399509	0.689867080665127	0.620257667668514	100	83
RCN1	ENSG00000049449.8	11	31816384	32105755	0.32256322679423	0.248208509454649	100	83
ELN	ENSG00000049540.16	7	74027789	74069907	0.445214098975652	0.387887272673476	100	83
RFC2	ENSG00000049541.10	7	74231499	74254458	0.849151130631028	0.824133699588784	100	83
ARID1B	ENSG00000049618.22	6	156777432	157210779	0.312850504844355	0.210479909282713	100	83
CLPTM1L	ENSG00000049656.13	5	1317744	1345099	0.884512278797584	0.846292758122269	100	83
NEDD4L	ENSG00000049759.17	18	58044367	58401540	0.810535063656908	0.693937814248264	100	83
HEXB	ENSG00000049860.13	5	74640023	74722647	0.727373281172429	0.684850741737001	100	83
PTCD2	ENSG00000049883.14	5	72320527	72368395	0.0678210845877766	0.0309191304806968	100	83
JKAMP	ENSG00000050130.17	14	59484443	59505404	0.926957364875862	0.902392245182153	100	83
DKK3	ENSG00000050165.17	11	11963106	12009769	0.599410140930529	0.497088793815817	100	83
ARHGEF5	ENSG00000050327.14	7	144355288	144380632	0.475756229290121	0.403537040938692	100	83
NFE2L3	ENSG00000050344.8	7	26152240	26187125	0.353122200457698	0.162951258112483	100	83
MCUR1	ENSG00000050393.11	6	13786557	13814568	0.459764259077488	0.26644350254281	100	83
LIMA1	ENSG00000050405.13	12	50175788	50283546	0.894140590109326	0.857328922127045	100	83
LETMD1	ENSG00000050426.15	12	51047962	51060424	0.868628823875501	0.790674834231087	100	83
SLC4A8	ENSG00000050438.16	12	51403073	51515763	0.782959323353508	0.735016362276644	100	83
LAMC3	ENSG00000050555.17	9	131009082	131094473	0.0705564228708796	0.0219221890600949	100	83
PTGER3	ENSG00000050628.20	1	70852353	71047808	0.228701267212555	0.109360707400102	100	83
MAPK9	ENSG00000050748.17	5	180233143	180292099	0.970151919059603	0.957936573236295	100	83
COL23A1	ENSG00000050767.15	5	178237618	178590555	0.857419748749287	0.812252396702917	100	83
BCAR1	ENSG00000050820.16	16	75228198	75268053	0.403167229725462	0.285830470167159	100	83
FAM160A2	ENSG00000051009.10	11	6211335	6234711	0.0651163126861797	0.00976688838601957	100	83
HERPUD1	ENSG00000051108.14	16	56932048	56944863	0.841549776380395	0.802285994398666	100	83
HOMER3	ENSG00000051128.18	19	18929201	18941261	0.250137058598631	0.103740901281965	100	83
RAD51	ENSG00000051180.16	15	40694796	40732339	0.221487030844405	0.12277606570746	100	83
PIK3CB	ENSG00000051382.8	3	138652699	138834938	0.600182450857665	0.466684520715449	100	83
CYBA	ENSG00000051523.10	16	88643283	88651152	0.163051181068472	0.0973879893795545	100	83
THOC3	ENSG00000051596.9	5	175917873	176034680	0.29004454539875	0.162913394017652	100	83
HEBP2	ENSG00000051620.10	6	138403561	138422042	0.539080989115034	0.46256105708637	100	83
MPHOSPH9	ENSG00000051825.14	12	123152320	123244014	0.231863360280545	0.161033567298121	100	83
PLEKHA5	ENSG00000052126.14	12	19129752	19376400	0.12211857213385	0.0474612469687697	100	83
PRSS8	ENSG00000052344.15	16	31131605	31135762	0.585857714424048	0.513179992991475	100	83
SIKE1	ENSG00000052723.11	1	114769479	114780685	0.671397055602803	0.562261377324905	100	83
RRP12	ENSG00000052749.13	10	97356701	97426076	0.38862922214353	0.315587728456642	100	83
FNIP2	ENSG00000052795.12	4	158769138	158908049	0.7102649214922	0.635447891168147	100	83
MSMO1	ENSG00000052802.12	4	165327623	165343160	0.612496873078048	0.552780476031554	100	83
TTC17	ENSG00000052841.14	11	43358932	43494933	0.222279671352833	0.135041394298448	100	83
ALX4	ENSG00000052850.5	11	44260444	44310166	0.059571269768033	0.0317850502945546	100	83
FSTL4	ENSG00000053108.16	5	133196455	133612564	0.597959770183867	0.511596446365957	100	83
FOXN3	ENSG00000053254.15	14	89124871	89619149	0.99081834798017	0.988621029876086	100	83
METTL24	ENSG00000053328.8	6	110245928	110358272	0.514470695125214	0.415327861991473	100	83
AKR7A2	ENSG00000053371.12	1	19303965	19312146	0.601732019540864	0.462784499806026	100	83
MRTO4	ENSG00000053372.4	1	19251553	19260128	0.814068070599044	0.756047166725438	100	83
NNAT	ENSG00000053438.8	20	37521215	37523693	0.665867164322199	0.582500310901055	100	83
USE1	ENSG00000053501.12	19	17215346	17219829	0.41613251828936	0.253428237086816	100	83
MCF2L2	ENSG00000053524.12	3	183178043	183428778	0.130187206818447	0.0508500791316669	100	83
NRIP2	ENSG00000053702.14	12	2825348	2835544	0.538259375253213	0.475813576684179	100	83
LAMA3	ENSG00000053747.15	18	23689443	23955066	0.361876778640345	0.263982282046552	100	83
AP5M1	ENSG00000053770.11	14	57269009	57298742	0.0946857013311635	0.0480001228607937	100	83
ANAPC4	ENSG00000053900.10	4	25377213	25418498	0.571580555037906	0.483821066068445	100	83
KCNQ1	ENSG00000053918.15	11	2444684	2849109	0.847816162300343	0.811522428919816	100	83
TRAPPC3	ENSG00000054116.11	1	36136570	36155964	0.673628031063295	0.560570470710201	100	83
THRAP3	ENSG00000054118.13	1	36224416	36305357	0.663663205877786	0.584888054708318	100	83
PHPT1	ENSG00000054148.17	9	136849091	136850942	0.0631784111853314	0.0188050472955646	100	83
ENTPD2	ENSG00000054179.11	9	137048098	137054045	0.994172571095583	0.992481287037028	100	83
LY75	ENSG00000054219.10	2	159803355	159904749	0.657195695061128	0.530303191894958	100	83
ARID4B	ENSG00000054267.21	1	235166895	235328219	0.40890272083738	0.309981192785339	100	83
OPN3	ENSG00000054277.13	1	241590114	241677376	0.343824450283316	0.172623748935536	100	83
SDCCAG8	ENSG00000054282.15	1	243256034	243489140	0.923828785565751	0.895282012661166	100	83
PTPRN	ENSG00000054356.13	2	219289623	219309648	0.556244778072439	0.469884991810682	100	83
HHAT	ENSG00000054392.12	1	210328252	210676296	0.0293791417847518	0.00418902692829314	100	83
KIF1B	ENSG00000054523.17	1	10210805	10381603	0.603115752056102	0.460062411828449	100	83
FOXC1	ENSG00000054598.6	6	1609972	1613897	0.313392292004593	0.203345486509391	100	83
TBC1D22A	ENSG00000054611.13	22	46762617	47175699	0.534987600820098	0.443976867352282	100	83
SYNE2	ENSG00000054654.16	14	63852983	64226433	0.511598274524439	0.359781129076687	100	83
PLEKHH1	ENSG00000054690.13	14	67533301	67589310	0.71897708085615	0.642087903232836	100	83
ATP9A	ENSG00000054793.13	20	51596514	51768634	0.292821683144911	0.196573897707567	100	83
CBLN4	ENSG00000054803.3	20	55997440	56005472	0.292154043174359	0.120700796252612	100	83
CHRDL2	ENSG00000054938.15	11	74696429	74731385	0.570301813674421	0.423761452480688	100	83
FAM168A	ENSG00000054965.10	11	73400487	73598189	0.616754897297488	0.53081134706569	100	83
RELT	ENSG00000054967.12	11	73376264	73397472	0.0918982969842962	0.031477523332691	100	83
GALC	ENSG00000054983.16	14	87837820	87993665	0.959166480642076	0.950268041835391	100	83
NOP58	ENSG00000055044.10	2	202265716	202303666	0.391648025554349	0.279971808746451	100	83
SZRD1	ENSG00000055070.16	1	16352575	16398145	0.460573642755373	0.386977666268108	100	83
KCNH2	ENSG00000055118.14	7	150944961	150978315	0.725975934749659	0.681071533690192	100	83
CUL1	ENSG00000055130.15	7	148698665	148801036	0.115812015289422	0.0570548356052996	100	83
FAM114A2	ENSG00000055147.18	5	153990128	154038905	0.285311186742132	0.20535505394935	100	83
CYFIP2	ENSG00000055163.19	5	157266079	157395533	0.569416592842831	0.469975082359328	100	83
TAB2	ENSG00000055208.18	6	149317534	149411613	0.0748448001553255	0.00882284200618482	100	83
GINM1	ENSG00000055211.12	6	149566294	149591748	0.524129515519983	0.480757834866127	100	83
EIF2AK2	ENSG00000055332.16	2	37099245	37157065	0.93753029344746	0.904668718226588	100	83
USP36	ENSG00000055483.19	17	78787381	78841441	0.876404368122272	0.842462379812266	100	83
KMT2C	ENSG00000055609.17	7	152134922	152436005	0.144967360531098	0.0732906365586992	100	83
CCDC85A	ENSG00000055813.5	2	56184123	56386173	0.713698640170395	0.680150279371576	100	83
PUM2	ENSG00000055917.15	2	20248691	20352234	0.743845477136311	0.659435267824845	100	83
MRPL43	ENSG00000055950.16	10	100969458	100987366	0.403496761029394	0.286981228599836	100	83
ITIH4	ENSG00000055955.15	3	52812975	52830739	0.0864181398811563	0.00447146587668952	100	83
HPF1	ENSG00000056050.6	4	169729465	169757953	0.682738017828406	0.648806931854664	100	83
ZFR	ENSG00000056097.15	5	32354350	32444761	0.469588523507505	0.300049833859346	100	83
PHF21B	ENSG00000056487.15	22	44881162	45009999	0.993492237904642	0.99185220035499	100	83
TRAF1	ENSG00000056558.10	9	120902393	120929173	0.280563023201142	0.179803169195455	100	83
RC3H2	ENSG00000056586.15	9	122844556	122905341	0.545412725261734	0.448678532020312	100	83
IL17RB	ENSG00000056736.9	3	53846580	53865800	0.851836025195697	0.788092268576988	100	83
TRAF3IP2	ENSG00000056972.18	6	111556454	111606278	0.43214348981056	0.335858691510549	100	83
DCBLD2	ENSG00000057019.15	3	98795941	98901689	0.86964216418906	0.816786004023864	100	83
SOAT1	ENSG00000057252.12	1	179293714	179358680	0.0751877557939003	0.0209004767343874	100	83
PKP2	ENSG00000057294.14	12	32790745	32896840	0.643040209697306	0.548232414314436	100	83
MSH4	ENSG00000057468.6	1	75796882	75913238	0.663675048861304	0.563443666428731	100	83
F7	ENSG00000057593.13	13	113105788	113120681	0.683330318690285	0.639724143900926	100	83
GDI2	ENSG00000057608.16	10	5765223	5842132	0.2601044182881	0.153048967858372	100	83
PRDM1	ENSG00000057657.15	6	106086320	106109939	0.499942263165809	0.338280568012775	100	83
ATG5	ENSG00000057663.14	6	106045423	106325791	0.66863740798805	0.554564418131902	100	83
TMCC3	ENSG00000057704.12	12	94567124	94650562	0.48974742929262	0.39617372208583	100	83
PITHD1	ENSG00000057757.9	1	23778405	23788232	0.168022348506722	0.0274730147829673	100	83
MTA3	ENSG00000057935.13	2	42494569	42756947	0.078456169931055	0.0136787061290288	100	83
USP13	ENSG00000058056.8	3	179652755	179789401	0.759469156483327	0.7020570980975	100	83
ATP11B	ENSG00000058063.15	3	182793500	182921239	0.133852649533375	0.0659851101621416	100	83
LAMC2	ENSG00000058085.14	1	183186238	183244900	0.00997719321500697	0.000883769008875405	100	83
CDK14	ENSG00000058091.16	7	90563735	91210590	0.559403519600778	0.467754161635233	100	83
SEC61A1	ENSG00000058262.9	3	128051641	128071683	0.656461959241196	0.584556255773574	100	83
PPP1R12A	ENSG00000058272.16	12	79773563	79934900	0.0300538198147228	0.0104489669070017	100	83
RASGRF1	ENSG00000058335.15	15	78959947	79090773	0.585681754398175	0.499066506126893	100	83
CAMK2B	ENSG00000058404.19	7	44217150	44334577	0.644136979323105	0.572009351591965	100	83
CROCC	ENSG00000058453.16	1	16921950	16972979	0.345763557078547	0.24274256041054	100	83
POLR3E	ENSG00000058600.15	16	22297375	22335103	0.940231070820144	0.915655502053369	100	83
ATP2B4	ENSG00000058668.14	1	203626561	203744081	0.8677211965622	0.846130268450099	100	83
ZC3H11A	ENSG00000058673.16	1	203795654	203850514	0.96422289246227	0.947378555062991	100	83
RIOK2	ENSG00000058729.10	5	97160867	97183260	0.231242092263464	0.169963387048866	100	83
YIPF1	ENSG00000058799.14	1	53851719	53889834	0.22031026208652	0.0627773478382173	100	83
NDC1	ENSG00000058804.11	1	53765460	53838860	0.0469535990591412	0.0140148699626693	100	83
DGKG	ENSG00000058866.14	3	186147201	186362237	0.671732237110922	0.571454859989473	100	83
FLYWCH1	ENSG00000059122.16	16	2911937	2951208	0.011714226182124	2.4719121529043e-07	100	83
UNKL	ENSG00000059145.18	16	1364114	1414751	0.630538276455149	0.546285944681818	100	83
TBXAS1	ENSG00000059377.16	7	139777051	140020325	0.294465055115405	0.202815721988877	100	83
PARP12	ENSG00000059378.12	7	140023744	140063721	0.141310164626912	0.086238366742119	100	83
ALDH18A1	ENSG00000059573.8	10	95605929	95656706	0.518980378808983	0.353372924070964	100	83
TARBP1	ENSG00000059588.9	1	234391313	234479103	0.175705516614198	0.129942507188137	100	83
GATB	ENSG00000059691.11	4	151670504	151761023	0.642952013136388	0.596877297281257	100	83
MXD1	ENSG00000059728.10	2	69897688	69942945	0.00579079841990017	0.000596141933934509	100	83
CDK17	ENSG00000059758.7	12	96278261	96400560	0.915215431618899	0.878142294751965	100	83
DNAJC25	ENSG00000059769.19	9	111631352	111654351	0.868777907583648	0.837527597183772	100	83
SLC2A3	ENSG00000059804.15	12	7919230	7936275	0.521292854673203	0.355351059938877	100	83
PSD	ENSG00000059915.16	10	102402617	102421539	0.169759958425611	0.0494706118868932	100	83
CTDP1	ENSG00000060069.16	18	79679801	79756623	0.420600181566828	0.248343106211749	100	83
YBX3	ENSG00000060138.12	12	10699089	10723312	0.460275186031574	0.331837041781118	100	83
STYK1	ENSG00000060140.8	12	10618939	10674318	0.424650087063401	0.299025017953304	100	83
WNK1	ENSG00000060237.16	12	752593	911452	0.0795899271694449	0.0350880027813502	100	83
CCAR1	ENSG00000060339.13	10	68721012	68792377	0.291142361817639	0.197082837538933	100	83
OGFR	ENSG00000060491.16	20	62804835	62814000	0.686028167438992	0.610469568456278	100	83
GNA15	ENSG00000060558.3	19	3136193	3163769	0.12905799106473	0.0752212323354666	100	83
CREB3L3	ENSG00000060566.13	19	4153601	4173054	0.472803187177321	0.358561362536732	100	83
PIGV	ENSG00000060642.10	1	26787472	26798398	0.774019279904629	0.731091342954832	100	83
PTPRU	ENSG00000060656.19	1	29236516	29326813	0.446785353418742	0.284623011798089	100	83
SNRNP40	ENSG00000060688.12	1	31259568	31296782	0.773510555973798	0.690100667515747	100	83
RIMBP2	ENSG00000060709.14	12	130396137	130517917	0.793728257943832	0.763814040227976	100	83
COL11A1	ENSG00000060718.20	1	102876467	103108496	0.0191553445000302	0.00815807177080488	100	83
QSER1	ENSG00000060749.14	11	32893178	32993316	0.672984174398985	0.596096882898146	100	83
MPC1	ENSG00000060762.18	6	166364919	166383013	0.650860411399721	0.526470631683327	100	83
ACAA1	ENSG00000060971.17	3	38103129	38137242	0.786354626881594	0.716592108672698	100	83
BCAT1	ENSG00000060982.14	12	24810022	24949459	0.0082387379067784	0.000768075037381007	100	83
HDAC7	ENSG00000061273.17	12	47782754	47833132	0.349612712473018	0.222599986797357	100	83
LZTS1	ENSG00000061337.15	8	20246165	20303963	0.133759607792306	0.0643609382206112	100	83
PRDM6	ENSG00000061455.10	5	123089121	123194266	0.632619238037516	0.446806998016301	100	83
SPAG4	ENSG00000061656.9	20	35615892	35621049	0.589727990491046	0.411366035451887	100	83
NCKAP1	ENSG00000061676.14	2	182909115	183038858	0.502033210843114	0.370507930889563	100	83
MRPS35	ENSG00000061794.12	12	27710773	27756295	0.812038480884832	0.777289983195115	100	83
GUCY1B3	ENSG00000061918.12	4	155758992	155807591	0.494250031879176	0.408546854345975	100	83
SFSWAP	ENSG00000061936.9	12	131711089	131799737	0.581756258046655	0.465074767105871	100	83
TNK2	ENSG00000061938.16	3	195863364	195911945	0.240598739065525	0.133021168524541	100	83
MON2	ENSG00000061987.14	12	62466817	62600479	0.398973327506359	0.324347522418762	100	83
CDH3	ENSG00000062038.13	16	68636189	68722616	0.128089056453103	0.0748943884477889	100	83
GPBP1	ENSG00000062194.15	5	57173948	57264679	0.65913916094289	0.56711601368881	100	83
DGAT2	ENSG00000062282.14	11	75759512	75801535	0.0246650582786249	0.004661938467996	100	83
ZNF112	ENSG00000062370.16	19	44326555	44367217	0.83276367384444	0.788452859310319	100	83
CS	ENSG00000062485.18	12	56271699	56300392	0.172996307752608	0.0870363035634811	100	83
LTK	ENSG00000062524.15	15	41503638	41513887	0.109864821638664	0.0586828123959778	100	83
MRPS24	ENSG00000062582.13	7	43866558	43869893	0.581899564951674	0.466023985057412	100	83
ELMO2	ENSG00000062598.17	20	46366049	46432985	0.370651323150293	0.277383705431059	100	83
WAPL	ENSG00000062650.17	10	86435256	86521815	0.173695841502215	0.0881290595613223	100	83
VMP1	ENSG00000062716.12	17	59707192	59841092	0.529935109497982	0.399359814030395	100	83
APPBP2	ENSG00000062725.9	17	60443149	60526219	0.593927491024299	0.493601346663992	100	83
POLD1	ENSG00000062822.12	19	50384204	50418018	0.950737723776249	0.936795342987048	100	83
SEZ6	ENSG00000063015.19	17	28954901	29006440	0.0602851463293721	0.0349732330965778	100	83
EIF4B	ENSG00000063046.17	12	53006158	53042209	0.904133821407822	0.855036827109178	100	83
SLC6A16	ENSG00000063127.15	19	49289638	49325225	0.60009692352078	0.493449049777685	100	83
GLTSCR1	ENSG00000063169.10	19	47609123	47703277	0.852378693533006	0.832678815545341	100	83
SPHK2	ENSG00000063176.15	19	48624133	48630029	0.367547573126954	0.255861421307679	100	83
RPL18	ENSG00000063177.12	19	48615328	48619271	0.938089424424064	0.921725862285338	100	83
CA11	ENSG00000063180.8	19	48637942	48646312	0.426949776568765	0.337208379298291	100	83
ISOC2	ENSG00000063241.7	19	55452985	55462343	0.947061019108718	0.939740192659875	100	83
U2AF2	ENSG00000063244.12	19	55654146	55674648	0.671223905938811	0.549294490733691	100	83
EPN1	ENSG00000063245.14	19	55675226	55709858	0.441062942336866	0.366458634520315	100	83
MED29	ENSG00000063322.13	19	39391303	39400637	0.795612004174537	0.720572308142919	100	83
AHRR	ENSG00000063438.16	5	304176	438291	0.0484082167236682	0.0144757261645377	100	83
GPC1	ENSG00000063660.8	2	240435671	240468078	0.849016381085578	0.815039769829852	100	83
ADCK1	ENSG00000063761.15	14	77800083	77933954	0.999261687960554	0.998891707613105	100	83
HAGH	ENSG00000063854.12	16	1795620	1826940	0.318713653856726	0.215339220480189	100	83
RNF4	ENSG00000063978.15	4	2462220	2515855	0.189462198466234	0.10363832108361	100	83
CASP8	ENSG00000064012.21	2	201233443	201287711	0.0174179095752345	0.00348914071048052	100	83
LIMCH1	ENSG00000064042.17	4	41359607	41700044	0.757443885892404	0.645409675992193	100	83
INTS13	ENSG00000064102.14	12	26905181	26938326	0.585100162827583	0.527366119471153	100	83
TM7SF3	ENSG00000064115.10	12	26973195	27014434	0.344768739830367	0.231320994623361	100	83
SPA17	ENSG00000064199.6	11	124673882	124697518	0.0664392680859631	0.0128032138057618	100	83
TSPAN32	ENSG00000064201.15	11	2302061	2318200	0.427461690717862	0.32504553537149	100	83
WISP2	ENSG00000064205.10	20	44714844	44728509	0.486743693514792	0.387230022944729	100	83
ST3GAL6	ENSG00000064225.12	3	98732236	98821201	0.628186764249781	0.566432587185615	100	83
ATP2C2	ENSG00000064270.12	16	84368527	84464187	0.734787745594744	0.654574359640417	100	83
NGFR	ENSG00000064300.8	17	49502063	49515017	0.448642435871562	0.356642392911805	100	83
CDON	ENSG00000064309.14	11	125955796	126063335	0.00219678318413173	0.000473322594868778	100	83
TAF2	ENSG00000064313.11	8	119730775	119832863	0.551823850215644	0.466258743876968	100	83
HIPK2	ENSG00000064393.15	7	139561570	139777778	0.398560125596182	0.260529945084565	100	83
TNPO3	ENSG00000064419.13	7	128954180	129055173	0.73454714871022	0.668238541155461	100	83
RFXANK	ENSG00000064490.13	19	19192590	19200893	0.53061988667421	0.359295468686806	100	83
TMEM161A	ENSG00000064545.14	19	19119169	19138513	0.942073782782281	0.92406596091498	100	83
LPAR2	ENSG00000064547.13	19	19623668	19628930	0.52834839651035	0.386581033511202	100	83
CTSA	ENSG00000064601.16	20	45890144	45898620	0.755244789047314	0.667021685658662	100	83
SUGP2	ENSG00000064607.16	19	18990888	19034023	0.476721464635853	0.383027707560811	100	83
SLC12A2	ENSG00000064651.13	5	128083766	128189688	0.0651827558397058	0.0196329694093629	100	83
SNX24	ENSG00000064652.10	5	122843439	123029304	0.999373470249646	0.999244377211267	100	83
EYA2	ENSG00000064655.18	20	46894624	47188844	0.643316903784007	0.533623892597356	100	83
CNN2	ENSG00000064666.14	19	1026581	1039068	0.709098125851621	0.646077941600765	100	83
ABCA7	ENSG00000064687.12	19	1040101	1065572	0.0354638543937516	0.00635477584269118	100	83
SNCAIP	ENSG00000064692.18	5	122311691	122464219	0.193523467448236	0.0587672564148044	100	83
DDX20	ENSG00000064703.11	1	111755538	111768016	0.825568589443608	0.787755525689239	100	83
BTBD1	ENSG00000064726.9	15	83016422	83067334	0.718188156514778	0.673068102034787	100	83
FAR2	ENSG00000064763.10	12	29149103	29335616	0.14159717264213	0.0814478358435637	100	83
BCAS1	ENSG00000064787.13	20	53936777	54070594	0.955363957465381	0.945030295146037	100	83
POU1F1	ENSG00000064835.10	3	87259404	87276587	0.297134666642793	0.193572205442853	100	83
CHI3L2	ENSG00000064886.13	1	111200771	111243440	0.243729308496842	0.162376507300632	100	83
SBNO2	ENSG00000064932.15	19	1107636	1174283	0.704990959986924	0.658660514451583	100	83
PMS1	ENSG00000064933.17	2	189784085	189877629	0.186154797338333	0.0492075372305642	100	83
HMG20B	ENSG00000064961.18	19	3572777	3579088	0.406017213675408	0.306714553459201	100	83
CALCRL	ENSG00000064989.12	2	187343129	187448460	0.866597941417523	0.849280868008196	100	83
TAF11	ENSG00000064995.16	6	34877778	34888089	0.517651240547069	0.390515442306809	100	83
ANKS1A	ENSG00000064999.13	6	34889265	35091413	0.410314702420612	0.235706596806627	100	83
AP3D1	ENSG00000065000.15	19	2100988	2164465	0.180274524436381	0.0623181254386556	100	83
ZNF76	ENSG00000065029.14	6	35258982	35295985	0.215465994666778	0.092580803674405	100	83
SLC9A3R2	ENSG00000065054.13	16	2025356	2039026	0.193041250168894	0.130820284179223	100	83
NTHL1	ENSG00000065057.7	16	2039815	2047464	0.367991020167809	0.238860308204454	100	83
UHRF1BP1	ENSG00000065060.16	6	34792015	34883138	0.31487183367747	0.171030331972476	100	83
GNAI3	ENSG00000065135.10	1	109548611	109618321	0.681675824933098	0.575951345171198	100	83
IPO5	ENSG00000065150.18	13	97953658	98024297	0.574442143219467	0.459924079040645	100	83
OAT	ENSG00000065154.11	10	124397303	124418976	0.282558917762243	0.139860096622039	100	83
WDR3	ENSG00000065183.15	1	117929720	117965096	0.206395923430966	0.0894224895846404	100	83
PKN2	ENSG00000065243.19	1	88684222	88836255	0.30298492770872	0.174864158834256	100	83
WDR18	ENSG00000065268.10	19	984271	998438	0.653421093682556	0.563703308100351	100	83
TRAM2	ENSG00000065308.4	6	52497402	52576915	0.728658343770715	0.639138199068613	100	83
NTN1	ENSG00000065320.8	17	9021542	9244000	0.0445799482870097	0.0134225104173317	100	83
GLP2R	ENSG00000065325.12	17	9822206	9892102	0.605172171286168	0.528606383037892	100	83
DGKA	ENSG00000065357.19	12	55927614	55954027	0.979224423179479	0.971505845225322	100	83
ERBB3	ENSG00000065361.14	12	56079857	56103505	0.669281248895865	0.585489735912302	100	83
ANKRD44	ENSG00000065413.18	2	196967017	197311173	0.582807490182103	0.479350595492001	100	83
KARS	ENSG00000065427.14	16	75627474	75647679	0.0541769706718175	0.0194289741410438	100	83
ADAT1	ENSG00000065457.10	16	75596981	75623300	0.0786377662070737	0.0392315864266099	100	83
PDIA5	ENSG00000065485.19	3	123067062	123162104	0.00689288430310656	0.000328293120391215	100	83
TBC1D22B	ENSG00000065491.8	6	37257772	37332970	0.975801509596478	0.971945831187041	100	83
NDUFB4	ENSG00000065518.7	3	120596309	120602500	0.224024195182572	0.148361955689336	100	83
SPEN	ENSG00000065526.10	1	15847864	15940460	0.136402046635931	0.0699013408489819	100	83
MYLK	ENSG00000065534.18	3	123610049	123884331	0.927923717678251	0.909215825696119	100	83
ZC3H15	ENSG00000065548.17	2	186486156	186509363	0.0101852980967465	0.000105404811663293	100	83
MAP2K4	ENSG00000065559.14	17	12020824	12143830	0.532428679119923	0.483792465878517	100	83
TMEM206	ENSG00000065600.12	1	212363931	212414901	0.20289115031467	0.0933102240857453	100	83
SNAP91	ENSG00000065609.14	6	83552880	83709691	0.718291014562344	0.65469881709825	100	83
SLK	ENSG00000065613.13	10	103967201	104029233	0.160806096354408	0.0767806431696722	100	83
CYB5R4	ENSG00000065615.13	6	83859643	83967424	0.145187221984322	0.0521405442134442	100	83
COL17A1	ENSG00000065618.18	10	104031286	104086002	0.244820368963358	0.143495543254109	100	83
GSTO2	ENSG00000065621.14	10	104268873	104304945	0.575858283758646	0.446918013637918	100	83
SEC61A2	ENSG00000065665.20	10	12129637	12169721	0.689560031842801	0.613728172033291	100	83
PRKCQ	ENSG00000065675.14	10	6427143	6580301	0.0224200101343627	0.00414658355027637	100	83
TLE2	ENSG00000065717.14	19	2997638	3047635	0.278928065159343	0.150447987366108	100	83
ASB1	ENSG00000065802.11	2	238426742	238452250	0.516133802647414	0.386285097368445	100	83
FAM107B	ENSG00000065809.13	10	14518557	14774897	0.192210922325196	0.0788013728027298	100	83
ME1	ENSG00000065833.8	6	83210389	83431071	0.145156693317108	0.0737879522919265	100	83
TBC1D1	ENSG00000065882.15	4	37891087	38139175	0.0233900493267078	0.00323611177578698	100	83
CDK13	ENSG00000065883.14	7	39950037	40097134	0.661196348401968	0.621492599808095	100	83
MTHFD2	ENSG00000065911.11	2	74198562	74216241	0.533220705879483	0.414956032572229	100	83
FOXJ2	ENSG00000065970.8	12	8032703	8055503	0.0651803484864691	0.0146706698624445	100	83
YBX1	ENSG00000065978.18	1	42682427	42702349	0.460500398227739	0.377067463432724	100	83
PDE4A	ENSG00000065989.15	19	10416773	10469631	0.823826617729411	0.756583901303114	100	83
PPP2R5A	ENSG00000066027.11	1	212285537	212361863	0.0233418352251077	0.000786587781776382	100	83
CTNNA2	ENSG00000066032.18	2	79185231	80648861	0.129495684745027	0.014967419112721	100	83
ELAVL1	ENSG00000066044.14	19	7958579	8005659	0.986482352485553	0.982265737337914	100	83
TIE1	ENSG00000066056.13	1	43300993	43323108	0.706209139359529	0.643503813121362	100	83
DIP2B	ENSG00000066084.12	12	50505107	50748667	0.12845678707677	0.0632299424928345	100	83
SMARCD1	ENSG00000066117.14	12	50084972	50100712	0.123755902016014	0.0470662223091729	100	83
KDM4A	ENSG00000066135.12	1	43650158	43705515	0.0376100407584897	0.0140144393938396	100	83
NFYC	ENSG00000066136.20	1	40692067	40771603	0.408104192116409	0.275885662809597	100	83
ZMYND12	ENSG00000066185.12	1	42430329	42456116	0.139532437591165	0.065385833371407	100	83
SLC9A3	ENSG00000066230.10	5	474883	524332	0.187323154208236	0.0439970123672969	100	83
NGEF	ENSG00000066248.14	2	232878709	233013272	0.714622854181805	0.667050335511387	100	83
CD84	ENSG00000066294.14	1	160541095	160579516	0.116860829424826	0.0573498918469176	100	83
ELOVL1	ENSG00000066322.14	1	43363397	43368074	0.634086885922386	0.533047641154343	100	83
SPI1	ENSG00000066336.11	11	47354860	47378576	0.552752656851485	0.41374548344979	100	83
ZNRD1	ENSG00000066379.14	6	30061641	30064909	0.388424215898796	0.176215874751599	100	83
MPPED2	ENSG00000066382.16	11	30384493	30586872	0.69194019059807	0.611323617724972	100	83
CLDN18	ENSG00000066405.12	3	137998735	138033655	0.105457337625832	0.0314377404606334	100	83
ZBTB11	ENSG00000066422.4	3	101648889	101672213	0.0594019077961261	0.0241423445778825	100	83
ATXN3	ENSG00000066427.21	14	92038652	92106621	0.177788481819138	0.0919505667337669	100	83
GOLGA5	ENSG00000066455.12	14	92794231	92839963	0.775314647096483	0.711540836002415	100	83
FGFR2	ENSG00000066468.22	10	121478334	121598458	0.355041908674672	0.245046467336351	100	83
LRRC40	ENSG00000066557.5	1	70144805	70205620	0.627030437762341	0.511434245538892	100	83
ISOC1	ENSG00000066583.11	5	129094751	129114028	0.697336646799165	0.639717144343714	100	83
EML1	ENSG00000066629.16	14	99737693	99942060	0.679095835004533	0.594450430552117	100	83
TRMT11	ENSG00000066651.18	6	125986430	126039276	0.0054186972829189	0.000711250491640453	100	83
THUMPD1	ENSG00000066654.13	16	20702816	20742084	0.172331843550916	0.0796099135363765	100	83
MSANTD3	ENSG00000066697.14	9	100427156	100451711	0.278739168706629	0.191432377836324	100	83
KIF26A	ENSG00000066735.14	14	104138723	104180894	0.153133551795351	0.0818839292763488	100	83
ATG2B	ENSG00000066739.11	14	96279202	96363451	0.81864435774151	0.748661124663411	100	83
ARFGEF1	ENSG00000066777.8	8	67173511	67343677	0.0177040321355957	0.00192489122544476	100	83
ZFAT	ENSG00000066827.15	8	134477788	134713049	0.228055117712267	0.12215852814646	100	83
MTFR1	ENSG00000066855.15	8	65644734	65771261	0.279771765173429	0.161891345980526	100	83
STAG3	ENSG00000066923.17	7	100177563	100220546	0.137973881193765	0.0584995640383161	100	83
FECH	ENSG00000066926.10	18	57548283	57586772	0.0129975301085137	0.00234716605630755	100	83
MYO9A	ENSG00000066933.15	15	71822456	72118577	0.749638459472655	0.624786947557217	100	83
PFKP	ENSG00000067057.16	10	3066333	3137712	0.351835858131125	0.167626408105341	100	83
IDI1	ENSG00000067064.10	10	1039908	1049170	0.392893570988813	0.283568032180586	100	83
SP100	ENSG00000067066.16	2	230415942	230544090	0.16762133101304	0.0588911562174669	100	83
KLF6	ENSG00000067082.14	10	3775996	3785281	0.358863009916461	0.211304978466073	100	83
PLPP1	ENSG00000067113.16	5	55425863	55535050	0.573622964085269	0.425579657673468	100	83
NEO1	ENSG00000067141.16	15	73051710	73305206	0.0571271572804965	0.00171883030259143	100	83
TRAM1	ENSG00000067167.7	8	70573442	70608387	0.724952237854821	0.676844088013657	100	83
TNFRSF1A	ENSG00000067182.7	12	6328757	6342114	0.912120244908336	0.890652016654891	100	83
CACNB1	ENSG00000067191.15	17	39173563	39197703	0.979266930548378	0.976297646852744	100	83
EVI5	ENSG00000067208.14	1	92508696	92792404	0.289788204951575	0.196040624180819	100	83
STOML1	ENSG00000067221.13	15	73978923	73994622	0.896989098579481	0.877467198411869	100	83
PKM	ENSG00000067225.17	15	72199029	72231822	0.145816687470015	0.0755987785275745	100	83
DHX29	ENSG00000067248.9	5	55256245	55307722	0.724516264722295	0.684928921549685	100	83
DNTTIP2	ENSG00000067334.13	1	93866283	93879918	0.00480980322336963	0.000124331333734689	100	83
METTL22	ENSG00000067365.14	16	8621683	8649654	0.00135537041828385	0.0001062550493831	100	83
TP53BP1	ENSG00000067369.13	15	43403061	43510728	0.297263651596426	0.177308525852163	100	83
RRP15	ENSG00000067533.5	1	218285287	218337983	0.010012279736141	0.000619831459146509	100	83
RHOA	ENSG00000067560.10	3	49359145	49412202	0.50664024323256	0.258707406660008	100	83
DHX8	ENSG00000067596.10	17	43483865	43544463	0.742016017965573	0.667749567427433	100	83
PRKCZ	ENSG00000067606.16	1	2050470	2175313	0.379976988310362	0.20660282505721	100	83
IARS2	ENSG00000067704.9	1	220094102	220148041	0.884424707782477	0.846318814453863	100	83
SYT1	ENSG00000067715.13	12	78863993	79452008	0.549890330762988	0.474120577478907	100	83
NAV3	ENSG00000067798.14	12	77324641	78213008	0.212874648893469	0.142056823687045	100	83
ROGDI	ENSG00000067836.12	16	4796968	4802950	0.772871595437922	0.712820605746464	100	83
ROCK1	ENSG00000067900.7	18	20946906	21111851	0.129792014766424	0.0474776159126325	100	83
CBFB	ENSG00000067955.13	16	67029116	67101058	0.41928029157335	0.276339518770871	100	83
HYAL2	ENSG00000068001.13	3	50317790	50322906	0.374133321120258	0.298464557224668	100	83
HDAC4	ENSG00000068024.16	2	239048168	239401011	0.319072716187963	0.204246510743633	100	83
RASSF1	ENSG00000068028.17	3	50329782	50340936	0.861773488580166	0.799284855887896	100	83
FGFR3	ENSG00000068078.17	4	1793307	1808872	0.841780797935237	0.795603821821425	100	83
IFI35	ENSG00000068079.7	17	43006725	43014456	0.642440315916698	0.572754644415427	100	83
HEATR6	ENSG00000068097.14	17	60043194	60078931	0.452459181697582	0.210791833519153	100	83
COASY	ENSG00000068120.14	17	42561467	42566275	0.371426321492195	0.220256634179434	100	83
PLEKHH3	ENSG00000068137.14	17	42667914	42676994	0.195892126102645	0.0926643066828602	100	83
MEF2A	ENSG00000068305.17	15	99565417	99715696	0.419750394331304	0.334619090479142	100	83
INPP5A	ENSG00000068383.18	10	132537820	132783178	0.0181494269893215	0.00103946152540632	100	83
PRR11	ENSG00000068489.12	17	59155499	59204705	0.0327294415831821	0.00949785362039156	100	83
REEP1	ENSG00000068615.17	2	86213993	86338083	0.263536417424946	0.134850652686928	100	83
ATP11A	ENSG00000068650.18	13	112690329	112887168	0.706457109732566	0.650108203454616	100	83
POLR1A	ENSG00000068654.15	2	86020216	86106155	0.859496615594538	0.802477989567457	100	83
LAPTM4A	ENSG00000068697.6	2	20032650	20052028	0.0473182085627662	0.0115633509522832	100	83
TTC7A	ENSG00000068724.15	2	46916157	47076137	0.645667861963117	0.507767837656718	100	83
IP6K2	ENSG00000068745.14	3	48688003	48740353	0.375634670586209	0.288918501131531	100	83
SRBD1	ENSG00000068784.12	2	45388680	45612165	0.635154094301895	0.562802558246605	100	83
KIF2A	ENSG00000068796.16	5	62306162	62386383	0.443869293295207	0.30046567537863	100	83
RASGRP2	ENSG00000068831.18	11	64726911	64745456	0.0545430372724175	0.0199400526714284	100	83
PSME4	ENSG00000068878.14	2	53864067	53970837	0.479506354268733	0.397080490073324	100	83
IFT80	ENSG00000068885.14	3	160256986	160399273	0.289166451497964	0.123068182183405	100	83
SIRT2	ENSG00000068903.19	19	38878555	38899862	0.178755308625666	0.0880028145459822	100	83
ERLEC1	ENSG00000068912.13	2	53787044	53818819	0.253902022658562	0.178697435923879	100	83
PPP2R5B	ENSG00000068971.13	11	64917553	64934470	0.267638816158702	0.207842912600284	100	83
PYGM	ENSG00000068976.13	11	64746389	64760297	0.548207567314642	0.402792760875127	100	83
PITX1	ENSG00000069011.15	5	135027735	135034520	0.571649321972968	0.448986715869528	100	83
MAST4	ENSG00000069020.18	5	66596361	67169595	0.991683032365219	0.989177322349027	100	83
ADGRF5	ENSG00000069122.18	6	46852512	46954943	0.64069718355154	0.533582506335933	100	83
SDK2	ENSG00000069188.16	17	73334384	73644089	0.591321610338328	0.517347097429068	100	83
NUP133	ENSG00000069248.11	1	229440260	229508341	0.185435191487929	0.102094484895424	100	83
NUCKS1	ENSG00000069275.12	1	205712819	205750276	0.640119673635083	0.539695969669666	100	83
VPS35	ENSG00000069329.16	16	46656132	46689194	0.0492968007402738	0.0159528981244914	100	83
DNAJA2	ENSG00000069345.11	16	46955362	46973788	0.0183079064953357	0.00413254638089912	100	83
BCL3	ENSG00000069399.14	19	44747836	44760044	0.17906121392387	0.0668618589753477	100	83
KCNAB2	ENSG00000069424.14	1	5991466	6101193	0.163633350974536	0.0731364859999276	100	83
ABCC9	ENSG00000069431.11	12	21797401	21942529	0.459325857515688	0.343076210320108	100	83
GAL	ENSG00000069482.6	11	68683779	68691175	0.0396532037705433	0.00519876625151153	100	83
CLEC2D	ENSG00000069493.14	12	9664969	9699555	0.539466587644609	0.432529283515992	100	83
RORA	ENSG00000069667.15	15	60488284	61229319	0.510613598451466	0.364145820356215	100	83
DRD4	ENSG00000069696.6	11	637293	640706	0.168654337220874	0.0597058546538973	100	83
TGFBR3	ENSG00000069702.10	1	91680343	91906335	0.231253259348254	0.146167037229717	100	83
KIAA1107	ENSG00000069712.12	1	92166985	92184723	0.343056525785475	0.237031892900782	100	83
ATP1B3	ENSG00000069849.10	3	141876124	141926514	0.430901346270976	0.331106212695856	100	83
NEDD4	ENSG00000069869.15	15	55826922	55993746	0.861429543383589	0.824471687141194	100	83
PIGB	ENSG00000069943.9	15	55319162	55354978	0.79466340817623	0.727617025858622	100	83
MAPK6	ENSG00000069956.11	15	51952106	52067372	0.382205853231069	0.245823257235662	100	83
GNB5	ENSG00000069966.18	15	52115105	52191369	0.0619475074108255	0.0288162348634079	100	83
RAB27A	ENSG00000069974.15	15	55202966	55314160	0.685111347294414	0.570733065968498	100	83
HDHD5	ENSG00000069998.12	22	17137511	17165268	0.565415106258844	0.462971325758079	100	83
UFD1L	ENSG00000070010.18	22	19450106	19479215	0.33276274226285	0.176264659006049	100	83
LRP6	ENSG00000070018.8	12	12116025	12267012	0.135062555388904	0.0883904706028885	100	83
PHRF1	ENSG00000070047.11	11	576486	612222	0.617448731590965	0.556043037412084	100	83
IKBKAP	ENSG00000070061.14	9	108867517	108934116	0.648323741845819	0.566477104250836	100	83
NUCB2	ENSG00000070081.15	11	17208153	17349974	0.257890947565369	0.182200522996413	100	83
PFN2	ENSG00000070087.13	3	149964904	150050728	0.304226797549057	0.175460016961108	100	83
PTPN3	ENSG00000070159.13	9	109375466	109498313	0.252187050123918	0.127710127080734	100	83
SPTB	ENSG00000070182.19	14	64752211	64879883	0.0924180471910312	0.0407181344210638	100	83
DAPP1	ENSG00000070190.12	4	99816833	99870154	0.193527009319669	0.0693664120936159	100	83
SLC44A1	ENSG00000070214.15	9	105244622	105439171	0.221647340445656	0.130123193263952	100	83
TMEM260	ENSG00000070269.13	14	56488354	56650606	0.179272171671003	0.100304013309836	100	83
SMG6	ENSG00000070366.13	17	2065073	2303703	0.0356285504578441	0.0148171607403931	100	83
EXOC5	ENSG00000070367.15	14	57200507	57268908	0.0302802378079499	0.0074106221486086	100	83
CLTCL1	ENSG00000070371.15	22	19179473	19291716	0.039103598422836	0.00588596072267756	100	83
FGF22	ENSG00000070388.11	19	639895	644371	0.181028236828979	0.108283722738961	100	83
FSTL3	ENSG00000070404.9	19	676365	683399	0.433262628881887	0.259057477276363	100	83
DGCR2	ENSG00000070413.19	22	19036282	19122454	0.143757718277554	0.0494892153213796	100	83
RNF126	ENSG00000070423.17	19	647526	663277	0.0318672098442251	0.00554442708047165	100	83
MNT	ENSG00000070444.14	17	2384060	2401118	0.0886513331881047	0.0278534698413927	100	83
ZXDC	ENSG00000070476.14	3	126437601	126475919	0.185900779328847	0.0412846156125536	100	83
JMJD6	ENSG00000070495.14	17	76712832	76726799	0.488949765249275	0.400696186852022	100	83
POLB	ENSG00000070501.11	8	42338454	42371808	0.930139247813182	0.916965709793686	100	83
ST6GALNAC1	ENSG00000070526.14	17	76624761	76643838	0.0618684195334823	0.0215225356364784	100	83
WIPI1	ENSG00000070540.12	17	68425930	68457513	0.718085950228673	0.584543226423362	100	83
FRMPD1	ENSG00000070601.9	9	37651000	37746904	0.530854161747229	0.391443820085702	100	83
GBA2	ENSG00000070610.14	9	35737005	35749228	0.122170725824457	0.0534460692137064	100	83
NDST1	ENSG00000070614.14	5	150485818	150558211	0.852727518048735	0.810024332299164	100	83
ASNS	ENSG00000070669.16	7	97852118	97872542	0.715202237599623	0.626988907331624	100	83
AP3M2	ENSG00000070718.11	8	42152946	42171673	0.184667549209788	0.0952957040866107	100	83
CNGB1	ENSG00000070729.13	16	57882340	57971116	0.657783470158604	0.577203072235444	100	83
ST6GALNAC2	ENSG00000070731.10	17	76572637	76586956	0.692661888202208	0.650731686537568	100	83
PABPC1	ENSG00000070756.15	8	100685816	100722809	0.626272584574654	0.559931604094744	100	83
TESK2	ENSG00000070759.16	1	45343976	45491166	0.145442348196644	0.0236927125982531	100	83
CFAP20	ENSG00000070761.7	16	58113588	58129450	0.0609086587110799	0.0118577944898374	100	83
CSNK2A2	ENSG00000070770.8	16	58157907	58197920	0.343720958473218	0.202319366794173	100	83
PTPN21	ENSG00000070778.12	14	88465778	88554733	0.395780738378091	0.3312161019276	100	83
EIF2B3	ENSG00000070785.16	1	44850522	44986722	0.535554249236506	0.454320413779662	100	83
CAMK2A	ENSG00000070808.15	5	150219491	150290291	0.502372535935765	0.402536469115321	100	83
TCOF1	ENSG00000070814.17	5	150357639	150400308	0.306322510238127	0.146045244433521	100	83
CDC42	ENSG00000070831.15	1	22052627	22092946	0.269348150229675	0.188032146880859	100	83
OSBPL3	ENSG00000070882.12	7	24796539	24981634	0.262199294009073	0.11624117939281	100	83
EPHA8	ENSG00000070886.11	1	22563564	22603594	0.535684309617688	0.430739252354963	100	83
RAD18	ENSG00000070950.9	3	8775402	8963773	0.853246029234097	0.815579094830751	100	83
ATP2B1	ENSG00000070961.15	12	89588049	89708831	0.786049993358999	0.735936751574628	100	83
NCK2	ENSG00000071051.13	2	105744897	105894274	0.27681678725601	0.137888793194115	100	83
MAP4K4	ENSG00000071054.16	2	101696850	101894689	0.303890000013342	0.203578301716179	100	83
MGAT4A	ENSG00000071073.12	2	98619106	98731126	0.813543229131759	0.759378377745795	100	83
RPL31	ENSG00000071082.10	2	101002245	101024032	0.760755019259219	0.685952018880732	100	83
WDR1	ENSG00000071127.16	4	10074339	10116949	0.54802701411499	0.48367255800996	100	83
SNX13	ENSG00000071189.21	7	17790761	17940501	0.340649553749215	0.216178939361642	100	83
ARHGAP10	ENSG00000071205.11	4	147732063	148072780	0.363304402787336	0.23719104443302	100	83
RPS6KA2	ENSG00000071242.11	6	166409364	166906451	0.670156046492301	0.600126993347353	100	83
ING3	ENSG00000071243.15	7	120950749	120977216	0.990925098874709	0.987527810476014	100	83
VASH1	ENSG00000071246.10	14	76762189	76783015	0.242476843137056	0.118887899677512	100	83
LMCD1	ENSG00000071282.11	3	8501707	8574673	0.738601916660955	0.653249531682833	100	83
WBSCR22	ENSG00000071462.11	7	73683568	73705149	0.274656543292844	0.168343938621782	100	83
SEL1L	ENSG00000071537.13	14	81471549	81533861	0.351578744036074	0.166290264173777	100	83
TRIP13	ENSG00000071539.13	5	892825	919357	0.528231651993218	0.394316003015405	100	83
TCF3	ENSG00000071564.14	19	1609290	1652605	0.677303984115304	0.609177197420563	100	83
TRIB2	ENSG00000071575.11	2	12716889	12742734	0.417387936826917	0.323091390025006	100	83
DAZAP1	ENSG00000071626.16	19	1407569	1435687	0.508911240625905	0.328342621244919	100	83
MBD3	ENSG00000071655.17	19	1573596	1592801	0.0570389213924905	0.0260899174695049	100	83
HLTF	ENSG00000071794.15	3	149030127	149086554	0.911408655724918	0.885598849997748	100	83
CPSF1	ENSG00000071894.16	8	144393243	144409349	0.239863057444704	0.0161286583215555	100	83
CYBRD1	ENSG00000071967.11	2	171522247	171558133	0.437681020161852	0.366202866083486	100	83
CDH19	ENSG00000071991.8	18	66501083	66604138	0.974412922388098	0.957861248897745	100	83
PDCD2	ENSG00000071994.10	6	170575295	170584692	0.0440960842283858	0.00860931905470361	100	83
SLC6A15	ENSG00000072041.16	12	84859488	84913615	0.0964984636244615	0.0233165710856705	100	83
RDH11	ENSG00000072042.12	14	67676801	67695814	0.34482423889625	0.265860140776712	100	83
PRKACA	ENSG00000072062.13	19	14091688	14118084	0.310573132287411	0.213039863092277	100	83
ADGRL1	ENSG00000072071.16	19	14147743	14206187	0.829850761723718	0.769200216056059	100	83
ACTN1	ENSG00000072110.13	14	68874143	68979440	0.408818276892663	0.250308441270871	100	83
ZFYVE26	ENSG00000072121.15	14	67746520	67816589	0.754012832506125	0.653487195035258	100	83
EPN2	ENSG00000072134.15	17	19215615	19336715	0.470690653912932	0.290431584641388	100	83
PTPN18	ENSG00000072135.12	2	130356007	130375409	0.655452068362798	0.552999120992613	100	83
LIMS2	ENSG00000072163.19	2	127638381	127681786	0.929589918013837	0.914256860572464	100	83
ASIC4	ENSG00000072182.12	2	219514330	219538772	0.17007264215131	0.0471950977070107	100	83
SPEG	ENSG00000072195.14	2	219434846	219498287	0.848870814902325	0.807023718210694	100	83
LNX1	ENSG00000072201.13	4	53459301	53701405	0.333029350509948	0.224053271505026	100	83
ALDH3A2	ENSG00000072210.18	17	19648136	19677598	0.946629041511136	0.932596117241508	100	83
TFRC	ENSG00000072274.12	3	196027183	196082189	0.779556442854136	0.717476043764498	100	83
SREBF1	ENSG00000072310.16	17	17811454	17837002	0.494741692862558	0.309172152798949	100	83
AFF4	ENSG00000072364.12	5	132875379	132963634	0.805974536716217	0.752937447619214	100	83
UBE2D1	ENSG00000072401.14	10	58334975	58370753	0.730753334152247	0.693689356486774	100	83
MPP5	ENSG00000072415.8	14	67241109	67335819	0.37307888985871	0.273576487048718	100	83
RHOBTB1	ENSG00000072422.16	10	60869438	61001440	0.041514939309787	0.00267228007460901	100	83
MARK2	ENSG00000072518.20	11	63838928	63911019	0.684543662922338	0.61191291795302	100	83
HMMR	ENSG00000072571.19	5	163460203	163491945	0.723425509797703	0.653483265978598	100	83
CHFR	ENSG00000072609.17	12	132832357	132909186	0.0352997846040474	0.00485798281907828	100	83
TRHDE	ENSG00000072657.8	12	72087266	72670757	0.331072638674108	0.130523275481594	100	83
P4HA2	ENSG00000072682.18	5	132191838	132295315	0.269840658255988	0.136613470934806	100	83
FCGR2B	ENSG00000072694.20	1	161663147	161678654	0.492559003062547	0.423733203656928	100	83
NFATC3	ENSG00000072736.18	16	68084751	68221284	0.277828431740689	0.194453383083676	100	83
TRNT1	ENSG00000072756.16	3	3126916	3149233	0.74175423498466	0.689624864455731	100	83
ACADVL	ENSG00000072778.19	17	7217716	7225273	0.824525431241056	0.790200633801182	100	83
STK10	ENSG00000072786.12	5	172042073	172188386	0.0214109431758644	0.000538630226353431	100	83
FBXW11	ENSG00000072803.17	5	171861549	172006873	0.262371969860252	0.158088005092942	100	83
ACAP1	ENSG00000072818.11	17	7336529	7351478	0.921818248743457	0.906001534555758	100	83
CRMP1	ENSG00000072832.14	4	5748084	5893058	0.313990096930664	0.1510029322653	100	83
EVC	ENSG00000072840.12	4	5711197	5814305	0.255873412619182	0.176351889141228	100	83
DERL2	ENSG00000072849.10	17	5471251	5486811	0.930440117024638	0.918627235969023	100	83
SIDT1	ENSG00000072858.10	3	113532296	113629578	0.0305021520563454	0.0034143030192679	100	83
NDE1	ENSG00000072864.14	16	15643267	15726353	0.423752228434559	0.262058714154644	100	83
MRVI1	ENSG00000072952.18	11	10573091	10693988	0.340220314448212	0.204699407379529	100	83
TMEM38A	ENSG00000072954.6	19	16661127	16690029	0.762449668424727	0.689480451277313	100	83
AP1M1	ENSG00000072958.8	19	16197578	16245907	0.386612338981184	0.285046304849906	100	83
PVR	ENSG00000073008.14	19	44643798	44663583	0.457372310974478	0.315553002097176	100	83
XRCC1	ENSG00000073050.11	19	43543040	43580473	0.671619377933245	0.604731210394303	100	83
SCARB1	ENSG00000073060.15	12	124776856	124882668	0.738003990994879	0.630992024366713	100	83
MCM2	ENSG00000073111.13	3	127598252	127622436	0.721928124196293	0.6498553723025	100	83
MOV10L1	ENSG00000073146.15	22	50089879	50161690	0.934570705283474	0.918615108561719	100	83
PANX2	ENSG00000073150.13	22	50170731	50180294	0.862091557749597	0.82104111661538	100	83
SELENOO	ENSG00000073169.13	22	50200979	50217616	0.472990648415105	0.40751541000073	100	83
TP63	ENSG00000073282.12	3	189631427	189897279	0.318389539491503	0.216664977020311	100	83
ALPK1	ENSG00000073331.17	4	112285509	112442606	0.932029366442736	0.913609224069351	100	83
LLGL2	ENSG00000073350.13	17	75525080	75575208	0.167101164143986	0.0954511902127114	100	83
PDE8A	ENSG00000073417.14	15	84980440	85139145	0.134157482997363	0.0705560485349147	100	83
NLE1	ENSG00000073536.17	17	35128753	35142315	0.957757976347264	0.938858021702672	100	83
SDHA	ENSG00000073578.16	5	218241	256700	0.172384027939197	0.0963531427676098	100	83
SMARCE1	ENSG00000073584.18	17	40624962	40648299	0.802511937159302	0.762191957684331	100	83
GSDMB	ENSG00000073605.18	17	39904595	39918650	0.47675344088488	0.418251959985871	100	83
KDM5A	ENSG00000073614.12	12	280129	389272	0.0647852355317419	0.0221083459114982	100	83
ADAM11	ENSG00000073670.13	17	44759031	44781846	0.158170567965736	0.0883072772377023	100	83
PPP2R3A	ENSG00000073711.10	3	135965673	136147891	0.23758025674707	0.156429025063391	100	83
FERMT2	ENSG00000073712.14	14	52857268	52952435	0.0651035549633382	0.0235278672519738	100	83
DHRS9	ENSG00000073737.16	2	169064789	169096167	0.683364265375682	0.590962127899078	100	83
PTGS2	ENSG00000073756.11	1	186671791	186680427	0.235594490610146	0.157201136740211	100	83
IGF2BP2	ENSG00000073792.15	3	185643739	185825056	0.118696095713268	0.0404573213676107	100	83
MAP3K13	ENSG00000073803.13	3	185282941	185489097	0.652834643617571	0.560373428745826	100	83
ST6GAL1	ENSG00000073849.14	3	186930485	187078553	0.297236634313725	0.207252284111847	100	83
TBX21	ENSG00000073861.2	17	47733244	47746119	0.53127069880523	0.368270916380312	100	83
FRY	ENSG00000073910.19	13	32031300	32299122	0.296297574989984	0.227516787806727	100	83
PICALM	ENSG00000073921.17	11	85957684	86069882	0.776009112702279	0.676174132172607	100	83
NSF	ENSG00000073969.18	17	46590669	46757464	0.217057319030927	0.111407157622505	100	83
GLI2	ENSG00000074047.21	2	120735623	120992653	0.00160123482542838	6.83273760917152e-05	100	83
CLASP1	ENSG00000074054.17	2	121337776	121649587	0.365564355723026	0.232742509190672	100	83
MRPS34	ENSG00000074071.14	16	1771890	1773155	0.954989906827261	0.938762657693269	100	83
NOTCH3	ENSG00000074181.8	19	15159038	15200981	0.522948274931119	0.400714674796755	100	83
CLNS1A	ENSG00000074201.8	11	77514936	77637805	0.209849213349405	0.119945990994313	100	83
PPP2R2C	ENSG00000074211.13	4	6320578	6563600	0.849750163228473	0.830324870672367	100	83
TEAD2	ENSG00000074219.13	19	49340861	49362457	0.444910725716231	0.29354087577147	100	83
EED	ENSG00000074266.19	11	86244544	86278813	0.845770067154309	0.786030065963733	100	83
CDHR2	ENSG00000074276.10	5	176542511	176595801	0.142875015904614	0.0715835984054617	100	83
SNCB	ENSG00000074317.10	5	176620084	176630556	0.863663928921016	0.829101621673553	100	83
TSG101	ENSG00000074319.12	11	18468336	18527232	0.758312155857969	0.707149560268318	100	83
NCBP3	ENSG00000074356.16	17	3802165	3846251	0.775815604148377	0.688178823528376	100	83
ATP2A3	ENSG00000074370.17	17	3923870	3964464	0.179650262467434	0.064839123872832	100	83
CA12	ENSG00000074410.13	15	63321378	63382161	0.0105717484305193	0.00216935865076624	100	83
MGLL	ENSG00000074416.13	3	127689062	127823250	0.897561836792193	0.870630741649873	100	83
NTN4	ENSG00000074527.11	12	95657807	95791152	0.209385679533941	0.142149578403961	100	83
BCS1L	ENSG00000074582.12	2	218658898	218663443	0.0852913375597555	0.0274131264547267	100	83
NUAK1	ENSG00000074590.13	12	106063340	106140033	0.634651178185617	0.588181795316885	100	83
DPP8	ENSG00000074603.18	15	65442463	65517704	0.672893341785814	0.626580834142688	100	83
SLC24A1	ENSG00000074621.13	15	65611378	65656260	0.046764592544387	0.0137787996219085	100	83
ZNF532	ENSG00000074657.13	18	58862600	58986480	0.434345937765066	0.333317260411828	100	83
SCARF1	ENSG00000074660.15	17	1633858	1645747	0.93178382578431	0.903392916926349	100	83
LMAN1	ENSG00000074695.5	18	59327823	59359962	0.290128919952257	0.211681682143785	100	83
HACD3	ENSG00000074696.12	15	65530418	65578352	0.909145806770048	0.891283301771447	100	83
IPCEF1	ENSG00000074706.13	6	154154496	154356792	0.139071489388699	0.0437525729416217	100	83
ZZEF1	ENSG00000074755.14	17	4004445	4143020	0.630526967834362	0.530071176002942	100	83
ENO1	ENSG00000074800.13	1	8861002	8879249	0.980220486231345	0.975322209442395	100	83
SLC12A1	ENSG00000074803.17	15	48206301	48304078	0.576271369104477	0.410943179438052	100	83
MYDGF	ENSG00000074842.7	19	4657545	4670370	0.65071400281208	0.550143438841078	100	83
ANO8	ENSG00000074855.10	19	17323302	17334829	0.50718388661214	0.352953145720542	100	83
TUBE1	ENSG00000074935.13	6	112070970	112087513	0.535960407775551	0.392393437318329	100	83
ARHGEF10L	ENSG00000074964.16	1	17539835	17697869	0.228454473920629	0.103977594060177	100	83
TXK	ENSG00000074966.10	4	48066393	48134256	0.877425880126483	0.856045210453495	100	83
WSCD2	ENSG00000075035.9	12	108129471	108250537	0.0335966830280641	0.00959617895145998	100	83
KCNQ2	ENSG00000075043.18	20	63400210	63472677	0.073091711430925	0.0380283707218639	100	83
TACR2	ENSG00000075073.14	10	69403903	69416867	0.914439228979229	0.890745102262905	100	83
ACTR6	ENSG00000075089.9	12	100199122	100241865	0.433448693618912	0.323083252194176	100	83
TIPIN	ENSG00000075131.9	15	66336206	66386746	0.052279374339452	0.0170889264896579	100	83
SRI	ENSG00000075142.13	7	88205118	88226993	0.543189156728277	0.398178758216688	100	83
EIF4G3	ENSG00000075151.20	1	20806292	21176888	0.642276095097269	0.579687024297574	100	83
NUP37	ENSG00000075188.8	12	102073103	102120124	0.966139275096665	0.958787357027124	100	83
SEMA3A	ENSG00000075213.10	7	83955777	84492724	0.431098744268525	0.293404689809393	100	83
GTSE1	ENSG00000075218.18	22	46296741	46330810	0.376901488093489	0.259380125587736	100	83
SEMA3C	ENSG00000075223.13	7	80742538	80922359	0.00546336654261456	0.000297453949369142	100	83
TTC38	ENSG00000075234.16	22	46267961	46294008	0.0591496001465101	0.0201721994819966	100	83
ACAT1	ENSG00000075239.13	11	108121751	108147776	0.362906866995021	0.315103926645042	100	83
GRAMD4	ENSG00000075240.16	22	46576012	46679790	0.509438644831413	0.40520457414695	100	83
CELSR1	ENSG00000075275.16	22	46360834	46537170	0.693740266314597	0.63855337757482	100	83
WNT8B	ENSG00000075290.7	10	100463041	100483744	0.158053361635451	0.0662181069732773	100	83
ZNF638	ENSG00000075292.18	2	71276561	71435069	0.837389559443198	0.806176711071128	100	83
SLC25A40	ENSG00000075303.12	7	87833568	87876215	0.966237917935242	0.959570011590263	100	83
TIMM21	ENSG00000075336.11	18	74148511	74160530	0.36177573879776	0.253553764608869	100	83
ADD2	ENSG00000075340.22	2	70607618	70768225	0.71830544167944	0.595666609720536	100	83
RASAL2	ENSG00000075391.16	1	178094141	178484147	0.715013111907789	0.656303245310211	100	83
VPS9D1	ENSG00000075399.13	16	89707134	89720984	0.0547141287183402	0.0119846973750816	100	83
ZNF37A	ENSG00000075407.18	10	38094334	38150293	0.478601951076547	0.346685400314655	100	83
MARK3	ENSG00000075413.17	14	103385392	103503831	0.167870947059359	0.0801965292466772	100	83
SLC25A3	ENSG00000075415.12	12	98593591	98606379	0.764918948423678	0.698839273173782	100	83
FNDC3B	ENSG00000075420.12	3	172039628	172401665	0.924428856605098	0.897237269545744	100	83
FOSL2	ENSG00000075426.11	2	28392448	28417312	0.495946933630793	0.427773838784409	100	83
CACNG5	ENSG00000075429.8	17	66835117	66885486	0.660516309969716	0.527412212109022	100	83
CACNG4	ENSG00000075461.5	17	66964910	67033398	0.509771016459952	0.373353932994308	100	83
FRYL	ENSG00000075539.13	4	48497361	48780322	0.122483351829786	0.0577902079890999	100	83
TMEM131	ENSG00000075568.16	2	97756340	97995891	0.895051172315933	0.875130164950357	100	83
FSCN1	ENSG00000075618.17	7	5592823	5606655	0.651478233634993	0.528263570774108	100	83
ACTB	ENSG00000075624.13	7	5527151	5563784	0.628152801271606	0.550847299558294	100	83
MOCOS	ENSG00000075643.5	18	36187519	36272157	0.440597044613096	0.302435972550155	100	83
PLD1	ENSG00000075651.15	3	171600405	171810950	0.681525054053133	0.61028461510837	100	83
WDR62	ENSG00000075702.16	19	36054881	36105106	0.676617115848308	0.522949471903991	100	83
DLG1	ENSG00000075711.20	3	197042560	197299300	0.114941613175344	0.0426799144825533	100	83
RAB7A	ENSG00000075785.12	3	128726122	128814796	0.813170863927542	0.778575405922163	100	83
BCAP29	ENSG00000075790.10	7	107580058	107623317	0.271089659654404	0.146031359202994	100	83
SEC31B	ENSG00000075826.16	10	100486642	100519864	0.245832211300309	0.119195488613971	100	83
SART3	ENSG00000075856.11	12	108522580	108561400	0.146314723651601	0.046309220374684	100	83
ARHGAP15	ENSG00000075884.13	2	143091362	143768352	0.684081858073759	0.645216481348728	100	83
TUBA3D	ENSG00000075886.10	2	131476093	131482934	0.42912220609	0.359673265372946	100	83
PAX2	ENSG00000075891.21	10	100735603	100829941	0.0281363722123424	0.00779916486723538	100	83
EXOSC7	ENSG00000075914.12	3	44975241	45012668	0.502125846287112	0.32541177617734	100	83
KIFAP3	ENSG00000075945.12	1	169921326	170085208	0.422189412319977	0.284346857074798	100	83
MKRN2	ENSG00000075975.15	3	12557014	12583600	0.0266894443851478	0.00885407134544764	100	83
MCM6	ENSG00000076003.4	2	135839626	135876426	0.995506268115256	0.993153806039169	100	83
REXO2	ENSG00000076043.9	11	114439386	114450279	0.857313266429571	0.814623562720014	100	83
RBM7	ENSG00000076053.10	11	114400512	114414203	0.28700071961202	0.118240334323873	100	83
RBMS2	ENSG00000076067.12	12	56521929	56595595	0.732931109991106	0.679659899448314	100	83
BAZ2A	ENSG00000076108.11	12	56596197	56636816	0.819661715687252	0.782401556209867	100	83
PTPN23	ENSG00000076201.14	3	47381011	47413441	0.634274583561787	0.554515101040196	100	83
MLH1	ENSG00000076242.14	3	36993332	37050918	0.855536735748123	0.782316113205322	100	83
UNG	ENSG00000076248.10	12	109097574	109110992	0.620650570858761	0.509182869554779	100	83
FMO4	ENSG00000076258.9	1	171314208	171342084	0.0881025559790793	0.0556395115599536	100	83
KLHL20	ENSG00000076321.10	1	173714941	173786702	0.0270440735146908	0.000225869395789223	100	83
RGS11	ENSG00000076344.15	16	268301	275940	0.419882097910023	0.361284077722739	100	83
SLC46A1	ENSG00000076351.12	17	28394756	28407197	0.378149746294688	0.215389786270362	100	83
PLXNA2	ENSG00000076356.6	1	208022242	208244320	0.583238645610541	0.528475204881504	100	83
SPAG5	ENSG00000076382.16	17	28577574	28598635	0.272310789643858	0.154586700034259	100	83
ANKRD13A	ENSG00000076513.16	12	109999186	110039763	0.427103995679138	0.309789538398923	100	83
TPD52	ENSG00000076554.15	8	80034745	80231232	0.70849482269243	0.649015978114839	100	83
ACACB	ENSG00000076555.15	12	109116595	109268226	0.882327683904068	0.821565466670577	100	83
TRAF4	ENSG00000076604.14	17	28743984	28750958	0.33636998279124	0.232217104423193	100	83
PAG1	ENSG00000076641.4	8	80967810	81112068	0.540237244796282	0.422167343645473	100	83
GPATCH1	ENSG00000076650.6	19	33080880	33130542	0.115173355564016	0.0341085536724926	100	83
ICAM3	ENSG00000076662.9	19	10338682	10339823	0.982916237475627	0.97729260333178	100	83
NT5C2	ENSG00000076685.18	10	103090611	103193306	0.935128721713731	0.925606126768445	100	83
MCAM	ENSG00000076706.16	11	119308529	119321521	0.0221682608036042	0.00441896432534109	100	83
CAMSAP3	ENSG00000076826.9	19	7595902	7618304	0.491003682045479	0.348658483247664	100	83
RAP1GAP	ENSG00000076864.19	1	21596215	21669363	0.770173361906895	0.705894992235226	100	83
XAB2	ENSG00000076924.11	19	7619525	7629565	0.944757180375558	0.934619361350581	100	83
ARHGEF1	ENSG00000076928.17	19	41883161	41930150	0.38720167476677	0.240963752639241	100	83
STXBP2	ENSG00000076944.15	19	7636991	7647873	0.31168259680306	0.213908261241507	100	83
MAP2K7	ENSG00000076984.17	19	7903843	7914478	0.543253605583809	0.4223432367796	100	83
NMRK2	ENSG00000077009.13	19	3933103	3942416	0.51540905693265	0.385714494055497	100	83
DGKD	ENSG00000077044.10	2	233354507	233472104	0.227381661219789	0.180189654848059	100	83
CTTNBP2	ENSG00000077063.10	7	117710702	117874139	0.200218009692274	0.107830736296367	100	83
ACTL6B	ENSG00000077080.9	7	100643097	100656461	0.805728583634083	0.746553554842106	100	83
RARB	ENSG00000077092.18	3	25174332	25597904	0.0986019397154242	0.0397591114295027	100	83
TOP2B	ENSG00000077097.15	3	25597933	25664499	0.14692352187716	0.0873837465589939	100	83
TM9SF3	ENSG00000077147.14	10	96518109	96587452	0.85786212902192	0.825852265111377	100	83
NFKB2	ENSG00000077150.18	10	102394110	102402529	0.417921893896662	0.24142702798101	100	83
UBE2T	ENSG00000077152.9	1	202331657	202341980	0.802649853998981	0.730474925885163	100	83
PPP1R12B	ENSG00000077157.21	1	202348699	202590595	0.158768461715215	0.0546760210447897	100	83
DNAJC10	ENSG00000077232.17	2	182716041	182794464	0.950512046816386	0.935530176444317	100	83
GTF3C1	ENSG00000077235.17	16	27459555	27549913	0.0353322973333684	0.00502029315604269	100	83
IL4R	ENSG00000077238.13	16	27314102	27364778	0.339193576706267	0.172673747860368	100	83
USP33	ENSG00000077254.14	1	77695987	77759852	0.862411928719737	0.835421341898632	100	83
SNRPA	ENSG00000077312.8	19	40750637	40765389	0.831681825744857	0.7864894051338	100	83
SPAG6	ENSG00000077327.15	10	22345445	22454224	0.0288482928190811	0.00389732938630678	100	83
EXOSC5	ENSG00000077348.8	19	41386374	41397459	0.477743724969795	0.420045957077038	100	83
DYNC1I2	ENSG00000077380.15	2	171687409	171748420	0.740789283870456	0.689892887344353	100	83
APBB1IP	ENSG00000077420.15	10	26438203	26567803	0.857117496105514	0.827779790080757	100	83
LRCH4	ENSG00000077454.15	7	100574011	100586153	0.0776892489875578	0.0231937200168412	100	83
FAM76B	ENSG00000077458.12	11	95768942	95790409	0.964345374567829	0.954373470263128	100	83
SIRT6	ENSG00000077463.14	19	4174109	4182604	0.149480771672414	0.0997684077886867	100	83
POLD3	ENSG00000077514.8	11	74592530	74669117	0.897965927806831	0.8636677975034	100	83
ACTN2	ENSG00000077522.12	1	236686454	236764631	0.046173674594225	0.00883951351633409	100	83
CAPZB	ENSG00000077549.17	1	19338776	19485539	0.425513526739276	0.323959459852594	100	83
GPR137B	ENSG00000077585.13	1	236142505	236221865	0.957384161416287	0.947717731735827	100	83
NAALAD2	ENSG00000077616.10	11	90131515	90192894	0.515542213191889	0.385826367139786	100	83
JADE1	ENSG00000077684.15	4	128809623	128875224	0.535843245456892	0.455167061958523	100	83
FGFR1	ENSG00000077782.19	8	38411138	38468834	0.77662473146219	0.748666210209641	100	83
FBLN1	ENSG00000077942.18	22	45502238	45601135	0.223158182906648	0.135618866662434	100	83
ITGA8	ENSG00000077943.7	10	15513949	15720125	0.354220747659335	0.308538653678139	100	83
CST7	ENSG00000077984.5	20	24949230	24959928	0.930312024908352	0.900814443957059	100	83
MAP2	ENSG00000078018.19	2	209424058	209734118	0.617227343918749	0.521696646277502	100	83
PIAS2	ENSG00000078043.15	18	46803224	46920148	0.314054097888847	0.197666877811655	100	83
AMPH	ENSG00000078053.16	7	38383704	38631567	0.131078070281666	0.0508109203750631	100	83
MCCC1	ENSG00000078070.12	3	183015218	183116075	0.00605946512447059	0.00124237752156289	100	83
LAMP3	ENSG00000078081.7	3	183122213	183163839	0.141438525720561	0.0924513875754567	100	83
FAP	ENSG00000078098.13	2	162173723	162245151	0.575235202800324	0.452363428558392	100	83
NEBL	ENSG00000078114.18	10	20779973	21174187	0.187552383792908	0.124141349697139	100	83
ACER3	ENSG00000078124.11	11	76860867	77026797	0.979567807343831	0.974215022473397	100	83
UBE2K	ENSG00000078140.13	4	39698044	39782792	0.533363125971318	0.455244098778873	100	83
PIK3C3	ENSG00000078142.12	18	41955206	42087830	0.0673546484347603	0.0206108475780977	100	83
N4BP2	ENSG00000078177.13	4	40056826	40158252	0.0438730214216393	0.00685305974595038	100	83
TIGAR	ENSG00000078237.6	12	4307763	4354593	0.610290210237196	0.515194485552451	100	83
TULP3	ENSG00000078246.16	12	2890887	2941140	0.153603080903868	0.0393908635027941	100	83
SYNJ2	ENSG00000078269.14	6	157981887	158099176	0.553578148424214	0.481734626971621	100	83
ADCY2	ENSG00000078295.16	5	7396208	7830081	0.528827765072604	0.416185191422126	100	83
PPP2R5C	ENSG00000078304.19	14	101761798	101927989	0.109305061548588	0.0345787100271112	100	83
RBFOX1	ENSG00000078328.19	16	6019094	7713338	0.348619743648708	0.201216386288153	100	83
GNB1	ENSG00000078369.17	1	1785285	1891117	0.0552851864717568	0.0100378801455267	100	83
EDN1	ENSG00000078401.6	6	12290363	12297194	0.491039120493872	0.388908082917859	100	83
MLLT10	ENSG00000078403.16	10	21524675	21743630	0.572024587504149	0.465646465315224	100	83
ZCWPW1	ENSG00000078487.17	7	100400853	100428792	0.454479208847743	0.276123437901009	100	83
ADCYAP1R1	ENSG00000078549.14	7	31052461	31111479	0.268546287136352	0.150009851036219	100	83
FGF20	ENSG00000078579.8	8	16992169	17002181	0.661248898602486	0.539562462411834	100	83
NRDC	ENSG00000078618.21	1	51789191	51878937	0.476564246873372	0.373183074802082	100	83
VDAC3	ENSG00000078668.13	8	42391624	42405897	0.459179449862807	0.309777266632312	100	83
PCM1	ENSG00000078674.17	8	17922840	18029944	0.0821768991545747	0.00676422093014752	100	83
TNRC6C	ENSG00000078687.17	17	77959240	78108835	0.911789224607973	0.88728303629302	100	83
CBFA2T2	ENSG00000078699.21	20	33490075	33650036	0.536718519365074	0.443194629664012	100	83
BRINP1	ENSG00000078725.12	9	119153458	119369467	0.826878928833973	0.778807489560541	100	83
ITCH	ENSG00000078747.14	20	34363235	34511393	0.52064317271564	0.326030607803155	100	83
PKD2L2	ENSG00000078795.16	5	137887968	137942747	0.0683203089040203	0.0250365778714022	100	83
TP53INP2	ENSG00000078804.12	20	34704290	34713439	0.176019895623275	0.0961068045480743	100	83
SDF4	ENSG00000078808.16	1	1216908	1232031	0.864466366046718	0.832359559796539	100	83
MYH7B	ENSG00000078814.15	20	34975403	35002403	0.689259916793176	0.584624987924043	100	83
TP73	ENSG00000078900.14	1	3652520	3735600	0.576852639903649	0.478986869496872	100	83
TOLLIP	ENSG00000078902.15	11	1274371	1309654	0.816975594647372	0.774914017198714	100	83
UBE2D4	ENSG00000078967.12	7	43926438	43956136	0.520142851346551	0.413244591602517	100	83
CLUL1	ENSG00000079101.16	18	596988	650228	0.314307965593008	0.144804361276982	100	83
RUNX1T1	ENSG00000079102.16	8	91954967	92103286	0.769417838864288	0.728128787092793	100	83
THOC1	ENSG00000079134.11	18	214630	268050	0.923791784531248	0.897926038169978	100	83
FKBP7	ENSG00000079150.17	2	178463664	178478600	0.164910334454214	0.0735750314975246	100	83
OSBPL6	ENSG00000079156.16	2	178194481	178402891	0.468965771207805	0.357743873491321	100	83
SLC1A3	ENSG00000079215.13	5	36606355	36688334	0.153448453206695	0.0793995672477619	100	83
XRCC5	ENSG00000079246.15	2	216107464	216206303	0.0548972947739432	0.0136329288541662	100	83
LXN	ENSG00000079257.7	3	158645822	158672693	0.460223770704931	0.350512951836114	100	83
SP140	ENSG00000079263.18	2	230203624	230313215	0.9577500783244	0.948646105894844	100	83
MKNK1	ENSG00000079277.19	1	46557408	46604294	0.110028763034429	0.0241327714656433	100	83
TNS1	ENSG00000079308.16	2	217799789	218002995	0.0801935883157706	0.0140081133782946	100	83
REXO1	ENSG00000079313.13	19	1815246	1848463	0.218319967062496	0.15337440199866	100	83
SAR1A	ENSG00000079332.14	10	70147289	70170523	0.410359950887147	0.279851319973916	100	83
CDC14A	ENSG00000079335.18	1	100351734	100520277	0.644492509038635	0.547928097391429	100	83
RAPGEF3	ENSG00000079337.15	12	47734367	47771040	0.313816655195758	0.231808920376381	100	83
CEACAM1	ENSG00000079385.21	19	42507304	42561234	0.585595260572643	0.502460894157922	100	83
SENP1	ENSG00000079387.13	12	48042898	48105834	0.0195628906168338	0.00509514852883897	100	83
DUSP13	ENSG00000079393.20	10	75094432	75109221	0.994797034429396	0.993081856185304	100	83
CIC	ENSG00000079432.7	19	42268537	42295797	0.0775570391936013	0.0221697076010928	100	83
LIPE	ENSG00000079435.9	19	42401507	42427426	0.570594941789625	0.479502594851493	100	83
FDFT1	ENSG00000079459.12	8	11795573	11839309	0.345433089665906	0.211819536789871	100	83
PAFAH1B3	ENSG00000079462.7	19	42297033	42303546	0.57713231532033	0.514995280684399	100	83
KIF22	ENSG00000079616.12	16	29790719	29805385	0.0194164494180954	0.000532194930907896	100	83
SCGN	ENSG00000079689.13	6	25652201	25701783	0.0562150018576066	0.0189717437763968	100	83
CARMIL1	ENSG00000079691.17	6	25279078	25620530	0.306654536310121	0.192294361156619	100	83
PGM1	ENSG00000079739.15	1	63593276	63660245	0.769550944531768	0.699823196652889	100	83
DDX1	ENSG00000079785.14	2	15591178	15631111	0.334819715284694	0.208231977562309	100	83
DNM2	ENSG00000079805.16	19	10718079	10833488	0.0573573703764814	0.0304424335436794	100	83
EPB41L2	ENSG00000079819.18	6	130839347	131063322	0.181664192684941	0.0956817611683681	100	83
RIMS1	ENSG00000079841.18	6	71886703	72403143	0.709494093822601	0.630313817258178	100	83
MOXD1	ENSG00000079931.14	6	132296055	132401545	0.0129059857835061	0.00390437271273875	100	83
STX7	ENSG00000079950.13	6	132445867	132513198	0.615867382470249	0.508362688687513	100	83
RABL2B	ENSG00000079974.17	22	50767501	50783663	0.113977665335034	0.0443349408480792	100	83
KEAP1	ENSG00000079999.13	19	10486120	10503741	0.025627660465525	0.0118567342130875	100	83
DDX43	ENSG00000080007.7	6	73395134	73417569	0.177405481209076	0.0814059266016193	100	83
PTPRH	ENSG00000080031.9	19	55181248	55209506	0.098773704272975	0.0440400108135656	100	83
DCT	ENSG00000080166.15	13	94436808	94479682	0.0280539325657061	0.00426769422945746	100	83
SLC35C2	ENSG00000080189.14	20	46345980	46364458	0.722382302223765	0.673853000667979	100	83
CRYBG3	ENSG00000080200.9	3	97822040	97941306	0.466949309573275	0.375690412854007	100	83
EPHA6	ENSG00000080224.17	3	96814581	97752460	0.0323204208471559	0.00884875429471465	100	83
RFX3	ENSG00000080298.15	9	3218297	3526004	0.412784438415363	0.280669060487525	100	83
RIF1	ENSG00000080345.17	2	151409883	151508004	0.614332751715452	0.419621831634091	100	83
RAB21	ENSG00000080371.5	12	71754874	71800285	0.382146633892828	0.281345651284035	100	83
SLC4A4	ENSG00000080493.15	4	71186757	71572087	0.560933502411299	0.455114108152384	100	83
SMARCA2	ENSG00000080503.22	9	1980290	2193624	0.857839583503915	0.793917032360436	100	83
SESN1	ENSG00000080546.13	6	108986437	109094819	0.252954283981975	0.176232156535163	100	83
COL5A3	ENSG00000080573.6	19	9959561	10010471	0.787392249690417	0.714113960014589	100	83
SRCAP	ENSG00000080603.16	16	30699141	30741409	0.630050479147424	0.508899580560044	100	83
PUM3	ENSG00000080608.9	9	2720469	2844241	0.796076963939541	0.71471632060291	100	83
CPB2	ENSG00000080618.13	13	46053186	46105076	0.603248869447672	0.465321048376585	100	83
CHRNA3	ENSG00000080644.15	15	78593052	78621295	0.83123763720483	0.79280457413589	100	83
KCNN2	ENSG00000080709.14	5	114360945	114496500	0.125672781987564	0.0545292252900441	100	83
CNOT4	ENSG00000080802.18	7	135361795	135510127	0.0360068453827238	0.00883143986303561	100	83
PSEN1	ENSG00000080815.18	14	73136418	73223691	0.531527632366007	0.395101658083654	100	83
CPOX	ENSG00000080819.6	3	98521132	98593723	0.351196729706522	0.251413523121252	100	83
CLDND1	ENSG00000080822.16	3	98500840	98523066	0.679273127858373	0.577445032751254	100	83
MOK	ENSG00000080823.22	14	102224500	102305200	0.933436476580173	0.902358411848284	100	83
HSP90AA1	ENSG00000080824.18	14	102080738	102139502	0.353128553575183	0.211085747686287	100	83
RBL1	ENSG00000080839.11	20	36996349	37095784	0.804844486590081	0.766017788418196	100	83
DLGAP4	ENSG00000080845.17	20	36306336	36528637	0.71868617147452	0.659094321026103	100	83
IGSF9B	ENSG00000080854.14	11	133908564	133956985	0.940460757799262	0.929651147028592	100	83
AP4E1	ENSG00000081014.10	15	50908672	51005900	0.535991454596955	0.433571540372262	100	83
RSBN1	ENSG00000081019.13	1	113761832	113812378	0.943730560476617	0.932100905079003	100	83
MAGI3	ENSG00000081026.18	1	113390749	113685923	0.243424552799611	0.163704666164497	100	83
CXCL2	ENSG00000081041.8	4	74097035	74099293	0.238922101353938	0.101996397598149	100	83
COL4A4	ENSG00000081052.11	2	227002711	227164113	0.157211463168792	0.054008367653034	100	83
TCF7	ENSG00000081059.19	5	134114711	134148229	0.594776089434872	0.44668660726922	100	83
OSTM1	ENSG00000081087.14	6	108041409	108165854	0.00628769199174504	0.000725242254293377	100	83
CDH7	ENSG00000081138.13	18	65750252	65890341	0.710604943112236	0.644752354087134	100	83
IMPG2	ENSG00000081148.11	3	101222546	101320560	0.0380183461037582	0.00954336487548151	100	83
PCNP	ENSG00000081154.11	3	101574095	101594437	0.0910745311473924	0.0400891957538944	100	83
EXD2	ENSG00000081177.18	14	69191511	69244020	0.256900378464425	0.167020065890965	100	83
ARG2	ENSG00000081181.7	14	67619798	67651720	0.677894603679291	0.554129721850299	100	83
MEF2C	ENSG00000081189.15	5	88717117	88904257	0.609271921123697	0.554568026262068	100	83
PTPRC	ENSG00000081237.18	1	198638671	198757283	0.858783924636261	0.815308867775238	100	83
CACNA1S	ENSG00000081248.10	1	201039512	201112566	0.963607825609894	0.956270103007789	100	83
PKP1	ENSG00000081277.12	1	201283452	201332993	0.29802032676531	0.228913178090933	100	83
UBA5	ENSG00000081307.12	3	132654446	132678097	0.98179160874869	0.97689741135797	100	83
STK17B	ENSG00000081320.10	2	196133566	196176503	0.451924682309576	0.388358758939134	100	83
CDC14B	ENSG00000081377.16	9	96491337	96619830	0.0253299421878059	0.00338842365207804	100	83
ZNF510	ENSG00000081386.12	9	96755865	96778129	0.792060689000541	0.751269720570191	100	83
LRP2	ENSG00000081479.12	2	169127109	169362685	0.806112657576565	0.76577611806677	100	83
ZNF506	ENSG00000081665.13	19	19785839	19821751	0.388560792615615	0.305951016276032	100	83
JMJD4	ENSG00000081692.12	1	227731189	227734816	0.981273216401871	0.97562574389044	100	83
DUSP12	ENSG00000081721.11	1	161749758	161757238	0.303395210316958	0.204582680347231	100	83
AACS	ENSG00000081760.16	12	125065379	125143320	0.738647238186985	0.679266532796264	100	83
KIAA0141	ENSG00000081791.8	5	141923808	141942047	0.946435663226985	0.922305392666776	100	83
CADPS2	ENSG00000081803.15	7	122318425	122886759	0.0691652626374764	0.0330767300930797	100	83
PCDHB4	ENSG00000081818.3	5	141121799	141125623	0.957806387167356	0.952089510282267	100	83
PCDHA6	ENSG00000081842.17	5	140827958	140831224	0.103848730897241	0.0391094274739188	100	83
PCDHGA2	ENSG00000081853.14	5	141338760	141343302	0.860878226357445	0.83013049531413	100	83
HSPB11	ENSG00000081870.11	1	53916574	53945929	0.810675535729551	0.770248795215558	100	83
PHLPP1	ENSG00000081913.13	18	62715450	62980433	0.399014270779898	0.255626781398351	100	83
ATP8B1	ENSG00000081923.11	18	57646426	57803101	0.943729587214706	0.924066716475243	100	83
IL12RB2	ENSG00000081985.10	1	67307364	67396900	0.17728303905666	0.0859437806015681	100	83
SMARCD3	ENSG00000082014.16	7	151238828	151277896	0.493009249140318	0.388774068876165	100	83
WDR70	ENSG00000082068.8	5	37379212	37753435	0.766945269117048	0.735895315148525	100	83
FYB	ENSG00000082074.15	5	39105236	39274528	0.577736120039812	0.532094935974555	100	83
MPP4	ENSG00000082126.17	2	201644870	201698694	0.352144290957544	0.241574421535205	100	83
STRADB	ENSG00000082146.12	2	201388002	201480846	0.278102886908011	0.138568459223012	100	83
BZW1	ENSG00000082153.17	2	200810594	200827338	0.28382088766135	0.177784161265783	100	83
PGR	ENSG00000082175.14	11	101029624	101130524	0.684794111281947	0.562588891439094	100	83
C1QTNF3	ENSG00000082196.20	5	34019448	34043832	0.659037274936655	0.563617612668978	100	83
ME2	ENSG00000082212.12	18	50878734	50954257	0.257052905409521	0.0782462698568826	100	83
C5orf22	ENSG00000082213.17	5	31532266	31555058	0.351014224981849	0.298855165722399	100	83
CCNT2	ENSG00000082258.12	2	134918235	134959342	0.0444128541111188	0.00837404136686618	100	83
FAM135A	ENSG00000082269.16	6	70413063	70561174	0.16375665615191	0.0615258347489289	100	83
EPB41L3	ENSG00000082397.17	18	5392381	5630700	0.615379801116706	0.498367668875735	100	83
COBLL1	ENSG00000082438.15	2	164653624	164843679	0.494271635469586	0.348089467187952	100	83
KCNK2	ENSG00000082482.13	1	215005775	215237093	0.248614717995992	0.163393178964118	100	83
SERTAD4	ENSG00000082497.11	1	210232973	210246631	0.406999647641727	0.318874207418095	100	83
TRAF5	ENSG00000082512.14	1	211326615	211374946	0.874758267700478	0.843174656596742	100	83
MRPL22	ENSG00000082515.17	5	154941070	154969411	0.922271592529977	0.906152969983625	100	83
GEMIN5	ENSG00000082516.8	5	154887416	154938209	0.773723475818084	0.725575754223797	100	83
OPRK1	ENSG00000082556.10	8	53225716	53251697	0.519090465604121	0.443990229430747	100	83
NFE2L1	ENSG00000082641.15	17	48048329	48061487	0.10382313800172	0.0421350198525054	100	83
SEMA5B	ENSG00000082684.14	3	122909193	123028605	0.00360198326062579	0.000301513593895199	100	83
GSK3B	ENSG00000082701.14	3	119821323	120094417	0.636008565190162	0.572868230610349	100	83
ITGB5	ENSG00000082781.11	3	124761948	124901418	0.752145933432004	0.69254613647876	100	83
ERC1	ENSG00000082805.19	12	990609	1495933	0.290031274275809	0.119384317828333	100	83
XPO1	ENSG00000082898.16	2	61477849	61538626	0.0654567578948163	0.0313989560773758	100	83
RNF13	ENSG00000082996.19	3	149812708	149962139	0.954766533825007	0.940769848966001	100	83
TRPM3	ENSG00000083067.22	9	70529063	71446835	0.531599012194706	0.368135484914598	100	83
PALB2	ENSG00000083093.9	16	23603160	23641310	0.998413710385947	0.9981403617508	100	83
DOPEY1	ENSG00000083097.14	6	83067666	83171350	0.450067420636922	0.393874673577632	100	83
LYRM2	ENSG00000083099.10	6	89568144	89638753	0.0765138839165521	0.0141697878044752	100	83
BCKDHB	ENSG00000083123.14	6	80106647	80346270	0.531400435606429	0.41860111158255	100	83
KAT6A	ENSG00000083168.9	8	41929479	42051990	0.651426731846723	0.524400070317871	100	83
ZCCHC6	ENSG00000083223.17	9	86287733	86354454	0.232549189527951	0.0997275680708539	100	83
ULK2	ENSG00000083290.19	17	19770830	19867936	0.726873876581094	0.666033295843106	100	83
TNPO1	ENSG00000083312.17	5	72816566	72916733	0.340818856474497	0.224229174465706	100	83
PLOD1	ENSG00000083444.16	1	11934205	11975538	0.882857323167632	0.846378027659591	100	83
P2RX5	ENSG00000083454.21	17	3672199	3696404	0.396412727491774	0.30262180458695	100	83
ITGAE	ENSG00000083457.11	17	3714628	3801243	0.0792914392069323	0.0234018897199757	100	83
DIS3	ENSG00000083520.14	13	72752169	72782058	0.896951702735563	0.857186441408418	100	83
PIBF1	ENSG00000083535.15	13	72782097	73016461	0.926438040676559	0.889538899620607	100	83
TDRD3	ENSG00000083544.13	13	60396457	60573878	0.667957451556923	0.601400883038546	100	83
NUFIP1	ENSG00000083635.7	13	44939249	44989483	0.582204875972548	0.508532698310003	100	83
PDS5B	ENSG00000083642.18	13	32586427	32778019	0.175536769873273	0.0869202975568441	100	83
OXCT1	ENSG00000083720.12	5	41730065	41870519	0.388790245956373	0.288501639175994	100	83
CYLD	ENSG00000083799.17	16	50742050	50801935	0.44012079937416	0.311847571050859	100	83
SLC27A5	ENSG00000083807.9	19	58479512	58512065	0.467947197306184	0.319744694639621	100	83
ZNF324	ENSG00000083812.11	19	58467045	58474016	0.577376696632439	0.474365285047951	100	83
ZNF671	ENSG00000083814.13	19	57719751	57727624	0.287951189631942	0.191947184654848	100	83
ZNF416	ENSG00000083817.8	19	57571566	57578098	0.656858534011099	0.539256651940454	100	83
ZNF586	ENSG00000083828.15	19	57769655	57819740	0.201656851886036	0.0562628902149751	100	83
ZNF446	ENSG00000083838.15	19	58475764	58481230	0.0497635393842791	0.0167993544640527	100	83
ZNF264	ENSG00000083844.10	19	57191500	57222846	0.272769158889523	0.139751964573668	100	83
RPS5	ENSG00000083845.8	19	58386400	58394806	0.223182989890651	0.114947231610009	100	83
FAT1	ENSG00000083857.13	4	186587783	186726722	0.171936177835485	0.0681899479519933	100	83
YTHDC1	ENSG00000083896.12	4	68310387	68350089	0.996386883991851	0.995689109429649	100	83
CHMP2B	ENSG00000083937.8	3	87227271	87255548	0.725651011626249	0.665621831100824	100	83
SMAP2	ENSG00000084070.11	1	40344850	40423326	0.665123325452269	0.595861865492453	100	83
PPIE	ENSG00000084072.16	1	39692182	39763914	0.255427439528216	0.148790958520254	100	83
ZMPSTE24	ENSG00000084073.8	1	40258107	40294184	0.643997952159986	0.542829719674378	100	83
STARD7	ENSG00000084090.13	2	96184859	96208415	0.443869719506665	0.265810206757063	100	83
NOA1	ENSG00000084092.6	4	56963370	56978639	0.370459546870407	0.211385221775928	100	83
REST	ENSG00000084093.16	4	56907876	56935844	0.448741456701589	0.34860085055289	100	83
HAL	ENSG00000084110.10	12	95972662	95996365	0.614153346152668	0.528578138768244	100	83
SSH1	ENSG00000084112.14	12	108778272	108857590	0.24099889726274	0.125021307802832	100	83
GSTP1	ENSG00000084207.15	11	67583595	67586660	0.686739582908562	0.554408359958357	100	83
APLP2	ENSG00000084234.16	11	130069837	130144811	0.903414169101165	0.867688343672058	100	83
FAM234B	ENSG00000084444.13	12	13044284	13142521	0.22262390318249	0.0642195627416195	100	83
SLCO1A2	ENSG00000084453.16	12	21264600	21419594	0.562513085581914	0.45942373420561	100	83
WBP11	ENSG00000084463.7	12	14784579	14803540	0.505484166999917	0.339259141634177	100	83
EIF3I	ENSG00000084623.11	1	32222019	32231604	0.829655529808088	0.778466697588792	100	83
NKAIN1	ENSG00000084628.9	1	31179745	31239554	0.288907697508334	0.196168217695272	100	83
COL16A1	ENSG00000084636.17	1	31652247	31704319	0.0832859854636574	0.0160144066225433	100	83
TXLNA	ENSG00000084652.15	1	32179686	32198285	0.847838386483449	0.813988915059427	100	83
NCOA1	ENSG00000084676.15	2	24491914	24770702	0.0829557872116461	0.0268487794290365	100	83
AGBL5	ENSG00000084693.15	2	27042364	27070471	0.502146548486333	0.382694143408662	100	83
EFR3B	ENSG00000084710.13	2	25042130	25159137	0.705012628513881	0.604872988952966	100	83
KIF3C	ENSG00000084731.14	2	25926596	25982749	0.439518645329766	0.308606119575656	100	83
RAB10	ENSG00000084733.10	2	26034110	26137454	0.913515021637894	0.886994873492645	100	83
GCKR	ENSG00000084734.8	2	27496842	27523684	0.372574146508856	0.278299863959178	100	83
HADHA	ENSG00000084754.10	2	26190635	26244726	0.944743241039191	0.910182594727088	100	83
MAPRE3	ENSG00000084764.10	2	26970612	27027196	0.258394597234469	0.105995714287806	100	83
CAD	ENSG00000084774.13	2	27217390	27243943	0.582357523676258	0.491266956668849	100	83
CD59	ENSG00000085063.14	11	33702668	33736445	0.117051989068772	0.0288722197576709	100	83
CD82	ENSG00000085117.11	11	44564427	44620363	0.384401815692748	0.271143226147039	100	83
AK6	ENSG00000085231.13	5	69350984	69355953	0.658243250279005	0.546453344862258	100	83
FCN1	ENSG00000085265.10	9	134905890	134917963	0.620299123338863	0.514145721314398	100	83
MYNN	ENSG00000085274.15	3	169772831	169789716	0.314193387934346	0.158301428876317	100	83
MECOM	ENSG00000085276.17	3	169083499	169663618	0.352009140595696	0.268232109154083	100	83
SCAMP1	ENSG00000085365.17	5	78360583	78479071	0.109584091907991	0.0439284591468401	100	83
PREP	ENSG00000085377.13	6	105277565	105403084	0.570687991675633	0.495941873630455	100	83
HACE1	ENSG00000085382.11	6	104728093	104859919	0.104884868556071	0.04367134278673	100	83
SEH1L	ENSG00000085415.15	18	12947133	12987536	0.808423201083907	0.745481849355733	100	83
WDR47	ENSG00000085433.15	1	108970214	109042113	0.0649989686794708	0.0145854966798753	100	83
WDFY1	ENSG00000085449.14	2	223855716	223945387	0.289869434786938	0.174767785387595	100	83
OVGP1	ENSG00000085465.12	1	111414314	111427777	0.963896123761854	0.953410770640527	100	83
SLC25A24	ENSG00000085491.15	1	108134036	108199925	0.0651437884869984	0.0409005738432553	100	83
MAP3K4	ENSG00000085511.19	6	161022194	161117385	0.135761699345897	0.06692058044994	100	83
PILRA	ENSG00000085514.15	7	100373445	100400099	0.000352226275934233	6.16793861733764e-06	100	83
IGSF9	ENSG00000085552.16	1	159927039	159945604	0.613617197795283	0.528918211354739	100	83
ABCB1	ENSG00000085563.14	7	87503633	87713323	0.0685964895990287	0.0208681421012308	100	83
ZNF213	ENSG00000085644.13	16	3129777	3142805	0.545014197858268	0.441169118657129	100	83
AKR1B1	ENSG00000085662.13	7	134442350	134459252	0.278296335023797	0.196965614195686	100	83
CPNE3	ENSG00000085719.12	8	86514427	86561498	0.711781125850227	0.666712085086915	100	83
RRN3	ENSG00000085721.12	16	15060022	15094317	0.38424109001996	0.309567108411155	100	83
CTTN	ENSG00000085733.15	11	70398489	70436584	0.00375236418118273	0.000405847108456525	100	83
WNT11	ENSG00000085741.12	11	76186325	76210736	0.000393641804849989	4.35274126267672e-06	100	83
MTIF2	ENSG00000085760.14	2	55236595	55269347	0.149663387913643	0.103117211724016	100	83
DDHD2	ENSG00000085788.13	8	38225218	38262833	0.269735821091651	0.156125460799801	100	83
TTC39A	ENSG00000085831.15	1	51287258	51345116	0.563219884510076	0.486886070309076	100	83
EPS15	ENSG00000085832.16	1	51354263	51519328	0.830328553997894	0.795896997020226	100	83
ORC1	ENSG00000085840.12	1	52372829	52404459	0.734058288083908	0.695334657988581	100	83
MGST2	ENSG00000085871.8	4	139665768	139740745	0.744188602881069	0.671597158665063	100	83
CHERP	ENSG00000085872.14	19	16517889	16542530	0.963030086368282	0.949660119304042	100	83
ATG16L1	ENSG00000085978.21	2	233210051	233295674	0.802134266949312	0.776400709814685	100	83
USP40	ENSG00000085982.13	2	233475520	233566782	0.0601822491469886	0.0082067832410258	100	83
POMGNT1	ENSG00000085998.13	1	46188682	46198443	0.255103143613499	0.100132038864848	100	83
RAD54L	ENSG00000085999.11	1	46247688	46274717	0.0785033810561038	0.00999338708008311	100	83
MAST2	ENSG00000086015.20	1	45786987	46036124	0.0712726120381681	0.0176517846824345	100	83
DNAJA1	ENSG00000086061.15	9	33025211	33039907	0.303349315305293	0.159353009168132	100	83
B4GALT1	ENSG00000086062.12	9	33104082	33167356	0.803492521830273	0.721653554649405	100	83
CHMP5	ENSG00000086065.13	9	33264879	33282069	0.429028816962035	0.342251128285275	100	83
NFX1	ENSG00000086102.18	9	33290511	33371157	0.120641952285928	0.0708102791754221	100	83
AQP6	ENSG00000086159.12	12	49967239	49977139	0.690512843918223	0.549083420809	100	83
DIMT1	ENSG00000086189.9	5	62387254	62403939	0.976634719590517	0.971947025397885	100	83
IPO11	ENSG00000086200.16	5	62403972	62628582	0.405305688637892	0.255723230842018	100	83
FOLH1	ENSG00000086205.16	11	49146635	49208670	0.0594339091358876	0.0321172778613329	100	83
EIF2AK1	ENSG00000086232.12	7	6022244	6059230	0.309667510593239	0.182376080514991	100	83
NME8	ENSG00000086288.11	7	37848597	37900401	0.602428654862664	0.500176201222004	100	83
EPDR1	ENSG00000086289.11	7	37920561	37951941	0.296874185468297	0.206757372174711	100	83
SNX10	ENSG00000086300.15	7	26291895	26374329	0.65370559771554	0.578380320847891	100	83
SEPHS1	ENSG00000086475.14	10	13317424	13348298	0.304707603437182	0.208332288201084	100	83
MRPL28	ENSG00000086504.15	16	367384	370527	0.0834073828236606	0.0132000673802799	100	83
HBQ1	ENSG00000086506.2	16	180453	181181	0.234828776136591	0.130739911709734	100	83
ITPKC	ENSG00000086544.2	19	40717103	40740855	0.748225633040534	0.698872423655027	100	83
CEACAM6	ENSG00000086548.8	19	41750977	41772208	0.815392026846445	0.777138736688096	100	83
FAT2	ENSG00000086570.12	5	151504093	151568944	0.960334208415337	0.947119062140589	100	83
RBM22	ENSG00000086589.11	5	150690794	150701107	0.0196483558049701	0.00199057686764738	100	83
TMED2	ENSG00000086598.10	12	123585562	123598577	0.882945901776409	0.852681419824714	100	83
ERO1B	ENSG00000086619.13	1	236215555	236281985	0.136280438460776	0.0692852147219456	100	83
ZFAND6	ENSG00000086666.18	15	80059568	80138393	0.627804131894487	0.568337376259784	100	83
LAT2	ENSG00000086730.16	7	74199652	74229834	0.871863972216613	0.836229563494065	100	83
ZW10	ENSG00000086827.8	11	113733187	113773811	0.957151760641454	0.946970448112573	100	83
ALG9	ENSG00000086848.14	11	111782195	111871581	0.317008503853429	0.209616785915963	100	83
MYBPC2	ENSG00000086967.9	19	50432903	50466321	0.60490756447017	0.531695242884385	100	83
NOX4	ENSG00000086991.12	11	89324356	89498187	0.204253827358613	0.0802589965366001	100	83
ACOX3	ENSG00000087008.15	4	8366282	8440723	0.52123602244222	0.414800885106997	100	83
MTMR2	ENSG00000087053.18	11	95832882	95925315	0.888033004607917	0.858017866093286	100	83
PPP1R15A	ENSG00000087074.7	19	48872392	48876057	0.605031873448654	0.512118768295452	100	83
HSD17B14	ENSG00000087076.8	19	48813017	48836678	0.351758782284545	0.251256770502227	100	83
TRIP6	ENSG00000087077.13	7	100867138	100873454	0.340432356533977	0.2462021105525	100	83
ACHE	ENSG00000087085.13	7	100889994	100896974	0.23692574861705	0.10701183399523	100	83
FTL	ENSG00000087086.14	19	48965301	48966878	0.693190245429583	0.602005413232241	100	83
SRRT	ENSG00000087087.18	7	100875126	100888664	0.801780825533287	0.727718735960864	100	83
BAX	ENSG00000087088.19	19	48954877	48961798	0.997025954305296	0.996084129725197	100	83
NLK	ENSG00000087095.12	17	28041737	28196381	0.541301015267667	0.451941651212874	100	83
PIGS	ENSG00000087111.20	17	28553383	28571872	0.150232828044612	0.0524955483627247	100	83
ADAMTS2	ENSG00000087116.14	5	179110851	179345430	0.331665551951321	0.198104848983156	100	83
ATXN7L3	ENSG00000087152.15	17	44191805	44200113	0.460042601909691	0.336094618349592	100	83
PGS1	ENSG00000087157.18	17	78378640	78425114	0.0605521674220102	0.0281251778556437	100	83
PSMC5	ENSG00000087191.12	17	63827672	63832026	0.952214705776784	0.944606006144277	100	83
UIMC1	ENSG00000087206.16	5	176905005	177022602	0.400912581155848	0.22437344848845	100	83
CETP	ENSG00000087237.10	16	56961850	56983845	0.85354031033265	0.787831355256483	100	83
MMP2	ENSG00000087245.12	16	55389700	55506691	0.662499028526538	0.544379011337898	100	83
MT3	ENSG00000087250.8	16	56589074	56591088	0.407254847397843	0.279221160704827	100	83
LPCAT2	ENSG00000087253.12	16	55508998	55586670	0.330385647530542	0.188679613464591	100	83
GNAO1	ENSG00000087258.14	16	56191347	56357457	0.082965415835429	0.0356609809397297	100	83
OGFOD1	ENSG00000087263.16	16	56451490	56479100	0.200820479654464	0.0777144613589006	100	83
SH3BP2	ENSG00000087266.15	4	2793023	2841098	0.819253890114358	0.788711354811146	100	83
NOP14	ENSG00000087269.15	4	2938143	2963385	0.0044315795684803	0.000218248999928962	100	83
ADD1	ENSG00000087274.16	4	2843857	2930076	0.792999152909104	0.738753469088647	100	83
L2HGDH	ENSG00000087299.11	14	50237563	50312325	0.997868473718855	0.997345225320163	100	83
TXNDC16	ENSG00000087301.8	14	52430590	52552522	0.315116268494962	0.213351847926916	100	83
C14orf166	ENSG00000087302.8	14	51989475	52010691	0.205684812362504	0.134739645983068	100	83
NID2	ENSG00000087303.17	14	52010876	52069228	0.498340738639536	0.375344520857366	100	83
GMCL1	ENSG00000087338.4	2	69829642	69881396	0.663116452752126	0.611536449584329	100	83
SF3B2	ENSG00000087365.15	11	66050729	66069308	0.587516521474652	0.446031236675826	100	83
KLHL42	ENSG00000087448.9	12	27780020	27803040	0.123688863492223	0.0661811047672614	100	83
GNAS	ENSG00000087460.24	20	58840845	58911192	0.981812160333607	0.97699520979378	100	83
DNM1L	ENSG00000087470.17	12	32679200	32745650	0.380131590358972	0.275662255989384	100	83
PTHLH	ENSG00000087494.15	12	27958084	27972705	0.689858656231555	0.626211114185444	100	83
PHACTR3	ENSG00000087495.16	20	59577509	59847711	0.743336538737771	0.647814787490281	100	83
ERGIC2	ENSG00000087502.17	12	29337352	29381189	0.923326788296163	0.913414954896119	100	83
TFAP2C	ENSG00000087510.6	20	56629302	56639283	0.101906474578648	0.0194198518542494	100	83
AURKA	ENSG00000087586.17	20	56369389	56392337	0.535508328291754	0.449739540485749	100	83
CASS4	ENSG00000087589.16	20	56412112	56460387	0.836533808059121	0.785980549019978	100	83
AAMDC	ENSG00000087884.14	11	77821109	77918432	0.0885996986456496	0.0247911210928226	100	83
RFX2	ENSG00000087903.12	19	5993164	6199572	0.294693539875519	0.140868886753091	100	83
METTL2A	ENSG00000087995.15	17	62423867	62450822	0.244330832338071	0.182806681108058	100	83
SULT2B1	ENSG00000088002.11	19	48552075	48599425	0.00131004757398557	2.3451669510493e-06	100	83
ALG6	ENSG00000088035.15	1	63367590	63438562	0.226703671050323	0.127746688613303	100	83
CNOT3	ENSG00000088038.17	19	54137728	54154455	0.515688679595917	0.397443778309524	100	83
GP6	ENSG00000088053.11	19	55013705	55038264	0.0363075435344717	0.0116938022418112	100	83
PTPN4	ENSG00000088179.8	2	119759631	119983818	0.0168993259609513	0.00424445695287088	100	83
DDX18	ENSG00000088205.12	2	117814650	117832379	0.775925868768716	0.730732286993603	100	83
KHSRP	ENSG00000088247.17	19	6413348	6424794	0.308494827724743	0.178674986599808	100	83
GNA11	ENSG00000088256.8	19	3094410	3124004	0.914318994477639	0.892301987832919	100	83
ASAP3	ENSG00000088280.18	1	23428563	23484568	0.330145328614169	0.21345791840673	100	83
EDEM2	ENSG00000088298.12	20	35115357	35147364	0.222465626070728	0.127794093260317	100	83
DNMT3B	ENSG00000088305.18	20	32762385	32809356	0.471233947716708	0.355708592219201	100	83
REM1	ENSG00000088320.3	20	31475293	31484905	0.193637370727746	0.0310870145953967	100	83
TPX2	ENSG00000088325.15	20	31739271	31801805	0.297077869859872	0.132520533528472	100	83
PDRG1	ENSG00000088356.5	20	31944964	31952092	0.101011552836276	0.0287844227267591	100	83
EPB41L1	ENSG00000088367.21	20	36091504	36232799	0.300381055930743	0.211186550894522	100	83
DOCK9	ENSG00000088387.18	13	98793429	99086625	0.29415454628883	0.142684692500308	100	83
ANKRD10	ENSG00000088448.14	13	110878540	110915069	0.226118591652942	0.144085050648374	100	83
TGDS	ENSG00000088451.10	13	94574051	94596257	0.187120472030207	0.0886986795202284	100	83
DOCK3	ENSG00000088538.12	3	50675241	51384198	0.812889958557767	0.723024829449309	100	83
C3orf18	ENSG00000088543.14	3	50558025	50570930	0.0109057284157645	0.00101846480347861	100	83
COQ9	ENSG00000088682.13	16	57447529	57461275	0.844030294041216	0.805100989532831	100	83
KIF9	ENSG00000088727.12	3	47228026	47283451	0.07710959155947	0.00358087867583139	100	83
ARHGAP28	ENSG00000088756.12	18	6729718	6915716	0.230657348882428	0.0710282700319412	100	83
CRLS1	ENSG00000088766.11	20	6006090	6040053	0.144684653173186	0.0479588732937592	100	83
PPP1R13B	ENSG00000088808.16	14	103733752	103847590	0.360943501394654	0.222190316980017	100	83
ATRN	ENSG00000088812.17	20	3471040	3651122	0.0253903210297662	0.00135090995440352	100	83
SMOX	ENSG00000088826.17	20	4120980	4187747	0.309783664107449	0.141551419818558	100	83
SIGLEC1	ENSG00000088827.12	20	3686970	3707128	0.0437893171519192	0.0192239323297762	100	83
FKBP1A	ENSG00000088832.16	20	1368978	1393172	0.655848547654335	0.618301607714403	100	83
NSFL1C	ENSG00000088833.17	20	1442162	1467692	0.850072120522366	0.820099434988476	100	83
SLC4A11	ENSG00000088836.12	20	3227417	3239190	0.55266420807461	0.404214028420026	100	83
C20orf194	ENSG00000088854.12	20	3249305	3407625	0.161560060207751	0.0660316036820496	100	83
ZNF343	ENSG00000088876.11	20	2481817	2524702	0.688001103574049	0.61985665803362	100	83
EBF4	ENSG00000088881.20	20	2692878	2760108	0.195632116415942	0.0815528266387308	100	83
CPXM1	ENSG00000088882.7	20	2794069	2800637	0.605168469869335	0.550116702437474	100	83
MAVS	ENSG00000088888.17	20	3846799	3876123	0.47651164312808	0.365535119084212	100	83
LZTS3	ENSG00000088899.14	20	3162617	3173592	0.867599432374775	0.842791719667773	100	83
XRN2	ENSG00000088930.7	20	21326279	21389827	0.0973101562800197	0.0287686762775955	100	83
KIZ	ENSG00000088970.15	20	21125983	21246622	0.0701059645647084	0.0228565710512225	100	83
DYNLL1	ENSG00000088986.10	12	120469850	120498493	0.997925193525059	0.997313329732423	100	83
TESC	ENSG00000088992.17	12	117038923	117099479	0.0993377016332841	0.0405887837668232	100	83
SNX5	ENSG00000089006.16	20	17941597	17968912	0.21150248925409	0.107692011629989	100	83
RPL6	ENSG00000089009.15	12	112405199	112411442	0.298980767378387	0.16471203938871	100	83
SIRPG	ENSG00000089012.14	20	1629152	1657779	0.497138452280788	0.449866662637344	100	83
MAPKAPK5	ENSG00000089022.13	12	111843103	111902238	0.136517099104396	0.0370700260972656	100	83
P2RX7	ENSG00000089041.16	12	121132819	121188032	0.606659683166545	0.531239002729482	100	83
ESF1	ENSG00000089048.14	20	13714322	13784886	0.238745271187486	0.127640662963488	100	83
RBBP9	ENSG00000089050.15	20	18486540	18497243	0.103743800589863	0.0377131103951786	100	83
ANAPC5	ENSG00000089053.12	12	121308357	121399896	0.248879657233546	0.131895875998592	100	83
SLC23A2	ENSG00000089057.14	20	4852356	5010293	0.173379389449799	0.0928777235196175	100	83
SLC8B1	ENSG00000089060.11	12	113298759	113359493	0.398957329249332	0.297184830069444	100	83
TMEM230	ENSG00000089063.14	20	5068232	5113103	0.701466309967546	0.639287143722288	100	83
DZANK1	ENSG00000089091.16	20	18383367	18467126	0.0734333785861322	0.0278874815960925	100	83
KDM2B	ENSG00000089094.18	12	121429097	121580791	0.629333698294861	0.561564389565595	100	83
CFAP61	ENSG00000089101.17	20	20056618	20360702	0.402965692786116	0.231658973225877	100	83
TASP1	ENSG00000089123.15	20	13389392	13638940	0.350872319417745	0.254992111302143	100	83
OAS1	ENSG00000089127.12	12	112906777	112933222	0.11816699842491	0.0633721303737693	100	83
GCN1	ENSG00000089154.10	12	120127203	120194710	0.160852966931806	0.0670957084543622	100	83
RPLP0	ENSG00000089157.15	12	120196686	120201235	0.0198784802540793	0.00663106500473142	100	83
PXN	ENSG00000089159.16	12	120210520	120265771	0.452650044671012	0.366565040906248	100	83
SIRT4	ENSG00000089163.4	12	120302316	120313237	0.0482632973660952	0.00451885757143241	100	83
RPH3A	ENSG00000089169.14	12	112570380	112898881	0.354509799996775	0.160811670461935	100	83
KIF16B	ENSG00000089177.18	20	16272104	16573434	0.143913146100704	0.0314316663731921	100	83
TRMT6	ENSG00000089195.14	20	5937235	5950558	0.406650063396571	0.234102380403201	100	83
CHGB	ENSG00000089199.9	20	5911430	5925361	0.170479503166314	0.0677227882266347	100	83
PEBP1	ENSG00000089220.4	12	118136027	118145584	0.132889832430595	0.0667802922057981	100	83
BRAP	ENSG00000089234.15	12	111642146	111685986	0.0146263678767199	0.00222048509256681	100	83
ERP29	ENSG00000089248.6	12	112013316	112023451	0.0022289045775541	3.33764857196524e-06	100	83
NOS1	ENSG00000089250.18	12	117208142	117452170	0.512036272829145	0.366037037616029	100	83
FUS	ENSG00000089280.18	16	31180110	31194871	0.312314083485607	0.106621772614104	100	83
FXYD5	ENSG00000089327.14	19	35154730	35169883	0.119176001832063	0.0658605070453659	100	83
ZNF302	ENSG00000089335.20	19	34677639	34686397	0.689449295516394	0.62333070095869	100	83
GRAMD1A	ENSG00000089351.14	19	34994784	35026471	0.993198256064383	0.99040971505883	100	83
FXYD3	ENSG00000089356.18	19	35115879	35124324	0.144729837269425	0.0601071070730094	100	83
CDIP1	ENSG00000089486.16	16	4510675	4538828	0.0408731171986936	0.00796055684643842	100	83
CMTM1	ENSG00000089505.17	16	66566393	66579137	0.0278818330461164	0.00846330459577671	100	83
KCNH4	ENSG00000089558.8	17	42156891	42181278	0.532508641011727	0.453242350656294	100	83
GANAB	ENSG00000089597.16	11	62624826	62646726	0.938104214862193	0.916172575929895	100	83
GMIP	ENSG00000089639.10	19	19629476	19643667	0.860085594687952	0.822473583328533	100	83
BIRC5	ENSG00000089685.14	17	78214186	78225636	0.884394604364962	0.848841473586416	100	83
LAG3	ENSG00000089692.8	12	6772519	6778453	0.310987384022816	0.22924670641086	100	83
MLF2	ENSG00000089693.10	12	6747996	6767475	0.186996814980939	0.0939174821719131	100	83
OTUB2	ENSG00000089723.9	14	94026329	94048290	0.498315804481625	0.336407172307774	100	83
DDX24	ENSG00000089737.16	14	94048931	94081245	0.350123758674657	0.270284705219273	100	83
ZBTB25	ENSG00000089775.11	14	64449106	64505213	0.224976502086096	0.116163597042389	100	83
NECAP1	ENSG00000089818.17	12	8076939	8097859	0.515651602505694	0.402745098157546	100	83
ANKRD24	ENSG00000089847.12	19	4183354	4224814	0.201205592140835	0.125819316803029	100	83
DHX32	ENSG00000089876.11	10	125836554	125896436	0.0576526843441409	0.0193059438867462	100	83
RCOR1	ENSG00000089902.9	14	102592661	102730576	0.74835879119943	0.707634036198081	100	83
GPATCH2L	ENSG00000089916.17	14	76151916	76254342	0.76143959836384	0.722721885953711	100	83
LTBP4	ENSG00000090006.17	19	40592883	40629818	0.847442139318771	0.823939403944452	100	83
BLVRB	ENSG00000090013.9	19	40447789	40465840	0.606428365160299	0.470802591332478	100	83
SLC9A1	ENSG00000090020.10	1	27098815	27166981	0.341361024837029	0.197805478323648	100	83
SPTLC1	ENSG00000090054.13	9	92031999	92115384	0.512817967496142	0.437286902582153	100	83
PAPOLA	ENSG00000090060.17	14	96502373	96567111	0.0589052154743344	0.0178204086689454	100	83
CCNK	ENSG00000090061.17	14	99481169	99535044	0.139319992279042	0.0749890691137504	100	83
PCBP4	ENSG00000090097.21	3	51957505	51968410	0.957748755078801	0.945662080091426	100	83
RGS1	ENSG00000090104.11	1	192575727	192580031	0.0333714662892362	0.00545891439726015	100	83
YPEL3	ENSG00000090238.11	16	30092314	30096244	0.454637452305623	0.300322181526695	100	83
MRPS33	ENSG00000090263.15	7	141002610	141015228	0.355392236548893	0.148365005825408	100	83
NDUFB2	ENSG00000090266.12	7	140696821	140706646	0.96080624615807	0.953022260014736	100	83
NUDC	ENSG00000090273.13	1	26902282	26946862	0.130573258072776	0.0314627138547542	100	83
MAEA	ENSG00000090316.15	4	1289851	1340137	0.187089124433007	0.0645831235131597	100	83
ICAM1	ENSG00000090339.8	19	10270835	10285800	0.905292583392978	0.858354597131548	100	83
STRN4	ENSG00000090372.14	19	46719507	46746994	0.652432008064067	0.555095076275104	100	83
IRAK3	ENSG00000090376.10	12	66188879	66254622	0.875983649899973	0.851657418244519	100	83
LYZ	ENSG00000090382.6	12	69348341	69354234	0.344605022289316	0.20338340580526	100	83
MUL1	ENSG00000090432.6	1	20499448	20508161	0.510043098659707	0.35636292498326	100	83
TFAP4	ENSG00000090447.11	16	4257186	4273075	0.73723806396995	0.675577494351079	100	83
PDCD7	ENSG00000090470.14	15	65117379	65133836	0.44741578014729	0.307350504279738	100	83
SPG21	ENSG00000090487.10	15	64963021	64990310	0.631432723782646	0.404311291917631	100	83
FETUB	ENSG00000090512.11	3	186635969	186653141	0.0443649864765274	0.013906487055093	100	83
DNAJB11	ENSG00000090520.11	3	186567403	186585800	0.207081675713669	0.106527823291051	100	83
P3H2	ENSG00000090530.9	3	189956728	190122437	0.395990824188865	0.276724763329641	100	83
THPO	ENSG00000090534.17	3	184371935	184378144	0.912144321394253	0.870152862377158	100	83
CHRD	ENSG00000090539.15	3	184380073	184389829	0.77110075966935	0.689646173104394	100	83
FLT3LG	ENSG00000090554.12	19	49474207	49486231	0.155256821340726	0.0764072834684018	100	83
RAB11FIP3	ENSG00000090565.15	16	425619	523011	0.610282037054699	0.480084404962233	100	83
GNPTG	ENSG00000090581.9	16	1351923	1363204	0.781253149750574	0.685677309700075	100	83
ZNF268	ENSG00000090612.20	12	133181409	133214831	0.0180623812285894	0.00634445224019892	100	83
GOLGA3	ENSG00000090615.14	12	132768909	132828858	0.770918731565401	0.742118238722837	100	83
PABPC4	ENSG00000090621.13	1	39560816	39576790	0.300299529140287	0.238904419790498	100	83
CD209	ENSG00000090659.17	19	7739994	7747564	0.0881052021265058	0.0209215825764034	100	83
CERS4	ENSG00000090661.11	19	8206736	8262421	0.956510531409045	0.938146997243026	100	83
MCOLN1	ENSG00000090674.15	19	7522626	7534003	0.343217742610757	0.247059047292004	100	83
USP48	ENSG00000090686.15	1	21678298	21783606	0.0253422381917504	0.00644559289615579	100	83
PDPR	ENSG00000090857.13	16	70113626	70162537	0.834777937306176	0.792336559053133	100	83
AARS	ENSG00000090861.15	16	70252295	70289543	0.997539993421906	0.996622698397728	100	83
GLG1	ENSG00000090863.11	16	74447427	74607144	0.487816021573051	0.317118351623326	100	83
TNRC6A	ENSG00000090905.18	16	24610209	24827632	0.224644823571275	0.14491478795234	100	83
PLEKHG2	ENSG00000090924.14	19	39412585	39428415	0.0544341123465752	0.00321387530090129	100	83
DLL3	ENSG00000090932.10	19	39498895	39508481	0.29588744647498	0.209945902820089	100	83
NAT14	ENSG00000090971.4	19	55485004	55487568	0.309156619093502	0.144284467006253	100	83
PITPNM2	ENSG00000090975.12	12	122983480	123150015	0.949819791615833	0.935944002361857	100	83
EXOC1	ENSG00000090989.17	4	55853616	55905034	0.466894920417055	0.359264434604931	100	83
RBM27	ENSG00000091009.7	5	146203600	146289132	0.951923729142129	0.937235221246682	100	83
OSBPL8	ENSG00000091039.16	12	76351797	76559809	0.36498208098759	0.248083816334455	100	83
DTX2	ENSG00000091073.19	7	76461676	76505994	0.349661559155155	0.240240739546275	100	83
NLRC4	ENSG00000091106.18	2	32224453	32265854	0.0534023814637969	0.012309615848983	100	83
PUS7	ENSG00000091127.13	7	105439661	105522267	0.0194927832544992	0.00427341998531171	100	83
NRCAM	ENSG00000091129.19	7	108147623	108456717	0.829076740590069	0.773532901413711	100	83
LAMB1	ENSG00000091136.13	7	107923803	108003255	0.196512972155837	0.0845239714751745	100	83
SLC26A4	ENSG00000091137.11	7	107660635	107717809	0.662638657364946	0.584554228453684	100	83
DLD	ENSG00000091140.13	7	107890970	107931730	0.702038959303299	0.614813055884528	100	83
WDR7	ENSG00000091157.13	18	56651675	57036606	0.291027229140475	0.216585297856798	100	83
TXNL1	ENSG00000091164.12	18	56597208	56651600	0.587065559954877	0.482114139382718	100	83
ABCC6	ENSG00000091262.15	16	16148928	16223522	0.119890537444296	0.0357507092263876	100	83
CMTM6	ENSG00000091317.7	3	32481312	32503408	0.628626600384253	0.575953737808238	100	83
ITGA6	ENSG00000091409.14	2	172427354	172506282	0.128057900125439	0.0526356964974164	100	83
RAPGEF4	ENSG00000091428.17	2	172735274	173052893	0.122854309046922	0.0275767648604911	100	83
MAP3K20	ENSG00000091436.16	2	173075435	173268010	0.928377489804185	0.906370279266729	100	83
FH	ENSG00000091483.6	1	241497603	241519761	0.73759879259671	0.647197179451814	100	83
SEL1L3	ENSG00000091490.10	4	25747427	25863760	0.212508569437307	0.14838094486805	100	83
TF	ENSG00000091513.14	3	133745956	133779006	0.604855437604421	0.566605540293748	100	83
CDV3	ENSG00000091527.15	3	133573730	133590261	0.670478441687606	0.635083261710001	100	83
MYO15A	ENSG00000091536.16	17	18118582	18179802	0.0269081040711001	0.00431336110604964	100	83
ALKBH5	ENSG00000091542.8	17	18183078	18209954	0.25153698461148	0.127201622362484	100	83
APOH	ENSG00000091583.10	17	66212033	66256525	0.649495609038409	0.571699653611126	100	83
NLRP1	ENSG00000091592.15	17	5499427	5619424	0.503987609747982	0.377660653201026	100	83
PITPNM3	ENSG00000091622.15	17	6451470	6556494	0.100746655188853	0.031747209723647	100	83
SPAG7	ENSG00000091640.7	17	4959226	4967872	0.06183960732605	0.00537731190969611	100	83
ORC6	ENSG00000091651.8	16	46689643	46698394	0.948347044466528	0.932147356320907	100	83
ZFHX4	ENSG00000091656.15	8	76681219	76867285	0.982173185323583	0.972606415235108	100	83
SLC17A6	ENSG00000091664.7	11	22338246	22379503	0.270824905036887	0.149396482807906	100	83
CPA1	ENSG00000091704.9	7	130380339	130388114	0.325172875599012	0.179456298746681	100	83
ZC3HC1	ENSG00000091732.15	7	130018286	130051451	0.880719086794073	0.840873119608105	100	83
ESR1	ENSG00000091831.22	6	151656691	152129619	0.617718487347861	0.433363221258673	100	83
RGS17	ENSG00000091844.7	6	153004459	153131249	0.0153602390628537	0.000383811748385786	100	83
ANGPT2	ENSG00000091879.13	8	6499651	6563409	0.712688708977332	0.608668232113999	100	83
TMEM101	ENSG00000091947.9	17	44011188	44023946	0.528247306888129	0.43825267928779	100	83
CD200	ENSG00000091972.18	3	112332841	112362812	0.298210237144291	0.0967561491285169	100	83
CCDC80	ENSG00000091986.15	3	112596794	112649530	0.551715106858477	0.420066303383858	100	83
PSME1	ENSG00000092010.14	14	24136158	24138964	0.820964181908264	0.7441519364099	100	83
PPP2R3C	ENSG00000092020.10	14	35085467	35122517	0.0177427169549875	0.00207919300868512	100	83
HAUS4	ENSG00000092036.18	14	22946228	22957161	0.510990394985878	0.42969021899654	100	83
JPH4	ENSG00000092051.16	14	23568074	23578800	0.125606522155153	0.0659699951974021	100	83
MYH7	ENSG00000092054.12	14	23412738	23435718	0.802012952087279	0.747108395980465	100	83
CEBPE	ENSG00000092067.5	14	23117304	23119616	0.0878135369278712	0.0505773761106365	100	83
SLC7A8	ENSG00000092068.19	14	23125295	23183674	0.27909543289539	0.189622233322148	100	83
OSGEP	ENSG00000092094.10	14	20446668	20455105	0.516737020983288	0.288580515854878	100	83
SLC22A17	ENSG00000092096.16	14	23346306	23352912	0.887856512943031	0.864475117383962	100	83
RNF31	ENSG00000092098.16	14	24147379	24160661	0.183216810498378	0.0827855793050047	100	83
SCFD1	ENSG00000092108.20	14	30622112	30735812	0.588794488965332	0.463127252237619	100	83
G2E3	ENSG00000092140.14	14	30559123	30620063	0.723580447568723	0.646148803209907	100	83
HECTD1	ENSG00000092148.12	14	31100112	31207804	0.610794262116862	0.537649380308493	100	83
HNRNPC	ENSG00000092199.17	14	21209136	21269494	0.487504307185168	0.39317059839765	100	83
RPGRIP1	ENSG00000092200.12	14	21287939	21351301	0.936083945137112	0.92263632709668	100	83
SUPT16H	ENSG00000092201.9	14	21351472	21384266	0.695470981195947	0.632308052779016	100	83
TOX4	ENSG00000092203.13	14	21476674	21499024	0.0586952347734459	0.0136810688369564	100	83
GEMIN2	ENSG00000092208.16	14	39114223	39136973	0.459052652987492	0.356103617551244	100	83
TGM1	ENSG00000092295.11	14	24249114	24264432	0.332618065220781	0.222699537373234	100	83
TINF2	ENSG00000092330.15	14	24239643	24242674	0.144014434634385	0.055082216422948	100	83
SEMA6A	ENSG00000092421.16	5	116443616	116574934	0.820159128506626	0.779211892669987	100	83
TRPM7	ENSG00000092439.13	15	50552473	50686815	0.682053927498649	0.548627355159937	100	83
TYRO3	ENSG00000092445.11	15	41557675	41583586	0.392197536258708	0.275433255790981	100	83
WDR76	ENSG00000092470.11	15	43826963	43868419	0.349484012521545	0.242709837480167	100	83
CAPN3	ENSG00000092529.23	15	42359500	42412317	0.475369769591506	0.363116509978859	100	83
SNAP23	ENSG00000092531.9	15	42491244	42545356	0.703598089702562	0.53352122331031	100	83
TBX15	ENSG00000092607.13	1	118883046	118989556	0.79298422291389	0.734992428881378	100	83
PHGDH	ENSG00000092621.11	1	119659798	119744215	0.594021103716484	0.542334122276034	100	83
COL9A3	ENSG00000092758.15	20	62816244	62841114	0.912742694832619	0.892207005805659	100	83
EZR	ENSG00000092820.17	6	158765741	158819412	0.0981126527071614	0.0443365343129317	100	83
MYL6	ENSG00000092841.18	12	56158161	56162982	0.644817214964096	0.552919359429467	100	83
AGO1	ENSG00000092847.11	1	35869808	35930528	0.278826142272564	0.183619332590564	100	83
TEKT2	ENSG00000092850.11	1	36084075	36088275	0.233250662823054	0.117607165951312	100	83
CLSPN	ENSG00000092853.13	1	35720218	35769967	0.467267312551538	0.341449999377805	100	83
RFFL	ENSG00000092871.16	17	35009744	35089319	0.958072362390054	0.948340857691309	100	83
UNC13D	ENSG00000092929.11	17	75827225	75844717	0.0661924763787367	0.0253186126416075	100	83
MFSD11	ENSG00000092931.11	17	76736549	76781449	0.657151079413568	0.569612031744941	100	83
DPYSL2	ENSG00000092964.17	8	26514093	26658178	0.0796596295016677	0.0208454530280112	100	83
TGFB2	ENSG00000092969.11	1	218346235	218444619	0.700903044297043	0.604805410159643	100	83
GPATCH2	ENSG00000092978.10	1	217426992	217631082	0.888490101004756	0.871793683932921	100	83
NUP50	ENSG00000093000.18	22	45163841	45188015	0.690812377853414	0.569598713153648	100	83
CDC45	ENSG00000093009.9	22	19479459	19520612	0.0756738635942283	0.0388952771909575	100	83
COMT	ENSG00000093010.13	22	19941607	19969895	0.51993289136966	0.3896825001684	100	83
CECR1	ENSG00000093072.15	22	17178790	17221989	0.167657168668519	0.0420208005593116	100	83
ECHDC1	ENSG00000093144.18	6	127288710	127343609	0.0591792145141942	0.0086118689567428	100	83
LRRFIP2	ENSG00000093167.17	3	37052656	37176532	0.534397454708603	0.417621658877057	100	83
SEC22C	ENSG00000093183.13	3	42547969	42601080	0.349988882142985	0.22394455559166	100	83
XYLB	ENSG00000093217.9	3	38346760	38421348	0.531357943315737	0.380641587943486	100	83
KRT31	ENSG00000094796.4	17	41393724	41397592	0.44884890297362	0.332684698237859	100	83
CDC6	ENSG00000094804.9	17	40287633	40304657	0.603057048115473	0.520204155825852	100	83
CDC23	ENSG00000094880.10	5	138187716	138213343	0.715938416927879	0.611458878755297	100	83
AAAS	ENSG00000094914.12	12	53307456	53324864	0.184511738689593	0.0939494247480454	100	83
CBX5	ENSG00000094916.15	12	54230940	54280133	0.786819137789197	0.737249319997568	100	83
FMO2	ENSG00000094963.13	1	171185208	171211230	0.328662728486249	0.185990939367617	100	83
SUCO	ENSG00000094975.13	1	172532349	172611833	0.638003408537907	0.55538958562891	100	83
MSH2	ENSG00000095002.13	2	47402969	47562311	0.320427887656682	0.249525972723758	100	83
MAP3K1	ENSG00000095015.5	5	56815574	56896152	0.74815128998273	0.647939152615545	100	83
DHPS	ENSG00000095059.15	19	12675833	12681902	0.881193466375982	0.843489804927629	100	83
HOOK2	ENSG00000095066.11	19	12763003	12872740	0.711505800879117	0.641787328302704	100	83
ARCN1	ENSG00000095139.13	11	118572390	118603033	0.580707534626209	0.441787891997796	100	83
EPB41L4B	ENSG00000095203.14	9	109171975	109320964	0.0132838202726879	0.00316822912055022	100	83
TMEM38B	ENSG00000095209.11	9	105694544	105776612	0.215573872083838	0.0697575940938358	100	83
PSMD5	ENSG00000095261.13	9	120815496	120842984	0.726492028787596	0.642849289258868	100	83
PTGS1	ENSG00000095303.14	9	122370530	122395703	0.620310973703524	0.558772436692727	100	83
NUP188	ENSG00000095319.14	9	128947699	129007035	0.448173359431654	0.335214199637592	100	83
CRAT	ENSG00000095321.16	9	129094810	129111189	0.0678453578255116	0.0174693218370056	100	83
SH2D3C	ENSG00000095370.19	9	127738317	127778741	0.660074418156366	0.564580970574426	100	83
NANS	ENSG00000095380.10	9	98056739	98083075	0.131331955849918	0.0458683540261008	100	83
TBC1D2	ENSG00000095383.19	9	98198999	98255721	0.0128878096396658	0.00180959610177536	100	83
WHRN	ENSG00000095397.13	9	114402080	114505450	0.397958280679143	0.315260421998891	100	83
PDE6C	ENSG00000095464.9	10	93612588	93666010	0.125009966948971	0.0771728841519435	100	83
CWF19L1	ENSG00000095485.16	10	100232298	100267680	0.244115523939788	0.0853966770211181	100	83
SEMA4G	ENSG00000095539.15	10	100969905	100985871	0.372825156156873	0.248918635132458	100	83
BTAF1	ENSG00000095564.13	10	91923769	92030325	0.04961727834145	0.0139539940628732	100	83
IKZF5	ENSG00000095574.11	10	122990806	123008817	0.92414603624407	0.903523291419269	100	83
BLNK	ENSG00000095585.16	10	96191702	96271587	0.0765034447695045	0.0253850792645945	100	83
TLL2	ENSG00000095587.8	10	96364606	96513918	0.862369509076795	0.829023321985773	100	83
CYP26A1	ENSG00000095596.11	10	93073475	93077890	0.629664328788522	0.507257353160701	100	83
TDRD1	ENSG00000095627.9	10	114179270	114232304	0.344795353089221	0.230140170136877	100	83
SORBS1	ENSG00000095637.21	10	95311771	95561414	0.90949598301127	0.87819375336706	100	83
CRTAC1	ENSG00000095713.13	10	97865000	98030828	0.608189677170645	0.449196159002527	100	83
BAMBI	ENSG00000095739.10	10	28677342	28682939	0.726197633629399	0.660585606644099	100	83
IL11	ENSG00000095752.6	19	55364389	55370463	0.317342451224484	0.243621649582535	100	83
WAC	ENSG00000095787.21	10	28532744	28623112	0.383829058035925	0.211475984323153	100	83
CREM	ENSG00000095794.19	10	35126791	35212958	0.567363500897039	0.447992937910251	100	83
NUBP2	ENSG00000095906.16	16	1782901	1789191	0.545529428716048	0.46320559851621	100	83
TPSD1	ENSG00000095917.13	16	1256059	1258998	0.207632278846477	0.0710719084094261	100	83
SMIM24	ENSG00000095932.6	19	3473986	3480542	0.113448629924601	0.0507495779911059	100	83
HIVEP1	ENSG00000095951.16	6	12008857	12164999	0.15479627336108	0.046378619744671	100	83
TREM2	ENSG00000095970.16	6	41158506	41163186	0.0924969001857224	0.0119218700093609	100	83
CRISP3	ENSG00000096006.11	6	49727384	49744437	0.976882840203266	0.971535415958165	100	83
FKBP5	ENSG00000096060.14	6	35573585	35728583	0.64908083163084	0.586936674994327	100	83
SRPK1	ENSG00000096063.15	6	35832966	35921342	0.0319384271071927	0.0109684036575398	100	83
BRPF3	ENSG00000096070.19	6	36196744	36232790	0.142353414022689	0.0462421952566879	100	83
MRPS18A	ENSG00000096080.11	6	43675202	43687791	0.510161030614556	0.415892314326916	100	83
PGC	ENSG00000096088.16	6	41736711	41754109	0.289389753571425	0.112642657602294	100	83
TMEM14A	ENSG00000096092.5	6	52671109	52686588	0.633342308463291	0.536932301686227	100	83
EFHC1	ENSG00000096093.15	6	52362123	52529886	0.162641712466291	0.120265668997437	100	83
HSP90AB1	ENSG00000096384.19	6	44246166	44253888	0.781465935343829	0.738853387195249	100	83
CDC5L	ENSG00000096401.7	6	44387525	44450426	0.604532566636295	0.469322412386619	100	83
ITPR3	ENSG00000096433.10	6	33620365	33696574	0.841164339565399	0.800999280949719	100	83
ZNF184	ENSG00000096654.15	6	27450743	27473118	0.114923628818721	0.0142452731367418	100	83
DSP	ENSG00000096696.13	6	7541575	7586717	0.173915359304769	0.0949249622664535	100	83
SIRT1	ENSG00000096717.11	10	67884669	67918390	0.953003529237052	0.940647351365248	100	83
HNRNPH3	ENSG00000096746.17	10	68331174	68343191	0.230898562921351	0.130116840788151	100	83
IFT74	ENSG00000096872.15	9	26956373	27062930	0.57528443579917	0.438723880798134	100	83
JAK2	ENSG00000096968.13	9	4984390	5128183	0.89101847142941	0.865043851950196	100	83
IL12RB1	ENSG00000096996.15	19	18058995	18098944	0.837567843362527	0.794995606124217	100	83
ABL1	ENSG00000097007.17	9	130713946	130887675	0.061353382025256	0.0271735514981624	100	83
ACOT7	ENSG00000097021.19	1	6264269	6393554	0.869265495475121	0.84317920637473	100	83
SH3GLB1	ENSG00000097033.14	1	86704570	86748184	0.485480552691514	0.368379150719941	100	83
CDC7	ENSG00000097046.12	1	91500893	91525764	0.800264594973504	0.69680734369989	100	83
SYDE2	ENSG00000097096.8	1	85156873	85201046	0.839007296615663	0.791225655499065	100	83
PCSK5	ENSG00000099139.13	9	75890644	76362339	0.106470496103546	0.0477233054348183	100	83
SCD	ENSG00000099194.5	10	100347124	100364834	0.487062300437423	0.374234469224252	100	83
TMED1	ENSG00000099203.6	19	10832438	10836318	0.759646799103755	0.680171019848709	100	83
ABLIM1	ENSG00000099204.18	10	114431113	114685003	0.105158799663681	0.0351113317772828	100	83
ERMP1	ENSG00000099219.13	9	5765076	5833117	0.429422557456759	0.324468724849203	100	83
RAB18	ENSG00000099246.16	10	27504174	27542237	0.675150621291621	0.594046577175023	100	83
NRP1	ENSG00000099250.17	10	33177492	33336262	0.2326143213223	0.15361905210948	100	83
PRTFDC1	ENSG00000099256.18	10	24848607	24952604	0.739339652311304	0.6562236753288	100	83
PALMD	ENSG00000099260.10	1	99645943	99694541	0.0396544917053058	0.00754002768959915	100	83
TSPAN15	ENSG00000099282.9	10	69451473	69507669	0.298626644401949	0.180564383940106	100	83
H2AFY2	ENSG00000099284.13	10	70052796	70112269	0.282810846085817	0.147707975039732	100	83
WASHC2A	ENSG00000099290.15	10	50067888	50133506	0.443257991455182	0.254547267977374	100	83
MAST3	ENSG00000099308.10	19	18097793	18151692	0.148613180209852	0.0684863938928478	100	83
MZF1	ENSG00000099326.8	19	58561932	58572577	0.0193015950791737	0.00930614786677877	100	83
OCEL1	ENSG00000099330.8	19	17226204	17229219	0.0899942155473558	0.0408685257881704	100	83
MYO9B	ENSG00000099331.13	19	17075781	17214537	0.502601831910086	0.316583110891231	100	83
KCNK6	ENSG00000099337.4	19	38319844	38332076	0.891539828475331	0.846322607756544	100	83
CATSPERG	ENSG00000099338.22	19	38335775	38370943	0.239028371861081	0.136389122105151	100	83
PSMD8	ENSG00000099341.11	19	38374536	38383824	0.93616237992607	0.922619169130489	100	83
FBXL19	ENSG00000099364.16	16	30924097	30948783	0.847190781099187	0.810645661260859	100	83
STX1B	ENSG00000099365.10	16	30989256	31010661	0.447190007713349	0.333729544633764	100	83
HSD3B7	ENSG00000099377.13	16	30988271	30989152	0.0288980300620416	0.00561341445150323	100	83
SETD1A	ENSG00000099381.17	16	30957294	30984629	0.636802297582541	0.567906795017666	100	83
BCL7C	ENSG00000099385.11	16	30833626	30894547	0.218541213350761	0.162008757833413	100	83
EFNA2	ENSG00000099617.3	19	1286154	1300237	0.246749269761488	0.0920955841136753	100	83
CIRBP	ENSG00000099622.13	19	1259384	1274880	0.335523009409511	0.118479084502013	100	83
ATP5D	ENSG00000099624.7	19	1241746	1244826	0.200581069010661	0.123503683922049	100	83
CBARP	ENSG00000099625.12	19	1228436	1238027	0.463408385470187	0.388913061486255	100	83
IGFALS	ENSG00000099769.5	16	1790413	1794971	0.0545112137061167	0.00637757712644393	100	83
HNRNPM	ENSG00000099783.11	19	8455405	8489114	0.221793738645947	0.0929183067552727	100	83
MARCH2	ENSG00000099785.10	19	8413270	8439017	0.579795544818042	0.356082198190834	100	83
NDUFB7	ENSG00000099795.6	19	14566078	14572062	0.554736164888071	0.479968632386969	100	83
TECR	ENSG00000099797.13	19	14533933	14565980	0.63988047733411	0.535198399893137	100	83
TIMM13	ENSG00000099800.7	19	2425624	2427637	0.209698584535732	0.0835678355924494	100	83
CDC34	ENSG00000099804.8	19	531712	542092	0.769964790674437	0.668138175201876	100	83
MTAP	ENSG00000099810.18	9	21802543	21937651	0.0205691728527783	0.00526919128234496	100	83
MISP	ENSG00000099812.8	19	751126	764318	0.473305286619928	0.346779044666996	100	83
CEP170B	ENSG00000099814.15	14	104865280	104896770	0.642526547154262	0.533800522135391	100	83
POLR2E	ENSG00000099817.11	19	1086629	1095380	0.0375566609269559	0.00381530675222299	100	83
POLRMT	ENSG00000099821.13	19	617224	633604	0.850385355827362	0.823607000670323	100	83
HCN2	ENSG00000099822.2	19	589893	617159	0.479606367400656	0.341968746434722	100	83
CDHR5	ENSG00000099834.18	11	616565	626078	0.144431261470059	0.0619249706835067	100	83
IZUMO4	ENSG00000099840.13	19	2096869	2099593	0.48850639772418	0.321318975403981	100	83
RASSF7	ENSG00000099849.14	11	560404	564021	0.263403969730075	0.110779490837195	100	83
GADD45B	ENSG00000099860.8	19	2476127	2478259	0.55146127597261	0.474891743974788	100	83
PALM	ENSG00000099864.17	19	708939	748329	0.499677870383434	0.400127677436656	100	83
MADCAM1	ENSG00000099866.14	19	489176	505342	0.138788248825396	0.0437010540185977	100	83
MKNK2	ENSG00000099875.14	19	2037465	2051244	0.121357546902699	0.057213175961389	100	83
ARVCF	ENSG00000099889.13	22	19969976	20016808	0.313764955787646	0.134889028406954	100	83
TRMT2A	ENSG00000099899.14	22	20111876	20117392	0.984303375590076	0.981774103585597	100	83
RANBP1	ENSG00000099901.16	22	20115938	20127357	0.400225549713429	0.286472403831324	100	83
ZDHHC8	ENSG00000099904.15	22	20129456	20148007	0.348745213856339	0.20653884279852	100	83
KLHL22	ENSG00000099910.16	22	20441519	20495883	0.768077171341842	0.689950935960107	100	83
MED15	ENSG00000099917.17	22	20495913	20587495	0.0824038193525705	0.0418960993027136	100	83
SERPIND1	ENSG00000099937.10	22	20773879	20787720	0.834880346992375	0.790512709263086	100	83
SNAP29	ENSG00000099940.11	22	20858983	20891218	0.745592589121145	0.603153742702256	100	83
CRKL	ENSG00000099942.12	22	20917426	20953749	0.668330972671302	0.62296890097715	100	83
LZTR1	ENSG00000099949.18	22	20979462	20999038	0.652952183436375	0.537514945163844	100	83
MMP11	ENSG00000099953.9	22	23768643	23784316	0.724158530593554	0.656624001417406	100	83
CECR2	ENSG00000099954.18	22	17359949	17558149	0.229373821574799	0.121480783205006	100	83
SMARCB1	ENSG00000099956.18	22	23786963	23834502	0.660367109906292	0.525803059725405	100	83
P2RX6	ENSG00000099957.16	22	21015027	21028717	0.00524301079457528	0.000165233900504989	100	83
DERL3	ENSG00000099958.14	22	23834517	23839012	0.372229953698535	0.269086707659577	100	83
SLC7A4	ENSG00000099960.12	22	21028831	21032840	0.430819185669074	0.258420832680541	100	83
BCL2L13	ENSG00000099968.17	22	17628855	17730855	0.675315343786423	0.587263380828506	100	83
DDTL	ENSG00000099974.7	22	23966901	23972532	0.435866825032834	0.299423510095333	100	83
DDT	ENSG00000099977.13	22	23973104	23980469	0.0707390442895507	0.00225953837115452	100	83
OSM	ENSG00000099985.3	22	30262829	30266840	0.383783930817194	0.272575821214111	100	83
CABIN1	ENSG00000099991.17	22	24011192	24178628	0.550719601861383	0.497211649152203	100	83
TBC1D10A	ENSG00000099992.15	22	30291990	30327046	0.595247981279042	0.426586818320322	100	83
SUSD2	ENSG00000099994.10	22	24181259	24189110	0.516081997024828	0.429082522562011	100	83
SF3A1	ENSG00000099995.18	22	30331988	30353072	0.914328864108226	0.89715046287152	100	83
GGT5	ENSG00000099998.17	22	24219654	24245142	0.98648772612755	0.983758531930907	100	83
RNF215	ENSG00000099999.14	22	30368811	30421771	0.459977139038834	0.357873817013292	100	83
SEC14L2	ENSG00000100003.17	22	30396857	30425317	0.808426521325509	0.735974789084714	100	83
SPECC1L	ENSG00000100014.19	22	24270817	24417740	0.283113837786901	0.149060710782015	100	83
PPIL2	ENSG00000100023.18	22	21666009	21697543	0.553146526119326	0.46398514424161	100	83
UPB1	ENSG00000100024.14	22	24494107	24528390	0.282365756601693	0.173840780774976	100	83
YPEL1	ENSG00000100027.14	22	21700016	21735834	0.536805627483217	0.380702105054982	100	83
SNRPD3	ENSG00000100028.11	22	24555503	24583749	0.781192346703765	0.708927268329929	100	83
PES1	ENSG00000100029.17	22	30576625	30606837	0.0403741210375033	0.0137468519575166	100	83
MAPK1	ENSG00000100030.14	22	21754500	21867680	0.664266618140728	0.530179711688556	100	83
GGT1	ENSG00000100031.18	22	24594811	24629005	0.302215743552324	0.157433415180895	100	83
PRODH	ENSG00000100033.16	22	18916890	18936410	0.35626301108388	0.292770279675682	100	83
PPM1F	ENSG00000100034.13	22	21919420	21940657	0.438299695113609	0.320074596119636	100	83
SLC35E4	ENSG00000100036.12	22	30635652	30669016	0.626982757434405	0.534493470887235	100	83
TOP3B	ENSG00000100038.19	22	21982200	21982816	0.753607145411282	0.694173996961257	100	83
CRYBB3	ENSG00000100053.9	22	25199850	25207363	0.683597513477129	0.574218861122582	100	83
CYTH4	ENSG00000100055.20	22	37282027	37315345	0.397857904980647	0.29755049410374	100	83
DGCR14	ENSG00000100056.11	22	19130279	19144684	0.105031034651391	0.0277844179491849	100	83
MFNG	ENSG00000100060.17	22	37469063	37486401	0.946570047224067	0.926574997574105	100	83
CARD10	ENSG00000100065.14	22	37490362	37519542	0.429766115889035	0.371260908855534	100	83
LRP5L	ENSG00000100068.11	22	25351421	25405377	0.988472931746098	0.984369408752592	100	83
SLC25A1	ENSG00000100075.9	22	19175575	19178830	0.0531639224296801	0.0131265331232072	100	83
GRK3	ENSG00000100077.14	22	25564849	25729294	0.880220409697281	0.819907404977274	100	83
PLA2G3	ENSG00000100078.3	22	31134809	31140607	0.492126109260893	0.405646813939206	100	83
GGA1	ENSG00000100083.18	22	37608475	37633564	0.734687630533165	0.643304912634334	100	83
HIRA	ENSG00000100084.14	22	19330698	19431733	0.771289372528563	0.705911158370911	100	83
SH3BP1	ENSG00000100092.20	22	37634654	37656117	0.433614916364927	0.2864675327117	100	83
SEZ6L	ENSG00000100095.18	22	26169474	26383597	0.364566026536257	0.25336635391743	100	83
LGALS1	ENSG00000100097.11	22	37675608	37679806	0.48827173414949	0.412555403526591	100	83
HPS4	ENSG00000100099.20	22	26451480	26483836	0.132371369019904	0.0216906400357322	100	83
PIK3IP1	ENSG00000100100.12	22	31281593	31292498	0.339069771033301	0.278703331538478	100	83
SRRD	ENSG00000100104.13	22	26483877	26494658	0.0540133640387156	0.0129754485418579	100	83
PATZ1	ENSG00000100105.17	22	31325804	31346232	0.017459173274571	0.00289173558075172	100	83
TRIOBP	ENSG00000100106.19	22	37697004	37776556	0.913279140000412	0.870455989912961	100	83
TFIP11	ENSG00000100109.16	22	26491225	26512505	0.114105343043296	0.0620995806554883	100	83
GCAT	ENSG00000100116.16	22	37807905	37817176	0.567204473170843	0.467870788514989	100	83
CRYBB1	ENSG00000100122.5	22	26599278	26618088	0.88005209219857	0.839398756000796	100	83
ANKRD54	ENSG00000100124.14	22	37830855	37848867	0.454835717109716	0.242504817274866	100	83
EIF3L	ENSG00000100129.17	22	37849328	37876011	0.74489706209332	0.688086767280099	100	83
SNU13	ENSG00000100138.13	22	41673930	41690504	0.510003188480687	0.3743594048097	100	83
MICALL1	ENSG00000100139.13	22	37905657	37942822	0.964286383433863	0.955970457667277	100	83
POLR2F	ENSG00000100142.14	22	38025579	38041915	0.0968951321608734	0.0503193986924484	100	83
CCDC134	ENSG00000100147.13	22	41800679	41826299	0.754283090833045	0.695115328917765	100	83
DEPDC5	ENSG00000100150.16	22	31753951	31907034	0.0620919617752963	0.0369918910055946	100	83
PICK1	ENSG00000100151.15	22	38056311	38075701	0.163085627477762	0.0579081219711564	100	83
TTC28	ENSG00000100154.14	22	27978014	28679865	0.303007368712333	0.183793451226094	100	83
SLC16A8	ENSG00000100156.10	22	38078134	38084093	0.737538392400683	0.68752347709767	100	83
CENPM	ENSG00000100162.14	22	41938721	41947164	0.996167156096319	0.99516702465981	100	83
SEPT3	ENSG00000100167.19	22	41976272	41998221	0.195517337452055	0.100133140188017	100	83
SLC5A4	ENSG00000100191.5	22	32218476	32255341	0.18666769438295	0.0890963804376337	100	83
KDELR3	ENSG00000100196.10	22	38468062	38483439	0.197286097232166	0.117379101895477	100	83
CYP2D6	ENSG00000100197.20	22	42126499	42130906	0.0514855782882631	0.00772569881954417	100	83
DDX17	ENSG00000100201.20	22	38483448	38507660	0.527674767611259	0.407254939383217	100	83
DMC1	ENSG00000100206.9	22	38518949	38570286	0.463007981816914	0.360410344436561	100	83
TCF20	ENSG00000100207.18	22	42160013	42343616	0.0867324186743401	0.0449478434452769	100	83
HSCB	ENSG00000100209.9	22	28742679	28757515	0.492500276080157	0.386056554296916	100	83
CBY1	ENSG00000100211.10	22	38656640	38673854	0.400648953082123	0.280107930256824	100	83
TOMM22	ENSG00000100216.5	22	38681948	38685421	0.942941693758751	0.931654806621513	100	83
RSPH14	ENSG00000100218.11	22	23059415	23145021	0.00738841103487127	0.00173320900768745	100	83
XBP1	ENSG00000100219.16	22	28794555	28800597	0.302679759747657	0.188511157069722	100	83
RTCB	ENSG00000100220.11	22	32387582	32412255	0.450914083570631	0.337763710461098	100	83
JOSD1	ENSG00000100221.10	22	38685543	38701556	0.330555024464028	0.236697375155787	100	83
FBXO7	ENSG00000100225.17	22	32474676	32498829	0.724750897682509	0.670128297744939	100	83
GTPBP1	ENSG00000100226.15	22	38705723	38738299	0.511898273315518	0.385711467489206	100	83
POLDIP3	ENSG00000100227.17	22	42583721	42614962	0.287519400973529	0.114078245722947	100	83
RAB36	ENSG00000100228.12	22	23145326	23164350	0.210275201753822	0.10510920925175	100	83
TIMP3	ENSG00000100234.11	22	32801701	32863043	0.230747711487911	0.164460367818624	100	83
PPP6R2	ENSG00000100239.15	22	50343304	50444999	0.674339552235156	0.626453675298643	100	83
SBF1	ENSG00000100241.20	22	50445091	50475024	0.621057438300471	0.557572637183914	100	83
SUN2	ENSG00000100242.15	22	38735042	38766333	0.780088126846052	0.720505588625706	100	83
CYB5R3	ENSG00000100243.20	22	42617840	42649568	0.236688937043732	0.136009416438582	100	83
DNAL4	ENSG00000100246.12	22	38778508	38794198	0.313666060608812	0.213788527304506	100	83
C22orf31	ENSG00000100249.4	22	29058672	29061844	0.490408108491733	0.426584001040866	100	83
LMF2	ENSG00000100258.17	22	50502949	50507691	0.501704090831767	0.361848231394279	100	83
RHBDD3	ENSG00000100263.13	22	29259852	29267978	0.456342150055215	0.294983685869068	100	83
PACSIN2	ENSG00000100266.18	22	42858387	43015145	0.78333103973077	0.734936503385024	100	83
TTLL1	ENSG00000100271.16	22	43046410	43089428	0.358685768728213	0.257355902626947	100	83
RASL10A	ENSG00000100276.9	22	29312933	29319679	0.0518232485551118	0.0157703504923932	100	83
AP1B1	ENSG00000100280.16	22	29327682	29388583	0.801149599930826	0.725961358700431	100	83
HMGXB4	ENSG00000100281.13	22	35257452	35295807	0.960347665966738	0.949911412235424	100	83
TOM1	ENSG00000100284.20	22	35299275	35347994	0.454533570358535	0.264352226735731	100	83
NEFH	ENSG00000100285.9	22	29480243	29491390	0.991601581048189	0.990304451422746	100	83
CHKB	ENSG00000100288.19	22	50578949	50601455	0.438154022255952	0.211310794714163	100	83
BIK	ENSG00000100290.2	22	43110748	43129712	0.797113130666641	0.751993967340469	100	83
HMOX1	ENSG00000100292.16	22	35380361	35394214	0.12359220091485	0.0606232659604627	100	83
MCAT	ENSG00000100294.12	22	43132206	43143394	0.485770272434686	0.378023011720283	100	83
THOC5	ENSG00000100296.13	22	29505879	29554254	0.446404204429249	0.307267566513479	100	83
MCM5	ENSG00000100297.15	22	35400063	35425430	0.830834993328607	0.793046384388456	100	83
APOBEC3H	ENSG00000100298.15	22	39097224	39104067	0.710151272948898	0.653496126090131	100	83
ARSA	ENSG00000100299.17	22	50622754	50628173	0.636330523173893	0.471580996992895	100	83
TSPO	ENSG00000100300.17	22	43151514	43163242	0.785900838657092	0.695897201313134	100	83
RASD2	ENSG00000100302.6	22	35540868	35554001	0.0324915252455344	0.00102560076715157	100	83
TTLL12	ENSG00000100304.12	22	43166622	43187133	0.302628172359614	0.201201546125314	100	83
CBX7	ENSG00000100307.12	22	39120167	39152650	0.686183134746894	0.583001376332054	100	83
[truncated: 13,594 more rows]
