# Supplementary material for: A BOOTSTRAP MODEL COMPARISON TEST FOR IDENTIFYING GENES WITH CONTEXT-SPECIFIC PATTERNS OF GENETIC REGULATION
Source: bioRxiv. 2023 Oct 22:2023.03.06.531446. Originally published 2023 Mar 7. Preprint. [Version 2] doi: 10.1101/2023.03.06.531446 (PMC10028853; doi:10.1101/2023.03.06.531446)
Supplement: Supplement 2 [file media-2.zip › BRNCTXA_vs_BRNSPC.tsv]

gene	id	chr	start	end	p	p_c	n_train	n_test
DPM1	ENSG00000000419.12	20	50934867	50958555	0.901728803850723	0.875024504807849	115	68
SCYL3	ENSG00000000457.13	1	169849631	169894267	0.0270569393673512	0.00534837602407433	115	68
C1orf112	ENSG00000000460.16	1	169662007	169854080	0.726986687774483	0.627726667649969	115	68
FGR	ENSG00000000938.12	1	27612064	27635277	0.686590939610119	0.579287845660968	115	68
CFH	ENSG00000000971.15	1	196651878	196747504	0.306170894677179	0.0138520340535311	115	68
FUCA2	ENSG00000001036.13	6	143494811	143511690	0.131092103034843	0.0598948727953768	115	68
GCLC	ENSG00000001084.10	6	53497341	53545129	0.141203695864642	0.0690514980213595	115	68
NFYA	ENSG00000001167.14	6	41072945	41099976	0.030350404524214	0.00112679445147956	115	68
STPG1	ENSG00000001460.17	1	24356999	24416934	0.638826595904703	0.558779869200069	115	68
NIPAL3	ENSG00000001461.16	1	24419291	24472976	0.0180290518191725	0.00119763125236465	115	68
ENPP4	ENSG00000001561.6	6	46129993	46146699	0.28339562243814	0.190851237710824	115	68
SEMA3F	ENSG00000001617.11	3	50155045	50189075	0.402321320050567	0.330153196587257	115	68
CFTR	ENSG00000001626.14	7	117465784	117715971	0.531012625364849	0.453982778506124	115	68
ANKIB1	ENSG00000001629.9	7	92246234	92401384	0.281472507332096	0.0961742185250729	115	68
CYP51A1	ENSG00000001630.15	7	92112151	92142952	0.564850263786695	0.523823909239821	115	68
KRIT1	ENSG00000001631.15	7	92198969	92246166	0.300321691075531	0.184207818897413	115	68
RAD52	ENSG00000002016.17	12	912077	990053	0.0267405858699078	0.00431950946442363	115	68
BAD	ENSG00000002330.13	11	64269830	64284669	0.302631472083388	0.174048616810537	115	68
LAP3	ENSG00000002549.12	4	17577192	17607972	0.0811771593057811	0.0280558365467506	115	68
HS3ST1	ENSG00000002587.9	4	11393150	11429765	0.302639319523225	0.199657737257341	115	68
WNT16	ENSG00000002745.12	7	121325367	121341104	0.66607060307506	0.6101824983657	115	68
HECW1	ENSG00000002746.14	7	43112599	43566001	0.905126718098955	0.885724963162245	115	68
MAD1L1	ENSG00000002822.15	7	1815793	2233243	0.689641804155665	0.559909885274021	115	68
LASP1	ENSG00000002834.17	17	38869859	38921770	0.5655649450208	0.48754039949599	115	68
SNX11	ENSG00000002919.14	17	48103357	48123074	0.627027742457079	0.532943684148164	115	68
TMEM176A	ENSG00000002933.7	7	150800534	150805120	0.552151501817953	0.36684845333772	115	68
M6PR	ENSG00000003056.7	12	8941468	8949955	0.489590411861479	0.396441377803453	115	68
CYP26B1	ENSG00000003137.8	2	72129238	72148038	0.135963480617627	0.0409714477812583	115	68
ICA1	ENSG00000003147.17	7	8113184	8262579	0.155624935692805	0.0604500650571288	115	68
DBNDD1	ENSG00000003249.13	16	90004865	90020043	0.748249778316982	0.694544629753191	115	68
ALS2	ENSG00000003393.14	2	201700554	201781189	0.0455075981217887	0.00999211166081435	115	68
CASP10	ENSG00000003400.14	2	201182881	201229406	0.601835520540861	0.456289609817361	115	68
CFLAR	ENSG00000003402.19	2	201116104	201176687	0.563125766210802	0.479671453075849	115	68
TFPI	ENSG00000003436.15	2	187464230	187565760	0.450825550977657	0.374091555198647	115	68
NDUFAF7	ENSG00000003509.15	2	37231714	37253403	0.928612365097581	0.910456270056313	115	68
RBM5	ENSG00000003756.16	3	50088908	50119021	0.135925726238975	0.0532226722474752	115	68
MTMR7	ENSG00000003987.13	8	17298030	17413327	0.608807130849173	0.460349420420626	115	68
SLC7A2	ENSG00000003989.17	8	17497088	17570573	0.0480530528485825	0.00641251944436539	115	68
ARF5	ENSG00000004059.10	7	127588345	127591408	0.419949804463026	0.266385743414003	115	68
SARM1	ENSG00000004139.13	17	28365116	28404049	0.105217296674458	0.0271460674216139	115	68
POLDIP2	ENSG00000004142.11	17	28347177	28357522	0.835676919015016	0.798166700000166	115	68
PLXND1	ENSG00000004399.12	3	129555175	129606818	0.0424754766521543	0.0163032874377503	115	68
AK2	ENSG00000004455.16	1	33007940	33080996	0.920757853831183	0.902603369635587	115	68
CD38	ENSG00000004468.12	4	15778275	15853230	0.120167540098284	0.0376721397343916	115	68
FKBP4	ENSG00000004478.7	12	2794953	2805423	0.78130619976051	0.727642351259194	115	68
KDM1A	ENSG00000004487.15	1	23019448	23083689	0.949769373903547	0.931756797040239	115	68
RBM6	ENSG00000004534.14	3	49940007	50077252	0.0494902736422647	0.000507199501491297	115	68
CAMKK1	ENSG00000004660.14	17	3860315	3893044	0.61722403870998	0.465534247124088	115	68
RECQL	ENSG00000004700.15	12	21471428	21501669	0.295984306868406	0.17542485933441	115	68
VPS50	ENSG00000004766.15	7	93232340	93361121	0.720569479454171	0.661440494086816	115	68
HSPB6	ENSG00000004776.12	19	35754872	35758079	0.334740272338952	0.149169021586676	115	68
ARHGAP33	ENSG00000004777.18	19	35774532	35788822	0.6042864770729	0.51108734730315	115	68
NDUFAB1	ENSG00000004779.9	16	23581002	23596356	0.27796560392955	0.130494046549329	115	68
PDK4	ENSG00000004799.7	7	95583499	95596491	0.595519205371669	0.493683451534154	115	68
ZMYND10	ENSG00000004838.13	3	50341229	50346852	0.00594881071537103	0.000811314242088791	115	68
SLC25A13	ENSG00000004864.13	7	96120220	96322147	0.602124492508962	0.510288665016065	115	68
ST7	ENSG00000004866.20	7	117014888	117230103	0.555162934014206	0.412373302940912	115	68
CDC27	ENSG00000004897.11	17	47117703	47189422	0.231389447996567	0.119874477369393	115	68
SLC4A1	ENSG00000004939.13	17	44248385	44268141	0.248602969912883	0.15374891104379	115	68
CALCR	ENSG00000004948.13	7	93424487	93574730	0.00786671917410506	0.00216696377499264	115	68
DVL2	ENSG00000004975.11	17	7225341	7234545	0.768463329115089	0.691568197427867	115	68
PRSS22	ENSG00000005001.9	16	2852727	2858170	0.54383354342292	0.391711697239783	115	68
UPF1	ENSG00000005007.12	19	18831938	18868236	0.71497478573383	0.632580903761108	115	68
SKAP2	ENSG00000005020.12	7	26667062	26995239	0.361777480584137	0.276899931866762	115	68
MCUB	ENSG00000005059.15	4	109560205	109688621	0.510808468391986	0.360036150263397	115	68
POLR2J	ENSG00000005075.15	7	102473169	102478907	0.969639124745271	0.960437459922416	115	68
DHX33	ENSG00000005100.12	17	5440912	5469060	0.115480335316456	0.0559353069896248	115	68
THSD7A	ENSG00000005108.15	7	11370357	11832198	0.946682276155408	0.925278783543977	115	68
LIG3	ENSG00000005156.11	17	34980494	35005989	0.668323979493968	0.585513992275699	115	68
RPAP3	ENSG00000005175.9	12	47661249	47706061	0.599129652649274	0.477292311813327	115	68
AC004381.6	ENSG00000005189.19	16	20806677	20849668	0.375205688105263	0.21442427741216	115	68
CIAPIN1	ENSG00000005194.14	16	57428169	57447436	0.250354125011128	0.0929591042485098	115	68
SPPL2B	ENSG00000005206.16	19	2328621	2354806	0.0320923401530849	0.00201641627272642	115	68
FAM214B	ENSG00000005238.19	9	35104112	35116341	0.803365495435214	0.760942911375469	115	68
COPZ2	ENSG00000005243.9	17	48026167	48038030	0.047972725285657	0.0107653189908547	115	68
PRKAR2B	ENSG00000005249.12	7	107044649	107161811	0.612365374394891	0.543454050384581	115	68
CREBBP	ENSG00000005339.14	16	3725054	3880726	0.459370150252987	0.351999014834586	115	68
TSPOAP1	ENSG00000005379.15	17	58301231	58328760	0.0464028409258734	0.00755524504022252	115	68
MPO	ENSG00000005381.7	17	58269856	58280935	0.613738952553749	0.480007487802792	115	68
PON1	ENSG00000005421.8	7	95297676	95324707	0.347954171190942	0.169550641847898	115	68
GCFC2	ENSG00000005436.13	2	75652000	75710989	0.366615701760247	0.305369188812114	115	68
WDR54	ENSG00000005448.16	2	74421678	74425755	0.448956995054263	0.240042744988176	115	68
CROT	ENSG00000005469.11	7	87345681	87399795	0.0471925414532518	0.013650365127835	115	68
ABCB4	ENSG00000005471.15	7	87401697	87480435	0.359181401217148	0.184139375241158	115	68
KMT2E	ENSG00000005483.20	7	105014322	105114361	0.0932741687316967	0.013917255925825	115	68
RHBDD2	ENSG00000005486.16	7	75842602	75888926	0.458294319321577	0.33032507438813	115	68
SOX8	ENSG00000005513.9	16	981808	986979	0.151315275989129	0.0848074833881219	115	68
IBTK	ENSG00000005700.14	6	82169983	82247754	0.676112356844299	0.633198651811909	115	68
ZNF195	ENSG00000005801.16	11	3339261	3379222	0.566510894975289	0.412523859564492	115	68
MYCBP2	ENSG00000005810.17	13	77044655	77327050	0.503927492805424	0.40902820379593	115	68
FBXL3	ENSG00000005812.10	13	77000147	77027195	0.543717806402163	0.444732003850475	115	68
ITGAL	ENSG00000005844.17	16	30472658	30523185	0.813725593911659	0.779726345818693	115	68
PDK2	ENSG00000005882.11	17	50094737	50110039	0.399229825984883	0.285334692698408	115	68
ITGA3	ENSG00000005884.17	17	50055968	50090481	0.582860859974132	0.434372994665998	115	68
ITGA2B	ENSG00000005961.17	17	44372180	44389505	0.730976178980099	0.67141347647087	115	68
ASB4	ENSG00000005981.12	7	95478444	95540232	0.0232399663423651	0.00444312966544213	115	68
GDE1	ENSG00000006007.11	16	19501890	19522145	0.811887749014314	0.778759374972764	115	68
C19orf60	ENSG00000006015.17	19	18588725	18592336	0.636275438609973	0.515517537278432	115	68
CRLF1	ENSG00000006016.10	19	18572608	18607741	0.298566273708652	0.160053750118372	115	68
OSBPL7	ENSG00000006025.11	17	47807372	47821834	0.0901602790890651	0.0452657973866604	115	68
TMEM98	ENSG00000006042.11	17	32927910	32945106	0.488919064004442	0.376264221839508	115	68
YBX2	ENSG00000006047.12	17	7288258	7294615	0.14140551852305	0.0634503682450231	115	68
MAP3K14	ENSG00000006062.14	17	45263392	45317040	0.172992306102442	0.049265585480482	115	68
ABCC8	ENSG00000006071.12	11	17392885	17476845	0.329519956047387	0.17885552859925	115	68
CACNG3	ENSG00000006116.3	16	24255553	24362801	0.464567881714228	0.397997390551765	115	68
TMEM132A	ENSG00000006118.14	11	60924463	60937083	0.446577180628926	0.26980823008687	115	68
AP2B1	ENSG00000006125.17	17	35586899	35726409	0.518491962790604	0.448505818069605	115	68
TAC1	ENSG00000006128.11	7	97731908	97740472	0.123299571855842	0.0764670128618261	115	68
ZNF263	ENSG00000006194.9	16	3282943	3291460	0.0381035820319759	0.010903567067541	115	68
CX3CL1	ENSG00000006210.6	16	57372458	57385048	0.582791608806321	0.444616622176884	115	68
SPATA20	ENSG00000006282.20	17	50546306	50555852	0.147630406227364	0.0855980571589929	115	68
CACNA1G	ENSG00000006283.17	17	50561068	50627474	0.686692316766647	0.612901613191525	115	68
TNFRSF12A	ENSG00000006327.13	16	3018485	3022383	0.202211838438093	0.122643126391231	115	68
MAP3K9	ENSG00000006432.15	14	70722526	70809534	0.935027246842238	0.91895457758384	115	68
RALA	ENSG00000006451.7	7	39623483	39708124	0.355779503994135	0.271712292555977	115	68
BAIAP2L1	ENSG00000006453.13	7	98291651	98401068	0.861885724406699	0.821503635579349	115	68
KDM7A	ENSG00000006459.10	7	140084746	140177035	0.571718320920714	0.397421427089733	115	68
ETV1	ENSG00000006468.13	7	13891228	13991425	0.498276587458412	0.367838029722256	115	68
AGK	ENSG00000006530.15	7	141551305	141655244	0.198522095595417	0.158738908483352	115	68
ALDH3B1	ENSG00000006534.15	11	68008578	68029276	0.200657088971395	0.121825595273804	115	68
TTC22	ENSG00000006555.10	1	54779712	54801267	0.362960877155295	0.294424835467057	115	68
PHTF2	ENSG00000006576.16	7	77798792	77957503	0.663037333872977	0.570482617699686	115	68
FARP2	ENSG00000006607.13	2	241356243	241491679	0.79412967397888	0.732713947895262	115	68
USH1C	ENSG00000006611.15	11	17493895	17544416	0.177852755685855	0.0975795573332768	115	68
GGCT	ENSG00000006625.17	7	30496621	30504844	0.0877110100190375	0.0325891103824064	115	68
DBF4	ENSG00000006634.7	7	87876358	87909541	0.11559065818617	0.0667280683522185	115	68
TBXA2R	ENSG00000006638.11	19	3594506	3606840	0.630715575146667	0.453261132104917	115	68
IFRD1	ENSG00000006652.13	7	112422968	112480990	0.756651166078501	0.681185063198558	115	68
COX10	ENSG00000006695.10	17	14069496	14208677	0.0756996674617862	0.0115999885246686	115	68
GTF2IRD1	ENSG00000006704.10	7	74453790	74602604	0.0839561419638442	0.0171315700130781	115	68
PAF1	ENSG00000006712.14	19	39385852	39391195	0.303721313414153	0.256885543384543	115	68
VPS41	ENSG00000006715.15	7	38722963	38932394	0.263189809315449	0.169665986472564	115	68
ARHGAP44	ENSG00000006740.16	17	12789539	12991643	0.0657931814852788	0.0243524792121759	115	68
ELAC2	ENSG00000006744.18	17	12992391	13018187	0.0647091014456018	0.0112918679729508	115	68
SCIN	ENSG00000006747.14	7	12570849	12660179	0.44132998942696	0.291328282336109	115	68
ADIPOR2	ENSG00000006831.9	12	1688574	1788678	0.98082416344595	0.972467447338367	115	68
CDKL3	ENSG00000006837.11	5	134286350	134371047	0.718865826789849	0.657176753178435	115	68
UPP2	ENSG00000007001.12	2	157876702	158136154	0.784030912883809	0.72774923662629	115	68
PRSS21	ENSG00000007038.10	16	2817180	2826304	0.806179753752816	0.758548896726552	115	68
MARK4	ENSG00000007047.14	19	45251258	45305283	0.690414861124451	0.62333334615276	115	68
PROM1	ENSG00000007062.11	4	15964248	16084378	0.149856538162591	0.0727480994995306	115	68
CCDC124	ENSG00000007080.10	19	17933016	17943991	0.320590387425002	0.201118082421247	115	68
CEACAM21	ENSG00000007129.17	19	41549518	41586844	0.367388064312622	0.288872942957248	115	68
PAFAH1B1	ENSG00000007168.12	17	2593210	2685615	0.857161651057508	0.820873178703983	115	68
NOS2	ENSG00000007171.16	17	27756766	27800499	0.414122306266187	0.294302711768669	115	68
DNAH9	ENSG00000007174.17	17	11598431	11969748	0.857768354522061	0.83079444343664	115	68
KIAA0100	ENSG00000007202.14	17	28614440	28645454	0.547865924587342	0.368835793065004	115	68
GAS7	ENSG00000007237.18	17	9910609	10198551	0.0265633915316771	0.00236000845658766	115	68
TRAPPC6A	ENSG00000007255.10	19	45162928	45178237	0.926075622624071	0.911920125018193	115	68
MATK	ENSG00000007264.14	19	3777970	3802129	0.44740800335795	0.385671109402032	115	68
CD79B	ENSG00000007312.12	17	63928740	63932354	0.388853883074668	0.231429736004119	115	68
SCN4A	ENSG00000007314.12	17	63938554	63972918	0.0809025039134521	0.00690889616975849	115	68
ST7L	ENSG00000007341.18	1	112539159	112620825	0.0930435143034618	0.0314034282775867	115	68
PAX6	ENSG00000007372.21	11	31790710	31818062	0.559829732890398	0.452681468955444	115	68
RPUSD1	ENSG00000007376.7	16	784974	787981	0.563255705976029	0.430753115474579	115	68
RHBDF1	ENSG00000007384.15	16	58059	76355	0.0750024742959523	0.0240775032090465	115	68
LUC7L	ENSG00000007392.16	16	188969	229463	0.1502100896712	0.0684802601178254	115	68
CACNA2D2	ENSG00000007402.11	3	50362799	50504244	0.972846479197357	0.96146747964779	115	68
BAIAP3	ENSG00000007516.13	16	1333601	1349239	0.878705302789596	0.806158080249674	115	68
TSR3	ENSG00000007520.3	16	1349442	1351911	0.805928384404717	0.767259800477756	115	68
PIGQ	ENSG00000007541.16	16	566995	584136	0.386635951856943	0.303013406534517	115	68
CRAMP1	ENSG00000007545.15	16	1612325	1677908	0.0206230586633031	0.00227630536719903	115	68
TEAD3	ENSG00000007866.19	6	35473597	35497076	0.283735311040323	0.175514208164159	115	68
SELE	ENSG00000007908.15	1	169722641	169764705	0.144525487775398	0.0405152603329691	115	68
DNAJC11	ENSG00000007923.15	1	6635587	6701924	0.130004261608938	0.0395092419281086	115	68
FMO3	ENSG00000007933.12	1	171090877	171117819	0.00915851094699939	6.41048081428765e-05	115	68
MYLIP	ENSG00000007944.14	6	16129125	16148248	0.403269874689736	0.22333871747804	115	68
PSMB1	ENSG00000008018.8	6	170535117	170553341	0.0980001276065543	0.0457958843704037	115	68
JARID2	ENSG00000008083.13	6	15246296	15522040	0.993606045108808	0.989640462955155	115	68
CAMK1G	ENSG00000008118.9	1	209583717	209613938	0.783118396175075	0.734428255753836	115	68
CDK11A	ENSG00000008128.22	1	1702730	1724324	0.217264973716776	0.13552674326502	115	68
NADK	ENSG00000008130.15	1	1751232	1780457	0.286082135903704	0.177321824181739	115	68
DLEC1	ENSG00000008226.19	3	38039205	38123549	0.367046769601848	0.198980348392274	115	68
CYTH3	ENSG00000008256.15	7	6161776	6272644	0.860374266216004	0.801599970739149	115	68
ADAM22	ENSG00000008277.14	7	87934143	88202889	0.0341171515038705	0.00560784009441029	115	68
SYPL1	ENSG00000008282.8	7	106090503	106112576	0.73298328852783	0.668808264205993	115	68
CYB561	ENSG00000008283.15	17	63432304	63446378	0.00361111864735729	0.000130801431130523	115	68
SPAG9	ENSG00000008294.20	17	50962174	51120865	0.632074616233665	0.492487966777917	115	68
CELSR3	ENSG00000008300.16	3	48636469	48662915	0.0133775914856611	0.000703328922681684	115	68
AASS	ENSG00000008311.14	7	122076133	122144280	0.916558959385618	0.881552198414028	115	68
SS18L2	ENSG00000008324.11	3	42581840	42595114	0.561239310134783	0.369086750621838	115	68
MPND	ENSG00000008382.15	19	4343527	4360086	0.597257824183381	0.500167635319725	115	68
MGST1	ENSG00000008394.12	12	16347142	16609259	0.0205420686428039	0.00500045441096418	115	68
CRY1	ENSG00000008405.11	12	106991364	107093829	0.694418801785821	0.653419823726679	115	68
PGLYRP1	ENSG00000008438.4	19	46019153	46023065	0.631856076639141	0.538928331588412	115	68
NFIX	ENSG00000008441.16	19	12995608	13098796	0.459452003679325	0.339870973060487	115	68
ST3GAL1	ENSG00000008513.14	8	133454848	133571940	0.101171808867848	0.0314189238850569	115	68
MMP25	ENSG00000008516.16	16	3046681	3060726	0.237459774024362	0.146594378059424	115	68
IL32	ENSG00000008517.16	16	3065297	3082192	0.239951068726691	0.0864779329465669	115	68
PKD1	ENSG00000008710.19	16	2088721	2135898	0.0102068008345578	0.000429918018881255	115	68
MAPK8IP2	ENSG00000008735.13	22	50600685	50611551	0.594848629809135	0.501021895498255	115	68
MED24	ENSG00000008838.19	17	40019097	40061215	0.802010466851166	0.752768067950058	115	68
RHOBTB2	ENSG00000008853.16	8	22987417	23020132	0.521532483896815	0.357105590195772	115	68
HEATR5B	ENSG00000008869.11	2	36968383	37084342	0.603573285384783	0.554743435887487	115	68
SEC62	ENSG00000008952.16	3	169966735	169998373	0.108880976456573	0.0155416031012508	115	68
RPS20	ENSG00000008988.9	8	56067295	56074581	0.342645557455829	0.147132324382807	115	68
CSDE1	ENSG00000009307.15	1	114716913	114758676	0.0867170246298344	0.0220584764306899	115	68
UBE3C	ENSG00000009335.17	7	157138913	157269372	0.873722836874935	0.842619675617622	115	68
REV3L	ENSG00000009413.15	6	111299028	111483229	0.237641162610285	0.112009992181198	115	68
PAX7	ENSG00000009709.11	1	18631006	18748866	0.772688425971087	0.713125928993852	115	68
MASP2	ENSG00000009724.16	1	11026523	11047233	0.618456020775443	0.506578105473208	115	68
FAM76A	ENSG00000009780.15	1	27725979	27763122	0.692126929995777	0.623683103764579	115	68
TRAF3IP3	ENSG00000009790.14	1	209756032	209778173	0.529259455318264	0.417459865124633	115	68
POMT2	ENSG00000009830.11	14	77274956	77320883	0.935555007010018	0.91698609401699	115	68
VTA1	ENSG00000009844.15	6	142147162	142224689	0.54879406951935	0.388227548291227	115	68
MLXIPL	ENSG00000009950.15	7	73593194	73624543	0.974021677203642	0.965432901202395	115	68
BAZ1B	ENSG00000009954.10	7	73440398	73522278	0.047701395488467	0.0186346675193142	115	68
RANBP9	ENSG00000010017.12	6	13621498	13711564	0.326145904114348	0.269867273699777	115	68
ETV7	ENSG00000010030.13	6	36354091	36387800	0.0910822209282406	0.0307778833189691	115	68
SPRTN	ENSG00000010072.15	1	231337853	231355023	0.258595815359361	0.199094191133518	115	68
METTL13	ENSG00000010165.19	1	171781664	171814023	0.0480484656211765	0.00811439115700648	115	68
DYRK4	ENSG00000010219.13	12	4562204	4615302	0.489043739244598	0.363850307820805	115	68
ZNF207	ENSG00000010244.18	17	32350203	32381886	0.200613501970967	0.0612291973122651	115	68
UQCRC1	ENSG00000010256.10	3	48599003	48610976	0.0609680713008717	0.00459871330921168	115	68
STARD3NL	ENSG00000010270.13	7	38178222	38230671	0.744752660588487	0.676780423251357	115	68
CD9	ENSG00000010278.12	12	6199715	6238271	0.605448364936816	0.485184408585979	115	68
HHATL	ENSG00000010282.14	3	42693077	42702827	0.785059692682055	0.675094984810045	115	68
NCAPD2	ENSG00000010292.12	12	6493842	6531955	0.518656045734717	0.424197444136494	115	68
IFFO1	ENSG00000010295.19	12	6538375	6556083	0.861814198560099	0.83488140346358	115	68
GIPR	ENSG00000010310.8	19	45668244	45683724	0.336467914633347	0.202876581650837	115	68
PHF7	ENSG00000010318.20	3	52410657	52423641	0.0405513050086365	0.00155521825455289	115	68
SEMA3G	ENSG00000010319.6	3	52433053	52445085	0.869603670288864	0.827060314400017	115	68
NISCH	ENSG00000010322.15	3	52455118	52493071	0.525617998027269	0.401973342188215	115	68
STAB1	ENSG00000010327.10	3	52495338	52524384	0.622016649006221	0.501061886857488	115	68
FUZ	ENSG00000010361.13	19	49807113	49817376	0.687979848031458	0.5574148211858	115	68
SLC6A13	ENSG00000010379.15	12	220621	262873	0.686521945473034	0.600487702546384	115	68
PRSS3	ENSG00000010438.16	9	33750466	33799231	0.00608574690820071	0.00139175857865771	115	68
ZNF200	ENSG00000010539.11	16	3222325	3236221	0.993140922742253	0.989311161821934	115	68
CD4	ENSG00000010610.9	12	6786858	6820808	0.76656244612129	0.715509137191627	115	68
LRRC23	ENSG00000010626.14	12	6904733	6914243	0.954078935962113	0.935590304061047	115	68
HFE	ENSG00000010704.18	6	26087281	26098343	0.243359489250478	0.0936358145585044	115	68
SCMH1	ENSG00000010803.16	1	41027200	41242116	0.427065804940166	0.280373598220321	115	68
FYN	ENSG00000010810.17	6	111660332	111873452	0.556187170230573	0.38034348092472	115	68
HIVEP2	ENSG00000010818.9	6	142751467	142956698	0.779563318203283	0.70007996805419	115	68
FMO1	ENSG00000010932.16	1	171248471	171285978	0.358265815511617	0.206887442281003	115	68
ELOA	ENSG00000011007.12	1	23743155	23762059	0.4170531148499	0.236682881888801	115	68
LYPLA2	ENSG00000011009.10	1	23790970	23795539	0.595680574120593	0.502366268611109	115	68
CLCN6	ENSG00000011021.21	1	11807131	11843144	0.422616523714589	0.257954184446692	115	68
MRC2	ENSG00000011028.13	17	62627591	62693597	0.600678226752404	0.541124198619812	115	68
SLC6A7	ENSG00000011083.8	5	150189957	150222788	0.17984148844693	0.0673219794030913	115	68
TSPAN9	ENSG00000011105.12	12	3077355	3286564	0.519979570918632	0.19672603680297	115	68
BTBD7	ENSG00000011114.14	14	93237550	93333092	0.427402444030215	0.216636216222795	115	68
APBA3	ENSG00000011132.11	19	3750880	3761699	0.337304740010431	0.215612266288508	115	68
MKS1	ENSG00000011143.16	17	58205437	58219605	0.0561585928895227	0.0208499115373335	115	68
ABHD5	ENSG00000011198.7	3	43690113	43734371	0.995882089935906	0.993827137821913	115	68
AKAP8L	ENSG00000011243.17	19	15380048	15419141	0.970769437160381	0.962290961650781	115	68
MBTD1	ENSG00000011258.15	17	51177425	51260066	0.667539881813953	0.55269954092862	115	68
UTP18	ENSG00000011260.13	17	51260528	51297936	0.713362733791859	0.633090949843734	115	68
RNF216	ENSG00000011275.18	7	5620047	5781739	0.604738768780519	0.494551120917711	115	68
TTC19	ENSG00000011295.15	17	15999380	16045015	0.222132499314526	0.0752965935605912	115	68
PTBP1	ENSG00000011304.19	19	797075	812327	0.447211463004853	0.303221351352521	115	68
DPF1	ENSG00000011332.19	19	38211006	38229714	0.721261118805688	0.61938838344265	115	68
SYT7	ENSG00000011347.9	11	61515313	61581148	0.911245606685539	0.861217019336801	115	68
LARS2	ENSG00000011376.9	3	45388506	45549421	0.0113265439269764	0.000593864171745031	115	68
PIK3C2A	ENSG00000011405.13	11	17077788	17207983	0.467820252050088	0.30633673723433	115	68
PLAUR	ENSG00000011422.11	19	43646095	43670547	0.909845591622425	0.880118783051058	115	68
ANLN	ENSG00000011426.10	7	36389806	36453791	0.539669232459712	0.496929688111634	115	68
WIZ	ENSG00000011451.17	19	15419980	15449951	0.56502657886031	0.464839208488316	115	68
RABGAP1	ENSG00000011454.16	9	122940833	123104866	0.191878840577758	0.0923556297177901	115	68
DCN	ENSG00000011465.16	12	91140484	91183123	0.565505134511117	0.497638199370535	115	68
QPCTL	ENSG00000011478.11	19	45692483	45703989	0.394562022211031	0.322671645726961	115	68
PPP5C	ENSG00000011485.14	19	46346994	46392981	0.662314079904101	0.5813511166969	115	68
CEP68	ENSG00000011523.13	2	65056366	65086854	0.72343266408843	0.669863539979057	115	68
MAP4K3	ENSG00000011566.14	2	39249266	39437312	0.446470126678446	0.359876456117464	115	68
ZBTB32	ENSG00000011590.13	19	35704527	35717038	0.0442195753980259	0.00253220180296146	115	68
TYROBP	ENSG00000011600.11	19	35904401	35908295	0.140121697441735	0.0534597929527995	115	68
TMEM159	ENSG00000011638.10	16	21158377	21180616	0.810084303851209	0.775177212134166	115	68
BRCA1	ENSG00000012048.20	17	43044295	43125483	0.764707568573651	0.641573128431528	115	68
ERCC1	ENSG00000012061.15	19	45407333	45478828	0.268569872139076	0.174009892420419	115	68
CD22	ENSG00000012124.16	19	35319261	35347355	0.00689800467213443	0.000187619622191533	115	68
SEMA3B	ENSG00000012171.19	3	50267558	50277546	0.835602158928404	0.62569694359965	115	68
LTF	ENSG00000012223.12	3	46435645	46485234	0.642062223855716	0.559104809965491	115	68
EXTL3	ENSG00000012232.8	8	28600469	28753687	0.0405738951916822	0.00430095791419873	115	68
ELOVL5	ENSG00000012660.13	6	53267398	53349179	0.0679290187520203	0.024424559545074	115	68
ALOX5	ENSG00000012779.10	10	45374176	45446119	0.191747800828063	0.0822665371683225	115	68
CALCOCO1	ENSG00000012822.15	12	53708517	53727745	0.422643342288686	0.321412674002635	115	68
UBR7	ENSG00000012963.14	14	93207095	93229215	0.388280293566743	0.264278184805973	115	68
MAP4K5	ENSG00000012983.11	14	50418525	50561126	0.978677594930503	0.969949359761009	115	68
EHD3	ENSG00000013016.15	2	31234337	31269447	0.73545300968176	0.581000343418022	115	68
PSMC4	ENSG00000013275.7	19	39971005	39981441	0.0123354504876443	0.00177985628467607	115	68
MAN2B2	ENSG00000013288.8	4	6575175	6623362	0.116313988294071	0.0495862358989765	115	68
SLC7A14	ENSG00000013293.5	3	170459584	170586074	0.695302850050379	0.552263213389007	115	68
CLDN11	ENSG00000013297.10	3	170418865	170860380	0.420495923812682	0.373010579225143	115	68
SLC25A39	ENSG00000013306.15	17	44319625	44324870	0.681148085754777	0.494948488823325	115	68
MVP	ENSG00000013364.18	16	29820394	29848039	0.178376597789202	0.0939931483579686	115	68
NUB1	ENSG00000013374.15	7	151341699	151378449	0.248208933079539	0.143231413494804	115	68
PGM3	ENSG00000013375.15	6	83161150	83193936	0.245411662501269	0.15430962280837	115	68
RWDD2A	ENSG00000013392.7	6	83193379	83198932	0.153117698267644	0.0805415137009659	115	68
CLK1	ENSG00000013441.15	2	200853009	200864744	0.745729172992577	0.65002745969457	115	68
POLR3B	ENSG00000013503.9	12	106357658	106510198	0.891130468560456	0.857749344092603	115	68
ANGEL1	ENSG00000013523.9	14	76786725	76826246	0.148126549434153	0.0649584243617096	115	68
RNF14	ENSG00000013561.17	5	141966820	141990291	0.654178309513702	0.530192573855444	115	68
DDX11	ENSG00000013573.16	12	31073848	31104791	0.142473645750553	0.0294631789262381	115	68
HEBP1	ENSG00000013583.8	12	12974864	13000273	0.445210201553929	0.348851548807416	115	68
GPRC5A	ENSG00000013588.7	12	12890782	12917937	0.341080095191756	0.224844655265738	115	68
CD6	ENSG00000013725.14	11	60971680	61020377	0.0964036642906146	0.0286136637689534	115	68
TACC3	ENSG00000013810.18	4	1721490	1745176	0.219926021591561	0.138476974257763	115	68
UFL1	ENSG00000014123.9	6	96521595	96555276	0.868051896216387	0.841000525550758	115	68
POLA2	ENSG00000014138.8	11	65261762	65305589	0.109552627992157	0.0360404335708607	115	68
ZC3H3	ENSG00000014164.6	8	143437655	143541453	0.661401181145382	0.56735702771217	115	68
CAPN1	ENSG00000014216.15	11	65181194	65212006	0.576886140642329	0.484205749977196	115	68
ACPP	ENSG00000014257.15	3	132317367	132368298	0.856295192698954	0.78438045472491	115	68
MDH1	ENSG00000014641.17	2	63588800	63607197	0.0249645678245868	0.00772524228047631	115	68
SLC30A9	ENSG00000014824.13	4	41990472	42090457	0.635928162582859	0.535851301025721	115	68
MTMR11	ENSG00000014914.20	1	149928651	149936867	0.90719010818259	0.868790657319241	115	68
COX15	ENSG00000014919.12	10	99711844	99732100	0.45921265350115	0.363094838847386	115	68
CCDC88C	ENSG00000015133.18	14	91271323	91417844	0.156998004915483	0.0562960391626419	115	68
YAF2	ENSG00000015153.14	12	42157104	42238349	0.192235434026787	0.0772207539558079	115	68
ZMYND11	ENSG00000015171.19	10	134465	254637	0.0054088519902296	0.00185025589227549	115	68
DPEP1	ENSG00000015413.9	16	89613308	89638456	0.347648417131863	0.20642414374729	115	68
BID	ENSG00000015475.18	22	17734138	17774770	0.00912769347252554	0.00105475147538049	115	68
MATR3	ENSG00000015479.18	5	139293648	139331677	0.109157220845132	0.0615959894328726	115	68
NPC1L1	ENSG00000015520.14	7	44512535	44541315	0.571865878284937	0.467840625975514	115	68
XYLT2	ENSG00000015532.9	17	50346092	50361151	0.800610490454149	0.769374247244145	115	68
STMN4	ENSG00000015592.16	8	27235323	27258420	0.279851648119926	0.129086853237329	115	68
NUDCD3	ENSG00000015676.17	7	44379121	44490880	0.642258003519504	0.508495708582366	115	68
CHDH	ENSG00000016391.10	3	53813734	53846390	0.384395222322628	0.284692547249559	115	68
IL20RA	ENSG00000016402.13	6	136999971	137045180	0.0131353285512676	0.00219731271935123	115	68
CLCA4	ENSG00000016602.9	1	86547078	86580754	0.369099105389781	0.219081724042745	115	68
GLT8D1	ENSG00000016864.18	3	52694493	52705635	0.38950273901784	0.278686773163527	115	68
ATP2C1	ENSG00000017260.19	3	130850595	131016712	0.567860284343001	0.393013053826272	115	68
IGF1	ENSG00000017427.15	12	102415704	102480645	0.245836654450662	0.0677848061960858	115	68
RALBP1	ENSG00000017797.12	18	9475009	9538116	0.781554138751526	0.683351473896877	115	68
RUFY3	ENSG00000018189.12	4	70704801	70807315	0.861617612943695	0.837895958775947	115	68
CNTN1	ENSG00000018236.14	12	40692442	41072418	0.8382906376596	0.804706093231485	115	68
SLC11A1	ENSG00000018280.16	2	218382029	218396894	0.971000172632468	0.962775449543531	115	68
WWTR1	ENSG00000018408.14	3	149517235	149736714	0.40825343611632	0.329861786376457	115	68
AGPS	ENSG00000018510.13	2	177392698	177559299	0.0803969906568605	0.0300018362869321	115	68
ATP1A2	ENSG00000018625.14	1	160115773	160143591	0.646719537229287	0.510433840975454	115	68
TTC27	ENSG00000018699.11	2	32628032	32821051	0.0366462365939561	0.0115118342807546	115	68
ZNF582	ENSG00000018869.16	19	56375846	56393545	0.436672015580452	0.329961469098675	115	68
VSIG2	ENSG00000019102.11	11	124747472	124752238	0.507277371756186	0.401049155777678	115	68
PHLDB1	ENSG00000019144.18	11	118606440	118657315	0.638684503531958	0.524093587287074	115	68
MARCO	ENSG00000019169.10	2	118942166	118994660	0.328016327190714	0.150940978126242	115	68
CYP24A1	ENSG00000019186.9	20	54153449	54173973	0.0595586496200467	0.0220897612119354	115	68
PRDM11	ENSG00000019485.13	11	45095806	45235110	0.0723017699353138	0.0367904534940403	115	68
SYT13	ENSG00000019505.7	11	45240301	45286319	0.91916310794617	0.887388838064288	115	68
SNAI2	ENSG00000019549.9	8	48917768	48921740	0.837860237281422	0.785955533808931	115	68
CD74	ENSG00000019582.14	5	150401637	150412929	0.214894114241482	0.0619202347777894	115	68
HGF	ENSG00000019991.15	7	81699006	81770438	0.56036523225027	0.368778316590776	115	68
ZRANB1	ENSG00000019995.6	10	124942123	124983688	0.198926843920216	0.0866291765699662	115	68
NCDN	ENSG00000020129.15	1	35557473	35567274	0.00304588079004377	3.54462241828213e-05	115	68
ADGRA2	ENSG00000020181.17	8	37784191	37843267	0.847885885249019	0.831100373317159	115	68
ZFP64	ENSG00000020256.19	20	52051663	52204308	0.303604152078308	0.212653018176766	115	68
MNAT1	ENSG00000020426.10	14	60734742	60969953	0.763062546063349	0.650071826141928	115	68
SAMD4A	ENSG00000020577.13	14	54567097	54793315	0.813219613603692	0.71988178566608	115	68
RUNX3	ENSG00000020633.18	1	24899511	24965121	0.788482110613872	0.735802113225703	115	68
MRE11	ENSG00000020922.12	11	94415578	94492906	0.20504056868441	0.105497943889847	115	68
PLEKHB1	ENSG00000021300.13	11	73646178	73662819	0.511929699315586	0.440733932789955	115	68
SERPINB1	ENSG00000021355.12	6	2832332	2842006	0.0867213796140293	0.0207949543165093	115	68
CYP3A43	ENSG00000021461.16	7	99828013	99866102	0.09651739230271	0.0476340574400325	115	68
SLC7A9	ENSG00000021488.12	19	32830509	32869766	0.61163359090447	0.537964476798643	115	68
SPAST	ENSG00000021574.11	2	32063611	32157637	0.642411472295772	0.55458851408134	115	68
NRXN3	ENSG00000021645.18	14	78170373	79868290	0.731482382081817	0.659794131221638	115	68
OSBPL5	ENSG00000021762.19	11	3087116	3165770	0.423314814582334	0.304564018113814	115	68
AQR	ENSG00000021776.10	15	34851782	34969839	0.205987266733276	0.113008955449337	115	68
CPS1	ENSG00000021826.14	2	210477682	210679107	0.562790466863934	0.416958740174967	115	68
RTFDC1	ENSG00000022277.12	20	56468585	56519449	0.9276780764783	0.915333087634799	115	68
GABRA1	ENSG00000022355.16	5	161847063	161899981	0.490647395267902	0.409654380133422	115	68
NLRP2	ENSG00000022556.15	19	54953130	55001142	0.439997050608969	0.279501779664704	115	68
SLC45A4	ENSG00000022567.9	8	141207166	141308305	0.582167902295118	0.477989015315187	115	68
RNF10	ENSG00000022840.15	12	120533480	120577594	0.883393543403749	0.820994534432661	115	68
ZNF839	ENSG00000022976.15	14	102317377	102339229	0.730649255553033	0.662443993036214	115	68
ZDHHC6	ENSG00000023041.11	10	112424428	112446917	0.57585576039652	0.424569212476701	115	68
GRAMD1B	ENSG00000023171.16	11	123358428	123627774	0.400790148525802	0.266626425619028	115	68
RNH1	ENSG00000023191.16	11	494512	507300	0.528405179475122	0.3923822944612	115	68
NDUFS1	ENSG00000023228.13	2	206114817	206159584	0.0512794100769891	0.00314163572195099	115	68
RB1CC1	ENSG00000023287.12	8	52622456	52745843	0.404044976408546	0.267652230875325	115	68
ERP44	ENSG00000023318.7	9	99979179	100099040	0.721081224719994	0.69129841399944	115	68
ALAS1	ENSG00000023330.14	3	52198086	52214327	0.688369137516627	0.508680007768489	115	68
BIRC3	ENSG00000023445.13	11	102317450	102339403	0.520708131330558	0.390462898444911	115	68
AKAP11	ENSG00000023516.8	13	42272153	42323267	0.07574894508141	0.0194352971202719	115	68
GLRX2	ENSG00000023572.8	1	193096468	193106114	0.518053864338048	0.325778997031251	115	68
SNAPC1	ENSG00000023608.4	14	61762357	61796428	0.192091890283411	0.106684502929307	115	68
DERA	ENSG00000023697.12	12	15911172	16037282	0.386517305006722	0.229506619093057	115	68
STRAP	ENSG00000023734.10	12	15882391	15903478	0.15783833366568	0.0902337188011731	115	68
ABCC2	ENSG00000023839.10	10	99782732	99852192	0.787773635157359	0.719733309323086	115	68
DEF6	ENSG00000023892.10	6	35297852	35321771	0.95799933435506	0.947651822012453	115	68
PLEKHO1	ENSG00000023902.13	1	150149183	150164720	0.728476693813749	0.680147300921202	115	68
GCLM	ENSG00000023909.9	1	93885205	93909456	0.2629453585182	0.135355964016765	115	68
UBR2	ENSG00000024048.10	6	42564062	42693504	0.56268593659521	0.478889595091539	115	68
EHD2	ENSG00000024422.11	19	47713343	47743134	0.57565141084725	0.456878832819775	115	68
CCDC28A	ENSG00000024862.17	6	138773509	138793319	0.338799128544209	0.228185688983549	115	68
RRAGD	ENSG00000025039.14	6	89364636	89412270	0.519648982910729	0.390716627662095	115	68
HSF2	ENSG00000025156.12	6	122399546	122433119	0.000779466045653325	4.88336932876516e-05	115	68
PHF20	ENSG00000025293.16	20	35771974	35950381	0.848783832474121	0.809380281702707	115	68
HSD17B6	ENSG00000025423.11	12	56752161	56787790	0.082978875226782	0.0252113780009434	115	68
NR1H3	ENSG00000025434.18	11	47248300	47269032	0.771830681779477	0.72713916813321	115	68
TYMP	ENSG00000025708.13	22	50525752	50530056	0.0694586407081102	0.0228071338220682	115	68
NCAPH2	ENSG00000025770.18	22	50508216	50523472	0.741441082773929	0.694234181081081	115	68
TOMM34	ENSG00000025772.7	20	44942130	44960486	0.447885135291991	0.228209849751041	115	68
SEC63	ENSG00000025796.13	6	107867756	107957340	0.33573973561207	0.0655926420406871	115	68
KPNA6	ENSG00000025800.13	1	32108038	32176375	0.637499527437529	0.54649833781406	115	68
VIM	ENSG00000026025.15	10	17228259	17237593	0.408602163044998	0.288767355764971	115	68
FAS	ENSG00000026103.21	10	88990582	89015785	0.96826098340677	0.940876937687535	115	68
RNASET2	ENSG00000026297.15	6	166929504	166957184	0.347124783604997	0.229693673297542	115	68
CD44	ENSG00000026508.17	11	35138870	35232402	0.159258762975736	0.102904967859296	115	68
KCNG1	ENSG00000026559.13	20	51003656	51023129	0.244770251212221	0.15080807805376	115	68
AGPAT4	ENSG00000026652.13	6	161129979	161274061	0.166579350622072	0.0307056175801018	115	68
SLAMF7	ENSG00000026751.16	1	160739057	160754821	0.168764394595141	0.0919458159526635	115	68
BTN3A1	ENSG00000026950.16	6	26402237	26415216	0.113511255403791	0.0314914200493154	115	68
MIPEP	ENSG00000027001.9	13	23730189	23889419	0.262113173811911	0.197802262577699	115	68
PRKCH	ENSG00000027075.14	14	61187559	61550976	0.0861082969129736	0.0235238184227463	115	68
INSRR	ENSG00000027644.4	1	156840063	156859018	0.112043517819518	0.0452521405339923	115	68
IFNGR1	ENSG00000027697.13	6	137197484	137219449	0.79361954989315	0.748953853683473	115	68
B4GALT7	ENSG00000027847.13	5	177600100	177610347	0.937077398131932	0.915183677133178	115	68
SH2D2A	ENSG00000027869.11	1	156806243	156816862	0.0873058612036257	0.0459716622267562	115	68
VRK2	ENSG00000028116.16	2	57907651	58159920	0.421691484378156	0.330505433412068	115	68
TNFRSF1B	ENSG00000028137.18	1	12167039	12209228	0.564906593944074	0.410000429744004	115	68
VEZT	ENSG00000028203.17	12	95217746	95302790	0.49619002927141	0.386008851463242	115	68
POU2F2	ENSG00000028277.21	19	42086110	42196585	0.0442460892845302	0.0194828656257196	115	68
BRD9	ENSG00000028310.17	5	863741	892642	0.909249112939158	0.880574595224007	115	68
SNX1	ENSG00000028528.14	15	64094123	64146090	0.693580006088198	0.595401893277223	115	68
TBPL1	ENSG00000028839.9	6	133952170	133988696	0.215115787722698	0.139867119815438	115	68
ARNTL2	ENSG00000029153.14	12	27332854	27425289	0.573521158830821	0.446788023303707	115	68
BCLAF1	ENSG00000029363.16	6	136256627	136289851	0.898609422502367	0.884642464336835	115	68
SLC39A9	ENSG00000029364.11	14	69398015	69462388	0.0974013321025792	0.0222240240409968	115	68
ANK1	ENSG00000029534.19	8	41653220	41896762	0.219970051103017	0.125996251181643	115	68
IBSP	ENSG00000029559.6	4	87799581	87812435	0.00964630663453651	0.000936610366838898	115	68
TFB1M	ENSG00000029639.10	6	155257724	155314493	0.596287227635762	0.542218445911386	115	68
RABEP1	ENSG00000029725.16	17	5282265	5385812	0.0400517717227284	0.0160581667338955	115	68
NUP160	ENSG00000030066.13	11	47778087	47848555	0.0186736853903355	0.000221963576817794	115	68
BAK1	ENSG00000030110.12	6	33572547	33580293	0.427653890258806	0.259735967417398	115	68
IKZF2	ENSG00000030419.16	2	212999691	213152427	0.439599598990913	0.33607682211719	115	68
GRN	ENSG00000030582.17	17	44345086	44353102	0.60036023598939	0.492128855897003	115	68
FAM13B	ENSG00000031003.10	5	137937960	138051961	0.724878044170689	0.633170932434723	115	68
ARHGAP31	ENSG00000031081.10	3	119294373	119420714	0.439490838410882	0.185135571787886	115	68
CENPQ	ENSG00000031691.6	6	49463378	49493107	0.454166038553347	0.239826294814798	115	68
SARS	ENSG00000031698.12	1	109213918	109238169	0.47975162203543	0.406930458723058	115	68
RANBP3	ENSG00000031823.14	19	5916139	5978142	0.252754871233325	0.149231577308673	115	68
ARID4A	ENSG00000032219.18	14	58298385	58373887	0.200399511446848	0.0928684875476372	115	68
TSSC1	ENSG00000032389.12	2	3188925	3377882	0.450943777462684	0.269453913499858	115	68
PNPLA6	ENSG00000032444.15	19	7534010	7561764	0.885059919891987	0.847138861102803	115	68
IFT88	ENSG00000032742.17	13	20567069	20691437	0.775149558916532	0.725391077737132	115	68
ALG1	ENSG00000033011.11	16	5071819	5087379	0.32733488317223	0.138534557580741	115	68
ZCCHC8	ENSG00000033030.13	12	122471600	122501073	0.124554118167812	0.0948737792116532	115	68
ABCF2	ENSG00000033050.7	7	151207837	151227230	0.146989097008914	0.0108708505890623	115	68
CHPF2	ENSG00000033100.16	7	151232489	151238763	0.998145208712084	0.997546375168193	115	68
LRRC7	ENSG00000033122.18	1	69568398	70151945	0.531742654089322	0.433016829016898	115	68
FUT8	ENSG00000033170.16	14	65410592	65744121	0.333556896193232	0.177763757487219	115	68
UBA6	ENSG00000033178.12	4	67612652	67701179	0.17583846458555	0.0730394751291904	115	68
GAB2	ENSG00000033327.12	11	78215297	78418348	0.550447270670716	0.480750622447382	115	68
ATP6V0A1	ENSG00000033627.16	17	42458844	42522611	0.276817339465863	0.192729054946838	115	68
PIAS1	ENSG00000033800.13	15	68054179	68198603	0.772685564621023	0.703978815852576	115	68
SLC4A7	ENSG00000033867.16	3	27372721	27484420	0.143703777948947	0.0319887347340302	115	68
APBA2	ENSG00000034053.14	15	28884483	29118315	0.174550531442102	0.0920377129300138	115	68
MAP2K3	ENSG00000034152.18	17	21284672	21315240	0.785417085509538	0.745614651956477	115	68
EFCAB1	ENSG00000034239.10	8	48710789	48735311	0.0022435614775079	0.000180128548592075	115	68
TMSB10	ENSG00000034510.5	2	84905625	84906662	0.762370483922621	0.658472691491626	115	68
ASTE1	ENSG00000034533.11	3	131013875	131027649	0.81088692620721	0.737649300790364	115	68
RNF19A	ENSG00000034677.12	8	100257060	100336218	0.427785335899902	0.31791041936568	115	68
PEX3	ENSG00000034693.14	6	143450807	143490010	0.140165621407851	0.0624550712058151	115	68
GABARAPL2	ENSG00000034713.7	16	75566351	75577881	0.280849920488247	0.204561544437249	115	68
MYOC	ENSG00000034971.16	1	171635417	171652683	0.519389742532407	0.421994886818793	115	68
SH3YL1	ENSG00000035115.21	2	217730	266398	0.109830248430077	0.0294585480834956	115	68
FAM136A	ENSG00000035141.7	2	70295975	70302090	0.0262636987440541	0.0113278616416527	115	68
VCL	ENSG00000035403.17	10	73995193	74120254	0.664851656411738	0.606309735138044	115	68
DEPDC1B	ENSG00000035499.12	5	60596912	60700190	0.409282616373164	0.337445928418128	115	68
DAPK2	ENSG00000035664.11	15	63907036	64072033	0.850674036004838	0.826111684041928	115	68
NSMAF	ENSG00000035681.7	8	58583504	58659844	0.599705595600496	0.473770671574175	115	68
ADSS	ENSG00000035687.9	1	244408494	244452134	0.434158691984038	0.284875548832964	115	68
TIMP2	ENSG00000035862.12	17	78852977	78925387	0.116687617059518	0.0181467121133642	115	68
RFC1	ENSG00000035928.15	4	39287456	39366375	0.419151691766105	0.221448042401427	115	68
TBC1D23	ENSG00000036054.12	3	100261000	100325251	0.2858488435591	0.147573794823203	115	68
CUL3	ENSG00000036257.12	2	224470150	224585397	0.0022631889557975	0.000527032111045361	115	68
MYOM2	ENSG00000036448.9	8	2045040	2165552	0.595130639668909	0.496859260830103	115	68
CYP46A1	ENSG00000036530.8	14	99684304	99727301	0.903480972440632	0.873227716787723	115	68
ZZZ3	ENSG00000036549.12	1	77562416	77683419	0.25165467502207	0.134429286724071	115	68
USP2	ENSG00000036672.15	11	119355215	119381726	0.405795210237244	0.293878354989742	115	68
TUBG2	ENSG00000037042.8	17	42659305	42667006	0.0572420403230055	0.00641690457544012	115	68
RPL26L1	ENSG00000037241.7	5	172958779	172969771	0.091489339903244	0.0433300008065206	115	68
FLT4	ENSG00000037280.15	5	180601506	180649624	0.45408086770592	0.356987987384964	115	68
NSUN2	ENSG00000037474.14	5	6599239	6633291	0.373849042892424	0.213101132277279	115	68
FBXO42	ENSG00000037637.10	1	16246839	16352454	0.662579055637388	0.566137200997794	115	68
MFAP3	ENSG00000037749.11	5	154038937	154220478	0.845473189215056	0.819811476858758	115	68
MRI1	ENSG00000037757.13	19	13764532	13774167	0.200671829290374	0.0217490507920133	115	68
METTL1	ENSG00000037897.16	12	57768471	57772599	0.105450996587173	0.0729170760237959	115	68
AGA	ENSG00000038002.8	4	177430770	177442503	0.0767834690509346	0.0235061388820694	115	68
PI4K2B	ENSG00000038210.12	4	25233975	25279092	0.12702606780127	0.0445418620278925	115	68
BOD1L1	ENSG00000038219.12	4	13568738	13627723	0.421809331440301	0.199512192553956	115	68
MAT2B	ENSG00000038274.16	5	163503114	163519336	0.0809503648210113	0.0319953279227563	115	68
TLL1	ENSG00000038295.7	4	165873258	166103895	0.414893734729321	0.221591032804371	115	68
EDC4	ENSG00000038358.14	16	67873023	67884503	0.313581419071793	0.136089709853445	115	68
TRIO	ENSG00000038382.18	5	14143702	14532128	0.0495281343945389	0.0215382643542738	115	68
VCAN	ENSG00000038427.15	5	83471465	83582303	0.318851669254193	0.163137138554859	115	68
CLEC16A	ENSG00000038532.14	16	10944488	11182189	0.25967840162972	0.188641729829001	115	68
MSR1	ENSG00000038945.14	8	16107878	16567490	0.192420973861699	0.0996786903941382	115	68
CDH1	ENSG00000039068.18	16	68737225	68835548	0.0102896765761551	0.00127219414410963	115	68
SKIV2L2	ENSG00000039123.15	5	55307760	55425581	0.196088193519702	0.108681256983691	115	68
DNAH5	ENSG00000039139.9	5	13690331	13944543	0.353088407573983	0.225064858834236	115	68
ZFYVE16	ENSG00000039319.16	5	80408013	80479350	0.983247320035967	0.978663309166913	115	68
FAM65A	ENSG00000039523.19	16	67518418	67546788	0.69914079593319	0.585479985355522	115	68
RAI14	ENSG00000039560.13	5	34656237	34832627	0.267542411101292	0.139552666129839	115	68
PNKP	ENSG00000039650.11	19	49859882	49867909	0.482368343331326	0.43385429479906	115	68
PHLPP2	ENSG00000040199.18	16	71644751	71724701	0.40159670551519	0.27065741174927	115	68
SPDL1	ENSG00000040275.16	5	169583634	169604778	0.0948145076235892	0.0385060951215365	115	68
STAU2	ENSG00000040341.17	8	73420369	73747708	0.533467324535873	0.439016222709931	115	68
PQLC2	ENSG00000040487.12	1	19312326	19329300	0.267426365730071	0.184762159411268	115	68
CTNS	ENSG00000040531.14	17	3636468	3661542	0.31665416897197	0.221383325577453	115	68
RTN4R	ENSG00000040608.13	22	20241415	20283246	0.694440818308888	0.628614637872365	115	68
PHF23	ENSG00000040633.12	17	7235028	7239722	0.997199074683478	0.996357303985991	115	68
CDH10	ENSG00000040731.10	5	24487100	24644978	0.81115366739043	0.769204018045498	115	68
INPP4A	ENSG00000040933.15	2	98444854	98594390	0.437461364026706	0.354077954150253	115	68
RAB27B	ENSG00000041353.9	18	54717860	54895516	0.47933325086021	0.314162505552549	115	68
PSMA4	ENSG00000041357.15	15	78540405	78552419	0.985059515341202	0.977929725003061	115	68
MYO16	ENSG00000041515.15	13	108596152	109208007	0.411530385884669	0.30259097494843	115	68
LSG1	ENSG00000041802.10	3	194640788	194672477	0.747721646809762	0.647099847673211	115	68
PARP3	ENSG00000041880.14	3	51942345	51948867	0.035703098971434	0.000457975740249966	115	68
TNC	ENSG00000041982.15	9	115019578	115118257	0.233036672830136	0.14768891893502	115	68
THAP3	ENSG00000041988.15	1	6624866	6634167	0.039802736229249	0.0123272522184471	115	68
FAM65C	ENSG00000042062.11	20	50586108	50691528	0.923284122649679	0.895935288414911	115	68
TDP1	ENSG00000042088.13	14	89954939	90044768	0.19475863375537	0.0684917846184343	115	68
AIFM2	ENSG00000042286.14	10	70098223	70132934	0.00556454879491787	0.000997049488375969	115	68
SPATA7	ENSG00000042317.16	14	88384924	88470350	0.00354658714004142	0.000451111410070411	115	68
MED17	ENSG00000042429.11	11	93784227	93814963	0.937252727026789	0.922449011909471	115	68
RETSAT	ENSG00000042445.13	2	85342088	85354393	0.105492775720632	0.0194564844448392	115	68
CAPG	ENSG00000042493.15	2	85394748	85418432	0.540182236666664	0.347473232451419	115	68
AP2S1	ENSG00000042753.11	19	46838136	46850992	0.200153401840674	0.0967129782173401	115	68
TG	ENSG00000042832.11	8	132866958	133134903	0.965370355528353	0.946645054374921	115	68
ADAM28	ENSG00000042980.12	8	24294040	24359018	0.228276977359426	0.125618024909718	115	68
BARX2	ENSG00000043039.6	11	129375940	129452279	0.0945326426861756	0.0240373590662216	115	68
DCUN1D1	ENSG00000043093.13	3	182938074	182985953	0.10676921249292	0.0223451263260392	115	68
JADE2	ENSG00000043143.20	5	134524312	134583230	0.209199550669941	0.115226821417868	115	68
ZIC2	ENSG00000043355.11	13	99981772	99986773	0.0297413083741355	0.0122632870662638	115	68
LCP2	ENSG00000043462.11	5	170246237	170298227	0.425438258066161	0.297202811531224	115	68
TRIT1	ENSG00000043514.15	1	39841022	39883511	0.100669203445383	0.0138864385751199	115	68
ADRB1	ENSG00000043591.5	10	114044056	114046908	0.334628954459866	0.268088161823274	115	68
CUL7	ENSG00000044090.8	6	43037617	43053945	0.649519401160124	0.54484260939199	115	68
CTNNA1	ENSG00000044115.20	5	138610967	138935034	0.975732595382519	0.969548750293613	115	68
CNTLN	ENSG00000044459.14	9	17134982	17503923	0.951029783989295	0.935059648395696	115	68
EPHA3	ENSG00000044524.10	3	89107524	89482134	0.0843409271675027	0.0266145132989356	115	68
HSPA5	ENSG00000044574.7	9	125234853	125241330	0.242032250928762	0.110704578141006	115	68
DSG2	ENSG00000046604.12	18	31498043	31549008	0.0365413325214142	0.00757746505205222	115	68
PREX2	ENSG00000046889.18	8	67952118	68237030	0.414813762618911	0.348344588372882	115	68
WDR37	ENSG00000047056.14	10	1049538	1132297	0.28182841080608	0.12859537136662	115	68
YTHDC2	ENSG00000047188.15	5	113513683	113595284	0.0346590444076321	0.00106328932803393	115	68
ATP6V1H	ENSG00000047249.17	8	53715557	53843558	0.858332692345006	0.77958841984167	115	68
POLR2B	ENSG00000047315.15	4	56978824	57030399	0.010732839576881	0.00140760584992687	115	68
FAM214A	ENSG00000047346.12	15	52581321	52709817	0.719298959354097	0.67279050534494	115	68
ARAP2	ENSG00000047365.11	4	35948221	36244509	0.429478705312525	0.318987900392008	115	68
TPR	ENSG00000047410.13	1	186311652	186375693	0.0504777915633794	0.0194990575428078	115	68
CP	ENSG00000047457.13	3	149162410	149222055	0.891032722401123	0.870649775730145	115	68
KIAA0556	ENSG00000047578.12	16	27550152	27780369	0.0104546074146753	0.000547980045273635	115	68
DTNBP1	ENSG00000047579.19	6	15522801	15663058	0.61995378300732	0.527309109765019	115	68
ANO2	ENSG00000047617.14	12	5531869	5946232	0.557750843750176	0.408929069050368	115	68
C12orf4	ENSG00000047621.11	12	4487728	4538508	0.12744149649958	0.038362896791801	115	68
FAM184B	ENSG00000047662.4	4	17635009	17781512	0.432183842542506	0.356264347252082	115	68
MAP4	ENSG00000047849.21	3	47850690	48089272	0.168962106374101	0.00905119849380974	115	68
GOPC	ENSG00000047932.13	6	117560269	117602542	0.5439232424157	0.439837983964944	115	68
USP28	ENSG00000048028.11	11	113797874	113875570	0.0836328164332653	0.0126960659093108	115	68
HDAC9	ENSG00000048052.21	7	18086949	19002416	0.292102882269792	0.113457735273971	115	68
TSPAN17	ENSG00000048140.17	5	176647387	176659054	0.702462446851847	0.581271458495807	115	68
NOP16	ENSG00000048162.20	5	176383938	176388975	0.956050774495359	0.93794836660512	115	68
CC2D2A	ENSG00000048342.15	4	15469865	15601557	0.1175553938674	0.0524216781819925	115	68
RRM2B	ENSG00000048392.11	8	102204502	102239118	0.34214349448128	0.221425628090577	115	68
ZNF800	ENSG00000048405.9	7	127346790	127431924	0.3143710358012	0.176919708168763	115	68
SNX29	ENSG00000048471.13	16	11976737	12574289	0.972288440181309	0.960487348352806	115	68
LMO3	ENSG00000048540.14	12	16548373	16610594	0.033116119174933	0.00554147573591069	115	68
MRPS10	ENSG00000048544.5	6	42206801	42217865	0.525351395192984	0.424128186565403	115	68
GUCA1A	ENSG00000048545.13	6	42155406	42180056	0.889428578897707	0.844233448512521	115	68
RSF1	ENSG00000048649.13	11	77659996	77821017	0.695603140307875	0.626466400959145	115	68
VPS13D	ENSG00000048707.13	1	12230067	12512047	0.0790926334764838	0.0191211001879422	115	68
CELF2	ENSG00000048740.18	10	10798397	11336675	0.325535812421259	0.246163666381737	115	68
FAM120A	ENSG00000048828.16	9	93451722	93566107	0.50039375759507	0.400632833444498	115	68
R3HDM1	ENSG00000048991.16	2	135531455	135725270	0.0224093085024789	0.00101349995629218	115	68
COL9A2	ENSG00000049089.13	1	40300487	40317294	0.675852860275825	0.534371184647781	115	68
KITLG	ENSG00000049130.14	12	88492793	88580851	0.603591113675301	0.526186224429633	115	68
ERCC8	ENSG00000049167.13	5	60873831	60945073	0.130427374814717	0.00902915536269927	115	68
ADAMTS6	ENSG00000049192.14	5	65148736	65481920	0.428663737310832	0.354315920812722	115	68
H6PD	ENSG00000049239.12	1	9234775	9271337	0.259277564685718	0.103110621362266	115	68
VAMP3	ENSG00000049245.12	1	7771269	7781432	0.30227192682971	0.172607891295185	115	68
PER3	ENSG00000049246.14	1	7784320	7845177	0.904352980463311	0.885620453494352	115	68
EPN3	ENSG00000049283.17	17	50532543	50543750	0.0207280470905586	0.00467263621470348	115	68
LTBP1	ENSG00000049323.15	2	32946972	33399509	0.402506367867208	0.188538818372606	115	68
RCN1	ENSG00000049449.8	11	31816384	32105755	0.0536090521503449	0.020236168465077	115	68
ELN	ENSG00000049540.16	7	74027789	74069907	0.445489724824522	0.298982188672442	115	68
RFC2	ENSG00000049541.10	7	74231499	74254458	0.669480472450775	0.628201784608378	115	68
ARID1B	ENSG00000049618.22	6	156777432	157210779	0.260849232038041	0.130937986474253	115	68
CLPTM1L	ENSG00000049656.13	5	1317744	1345099	0.187799807607143	0.122223410563581	115	68
NEDD4L	ENSG00000049759.17	18	58044367	58401540	0.821124937140113	0.777053785460322	115	68
HEXB	ENSG00000049860.13	5	74640023	74722647	0.86511919621263	0.795810859051055	115	68
PTCD2	ENSG00000049883.14	5	72320527	72368395	0.322573219227829	0.250513429139149	115	68
JKAMP	ENSG00000050130.17	14	59484443	59505404	0.0261033061857387	0.00238153824437432	115	68
DKK3	ENSG00000050165.17	11	11963106	12009769	0.375364751560736	0.261390099348137	115	68
ARHGEF5	ENSG00000050327.14	7	144355288	144380632	0.421300414513294	0.30853659554957	115	68
NFE2L3	ENSG00000050344.8	7	26152240	26187125	0.180882769311521	0.0796833818845999	115	68
MCUR1	ENSG00000050393.11	6	13786557	13814568	0.305346079484294	0.169706902424402	115	68
LIMA1	ENSG00000050405.13	12	50175788	50283546	0.685303298605535	0.515114847319204	115	68
LETMD1	ENSG00000050426.15	12	51047962	51060424	0.688221998255608	0.575294091062308	115	68
SLC4A8	ENSG00000050438.16	12	51403073	51515763	0.806578436931287	0.782805555436467	115	68
LAMC3	ENSG00000050555.17	9	131009082	131094473	0.0838931856028474	0.0416219205055568	115	68
PTGER3	ENSG00000050628.20	1	70852353	71047808	0.00172705875704197	0.00049919771241623	115	68
MAPK9	ENSG00000050748.17	5	180233143	180292099	0.342929694782053	0.190402189876039	115	68
COL23A1	ENSG00000050767.15	5	178237618	178590555	0.147384188279132	0.049424151180178	115	68
BCAR1	ENSG00000050820.16	16	75228198	75268053	0.106020500844035	0.0136030341814345	115	68
FAM160A2	ENSG00000051009.10	11	6211335	6234711	0.42547599170802	0.291762542127265	115	68
HERPUD1	ENSG00000051108.14	16	56932048	56944863	0.0011301567533449	1.42291159687838e-05	115	68
HOMER3	ENSG00000051128.18	19	18929201	18941261	0.705577605563299	0.600365508691422	115	68
RAD51	ENSG00000051180.16	15	40694796	40732339	0.066407842520446	0.0122312626937555	115	68
POLQ	ENSG00000051341.13	3	121431427	121546641	0.0505635848498089	0.0192282023866044	115	68
PIK3CB	ENSG00000051382.8	3	138652699	138834938	0.571727910353613	0.499375591170833	115	68
CYBA	ENSG00000051523.10	16	88643283	88651152	0.0511644729732199	0.0115582655725782	115	68
THOC3	ENSG00000051596.9	5	175917873	176034680	0.899737172101793	0.856568829200997	115	68
HEBP2	ENSG00000051620.10	6	138403561	138422042	0.695209406505457	0.648199561834493	115	68
MPHOSPH9	ENSG00000051825.14	12	123152320	123244014	0.647839724321816	0.49509510985965	115	68
PLEKHA5	ENSG00000052126.14	12	19129752	19376400	0.490367086714202	0.360108036227808	115	68
PRSS8	ENSG00000052344.15	16	31131605	31135762	0.0195130058366247	0.000283845272357283	115	68
SIKE1	ENSG00000052723.11	1	114769479	114780685	0.371643125441261	0.264891311216767	115	68
RRP12	ENSG00000052749.13	10	97356701	97426076	0.564998397597911	0.456504219712415	115	68
FNIP2	ENSG00000052795.12	4	158769138	158908049	0.668630275271566	0.543809591391999	115	68
MSMO1	ENSG00000052802.12	4	165327623	165343160	0.074343278413147	0.0289538220894746	115	68
TTC17	ENSG00000052841.14	11	43358932	43494933	0.36830614870442	0.278410248602891	115	68
ALX4	ENSG00000052850.5	11	44260444	44310166	0.463009312333342	0.342034515792362	115	68
FSTL4	ENSG00000053108.16	5	133196455	133612564	0.10988718616277	0.0441833930421578	115	68
FOXN3	ENSG00000053254.15	14	89124871	89619149	0.197477989047916	0.112477605289591	115	68
METTL24	ENSG00000053328.8	6	110245928	110358272	0.853127551478374	0.795456165502186	115	68
AKR7A2	ENSG00000053371.12	1	19303965	19312146	0.976599070109303	0.971420593217912	115	68
MRTO4	ENSG00000053372.4	1	19251553	19260128	0.00880480146059149	0.00146250139015887	115	68
NNAT	ENSG00000053438.8	20	37521215	37523693	0.507173102997177	0.417021479582396	115	68
USE1	ENSG00000053501.12	19	17215346	17219829	0.330127713271343	0.217787116320182	115	68
MCF2L2	ENSG00000053524.12	3	183178043	183428778	0.862052285387763	0.835228209009317	115	68
NRIP2	ENSG00000053702.14	12	2825348	2835544	0.511249106680238	0.399384170344344	115	68
LAMA3	ENSG00000053747.15	18	23689443	23955066	0.2504873845413	0.1499791512748	115	68
AP5M1	ENSG00000053770.11	14	57269009	57298742	0.878235997511519	0.843887717433395	115	68
ANAPC4	ENSG00000053900.10	4	25377213	25418498	0.081471437489385	0.0124642040459012	115	68
KCNQ1	ENSG00000053918.15	11	2444684	2849109	0.682500995321611	0.548184689792079	115	68
TRAPPC3	ENSG00000054116.11	1	36136570	36155964	0.772916389977718	0.714581503825192	115	68
THRAP3	ENSG00000054118.13	1	36224416	36305357	0.566332997897181	0.380776433156652	115	68
PHPT1	ENSG00000054148.17	9	136849091	136850942	0.864974648311532	0.827913562469311	115	68
ENTPD2	ENSG00000054179.11	9	137048098	137054045	0.383443714288026	0.270588561320718	115	68
LY75	ENSG00000054219.10	2	159803355	159904749	0.0102550121654026	1.63061140351582e-05	115	68
ARID4B	ENSG00000054267.21	1	235166895	235328219	0.367034319770783	0.178167263882999	115	68
OPN3	ENSG00000054277.13	1	241590114	241677376	0.94274360401542	0.927038268651328	115	68
SDCCAG8	ENSG00000054282.15	1	243256034	243489140	0.188419638025606	0.059933013132349	115	68
PTPRN	ENSG00000054356.13	2	219289623	219309648	0.0722305389952991	0.0199477309056957	115	68
HHAT	ENSG00000054392.12	1	210328252	210676296	0.876184555977674	0.842599216038972	115	68
KIF1B	ENSG00000054523.17	1	10210805	10381603	0.989044871828033	0.986739668746541	115	68
FOXC1	ENSG00000054598.6	6	1609972	1613897	0.545011519032649	0.455818695408087	115	68
TBC1D22A	ENSG00000054611.13	22	46762617	47175699	0.707501846004423	0.627420005580522	115	68
SYNE2	ENSG00000054654.16	14	63852983	64226433	0.9446475607938	0.912323484223903	115	68
PLEKHH1	ENSG00000054690.13	14	67533301	67589310	0.847122779468392	0.802247785134239	115	68
ATP9A	ENSG00000054793.13	20	51596514	51768634	0.650945088150416	0.527432521533018	115	68
CBLN4	ENSG00000054803.3	20	55997440	56005472	0.363751597493208	0.254547916969362	115	68
CHRDL2	ENSG00000054938.15	11	74696429	74731385	0.584662316478982	0.41438373078191	115	68
FAM168A	ENSG00000054965.10	11	73400487	73598189	0.498147970264851	0.395032998880185	115	68
RELT	ENSG00000054967.12	11	73376264	73397472	0.477270797895397	0.385141656280888	115	68
GALC	ENSG00000054983.16	14	87837820	87993665	0.180702260082762	0.119107849157512	115	68
NOP58	ENSG00000055044.10	2	202265716	202303666	0.770475422875999	0.718796299471912	115	68
SZRD1	ENSG00000055070.16	1	16352575	16398145	0.194923423007668	0.060757527708831	115	68
KCNH2	ENSG00000055118.14	7	150944961	150978315	0.551587109820334	0.462639019529934	115	68
CUL1	ENSG00000055130.15	7	148698665	148801036	0.769192609362683	0.737218322546295	115	68
FAM114A2	ENSG00000055147.18	5	153990128	154038905	0.474801571764475	0.353300020211014	115	68
CYFIP2	ENSG00000055163.19	5	157266079	157395533	0.221326397398076	0.153117461721564	115	68
TAB2	ENSG00000055208.18	6	149317534	149411613	0.0340572218352742	0.00553757164717831	115	68
GINM1	ENSG00000055211.12	6	149566294	149591748	0.733539348711487	0.647619085126367	115	68
EIF2AK2	ENSG00000055332.16	2	37099245	37157065	0.29827365978374	0.118236666854286	115	68
USP36	ENSG00000055483.19	17	78787381	78841441	0.0809002638980901	0.0042473776070902	115	68
KMT2C	ENSG00000055609.17	7	152134922	152436005	0.672079754768936	0.553507395710869	115	68
MCOLN3	ENSG00000055732.12	1	85018082	85048499	0.201610596408247	0.11500715761852	115	68
CCDC85A	ENSG00000055813.5	2	56184123	56386173	0.210478803866491	0.0741818541566443	115	68
PUM2	ENSG00000055917.15	2	20248691	20352234	0.896348056139379	0.873889178126899	115	68
MRPL43	ENSG00000055950.16	10	100969458	100987366	0.841911693325223	0.811845124073054	115	68
ITIH4	ENSG00000055955.15	3	52812975	52830739	0.531987533673872	0.382216128720138	115	68
HPF1	ENSG00000056050.6	4	169729465	169757953	0.787602202048004	0.736017069408879	115	68
ZFR	ENSG00000056097.15	5	32354350	32444761	0.80732129618611	0.715405459971072	115	68
PHF21B	ENSG00000056487.15	22	44881162	45009999	0.365766954245698	0.254640683480091	115	68
TRAF1	ENSG00000056558.10	9	120902393	120929173	0.190793688140447	0.098103908422797	115	68
RC3H2	ENSG00000056586.15	9	122844556	122905341	0.542215614999347	0.458207183357343	115	68
IL17RB	ENSG00000056736.9	3	53846580	53865800	0.0826796487943451	0.0312338128873183	115	68
TRAF3IP2	ENSG00000056972.18	6	111556454	111606278	0.656579577313109	0.511986342515959	115	68
DCBLD2	ENSG00000057019.15	3	98795941	98901689	0.518119644118144	0.414498864898157	115	68
SOAT1	ENSG00000057252.12	1	179293714	179358680	0.899520227571093	0.840580625297123	115	68
PKP2	ENSG00000057294.14	12	32790745	32896840	0.0870309404699642	0.0178305879869704	115	68
MSH4	ENSG00000057468.6	1	75796882	75913238	0.025758138536527	0.00348941164517505	115	68
F7	ENSG00000057593.13	13	113105788	113120681	0.318509408389391	0.23789082373878	115	68
GDI2	ENSG00000057608.16	10	5765223	5842132	0.516538516467716	0.417128911262187	115	68
PRDM1	ENSG00000057657.15	6	106086320	106109939	0.646036255193784	0.533993839357915	115	68
ATG5	ENSG00000057663.14	6	106045423	106325791	0.898442800946391	0.874813528493532	115	68
TMCC3	ENSG00000057704.12	12	94567124	94650562	0.94193378530583	0.935446960275738	115	68
PITHD1	ENSG00000057757.9	1	23778405	23788232	0.671282855024821	0.631445960357756	115	68
MTA3	ENSG00000057935.13	2	42494569	42756947	0.743795002321756	0.635418262878435	115	68
USP13	ENSG00000058056.8	3	179652755	179789401	0.862261479443762	0.817701555528501	115	68
ATP11B	ENSG00000058063.15	3	182793500	182921239	0.922716965025083	0.906924844913306	115	68
LAMC2	ENSG00000058085.14	1	183186238	183244900	0.599461867822719	0.53678351015907	115	68
CDK14	ENSG00000058091.16	7	90563735	91210590	0.14313065508104	0.0760179582683421	115	68
SEC61A1	ENSG00000058262.9	3	128051641	128071683	0.072044295325226	0.0272863691014888	115	68
PPP1R12A	ENSG00000058272.16	12	79773563	79934900	0.354521691248243	0.232523118122357	115	68
RASGRF1	ENSG00000058335.15	15	78959947	79090773	0.761479692334436	0.677318307843172	115	68
CAMK2B	ENSG00000058404.19	7	44217150	44334577	0.573820412722939	0.491102081314886	115	68
CROCC	ENSG00000058453.16	1	16921950	16972979	0.332425293233647	0.234067375068897	115	68
POLR3E	ENSG00000058600.15	16	22297375	22335103	0.542384068445604	0.431100503557172	115	68
ATP2B4	ENSG00000058668.14	1	203626561	203744081	0.8475780690797	0.796897218644971	115	68
ZC3H11A	ENSG00000058673.16	1	203795654	203850514	0.0598287252109356	0.0173222529087321	115	68
RIOK2	ENSG00000058729.10	5	97160867	97183260	0.760681691818497	0.656230447095713	115	68
YIPF1	ENSG00000058799.14	1	53851719	53889834	0.569319070696732	0.511436341224695	115	68
NDC1	ENSG00000058804.11	1	53765460	53838860	0.114751386490794	0.0540096602938606	115	68
DGKG	ENSG00000058866.14	3	186147201	186362237	0.904959565097659	0.872881390090765	115	68
FLYWCH1	ENSG00000059122.16	16	2911937	2951208	0.000153894876384503	1.79772790307346e-06	115	68
UNKL	ENSG00000059145.18	16	1364114	1414751	0.295488224527067	0.126147464633096	115	68
TBXAS1	ENSG00000059377.16	7	139777051	140020325	0.206198995306528	0.139986106908402	115	68
PARP12	ENSG00000059378.12	7	140023744	140063721	0.695615391051728	0.583102722463781	115	68
ALDH18A1	ENSG00000059573.8	10	95605929	95656706	0.0992591072082808	0.0336888714896852	115	68
TARBP1	ENSG00000059588.9	1	234391313	234479103	0.897997129636733	0.843680844264714	115	68
GATB	ENSG00000059691.11	4	151670504	151761023	0.368998391195195	0.290209772556118	115	68
MXD1	ENSG00000059728.10	2	69897688	69942945	0.103185070412601	0.0430301936094732	115	68
CDK17	ENSG00000059758.7	12	96278261	96400560	0.531609241046185	0.416768006047412	115	68
DNAJC25	ENSG00000059769.19	9	111631352	111654351	0.895278011277494	0.848540641278278	115	68
SLC2A3	ENSG00000059804.15	12	7919230	7936275	0.298422847779991	0.112519796900761	115	68
PSD	ENSG00000059915.16	10	102402617	102421539	0.98234348409066	0.977290582273583	115	68
CTDP1	ENSG00000060069.16	18	79679801	79756623	0.978863996528537	0.973890781579065	115	68
YBX3	ENSG00000060138.12	12	10699089	10723312	0.691213744061281	0.582375304351255	115	68
STYK1	ENSG00000060140.8	12	10618939	10674318	0.327956974088509	0.148468628562733	115	68
WNK1	ENSG00000060237.16	12	752593	911452	0.369888527618579	0.227595345589204	115	68
CCAR1	ENSG00000060339.13	10	68721012	68792377	0.107032380649068	0.0364706482832315	115	68
OGFR	ENSG00000060491.16	20	62804835	62814000	0.999706339100985	0.999549347258146	115	68
GNA15	ENSG00000060558.3	19	3136193	3163769	0.0799508187434385	0.0347044760231472	115	68
CREB3L3	ENSG00000060566.13	19	4153601	4173054	0.536539628810877	0.44543787447462	115	68
PIGV	ENSG00000060642.10	1	26787472	26798398	0.578940247257832	0.465544238547443	115	68
PTPRU	ENSG00000060656.19	1	29236516	29326813	0.758152224750214	0.708945831050253	115	68
SNRNP40	ENSG00000060688.12	1	31259568	31296782	0.847875461353851	0.821091478844189	115	68
RIMBP2	ENSG00000060709.14	12	130396137	130517917	0.343225494758825	0.141562038545028	115	68
COL11A1	ENSG00000060718.20	1	102876467	103108496	0.125054103616427	0.0566132682109378	115	68
QSER1	ENSG00000060749.14	11	32893178	32993316	0.470464694056078	0.349390647419815	115	68
MPC1	ENSG00000060762.18	6	166364919	166383013	0.920588753473842	0.895565342490723	115	68
ACAA1	ENSG00000060971.17	3	38103129	38137242	0.97948642605668	0.971056692638831	115	68
BCAT1	ENSG00000060982.14	12	24810022	24949459	0.701567183683377	0.617812716553833	115	68
HDAC7	ENSG00000061273.17	12	47782754	47833132	0.465158719465242	0.262463095546814	115	68
LZTS1	ENSG00000061337.15	8	20246165	20303963	0.109879150858593	0.0363837570287964	115	68
PRDM6	ENSG00000061455.10	5	123089121	123194266	0.120139815226044	0.029122548917518	115	68
SPAG4	ENSG00000061656.9	20	35615892	35621049	0.319631679414023	0.203938655267069	115	68
NCKAP1	ENSG00000061676.14	2	182909115	183038858	0.716487475834342	0.655025372084613	115	68
MRPS35	ENSG00000061794.12	12	27710773	27756295	0.720126965882508	0.685131073219177	115	68
GUCY1B3	ENSG00000061918.12	4	155758992	155807591	0.0487002658415984	0.00840216839538916	115	68
SFSWAP	ENSG00000061936.9	12	131711089	131799737	0.0514639121831193	0.00499683037727879	115	68
TNK2	ENSG00000061938.16	3	195863364	195911945	0.376241535024787	0.27896701411685	115	68
MON2	ENSG00000061987.14	12	62466817	62600479	0.784183704635627	0.735114469584441	115	68
CDH3	ENSG00000062038.13	16	68636189	68722616	0.183886745680676	0.086685913006057	115	68
GPBP1	ENSG00000062194.15	5	57173948	57264679	0.56656411328673	0.468005761587566	115	68
DGAT2	ENSG00000062282.14	11	75759512	75801535	0.541990435401972	0.402244267550553	115	68
ZNF112	ENSG00000062370.16	19	44326555	44367217	0.518612128595481	0.426954587956922	115	68
CS	ENSG00000062485.18	12	56271699	56300392	0.13348834663749	0.0494318041818762	115	68
LTK	ENSG00000062524.15	15	41503638	41513887	0.102546834021776	0.0135717925909802	115	68
MRPS24	ENSG00000062582.13	7	43866558	43869893	0.825905077441583	0.804056705087247	115	68
ELMO2	ENSG00000062598.17	20	46366049	46432985	0.636042441973094	0.499931228397595	115	68
WAPL	ENSG00000062650.17	10	86435256	86521815	0.907186831985087	0.885522947773195	115	68
VMP1	ENSG00000062716.12	17	59707192	59841092	0.687810270129944	0.638375884859006	115	68
APPBP2	ENSG00000062725.9	17	60443149	60526219	0.364798447997052	0.220320506348812	115	68
POLD1	ENSG00000062822.12	19	50384204	50418018	0.174330743713245	0.107901974994693	115	68
SEZ6	ENSG00000063015.19	17	28954901	29006440	0.0519235462686627	0.0114299764242144	115	68
EIF4B	ENSG00000063046.17	12	53006158	53042209	0.253218121697692	0.125363428414629	115	68
SLC6A16	ENSG00000063127.15	19	49289638	49325225	0.702396029324587	0.560200803257195	115	68
GLTSCR1	ENSG00000063169.10	19	47609123	47703277	0.322415877902002	0.234121605588068	115	68
SPHK2	ENSG00000063176.15	19	48624133	48630029	0.412212193335261	0.284285191073006	115	68
RPL18	ENSG00000063177.12	19	48615328	48619271	0.505247675949762	0.443653580545367	115	68
CA11	ENSG00000063180.8	19	48637942	48646312	0.671621478365465	0.58461386085508	115	68
ISOC2	ENSG00000063241.7	19	55452985	55462343	0.0645226194175495	0.0295389356461535	115	68
U2AF2	ENSG00000063244.12	19	55654146	55674648	0.16957983941789	0.0726079580420677	115	68
EPN1	ENSG00000063245.14	19	55675226	55709858	0.111557625629908	0.044242387821118	115	68
MED29	ENSG00000063322.13	19	39391303	39400637	0.0594336494181086	0.022741455026155	115	68
AHRR	ENSG00000063438.16	5	304176	438291	0.184786580217797	0.052706435161526	115	68
GPC1	ENSG00000063660.8	2	240435671	240468078	0.309296845282471	0.207868583319552	115	68
ADCK1	ENSG00000063761.15	14	77800083	77933954	0.601947985406698	0.522369339082523	115	68
HAGH	ENSG00000063854.12	16	1795620	1826940	0.444530889909906	0.32450180886174	115	68
RNF4	ENSG00000063978.15	4	2462220	2515855	0.274733811461077	0.141526917868002	115	68
CASP8	ENSG00000064012.21	2	201233443	201287711	0.00709311153914234	0.000714390492463691	115	68
LIMCH1	ENSG00000064042.17	4	41359607	41700044	0.634924932395689	0.556358273004652	115	68
INTS13	ENSG00000064102.14	12	26905181	26938326	0.351119345471335	0.246973664342067	115	68
TM7SF3	ENSG00000064115.10	12	26973195	27014434	0.359853553527113	0.247619072801213	115	68
SPA17	ENSG00000064199.6	11	124673882	124697518	0.450777064006412	0.327906012758187	115	68
TSPAN32	ENSG00000064201.15	11	2302061	2318200	0.085405620989829	0.020118345444786	115	68
WISP2	ENSG00000064205.10	20	44714844	44728509	0.583215946419405	0.40255382551536	115	68
ST3GAL6	ENSG00000064225.12	3	98732236	98821201	0.00216171518136923	4.84705350398481e-05	115	68
ATP2C2	ENSG00000064270.12	16	84368527	84464187	0.121189658070446	0.0401896408129648	115	68
NGFR	ENSG00000064300.8	17	49502063	49515017	0.0144592007404701	0.000953610333909358	115	68
CDON	ENSG00000064309.14	11	125955796	126063335	0.000111978122083987	1.89993789716812e-06	115	68
TAF2	ENSG00000064313.11	8	119730775	119832863	0.897534034935021	0.864657748399828	115	68
HIPK2	ENSG00000064393.15	7	139561570	139777778	0.0367408836748023	0.00600170430109537	115	68
TNPO3	ENSG00000064419.13	7	128954180	129055173	0.767273872508501	0.730277393742026	115	68
RFXANK	ENSG00000064490.13	19	19192590	19200893	0.0276553223282586	0.00503391398243901	115	68
TMEM161A	ENSG00000064545.14	19	19119169	19138513	0.26907236375436	0.162412706742754	115	68
LPAR2	ENSG00000064547.13	19	19623668	19628930	0.385937985742563	0.319544261839998	115	68
CTSA	ENSG00000064601.16	20	45890144	45898620	0.506975893864745	0.393229545965124	115	68
SUGP2	ENSG00000064607.16	19	18990888	19034023	0.134140820352389	0.0518606188417128	115	68
SLC12A2	ENSG00000064651.13	5	128083766	128189688	0.834201641867708	0.774753992989545	115	68
SNX24	ENSG00000064652.10	5	122843439	123029304	0.661972747965428	0.572446237283757	115	68
EYA2	ENSG00000064655.18	20	46894624	47188844	0.98499115605401	0.974991070949541	115	68
CNN2	ENSG00000064666.14	19	1026581	1039068	0.466830358486277	0.331305863413832	115	68
ABCA7	ENSG00000064687.12	19	1040101	1065572	0.571023932845491	0.451223500089454	115	68
SNCAIP	ENSG00000064692.18	5	122311691	122464219	0.0753453855730662	0.0449931285756969	115	68
DDX20	ENSG00000064703.11	1	111755538	111768016	0.143837428625023	0.0671333231858968	115	68
BTBD1	ENSG00000064726.9	15	83016422	83067334	0.377537138180973	0.211104322398547	115	68
FAR2	ENSG00000064763.10	12	29149103	29335616	0.0160699903000989	0.0051702584111331	115	68
BCAS1	ENSG00000064787.13	20	53936777	54070594	0.0334556819359037	0.010159789687741	115	68
CHI3L2	ENSG00000064886.13	1	111200771	111243440	0.138955921678241	0.0792847247059986	115	68
SBNO2	ENSG00000064932.15	19	1107636	1174283	0.236978327665883	0.0914600998833797	115	68
PMS1	ENSG00000064933.17	2	189784085	189877629	0.0717749489587776	0.0327296862299399	115	68
HMG20B	ENSG00000064961.18	19	3572777	3579088	0.251196296985611	0.108695541735447	115	68
CALCRL	ENSG00000064989.12	2	187343129	187448460	0.000910823377229004	4.20005619337213e-05	115	68
TAF11	ENSG00000064995.16	6	34877778	34888089	0.0102823875467776	0.00156653053039026	115	68
ANKS1A	ENSG00000064999.13	6	34889265	35091413	0.585194708720575	0.514774363479462	115	68
AP3D1	ENSG00000065000.15	19	2100988	2164465	0.840392479738684	0.792517543057068	115	68
ZNF76	ENSG00000065029.14	6	35258982	35295985	0.389493220555583	0.248593919493022	115	68
SLC9A3R2	ENSG00000065054.13	16	2025356	2039026	0.561714182676189	0.467087280091246	115	68
NTHL1	ENSG00000065057.7	16	2039815	2047464	0.152503186596222	0.103541679368732	115	68
UHRF1BP1	ENSG00000065060.16	6	34792015	34883138	0.957247045637648	0.940338728298409	115	68
GNAI3	ENSG00000065135.10	1	109548611	109618321	0.843868424030913	0.807755923124196	115	68
IPO5	ENSG00000065150.18	13	97953658	98024297	0.0351399391481029	0.0164010742912463	115	68
OAT	ENSG00000065154.11	10	124397303	124418976	0.0149182323701139	0.000838974002924247	115	68
WDR3	ENSG00000065183.15	1	117929720	117965096	0.788678516400627	0.749252118028732	115	68
PKN2	ENSG00000065243.19	1	88684222	88836255	0.454617004426756	0.28299615065986	115	68
WDR18	ENSG00000065268.10	19	984271	998438	0.512323835992044	0.228028789083332	115	68
TRAM2	ENSG00000065308.4	6	52497402	52576915	0.310127557659871	0.190679789289494	115	68
NTN1	ENSG00000065320.8	17	9021542	9244000	0.934205968484053	0.908843611315277	115	68
GLP2R	ENSG00000065325.12	17	9822206	9892102	0.310669693972754	0.219102130158344	115	68
DGKA	ENSG00000065357.19	12	55927614	55954027	0.971816647097972	0.963189471123326	115	68
ERBB3	ENSG00000065361.14	12	56079857	56103505	0.991912277764921	0.990085193077073	115	68
ROPN1	ENSG00000065371.17	3	123968521	123992178	0.941741610353318	0.923859484051387	115	68
ANKRD44	ENSG00000065413.18	2	196967017	197311173	0.742558823901185	0.687476395754847	115	68
KARS	ENSG00000065427.14	16	75627474	75647679	0.208460262036637	0.164700397083513	115	68
ADAT1	ENSG00000065457.10	16	75596981	75623300	0.67440582290418	0.646007029094664	115	68
PDIA5	ENSG00000065485.19	3	123067062	123162104	0.813886640218303	0.787793551122828	115	68
TBC1D22B	ENSG00000065491.8	6	37257772	37332970	0.507009955182271	0.393416068301533	115	68
NDUFB4	ENSG00000065518.7	3	120596309	120602500	0.9835029770411	0.975078859849565	115	68
SPEN	ENSG00000065526.10	1	15847864	15940460	0.03273103648795	0.00668924076424543	115	68
MYLK	ENSG00000065534.18	3	123610049	123884331	0.0775438606881552	0.030137611179099	115	68
ZC3H15	ENSG00000065548.17	2	186486156	186509363	0.234077340642138	0.0594637877698902	115	68
MAP2K4	ENSG00000065559.14	17	12020824	12143830	0.435119315318524	0.301207291362782	115	68
TMEM206	ENSG00000065600.12	1	212363931	212414901	0.210928875998194	0.122491306208435	115	68
SNAP91	ENSG00000065609.14	6	83552880	83709691	0.356494242794752	0.229070124598796	115	68
SLK	ENSG00000065613.13	10	103967201	104029233	0.940422045430926	0.921501333715277	115	68
CYB5R4	ENSG00000065615.13	6	83859643	83967424	0.484902070014775	0.354753463134489	115	68
COL17A1	ENSG00000065618.18	10	104031286	104086002	0.325160640989813	0.113494517954068	115	68
GSTO2	ENSG00000065621.14	10	104268873	104304945	0.356081018627949	0.212846225706209	115	68
SEC61A2	ENSG00000065665.20	10	12129637	12169721	0.520271625244277	0.37319808750773	115	68
PRKCQ	ENSG00000065675.14	10	6427143	6580301	0.180519321455769	0.110829771523806	115	68
TLE2	ENSG00000065717.14	19	2997638	3047635	0.0320576437428935	0.00405253039545173	115	68
ASB1	ENSG00000065802.11	2	238426742	238452250	0.382312488411431	0.236258561371234	115	68
FAM107B	ENSG00000065809.13	10	14518557	14774897	0.726155912471879	0.66754619697868	115	68
ME1	ENSG00000065833.8	6	83210389	83431071	0.0482870624488189	0.0095666299562058	115	68
TBC1D1	ENSG00000065882.15	4	37891087	38139175	0.034103636536238	0.00830745871145968	115	68
CDK13	ENSG00000065883.14	7	39950037	40097134	0.0428798389610115	0.00550105507784978	115	68
MTHFD2	ENSG00000065911.11	2	74198562	74216241	0.77470376551153	0.734246506649095	115	68
FOXJ2	ENSG00000065970.8	12	8032703	8055503	0.708078904231936	0.616239643790394	115	68
YBX1	ENSG00000065978.18	1	42682427	42702349	0.927610132522786	0.893605503095507	115	68
PDE4A	ENSG00000065989.15	19	10416773	10469631	0.587048184356666	0.504557816388941	115	68
PPP2R5A	ENSG00000066027.11	1	212285537	212361863	0.178045827194405	0.0452971209107199	115	68
CTNNA2	ENSG00000066032.18	2	79185231	80648861	0.191588403447984	0.0484529314739036	115	68
ELAVL1	ENSG00000066044.14	19	7958579	8005659	0.219861740117276	0.0828199248160294	115	68
TIE1	ENSG00000066056.13	1	43300993	43323108	0.300277262921403	0.118183392164784	115	68
DIP2B	ENSG00000066084.12	12	50505107	50748667	0.976699399351559	0.967352760803324	115	68
SMARCD1	ENSG00000066117.14	12	50084972	50100712	0.491100603571663	0.367455971225562	115	68
KDM4A	ENSG00000066135.12	1	43650158	43705515	0.566507270839279	0.484045721303381	115	68
NFYC	ENSG00000066136.20	1	40692067	40771603	0.941422355884003	0.91521542324531	115	68
ZMYND12	ENSG00000066185.12	1	42430329	42456116	0.671457745896091	0.62432366322924	115	68
SLC9A3	ENSG00000066230.10	5	474883	524332	0.379030716567099	0.153911243619271	115	68
NGEF	ENSG00000066248.14	2	232878709	233013272	0.332743902515692	0.233476347908001	115	68
ASPM	ENSG00000066279.17	1	197084128	197146694	0.00699401843131787	0.00156373876805685	115	68
CD84	ENSG00000066294.14	1	160541095	160579516	0.278644440565257	0.160409040609514	115	68
ELOVL1	ENSG00000066322.14	1	43363397	43368074	0.133320416880019	0.0206205964104774	115	68
SPI1	ENSG00000066336.11	11	47354860	47378576	0.013558641242966	0.000222665888548303	115	68
ZNRD1	ENSG00000066379.14	6	30061641	30064909	0.00898852225698798	0.000616516543048786	115	68
MPPED2	ENSG00000066382.16	11	30384493	30586872	0.60313274466929	0.439534023559711	115	68
CLDN18	ENSG00000066405.12	3	137998735	138033655	0.470189545385736	0.405774123403005	115	68
ZBTB11	ENSG00000066422.4	3	101648889	101672213	0.922198713788839	0.898181318904502	115	68
ATXN3	ENSG00000066427.21	14	92038652	92106621	0.828189738399336	0.738693015827616	115	68
GOLGA5	ENSG00000066455.12	14	92794231	92839963	0.176886690870934	0.0534465162979697	115	68
FGFR2	ENSG00000066468.22	10	121478334	121598458	0.947743715260103	0.923435750281141	115	68
LRRC40	ENSG00000066557.5	1	70144805	70205620	0.114655843840109	0.0209961525028551	115	68
ISOC1	ENSG00000066583.11	5	129094751	129114028	0.546543375317326	0.438410254940563	115	68
EML1	ENSG00000066629.16	14	99737693	99942060	0.0300559451959528	0.0108399836787431	115	68
TRMT11	ENSG00000066651.18	6	125986430	126039276	0.0132669010417266	0.000439436683035187	115	68
THUMPD1	ENSG00000066654.13	16	20702816	20742084	0.0769883260649079	0.0395498860250053	115	68
MSANTD3	ENSG00000066697.14	9	100427156	100451711	0.933477790761341	0.912473427240825	115	68
KIF26A	ENSG00000066735.14	14	104138723	104180894	0.793437053790672	0.681633586034392	115	68
ATG2B	ENSG00000066739.11	14	96279202	96363451	0.0906177031228543	0.0194991515080861	115	68
ARFGEF1	ENSG00000066777.8	8	67173511	67343677	0.00442813368191699	0.000511260999125607	115	68
ZFAT	ENSG00000066827.15	8	134477788	134713049	0.436250687712578	0.247966400560743	115	68
MTFR1	ENSG00000066855.15	8	65644734	65771261	0.388963084507497	0.251010066947793	115	68
STAG3	ENSG00000066923.17	7	100177563	100220546	0.061576193733837	0.0267016088866405	115	68
FECH	ENSG00000066926.10	18	57548283	57586772	0.553020234857754	0.267243931800636	115	68
MYO9A	ENSG00000066933.15	15	71822456	72118577	0.883590555555407	0.844353364824376	115	68
PFKP	ENSG00000067057.16	10	3066333	3137712	0.23768796714131	0.142661459164141	115	68
IDI1	ENSG00000067064.10	10	1039908	1049170	0.294486507191391	0.18012055096169	115	68
SP100	ENSG00000067066.16	2	230415942	230544090	0.296574631930433	0.206377392255714	115	68
KLF6	ENSG00000067082.14	10	3775996	3785281	0.527294890822072	0.406974999733684	115	68
PLPP1	ENSG00000067113.16	5	55425863	55535050	0.578643620112113	0.472430167136686	115	68
NEO1	ENSG00000067141.16	15	73051710	73305206	0.612094066169204	0.509091527205542	115	68
TRAM1	ENSG00000067167.7	8	70573442	70608387	0.592697182227377	0.473724133402925	115	68
TNFRSF1A	ENSG00000067182.7	12	6328757	6342114	0.908656892667138	0.867921206049517	115	68
CACNB1	ENSG00000067191.15	17	39173563	39197703	0.15910956116217	0.0623063171808932	115	68
EVI5	ENSG00000067208.14	1	92508696	92792404	0.556641477629791	0.395734366280866	115	68
STOML1	ENSG00000067221.13	15	73978923	73994622	0.0192021049607737	0.00318497769748638	115	68
PKM	ENSG00000067225.17	15	72199029	72231822	0.804521231872579	0.768251657378334	115	68
DHX29	ENSG00000067248.9	5	55256245	55307722	0.0605396032144257	0.0146502528681935	115	68
DNTTIP2	ENSG00000067334.13	1	93866283	93879918	0.0774870559258617	0.0335497512974143	115	68
METTL22	ENSG00000067365.14	16	8621683	8649654	0.154723258867246	0.0408515091420623	115	68
TP53BP1	ENSG00000067369.13	15	43403061	43510728	0.63166997989669	0.54294611928697	115	68
RRP15	ENSG00000067533.5	1	218285287	218337983	0.210707366810113	0.141089622696024	115	68
RHOA	ENSG00000067560.10	3	49359145	49412202	0.00359604070032998	0.00015995420480254	115	68
DHX8	ENSG00000067596.10	17	43483865	43544463	0.0278136446404948	0.00850429141441375	115	68
PRKCZ	ENSG00000067606.16	1	2050470	2175313	0.446980809547201	0.287622134131795	115	68
IARS2	ENSG00000067704.9	1	220094102	220148041	0.201204217359092	0.112977500246336	115	68
SYT1	ENSG00000067715.13	12	78863993	79452008	0.672305349559809	0.615950174861501	115	68
NAV3	ENSG00000067798.14	12	77324641	78213008	0.439056024476747	0.257647945637545	115	68
ROGDI	ENSG00000067836.12	16	4796968	4802950	0.861391029928812	0.799561253005781	115	68
ROCK1	ENSG00000067900.7	18	20946906	21111851	0.469528237934134	0.386706397944407	115	68
CBFB	ENSG00000067955.13	16	67029116	67101058	0.157784924845673	0.00757571605081626	115	68
HYAL2	ENSG00000068001.13	3	50317790	50322906	0.671486342631029	0.585237657839646	115	68
HDAC4	ENSG00000068024.16	2	239048168	239401011	0.680506636272126	0.622251151367019	115	68
RASSF1	ENSG00000068028.17	3	50329782	50340936	0.61158034871202	0.569360050253706	115	68
FGFR3	ENSG00000068078.17	4	1793307	1808872	0.525868545454969	0.374789827053508	115	68
IFI35	ENSG00000068079.7	17	43006725	43014456	0.0511212889521105	0.0248119991376731	115	68
HEATR6	ENSG00000068097.14	17	60043194	60078931	0.00382794939601103	0.000561962063362537	115	68
COASY	ENSG00000068120.14	17	42561467	42566275	0.520767347483246	0.45897012357391	115	68
PLEKHH3	ENSG00000068137.14	17	42667914	42676994	0.0614190855564741	0.00277542642242258	115	68
MEF2A	ENSG00000068305.17	15	99565417	99715696	0.138325966521462	0.035620148066849	115	68
INPP5A	ENSG00000068383.18	10	132537820	132783178	0.76484749395107	0.678153847900667	115	68
PRR11	ENSG00000068489.12	17	59155499	59204705	0.138640080637349	0.064019674842239	115	68
REEP1	ENSG00000068615.17	2	86213993	86338083	0.229283411302316	0.114501017778909	115	68
ATP11A	ENSG00000068650.18	13	112690329	112887168	0.441084395699977	0.362250736371513	115	68
POLR1A	ENSG00000068654.15	2	86020216	86106155	0.49595683959874	0.399880873940629	115	68
LAPTM4A	ENSG00000068697.6	2	20032650	20052028	0.316883756958018	0.203922880593218	115	68
TTC7A	ENSG00000068724.15	2	46916157	47076137	0.718810515147931	0.663024478207247	115	68
IP6K2	ENSG00000068745.14	3	48688003	48740353	0.973100523410444	0.962552446061438	115	68
SRBD1	ENSG00000068784.12	2	45388680	45612165	0.7041815395756	0.600027980338431	115	68
KIF2A	ENSG00000068796.16	5	62306162	62386383	0.530616279341386	0.406840083657987	115	68
RASGRP2	ENSG00000068831.18	11	64726911	64745456	0.769780389732332	0.738373377272982	115	68
PSME4	ENSG00000068878.14	2	53864067	53970837	0.0777827041809537	0.0259966151074617	115	68
IFT80	ENSG00000068885.14	3	160256986	160399273	0.574406543484861	0.526573866964148	115	68
SIRT2	ENSG00000068903.19	19	38878555	38899862	0.550235004706845	0.453557643136157	115	68
ERLEC1	ENSG00000068912.13	2	53787044	53818819	0.0440877265672342	0.0136866967501765	115	68
PPP2R5B	ENSG00000068971.13	11	64917553	64934470	0.598863092957427	0.475999314059874	115	68
PYGM	ENSG00000068976.13	11	64746389	64760297	0.272548801987837	0.15271618977283	115	68
PITX1	ENSG00000069011.15	5	135027735	135034520	0.75582922637334	0.70587009754933	115	68
MAST4	ENSG00000069020.18	5	66596361	67169595	0.0533094993819843	0.00946386368153869	115	68
ADGRF5	ENSG00000069122.18	6	46852512	46954943	0.369297051416836	0.238941865018425	115	68
SDK2	ENSG00000069188.16	17	73334384	73644089	0.393492392883591	0.284346385329717	115	68
NUP133	ENSG00000069248.11	1	229440260	229508341	0.027245556557867	0.00210285619910988	115	68
NUCKS1	ENSG00000069275.12	1	205712819	205750276	0.932703341213904	0.886827551443357	115	68
VPS35	ENSG00000069329.16	16	46656132	46689194	0.694808609220163	0.627287675561751	115	68
DNAJA2	ENSG00000069345.11	16	46955362	46973788	0.00849310668917468	0.000178970443257072	115	68
BCL3	ENSG00000069399.14	19	44747836	44760044	0.349661542814938	0.221680607748569	115	68
KCNAB2	ENSG00000069424.14	1	5991466	6101193	0.135205580391048	0.0699222012271062	115	68
ABCC9	ENSG00000069431.11	12	21797401	21942529	0.707553935043036	0.626310258437626	115	68
GAL	ENSG00000069482.6	11	68683779	68691175	0.842678881175156	0.790420227351217	115	68
CLEC2D	ENSG00000069493.14	12	9664969	9699555	0.130122932352161	0.0342828231871859	115	68
RORA	ENSG00000069667.15	15	60488284	61229319	0.536903598591788	0.392477367259509	115	68
DRD4	ENSG00000069696.6	11	637293	640706	0.187658309192272	0.107129095228994	115	68
TGFBR3	ENSG00000069702.10	1	91680343	91906335	0.514973406791633	0.303082991676512	115	68
KIAA1107	ENSG00000069712.12	1	92166985	92184723	0.0297730500183047	0.00879482543292485	115	68
ATP1B3	ENSG00000069849.10	3	141876124	141926514	0.695224895948789	0.618416135363464	115	68
NEDD4	ENSG00000069869.15	15	55826922	55993746	0.886301578687542	0.844401943802065	115	68
PIGB	ENSG00000069943.9	15	55319162	55354978	0.571499669275718	0.432137690648948	115	68
MAPK6	ENSG00000069956.11	15	51952106	52067372	0.500101977918375	0.341766658589373	115	68
GNB5	ENSG00000069966.18	15	52115105	52191369	0.343249510124994	0.27417826825849	115	68
RAB27A	ENSG00000069974.15	15	55202966	55314160	0.160373842665033	0.0196392487315102	115	68
HDHD5	ENSG00000069998.12	22	17137511	17165268	0.625193142546501	0.50647248366451	115	68
UFD1L	ENSG00000070010.18	22	19450106	19479215	0.740092480829266	0.63646076160451	115	68
LRP6	ENSG00000070018.8	12	12116025	12267012	0.717170669885978	0.568943861051415	115	68
GUCY2C	ENSG00000070019.4	12	14612632	14696585	0.224169832157841	0.136104799236123	115	68
SCT	ENSG00000070031.3	11	626431	627143	0.600739410797023	0.441333721137448	115	68
PHRF1	ENSG00000070047.11	11	576486	612222	0.331805750499128	0.216439719082379	115	68
IKBKAP	ENSG00000070061.14	9	108867517	108934116	0.285892208561136	0.165133022771722	115	68
NUCB2	ENSG00000070081.15	11	17208153	17349974	0.0524210638559547	0.0147826509830366	115	68
PFN2	ENSG00000070087.13	3	149964904	150050728	0.617979693996334	0.530517823661939	115	68
PTPN3	ENSG00000070159.13	9	109375466	109498313	0.0372313952757051	0.0110661996229449	115	68
SPTB	ENSG00000070182.19	14	64752211	64879883	0.0444655943875229	0.0240966163454654	115	68
DAPP1	ENSG00000070190.12	4	99816833	99870154	0.374332011809358	0.294906130596897	115	68
FGF10	ENSG00000070193.4	5	44303544	44389706	0.388325961115357	0.250909533710857	115	68
SLC44A1	ENSG00000070214.15	9	105244622	105439171	0.116643520980772	0.031498029368132	115	68
TMEM260	ENSG00000070269.13	14	56488354	56650606	0.206540195993934	0.148459705168963	115	68
SMG6	ENSG00000070366.13	17	2065073	2303703	0.801466795862005	0.720389194826172	115	68
EXOC5	ENSG00000070367.15	14	57200507	57268908	0.660044915221024	0.617143186452934	115	68
CLTCL1	ENSG00000070371.15	22	19179473	19291716	0.0276312219711471	0.00660798440956552	115	68
FGF22	ENSG00000070388.11	19	639895	644371	0.736591110398259	0.649526036320035	115	68
FSTL3	ENSG00000070404.9	19	676365	683399	0.130042970786804	0.0275060482515564	115	68
DGCR2	ENSG00000070413.19	22	19036282	19122454	0.0584487927215692	0.0111700565776129	115	68
RNF126	ENSG00000070423.17	19	647526	663277	0.566948761514895	0.402709326404142	115	68
MNT	ENSG00000070444.14	17	2384060	2401118	0.958641200659907	0.950552808813522	115	68
ZXDC	ENSG00000070476.14	3	126437601	126475919	0.923978146978775	0.91598321089441	115	68
JMJD6	ENSG00000070495.14	17	76712832	76726799	0.198822307610983	0.121202292212822	115	68
POLB	ENSG00000070501.11	8	42338454	42371808	0.825956496798507	0.78135737832064	115	68
ST6GALNAC1	ENSG00000070526.14	17	76624761	76643838	0.657949793072045	0.548172242503969	115	68
WIPI1	ENSG00000070540.12	17	68425930	68457513	0.0893335818961544	0.00893046366182363	115	68
FRMPD1	ENSG00000070601.9	9	37651000	37746904	0.217847201951005	0.0961196435524341	115	68
GBA2	ENSG00000070610.14	9	35737005	35749228	0.632552250337416	0.541170986370669	115	68
NDST1	ENSG00000070614.14	5	150485818	150558211	0.59573248124283	0.514771057514013	115	68
ASNS	ENSG00000070669.16	7	97852118	97872542	0.848742036451793	0.794306035804319	115	68
AP3M2	ENSG00000070718.11	8	42152946	42171673	0.847823315966547	0.789370778511358	115	68
CNGB1	ENSG00000070729.13	16	57882340	57971116	0.0132702110533436	0.00178620115202993	115	68
ST6GALNAC2	ENSG00000070731.10	17	76572637	76586956	0.954055159586892	0.941605969482032	115	68
PABPC1	ENSG00000070756.15	8	100685816	100722809	0.512912476462381	0.425190401623687	115	68
TESK2	ENSG00000070759.16	1	45343976	45491166	0.563889753920533	0.444146614081867	115	68
CFAP20	ENSG00000070761.7	16	58113588	58129450	0.17858719514807	0.0382215737157049	115	68
CSNK2A2	ENSG00000070770.8	16	58157907	58197920	0.704263458849395	0.629065274424292	115	68
PTPN21	ENSG00000070778.12	14	88465778	88554733	0.817597629820748	0.761453707426807	115	68
EIF2B3	ENSG00000070785.16	1	44850522	44986722	0.302276388718485	0.118865012776046	115	68
CAMK2A	ENSG00000070808.15	5	150219491	150290291	0.42334676553069	0.326032646931595	115	68
TCOF1	ENSG00000070814.17	5	150357639	150400308	0.414390686676607	0.326157700700668	115	68
CDC42	ENSG00000070831.15	1	22052627	22092946	0.632516607034857	0.480403578245301	115	68
OSBPL3	ENSG00000070882.12	7	24796539	24981634	0.348672416160192	0.223133680973118	115	68
EPHA8	ENSG00000070886.11	1	22563564	22603594	0.0426822451471623	0.011004372935594	115	68
RAD18	ENSG00000070950.9	3	8775402	8963773	0.872398184376332	0.826508527564801	115	68
ATP2B1	ENSG00000070961.15	12	89588049	89708831	0.567276770054652	0.460029236945477	115	68
NCK2	ENSG00000071051.13	2	105744897	105894274	0.414077465241064	0.279968799840486	115	68
MAP4K4	ENSG00000071054.16	2	101696850	101894689	0.0165476419392745	0.000852128444158553	115	68
MGAT4A	ENSG00000071073.12	2	98619106	98731126	0.570909177050228	0.463802000977329	115	68
RPL31	ENSG00000071082.10	2	101002245	101024032	0.824699935870154	0.73388951114699	115	68
WDR1	ENSG00000071127.16	4	10074339	10116949	0.517507704112926	0.435280608893461	115	68
SNX13	ENSG00000071189.21	7	17790761	17940501	0.241714462262243	0.192215029827063	115	68
ARHGAP10	ENSG00000071205.11	4	147732063	148072780	0.625307603991387	0.581277910994926	115	68
RPS6KA2	ENSG00000071242.11	6	166409364	166906451	0.699072077554139	0.629335197785159	115	68
ING3	ENSG00000071243.15	7	120950749	120977216	0.121583681644738	0.0375489365416307	115	68
VASH1	ENSG00000071246.10	14	76762189	76783015	0.469394235695939	0.313635631995958	115	68
LMCD1	ENSG00000071282.11	3	8501707	8574673	0.106665704227456	0.0494542058140433	115	68
WBSCR22	ENSG00000071462.11	7	73683568	73705149	0.105261871272975	0.0366682806634976	115	68
SEL1L	ENSG00000071537.13	14	81471549	81533861	0.121007250087532	0.0401324357990513	115	68
TRIP13	ENSG00000071539.13	5	892825	919357	0.0913488977519087	0.0313968461905065	115	68
TCF3	ENSG00000071564.14	19	1609290	1652605	0.281947483817107	0.0974832421958425	115	68
TRIB2	ENSG00000071575.11	2	12716889	12742734	0.629221143100153	0.44729792542861	115	68
DAZAP1	ENSG00000071626.16	19	1407569	1435687	0.820815253089508	0.771142768041437	115	68
MBD3	ENSG00000071655.17	19	1573596	1592801	0.682003881136043	0.598756374172355	115	68
HLTF	ENSG00000071794.15	3	149030127	149086554	0.438674520950621	0.34875648546517	115	68
CPSF1	ENSG00000071894.16	8	144393243	144409349	0.30081407038378	0.0539176098601389	115	68
CYBRD1	ENSG00000071967.11	2	171522247	171558133	0.286984236648491	0.210053467993527	115	68
CDH19	ENSG00000071991.8	18	66501083	66604138	0.121806317395521	0.0452235048015582	115	68
PDCD2	ENSG00000071994.10	6	170575295	170584692	0.312041060137854	0.210379663138261	115	68
SLC6A15	ENSG00000072041.16	12	84859488	84913615	0.696582421281793	0.602892167274813	115	68
RDH11	ENSG00000072042.12	14	67676801	67695814	0.715502981538714	0.617092765476422	115	68
PRKACA	ENSG00000072062.13	19	14091688	14118084	0.108760168787429	0.0229646156145038	115	68
ADGRL1	ENSG00000072071.16	19	14147743	14206187	0.206567903979445	0.133239368940377	115	68
ACTN1	ENSG00000072110.13	14	68874143	68979440	0.978796072807962	0.974620080731545	115	68
ZFYVE26	ENSG00000072121.15	14	67746520	67816589	0.752649214540748	0.645688289037397	115	68
EPN2	ENSG00000072134.15	17	19215615	19336715	0.65703082801178	0.584442496781202	115	68
PTPN18	ENSG00000072135.12	2	130356007	130375409	0.0166045538844262	0.00448528461776266	115	68
LIMS2	ENSG00000072163.19	2	127638381	127681786	0.640439650853826	0.576932362812528	115	68
ASIC4	ENSG00000072182.12	2	219514330	219538772	0.102612190740903	0.0210645472986757	115	68
SPEG	ENSG00000072195.14	2	219434846	219498287	0.3477743485455	0.195920507318122	115	68
LNX1	ENSG00000072201.13	4	53459301	53701405	0.524649316924561	0.415575506634238	115	68
ALDH3A2	ENSG00000072210.18	17	19648136	19677598	0.123564544301004	0.0585225623882802	115	68
TFRC	ENSG00000072274.12	3	196027183	196082189	0.910882074900476	0.889632238208917	115	68
SREBF1	ENSG00000072310.16	17	17811454	17837002	0.358533674766709	0.212466641269875	115	68
AFF4	ENSG00000072364.12	5	132875379	132963634	0.304991702759023	0.228555420302468	115	68
UBE2D1	ENSG00000072401.14	10	58334975	58370753	0.883317822862387	0.861550589238711	115	68
MPP5	ENSG00000072415.8	14	67241109	67335819	0.0942237803192182	0.0439817842196003	115	68
RHOBTB1	ENSG00000072422.16	10	60869438	61001440	0.265869278378818	0.0877721831365809	115	68
MARK2	ENSG00000072518.20	11	63838928	63911019	0.640766344027377	0.497970162390162	115	68
HMMR	ENSG00000072571.19	5	163460203	163491945	0.2509194589819	0.154469855846348	115	68
CHFR	ENSG00000072609.17	12	132832357	132909186	0.0128973609504283	0.00103879592982693	115	68
TRHDE	ENSG00000072657.8	12	72087266	72670757	0.871468112170682	0.798208090738999	115	68
P4HA2	ENSG00000072682.18	5	132191838	132295315	0.802637558715337	0.769571033013907	115	68
FCGR2B	ENSG00000072694.20	1	161663147	161678654	0.293830826724818	0.170330174237197	115	68
NFATC3	ENSG00000072736.18	16	68084751	68221284	0.180163305869598	0.113636563700873	115	68
TRNT1	ENSG00000072756.16	3	3126916	3149233	0.807752367927122	0.738150628130714	115	68
ACADVL	ENSG00000072778.19	17	7217716	7225273	0.600212068094858	0.487411707575251	115	68
STK10	ENSG00000072786.12	5	172042073	172188386	0.738023490221733	0.682399209040692	115	68
FBXW11	ENSG00000072803.17	5	171861549	172006873	0.501601094784967	0.381383016925997	115	68
ACAP1	ENSG00000072818.11	17	7336529	7351478	0.145056758301585	0.0669794963754659	115	68
CRMP1	ENSG00000072832.14	4	5748084	5893058	0.68989036733792	0.597025139281366	115	68
EVC	ENSG00000072840.12	4	5711197	5814305	0.327390442915067	0.146918810443016	115	68
DERL2	ENSG00000072849.10	17	5471251	5486811	0.243397808774657	0.0870645760518999	115	68
SIDT1	ENSG00000072858.10	3	113532296	113629578	0.0179382590257944	0.00407436316386041	115	68
NDE1	ENSG00000072864.14	16	15643267	15726353	0.668156779773873	0.602238808715616	115	68
MRVI1	ENSG00000072952.18	11	10573091	10693988	0.117799283062152	0.00947004569232163	115	68
TMEM38A	ENSG00000072954.6	19	16661127	16690029	0.668119584247535	0.576176816372952	115	68
AP1M1	ENSG00000072958.8	19	16197578	16245907	0.15504936063103	0.0821818701320616	115	68
PVR	ENSG00000073008.14	19	44643798	44663583	0.921902125140592	0.891722355933457	115	68
XRCC1	ENSG00000073050.11	19	43543040	43580473	0.51580019983138	0.411938552670305	115	68
SCARB1	ENSG00000073060.15	12	124776856	124882668	0.476404848301683	0.323480714716848	115	68
CYP2W1	ENSG00000073067.13	7	983199	989640	0.599971965720021	0.505456139014369	115	68
MCM2	ENSG00000073111.13	3	127598252	127622436	0.0535086499547426	0.0218610140373277	115	68
MOV10L1	ENSG00000073146.15	22	50089879	50161690	0.459032680511135	0.354252125363712	115	68
PANX2	ENSG00000073150.13	22	50170731	50180294	0.365593513036682	0.279007208803161	115	68
SELENOO	ENSG00000073169.13	22	50200979	50217616	0.418341651699745	0.308072779894848	115	68
TP63	ENSG00000073282.12	3	189631427	189897279	0.580639229121233	0.462296484244807	115	68
ALPK1	ENSG00000073331.17	4	112285509	112442606	0.685733348537061	0.606613476407027	115	68
LLGL2	ENSG00000073350.13	17	75525080	75575208	0.139601216152017	0.0546119893699025	115	68
PDE8A	ENSG00000073417.14	15	84980440	85139145	0.440154797466282	0.270456504378383	115	68
NLE1	ENSG00000073536.17	17	35128753	35142315	0.465767514930453	0.339084861111952	115	68
SDHA	ENSG00000073578.16	5	218241	256700	0.00432528260195866	0.000146553790136934	115	68
SMARCE1	ENSG00000073584.18	17	40624962	40648299	0.958861331828522	0.935632056751162	115	68
GSDMB	ENSG00000073605.18	17	39904595	39918650	0.045313169718386	0.0235710321999478	115	68
KDM5A	ENSG00000073614.12	12	280129	389272	0.681487083089321	0.527526758964359	115	68
ADAM11	ENSG00000073670.13	17	44759031	44781846	0.136384144216687	0.0777693834496836	115	68
PPP2R3A	ENSG00000073711.10	3	135965673	136147891	0.0980860889276372	0.0430315175613802	115	68
FERMT2	ENSG00000073712.14	14	52857268	52952435	0.404911998386095	0.302536035471823	115	68
DHRS9	ENSG00000073737.16	2	169064789	169096167	0.0660595039869688	0.0175085598327327	115	68
PTGS2	ENSG00000073756.11	1	186671791	186680427	0.602551910719598	0.502081188915673	115	68
IGF2BP2	ENSG00000073792.15	3	185643739	185825056	0.51128071208836	0.370334089206	115	68
MAP3K13	ENSG00000073803.13	3	185282941	185489097	0.159045439035426	0.0616382830019735	115	68
ST6GAL1	ENSG00000073849.14	3	186930485	187078553	0.426390394995978	0.320325422390815	115	68
TBX21	ENSG00000073861.2	17	47733244	47746119	0.422780698591343	0.278319162009991	115	68
FRY	ENSG00000073910.19	13	32031300	32299122	0.119448705797827	0.0509640351891188	115	68
PICALM	ENSG00000073921.17	11	85957684	86069882	0.243343969430093	0.179920724561635	115	68
NSF	ENSG00000073969.18	17	46590669	46757464	0.603937564494723	0.53612719510077	115	68
GLI2	ENSG00000074047.21	2	120735623	120992653	0.316542243768939	0.16396927734119	115	68
CLASP1	ENSG00000074054.17	2	121337776	121649587	0.917670741894139	0.885652431307609	115	68
MRPS34	ENSG00000074071.14	16	1771890	1773155	0.981417324892923	0.977192762383943	115	68
NOTCH3	ENSG00000074181.8	19	15159038	15200981	0.828295462359487	0.763441920820938	115	68
CLNS1A	ENSG00000074201.8	11	77514936	77637805	0.570682868463108	0.468342973233135	115	68
PPP2R2C	ENSG00000074211.13	4	6320578	6563600	0.00380802888975204	0.000201124395832404	115	68
TEAD2	ENSG00000074219.13	19	49340861	49362457	0.546079592314769	0.41189963167278	115	68
EED	ENSG00000074266.19	11	86244544	86278813	0.0117529586367711	0.00125060896672905	115	68
CDHR2	ENSG00000074276.10	5	176542511	176595801	0.751370316705698	0.663194005924855	115	68
SNCB	ENSG00000074317.10	5	176620084	176630556	0.164414827679183	0.0531246613626769	115	68
TSG101	ENSG00000074319.12	11	18468336	18527232	0.970371007972192	0.9636822785417	115	68
NCBP3	ENSG00000074356.16	17	3802165	3846251	0.365595041047806	0.222238284803652	115	68
ATP2A3	ENSG00000074370.17	17	3923870	3964464	0.719685014520906	0.523372475947287	115	68
CA12	ENSG00000074410.13	15	63321378	63382161	0.0405190311398018	0.0122919035880683	115	68
MGLL	ENSG00000074416.13	3	127689062	127823250	0.150305783247288	0.0995887783787598	115	68
NTN4	ENSG00000074527.11	12	95657807	95791152	0.853475770581437	0.814669364424021	115	68
BCS1L	ENSG00000074582.12	2	218658898	218663443	0.085281154499553	0.0345409667812904	115	68
NUAK1	ENSG00000074590.13	12	106063340	106140033	0.684457632132552	0.628621287922572	115	68
DPP8	ENSG00000074603.18	15	65442463	65517704	0.382927237938164	0.290428293838098	115	68
SLC24A1	ENSG00000074621.13	15	65611378	65656260	0.300362059090177	0.233572524970892	115	68
ZNF532	ENSG00000074657.13	18	58862600	58986480	0.577282562814692	0.448712731170964	115	68
SCARF1	ENSG00000074660.15	17	1633858	1645747	0.226862296733983	0.122236723961768	115	68
LMAN1	ENSG00000074695.5	18	59327823	59359962	0.168605794930365	0.0988256180854038	115	68
HACD3	ENSG00000074696.12	15	65530418	65578352	0.96138091350919	0.950648028214553	115	68
IPCEF1	ENSG00000074706.13	6	154154496	154356792	0.476066401126959	0.367768022759899	115	68
ZZEF1	ENSG00000074755.14	17	4004445	4143020	0.508249066452229	0.293498922415778	115	68
ENO1	ENSG00000074800.13	1	8861002	8879249	0.591785231923666	0.463854753438161	115	68
SLC12A1	ENSG00000074803.17	15	48206301	48304078	0.521349248436286	0.47511151543475	115	68
MYDGF	ENSG00000074842.7	19	4657545	4670370	0.173407316582329	0.100934841898432	115	68
ANO8	ENSG00000074855.10	19	17323302	17334829	0.301283066937198	0.179761208229291	115	68
TUBE1	ENSG00000074935.13	6	112070970	112087513	0.861052011657073	0.791238367285729	115	68
ARHGEF10L	ENSG00000074964.16	1	17539835	17697869	0.689375677296205	0.56632831077178	115	68
TXK	ENSG00000074966.10	4	48066393	48134256	0.30761121800254	0.203832501850532	115	68
WSCD2	ENSG00000075035.9	12	108129471	108250537	0.840881598603252	0.767596721050887	115	68
KCNQ2	ENSG00000075043.18	20	63400210	63472677	0.679151972991031	0.569610226210134	115	68
TACR2	ENSG00000075073.14	10	69403903	69416867	0.0942310510954685	0.03159580414349	115	68
ACTR6	ENSG00000075089.9	12	100199122	100241865	0.140852171159833	0.078602117717103	115	68
TIPIN	ENSG00000075131.9	15	66336206	66386746	0.397080024765171	0.26500565560295	115	68
SRI	ENSG00000075142.13	7	88205118	88226993	0.189616709291156	0.0929612164621425	115	68
EIF4G3	ENSG00000075151.20	1	20806292	21176888	0.381699499408492	0.280241529411678	115	68
NUP37	ENSG00000075188.8	12	102073103	102120124	0.378695872660982	0.313521929937792	115	68
SEMA3A	ENSG00000075213.10	7	83955777	84492724	0.152993998124624	0.0619316112718416	115	68
GTSE1	ENSG00000075218.18	22	46296741	46330810	0.738125732048393	0.673520709601605	115	68
SEMA3C	ENSG00000075223.13	7	80742538	80922359	0.0309200233090245	0.00820902267911596	115	68
TTC38	ENSG00000075234.16	22	46267961	46294008	0.876995644178741	0.847231390290249	115	68
ACAT1	ENSG00000075239.13	11	108121751	108147776	0.946696678659254	0.921889156584393	115	68
GRAMD4	ENSG00000075240.16	22	46576012	46679790	0.38953883286476	0.25039231904069	115	68
CELSR1	ENSG00000075275.16	22	46360834	46537170	0.811667914657517	0.726611626665615	115	68
WNT8B	ENSG00000075290.7	10	100463041	100483744	0.837121827373494	0.759544873125843	115	68
ZNF638	ENSG00000075292.18	2	71276561	71435069	0.0223070164458	0.00469686910535674	115	68
SLC25A40	ENSG00000075303.12	7	87833568	87876215	0.37086530925427	0.27189656897482	115	68
TIMM21	ENSG00000075336.11	18	74148511	74160530	0.591476492538385	0.473135138357143	115	68
ADD2	ENSG00000075340.22	2	70607618	70768225	0.585475453132134	0.484596154593448	115	68
RASAL2	ENSG00000075391.16	1	178094141	178484147	0.0977909728257117	0.0437645443200017	115	68
VPS9D1	ENSG00000075399.13	16	89707134	89720984	0.024432923649913	0.00181470865752631	115	68
ZNF37A	ENSG00000075407.18	10	38094334	38150293	0.11122859389954	0.0572963033771809	115	68
MARK3	ENSG00000075413.17	14	103385392	103503831	0.246776623074591	0.176016392285286	115	68
SLC25A3	ENSG00000075415.12	12	98593591	98606379	0.691693522018488	0.575874621811731	115	68
FNDC3B	ENSG00000075420.12	3	172039628	172401665	0.0632969086913023	0.0175975379446438	115	68
FOSL2	ENSG00000075426.11	2	28392448	28417312	0.633514423041306	0.496553610470989	115	68
CACNG5	ENSG00000075429.8	17	66835117	66885486	0.120847948361675	0.0190881415868322	115	68
CACNG4	ENSG00000075461.5	17	66964910	67033398	0.614778535306468	0.470672529433539	115	68
FRYL	ENSG00000075539.13	4	48497361	48780322	0.693582156052747	0.589497555065852	115	68
TMEM131	ENSG00000075568.16	2	97756340	97995891	0.111480497758813	0.0383972210847039	115	68
FSCN1	ENSG00000075618.17	7	5592823	5606655	0.914998480802849	0.893763819301046	115	68
ACTB	ENSG00000075624.13	7	5527151	5563784	0.0480843962070649	0.00690656397980379	115	68
MOCOS	ENSG00000075643.5	18	36187519	36272157	0.0189070403705425	0.00511289699279612	115	68
PLD1	ENSG00000075651.15	3	171600405	171810950	0.863368516804833	0.824039621863071	115	68
WDR62	ENSG00000075702.16	19	36054881	36105106	0.877363015997475	0.842681257892762	115	68
DLG1	ENSG00000075711.20	3	197042560	197299300	0.630167971855356	0.537788175309535	115	68
RAB7A	ENSG00000075785.12	3	128726122	128814796	0.0925727044266781	0.0242548789608188	115	68
BCAP29	ENSG00000075790.10	7	107580058	107623317	0.570442226792052	0.495637134916883	115	68
SEC31B	ENSG00000075826.16	10	100486642	100519864	0.800917492109723	0.702476991268695	115	68
SART3	ENSG00000075856.11	12	108522580	108561400	0.512280586831408	0.43755790089159	115	68
ARHGAP15	ENSG00000075884.13	2	143091362	143768352	0.233698557712527	0.100776561666194	115	68
TUBA3D	ENSG00000075886.10	2	131476093	131482934	0.113241885931705	0.0580355886248709	115	68
PAX2	ENSG00000075891.21	10	100735603	100829941	0.831199460406214	0.78973724805054	115	68
EXOSC7	ENSG00000075914.12	3	44975241	45012668	0.877379184601954	0.840597951448008	115	68
KIFAP3	ENSG00000075945.12	1	169921326	170085208	0.590485493020163	0.516031074339529	115	68
MKRN2	ENSG00000075975.15	3	12557014	12583600	0.882210195950031	0.83099629973367	115	68
MCM6	ENSG00000076003.4	2	135839626	135876426	0.328563277390357	0.195555279096787	115	68
REXO2	ENSG00000076043.9	11	114439386	114450279	0.365729983175667	0.216782666015996	115	68
RBM7	ENSG00000076053.10	11	114400512	114414203	0.884370185593828	0.867505903188852	115	68
RBMS2	ENSG00000076067.12	12	56521929	56595595	0.651296777101517	0.573581360503067	115	68
BAZ2A	ENSG00000076108.11	12	56596197	56636816	0.245531133151289	0.115985607374506	115	68
PTPN23	ENSG00000076201.14	3	47381011	47413441	0.00290611072626292	4.43010541373876e-05	115	68
MLH1	ENSG00000076242.14	3	36993332	37050918	0.0431563402508654	0.00301544114987862	115	68
UNG	ENSG00000076248.10	12	109097574	109110992	0.658723701940382	0.524018236141894	115	68
FMO4	ENSG00000076258.9	1	171314208	171342084	0.260853245308494	0.191757902859892	115	68
KLHL20	ENSG00000076321.10	1	173714941	173786702	0.470048469673582	0.355286408710361	115	68
RGS11	ENSG00000076344.15	16	268301	275940	0.0489253867277019	0.0151405708185694	115	68
SLC46A1	ENSG00000076351.12	17	28394756	28407197	0.137298150881884	0.0582597689158287	115	68
PLXNA2	ENSG00000076356.6	1	208022242	208244320	0.585309600825368	0.482097254555207	115	68
SPAG5	ENSG00000076382.16	17	28577574	28598635	0.955371065899659	0.939156613906365	115	68
ANKRD13A	ENSG00000076513.16	12	109999186	110039763	0.143905744743158	0.0511780969379768	115	68
TPD52	ENSG00000076554.15	8	80034745	80231232	0.478764360967693	0.378803213728169	115	68
ACACB	ENSG00000076555.15	12	109116595	109268226	0.017078641343198	0.00188596683746825	115	68
TRAF4	ENSG00000076604.14	17	28743984	28750958	0.0797068112897643	0.0358265069724329	115	68
PAG1	ENSG00000076641.4	8	80967810	81112068	0.221782792657384	0.091369808682088	115	68
GPATCH1	ENSG00000076650.6	19	33080880	33130542	0.0754616364598725	0.0152758502761763	115	68
ICAM3	ENSG00000076662.9	19	10338682	10339823	0.447277089607857	0.277026070190026	115	68
NT5C2	ENSG00000076685.18	10	103090611	103193306	0.064214923701347	0.0246045978085545	115	68
MCAM	ENSG00000076706.16	11	119308529	119321521	0.039553371102652	0.000963969362929688	115	68
CAMSAP3	ENSG00000076826.9	19	7595902	7618304	0.045572121312574	0.00689585841672455	115	68
RAP1GAP	ENSG00000076864.19	1	21596215	21669363	0.224378209531619	0.154273145101494	115	68
XAB2	ENSG00000076924.11	19	7619525	7629565	0.646504564021788	0.48459392864888	115	68
ARHGEF1	ENSG00000076928.17	19	41883161	41930150	0.170996979392221	0.0625915568132061	115	68
STXBP2	ENSG00000076944.15	19	7636991	7647873	0.604890234730142	0.506416572889361	115	68
MAP2K7	ENSG00000076984.17	19	7903843	7914478	0.409570602534956	0.289398086025128	115	68
NMRK2	ENSG00000077009.13	19	3933103	3942416	0.92481212578945	0.896186357946611	115	68
DGKD	ENSG00000077044.10	2	233354507	233472104	0.641846356312824	0.534527162435915	115	68
CTTNBP2	ENSG00000077063.10	7	117710702	117874139	0.530302957546139	0.451159876697621	115	68
ACTL6B	ENSG00000077080.9	7	100643097	100656461	0.704071516485354	0.623331334503504	115	68
RARB	ENSG00000077092.18	3	25174332	25597904	0.388867769991854	0.212444081412002	115	68
TOP2B	ENSG00000077097.15	3	25597933	25664499	0.0230263593728659	0.00241206534374507	115	68
TM9SF3	ENSG00000077147.14	10	96518109	96587452	0.460697203426888	0.350960642051806	115	68
NFKB2	ENSG00000077150.18	10	102394110	102402529	0.621569384375018	0.523621189574763	115	68
UBE2T	ENSG00000077152.9	1	202331657	202341980	0.0855562241984494	0.017649181184093	115	68
PPP1R12B	ENSG00000077157.21	1	202348699	202590595	0.114078076939559	0.0486776265684055	115	68
DNAJC10	ENSG00000077232.17	2	182716041	182794464	0.0638946905828298	0.0217313086046295	115	68
GTF3C1	ENSG00000077235.17	16	27459555	27549913	0.0574390420243154	0.0261799569370362	115	68
IL4R	ENSG00000077238.13	16	27314102	27364778	0.994265084367945	0.992199037399052	115	68
USP33	ENSG00000077254.14	1	77695987	77759852	0.772785866901305	0.659062905186179	115	68
SNRPA	ENSG00000077312.8	19	40750637	40765389	0.214361678057526	0.0766616311240496	115	68
SPAG6	ENSG00000077327.15	10	22345445	22454224	0.15070313328101	0.00385768845489853	115	68
EXOSC5	ENSG00000077348.8	19	41386374	41397459	0.553870384286102	0.43266687784151	115	68
DYNC1I2	ENSG00000077380.15	2	171687409	171748420	0.751410003478132	0.6657026218748	115	68
APBB1IP	ENSG00000077420.15	10	26438203	26567803	0.9627180675878	0.953202286909736	115	68
LRCH4	ENSG00000077454.15	7	100574011	100586153	0.586342719072909	0.414477237188156	115	68
FAM76B	ENSG00000077458.12	11	95768942	95790409	0.158106848906557	0.0708216893594015	115	68
SIRT6	ENSG00000077463.14	19	4174109	4182604	0.431342935395037	0.316591854130023	115	68
POLD3	ENSG00000077514.8	11	74592530	74669117	0.483772008662938	0.368323412822007	115	68
ACTN2	ENSG00000077522.12	1	236686454	236764631	0.936463048358604	0.920485746054631	115	68
CAPZB	ENSG00000077549.17	1	19338776	19485539	0.764923948022517	0.672877465908618	115	68
GPR137B	ENSG00000077585.13	1	236142505	236221865	0.631245895368527	0.53858433544628	115	68
NAALAD2	ENSG00000077616.10	11	90131515	90192894	0.798648479762246	0.775407277060121	115	68
JADE1	ENSG00000077684.15	4	128809623	128875224	0.90415386649777	0.885263037451129	115	68
FGFR1	ENSG00000077782.19	8	38411138	38468834	0.389034259852517	0.258696499002914	115	68
FBLN1	ENSG00000077942.18	22	45502238	45601135	0.330577521585257	0.131114075753412	115	68
ITGA8	ENSG00000077943.7	10	15513949	15720125	0.324515202694687	0.256772367210913	115	68
CST7	ENSG00000077984.5	20	24949230	24959928	0.10886870704748	0.0442691904919031	115	68
MAP2	ENSG00000078018.19	2	209424058	209734118	0.00140706858437671	0.000180940002211171	115	68
PIAS2	ENSG00000078043.15	18	46803224	46920148	0.0392628872340942	0.0105189200685037	115	68
AMPH	ENSG00000078053.16	7	38383704	38631567	0.063603170351535	0.0145013735187517	115	68
MCCC1	ENSG00000078070.12	3	183015218	183116075	0.0275021778259084	0.00243768611889038	115	68
LAMP3	ENSG00000078081.7	3	183122213	183163839	0.964521055146547	0.955795195881118	115	68
FAP	ENSG00000078098.13	2	162173723	162245151	0.438640203926806	0.348938946258474	115	68
NEBL	ENSG00000078114.18	10	20779973	21174187	0.573072004851112	0.469187195413786	115	68
ACER3	ENSG00000078124.11	11	76860867	77026797	0.514449884460042	0.413478348022403	115	68
UBE2K	ENSG00000078140.13	4	39698044	39782792	0.360380485832725	0.28415816352021	115	68
PIK3C3	ENSG00000078142.12	18	41955206	42087830	0.591891445361828	0.40690061625823	115	68
N4BP2	ENSG00000078177.13	4	40056826	40158252	0.704300796336163	0.644518358334176	115	68
TIGAR	ENSG00000078237.6	12	4307763	4354593	0.535614602990983	0.479465532665062	115	68
TULP3	ENSG00000078246.16	12	2890887	2941140	0.267829022666884	0.082116344145049	115	68
SYNJ2	ENSG00000078269.14	6	157981887	158099176	0.373093361226825	0.248668018774625	115	68
ADCY2	ENSG00000078295.16	5	7396208	7830081	0.0592222929380816	0.0182669387346951	115	68
PPP2R5C	ENSG00000078304.19	14	101761798	101927989	0.339225799520303	0.148892679002465	115	68
RBFOX1	ENSG00000078328.19	16	6019094	7713338	0.817075501178939	0.704182200461445	115	68
GNB1	ENSG00000078369.17	1	1785285	1891117	0.433367547073977	0.23460147014931	115	68
EDN1	ENSG00000078401.6	6	12290363	12297194	0.622082629154729	0.527195230910785	115	68
MLLT10	ENSG00000078403.16	10	21524675	21743630	0.218253677600879	0.0648115449613645	115	68
ZCWPW1	ENSG00000078487.17	7	100400853	100428792	0.0344574064561486	0.00210468834161258	115	68
ADCYAP1R1	ENSG00000078549.14	7	31052461	31111479	0.431561690661747	0.319170791072293	115	68
FGF20	ENSG00000078579.8	8	16992169	17002181	0.899609404497689	0.879691697652076	115	68
NRDC	ENSG00000078618.21	1	51789191	51878937	0.0561571243052606	0.01681656385517	115	68
VDAC3	ENSG00000078668.13	8	42391624	42405897	0.997982583040583	0.997653115956003	115	68
PCM1	ENSG00000078674.17	8	17922840	18029944	0.247017155176791	0.0752673407976336	115	68
TNRC6C	ENSG00000078687.17	17	77959240	78108835	0.477469438659864	0.374266976191665	115	68
CBFA2T2	ENSG00000078699.21	20	33490075	33650036	0.35322170041987	0.219420096534555	115	68
BRINP1	ENSG00000078725.12	9	119153458	119369467	0.726600144858082	0.610840693235773	115	68
ITCH	ENSG00000078747.14	20	34363235	34511393	0.0149927200860878	0.000251227542206348	115	68
PKD2L2	ENSG00000078795.16	5	137887968	137942747	0.124230576835562	0.021574233771671	115	68
TP53INP2	ENSG00000078804.12	20	34704290	34713439	0.00247960975166528	5.40195955583637e-05	115	68
SDF4	ENSG00000078808.16	1	1216908	1232031	0.901128001239199	0.865488132940463	115	68
MYH7B	ENSG00000078814.15	20	34975403	35002403	0.178798803499936	0.0970928144319429	115	68
TP73	ENSG00000078900.14	1	3652520	3735600	0.829068519005164	0.78495800483569	115	68
TOLLIP	ENSG00000078902.15	11	1274371	1309654	0.380889644211374	0.182009418169347	115	68
UBE2D4	ENSG00000078967.12	7	43926438	43956136	0.275259522184133	0.179596553816378	115	68
CLUL1	ENSG00000079101.16	18	596988	650228	0.133097334551115	0.0322323913264579	115	68
RUNX1T1	ENSG00000079102.16	8	91954967	92103286	0.374190649617886	0.246351272602528	115	68
THOC1	ENSG00000079134.11	18	214630	268050	0.443055775897085	0.352099474261666	115	68
FKBP7	ENSG00000079150.17	2	178463664	178478600	0.347592369987768	0.165215719843758	115	68
OSBPL6	ENSG00000079156.16	2	178194481	178402891	0.596896540346757	0.528207535562364	115	68
SLC1A3	ENSG00000079215.13	5	36606355	36688334	0.189691043578923	0.091987198794524	115	68
XRCC5	ENSG00000079246.15	2	216107464	216206303	0.00802106998678935	0.000519471018891645	115	68
LXN	ENSG00000079257.7	3	158645822	158672693	0.0721386840833534	0.0154202782306727	115	68
SP140	ENSG00000079263.18	2	230203624	230313215	0.684665039459585	0.602710679362374	115	68
MKNK1	ENSG00000079277.19	1	46557408	46604294	0.964179785292675	0.955664402355806	115	68
TNS1	ENSG00000079308.16	2	217799789	218002995	0.099115328879467	0.0378280710011543	115	68
REXO1	ENSG00000079313.13	19	1815246	1848463	0.0139522160643569	0.000763649793073316	115	68
SAR1A	ENSG00000079332.14	10	70147289	70170523	0.120689205654259	0.019672706501305	115	68
CDC14A	ENSG00000079335.18	1	100351734	100520277	0.619595278014106	0.470302342273818	115	68
RAPGEF3	ENSG00000079337.15	12	47734367	47771040	0.793110358910341	0.735395492343049	115	68
CEACAM1	ENSG00000079385.21	19	42507304	42561234	0.676561871370738	0.60229197079807	115	68
SENP1	ENSG00000079387.13	12	48042898	48105834	0.00696531793142015	0.00261950151756021	115	68
DUSP13	ENSG00000079393.20	10	75094432	75109221	0.0917494190123841	0.0390137677556247	115	68
CIC	ENSG00000079432.7	19	42268537	42295797	0.00960235943432942	0.00172536019867208	115	68
LIPE	ENSG00000079435.9	19	42401507	42427426	0.379371942853187	0.189546049691136	115	68
FDFT1	ENSG00000079459.12	8	11795573	11839309	0.126106928146227	0.0727193779598528	115	68
PAFAH1B3	ENSG00000079462.7	19	42297033	42303546	0.840806728657053	0.786249004723295	115	68
KIF22	ENSG00000079616.12	16	29790719	29805385	0.861096446069558	0.824447416867822	115	68
SCGN	ENSG00000079689.13	6	25652201	25701783	0.19024695131371	0.0978871839496295	115	68
CARMIL1	ENSG00000079691.17	6	25279078	25620530	0.688309864586575	0.601979229371246	115	68
PGM1	ENSG00000079739.15	1	63593276	63660245	0.537720363376815	0.315662118471222	115	68
DDX1	ENSG00000079785.14	2	15591178	15631111	0.148242591493924	0.0844417197469263	115	68
DNM2	ENSG00000079805.16	19	10718079	10833488	0.515534464205344	0.36401811478621	115	68
EPB41L2	ENSG00000079819.18	6	130839347	131063322	0.800981565334537	0.742848875368512	115	68
RIMS1	ENSG00000079841.18	6	71886703	72403143	0.666713100279514	0.597313017170712	115	68
MOXD1	ENSG00000079931.14	6	132296055	132401545	0.959463940682402	0.949694880719828	115	68
STX7	ENSG00000079950.13	6	132445867	132513198	0.301012673060073	0.224010686597864	115	68
RABL2B	ENSG00000079974.17	22	50767501	50783663	0.632490423814436	0.568403345489108	115	68
KEAP1	ENSG00000079999.13	19	10486120	10503741	0.0766188021798485	0.0262592947182399	115	68
DDX43	ENSG00000080007.7	6	73395134	73417569	0.882953412187542	0.847136866903759	115	68
PTPRH	ENSG00000080031.9	19	55181248	55209506	0.758372319060716	0.737844795989503	115	68
DCT	ENSG00000080166.15	13	94436808	94479682	0.0302997622235043	0.0157963039668833	115	68
SLC35C2	ENSG00000080189.14	20	46345980	46364458	0.614606320440248	0.543709567998643	115	68
CRYBG3	ENSG00000080200.9	3	97822040	97941306	0.0394073080230179	0.0117224376381074	115	68
EPHA6	ENSG00000080224.17	3	96814581	97752460	0.0374265318928828	0.0147316435899207	115	68
SCTR	ENSG00000080293.9	2	119439843	119525301	0.384735132924645	0.26064113781671	115	68
RFX3	ENSG00000080298.15	9	3218297	3526004	0.434151853498036	0.273198718323308	115	68
RIF1	ENSG00000080345.17	2	151409883	151508004	0.0646812613138999	0.0113899375419515	115	68
RAB21	ENSG00000080371.5	12	71754874	71800285	0.0882694928296441	0.0129399752090686	115	68
SLC4A4	ENSG00000080493.15	4	71186757	71572087	0.465985154450909	0.365369619011998	115	68
SMARCA2	ENSG00000080503.22	9	1980290	2193624	0.660999477003166	0.495266984779369	115	68
SESN1	ENSG00000080546.13	6	108986437	109094819	0.2661762015932	0.114157322531051	115	68
COL5A3	ENSG00000080573.6	19	9959561	10010471	0.308484599869001	0.194797261428391	115	68
SRCAP	ENSG00000080603.16	16	30699141	30741409	0.269713588870354	0.12171769387413	115	68
PUM3	ENSG00000080608.9	9	2720469	2844241	0.538211363038107	0.421138349499199	115	68
CPB2	ENSG00000080618.13	13	46053186	46105076	0.602791016559644	0.525883720387132	115	68
CHRNA3	ENSG00000080644.15	15	78593052	78621295	0.183761405898295	0.0743226170994397	115	68
KCNN2	ENSG00000080709.14	5	114360945	114496500	0.708860628932889	0.659341295786054	115	68
CNOT4	ENSG00000080802.18	7	135361795	135510127	0.86324858991864	0.789646071523501	115	68
PSEN1	ENSG00000080815.18	14	73136418	73223691	0.773870014545682	0.647572392804634	115	68
CPOX	ENSG00000080819.6	3	98521132	98593723	0.847463800344427	0.804020142604835	115	68
CLDND1	ENSG00000080822.16	3	98500840	98523066	0.127026027941273	0.0464454633492164	115	68
MOK	ENSG00000080823.22	14	102224500	102305200	0.674031131165441	0.538011258923572	115	68
HSP90AA1	ENSG00000080824.18	14	102080738	102139502	0.992671425049182	0.989672608649661	115	68
RBL1	ENSG00000080839.11	20	36996349	37095784	0.0101436926382712	0.00162088817908159	115	68
DLGAP4	ENSG00000080845.17	20	36306336	36528637	0.0139082705635373	0.00466339414918453	115	68
IGSF9B	ENSG00000080854.14	11	133908564	133956985	0.986327592277894	0.983157202517698	115	68
AP4E1	ENSG00000081014.10	15	50908672	51005900	0.958640458648531	0.947576870680563	115	68
RSBN1	ENSG00000081019.13	1	113761832	113812378	0.567875788141739	0.474133618098331	115	68
MAGI3	ENSG00000081026.18	1	113390749	113685923	0.947419100621121	0.917751721556841	115	68
CXCL2	ENSG00000081041.8	4	74097035	74099293	0.636837181403676	0.559951747416469	115	68
AFP	ENSG00000081051.7	4	73431138	73456174	0.123591601758592	0.0277436296740006	115	68
COL4A4	ENSG00000081052.11	2	227002711	227164113	0.499886172251213	0.365899568154725	115	68
TCF7	ENSG00000081059.19	5	134114711	134148229	0.281267781028817	0.131517859972548	115	68
OSTM1	ENSG00000081087.14	6	108041409	108165854	0.771033446333405	0.698964880903467	115	68
CDH7	ENSG00000081138.13	18	65750252	65890341	0.567946458572241	0.485269080584476	115	68
IMPG2	ENSG00000081148.11	3	101222546	101320560	0.124180597637601	0.0690813868375723	115	68
PCNP	ENSG00000081154.11	3	101574095	101594437	0.462271765186132	0.154428738483384	115	68
EXD2	ENSG00000081177.18	14	69191511	69244020	0.949242585316228	0.930651972268448	115	68
ARG2	ENSG00000081181.7	14	67619798	67651720	0.836826542814209	0.784949371762208	115	68
MEF2C	ENSG00000081189.15	5	88717117	88904257	0.114096761480836	0.0275751452115801	115	68
PTPRC	ENSG00000081237.18	1	198638671	198757283	0.26107639139857	0.14441894669231	115	68
CACNA1S	ENSG00000081248.10	1	201039512	201112566	0.403773349476734	0.206679697582389	115	68
PKP1	ENSG00000081277.12	1	201283452	201332993	0.0622857797531613	0.0184879472082479	115	68
UBA5	ENSG00000081307.12	3	132654446	132678097	0.557100525112291	0.482740488933043	115	68
STK17B	ENSG00000081320.10	2	196133566	196176503	0.172356889993987	0.0630248267750326	115	68
CDC14B	ENSG00000081377.16	9	96491337	96619830	0.544843419604113	0.366344146183086	115	68
ZNF510	ENSG00000081386.12	9	96755865	96778129	0.0654758131466471	0.0111806771438461	115	68
LRP2	ENSG00000081479.12	2	169127109	169362685	0.945527333940443	0.933965659443452	115	68
ZNF506	ENSG00000081665.13	19	19785839	19821751	0.966062578790705	0.950889292217602	115	68
JMJD4	ENSG00000081692.12	1	227731189	227734816	0.827893987423242	0.781089552452411	115	68
DUSP12	ENSG00000081721.11	1	161749758	161757238	0.397545263863578	0.333173531505934	115	68
AACS	ENSG00000081760.16	12	125065379	125143320	0.34954881628505	0.261212344571777	115	68
KIAA0141	ENSG00000081791.8	5	141923808	141942047	0.135534685304001	0.0354376559167309	115	68
CADPS2	ENSG00000081803.15	7	122318425	122886759	0.0350131973522196	0.00826116002851686	115	68
PCDHB4	ENSG00000081818.3	5	141121799	141125623	0.0493576361082901	0.00547204951800734	115	68
PCDHA6	ENSG00000081842.17	5	140827958	140831224	0.118191574155895	0.0395932327410302	115	68
PCDHGA2	ENSG00000081853.14	5	141338760	141343302	0.0192663248741998	0.00402210904049664	115	68
HSPB11	ENSG00000081870.11	1	53916574	53945929	0.969485744446705	0.966621693072093	115	68
PHLPP1	ENSG00000081913.13	18	62715450	62980433	0.678742019247163	0.621827674139727	115	68
ATP8B1	ENSG00000081923.11	18	57646426	57803101	0.15132424336861	0.0446197829175763	115	68
IL12RB2	ENSG00000081985.10	1	67307364	67396900	0.981859337864283	0.975383004895825	115	68
SMARCD3	ENSG00000082014.16	7	151238828	151277896	0.0018454518184369	0.000114250922251623	115	68
WDR70	ENSG00000082068.8	5	37379212	37753435	0.525407871421948	0.442123209130273	115	68
FYB	ENSG00000082074.15	5	39105236	39274528	0.294716554110022	0.19757549525664	115	68
MPP4	ENSG00000082126.17	2	201644870	201698694	0.601424641803865	0.46076480625213	115	68
STRADB	ENSG00000082146.12	2	201388002	201480846	0.79691464645584	0.763217283706568	115	68
BZW1	ENSG00000082153.17	2	200810594	200827338	0.626030607277086	0.539281337458146	115	68
PGR	ENSG00000082175.14	11	101029624	101130524	0.0951984293735631	0.00836261870426807	115	68
C1QTNF3	ENSG00000082196.20	5	34019448	34043832	0.75056097576086	0.6314852476068	115	68
ME2	ENSG00000082212.12	18	50878734	50954257	0.897807922412559	0.883387793492795	115	68
C5orf22	ENSG00000082213.17	5	31532266	31555058	0.951700568734252	0.934719036919993	115	68
CCNT2	ENSG00000082258.12	2	134918235	134959342	0.107178809932433	0.0452219905203913	115	68
FAM135A	ENSG00000082269.16	6	70413063	70561174	0.710350601654768	0.549552536884732	115	68
EPB41L3	ENSG00000082397.17	18	5392381	5630700	0.874173609263899	0.808243402268308	115	68
COBLL1	ENSG00000082438.15	2	164653624	164843679	0.842203465633028	0.807930438315702	115	68
KCNK2	ENSG00000082482.13	1	215005775	215237093	0.00743299094434398	0.000522989213746867	115	68
SERTAD4	ENSG00000082497.11	1	210232973	210246631	0.0395723666630095	0.00340357595095594	115	68
TRAF5	ENSG00000082512.14	1	211326615	211374946	0.369267489159003	0.259311551557311	115	68
MRPL22	ENSG00000082515.17	5	154941070	154969411	0.215453198438512	0.0798182551181546	115	68
GEMIN5	ENSG00000082516.8	5	154887416	154938209	0.660621810787341	0.574137149159807	115	68
OPRK1	ENSG00000082556.10	8	53225716	53251697	0.0551845179190205	0.0159905899578917	115	68
NFE2L1	ENSG00000082641.15	17	48048329	48061487	0.237251086030932	0.106732821241482	115	68
SEMA5B	ENSG00000082684.14	3	122909193	123028605	0.0117556087167718	0.000510518159197859	115	68
GSK3B	ENSG00000082701.14	3	119821323	120094417	0.124202027428932	0.0612995260440491	115	68
ITGB5	ENSG00000082781.11	3	124761948	124901418	0.246974903657102	0.084595759589403	115	68
ERC1	ENSG00000082805.19	12	990609	1495933	0.835542703331835	0.772674498650577	115	68
XPO1	ENSG00000082898.16	2	61477849	61538626	0.287421248687725	0.133485479705466	115	68
RNF13	ENSG00000082996.19	3	149812708	149962139	0.232117991188759	0.16442703701214	115	68
TRPM3	ENSG00000083067.22	9	70529063	71446835	0.00114077603047629	1.7240947804736e-05	115	68
PALB2	ENSG00000083093.9	16	23603160	23641310	0.485986753178827	0.358038702875681	115	68
DOPEY1	ENSG00000083097.14	6	83067666	83171350	0.166247581489447	0.0458669298772531	115	68
LYRM2	ENSG00000083099.10	6	89568144	89638753	0.62127748863142	0.483408903397897	115	68
BCKDHB	ENSG00000083123.14	6	80106647	80346270	0.453450293458852	0.312364759189608	115	68
KAT6A	ENSG00000083168.9	8	41929479	42051990	0.32277825893128	0.218595949668538	115	68
ZCCHC6	ENSG00000083223.17	9	86287733	86354454	0.35490554386965	0.242026985789027	115	68
ULK2	ENSG00000083290.19	17	19770830	19867936	0.320286538690582	0.257443664493934	115	68
TNPO1	ENSG00000083312.17	5	72816566	72916733	0.514057216707903	0.360305174573852	115	68
PLOD1	ENSG00000083444.16	1	11934205	11975538	0.842918537434371	0.79976419116425	115	68
P2RX5	ENSG00000083454.21	17	3672199	3696404	0.410224533801813	0.228601771829121	115	68
ITGAE	ENSG00000083457.11	17	3714628	3801243	0.0869812791892885	0.0336819200675048	115	68
DIS3	ENSG00000083520.14	13	72752169	72782058	0.111962679803466	0.0658931003524572	115	68
PIBF1	ENSG00000083535.15	13	72782097	73016461	0.848790483735681	0.770090125943168	115	68
TDRD3	ENSG00000083544.13	13	60396457	60573878	0.222454374623739	0.0749555964183436	115	68
NUFIP1	ENSG00000083635.7	13	44939249	44989483	0.491437828460125	0.36654880597664	115	68
PDS5B	ENSG00000083642.18	13	32586427	32778019	0.228460860321338	0.112421606885058	115	68
OXCT1	ENSG00000083720.12	5	41730065	41870519	0.862423986574859	0.827679793846194	115	68
CYLD	ENSG00000083799.17	16	50742050	50801935	0.965708615701277	0.956627351953028	115	68
SLC27A5	ENSG00000083807.9	19	58479512	58512065	0.948121272961085	0.933664613502535	115	68
ZNF324	ENSG00000083812.11	19	58467045	58474016	0.145030022706065	0.0893266704427324	115	68
ZNF671	ENSG00000083814.13	19	57719751	57727624	0.691745384013125	0.644502058031806	115	68
ZNF416	ENSG00000083817.8	19	57571566	57578098	0.717808250125463	0.622506007756496	115	68
ZNF586	ENSG00000083828.15	19	57769655	57819740	0.40593094298435	0.309517475050019	115	68
ZNF446	ENSG00000083838.15	19	58475764	58481230	0.110511412306278	0.014069277385807	115	68
ZNF264	ENSG00000083844.10	19	57191500	57222846	0.196864170739387	0.0909169463030547	115	68
RPS5	ENSG00000083845.8	19	58386400	58394806	0.554653470402325	0.431709022799655	115	68
FAT1	ENSG00000083857.13	4	186587783	186726722	0.178169436717978	0.0918422665345864	115	68
YTHDC1	ENSG00000083896.12	4	68310387	68350089	0.127554555255821	0.0249999373858682	115	68
CHMP2B	ENSG00000083937.8	3	87227271	87255548	0.0569893049523718	0.0025932546645998	115	68
SMAP2	ENSG00000084070.11	1	40344850	40423326	0.389198486313855	0.319133550684498	115	68
PPIE	ENSG00000084072.16	1	39692182	39763914	0.923134612738071	0.880047177375618	115	68
ZMPSTE24	ENSG00000084073.8	1	40258107	40294184	0.688574244809135	0.614211421096637	115	68
STARD7	ENSG00000084090.13	2	96184859	96208415	0.515544470282423	0.385998437096316	115	68
NOA1	ENSG00000084092.6	4	56963370	56978639	0.570772093049859	0.429659878231279	115	68
REST	ENSG00000084093.16	4	56907876	56935844	0.107399070182624	0.0344948711715451	115	68
HAL	ENSG00000084110.10	12	95972662	95996365	0.539322020977987	0.424175560943973	115	68
SSH1	ENSG00000084112.14	12	108778272	108857590	0.863102736264042	0.804884194730119	115	68
GSTP1	ENSG00000084207.15	11	67583595	67586660	0.697770578793084	0.518719655168655	115	68
APLP2	ENSG00000084234.16	11	130069837	130144811	0.172080895304607	0.120677592946106	115	68
FAM234B	ENSG00000084444.13	12	13044284	13142521	0.961427885214583	0.951026958686597	115	68
SLCO1A2	ENSG00000084453.16	12	21264600	21419594	0.236073391264468	0.119698874149247	115	68
WBP11	ENSG00000084463.7	12	14784579	14803540	0.651220651332484	0.524280893933755	115	68
EIF3I	ENSG00000084623.11	1	32222019	32231604	0.944689412311094	0.933965765119805	115	68
NKAIN1	ENSG00000084628.9	1	31179745	31239554	0.515265455951709	0.299589484300756	115	68
COL16A1	ENSG00000084636.17	1	31652247	31704319	0.238545567211584	0.0541932004876537	115	68
TXLNA	ENSG00000084652.15	1	32179686	32198285	0.0305625832551791	0.00762176435699668	115	68
NCOA1	ENSG00000084676.15	2	24491914	24770702	0.991378333654291	0.989174929060067	115	68
AGBL5	ENSG00000084693.15	2	27042364	27070471	0.793910536257313	0.739182027753405	115	68
EFR3B	ENSG00000084710.13	2	25042130	25159137	0.182787071764865	0.118519183034159	115	68
KIF3C	ENSG00000084731.14	2	25926596	25982749	0.859515823744454	0.830552598509872	115	68
RAB10	ENSG00000084733.10	2	26034110	26137454	0.187695039250668	0.124352603042363	115	68
GCKR	ENSG00000084734.8	2	27496842	27523684	0.0150306602125073	0.00131605248798292	115	68
HADHA	ENSG00000084754.10	2	26190635	26244726	0.668084012587903	0.616379679216523	115	68
MAPRE3	ENSG00000084764.10	2	26970612	27027196	0.516562190260475	0.365746837562837	115	68
CAD	ENSG00000084774.13	2	27217390	27243943	0.699039384851341	0.520274240123571	115	68
CD59	ENSG00000085063.14	11	33702668	33736445	0.296140268114957	0.168814793749416	115	68
CD82	ENSG00000085117.11	11	44564427	44620363	0.286159785777023	0.170751251510685	115	68
AK6	ENSG00000085231.13	5	69350984	69355953	0.987691894773419	0.982825874370681	115	68
FCN1	ENSG00000085265.10	9	134905890	134917963	0.57349581704739	0.44575189030977	115	68
MYNN	ENSG00000085274.15	3	169772831	169789716	0.744175189836199	0.677971528332813	115	68
MECOM	ENSG00000085276.17	3	169083499	169663618	0.709932001162909	0.565837712460609	115	68
SCAMP1	ENSG00000085365.17	5	78360583	78479071	0.0769537247063139	0.034864425432426	115	68
PREP	ENSG00000085377.13	6	105277565	105403084	0.0664306653978946	0.0276154664624461	115	68
HACE1	ENSG00000085382.11	6	104728093	104859919	0.229539327971148	0.111776662007319	115	68
SEH1L	ENSG00000085415.15	18	12947133	12987536	0.845758712070792	0.802723147979469	115	68
WDR47	ENSG00000085433.15	1	108970214	109042113	0.921577604244726	0.905496294347047	115	68
WDFY1	ENSG00000085449.14	2	223855716	223945387	0.532187300784139	0.476847515568128	115	68
OVGP1	ENSG00000085465.12	1	111414314	111427777	0.317605977937311	0.165839319095681	115	68
SLC25A24	ENSG00000085491.15	1	108134036	108199925	0.186687125179994	0.103797175772677	115	68
MAP3K4	ENSG00000085511.19	6	161022194	161117385	0.0170036288716996	0.000953077854911242	115	68
PILRA	ENSG00000085514.15	7	100373445	100400099	0.0106351092659329	0.000682808405160767	115	68
IGSF9	ENSG00000085552.16	1	159927039	159945604	0.0973688205375896	0.0123727508427533	115	68
ABCB1	ENSG00000085563.14	7	87503633	87713323	0.029283229075325	0.00616178400518939	115	68
ZNF213	ENSG00000085644.13	16	3129777	3142805	0.854128590413013	0.797575083556742	115	68
AKR1B1	ENSG00000085662.13	7	134442350	134459252	0.556299386532599	0.439529539147251	115	68
CPNE3	ENSG00000085719.12	8	86514427	86561498	0.673471446058946	0.595285883975381	115	68
RRN3	ENSG00000085721.12	16	15060022	15094317	0.668038396975465	0.582607393056757	115	68
CTTN	ENSG00000085733.15	11	70398489	70436584	0.534583185597684	0.398478690655195	115	68
WNT11	ENSG00000085741.12	11	76186325	76210736	0.0267539247723344	0.0103880932259488	115	68
MTIF2	ENSG00000085760.14	2	55236595	55269347	0.544652906566459	0.449394586704457	115	68
DDHD2	ENSG00000085788.13	8	38225218	38262833	0.922467662709091	0.905604943014529	115	68
TTC39A	ENSG00000085831.15	1	51287258	51345116	0.380702916313204	0.256692637170918	115	68
EPS15	ENSG00000085832.16	1	51354263	51519328	0.770948418485162	0.713347491037884	115	68
ORC1	ENSG00000085840.12	1	52372829	52404459	0.0262692497456737	0.000250875136445276	115	68
MGST2	ENSG00000085871.8	4	139665768	139740745	0.127968085813902	0.0660849622733827	115	68
CHERP	ENSG00000085872.14	19	16517889	16542530	0.282583285614668	0.100240287742158	115	68
ATG16L1	ENSG00000085978.21	2	233210051	233295674	0.928476007153984	0.904906563890923	115	68
USP40	ENSG00000085982.13	2	233475520	233566782	0.574712992674781	0.401489037305801	115	68
POMGNT1	ENSG00000085998.13	1	46188682	46198443	0.304231303497407	0.192647470089326	115	68
RAD54L	ENSG00000085999.11	1	46247688	46274717	0.214610144659657	0.0835023872822873	115	68
MAST2	ENSG00000086015.20	1	45786987	46036124	0.163240236022166	0.0895083243583902	115	68
DNAJA1	ENSG00000086061.15	9	33025211	33039907	0.297451517786389	0.174441126826219	115	68
B4GALT1	ENSG00000086062.12	9	33104082	33167356	0.953337688289075	0.944017803984621	115	68
CHMP5	ENSG00000086065.13	9	33264879	33282069	0.803164086492948	0.764621746830665	115	68
NFX1	ENSG00000086102.18	9	33290511	33371157	0.539630248539779	0.366048253829413	115	68
AQP6	ENSG00000086159.12	12	49967239	49977139	0.593596138845996	0.463475116412179	115	68
DIMT1	ENSG00000086189.9	5	62387254	62403939	0.0764869045578038	0.0233068237892254	115	68
IPO11	ENSG00000086200.16	5	62403972	62628582	0.990016089920772	0.987631523411843	115	68
FOLH1	ENSG00000086205.16	11	49146635	49208670	0.27060170043696	0.154103031348479	115	68
EIF2AK1	ENSG00000086232.12	7	6022244	6059230	0.398225051902087	0.212570813405104	115	68
NME8	ENSG00000086288.11	7	37848597	37900401	0.890447209987757	0.84635339761524	115	68
EPDR1	ENSG00000086289.11	7	37920561	37951941	0.22102339709763	0.134126285091871	115	68
SNX10	ENSG00000086300.15	7	26291895	26374329	0.467753618134809	0.387969737210844	115	68
SEPHS1	ENSG00000086475.14	10	13317424	13348298	0.494127157249108	0.381683186269971	115	68
MRPL28	ENSG00000086504.15	16	367384	370527	0.00499925303665034	0.00105582834487267	115	68
HBQ1	ENSG00000086506.2	16	180453	181181	0.594258407686844	0.428074047176316	115	68
ITPKC	ENSG00000086544.2	19	40717103	40740855	0.976624559743946	0.967992311467522	115	68
FAT2	ENSG00000086570.12	5	151504093	151568944	0.42218351313763	0.349205888765699	115	68
RBM22	ENSG00000086589.11	5	150690794	150701107	0.113747730260041	0.0386956232485759	115	68
TMED2	ENSG00000086598.10	12	123585562	123598577	0.545454054875343	0.485950344749014	115	68
ERO1B	ENSG00000086619.13	1	236215555	236281985	0.86432307328828	0.807145755362357	115	68
ZFAND6	ENSG00000086666.18	15	80059568	80138393	0.626560796740758	0.525385030351768	115	68
LAT2	ENSG00000086730.16	7	74199652	74229834	0.20038968168906	0.0866872209509254	115	68
ZW10	ENSG00000086827.8	11	113733187	113773811	0.237606602730298	0.0957660960329611	115	68
ALG9	ENSG00000086848.14	11	111782195	111871581	0.693013724576539	0.597646575433276	115	68
MYBPC2	ENSG00000086967.9	19	50432903	50466321	0.978738547056811	0.965107320980427	115	68
NOX4	ENSG00000086991.12	11	89324356	89498187	0.545737868135596	0.440413725825766	115	68
ACOX3	ENSG00000087008.15	4	8366282	8440723	0.139968137056951	0.0353547850493152	115	68
MTMR2	ENSG00000087053.18	11	95832882	95925315	0.542273082572459	0.4499375300408	115	68
PPP1R15A	ENSG00000087074.7	19	48872392	48876057	0.0342771263537178	0.00934330798539038	115	68
HSD17B14	ENSG00000087076.8	19	48813017	48836678	0.965087311988292	0.94303508716302	115	68
TRIP6	ENSG00000087077.13	7	100867138	100873454	0.0598869882077241	0.00833897488534431	115	68
ACHE	ENSG00000087085.13	7	100889994	100896974	0.349436712538115	0.21750263223529	115	68
FTL	ENSG00000087086.14	19	48965301	48966878	0.0165780991978929	0.00108221762041036	115	68
SRRT	ENSG00000087087.18	7	100875126	100888664	0.492429277668709	0.342294333804802	115	68
BAX	ENSG00000087088.19	19	48954877	48961798	0.167392432401019	0.0588816113624893	115	68
NLK	ENSG00000087095.12	17	28041737	28196381	0.536653602368521	0.408925317519535	115	68
PIGS	ENSG00000087111.20	17	28553383	28571872	0.00527817477713719	0.000521676470823475	115	68
ADAMTS2	ENSG00000087116.14	5	179110851	179345430	0.941646058729874	0.910317296307627	115	68
ATXN7L3	ENSG00000087152.15	17	44191805	44200113	0.386362802963882	0.255784655388118	115	68
PGS1	ENSG00000087157.18	17	78378640	78425114	0.0910337195246383	0.027338346864591	115	68
PSMC5	ENSG00000087191.12	17	63827672	63832026	0.0454037793553637	0.0066104787233583	115	68
UIMC1	ENSG00000087206.16	5	176905005	177022602	0.0539530414811903	0.0219854222117059	115	68
CETP	ENSG00000087237.10	16	56961850	56983845	0.11800553140979	0.0252210902956354	115	68
MMP2	ENSG00000087245.12	16	55389700	55506691	0.401754855615566	0.331805146513195	115	68
MT3	ENSG00000087250.8	16	56589074	56591088	0.700498021465928	0.534463843728342	115	68
LPCAT2	ENSG00000087253.12	16	55508998	55586670	0.38687428216591	0.260076997467346	115	68
GNAO1	ENSG00000087258.14	16	56191347	56357457	0.149077709686476	0.0989973903944412	115	68
OGFOD1	ENSG00000087263.16	16	56451490	56479100	0.612647089998175	0.541479304441156	115	68
SH3BP2	ENSG00000087266.15	4	2793023	2841098	0.0541196037533197	0.0118726644709962	115	68
NOP14	ENSG00000087269.15	4	2938143	2963385	0.567282252548838	0.44554324441538	115	68
ADD1	ENSG00000087274.16	4	2843857	2930076	0.149010693956458	0.0664663459966635	115	68
L2HGDH	ENSG00000087299.11	14	50237563	50312325	0.208677552756371	0.101920476554937	115	68
TXNDC16	ENSG00000087301.8	14	52430590	52552522	0.224146355182489	0.0622917791902911	115	68
C14orf166	ENSG00000087302.8	14	51989475	52010691	0.117198288156972	0.0446796645847448	115	68
NID2	ENSG00000087303.17	14	52010876	52069228	0.76570357685518	0.653112801415343	115	68
GMCL1	ENSG00000087338.4	2	69829642	69881396	0.857799054981375	0.820329286960738	115	68
SF3B2	ENSG00000087365.15	11	66050729	66069308	0.276781659279923	0.146803239337556	115	68
KLHL42	ENSG00000087448.9	12	27780020	27803040	0.499914839779146	0.379747440334072	115	68
GNAS	ENSG00000087460.24	20	58840845	58911192	0.552682172994461	0.345811315537125	115	68
DNM1L	ENSG00000087470.17	12	32679200	32745650	0.81628526384746	0.760933153190503	115	68
PTHLH	ENSG00000087494.15	12	27958084	27972705	0.952424353043474	0.945601526964224	115	68
PHACTR3	ENSG00000087495.16	20	59577509	59847711	0.80845110001824	0.750573167332328	115	68
ERGIC2	ENSG00000087502.17	12	29337352	29381189	0.368410134927658	0.242152922520265	115	68
TFAP2C	ENSG00000087510.6	20	56629302	56639283	0.423067365252164	0.222348116794652	115	68
AURKA	ENSG00000087586.17	20	56369389	56392337	0.907482213960047	0.878731570434138	115	68
CASS4	ENSG00000087589.16	20	56412112	56460387	0.00979986411942416	0.00170008359384316	115	68
AAMDC	ENSG00000087884.14	11	77821109	77918432	0.714997427475699	0.60094056134035	115	68
RFX2	ENSG00000087903.12	19	5993164	6199572	0.411130365702313	0.302445310249438	115	68
METTL2A	ENSG00000087995.15	17	62423867	62450822	0.200703125104648	0.105387014652302	115	68
SULT2B1	ENSG00000088002.11	19	48552075	48599425	0.0821097400175533	0.0182229317231544	115	68
ALG6	ENSG00000088035.15	1	63367590	63438562	0.871221103629657	0.843022104816084	115	68
CNOT3	ENSG00000088038.17	19	54137728	54154455	0.961619871938702	0.946915912558336	115	68
GP6	ENSG00000088053.11	19	55013705	55038264	0.26139801117527	0.150597439139251	115	68
PTPN4	ENSG00000088179.8	2	119759631	119983818	0.0301816581748606	0.00683148533719199	115	68
DDX18	ENSG00000088205.12	2	117814650	117832379	0.414096729116843	0.300912398024697	115	68
KHSRP	ENSG00000088247.17	19	6413348	6424794	0.0541632822613263	0.0138471622689457	115	68
GNA11	ENSG00000088256.8	19	3094410	3124004	0.696591013985445	0.598702062024487	115	68
ASAP3	ENSG00000088280.18	1	23428563	23484568	0.0200986720346988	0.00251271128286657	115	68
EDEM2	ENSG00000088298.12	20	35115357	35147364	0.756727905218469	0.620993610538099	115	68
DNMT3B	ENSG00000088305.18	20	32762385	32809356	0.622432296394871	0.525801705310265	115	68
REM1	ENSG00000088320.3	20	31475293	31484905	0.245612924448418	0.138937829304185	115	68
TPX2	ENSG00000088325.15	20	31739271	31801805	0.0217785112615781	0.00228432183693416	115	68
PDRG1	ENSG00000088356.5	20	31944964	31952092	0.846663900891788	0.824957950200056	115	68
EPB41L1	ENSG00000088367.21	20	36091504	36232799	0.239767684248553	0.0827733940206352	115	68
DOCK9	ENSG00000088387.18	13	98793429	99086625	0.701209190830674	0.60042068408618	115	68
ANKRD10	ENSG00000088448.14	13	110878540	110915069	0.792480832969562	0.767275589067278	115	68
TGDS	ENSG00000088451.10	13	94574051	94596257	0.96507087878276	0.953057667762785	115	68
DOCK3	ENSG00000088538.12	3	50675241	51384198	0.49493001243072	0.355342171263142	115	68
C3orf18	ENSG00000088543.14	3	50558025	50570930	0.0350846615927435	0.00468485706320161	115	68
COQ9	ENSG00000088682.13	16	57447529	57461275	0.212264926752698	0.134469936002028	115	68
KIF9	ENSG00000088727.12	3	47228026	47283451	0.0680815140796167	0.00355505613509466	115	68
ARHGAP28	ENSG00000088756.12	18	6729718	6915716	0.615215275574463	0.493699336895189	115	68
CRLS1	ENSG00000088766.11	20	6006090	6040053	0.0607253879612402	0.0177360518636181	115	68
PPP1R13B	ENSG00000088808.16	14	103733752	103847590	0.359759288735886	0.261823720857828	115	68
ATRN	ENSG00000088812.17	20	3471040	3651122	0.801768680492143	0.677422756090873	115	68
SMOX	ENSG00000088826.17	20	4120980	4187747	0.454302198488261	0.285794578317329	115	68
SIGLEC1	ENSG00000088827.12	20	3686970	3707128	0.853115538791493	0.819266387279918	115	68
FKBP1A	ENSG00000088832.16	20	1368978	1393172	0.379476749383491	0.208897889487062	115	68
NSFL1C	ENSG00000088833.17	20	1442162	1467692	0.564590880296264	0.386676374413461	115	68
SLC4A11	ENSG00000088836.12	20	3227417	3239190	0.0416260031499922	0.0141795860085555	115	68
C20orf194	ENSG00000088854.12	20	3249305	3407625	0.890904574147979	0.824261684554014	115	68
ZNF343	ENSG00000088876.11	20	2481817	2524702	0.873520102074726	0.843217363299446	115	68
EBF4	ENSG00000088881.20	20	2692878	2760108	0.0530736299424212	0.00614612852709238	115	68
CPXM1	ENSG00000088882.7	20	2794069	2800637	0.27568340532832	0.150815649022763	115	68
MAVS	ENSG00000088888.17	20	3846799	3876123	0.0169634210128932	0.000965554683965708	115	68
LZTS3	ENSG00000088899.14	20	3162617	3173592	0.5101781212169	0.378975782051574	115	68
XRN2	ENSG00000088930.7	20	21326279	21389827	0.265730074040115	0.0876146486902721	115	68
KIZ	ENSG00000088970.15	20	21125983	21246622	0.0695857151010843	0.0283212449529538	115	68
DYNLL1	ENSG00000088986.10	12	120469850	120498493	0.5135237370807	0.394501157166605	115	68
TESC	ENSG00000088992.17	12	117038923	117099479	0.240046602690957	0.139988862586685	115	68
SNX5	ENSG00000089006.16	20	17941597	17968912	0.545797422042631	0.345674751592766	115	68
RPL6	ENSG00000089009.15	12	112405199	112411442	0.261554946068682	0.205222329644669	115	68
SIRPG	ENSG00000089012.14	20	1629152	1657779	0.8726210683092	0.83634587372518	115	68
MAPKAPK5	ENSG00000089022.13	12	111843103	111902238	0.0104885702468547	0.00166245734723065	115	68
P2RX7	ENSG00000089041.16	12	121132819	121188032	0.0099939577779322	0.00136285773085623	115	68
ESF1	ENSG00000089048.14	20	13714322	13784886	0.0765399474509334	0.016074817990946	115	68
RBBP9	ENSG00000089050.15	20	18486540	18497243	0.603677639225954	0.52689141634541	115	68
ANAPC5	ENSG00000089053.12	12	121308357	121399896	0.365426105062405	0.296204815007033	115	68
SLC23A2	ENSG00000089057.14	20	4852356	5010293	0.627872589988735	0.528198128760374	115	68
SLC8B1	ENSG00000089060.11	12	113298759	113359493	0.111532925825375	0.0325405935707377	115	68
TMEM230	ENSG00000089063.14	20	5068232	5113103	0.0786207741001586	0.0242857360099037	115	68
DZANK1	ENSG00000089091.16	20	18383367	18467126	0.898111634599573	0.869094322402151	115	68
KDM2B	ENSG00000089094.18	12	121429097	121580791	0.57565802184944	0.471936646320723	115	68
CFAP61	ENSG00000089101.17	20	20056618	20360702	0.973844432256884	0.964757407813116	115	68
TASP1	ENSG00000089123.15	20	13389392	13638940	0.207077588170657	0.0719026393331625	115	68
OAS1	ENSG00000089127.12	12	112906777	112933222	0.670293181282418	0.592084325514021	115	68
GCN1	ENSG00000089154.10	12	120127203	120194710	0.997733196929998	0.996798688596928	115	68
RPLP0	ENSG00000089157.15	12	120196686	120201235	0.183169482755334	0.0562810510422188	115	68
PXN	ENSG00000089159.16	12	120210520	120265771	0.0881608387501616	0.0197564536567283	115	68
SIRT4	ENSG00000089163.4	12	120302316	120313237	0.618856067003118	0.501269054327844	115	68
RPH3A	ENSG00000089169.14	12	112570380	112898881	0.20149306983936	0.074627148820814	115	68
KIF16B	ENSG00000089177.18	20	16272104	16573434	0.340926663415809	0.175404542136031	115	68
TRMT6	ENSG00000089195.14	20	5937235	5950558	0.866468175913495	0.823284127042088	115	68
CHGB	ENSG00000089199.9	20	5911430	5925361	0.134746405223531	0.0507400180962561	115	68
PEBP1	ENSG00000089220.4	12	118136027	118145584	0.169249786165848	0.0861734867988986	115	68
TBX5	ENSG00000089225.19	12	114353931	114408190	0.17389182339236	0.0707459615046419	115	68
BRAP	ENSG00000089234.15	12	111642146	111685986	0.0676208165129652	0.0207011516603858	115	68
ERP29	ENSG00000089248.6	12	112013316	112023451	0.0113097405307054	0.000901166743452768	115	68
NOS1	ENSG00000089250.18	12	117208142	117452170	0.580000331790176	0.431614918704493	115	68
FUS	ENSG00000089280.18	16	31180110	31194871	0.832059403374104	0.799228284725284	115	68
FXYD5	ENSG00000089327.14	19	35154730	35169883	0.312193039158165	0.168633691302933	115	68
ZNF302	ENSG00000089335.20	19	34677639	34686397	0.216190375469112	0.0829827898229008	115	68
GRAMD1A	ENSG00000089351.14	19	34994784	35026471	0.40384554564489	0.300937248764056	115	68
FXYD3	ENSG00000089356.18	19	35115879	35124324	0.85130911645372	0.828335225400125	115	68
CDIP1	ENSG00000089486.16	16	4510675	4538828	0.32089560337796	0.133483853218076	115	68
CMTM1	ENSG00000089505.17	16	66566393	66579137	0.562178903818598	0.479118632942831	115	68
KCNH4	ENSG00000089558.8	17	42156891	42181278	0.274025716061713	0.160608953968397	115	68
GANAB	ENSG00000089597.16	11	62624826	62646726	0.146507515362352	0.0762785604593669	115	68
GMIP	ENSG00000089639.10	19	19629476	19643667	0.0716359508805761	0.0304877464890174	115	68
BIRC5	ENSG00000089685.14	17	78214186	78225636	0.631731186152294	0.472707814779511	115	68
LAG3	ENSG00000089692.8	12	6772519	6778453	0.751723784311833	0.662241794058102	115	68
MLF2	ENSG00000089693.10	12	6747996	6767475	0.725085506086709	0.562411604655757	115	68
OTUB2	ENSG00000089723.9	14	94026329	94048290	0.199008920360069	0.058184080263689	115	68
DDX24	ENSG00000089737.16	14	94048931	94081245	0.421093465076667	0.299465307787343	115	68
ZBTB25	ENSG00000089775.11	14	64449106	64505213	0.889535113437838	0.84136775786209	115	68
NECAP1	ENSG00000089818.17	12	8076939	8097859	0.0101467640323031	0.00111811341692552	115	68
ANKRD24	ENSG00000089847.12	19	4183354	4224814	0.427252792460092	0.261885046565107	115	68
DHX32	ENSG00000089876.11	10	125836554	125896436	0.255747586336334	0.164233232127884	115	68
RCOR1	ENSG00000089902.9	14	102592661	102730576	0.764768170735219	0.69108708471932	115	68
GPATCH2L	ENSG00000089916.17	14	76151916	76254342	0.670473600941014	0.591274212927092	115	68
LTBP4	ENSG00000090006.17	19	40592883	40629818	0.443884523126601	0.327430414471796	115	68
BLVRB	ENSG00000090013.9	19	40447789	40465840	0.277191709243382	0.181230071654938	115	68
SLC9A1	ENSG00000090020.10	1	27098815	27166981	0.735064323587235	0.623241056314168	115	68
SPTLC1	ENSG00000090054.13	9	92031999	92115384	0.376293910410545	0.256620222477112	115	68
PAPOLA	ENSG00000090060.17	14	96502373	96567111	0.420101828173017	0.322850778432247	115	68
CCNK	ENSG00000090061.17	14	99481169	99535044	0.280502979496618	0.14957847449891	115	68
PCBP4	ENSG00000090097.21	3	51957505	51968410	0.473126116596113	0.359237451499134	115	68
RGS1	ENSG00000090104.11	1	192575727	192580031	0.771411727337351	0.723449344172922	115	68
YPEL3	ENSG00000090238.11	16	30092314	30096244	0.444226201080363	0.289025711989731	115	68
MRPS33	ENSG00000090263.15	7	141002610	141015228	0.267973953783876	0.114606558891278	115	68
NDUFB2	ENSG00000090266.12	7	140696821	140706646	0.13764325382446	0.0538327293979688	115	68
NUDC	ENSG00000090273.13	1	26902282	26946862	0.0967307107674055	0.0596367628106138	115	68
MAEA	ENSG00000090316.15	4	1289851	1340137	0.398621797251246	0.269566747592852	115	68
ICAM1	ENSG00000090339.8	19	10270835	10285800	0.321979203706219	0.152662697079817	115	68
STRN4	ENSG00000090372.14	19	46719507	46746994	0.993494128185008	0.991146135663218	115	68
IRAK3	ENSG00000090376.10	12	66188879	66254622	0.426712332226001	0.23834255127701	115	68
LYZ	ENSG00000090382.6	12	69348341	69354234	0.773763061981538	0.739345216484544	115	68
MUL1	ENSG00000090432.6	1	20499448	20508161	0.955063267713827	0.925498969900081	115	68
TFAP4	ENSG00000090447.11	16	4257186	4273075	0.234905296172845	0.0919615810183097	115	68
PDCD7	ENSG00000090470.14	15	65117379	65133836	0.868644875619991	0.803274626041617	115	68
SPG21	ENSG00000090487.10	15	64963021	64990310	0.0631114868896066	0.0052915729816577	115	68
FETUB	ENSG00000090512.11	3	186635969	186653141	0.362012255949181	0.184449773294893	115	68
DNAJB11	ENSG00000090520.11	3	186567403	186585800	0.890990772104056	0.852239900341847	115	68
P3H2	ENSG00000090530.9	3	189956728	190122437	0.18140032972847	0.0802281962334024	115	68
THPO	ENSG00000090534.17	3	184371935	184378144	0.128621516422928	0.0433306708998231	115	68
CHRD	ENSG00000090539.15	3	184380073	184389829	0.571447382304809	0.505115575303608	115	68
FLT3LG	ENSG00000090554.12	19	49474207	49486231	0.158229829209853	0.107212293644821	115	68
RAB11FIP3	ENSG00000090565.15	16	425619	523011	0.00709977988574901	6.74300328373795e-05	115	68
GNPTG	ENSG00000090581.9	16	1351923	1363204	0.746543862884194	0.687753051087927	115	68
ZNF268	ENSG00000090612.20	12	133181409	133214831	0.332736383196749	0.225525233048626	115	68
GOLGA3	ENSG00000090615.14	12	132768909	132828858	0.201741343942276	0.0826275273144084	115	68
PABPC4	ENSG00000090621.13	1	39560816	39576790	0.638599511570374	0.571420741797417	115	68
CD209	ENSG00000090659.17	19	7739994	7747564	0.863251853085292	0.81455068785715	115	68
CERS4	ENSG00000090661.11	19	8206736	8262421	0.816780408440399	0.766839960590357	115	68
MCOLN1	ENSG00000090674.15	19	7522626	7534003	0.436921693930808	0.298375950568015	115	68
USP48	ENSG00000090686.15	1	21678298	21783606	0.520633597057518	0.436323350572992	115	68
PDPR	ENSG00000090857.13	16	70113626	70162537	0.0743928549460747	0.0148844667278743	115	68
AARS	ENSG00000090861.15	16	70252295	70289543	0.951641908652233	0.935626411588938	115	68
GLG1	ENSG00000090863.11	16	74447427	74607144	0.189074237231843	0.0891556193000358	115	68
TNRC6A	ENSG00000090905.18	16	24610209	24827632	0.103984740632842	0.041407421924199	115	68
PLEKHG2	ENSG00000090924.14	19	39412585	39428415	0.00697196705469119	0.000439263974781928	115	68
DLL3	ENSG00000090932.10	19	39498895	39508481	0.72789510353474	0.639260922753258	115	68
NAT14	ENSG00000090971.4	19	55485004	55487568	0.807458993838526	0.733999424617799	115	68
PITPNM2	ENSG00000090975.12	12	122983480	123150015	0.602342218994799	0.514866201038311	115	68
EXOC1	ENSG00000090989.17	4	55853616	55905034	0.872680309018415	0.844386189093287	115	68
RBM27	ENSG00000091009.7	5	146203600	146289132	0.580818455400186	0.452021773437404	115	68
OSBPL8	ENSG00000091039.16	12	76351797	76559809	0.738625259967596	0.65553485431171	115	68
DTX2	ENSG00000091073.19	7	76461676	76505994	0.331865558524734	0.142990724354834	115	68
NLRC4	ENSG00000091106.18	2	32224453	32265854	0.561308121497394	0.435451250899435	115	68
PUS7	ENSG00000091127.13	7	105439661	105522267	0.775275595493856	0.657528383686995	115	68
NRCAM	ENSG00000091129.19	7	108147623	108456717	0.79973919562306	0.743900740092722	115	68
LAMB1	ENSG00000091136.13	7	107923803	108003255	0.122972840312748	0.0677616704816433	115	68
SLC26A4	ENSG00000091137.11	7	107660635	107717809	0.810490792443331	0.721833187049596	115	68
DLD	ENSG00000091140.13	7	107890970	107931730	0.587472310358649	0.511514487329671	115	68
WDR7	ENSG00000091157.13	18	56651675	57036606	0.562238369897592	0.312621357320552	115	68
TXNL1	ENSG00000091164.12	18	56597208	56651600	0.517771408323026	0.399717664160078	115	68
ABCC6	ENSG00000091262.15	16	16148928	16223522	0.114011337774944	0.0385406542055707	115	68
CMTM6	ENSG00000091317.7	3	32481312	32503408	0.892164526366201	0.839573129381124	115	68
ITGA6	ENSG00000091409.14	2	172427354	172506282	0.229002811906613	0.119797880442751	115	68
RAPGEF4	ENSG00000091428.17	2	172735274	173052893	0.151657652595149	0.0219059365508768	115	68
MAP3K20	ENSG00000091436.16	2	173075435	173268010	0.00624944065741248	0.0012657019956073	115	68
FH	ENSG00000091483.6	1	241497603	241519761	0.7828092980303	0.718989959940197	115	68
SEL1L3	ENSG00000091490.10	4	25747427	25863760	0.889772988645133	0.829008682194293	115	68
TF	ENSG00000091513.14	3	133745956	133779006	0.00651476003188401	0.000445443098177546	115	68
CDV3	ENSG00000091527.15	3	133573730	133590261	0.676397455459395	0.610043155284728	115	68
MYO15A	ENSG00000091536.16	17	18118582	18179802	0.0452222704380925	0.0172303091238466	115	68
ALKBH5	ENSG00000091542.8	17	18183078	18209954	0.217816321191085	0.109353766469563	115	68
APOH	ENSG00000091583.10	17	66212033	66256525	0.949627483387998	0.932202511820868	115	68
NLRP1	ENSG00000091592.15	17	5499427	5619424	0.517206054389314	0.450184088895822	115	68
PITPNM3	ENSG00000091622.15	17	6451470	6556494	0.689251619481669	0.631065837974493	115	68
SPAG7	ENSG00000091640.7	17	4959226	4967872	0.221259586860373	0.122053549630692	115	68
ORC6	ENSG00000091651.8	16	46689643	46698394	0.00832008350955966	4.50582951891728e-05	115	68
ZFHX4	ENSG00000091656.15	8	76681219	76867285	0.291457999504727	0.105586061279508	115	68
SLC17A6	ENSG00000091664.7	11	22338246	22379503	0.0549933688457291	0.0181041919751162	115	68
CPA1	ENSG00000091704.9	7	130380339	130388114	0.363829134528069	0.200934110408831	115	68
ZC3HC1	ENSG00000091732.15	7	130018286	130051451	0.678757252166237	0.54506532906064	115	68
ESR1	ENSG00000091831.22	6	151656691	152129619	0.528453350824467	0.410550746828798	115	68
RGS17	ENSG00000091844.7	6	153004459	153131249	0.406579234393415	0.313195236567362	115	68
ANGPT2	ENSG00000091879.13	8	6499651	6563409	0.938056363806078	0.905870435896423	115	68
TMEM101	ENSG00000091947.9	17	44011188	44023946	0.891811085157107	0.86835428374781	115	68
CD200	ENSG00000091972.18	3	112332841	112362812	0.187571979763286	0.107027080365938	115	68
CCDC80	ENSG00000091986.15	3	112596794	112649530	0.282347403490444	0.11894730219972	115	68
PSME1	ENSG00000092010.14	14	24136158	24138964	0.0130354768047992	0.00257017387149871	115	68
PPP2R3C	ENSG00000092020.10	14	35085467	35122517	0.239794888573502	0.169695038847876	115	68
HAUS4	ENSG00000092036.18	14	22946228	22957161	0.0299488433713786	0.00443390702576483	115	68
JPH4	ENSG00000092051.16	14	23568074	23578800	0.114468240792815	0.0376832967720942	115	68
MYH7	ENSG00000092054.12	14	23412738	23435718	0.401721902077727	0.284513241287288	115	68
CEBPE	ENSG00000092067.5	14	23117304	23119616	0.396901189652111	0.283366925679037	115	68
SLC7A8	ENSG00000092068.19	14	23125295	23183674	0.682652588516552	0.605607586139377	115	68
OSGEP	ENSG00000092094.10	14	20446668	20455105	0.348248618334597	0.234937795993383	115	68
SLC22A17	ENSG00000092096.16	14	23346306	23352912	0.0511039229625539	0.0221804806145932	115	68
RNF31	ENSG00000092098.16	14	24147379	24160661	0.762131103743251	0.705648711421436	115	68
SCFD1	ENSG00000092108.20	14	30622112	30735812	0.0162829356626844	0.00738531035733865	115	68
G2E3	ENSG00000092140.14	14	30559123	30620063	0.31999440360446	0.14934935240543	115	68
HECTD1	ENSG00000092148.12	14	31100112	31207804	0.158583065420489	0.0614187720702442	115	68
HNRNPC	ENSG00000092199.17	14	21209136	21269494	0.35859589318095	0.224814868418528	115	68
RPGRIP1	ENSG00000092200.12	14	21287939	21351301	0.955758193341157	0.945619860290249	115	68
SUPT16H	ENSG00000092201.9	14	21351472	21384266	0.907682451595765	0.885812208546784	115	68
TOX4	ENSG00000092203.13	14	21476674	21499024	0.788174711780473	0.644364549040432	115	68
GEMIN2	ENSG00000092208.16	14	39114223	39136973	0.0771425255647053	0.018329866081633	115	68
TGM1	ENSG00000092295.11	14	24249114	24264432	0.0279397329763661	0.0120017539096706	115	68
TINF2	ENSG00000092330.15	14	24239643	24242674	0.451536140301668	0.200257319968286	115	68
SEMA6A	ENSG00000092421.16	5	116443616	116574934	0.610081196211749	0.537004828466249	115	68
TRPM7	ENSG00000092439.13	15	50552473	50686815	0.668469749935145	0.587509052226773	115	68
TYRO3	ENSG00000092445.11	15	41557675	41583586	0.287962923100004	0.190659302865379	115	68
WDR76	ENSG00000092470.11	15	43826963	43868419	0.672001452789682	0.603911429755955	115	68
CAPN3	ENSG00000092529.23	15	42359500	42412317	0.0351485223788042	0.0146054818736227	115	68
SNAP23	ENSG00000092531.9	15	42491244	42545356	0.454976164075032	0.339364756158583	115	68
TBX15	ENSG00000092607.13	1	118883046	118989556	0.0502412391673069	0.0156725449045606	115	68
PHGDH	ENSG00000092621.11	1	119659798	119744215	0.26287423411386	0.155262694745694	115	68
COL9A3	ENSG00000092758.15	20	62816244	62841114	0.147018448554681	0.0644573195901467	115	68
EZR	ENSG00000092820.17	6	158765741	158819412	0.0279752793096786	0.00285596269357885	115	68
MYL6	ENSG00000092841.18	12	56158161	56162982	0.265625259471179	0.180051100397525	115	68
AGO1	ENSG00000092847.11	1	35869808	35930528	0.0139073711091477	0.000246252267402442	115	68
TEKT2	ENSG00000092850.11	1	36084075	36088275	0.895617880259449	0.867284043559003	115	68
CLSPN	ENSG00000092853.13	1	35720218	35769967	0.0201102127907824	0.000427205844742427	115	68
RFFL	ENSG00000092871.16	17	35009744	35089319	0.370391533235445	0.305764576321934	115	68
UNC13D	ENSG00000092929.11	17	75827225	75844717	0.786653543281309	0.731881775783166	115	68
MFSD11	ENSG00000092931.11	17	76736549	76781449	0.664091013883388	0.562529645069868	115	68
DPYSL2	ENSG00000092964.17	8	26514093	26658178	0.663246863826007	0.613843255818383	115	68
TGFB2	ENSG00000092969.11	1	218346235	218444619	0.0996373274074551	0.0223444707456672	115	68
GPATCH2	ENSG00000092978.10	1	217426992	217631082	0.366009708819759	0.265194513537058	115	68
NUP50	ENSG00000093000.18	22	45163841	45188015	0.0621966123214249	0.027181157323553	115	68
CDC45	ENSG00000093009.9	22	19479459	19520612	0.0755199056726114	0.0276623996368152	115	68
COMT	ENSG00000093010.13	22	19941607	19969895	0.809913586054168	0.757205728630644	115	68
CECR1	ENSG00000093072.15	22	17178790	17221989	0.0861512119773798	0.0128698782138244	115	68
ECHDC1	ENSG00000093144.18	6	127288710	127343609	0.936020574073317	0.918841985736247	115	68
LRRFIP2	ENSG00000093167.17	3	37052656	37176532	0.592612821422628	0.488299171602063	115	68
SEC22C	ENSG00000093183.13	3	42547969	42601080	0.878333707820448	0.793357049541093	115	68
XYLB	ENSG00000093217.9	3	38346760	38421348	0.416715434347948	0.325800690275643	115	68
KRT31	ENSG00000094796.4	17	41393724	41397592	0.0365119761666764	0.0109129054403784	115	68
CDC6	ENSG00000094804.9	17	40287633	40304657	0.699421506179578	0.641351688211568	115	68
CDC23	ENSG00000094880.10	5	138187716	138213343	0.0983464114071102	0.0176297939715705	115	68
AAAS	ENSG00000094914.12	12	53307456	53324864	0.426508310034356	0.307231534305766	115	68
CBX5	ENSG00000094916.15	12	54230940	54280133	0.02729199280671	0.00858698604600426	115	68
FMO2	ENSG00000094963.13	1	171185208	171211230	0.955367630604399	0.945379728780233	115	68
SUCO	ENSG00000094975.13	1	172532349	172611833	0.102497179953107	0.056185809678948	115	68
MSH2	ENSG00000095002.13	2	47402969	47562311	0.0655804215172462	0.0293289145584034	115	68
MAP3K1	ENSG00000095015.5	5	56815574	56896152	0.457978110220231	0.329967561185025	115	68
DHPS	ENSG00000095059.15	19	12675833	12681902	0.781219602451868	0.727438826418068	115	68
HOOK2	ENSG00000095066.11	19	12763003	12872740	0.453826331346804	0.394986139611029	115	68
ARCN1	ENSG00000095139.13	11	118572390	118603033	0.101020329394136	0.0312053942499561	115	68
EPB41L4B	ENSG00000095203.14	9	109171975	109320964	0.357073523622335	0.211695448106203	115	68
TMEM38B	ENSG00000095209.11	9	105694544	105776612	0.104424581126996	0.0251576918958844	115	68
PSMD5	ENSG00000095261.13	9	120815496	120842984	0.958623769323169	0.941091755024821	115	68
PTGS1	ENSG00000095303.14	9	122370530	122395703	0.533880025940676	0.407716559189745	115	68
NUP188	ENSG00000095319.14	9	128947699	129007035	0.698109556828001	0.622189309749169	115	68
CRAT	ENSG00000095321.16	9	129094810	129111189	0.539538963251461	0.402721951361922	115	68
SH2D3C	ENSG00000095370.19	9	127738317	127778741	0.355979013328759	0.272324570620176	115	68
NANS	ENSG00000095380.10	9	98056739	98083075	0.152005921249789	0.054882679699649	115	68
TBC1D2	ENSG00000095383.19	9	98198999	98255721	0.462823351163967	0.307987972883201	115	68
WHRN	ENSG00000095397.13	9	114402080	114505450	0.186883656103884	0.0732264523066647	115	68
PDE6C	ENSG00000095464.9	10	93612588	93666010	0.389844991715868	0.301787412816028	115	68
CWF19L1	ENSG00000095485.16	10	100232298	100267680	0.329637172909716	0.249537961473948	115	68
SEMA4G	ENSG00000095539.15	10	100969905	100985871	0.0651909870641205	0.0331835528458772	115	68
BTAF1	ENSG00000095564.13	10	91923769	92030325	0.883170547042133	0.858941535993643	115	68
IKZF5	ENSG00000095574.11	10	122990806	123008817	0.765624828845004	0.694950589402638	115	68
BLNK	ENSG00000095585.16	10	96191702	96271587	0.678425477042746	0.586805810597867	115	68
TLL2	ENSG00000095587.8	10	96364606	96513918	0.372105839679438	0.22991903173245	115	68
CYP26A1	ENSG00000095596.11	10	93073475	93077890	0.00584986577824787	0.00114372681972427	115	68
SORBS1	ENSG00000095637.21	10	95311771	95561414	0.499577647795994	0.427458813292055	115	68
CRTAC1	ENSG00000095713.13	10	97865000	98030828	0.0240796924346222	0.000214920700061216	115	68
BAMBI	ENSG00000095739.10	10	28677342	28682939	0.272043559965726	0.0962261263848342	115	68
IL11	ENSG00000095752.6	19	55364389	55370463	0.175646209803197	0.102134110158473	115	68
WAC	ENSG00000095787.21	10	28532744	28623112	0.698103489791781	0.640988821119988	115	68
CREM	ENSG00000095794.19	10	35126791	35212958	0.878811545243671	0.830977997730527	115	68
NUBP2	ENSG00000095906.16	16	1782901	1789191	0.0627481063170213	0.0291402762868935	115	68
TPSD1	ENSG00000095917.13	16	1256059	1258998	0.0264953441059202	0.00386974625717756	115	68
SMIM24	ENSG00000095932.6	19	3473986	3480542	0.193434848352339	0.108827111084464	115	68
HIVEP1	ENSG00000095951.16	6	12008857	12164999	0.298990237741606	0.128525681622786	115	68
TREM2	ENSG00000095970.16	6	41158506	41163186	0.988035307646018	0.985005632902075	115	68
CRISP3	ENSG00000096006.11	6	49727384	49744437	0.568876116474469	0.489099068379833	115	68
FKBP5	ENSG00000096060.14	6	35573585	35728583	0.224344330160144	0.105498704961755	115	68
SRPK1	ENSG00000096063.15	6	35832966	35921342	0.423361769030127	0.320518140331536	115	68
BRPF3	ENSG00000096070.19	6	36196744	36232790	0.00263493839856104	3.29687218589248e-05	115	68
MRPS18A	ENSG00000096080.11	6	43675202	43687791	0.0206909182897017	0.00366803291706538	115	68
PGC	ENSG00000096088.16	6	41736711	41754109	0.124104305557946	0.0494473093658257	115	68
TMEM14A	ENSG00000096092.5	6	52671109	52686588	0.469237467235859	0.31975096379194	115	68
EFHC1	ENSG00000096093.15	6	52362123	52529886	0.241943892481186	0.164342333804377	115	68
HSP90AB1	ENSG00000096384.19	6	44246166	44253888	0.976461577181288	0.972770222417475	115	68
CDC5L	ENSG00000096401.7	6	44387525	44450426	0.0401023621006661	0.0138456209644295	115	68
ITPR3	ENSG00000096433.10	6	33620365	33696574	0.633480960602673	0.565492894424071	115	68
ZNF184	ENSG00000096654.15	6	27450743	27473118	0.10746817437733	0.0338762118035672	115	68
DSP	ENSG00000096696.13	6	7541575	7586717	0.293573136816438	0.0788552755387616	115	68
SIRT1	ENSG00000096717.11	10	67884669	67918390	0.683888751214416	0.628322665161845	115	68
HNRNPH3	ENSG00000096746.17	10	68331174	68343191	0.802792060429226	0.779471206927846	115	68
IFT74	ENSG00000096872.15	9	26956373	27062930	0.785333513345981	0.693040546235299	115	68
JAK2	ENSG00000096968.13	9	4984390	5128183	0.668309553543082	0.589985248934692	115	68
IL12RB1	ENSG00000096996.15	19	18058995	18098944	0.668164411318743	0.620682620952816	115	68
ABL1	ENSG00000097007.17	9	130713946	130887675	0.602206345705	0.457691718974851	115	68
ACOT7	ENSG00000097021.19	1	6264269	6393554	0.611576871725215	0.520983857501996	115	68
SH3GLB1	ENSG00000097033.14	1	86704570	86748184	0.00927231578324073	6.02362776443223e-05	115	68
CDC7	ENSG00000097046.12	1	91500893	91525764	0.880454698925383	0.808102692929117	115	68
SYDE2	ENSG00000097096.8	1	85156873	85201046	0.772403474648772	0.707905641538908	115	68
PCSK5	ENSG00000099139.13	9	75890644	76362339	0.922436834283206	0.888028337242937	115	68
SCD	ENSG00000099194.5	10	100347124	100364834	0.427914898887108	0.280925708660712	115	68
TMED1	ENSG00000099203.6	19	10832438	10836318	0.05539805135485	0.00781313383255069	115	68
ABLIM1	ENSG00000099204.18	10	114431113	114685003	0.0204815091023049	0.00289487662373884	115	68
ERMP1	ENSG00000099219.13	9	5765076	5833117	0.0675481078492049	0.0131092671279489	115	68
RAB18	ENSG00000099246.16	10	27504174	27542237	0.415119268816156	0.169992459420604	115	68
NRP1	ENSG00000099250.17	10	33177492	33336262	0.577729402390119	0.412697017915685	115	68
PRTFDC1	ENSG00000099256.18	10	24848607	24952604	0.593212503444526	0.38690191866999	115	68
PALMD	ENSG00000099260.10	1	99645943	99694541	0.00948113166781559	0.000768133124828244	115	68
TSPAN15	ENSG00000099282.9	10	69451473	69507669	0.558414371935474	0.373054666862254	115	68
H2AFY2	ENSG00000099284.13	10	70052796	70112269	0.590167962283186	0.431364531706777	115	68
WASHC2A	ENSG00000099290.15	10	50067888	50133506	0.0976052463612746	0.0168534327898363	115	68
MAST3	ENSG00000099308.10	19	18097793	18151692	0.226925831419039	0.0841298824526935	115	68
MZF1	ENSG00000099326.8	19	58561932	58572577	0.305541110730505	0.220166836280756	115	68
OCEL1	ENSG00000099330.8	19	17226204	17229219	0.0769355379134227	0.020739046817567	115	68
MYO9B	ENSG00000099331.13	19	17075781	17214537	0.61726192477867	0.52071918108828	115	68
KCNK6	ENSG00000099337.4	19	38319844	38332076	0.620148893419272	0.551675690418106	115	68
CATSPERG	ENSG00000099338.22	19	38335775	38370943	0.80094622591361	0.74840100463916	115	68
PSMD8	ENSG00000099341.11	19	38374536	38383824	0.424098391151115	0.279095449861151	115	68
FBXL19	ENSG00000099364.16	16	30924097	30948783	0.303090145943432	0.194352868366422	115	68
STX1B	ENSG00000099365.10	16	30989256	31010661	0.105050711452048	0.0287063654357049	115	68
HSD3B7	ENSG00000099377.13	16	30988271	30989152	0.0118581854847434	0.00141047832686646	115	68
SETD1A	ENSG00000099381.17	16	30957294	30984629	0.47814344775597	0.376066540735963	115	68
BCL7C	ENSG00000099385.11	16	30833626	30894547	0.734393859015616	0.6891337001842	115	68
EFNA2	ENSG00000099617.3	19	1286154	1300237	0.601787535122365	0.512599758660169	115	68
CIRBP	ENSG00000099622.13	19	1259384	1274880	0.15293691512732	0.0746579305653134	115	68
ATP5D	ENSG00000099624.7	19	1241746	1244826	0.842165173681002	0.808835071450593	115	68
CBARP	ENSG00000099625.12	19	1228436	1238027	0.677843203945485	0.563534687347475	115	68
IGFALS	ENSG00000099769.5	16	1790413	1794971	0.722675137702058	0.656220537476383	115	68
HNRNPM	ENSG00000099783.11	19	8455405	8489114	0.815863753703629	0.742472943020292	115	68
MARCH2	ENSG00000099785.10	19	8413270	8439017	0.0266164835006947	0.00833841317250652	115	68
NDUFB7	ENSG00000099795.6	19	14566078	14572062	0.431609148632855	0.332825939708726	115	68
TECR	ENSG00000099797.13	19	14533933	14565980	0.363212785290666	0.253772684739087	115	68
TIMM13	ENSG00000099800.7	19	2425624	2427637	0.489566720445808	0.312525724044684	115	68
CDC34	ENSG00000099804.8	19	531712	542092	0.910508761744308	0.871746887831425	115	68
MTAP	ENSG00000099810.18	9	21802543	21937651	0.593349259389058	0.481983066315482	115	68
MISP	ENSG00000099812.8	19	751126	764318	0.6848415074157	0.604192095912873	115	68
CEP170B	ENSG00000099814.15	14	104865280	104896770	0.700926599891977	0.609448795527346	115	68
POLR2E	ENSG00000099817.11	19	1086629	1095380	0.0023196906665991	0.000143148430776251	115	68
POLRMT	ENSG00000099821.13	19	617224	633604	0.506720235966651	0.340234919631785	115	68
HCN2	ENSG00000099822.2	19	589893	617159	0.605058590818653	0.48103008865046	115	68
CDHR5	ENSG00000099834.18	11	616565	626078	0.446169554841697	0.199486692859381	115	68
IZUMO4	ENSG00000099840.13	19	2096869	2099593	0.0975128687597592	0.0323903598817446	115	68
RASSF7	ENSG00000099849.14	11	560404	564021	0.100781330794623	0.0376479322162705	115	68
GADD45B	ENSG00000099860.8	19	2476127	2478259	0.882047330806143	0.858483739306251	115	68
PALM	ENSG00000099864.17	19	708939	748329	0.419482612594847	0.192553306104807	115	68
MADCAM1	ENSG00000099866.14	19	489176	505342	0.765650217903864	0.676223787989848	115	68
MKNK2	ENSG00000099875.14	19	2037465	2051244	0.948622468051117	0.934149648021052	115	68
ARVCF	ENSG00000099889.13	22	19969976	20016808	0.512991281163021	0.35016366383151	115	68
TRMT2A	ENSG00000099899.14	22	20111876	20117392	0.546672384525482	0.432402393652319	115	68
RANBP1	ENSG00000099901.16	22	20115938	20127357	0.0183319278242595	0.00112244883213858	115	68
ZDHHC8	ENSG00000099904.15	22	20129456	20148007	0.661147960830877	0.553413042149698	115	68
KLHL22	ENSG00000099910.16	22	20441519	20495883	0.187770811521017	0.0984275636604609	115	68
MED15	ENSG00000099917.17	22	20495913	20587495	0.639647279547677	0.596074069748893	115	68
SERPIND1	ENSG00000099937.10	22	20773879	20787720	0.829540265094845	0.758217040396256	115	68
SNAP29	ENSG00000099940.11	22	20858983	20891218	0.573525137552748	0.43746622961443	115	68
CRKL	ENSG00000099942.12	22	20917426	20953749	0.0545173759669526	0.00854326422610522	115	68
LZTR1	ENSG00000099949.18	22	20979462	20999038	0.133240572732074	0.0629456926335387	115	68
MMP11	ENSG00000099953.9	22	23768643	23784316	0.330970316033077	0.27592436192845	115	68
CECR2	ENSG00000099954.18	22	17359949	17558149	0.263242603720878	0.16031461584504	115	68
SMARCB1	ENSG00000099956.18	22	23786963	23834502	0.807851662222266	0.747460144900744	115	68
P2RX6	ENSG00000099957.16	22	21015027	21028717	0.00429465524604265	0.000102635371143872	115	68
DERL3	ENSG00000099958.14	22	23834517	23839012	0.0665704012349562	0.021828597866983	115	68
SLC7A4	ENSG00000099960.12	22	21028831	21032840	0.145525992584015	0.0427644515812833	115	68
BCL2L13	ENSG00000099968.17	22	17628855	17730855	0.818497652407926	0.68931702576713	115	68
DDTL	ENSG00000099974.7	22	23966901	23972532	0.47597280581926	0.332483232479096	115	68
DDT	ENSG00000099977.13	22	23973104	23980469	0.924406581310084	0.886320813019368	115	68
OSM	ENSG00000099985.3	22	30262829	30266840	0.546165511245971	0.444481025517108	115	68
CABIN1	ENSG00000099991.17	22	24011192	24178628	0.914973480258306	0.891168229148157	115	68
TBC1D10A	ENSG00000099992.15	22	30291990	30327046	0.000316213938382726	4.16626113159508e-05	115	68
SUSD2	ENSG00000099994.10	22	24181259	24189110	0.657898769860071	0.539545247620681	115	68
SF3A1	ENSG00000099995.18	22	30331988	30353072	0.925812361224074	0.907769048520135	115	68
GGT5	ENSG00000099998.17	22	24219654	24245142	0.323886137412908	0.240919489062233	115	68
RNF215	ENSG00000099999.14	22	30368811	30421771	0.132642699193312	0.0771460388152049	115	68
SEC14L2	ENSG00000100003.17	22	30396857	30425317	0.348367841708064	0.234833478187785	115	68
SPECC1L	ENSG00000100014.19	22	24270817	24417740	0.578870704661955	0.483171558004939	115	68
PPIL2	ENSG00000100023.18	22	21666009	21697543	0.400667221063548	0.250166573916873	115	68
UPB1	ENSG00000100024.14	22	24494107	24528390	0.379172693398392	0.258137107904856	115	68
YPEL1	ENSG00000100027.14	22	21700016	21735834	0.894491646003192	0.874344966562052	115	68
SNRPD3	ENSG00000100028.11	22	24555503	24583749	0.926806989897651	0.905209352771584	115	68
PES1	ENSG00000100029.17	22	30576625	30606837	0.0252540788332408	0.00289380380766896	115	68
MAPK1	ENSG00000100030.14	22	21754500	21867680	0.733696372659448	0.693717881057193	115	68
GGT1	ENSG00000100031.18	22	24594811	24629005	0.713460958276065	0.680079373161635	115	68
PRODH	ENSG00000100033.16	22	18916890	18936410	0.928309270898857	0.909841828896535	115	68
PPM1F	ENSG00000100034.13	22	21919420	21940657	0.0386264730822655	0.0184992809201581	115	68
SLC35E4	ENSG00000100036.12	22	30635652	30669016	0.911545001292588	0.875866389022304	115	68
TOP3B	ENSG00000100038.19	22	21982200	21982816	0.29476878313735	0.236846604432874	115	68
CRYBB3	ENSG00000100053.9	22	25199850	25207363	0.308835453971571	0.238581849001605	115	68
CYTH4	ENSG00000100055.20	22	37282027	37315345	0.342830583689907	0.174384073251072	115	68
DGCR14	ENSG00000100056.11	22	19130279	19144684	0.619824949292258	0.556510669911696	115	68
MFNG	ENSG00000100060.17	22	37469063	37486401	0.928670231766409	0.897056789118644	115	68
CARD10	ENSG00000100065.14	22	37490362	37519542	0.806062952039006	0.753994429042344	115	68
LRP5L	ENSG00000100068.11	22	25351421	25405377	0.420604267925757	0.219849267130785	115	68
SLC25A1	ENSG00000100075.9	22	19175575	19178830	0.467250938631911	0.350819040271822	115	68
GRK3	ENSG00000100077.14	22	25564849	25729294	0.972278842444104	0.958980887605156	115	68
PLA2G3	ENSG00000100078.3	22	31134809	31140607	0.159942769112383	0.0589759598620378	115	68
GGA1	ENSG00000100083.18	22	37608475	37633564	0.881708278831417	0.860507761518132	115	68
HIRA	ENSG00000100084.14	22	19330698	19431733	0.695535002135597	0.648090543290171	115	68
SH3BP1	ENSG00000100092.20	22	37634654	37656117	0.473875535985124	0.298289587590027	115	68
SEZ6L	ENSG00000100095.18	22	26169474	26383597	0.950820583273869	0.936347344079922	115	68
LGALS1	ENSG00000100097.11	22	37675608	37679806	0.685265692264591	0.631520800078681	115	68
HPS4	ENSG00000100099.20	22	26451480	26483836	0.314305544466186	0.123538112139803	115	68
PIK3IP1	ENSG00000100100.12	22	31281593	31292498	0.777270401940285	0.732292871485638	115	68
SRRD	ENSG00000100104.13	22	26483877	26494658	0.829367511118207	0.790417533264745	115	68
PATZ1	ENSG00000100105.17	22	31325804	31346232	0.0543356549074286	0.0108616578890589	115	68
TRIOBP	ENSG00000100106.19	22	37697004	37776556	0.996651775624769	0.995712334153627	115	68
TFIP11	ENSG00000100109.16	22	26491225	26512505	0.322249953212164	0.144219302178156	115	68
GCAT	ENSG00000100116.16	22	37807905	37817176	0.426092201879048	0.279037485181223	115	68
CRYBB1	ENSG00000100122.5	22	26599278	26618088	0.490768005749272	0.231138924368692	115	68
ANKRD54	ENSG00000100124.14	22	37830855	37848867	0.855885971500591	0.792504567385215	115	68
EIF3L	ENSG00000100129.17	22	37849328	37876011	0.554414614053249	0.380588086966677	115	68
SNU13	ENSG00000100138.13	22	41673930	41690504	0.213505824612058	0.0891007368452673	115	68
MICALL1	ENSG00000100139.13	22	37905657	37942822	0.465599214438154	0.319936563997466	115	68
POLR2F	ENSG00000100142.14	22	38025579	38041915	0.413268462827521	0.342093402458255	115	68
CCDC134	ENSG00000100147.13	22	41800679	41826299	0.0334702394740371	0.00725985893238282	115	68
DEPDC5	ENSG00000100150.16	22	31753951	31907034	0.972445267491827	0.955379386981327	115	68
PICK1	ENSG00000100151.15	22	38056311	38075701	0.0190437016364569	0.000809189994079554	115	68
TTC28	ENSG00000100154.14	22	27978014	28679865	0.353681133127344	0.245656747887424	115	68
SLC16A8	ENSG00000100156.10	22	38078134	38084093	0.487509544639836	0.388432390506062	115	68
CENPM	ENSG00000100162.14	22	41938721	41947164	0.0496695031849932	0.00627419528088127	115	68
SEPT3	ENSG00000100167.19	22	41976272	41998221	0.00617669749500539	0.000357323657647137	115	68
SLC5A4	ENSG00000100191.5	22	32218476	32255341	0.586836432752132	0.471430219293081	115	68
KDELR3	ENSG00000100196.10	22	38468062	38483439	0.988218775458857	0.985042098452782	115	68
CYP2D6	ENSG00000100197.20	22	42126499	42130906	0.236639997646814	0.0998385603399354	115	68
DDX17	ENSG00000100201.20	22	38483448	38507660	0.822050216833604	0.742416712563967	115	68
DMC1	ENSG00000100206.9	22	38518949	38570286	0.0486787548942858	0.000844440657560067	115	68
TCF20	ENSG00000100207.18	22	42160013	42343616	0.239375102512786	0.120390793109809	115	68
HSCB	ENSG00000100209.9	22	28742679	28757515	0.355490203934861	0.272880917530315	115	68
CBY1	ENSG00000100211.10	22	38656640	38673854	0.221652226760132	0.109842298985692	115	68
TOMM22	ENSG00000100216.5	22	38681948	38685421	0.386706932880181	0.274330105663497	115	68
RSPH14	ENSG00000100218.11	22	23059415	23145021	0.485506639194127	0.373538568493304	115	68
XBP1	ENSG00000100219.16	22	28794555	28800597	0.15276432544027	0.0819057491960813	115	68
RTCB	ENSG00000100220.11	22	32387582	32412255	0.0475953366941465	0.0040493055824438	115	68
JOSD1	ENSG00000100221.10	22	38685543	38701556	0.594420588589873	0.457246057090851	115	68
FBXO7	ENSG00000100225.17	22	32474676	32498829	0.363227497575831	0.182093969135429	115	68
GTPBP1	ENSG00000100226.15	22	38705723	38738299	0.818627604957815	0.782422462970278	115	68
POLDIP3	ENSG00000100227.17	22	42583721	42614962	0.787612885912313	0.659108649385197	115	68
RAB36	ENSG00000100228.12	22	23145326	23164350	0.65053138442027	0.481124754791889	115	68
TIMP3	ENSG00000100234.11	22	32801701	32863043	0.323654954978065	0.219882047006907	115	68
PPP6R2	ENSG00000100239.15	22	50343304	50444999	0.180582513352664	0.0905374991234382	115	68
SBF1	ENSG00000100241.20	22	50445091	50475024	0.245770695585773	0.137767388009679	115	68
SUN2	ENSG00000100242.15	22	38735042	38766333	0.801831152588686	0.75047167709375	115	68
CYB5R3	ENSG00000100243.20	22	42617840	42649568	0.480337171290033	0.32392683319665	115	68
DNAL4	ENSG00000100246.12	22	38778508	38794198	0.33881037503217	0.264445955663559	115	68
C22orf31	ENSG00000100249.4	22	29058672	29061844	0.426854875948462	0.283587055392452	115	68
LMF2	ENSG00000100258.17	22	50502949	50507691	0.0528122254850585	0.00996301955705245	115	68
RHBDD3	ENSG00000100263.13	22	29259852	29267978	0.515733307188456	0.281352969025351	115	68
PACSIN2	ENSG00000100266.18	22	42858387	43015145	0.214413690469466	0.164820931134417	115	68
TTLL1	ENSG00000100271.16	22	43046410	43089428	0.66700320975691	0.582156095460375	115	68
RASL10A	ENSG00000100276.9	22	29312933	29319679	0.463080796613355	0.369612828609014	115	68
AP1B1	ENSG00000100280.16	22	29327682	29388583	0.185138874029492	0.10086833529993	115	68
HMGXB4	ENSG00000100281.13	22	35257452	35295807	0.217645525085735	0.141254708654362	115	68
TOM1	ENSG00000100284.20	22	35299275	35347994	0.233147673685008	0.122587882360599	115	68
NEFH	ENSG00000100285.9	22	29480243	29491390	0.195903998534249	0.0917399977611127	115	68
CHKB	ENSG00000100288.19	22	50578949	50601455	0.0288207660681606	0.00562728450540114	115	68
BIK	ENSG00000100290.2	22	43110748	43129712	0.89344077980807	0.86213293869939	115	68
[truncated: 13,638 more rows]
