# Supplementary material for: A BOOTSTRAP MODEL COMPARISON TEST FOR IDENTIFYING GENES WITH CONTEXT-SPECIFIC PATTERNS OF GENETIC REGULATION
Source: bioRxiv. 2023 Oct 22:2023.03.06.531446. Originally published 2023 Mar 7. Preprint. [Version 2] doi: 10.1101/2023.03.06.531446 (PMC10028853; doi:10.1101/2023.03.06.531446)
Supplement: Supplement 2 [file media-2.zip › BRNCTXA_vs_LCL.tsv]

gene	id	chr	start	end	p	p_c	n_train	n_test
DPM1	ENSG00000000419.12	20	50934867	50958555	0.621128743178857	0.535076472407092	113	70
SCYL3	ENSG00000000457.13	1	169849631	169894267	0.771054402845582	0.710676868706005	113	70
C1orf112	ENSG00000000460.16	1	169662007	169854080	0.0582481998803831	0.0232109294316626	113	70
FGR	ENSG00000000938.12	1	27612064	27635277	0.591927738082925	0.431353343094557	113	70
CFH	ENSG00000000971.15	1	196651878	196747504	0.332929642362733	0.162839414539935	113	70
FUCA2	ENSG00000001036.13	6	143494811	143511690	0.239000069798428	0.141003751278869	113	70
GCLC	ENSG00000001084.10	6	53497341	53545129	0.00483922100325432	0.000544782378222327	113	70
NFYA	ENSG00000001167.14	6	41072945	41099976	0.523215741762663	0.358711027120674	113	70
STPG1	ENSG00000001460.17	1	24356999	24416934	0.0751813185204906	0.0256772529355769	113	70
NIPAL3	ENSG00000001461.16	1	24419291	24472976	0.0643766066043813	0.0136133041431113	113	70
ENPP4	ENSG00000001561.6	6	46129993	46146699	0.571973232086876	0.491653021266322	113	70
SEMA3F	ENSG00000001617.11	3	50155045	50189075	0.190106576018687	0.100363395546972	113	70
ANKIB1	ENSG00000001629.9	7	92246234	92401384	0.43399589163879	0.318477325249419	113	70
CYP51A1	ENSG00000001630.15	7	92112151	92142952	0.991011190203706	0.989030845997792	113	70
KRIT1	ENSG00000001631.15	7	92198969	92246166	0.0296135361741966	0.00146721471771365	113	70
RAD52	ENSG00000002016.17	12	912077	990053	0.0327891334769529	0.00434333970599983	113	70
BAD	ENSG00000002330.13	11	64269830	64284669	0.00456298382509444	0.00029726329524516	113	70
LAP3	ENSG00000002549.12	4	17577192	17607972	0.755194659998244	0.637098102791314	113	70
HS3ST1	ENSG00000002587.9	4	11393150	11429765	0.588845388880122	0.509701284890278	113	70
WNT16	ENSG00000002745.12	7	121325367	121341104	0.0659556295276572	0.0121194522190742	113	70
MAD1L1	ENSG00000002822.15	7	1815793	2233243	0.645161558285134	0.553197629943359	113	70
LASP1	ENSG00000002834.17	17	38869859	38921770	0.245460855568385	0.142777289740114	113	70
SNX11	ENSG00000002919.14	17	48103357	48123074	0.692082617555679	0.629762289907548	113	70
TMEM176A	ENSG00000002933.7	7	150800534	150805120	0.677344877143094	0.575322808454827	113	70
M6PR	ENSG00000003056.7	12	8941468	8949955	0.119172564781804	0.0533185432616586	113	70
ICA1	ENSG00000003147.17	7	8113184	8262579	0.57344010379852	0.400658185623541	113	70
DBNDD1	ENSG00000003249.13	16	90004865	90020043	0.770940476175115	0.678588689527541	113	70
ALS2	ENSG00000003393.14	2	201700554	201781189	0.0238947494945421	0.00647472828968259	113	70
CASP10	ENSG00000003400.14	2	201182881	201229406	0.184226325553077	0.0726284064823716	113	70
CFLAR	ENSG00000003402.19	2	201116104	201176687	0.263013048567954	0.0964281579410248	113	70
TFPI	ENSG00000003436.15	2	187464230	187565760	0.847640002732177	0.788219100104845	113	70
NDUFAF7	ENSG00000003509.15	2	37231714	37253403	0.29630520537238	0.188703865483376	113	70
RBM5	ENSG00000003756.16	3	50088908	50119021	0.166879942686471	0.0114680374055231	113	70
MTMR7	ENSG00000003987.13	8	17298030	17413327	0.17483604752984	0.0622805335072418	113	70
SLC7A2	ENSG00000003989.17	8	17497088	17570573	0.838329628901001	0.800803562859332	113	70
ARF5	ENSG00000004059.10	7	127588345	127591408	0.469258858704661	0.407276459612419	113	70
SARM1	ENSG00000004139.13	17	28365116	28404049	0.00178922089239813	0.000174751405459968	113	70
POLDIP2	ENSG00000004142.11	17	28347177	28357522	0.0152313319380466	0.00195536531288314	113	70
PLXND1	ENSG00000004399.12	3	129555175	129606818	0.476862154017189	0.372386224498547	113	70
AK2	ENSG00000004455.16	1	33007940	33080996	0.891159230737276	0.836544152920768	113	70
CD38	ENSG00000004468.12	4	15778275	15853230	0.129188577452315	0.0716915232232673	113	70
FKBP4	ENSG00000004478.7	12	2794953	2805423	0.459143280742095	0.392272249660737	113	70
KDM1A	ENSG00000004487.15	1	23019448	23083689	0.545654933614739	0.302138192659729	113	70
RBM6	ENSG00000004534.14	3	49940007	50077252	0.0106215473453333	4.90945343085197e-07	113	70
CAMKK1	ENSG00000004660.14	17	3860315	3893044	0.914569693368224	0.885115083192492	113	70
RECQL	ENSG00000004700.15	12	21471428	21501669	0.944607031547895	0.925648054007194	113	70
VPS50	ENSG00000004766.15	7	93232340	93361121	0.694920137887328	0.573977573030165	113	70
HSPB6	ENSG00000004776.12	19	35754872	35758079	0.989239523144711	0.987007234279101	113	70
ARHGAP33	ENSG00000004777.18	19	35774532	35788822	0.815385886054088	0.781016831659152	113	70
NDUFAB1	ENSG00000004779.9	16	23581002	23596356	0.0859169381467932	0.0156346262756313	113	70
PDK4	ENSG00000004799.7	7	95583499	95596491	0.521179081562971	0.373286423248791	113	70
ZMYND10	ENSG00000004838.13	3	50341229	50346852	0.034986173462708	0.000284578240122962	113	70
SLC25A13	ENSG00000004864.13	7	96120220	96322147	0.479227701070879	0.321479840365547	113	70
ST7	ENSG00000004866.20	7	117014888	117230103	0.594261519656327	0.496654287293772	113	70
CDC27	ENSG00000004897.11	17	47117703	47189422	0.517444482410117	0.385229689157999	113	70
DVL2	ENSG00000004975.11	17	7225341	7234545	0.356024109944801	0.197774704796604	113	70
UPF1	ENSG00000005007.12	19	18831938	18868236	0.7858561694309	0.719841491155894	113	70
SKAP2	ENSG00000005020.12	7	26667062	26995239	0.0619560839480408	0.0115275103921138	113	70
MCUB	ENSG00000005059.15	4	109560205	109688621	0.28873374198519	0.158372007477964	113	70
POLR2J	ENSG00000005075.15	7	102473169	102478907	0.861633545164151	0.84077735581461	113	70
DHX33	ENSG00000005100.12	17	5440912	5469060	0.0109313238426847	0.00108886248740898	113	70
LIG3	ENSG00000005156.11	17	34980494	35005989	0.00147696825424986	1.50485161396704e-05	113	70
RPAP3	ENSG00000005175.9	12	47661249	47706061	0.585464609026841	0.484263886820975	113	70
AC004381.6	ENSG00000005189.19	16	20806677	20849668	0.33207624638517	0.241738733149189	113	70
CIAPIN1	ENSG00000005194.14	16	57428169	57447436	0.10115854132893	0.0316414749015253	113	70
SPPL2B	ENSG00000005206.16	19	2328621	2354806	0.476694973529234	0.374448198598701	113	70
FAM214B	ENSG00000005238.19	9	35104112	35116341	0.184101646357196	0.0914915150927157	113	70
COPZ2	ENSG00000005243.9	17	48026167	48038030	0.0352986688281529	0.0101090777013751	113	70
PRKAR2B	ENSG00000005249.12	7	107044649	107161811	0.371903339162288	0.304051339014834	113	70
CREBBP	ENSG00000005339.14	16	3725054	3880726	0.834854314509862	0.805784611054824	113	70
TSPOAP1	ENSG00000005379.15	17	58301231	58328760	0.462343217323713	0.34182901930666	113	70
MPO	ENSG00000005381.7	17	58269856	58280935	0.153669648255403	0.0559404635055386	113	70
GCFC2	ENSG00000005436.13	2	75652000	75710989	0.677449054203459	0.624247822560657	113	70
WDR54	ENSG00000005448.16	2	74421678	74425755	0.317557696308965	0.21821541896021	113	70
CROT	ENSG00000005469.11	7	87345681	87399795	0.150559735200625	0.0464638835543401	113	70
ABCB4	ENSG00000005471.15	7	87401697	87480435	0.633468653026325	0.553996785861178	113	70
KMT2E	ENSG00000005483.20	7	105014322	105114361	0.627969620738352	0.525703098975025	113	70
RHBDD2	ENSG00000005486.16	7	75842602	75888926	0.978761325063869	0.97381448423893	113	70
SOX8	ENSG00000005513.9	16	981808	986979	0.131600882215522	0.0474768463612848	113	70
IBTK	ENSG00000005700.14	6	82169983	82247754	0.488423569361317	0.427586743791573	113	70
ZNF195	ENSG00000005801.16	11	3339261	3379222	0.735553746122222	0.640111857579729	113	70
MYCBP2	ENSG00000005810.17	13	77044655	77327050	0.632167216604346	0.536056269208066	113	70
FBXL3	ENSG00000005812.10	13	77000147	77027195	0.277105140402976	0.220210973254333	113	70
ITGAL	ENSG00000005844.17	16	30472658	30523185	0.145077852327176	0.0625490707889052	113	70
PDK2	ENSG00000005882.11	17	50094737	50110039	0.927824764809013	0.894437426669611	113	70
ITGA3	ENSG00000005884.17	17	50055968	50090481	0.8272674085994	0.768347981652959	113	70
ITGA2B	ENSG00000005961.17	17	44372180	44389505	0.419641260801753	0.292342735844463	113	70
GDE1	ENSG00000006007.11	16	19501890	19522145	0.398163734520113	0.184257381187774	113	70
C19orf60	ENSG00000006015.17	19	18588725	18592336	0.963278956335097	0.957095964369305	113	70
CRLF1	ENSG00000006016.10	19	18572608	18607741	0.0998723990633036	0.0583949052290181	113	70
OSBPL7	ENSG00000006025.11	17	47807372	47821834	0.439078380811211	0.300968310162673	113	70
TMEM98	ENSG00000006042.11	17	32927910	32945106	0.137902772740054	0.0435294807742862	113	70
YBX2	ENSG00000006047.12	17	7288258	7294615	0.911604518412087	0.895797884051572	113	70
MAP3K14	ENSG00000006062.14	17	45263392	45317040	0.0637160690466871	0.0155057097690701	113	70
TMEM132A	ENSG00000006118.14	11	60924463	60937083	0.280617096305502	0.182732681209127	113	70
AP2B1	ENSG00000006125.17	17	35586899	35726409	0.248095682688979	0.14633522648116	113	70
TAC1	ENSG00000006128.11	7	97731908	97740472	0.903836535202196	0.883675819821015	113	70
ZNF263	ENSG00000006194.9	16	3282943	3291460	0.0940061688150285	0.00884609220431693	113	70
CX3CL1	ENSG00000006210.6	16	57372458	57385048	0.731362531597942	0.669874653113532	113	70
SPATA20	ENSG00000006282.20	17	50546306	50555852	0.664699322204221	0.392346082586218	113	70
CACNA1G	ENSG00000006283.17	17	50561068	50627474	0.043038074127239	0.00324283566496442	113	70
TNFRSF12A	ENSG00000006327.13	16	3018485	3022383	0.925136697881022	0.90847903617688	113	70
MAP3K9	ENSG00000006432.15	14	70722526	70809534	0.531019557593806	0.363090399499069	113	70
RALA	ENSG00000006451.7	7	39623483	39708124	0.561571069181398	0.356198442043167	113	70
BAIAP2L1	ENSG00000006453.13	7	98291651	98401068	0.231865200564578	0.127563060372844	113	70
KDM7A	ENSG00000006459.10	7	140084746	140177035	0.00803682367770707	0.000121502418908838	113	70
AGK	ENSG00000006530.15	7	141551305	141655244	0.290584258037269	0.159625992058672	113	70
ALDH3B1	ENSG00000006534.15	11	68008578	68029276	0.292867151353881	0.168721783974772	113	70
TTC22	ENSG00000006555.10	1	54779712	54801267	0.166908166819322	0.0768341879915221	113	70
PHTF2	ENSG00000006576.16	7	77798792	77957503	0.221270104164588	0.10329840889535	113	70
FARP2	ENSG00000006607.13	2	241356243	241491679	0.0593701535452546	0.0324731527492594	113	70
GGCT	ENSG00000006625.17	7	30496621	30504844	0.206105523393768	0.133300464277303	113	70
DBF4	ENSG00000006634.7	7	87876358	87909541	0.107359785350041	0.0699487038425691	113	70
TBXA2R	ENSG00000006638.11	19	3594506	3606840	0.702392976365903	0.56723167866644	113	70
IFRD1	ENSG00000006652.13	7	112422968	112480990	0.595428857750559	0.51055501729236	113	70
COX10	ENSG00000006695.10	17	14069496	14208677	0.120579171126031	0.0471488053467286	113	70
GTF2IRD1	ENSG00000006704.10	7	74453790	74602604	0.60765771757354	0.550745063906544	113	70
PAF1	ENSG00000006712.14	19	39385852	39391195	0.829691080068266	0.793076533682421	113	70
VPS41	ENSG00000006715.15	7	38722963	38932394	0.252894664284563	0.113331875128643	113	70
ARHGAP44	ENSG00000006740.16	17	12789539	12991643	0.556063905832761	0.443278551094777	113	70
ELAC2	ENSG00000006744.18	17	12992391	13018187	0.00699772865673052	0.000734274636972888	113	70
SCIN	ENSG00000006747.14	7	12570849	12660179	0.676547738585122	0.633902869739045	113	70
ADIPOR2	ENSG00000006831.9	12	1688574	1788678	0.33382443589242	0.173623112400579	113	70
CDKL3	ENSG00000006837.11	5	134286350	134371047	0.919594490102381	0.887083144638183	113	70
PRSS21	ENSG00000007038.10	16	2817180	2826304	0.958688947044177	0.949107691761553	113	70
MARK4	ENSG00000007047.14	19	45251258	45305283	0.143291933395882	0.0552503635783159	113	70
CCDC124	ENSG00000007080.10	19	17933016	17943991	0.315842315513274	0.207537347461646	113	70
CEACAM21	ENSG00000007129.17	19	41549518	41586844	0.725071340843284	0.660004343401197	113	70
PAFAH1B1	ENSG00000007168.12	17	2593210	2685615	0.696458557144724	0.646728765099616	113	70
NOS2	ENSG00000007171.16	17	27756766	27800499	0.566163344928646	0.358769921179229	113	70
KIAA0100	ENSG00000007202.14	17	28614440	28645454	0.905943910483765	0.887985481396791	113	70
GAS7	ENSG00000007237.18	17	9910609	10198551	0.209145119310404	0.0608143510532511	113	70
TRAPPC6A	ENSG00000007255.10	19	45162928	45178237	0.311498999926771	0.179180683367994	113	70
MATK	ENSG00000007264.14	19	3777970	3802129	0.626458762695156	0.490206660609328	113	70
CD79B	ENSG00000007312.12	17	63928740	63932354	0.410612840530665	0.264029662372602	113	70
SCN4A	ENSG00000007314.12	17	63938554	63972918	0.746373144184567	0.650710681439103	113	70
ST7L	ENSG00000007341.18	1	112539159	112620825	0.558379491938589	0.432583774964442	113	70
RPUSD1	ENSG00000007376.7	16	784974	787981	0.0574060001883382	0.013581259428955	113	70
RHBDF1	ENSG00000007384.15	16	58059	76355	0.781145618912811	0.655730197175487	113	70
LUC7L	ENSG00000007392.16	16	188969	229463	0.0875800724105302	0.0301221542362277	113	70
CACNA2D2	ENSG00000007402.11	3	50362799	50504244	0.0525030420668144	0.0127274555727564	113	70
BAIAP3	ENSG00000007516.13	16	1333601	1349239	0.613236206451959	0.461077747938061	113	70
TSR3	ENSG00000007520.3	16	1349442	1351911	0.217402799987494	0.0771550758424822	113	70
PIGQ	ENSG00000007541.16	16	566995	584136	0.0283841230805853	0.00695928603135548	113	70
CRAMP1	ENSG00000007545.15	16	1612325	1677908	0.425993778568163	0.303550284782215	113	70
TEAD3	ENSG00000007866.19	6	35473597	35497076	0.109780116768466	0.0362179471714387	113	70
DNAJC11	ENSG00000007923.15	1	6635587	6701924	0.306165236295855	0.179646760569702	113	70
MYLIP	ENSG00000007944.14	6	16129125	16148248	0.249027929472909	0.139013212826126	113	70
PSMB1	ENSG00000008018.8	6	170535117	170553341	0.800732779427572	0.758153826960129	113	70
JARID2	ENSG00000008083.13	6	15246296	15522040	0.651496198936834	0.545786746060645	113	70
CAMK1G	ENSG00000008118.9	1	209583717	209613938	0.38127541915344	0.256205755736694	113	70
CDK11A	ENSG00000008128.22	1	1702730	1724324	0.357907186869189	0.136460605580815	113	70
NADK	ENSG00000008130.15	1	1751232	1780457	0.90742781460925	0.886893567363092	113	70
DLEC1	ENSG00000008226.19	3	38039205	38123549	0.497172416453021	0.400098398341059	113	70
CYTH3	ENSG00000008256.15	7	6161776	6272644	0.0264082133715484	0.00474659446220724	113	70
ADAM22	ENSG00000008277.14	7	87934143	88202889	0.297815487674046	0.195694946599657	113	70
SYPL1	ENSG00000008282.8	7	106090503	106112576	0.00723983106884775	0.000494994280501913	113	70
CYB561	ENSG00000008283.15	17	63432304	63446378	9.97749785285418e-06	2.53349093086009e-07	113	70
SPAG9	ENSG00000008294.20	17	50962174	51120865	0.95664258040828	0.946517209090629	113	70
CELSR3	ENSG00000008300.16	3	48636469	48662915	0.861885920103165	0.825052916222217	113	70
AASS	ENSG00000008311.14	7	122076133	122144280	0.445032260761284	0.365514789492499	113	70
SS18L2	ENSG00000008324.11	3	42581840	42595114	0.451899971432183	0.299186233467212	113	70
MPND	ENSG00000008382.15	19	4343527	4360086	0.102197714080671	0.0391638673682725	113	70
MGST1	ENSG00000008394.12	12	16347142	16609259	0.0107277141813129	0.0025231415651621	113	70
CRY1	ENSG00000008405.11	12	106991364	107093829	0.728705523097301	0.67704763941857	113	70
PGLYRP1	ENSG00000008438.4	19	46019153	46023065	0.366651322614268	0.255760144567055	113	70
NFIX	ENSG00000008441.16	19	12995608	13098796	0.446720215050965	0.226683960057284	113	70
ST3GAL1	ENSG00000008513.14	8	133454848	133571940	0.616471386110009	0.499884524266033	113	70
MMP25	ENSG00000008516.16	16	3046681	3060726	0.259874154629744	0.109141724753842	113	70
IL32	ENSG00000008517.16	16	3065297	3082192	0.0297724995086971	0.00448604372421217	113	70
PKD1	ENSG00000008710.19	16	2088721	2135898	0.0919841368291134	0.0466607158404184	113	70
MAPK8IP2	ENSG00000008735.13	22	50600685	50611551	0.0196739880594891	0.00473047317059732	113	70
MED24	ENSG00000008838.19	17	40019097	40061215	0.158645936908986	0.109781869803789	113	70
RHOBTB2	ENSG00000008853.16	8	22987417	23020132	0.519102900398659	0.453070132641359	113	70
HEATR5B	ENSG00000008869.11	2	36968383	37084342	0.423089586260026	0.359153618567269	113	70
SEC62	ENSG00000008952.16	3	169966735	169998373	0.231438988259897	0.114153871269207	113	70
RPS20	ENSG00000008988.9	8	56067295	56074581	0.931398706067724	0.911409199279048	113	70
CSDE1	ENSG00000009307.15	1	114716913	114758676	0.142397626089767	0.0647324746378223	113	70
UBE3C	ENSG00000009335.17	7	157138913	157269372	0.952637534886077	0.942409322166569	113	70
REV3L	ENSG00000009413.15	6	111299028	111483229	0.0138557611466392	0.00103201426123625	113	70
MASP2	ENSG00000009724.16	1	11026523	11047233	0.929212959641232	0.913328531387125	113	70
FAM76A	ENSG00000009780.15	1	27725979	27763122	0.470138364357786	0.278473223343825	113	70
TRAF3IP3	ENSG00000009790.14	1	209756032	209778173	0.553030254982386	0.490294567960848	113	70
POMT2	ENSG00000009830.11	14	77274956	77320883	0.78294397262639	0.749265640171965	113	70
VTA1	ENSG00000009844.15	6	142147162	142224689	0.564591716135033	0.463323714207436	113	70
MLXIPL	ENSG00000009950.15	7	73593194	73624543	0.513886803378205	0.35543542533037	113	70
BAZ1B	ENSG00000009954.10	7	73440398	73522278	0.580263043535731	0.481560127627172	113	70
RANBP9	ENSG00000010017.12	6	13621498	13711564	0.737409922113326	0.657580788498022	113	70
ETV7	ENSG00000010030.13	6	36354091	36387800	0.335743063873588	0.244587742998984	113	70
SPRTN	ENSG00000010072.15	1	231337853	231355023	0.255693923682295	0.12054561042445	113	70
METTL13	ENSG00000010165.19	1	171781664	171814023	0.466168331500243	0.329546460667439	113	70
DYRK4	ENSG00000010219.13	12	4562204	4615302	0.168269388358014	0.0380100026227125	113	70
ZNF207	ENSG00000010244.18	17	32350203	32381886	0.146332578097195	0.0693834221976703	113	70
UQCRC1	ENSG00000010256.10	3	48599003	48610976	0.319679312330986	0.202235597268296	113	70
STARD3NL	ENSG00000010270.13	7	38178222	38230671	0.179811656059171	0.0896707151923948	113	70
CD9	ENSG00000010278.12	12	6199715	6238271	0.536210794861056	0.457429235370426	113	70
HHATL	ENSG00000010282.14	3	42693077	42702827	0.224546735414473	0.076756293948043	113	70
NCAPD2	ENSG00000010292.12	12	6493842	6531955	0.593790711114237	0.555372575624687	113	70
IFFO1	ENSG00000010295.19	12	6538375	6556083	0.517798031316919	0.41623893292654	113	70
GIPR	ENSG00000010310.8	19	45668244	45683724	0.827587217951667	0.736551329316165	113	70
PHF7	ENSG00000010318.20	3	52410657	52423641	0.0533496083131049	0.000430899813723683	113	70
NISCH	ENSG00000010322.15	3	52455118	52493071	0.143561302080383	0.084645187172106	113	70
STAB1	ENSG00000010327.10	3	52495338	52524384	0.138642080180343	0.0854832868336894	113	70
FUZ	ENSG00000010361.13	19	49807113	49817376	0.342800825660654	0.281011780315157	113	70
PRSS3	ENSG00000010438.16	9	33750466	33799231	0.708388234656099	0.652313099003037	113	70
ZNF200	ENSG00000010539.11	16	3222325	3236221	0.358092732490769	0.255938017055549	113	70
CD4	ENSG00000010610.9	12	6786858	6820808	0.621843001225148	0.546125737063306	113	70
LRRC23	ENSG00000010626.14	12	6904733	6914243	0.0194816772935898	0.00233779999469161	113	70
HFE	ENSG00000010704.18	6	26087281	26098343	0.98289144577905	0.97711928321038	113	70
SCMH1	ENSG00000010803.16	1	41027200	41242116	0.0871907784201429	0.0361203589673053	113	70
FYN	ENSG00000010810.17	6	111660332	111873452	0.875126605929613	0.83679837013851	113	70
HIVEP2	ENSG00000010818.9	6	142751467	142956698	0.417593281894117	0.267392021362723	113	70
ELOA	ENSG00000011007.12	1	23743155	23762059	0.984612563444784	0.980715537832005	113	70
LYPLA2	ENSG00000011009.10	1	23790970	23795539	0.978306638751133	0.966450428285889	113	70
CLCN6	ENSG00000011021.21	1	11807131	11843144	0.219619493399982	0.148410036929512	113	70
MRC2	ENSG00000011028.13	17	62627591	62693597	0.139630952821599	0.0676179185799652	113	70
SLC6A7	ENSG00000011083.8	5	150189957	150222788	0.911345687698518	0.897890712605399	113	70
TSPAN9	ENSG00000011105.12	12	3077355	3286564	0.492420745302839	0.337678540974199	113	70
BTBD7	ENSG00000011114.14	14	93237550	93333092	0.0293713302635083	0.00236850642511664	113	70
APBA3	ENSG00000011132.11	19	3750880	3761699	0.973257109802158	0.965364030918273	113	70
MKS1	ENSG00000011143.16	17	58205437	58219605	0.0275990259132228	0.00347505355384158	113	70
ABHD5	ENSG00000011198.7	3	43690113	43734371	0.484419928694836	0.426218600201264	113	70
AKAP8L	ENSG00000011243.17	19	15380048	15419141	0.495688133638579	0.387475658290245	113	70
MBTD1	ENSG00000011258.15	17	51177425	51260066	0.179002445874178	0.0630497834667648	113	70
UTP18	ENSG00000011260.13	17	51260528	51297936	0.692771113722543	0.612206434138107	113	70
RNF216	ENSG00000011275.18	7	5620047	5781739	0.667751011560355	0.551474896492688	113	70
TTC19	ENSG00000011295.15	17	15999380	16045015	0.00992431762594011	0.000885350551408515	113	70
PTBP1	ENSG00000011304.19	19	797075	812327	0.216657051606426	0.111614864482851	113	70
DPF1	ENSG00000011332.19	19	38211006	38229714	0.153893735561677	0.05797256447231	113	70
LARS2	ENSG00000011376.9	3	45388506	45549421	0.0942026345315047	0.011679401807459	113	70
PIK3C2A	ENSG00000011405.13	11	17077788	17207983	0.726536405317425	0.670961845973662	113	70
PLAUR	ENSG00000011422.11	19	43646095	43670547	0.993154148893052	0.992605407528247	113	70
ANLN	ENSG00000011426.10	7	36389806	36453791	0.53306533407676	0.378906583895667	113	70
WIZ	ENSG00000011451.17	19	15419980	15449951	0.290596811815612	0.211403168138	113	70
RABGAP1	ENSG00000011454.16	9	122940833	123104866	0.046454582588228	0.00813349033319802	113	70
DCN	ENSG00000011465.16	12	91140484	91183123	0.870200954895919	0.837841452436341	113	70
QPCTL	ENSG00000011478.11	19	45692483	45703989	0.366701255114057	0.166569177894393	113	70
PPP5C	ENSG00000011485.14	19	46346994	46392981	0.659921845430353	0.609732445619152	113	70
CEP68	ENSG00000011523.13	2	65056366	65086854	0.798048852731034	0.764405247078534	113	70
MAP4K3	ENSG00000011566.14	2	39249266	39437312	0.967457260270729	0.958185535498921	113	70
ZBTB32	ENSG00000011590.13	19	35704527	35717038	0.323627348306485	0.17828559737407	113	70
TYROBP	ENSG00000011600.11	19	35904401	35908295	0.611091560234317	0.432960039254542	113	70
TMEM159	ENSG00000011638.10	16	21158377	21180616	0.441295443276746	0.365107146020313	113	70
BRCA1	ENSG00000012048.20	17	43044295	43125483	0.848287556396625	0.804174409196074	113	70
ERCC1	ENSG00000012061.15	19	45407333	45478828	0.729069007934097	0.683852264769657	113	70
CD22	ENSG00000012124.16	19	35319261	35347355	0.149010111964518	0.0537397227947838	113	70
SEMA3B	ENSG00000012171.19	3	50267558	50277546	0.170439378060519	0.0515227025402508	113	70
LTF	ENSG00000012223.12	3	46435645	46485234	0.636523471359065	0.545150446956468	113	70
EXTL3	ENSG00000012232.8	8	28600469	28753687	0.452380771568218	0.352014487070618	113	70
ELOVL5	ENSG00000012660.13	6	53267398	53349179	0.076256653911256	0.0217127773384458	113	70
ALOX5	ENSG00000012779.10	10	45374176	45446119	0.0163539518714002	0.0032850835785888	113	70
CALCOCO1	ENSG00000012822.15	12	53708517	53727745	0.479635126989741	0.431207248825088	113	70
UBR7	ENSG00000012963.14	14	93207095	93229215	0.690692265679032	0.658559654320478	113	70
MAP4K5	ENSG00000012983.11	14	50418525	50561126	0.938482218920001	0.91773129088211	113	70
EHD3	ENSG00000013016.15	2	31234337	31269447	0.652380011170987	0.602378655077317	113	70
PSMC4	ENSG00000013275.7	19	39971005	39981441	0.13890132520624	0.0616997897881152	113	70
MAN2B2	ENSG00000013288.8	4	6575175	6623362	0.208151217345437	0.07159319964268	113	70
CLDN11	ENSG00000013297.10	3	170418865	170860380	0.819621955622218	0.784820234903317	113	70
SLC25A39	ENSG00000013306.15	17	44319625	44324870	0.00439616879798695	0.00128371150675006	113	70
MVP	ENSG00000013364.18	16	29820394	29848039	0.703125691241743	0.649058714384532	113	70
NUB1	ENSG00000013374.15	7	151341699	151378449	0.965792400138466	0.955311299594783	113	70
PGM3	ENSG00000013375.15	6	83161150	83193936	0.0908585969771823	0.0440616874962617	113	70
RWDD2A	ENSG00000013392.7	6	83193379	83198932	0.232264962596221	0.137694676267022	113	70
CLK1	ENSG00000013441.15	2	200853009	200864744	0.559270392988775	0.403395963312246	113	70
POLR3B	ENSG00000013503.9	12	106357658	106510198	0.799710331622126	0.740676273860193	113	70
ANGEL1	ENSG00000013523.9	14	76786725	76826246	0.529058071285164	0.433980464849724	113	70
RNF14	ENSG00000013561.17	5	141966820	141990291	0.281584357544229	0.161806041848853	113	70
DDX11	ENSG00000013573.16	12	31073848	31104791	0.00306393785636982	2.94218769647183e-06	113	70
HEBP1	ENSG00000013583.8	12	12974864	13000273	0.475799619756296	0.365509750876063	113	70
GPRC5A	ENSG00000013588.7	12	12890782	12917937	0.726748302317731	0.643538212261895	113	70
CD6	ENSG00000013725.14	11	60971680	61020377	0.0016350381715647	0.000185516599436092	113	70
TACC3	ENSG00000013810.18	4	1721490	1745176	0.0741345720189658	0.030646598124183	113	70
UFL1	ENSG00000014123.9	6	96521595	96555276	0.581345874230575	0.503081777458348	113	70
POLA2	ENSG00000014138.8	11	65261762	65305589	0.0959318787679136	0.0222406187149983	113	70
ZC3H3	ENSG00000014164.6	8	143437655	143541453	0.0714450908381367	0.00963463382246455	113	70
CAPN1	ENSG00000014216.15	11	65181194	65212006	0.69755982203753	0.634465740201471	113	70
ACPP	ENSG00000014257.15	3	132317367	132368298	0.901386968787931	0.867904262000611	113	70
MDH1	ENSG00000014641.17	2	63588800	63607197	0.697955901496557	0.606353101172865	113	70
SLC30A9	ENSG00000014824.13	4	41990472	42090457	0.51589766840611	0.33931347661774	113	70
MTMR11	ENSG00000014914.20	1	149928651	149936867	0.980389203933837	0.972203256512367	113	70
COX15	ENSG00000014919.12	10	99711844	99732100	0.438199279747021	0.319209203473588	113	70
CCDC88C	ENSG00000015133.18	14	91271323	91417844	0.408099075633875	0.262088654742701	113	70
YAF2	ENSG00000015153.14	12	42157104	42238349	0.19405816528742	0.0635026062944273	113	70
ZMYND11	ENSG00000015171.19	10	134465	254637	0.585097675458935	0.467652129266768	113	70
DPEP1	ENSG00000015413.9	16	89613308	89638456	0.96851520527763	0.960207818761989	113	70
BID	ENSG00000015475.18	22	17734138	17774770	0.0918555807516104	0.0261252502115182	113	70
MATR3	ENSG00000015479.18	5	139293648	139331677	0.847083906004472	0.815430571125887	113	70
NPC1L1	ENSG00000015520.14	7	44512535	44541315	0.255279948587199	0.167860456513655	113	70
XYLT2	ENSG00000015532.9	17	50346092	50361151	0.982198768434886	0.977198837665783	113	70
STMN4	ENSG00000015592.16	8	27235323	27258420	0.101635419395785	0.0536476850544723	113	70
NUDCD3	ENSG00000015676.17	7	44379121	44490880	0.0244848106509188	0.00260698315334047	113	70
CHDH	ENSG00000016391.10	3	53813734	53846390	0.502570106572343	0.414275279072281	113	70
CLCA4	ENSG00000016602.9	1	86547078	86580754	0.458975230145002	0.287917885478	113	70
GLT8D1	ENSG00000016864.18	3	52694493	52705635	0.542239780265201	0.346119887742637	113	70
ATP2C1	ENSG00000017260.19	3	130850595	131016712	0.57203376820612	0.48038916535232	113	70
IGF1	ENSG00000017427.15	12	102415704	102480645	0.427448072952088	0.294682575964176	113	70
RALBP1	ENSG00000017797.12	18	9475009	9538116	0.818547689075512	0.730694235635117	113	70
RUFY3	ENSG00000018189.12	4	70704801	70807315	0.204401859461973	0.160902727137038	113	70
SLC11A1	ENSG00000018280.16	2	218382029	218396894	0.159364315200904	0.086957364011032	113	70
WWTR1	ENSG00000018408.14	3	149517235	149736714	0.126992073488303	0.0508731656149307	113	70
AGPS	ENSG00000018510.13	2	177392698	177559299	0.355478890220061	0.228945294006605	113	70
ATP1A2	ENSG00000018625.14	1	160115773	160143591	0.91991779077067	0.893528339277486	113	70
TTC27	ENSG00000018699.11	2	32628032	32821051	0.939988776548122	0.916810911781992	113	70
ZNF582	ENSG00000018869.16	19	56375846	56393545	0.525326123228911	0.376796139035514	113	70
VSIG2	ENSG00000019102.11	11	124747472	124752238	0.128179681700251	0.0476612109456392	113	70
PHLDB1	ENSG00000019144.18	11	118606440	118657315	0.28933480191992	0.222971734566227	113	70
MARCO	ENSG00000019169.10	2	118942166	118994660	0.456359390593142	0.353283770366357	113	70
PRDM11	ENSG00000019485.13	11	45095806	45235110	0.025844496525684	0.00609840796078456	113	70
SNAI2	ENSG00000019549.9	8	48917768	48921740	0.135030373510821	0.0341343496019556	113	70
CD74	ENSG00000019582.14	5	150401637	150412929	0.607419689015436	0.397456482283006	113	70
HGF	ENSG00000019991.15	7	81699006	81770438	0.295743112114584	0.175972884314145	113	70
ZRANB1	ENSG00000019995.6	10	124942123	124983688	0.124297839370892	0.0322294245627797	113	70
NCDN	ENSG00000020129.15	1	35557473	35567274	0.520702260673666	0.401239487211175	113	70
ADGRA2	ENSG00000020181.17	8	37784191	37843267	0.1079055849101	0.0329499680666987	113	70
ZFP64	ENSG00000020256.19	20	52051663	52204308	0.192120544048769	0.103293908522408	113	70
MNAT1	ENSG00000020426.10	14	60734742	60969953	0.37893182333007	0.191080410294617	113	70
SAMD4A	ENSG00000020577.13	14	54567097	54793315	0.62787350693668	0.512575506581362	113	70
RUNX3	ENSG00000020633.18	1	24899511	24965121	0.191512847876347	0.0913996847904707	113	70
MRE11	ENSG00000020922.12	11	94415578	94492906	0.643969325989239	0.534025558294688	113	70
PLEKHB1	ENSG00000021300.13	11	73646178	73662819	0.00396875626408764	0.0012532852222	113	70
SERPINB1	ENSG00000021355.12	6	2832332	2842006	0.207233316050171	0.0804271730790281	113	70
SPAST	ENSG00000021574.11	2	32063611	32157637	0.0322905776755914	0.00556524151591754	113	70
NRXN3	ENSG00000021645.18	14	78170373	79868290	0.013723892345461	0.00086187475511432	113	70
OSBPL5	ENSG00000021762.19	11	3087116	3165770	0.142616372978991	0.0228085386311101	113	70
AQR	ENSG00000021776.10	15	34851782	34969839	0.128823058567932	0.0766261534784715	113	70
CPS1	ENSG00000021826.14	2	210477682	210679107	0.0383932698505483	0.0168933823772604	113	70
RTFDC1	ENSG00000022277.12	20	56468585	56519449	0.193826443419161	0.103746260708527	113	70
NLRP2	ENSG00000022556.15	19	54953130	55001142	0.107476523785863	0.0241242052065138	113	70
SLC45A4	ENSG00000022567.9	8	141207166	141308305	0.249075203233782	0.139446774682394	113	70
RNF10	ENSG00000022840.15	12	120533480	120577594	0.130791602515157	0.0618982921906947	113	70
ZNF839	ENSG00000022976.15	14	102317377	102339229	0.324130607240817	0.174714917966524	113	70
ZDHHC6	ENSG00000023041.11	10	112424428	112446917	0.414803239095832	0.309140939288908	113	70
GRAMD1B	ENSG00000023171.16	11	123358428	123627774	0.0613283886972406	0.0299536601288633	113	70
RNH1	ENSG00000023191.16	11	494512	507300	0.0276530377712642	0.00781778229914699	113	70
NDUFS1	ENSG00000023228.13	2	206114817	206159584	0.650181237193665	0.547668142625048	113	70
RB1CC1	ENSG00000023287.12	8	52622456	52745843	0.276106990651197	0.182106934891819	113	70
ERP44	ENSG00000023318.7	9	99979179	100099040	0.0144171417089632	0.00541803163714472	113	70
ALAS1	ENSG00000023330.14	3	52198086	52214327	0.501045200364981	0.330443358392865	113	70
BIRC3	ENSG00000023445.13	11	102317450	102339403	0.912776974580467	0.894136802268546	113	70
AKAP11	ENSG00000023516.8	13	42272153	42323267	0.0344830875623822	0.0150672891420076	113	70
GLRX2	ENSG00000023572.8	1	193096468	193106114	0.282424981197593	0.0953119628563113	113	70
SNAPC1	ENSG00000023608.4	14	61762357	61796428	0.00759526590424942	0.0011013149297708	113	70
DERA	ENSG00000023697.12	12	15911172	16037282	0.25664975321319	0.142437984933743	113	70
STRAP	ENSG00000023734.10	12	15882391	15903478	0.564543439778849	0.453570071007852	113	70
ABCC2	ENSG00000023839.10	10	99782732	99852192	0.457488464043575	0.374286019908351	113	70
DEF6	ENSG00000023892.10	6	35297852	35321771	0.732214396414248	0.701060194996593	113	70
PLEKHO1	ENSG00000023902.13	1	150149183	150164720	0.096263684637162	0.045576700781624	113	70
GCLM	ENSG00000023909.9	1	93885205	93909456	0.751884818925591	0.695241466310264	113	70
UBR2	ENSG00000024048.10	6	42564062	42693504	0.142492711239131	0.051024327746419	113	70
EHD2	ENSG00000024422.11	19	47713343	47743134	0.265412013292726	0.168583815405147	113	70
DEPDC1	ENSG00000024526.16	1	68474152	68497221	0.323373461132557	0.203603101182447	113	70
CCDC28A	ENSG00000024862.17	6	138773509	138793319	0.391845557110405	0.263899384374736	113	70
RRAGD	ENSG00000025039.14	6	89364636	89412270	0.394006919334054	0.303211231825949	113	70
HSF2	ENSG00000025156.12	6	122399546	122433119	0.0831500384955192	0.00693968843068699	113	70
PHF20	ENSG00000025293.16	20	35771974	35950381	0.215565025876885	0.0568284272959042	113	70
HSD17B6	ENSG00000025423.11	12	56752161	56787790	0.0904214455300883	0.0254770392954444	113	70
NR1H3	ENSG00000025434.18	11	47248300	47269032	0.0645217512179744	0.00773608862814815	113	70
TYMP	ENSG00000025708.13	22	50525752	50530056	0.756591573982613	0.685346233167448	113	70
NCAPH2	ENSG00000025770.18	22	50508216	50523472	0.182467421535722	0.0819287893828951	113	70
TOMM34	ENSG00000025772.7	20	44942130	44960486	0.0955336716933858	0.0391252908107171	113	70
SEC63	ENSG00000025796.13	6	107867756	107957340	0.688642358498792	0.637825288716256	113	70
KPNA6	ENSG00000025800.13	1	32108038	32176375	0.310172500058121	0.151200008261854	113	70
VIM	ENSG00000026025.15	10	17228259	17237593	0.647008173913763	0.510424679829918	113	70
FAS	ENSG00000026103.21	10	88990582	89015785	0.162094038565623	0.0258642375578115	113	70
RNASET2	ENSG00000026297.15	6	166929504	166957184	0.439282286784412	0.253626182727327	113	70
CD44	ENSG00000026508.17	11	35138870	35232402	0.444523982109716	0.294925190911235	113	70
AGPAT4	ENSG00000026652.13	6	161129979	161274061	0.526896544593185	0.405320527487315	113	70
SLAMF7	ENSG00000026751.16	1	160739057	160754821	0.621895113792682	0.566416655812439	113	70
BTN3A1	ENSG00000026950.16	6	26402237	26415216	0.028427537443854	0.00252919456911968	113	70
MIPEP	ENSG00000027001.9	13	23730189	23889419	0.0222024819843216	0.0047146726520843	113	70
PRKCH	ENSG00000027075.14	14	61187559	61550976	0.182695786578807	0.0862728700384871	113	70
IFNGR1	ENSG00000027697.13	6	137197484	137219449	0.691022215202353	0.631391905930483	113	70
B4GALT7	ENSG00000027847.13	5	177600100	177610347	0.10110609876467	0.0468724374327088	113	70
SH2D2A	ENSG00000027869.11	1	156806243	156816862	0.422704788744174	0.329064808967028	113	70
VRK2	ENSG00000028116.16	2	57907651	58159920	0.252044413328808	0.168210758607237	113	70
TNFRSF1B	ENSG00000028137.18	1	12167039	12209228	0.128503211911383	0.0194475244097204	113	70
VEZT	ENSG00000028203.17	12	95217746	95302790	0.388271578411661	0.252885441167251	113	70
POU2F2	ENSG00000028277.21	19	42086110	42196585	0.906609334722931	0.895564823283913	113	70
BRD9	ENSG00000028310.17	5	863741	892642	0.560137156130591	0.409471967854305	113	70
SNX1	ENSG00000028528.14	15	64094123	64146090	0.342931336166771	0.241469702063618	113	70
TBPL1	ENSG00000028839.9	6	133952170	133988696	0.900816929120034	0.859270108422733	113	70
ARNTL2	ENSG00000029153.14	12	27332854	27425289	0.687847415088446	0.548780776943432	113	70
BCLAF1	ENSG00000029363.16	6	136256627	136289851	0.738909751189694	0.649892493744065	113	70
SLC39A9	ENSG00000029364.11	14	69398015	69462388	0.101757300598142	0.0413857042623011	113	70
ANK1	ENSG00000029534.19	8	41653220	41896762	0.085935462775516	0.0456551267566099	113	70
TFB1M	ENSG00000029639.10	6	155257724	155314493	0.370065649004812	0.289549170802923	113	70
RABEP1	ENSG00000029725.16	17	5282265	5385812	0.680968892324509	0.576550250635266	113	70
NUP160	ENSG00000030066.13	11	47778087	47848555	0.804137328328705	0.748269439765639	113	70
BAK1	ENSG00000030110.12	6	33572547	33580293	0.899141241118861	0.867439524842081	113	70
IKZF2	ENSG00000030419.16	2	212999691	213152427	0.0459394907083606	0.0020992200799256	113	70
GRN	ENSG00000030582.17	17	44345086	44353102	0.604722595359479	0.525490381046997	113	70
FAM13B	ENSG00000031003.10	5	137937960	138051961	0.352319061202614	0.21008254864611	113	70
ARHGAP31	ENSG00000031081.10	3	119294373	119420714	0.376293104977322	0.194086168959823	113	70
CENPQ	ENSG00000031691.6	6	49463378	49493107	0.213803408907506	0.0970730186310271	113	70
SARS	ENSG00000031698.12	1	109213918	109238169	0.111622890737639	0.0675438571499355	113	70
RANBP3	ENSG00000031823.14	19	5916139	5978142	0.866213828233857	0.825168462660892	113	70
ARID4A	ENSG00000032219.18	14	58298385	58373887	0.87187801029208	0.845878782918075	113	70
TSSC1	ENSG00000032389.12	2	3188925	3377882	0.0746973130921815	0.0127070032913514	113	70
PNPLA6	ENSG00000032444.15	19	7534010	7561764	0.213595922141648	0.116114189259142	113	70
IFT88	ENSG00000032742.17	13	20567069	20691437	0.157530865505917	0.0362659690617788	113	70
ALG1	ENSG00000033011.11	16	5071819	5087379	0.833003070678457	0.781648814293999	113	70
ZCCHC8	ENSG00000033030.13	12	122471600	122501073	0.754691044907258	0.680725142684237	113	70
ABCF2	ENSG00000033050.7	7	151207837	151227230	0.541633166303069	0.488605119204791	113	70
CHPF2	ENSG00000033100.16	7	151232489	151238763	0.806025897237881	0.71860602826501	113	70
LRRC7	ENSG00000033122.18	1	69568398	70151945	0.563202420164589	0.469979677638072	113	70
FUT8	ENSG00000033170.16	14	65410592	65744121	0.278561528857859	0.197905674700742	113	70
UBA6	ENSG00000033178.12	4	67612652	67701179	0.821491091944607	0.783309696185818	113	70
GAB2	ENSG00000033327.12	11	78215297	78418348	0.655570297992223	0.57120410507559	113	70
ATP6V0A1	ENSG00000033627.16	17	42458844	42522611	0.872345090460976	0.821873293155377	113	70
PIAS1	ENSG00000033800.13	15	68054179	68198603	0.411728883032893	0.353283509294103	113	70
SLC4A7	ENSG00000033867.16	3	27372721	27484420	0.918300049019326	0.882865940826905	113	70
MAP2K3	ENSG00000034152.18	17	21284672	21315240	0.224852791957745	0.110486096330462	113	70
TMSB10	ENSG00000034510.5	2	84905625	84906662	0.781979964966119	0.704388771569615	113	70
ASTE1	ENSG00000034533.11	3	131013875	131027649	0.562143034866601	0.497193834999996	113	70
RNF19A	ENSG00000034677.12	8	100257060	100336218	0.404634526418195	0.315606106835504	113	70
PEX3	ENSG00000034693.14	6	143450807	143490010	0.597266391672989	0.485231303557543	113	70
GABARAPL2	ENSG00000034713.7	16	75566351	75577881	0.770861070557582	0.709081885277163	113	70
MYOC	ENSG00000034971.16	1	171635417	171652683	0.867632808840805	0.819839861542533	113	70
SH3YL1	ENSG00000035115.21	2	217730	266398	0.249283048000631	0.136840263419015	113	70
FAM136A	ENSG00000035141.7	2	70295975	70302090	0.25630090950226	0.136468446847386	113	70
VCL	ENSG00000035403.17	10	73995193	74120254	0.0241154062758469	0.000413200562490316	113	70
DEPDC1B	ENSG00000035499.12	5	60596912	60700190	0.683909898060871	0.629920272557433	113	70
DAPK2	ENSG00000035664.11	15	63907036	64072033	0.096304746563066	0.0186634244627948	113	70
NSMAF	ENSG00000035681.7	8	58583504	58659844	0.0881392056708244	0.0451909749699579	113	70
ADSS	ENSG00000035687.9	1	244408494	244452134	0.841483400120008	0.803949565389493	113	70
TIMP2	ENSG00000035862.12	17	78852977	78925387	0.70850627845268	0.644508304538998	113	70
RFC1	ENSG00000035928.15	4	39287456	39366375	0.126990476782446	0.0338672867976787	113	70
TBC1D23	ENSG00000036054.12	3	100261000	100325251	0.064187274960602	0.00109643114657901	113	70
CUL3	ENSG00000036257.12	2	224470150	224585397	0.181874026077137	0.111974801213154	113	70
MYOM2	ENSG00000036448.9	8	2045040	2165552	0.277126783755092	0.181698157997959	113	70
ZZZ3	ENSG00000036549.12	1	77562416	77683419	0.740625057873326	0.672097811896058	113	70
USP2	ENSG00000036672.15	11	119355215	119381726	0.298550581571628	0.172798171507408	113	70
TUBG2	ENSG00000037042.8	17	42659305	42667006	0.155123980372285	0.111217217887018	113	70
RPL26L1	ENSG00000037241.7	5	172958779	172969771	0.579196170350757	0.458994499539838	113	70
FLT4	ENSG00000037280.15	5	180601506	180649624	0.198797184524952	0.080170129145075	113	70
NSUN2	ENSG00000037474.14	5	6599239	6633291	0.00141377489276923	0.000132495112603622	113	70
FBXO42	ENSG00000037637.10	1	16246839	16352454	0.00603865583365408	0.0014671438405085	113	70
MFAP3	ENSG00000037749.11	5	154038937	154220478	0.0626513482837427	0.0268070961713244	113	70
MRI1	ENSG00000037757.13	19	13764532	13774167	0.012088483154553	0.000499405268825264	113	70
METTL1	ENSG00000037897.16	12	57768471	57772599	0.847014686614293	0.792504532602425	113	70
AGA	ENSG00000038002.8	4	177430770	177442503	0.871691140690244	0.763847400252398	113	70
PI4K2B	ENSG00000038210.12	4	25233975	25279092	0.557615744285278	0.430021499603101	113	70
BOD1L1	ENSG00000038219.12	4	13568738	13627723	0.504117811808412	0.350178645520777	113	70
MAT2B	ENSG00000038274.16	5	163503114	163519336	0.701661100405361	0.578003285077652	113	70
EDC4	ENSG00000038358.14	16	67873023	67884503	0.121428642486277	0.0443782354808789	113	70
TRIO	ENSG00000038382.18	5	14143702	14532128	0.529332639965147	0.388611305406182	113	70
VCAN	ENSG00000038427.15	5	83471465	83582303	0.67180080245932	0.544615340941738	113	70
CLEC16A	ENSG00000038532.14	16	10944488	11182189	0.267971718668261	0.194723062430942	113	70
MSR1	ENSG00000038945.14	8	16107878	16567490	0.481221876218618	0.353841319472529	113	70
CDH1	ENSG00000039068.18	16	68737225	68835548	0.155657860674544	0.0855227253500457	113	70
SKIV2L2	ENSG00000039123.15	5	55307760	55425581	0.121219642284147	0.0852794236446481	113	70
ZFYVE16	ENSG00000039319.16	5	80408013	80479350	0.201178786818757	0.158315328604906	113	70
FAM65A	ENSG00000039523.19	16	67518418	67546788	0.0869591037347685	0.00747151847011279	113	70
RAI14	ENSG00000039560.13	5	34656237	34832627	0.352299708737637	0.232684533845925	113	70
PNKP	ENSG00000039650.11	19	49859882	49867909	0.0213601261318192	0.00435121776556201	113	70
PHLPP2	ENSG00000040199.18	16	71644751	71724701	0.861528501353193	0.693126833971436	113	70
SPDL1	ENSG00000040275.16	5	169583634	169604778	0.353283821397533	0.179614001793069	113	70
STAU2	ENSG00000040341.17	8	73420369	73747708	0.0917042920453445	0.0261451970509765	113	70
PQLC2	ENSG00000040487.12	1	19312326	19329300	0.0197877759245268	0.00465468813290413	113	70
CTNS	ENSG00000040531.14	17	3636468	3661542	0.263542026352585	0.178322493880928	113	70
RTN4R	ENSG00000040608.13	22	20241415	20283246	0.986143545053265	0.984670515832371	113	70
PHF23	ENSG00000040633.12	17	7235028	7239722	0.0476505719330007	0.011110452625889	113	70
INPP4A	ENSG00000040933.15	2	98444854	98594390	0.373700323695815	0.192632742950779	113	70
PSMA4	ENSG00000041357.15	15	78540405	78552419	0.00952361871946316	0.000193433556626572	113	70
LSG1	ENSG00000041802.10	3	194640788	194672477	0.517929837512965	0.397860052497663	113	70
PARP3	ENSG00000041880.14	3	51942345	51948867	0.468541116154946	0.360466248745029	113	70
TNC	ENSG00000041982.15	9	115019578	115118257	0.153390759583813	0.0817421589975779	113	70
THAP3	ENSG00000041988.15	1	6624866	6634167	0.762880337101625	0.68847065823375	113	70
FAM65C	ENSG00000042062.11	20	50586108	50691528	0.511563369633726	0.422713869178166	113	70
TDP1	ENSG00000042088.13	14	89954939	90044768	0.572543433204152	0.470962683045403	113	70
AIFM2	ENSG00000042286.14	10	70098223	70132934	0.0302329013969671	0.0021910683676254	113	70
SPATA7	ENSG00000042317.16	14	88384924	88470350	0.000102174120619477	3.94145223311279e-07	113	70
MED17	ENSG00000042429.11	11	93784227	93814963	0.403985462680317	0.280157346179017	113	70
RETSAT	ENSG00000042445.13	2	85342088	85354393	0.981644499283307	0.973014609294039	113	70
CAPG	ENSG00000042493.15	2	85394748	85418432	0.627180906748071	0.436604569436756	113	70
AP2S1	ENSG00000042753.11	19	46838136	46850992	0.60193453118586	0.461047062078579	113	70
TG	ENSG00000042832.11	8	132866958	133134903	0.587340332557776	0.432907649306309	113	70
ADAM28	ENSG00000042980.12	8	24294040	24359018	0.314451249213927	0.239705287870923	113	70
BARX2	ENSG00000043039.6	11	129375940	129452279	0.198106165261217	0.0577411283910486	113	70
DCUN1D1	ENSG00000043093.13	3	182938074	182985953	0.278619385610668	0.17916296995804	113	70
JADE2	ENSG00000043143.20	5	134524312	134583230	0.616591004523673	0.495960880637455	113	70
LCP2	ENSG00000043462.11	5	170246237	170298227	0.972519878886453	0.96276714673599	113	70
TRIT1	ENSG00000043514.15	1	39841022	39883511	0.409014252768903	0.298324224211597	113	70
ADRB1	ENSG00000043591.5	10	114044056	114046908	0.350823293275852	0.181289114068366	113	70
CUL7	ENSG00000044090.8	6	43037617	43053945	0.557833716432743	0.430808725790689	113	70
CTNNA1	ENSG00000044115.20	5	138610967	138935034	0.134110664669509	0.0874631785998266	113	70
CNTLN	ENSG00000044459.14	9	17134982	17503923	0.200640196287456	0.109818630734683	113	70
HSPA5	ENSG00000044574.7	9	125234853	125241330	0.212692246039252	0.106226594990728	113	70
DSG2	ENSG00000046604.12	18	31498043	31549008	0.0162911259829065	0.00392431695353832	113	70
WDR37	ENSG00000047056.14	10	1049538	1132297	0.65272489960126	0.527516495379623	113	70
YTHDC2	ENSG00000047188.15	5	113513683	113595284	0.470955353243982	0.223397836772972	113	70
ATP6V1H	ENSG00000047249.17	8	53715557	53843558	0.310187792255099	0.221907526254245	113	70
POLR2B	ENSG00000047315.15	4	56978824	57030399	0.369706536846833	0.202670447770809	113	70
FAM214A	ENSG00000047346.12	15	52581321	52709817	0.879507950895333	0.838910745877092	113	70
ARAP2	ENSG00000047365.11	4	35948221	36244509	0.293830395596263	0.132980700129512	113	70
TPR	ENSG00000047410.13	1	186311652	186375693	0.94386085562069	0.928654883251675	113	70
CP	ENSG00000047457.13	3	149162410	149222055	0.954750950922027	0.942387268380602	113	70
KIAA0556	ENSG00000047578.12	16	27550152	27780369	0.791373351461193	0.747776549185951	113	70
DTNBP1	ENSG00000047579.19	6	15522801	15663058	0.582026467828573	0.49472809992047	113	70
C12orf4	ENSG00000047621.11	12	4487728	4538508	0.73595810807648	0.611506276074578	113	70
FAM184B	ENSG00000047662.4	4	17635009	17781512	0.771257033615457	0.737218871141396	113	70
MAP4	ENSG00000047849.21	3	47850690	48089272	0.171082924383335	0.132531192519722	113	70
GOPC	ENSG00000047932.13	6	117560269	117602542	0.0620341079517638	0.00148907727500578	113	70
USP28	ENSG00000048028.11	11	113797874	113875570	0.480924624273982	0.391875815039492	113	70
HDAC9	ENSG00000048052.21	7	18086949	19002416	0.0450804074031478	0.00847925669508041	113	70
TSPAN17	ENSG00000048140.17	5	176647387	176659054	0.235762437093775	0.0867003550211748	113	70
NOP16	ENSG00000048162.20	5	176383938	176388975	0.378997770938467	0.234132860854072	113	70
CC2D2A	ENSG00000048342.15	4	15469865	15601557	0.740248285765835	0.676911582896538	113	70
RRM2B	ENSG00000048392.11	8	102204502	102239118	0.703827617782266	0.650521927531299	113	70
ZNF800	ENSG00000048405.9	7	127346790	127431924	0.148221584924864	0.0439674945005135	113	70
SNX29	ENSG00000048471.13	16	11976737	12574289	0.909248032188115	0.871969457355979	113	70
LMO3	ENSG00000048540.14	12	16548373	16610594	0.487403361901662	0.29975104251743	113	70
MRPS10	ENSG00000048544.5	6	42206801	42217865	0.536448761689883	0.473642371050342	113	70
RSF1	ENSG00000048649.13	11	77659996	77821017	0.486502203284229	0.334022289125712	113	70
VPS13D	ENSG00000048707.13	1	12230067	12512047	0.0843204998631636	0.0291294615531831	113	70
CELF2	ENSG00000048740.18	10	10798397	11336675	0.107025227595854	0.011556663469947	113	70
FAM120A	ENSG00000048828.16	9	93451722	93566107	0.11201925724458	0.0328313221843054	113	70
R3HDM1	ENSG00000048991.16	2	135531455	135725270	0.00804724620394555	0.000306480996161242	113	70
COL9A2	ENSG00000049089.13	1	40300487	40317294	0.0913237410557096	0.0188463380033521	113	70
KITLG	ENSG00000049130.14	12	88492793	88580851	0.735089644622253	0.606672794478359	113	70
ERCC8	ENSG00000049167.13	5	60873831	60945073	0.92858577353611	0.904760988850419	113	70
ADAMTS6	ENSG00000049192.14	5	65148736	65481920	0.976381232521485	0.969829856495048	113	70
H6PD	ENSG00000049239.12	1	9234775	9271337	0.457048589920034	0.342662738574859	113	70
VAMP3	ENSG00000049245.12	1	7771269	7781432	0.153225184264016	0.0676484238407665	113	70
PER3	ENSG00000049246.14	1	7784320	7845177	0.716798698488564	0.633645545209574	113	70
LTBP1	ENSG00000049323.15	2	32946972	33399509	0.552329972906854	0.312497665546111	113	70
RCN1	ENSG00000049449.8	11	31816384	32105755	0.98409730343382	0.977629456606236	113	70
ELN	ENSG00000049540.16	7	74027789	74069907	0.90699315329788	0.874388816077028	113	70
RFC2	ENSG00000049541.10	7	74231499	74254458	0.765509472652678	0.664169136849334	113	70
ARID1B	ENSG00000049618.22	6	156777432	157210779	0.477460495337379	0.356868808521056	113	70
CLPTM1L	ENSG00000049656.13	5	1317744	1345099	0.0245936925900614	0.00447637231122442	113	70
NEDD4L	ENSG00000049759.17	18	58044367	58401540	0.366451696069251	0.276799791549149	113	70
HEXB	ENSG00000049860.13	5	74640023	74722647	0.853981487668819	0.827689086620114	113	70
PTCD2	ENSG00000049883.14	5	72320527	72368395	0.107890265503495	0.045269380007731	113	70
JKAMP	ENSG00000050130.17	14	59484443	59505404	0.0363274237011773	0.00769974151014554	113	70
DKK3	ENSG00000050165.17	11	11963106	12009769	0.58552115776508	0.481092963114532	113	70
ARHGEF5	ENSG00000050327.14	7	144355288	144380632	0.918082562687114	0.895460553240466	113	70
NFE2L3	ENSG00000050344.8	7	26152240	26187125	0.0340317799830316	0.00493637093219369	113	70
MCUR1	ENSG00000050393.11	6	13786557	13814568	0.00361194817560132	0.000767288482566863	113	70
LIMA1	ENSG00000050405.13	12	50175788	50283546	0.284382223598839	0.15069578421743	113	70
LETMD1	ENSG00000050426.15	12	51047962	51060424	0.668886814448471	0.62234046098275	113	70
SLC4A8	ENSG00000050438.16	12	51403073	51515763	0.920327982624543	0.885889391749406	113	70
TNIP3	ENSG00000050730.15	4	121131408	121227466	0.453647365451969	0.330967546773737	113	70
MAPK9	ENSG00000050748.17	5	180233143	180292099	0.056550495639298	0.0239982291233006	113	70
COL23A1	ENSG00000050767.15	5	178237618	178590555	0.0444058533909076	0.012711382945976	113	70
BCAR1	ENSG00000050820.16	16	75228198	75268053	0.445596724147051	0.349296581876987	113	70
FAM160A2	ENSG00000051009.10	11	6211335	6234711	0.281996818013344	0.114928185947244	113	70
HERPUD1	ENSG00000051108.14	16	56932048	56944863	0.00867832196221421	0.00127956272071702	113	70
HOMER3	ENSG00000051128.18	19	18929201	18941261	0.40509055493721	0.206513939381274	113	70
RAD51	ENSG00000051180.16	15	40694796	40732339	0.471658988837152	0.409868986618235	113	70
POLQ	ENSG00000051341.13	3	121431427	121546641	0.562233590757211	0.379138715981847	113	70
PIK3CB	ENSG00000051382.8	3	138652699	138834938	0.00634973450114505	0.000957437075407408	113	70
CYBA	ENSG00000051523.10	16	88643283	88651152	0.0184670659776381	0.00550075234925504	113	70
THOC3	ENSG00000051596.9	5	175917873	176034680	0.362604631790388	0.254408912662663	113	70
HEBP2	ENSG00000051620.10	6	138403561	138422042	0.922683017873889	0.883476258730862	113	70
MPHOSPH9	ENSG00000051825.14	12	123152320	123244014	0.225168834053057	0.162831096503208	113	70
PRSS8	ENSG00000052344.15	16	31131605	31135762	0.732873203919748	0.590632544864145	113	70
SIKE1	ENSG00000052723.11	1	114769479	114780685	0.0771554758605714	0.037687493921752	113	70
RRP12	ENSG00000052749.13	10	97356701	97426076	0.988509335312477	0.98643450094522	113	70
FNIP2	ENSG00000052795.12	4	158769138	158908049	0.980858335351587	0.976132041781041	113	70
MSMO1	ENSG00000052802.12	4	165327623	165343160	0.693585416055657	0.623593061572498	113	70
TTC17	ENSG00000052841.14	11	43358932	43494933	0.561466289248751	0.382457621289987	113	70
FSTL4	ENSG00000053108.16	5	133196455	133612564	0.0327340898171921	0.012655006181339	113	70
FOXN3	ENSG00000053254.15	14	89124871	89619149	0.715631390341811	0.595130901055585	113	70
AKR7A2	ENSG00000053371.12	1	19303965	19312146	0.45721569018258	0.377180583292953	113	70
MRTO4	ENSG00000053372.4	1	19251553	19260128	0.0417491501914628	0.0102087328655789	113	70
NNAT	ENSG00000053438.8	20	37521215	37523693	0.167178647894929	0.117314677439927	113	70
USE1	ENSG00000053501.12	19	17215346	17219829	0.745334834634804	0.658503812045681	113	70
MCF2L2	ENSG00000053524.12	3	183178043	183428778	0.210948493852084	0.136735406177298	113	70
NRIP2	ENSG00000053702.14	12	2825348	2835544	0.290275304056476	0.175169503634511	113	70
LAMA3	ENSG00000053747.15	18	23689443	23955066	0.72529089757544	0.596295687676335	113	70
AP5M1	ENSG00000053770.11	14	57269009	57298742	0.680086426515021	0.592976388517281	113	70
ANAPC4	ENSG00000053900.10	4	25377213	25418498	0.223384490929237	0.101445212611016	113	70
KCNQ1	ENSG00000053918.15	11	2444684	2849109	0.907099961505062	0.891392939357966	113	70
TRAPPC3	ENSG00000054116.11	1	36136570	36155964	0.028549044972541	0.00468260530535641	113	70
THRAP3	ENSG00000054118.13	1	36224416	36305357	0.0110518441270925	0.00266062833312302	113	70
PHPT1	ENSG00000054148.17	9	136849091	136850942	0.767871614441711	0.68706576319034	113	70
ENTPD2	ENSG00000054179.11	9	137048098	137054045	0.983901408231161	0.975100265127588	113	70
LY75	ENSG00000054219.10	2	159803355	159904749	0.706945655418747	0.584557084044348	113	70
ARID4B	ENSG00000054267.21	1	235166895	235328219	0.476570459272358	0.383838940663986	113	70
OPN3	ENSG00000054277.13	1	241590114	241677376	0.119822490764166	0.0491947273321049	113	70
SDCCAG8	ENSG00000054282.15	1	243256034	243489140	0.0436089442167485	0.0188300922078274	113	70
PTPRN	ENSG00000054356.13	2	219289623	219309648	0.395378815813627	0.314190713644688	113	70
HHAT	ENSG00000054392.12	1	210328252	210676296	0.0761042424620159	0.0477203444756303	113	70
KIF1B	ENSG00000054523.17	1	10210805	10381603	0.540086021164622	0.428090688118167	113	70
FOXC1	ENSG00000054598.6	6	1609972	1613897	0.558644778288327	0.406250802339964	113	70
TBC1D22A	ENSG00000054611.13	22	46762617	47175699	0.0165403892433887	0.00483184434066439	113	70
SYNE2	ENSG00000054654.16	14	63852983	64226433	0.671689556199854	0.544440614325623	113	70
PLEKHH1	ENSG00000054690.13	14	67533301	67589310	0.505246992032414	0.410304799436692	113	70
ATP9A	ENSG00000054793.13	20	51596514	51768634	0.920036522231031	0.896581424983455	113	70
FAM168A	ENSG00000054965.10	11	73400487	73598189	0.513899558643944	0.422620510536898	113	70
RELT	ENSG00000054967.12	11	73376264	73397472	0.435531905461036	0.345975598329801	113	70
GALC	ENSG00000054983.16	14	87837820	87993665	0.254172215386819	0.136226626262796	113	70
NOP58	ENSG00000055044.10	2	202265716	202303666	0.745634513871419	0.655220189450037	113	70
SZRD1	ENSG00000055070.16	1	16352575	16398145	0.0587133875894443	0.0105590388798724	113	70
KCNH2	ENSG00000055118.14	7	150944961	150978315	0.327007013972739	0.219316542401917	113	70
CUL1	ENSG00000055130.15	7	148698665	148801036	0.369893130433229	0.212876991511743	113	70
FAM114A2	ENSG00000055147.18	5	153990128	154038905	0.659993164150911	0.479689200618645	113	70
CYFIP2	ENSG00000055163.19	5	157266079	157395533	0.662897372179346	0.607644773818502	113	70
TAB2	ENSG00000055208.18	6	149317534	149411613	0.184962543902727	0.0846186517991858	113	70
GINM1	ENSG00000055211.12	6	149566294	149591748	0.563217468256792	0.474000294012914	113	70
EIF2AK2	ENSG00000055332.16	2	37099245	37157065	0.126366648559586	0.03229288887537	113	70
USP36	ENSG00000055483.19	17	78787381	78841441	0.856140992885073	0.771998395112668	113	70
KMT2C	ENSG00000055609.17	7	152134922	152436005	0.530366312687604	0.463761049371777	113	70
MCOLN3	ENSG00000055732.12	1	85018082	85048499	0.817231318563896	0.720435784543028	113	70
CCDC85A	ENSG00000055813.5	2	56184123	56386173	0.828959754245846	0.76514143138585	113	70
PUM2	ENSG00000055917.15	2	20248691	20352234	0.775216355543236	0.706209001090998	113	70
MRPL43	ENSG00000055950.16	10	100969458	100987366	0.0543255564304574	0.0159684306635816	113	70
ITIH4	ENSG00000055955.15	3	52812975	52830739	0.0788787597093486	0.0280298654501129	113	70
HPF1	ENSG00000056050.6	4	169729465	169757953	0.868851134575726	0.83419133962343	113	70
ZFR	ENSG00000056097.15	5	32354350	32444761	0.0616764157509018	0.0127794879792391	113	70
PHF21B	ENSG00000056487.15	22	44881162	45009999	0.768922461519613	0.711434688504269	113	70
TRAF1	ENSG00000056558.10	9	120902393	120929173	0.00199570722702854	0.000317352034342916	113	70
RC3H2	ENSG00000056586.15	9	122844556	122905341	0.894576094579704	0.854718519574954	113	70
IL17RB	ENSG00000056736.9	3	53846580	53865800	0.444412298150703	0.290383649835074	113	70
TRAF3IP2	ENSG00000056972.18	6	111556454	111606278	0.95670305944174	0.949798812990647	113	70
DCBLD2	ENSG00000057019.15	3	98795941	98901689	0.121452003182471	0.0489171538076572	113	70
SOAT1	ENSG00000057252.12	1	179293714	179358680	0.417831790290211	0.351893113844044	113	70
PKP2	ENSG00000057294.14	12	32790745	32896840	0.0683083850772647	0.027025048022652	113	70
MSH4	ENSG00000057468.6	1	75796882	75913238	0.125211227573794	0.0370972203936496	113	70
GDI2	ENSG00000057608.16	10	5765223	5842132	0.070372765969604	0.0265101421785832	113	70
PRDM1	ENSG00000057657.15	6	106086320	106109939	0.259204637279324	0.0396184252380761	113	70
ATG5	ENSG00000057663.14	6	106045423	106325791	0.339363925357073	0.180163235246984	113	70
TMCC3	ENSG00000057704.12	12	94567124	94650562	0.0803911145090051	0.0376203936226671	113	70
PITHD1	ENSG00000057757.9	1	23778405	23788232	0.895621752620965	0.854324596767256	113	70
MTA3	ENSG00000057935.13	2	42494569	42756947	0.585055161281486	0.491851603441234	113	70
USP13	ENSG00000058056.8	3	179652755	179789401	0.788785845924048	0.724473683404463	113	70
ATP11B	ENSG00000058063.15	3	182793500	182921239	0.997951687938146	0.997495042794239	113	70
LAMC2	ENSG00000058085.14	1	183186238	183244900	0.24192362822554	0.170312112644849	113	70
CDK14	ENSG00000058091.16	7	90563735	91210590	0.924421718144167	0.903454463243596	113	70
SEC61A1	ENSG00000058262.9	3	128051641	128071683	0.86505771999603	0.824378416349338	113	70
PPP1R12A	ENSG00000058272.16	12	79773563	79934900	0.0482154573758914	0.0125413319098049	113	70
RASGRF1	ENSG00000058335.15	15	78959947	79090773	0.312980045747805	0.202799290131084	113	70
CAMK2B	ENSG00000058404.19	7	44217150	44334577	0.690433905406583	0.590083200993212	113	70
CROCC	ENSG00000058453.16	1	16921950	16972979	0.472238679986333	0.334827862932184	113	70
POLR3E	ENSG00000058600.15	16	22297375	22335103	0.123700138106441	0.0431189450409958	113	70
ATP2B4	ENSG00000058668.14	1	203626561	203744081	0.032453899663617	0.000301710352822492	113	70
ZC3H11A	ENSG00000058673.16	1	203795654	203850514	0.351639942923406	0.24099642122294	113	70
RIOK2	ENSG00000058729.10	5	97160867	97183260	0.145707086636816	0.0356965931888048	113	70
YIPF1	ENSG00000058799.14	1	53851719	53889834	0.670394601436502	0.576938997657914	113	70
NDC1	ENSG00000058804.11	1	53765460	53838860	0.227098566199051	0.119496003801081	113	70
DGKG	ENSG00000058866.14	3	186147201	186362237	0.178387546960943	0.0740360602781018	113	70
FLYWCH1	ENSG00000059122.16	16	2911937	2951208	0.00864817504789394	9.11019379743404e-05	113	70
UNKL	ENSG00000059145.18	16	1364114	1414751	0.0414004964497112	0.0069940653862576	113	70
TBXAS1	ENSG00000059377.16	7	139777051	140020325	0.310175546811733	0.177023215777367	113	70
PARP12	ENSG00000059378.12	7	140023744	140063721	0.201022060373821	0.124955405334074	113	70
ALDH18A1	ENSG00000059573.8	10	95605929	95656706	0.365267618975098	0.207523367654188	113	70
TARBP1	ENSG00000059588.9	1	234391313	234479103	0.144128429006775	0.0507505497257057	113	70
GATB	ENSG00000059691.11	4	151670504	151761023	0.525417597321979	0.393371061594429	113	70
MXD1	ENSG00000059728.10	2	69897688	69942945	0.850301602846557	0.788838862728574	113	70
CDK17	ENSG00000059758.7	12	96278261	96400560	0.450257648607749	0.392607638682703	113	70
DNAJC25	ENSG00000059769.19	9	111631352	111654351	0.282687058196417	0.187193129293164	113	70
SLC2A3	ENSG00000059804.15	12	7919230	7936275	0.250838167892371	0.17506174454345	113	70
PSD	ENSG00000059915.16	10	102402617	102421539	0.96563966719264	0.957189031770337	113	70
CTDP1	ENSG00000060069.16	18	79679801	79756623	0.041280121050005	0.0212058065865502	113	70
YBX3	ENSG00000060138.12	12	10699089	10723312	0.457932646502005	0.369773601089883	113	70
STYK1	ENSG00000060140.8	12	10618939	10674318	0.175153961401754	0.10128638758736	113	70
WNK1	ENSG00000060237.16	12	752593	911452	0.37741557991119	0.257707529484717	113	70
CCAR1	ENSG00000060339.13	10	68721012	68792377	0.588361809150929	0.481914762399802	113	70
OGFR	ENSG00000060491.16	20	62804835	62814000	0.230700119249975	0.0967168044685502	113	70
GNA15	ENSG00000060558.3	19	3136193	3163769	0.00560322124080141	0.000262254620147489	113	70
CREB3L3	ENSG00000060566.13	19	4153601	4173054	0.953684842346882	0.941871442260978	113	70
PIGV	ENSG00000060642.10	1	26787472	26798398	0.781374453309147	0.698497098470498	113	70
PTPRU	ENSG00000060656.19	1	29236516	29326813	0.969455022803115	0.960812871123735	113	70
SNRNP40	ENSG00000060688.12	1	31259568	31296782	0.883114784977928	0.846041949168316	113	70
RIMBP2	ENSG00000060709.14	12	130396137	130517917	0.0739151739422737	0.0352050421939486	113	70
QSER1	ENSG00000060749.14	11	32893178	32993316	0.354322685986979	0.198981275250143	113	70
MPC1	ENSG00000060762.18	6	166364919	166383013	0.94909471164007	0.928043103831267	113	70
ACAA1	ENSG00000060971.17	3	38103129	38137242	0.0911781596444028	0.0232009119657803	113	70
BCAT1	ENSG00000060982.14	12	24810022	24949459	0.794853840063307	0.740493074404491	113	70
HDAC7	ENSG00000061273.17	12	47782754	47833132	0.134136716557101	0.0736076203705033	113	70
LZTS1	ENSG00000061337.15	8	20246165	20303963	0.915174007725177	0.900916660257615	113	70
SPAG4	ENSG00000061656.9	20	35615892	35621049	0.0276265203024521	0.0100973362849925	113	70
NCKAP1	ENSG00000061676.14	2	182909115	183038858	0.358183313893311	0.278499962820368	113	70
MRPS35	ENSG00000061794.12	12	27710773	27756295	0.522730218250932	0.423114167377919	113	70
GUCY1B3	ENSG00000061918.12	4	155758992	155807591	0.703123469226059	0.594777303698787	113	70
SFSWAP	ENSG00000061936.9	12	131711089	131799737	0.0491613372706697	0.00262691938351118	113	70
TNK2	ENSG00000061938.16	3	195863364	195911945	0.912443415884341	0.887727582454629	113	70
MON2	ENSG00000061987.14	12	62466817	62600479	0.124476891460628	0.0654880468244226	113	70
GPBP1	ENSG00000062194.15	5	57173948	57264679	0.400627320479035	0.320398239986701	113	70
DGAT2	ENSG00000062282.14	11	75759512	75801535	0.296099113343703	0.149111193439668	113	70
ZNF112	ENSG00000062370.16	19	44326555	44367217	0.783309644895655	0.692964784498312	113	70
CS	ENSG00000062485.18	12	56271699	56300392	0.902483077068021	0.86936125247881	113	70
LTK	ENSG00000062524.15	15	41503638	41513887	0.27335129554886	0.187983275017777	113	70
MRPS24	ENSG00000062582.13	7	43866558	43869893	0.17789444998825	0.125246418796239	113	70
ELMO2	ENSG00000062598.17	20	46366049	46432985	0.456961939799428	0.273182422181913	113	70
WAPL	ENSG00000062650.17	10	86435256	86521815	0.617583130429781	0.451575104422016	113	70
VMP1	ENSG00000062716.12	17	59707192	59841092	0.068863921242809	0.0186669036177887	113	70
APPBP2	ENSG00000062725.9	17	60443149	60526219	0.498290859388285	0.400422860281095	113	70
POLD1	ENSG00000062822.12	19	50384204	50418018	0.569238903833003	0.367761783862459	113	70
SEZ6	ENSG00000063015.19	17	28954901	29006440	0.945247547202183	0.934633627690608	113	70
EIF4B	ENSG00000063046.17	12	53006158	53042209	0.294582298145395	0.177662682780513	113	70
SLC6A16	ENSG00000063127.15	19	49289638	49325225	0.366122500815909	0.200632175104711	113	70
GLTSCR1	ENSG00000063169.10	19	47609123	47703277	0.100581501271023	0.0436937064466632	113	70
SPHK2	ENSG00000063176.15	19	48624133	48630029	0.240649343359437	0.121200819469619	113	70
RPL18	ENSG00000063177.12	19	48615328	48619271	0.182340251696806	0.0977778990975948	113	70
CA11	ENSG00000063180.8	19	48637942	48646312	0.0153648831612049	0.00231168193444091	113	70
ISOC2	ENSG00000063241.7	19	55452985	55462343	0.51523399003746	0.385650680869699	113	70
U2AF2	ENSG00000063244.12	19	55654146	55674648	0.420370522051024	0.285033514635487	113	70
EPN1	ENSG00000063245.14	19	55675226	55709858	0.0466929596243056	0.00449043984818997	113	70
MED29	ENSG00000063322.13	19	39391303	39400637	0.789432180378176	0.713199984686064	113	70
AHRR	ENSG00000063438.16	5	304176	438291	0.378816116251877	0.286744198210811	113	70
GPC1	ENSG00000063660.8	2	240435671	240468078	0.920558633627961	0.905901925411883	113	70
ADCK1	ENSG00000063761.15	14	77800083	77933954	0.511250558608509	0.399275684367238	113	70
HAGH	ENSG00000063854.12	16	1795620	1826940	0.133544146312793	0.0555817447800586	113	70
RNF4	ENSG00000063978.15	4	2462220	2515855	0.0392986052770987	0.0109281666663091	113	70
CASP8	ENSG00000064012.21	2	201233443	201287711	0.0153928473551341	0.00383685552621605	113	70
LIMCH1	ENSG00000064042.17	4	41359607	41700044	0.118599570750982	0.0472160049817425	113	70
INTS13	ENSG00000064102.14	12	26905181	26938326	0.0466217495392354	0.00862594845155	113	70
TM7SF3	ENSG00000064115.10	12	26973195	27014434	0.045903778262854	0.0114532067412758	113	70
SPA17	ENSG00000064199.6	11	124673882	124697518	0.417569827962946	0.309966723235874	113	70
TSPAN32	ENSG00000064201.15	11	2302061	2318200	0.0329301290516893	0.00727827023498627	113	70
WISP2	ENSG00000064205.10	20	44714844	44728509	0.764607892384104	0.700166172322759	113	70
ST3GAL6	ENSG00000064225.12	3	98732236	98821201	0.861426900111967	0.826686710616349	113	70
ATP2C2	ENSG00000064270.12	16	84368527	84464187	0.806642630343027	0.712584171056438	113	70
NGFR	ENSG00000064300.8	17	49502063	49515017	0.0595955465732499	0.0270017407037834	113	70
CDON	ENSG00000064309.14	11	125955796	126063335	0.000460197064333209	8.09679098438851e-07	113	70
TAF2	ENSG00000064313.11	8	119730775	119832863	0.925406781811486	0.904427661901534	113	70
HIPK2	ENSG00000064393.15	7	139561570	139777778	0.29181071980093	0.144529124120192	113	70
TNPO3	ENSG00000064419.13	7	128954180	129055173	0.294255561089071	0.118569903460732	113	70
RFXANK	ENSG00000064490.13	19	19192590	19200893	0.509501461402887	0.361069102240569	113	70
TMEM161A	ENSG00000064545.14	19	19119169	19138513	0.250329690389072	0.121039243020081	113	70
LPAR2	ENSG00000064547.13	19	19623668	19628930	0.183595669077289	0.0885266548628252	113	70
CTSA	ENSG00000064601.16	20	45890144	45898620	0.43866775900935	0.349139629752112	113	70
SUGP2	ENSG00000064607.16	19	18990888	19034023	0.249339771383237	0.131175572047225	113	70
SLC12A2	ENSG00000064651.13	5	128083766	128189688	0.827152592260179	0.734710983650328	113	70
SNX24	ENSG00000064652.10	5	122843439	123029304	0.403242459650393	0.281241584760016	113	70
EYA2	ENSG00000064655.18	20	46894624	47188844	0.54367216211121	0.41495879140724	113	70
CNN2	ENSG00000064666.14	19	1026581	1039068	0.0851200849524628	0.0341426457915217	113	70
ABCA7	ENSG00000064687.12	19	1040101	1065572	0.168151278331343	0.106869599201628	113	70
SNCAIP	ENSG00000064692.18	5	122311691	122464219	0.415472342191449	0.293407076546922	113	70
DDX20	ENSG00000064703.11	1	111755538	111768016	0.324921196250222	0.216663161616984	113	70
BTBD1	ENSG00000064726.9	15	83016422	83067334	0.121078311987047	0.0369432905061456	113	70
FAR2	ENSG00000064763.10	12	29149103	29335616	0.093322980006414	0.0282407934262121	113	70
BCAS1	ENSG00000064787.13	20	53936777	54070594	0.937213692943362	0.905831751644748	113	70
CHI3L2	ENSG00000064886.13	1	111200771	111243440	0.388731904384678	0.310973566177638	113	70
SBNO2	ENSG00000064932.15	19	1107636	1174283	0.589916887802699	0.384129371283488	113	70
PMS1	ENSG00000064933.17	2	189784085	189877629	0.21844039596838	0.118202700449826	113	70
HMG20B	ENSG00000064961.18	19	3572777	3579088	0.252986181261376	0.138325959349688	113	70
CALCRL	ENSG00000064989.12	2	187343129	187448460	0.229752072270696	0.103085725952528	113	70
TAF11	ENSG00000064995.16	6	34877778	34888089	0.42978177647044	0.231438792523225	113	70
ANKS1A	ENSG00000064999.13	6	34889265	35091413	0.0616764243760137	0.0178369650050621	113	70
AP3D1	ENSG00000065000.15	19	2100988	2164465	0.431515857320652	0.292082647676702	113	70
ZNF76	ENSG00000065029.14	6	35258982	35295985	0.419629671951863	0.316610311041829	113	70
SLC9A3R2	ENSG00000065054.13	16	2025356	2039026	0.317679567937303	0.234952787586502	113	70
NTHL1	ENSG00000065057.7	16	2039815	2047464	0.275495429096682	0.200692534799824	113	70
UHRF1BP1	ENSG00000065060.16	6	34792015	34883138	0.280729295845121	0.19069731400782	113	70
GNAI3	ENSG00000065135.10	1	109548611	109618321	0.253987241662255	0.190657442046342	113	70
IPO5	ENSG00000065150.18	13	97953658	98024297	0.432254150614585	0.30991148423594	113	70
OAT	ENSG00000065154.11	10	124397303	124418976	0.0925558986582305	0.0277893861026291	113	70
WDR3	ENSG00000065183.15	1	117929720	117965096	0.498268055672283	0.323320631848221	113	70
PKN2	ENSG00000065243.19	1	88684222	88836255	0.271267524697297	0.158675909862055	113	70
WDR18	ENSG00000065268.10	19	984271	998438	0.393492819717264	0.295878487281905	113	70
TRAM2	ENSG00000065308.4	6	52497402	52576915	0.132208944083822	0.0823082297820474	113	70
NTN1	ENSG00000065320.8	17	9021542	9244000	0.993815411876586	0.992707071793561	113	70
DGKA	ENSG00000065357.19	12	55927614	55954027	0.18743796362631	0.0855566635591351	113	70
ERBB3	ENSG00000065361.14	12	56079857	56103505	0.907240286055403	0.872489599934961	113	70
ANKRD44	ENSG00000065413.18	2	196967017	197311173	0.0233154646450299	0.00573625386269719	113	70
KARS	ENSG00000065427.14	16	75627474	75647679	0.801167931329604	0.723023474746952	113	70
ADAT1	ENSG00000065457.10	16	75596981	75623300	0.156955212964769	0.0711803167255062	113	70
PDIA5	ENSG00000065485.19	3	123067062	123162104	0.154725625675493	0.0352523531637467	113	70
TBC1D22B	ENSG00000065491.8	6	37257772	37332970	0.66349498037458	0.546033935400603	113	70
NDUFB4	ENSG00000065518.7	3	120596309	120602500	0.603898841559478	0.487920563580469	113	70
SPEN	ENSG00000065526.10	1	15847864	15940460	0.327175558337181	0.184869150537932	113	70
MYLK	ENSG00000065534.18	3	123610049	123884331	0.302429349882905	0.175055342794596	113	70
ZC3H15	ENSG00000065548.17	2	186486156	186509363	0.0280091854248313	0.00261096871751189	113	70
MAP2K4	ENSG00000065559.14	17	12020824	12143830	0.249806611181111	0.167083137826482	113	70
TMEM206	ENSG00000065600.12	1	212363931	212414901	0.403631771854232	0.305148961012544	113	70
SLK	ENSG00000065613.13	10	103967201	104029233	0.0456910264442586	0.0168221915225629	113	70
CYB5R4	ENSG00000065615.13	6	83859643	83967424	0.00967642536530706	0.000509608159216383	113	70
COL17A1	ENSG00000065618.18	10	104031286	104086002	0.250697602469314	0.147932060394294	113	70
GSTO2	ENSG00000065621.14	10	104268873	104304945	0.00562342918762412	0.000372542174705232	113	70
SEC61A2	ENSG00000065665.20	10	12129637	12169721	0.549668854801244	0.407834955261345	113	70
PRKCQ	ENSG00000065675.14	10	6427143	6580301	0.67485200070285	0.541892966106029	113	70
TLE2	ENSG00000065717.14	19	2997638	3047635	0.28238824882168	0.210094116132953	113	70
ASB1	ENSG00000065802.11	2	238426742	238452250	0.625663337705752	0.502285901763414	113	70
FAM107B	ENSG00000065809.13	10	14518557	14774897	0.474389994605762	0.324510147227088	113	70
ME1	ENSG00000065833.8	6	83210389	83431071	0.241384566192256	0.135580328229985	113	70
TBC1D1	ENSG00000065882.15	4	37891087	38139175	0.150078464544716	0.0303845162230505	113	70
CDK13	ENSG00000065883.14	7	39950037	40097134	0.322990935662768	0.202015029676831	113	70
MTHFD2	ENSG00000065911.11	2	74198562	74216241	0.3854001599548	0.22986434313764	113	70
FOXJ2	ENSG00000065970.8	12	8032703	8055503	0.976704401720894	0.969629667905824	113	70
YBX1	ENSG00000065978.18	1	42682427	42702349	0.927079650040214	0.911027200069794	113	70
PDE4A	ENSG00000065989.15	19	10416773	10469631	0.68896712287974	0.634403430725961	113	70
PPP2R5A	ENSG00000066027.11	1	212285537	212361863	0.87476030159447	0.797368309483132	113	70
CTNNA2	ENSG00000066032.18	2	79185231	80648861	0.748591538761657	0.711456542199417	113	70
ELAVL1	ENSG00000066044.14	19	7958579	8005659	0.446843577434757	0.268083946994549	113	70
TIE1	ENSG00000066056.13	1	43300993	43323108	0.494167150317987	0.37606826414453	113	70
DIP2B	ENSG00000066084.12	12	50505107	50748667	0.725707795822715	0.684250213009701	113	70
SMARCD1	ENSG00000066117.14	12	50084972	50100712	0.828237268778019	0.778013946418087	113	70
KDM4A	ENSG00000066135.12	1	43650158	43705515	0.793691420471185	0.747028636249139	113	70
NFYC	ENSG00000066136.20	1	40692067	40771603	0.0737714445394429	0.0348158759805014	113	70
ZMYND12	ENSG00000066185.12	1	42430329	42456116	0.00613974524384293	0.000333525878155965	113	70
SLC9A3	ENSG00000066230.10	5	474883	524332	0.0662405014481211	0.00893388471362643	113	70
NGEF	ENSG00000066248.14	2	232878709	233013272	0.380943744521571	0.272984570168935	113	70
ASPM	ENSG00000066279.17	1	197084128	197146694	0.131052209685751	0.0323757044186592	113	70
CD84	ENSG00000066294.14	1	160541095	160579516	0.72874683621306	0.67038959532961	113	70
ELOVL1	ENSG00000066322.14	1	43363397	43368074	0.806326223432351	0.730626174768568	113	70
SPI1	ENSG00000066336.11	11	47354860	47378576	0.504971445659427	0.307119586887429	113	70
ZNRD1	ENSG00000066379.14	6	30061641	30064909	0.041259683802096	0.0085453506620656	113	70
CLDN18	ENSG00000066405.12	3	137998735	138033655	0.910958240589878	0.887889125461888	113	70
ZBTB11	ENSG00000066422.4	3	101648889	101672213	0.310601918834923	0.124884077213168	113	70
ATXN3	ENSG00000066427.21	14	92038652	92106621	0.685329213622745	0.623560627526001	113	70
GOLGA5	ENSG00000066455.12	14	92794231	92839963	0.415820983290383	0.263995867437546	113	70
LRRC40	ENSG00000066557.5	1	70144805	70205620	0.167467960147206	0.0728614871135818	113	70
ISOC1	ENSG00000066583.11	5	129094751	129114028	0.0309856725891235	0.0115969781872201	113	70
EML1	ENSG00000066629.16	14	99737693	99942060	0.237124035607352	0.145971194101005	113	70
TRMT11	ENSG00000066651.18	6	125986430	126039276	0.983383018233701	0.9805533101713	113	70
THUMPD1	ENSG00000066654.13	16	20702816	20742084	0.555465536004751	0.472018103666346	113	70
MSANTD3	ENSG00000066697.14	9	100427156	100451711	0.107800384449589	0.0706396131910681	113	70
ATG2B	ENSG00000066739.11	14	96279202	96363451	0.725452714095894	0.678196227788807	113	70
ARFGEF1	ENSG00000066777.8	8	67173511	67343677	0.953475466642149	0.940055772954854	113	70
ZFAT	ENSG00000066827.15	8	134477788	134713049	0.753509646124542	0.694573779067935	113	70
MTFR1	ENSG00000066855.15	8	65644734	65771261	0.241390591549137	0.0969119396793811	113	70
STAG3	ENSG00000066923.17	7	100177563	100220546	0.00102562413153028	2.71211259445192e-05	113	70
FECH	ENSG00000066926.10	18	57548283	57586772	0.512021736425652	0.395745797795649	113	70
MYO9A	ENSG00000066933.15	15	71822456	72118577	0.903028735310464	0.889449394717688	113	70
PFKP	ENSG00000067057.16	10	3066333	3137712	0.340288231356185	0.184510447221476	113	70
IDI1	ENSG00000067064.10	10	1039908	1049170	0.572219258937313	0.4294960976325	113	70
SP100	ENSG00000067066.16	2	230415942	230544090	0.137311141112771	0.0685944191340853	113	70
KLF6	ENSG00000067082.14	10	3775996	3785281	0.2125502628935	0.103277768742462	113	70
PLPP1	ENSG00000067113.16	5	55425863	55535050	0.659918303659546	0.569397631909072	113	70
NEO1	ENSG00000067141.16	15	73051710	73305206	0.051375847788026	0.0163159903601177	113	70
TRAM1	ENSG00000067167.7	8	70573442	70608387	0.511229693868311	0.319705622853425	113	70
TNFRSF1A	ENSG00000067182.7	12	6328757	6342114	0.0102779882645621	0.00102383566376414	113	70
CACNB1	ENSG00000067191.15	17	39173563	39197703	0.215909986449617	0.0981832312241635	113	70
EVI5	ENSG00000067208.14	1	92508696	92792404	0.136079369905588	0.0194660642768518	113	70
STOML1	ENSG00000067221.13	15	73978923	73994622	0.809522397822464	0.773384574137942	113	70
PKM	ENSG00000067225.17	15	72199029	72231822	0.0160834619117704	0.00363881051432584	113	70
DHX29	ENSG00000067248.9	5	55256245	55307722	0.971153376228491	0.963143848351063	113	70
DNTTIP2	ENSG00000067334.13	1	93866283	93879918	0.530649119484765	0.398097024684789	113	70
METTL22	ENSG00000067365.14	16	8621683	8649654	0.0692374236965924	0.0281672337650208	113	70
TP53BP1	ENSG00000067369.13	15	43403061	43510728	0.687644022223692	0.585402533971656	113	70
RRP15	ENSG00000067533.5	1	218285287	218337983	0.00283907938021491	0.00078940218700585	113	70
RHOA	ENSG00000067560.10	3	49359145	49412202	0.144127889275806	0.108142242238657	113	70
DHX8	ENSG00000067596.10	17	43483865	43544463	0.84297638467737	0.771685013762643	113	70
PRKCZ	ENSG00000067606.16	1	2050470	2175313	0.397588662559908	0.239423988290739	113	70
IARS2	ENSG00000067704.9	1	220094102	220148041	0.371018827585919	0.25246227889869	113	70
ROGDI	ENSG00000067836.12	16	4796968	4802950	0.449357363826846	0.345658351708593	113	70
ROCK1	ENSG00000067900.7	18	20946906	21111851	0.840455885369379	0.812093499846079	113	70
CBFB	ENSG00000067955.13	16	67029116	67101058	0.282897586793721	0.196161801738618	113	70
HYAL2	ENSG00000068001.13	3	50317790	50322906	0.114673311590813	0.0354083427560844	113	70
HDAC4	ENSG00000068024.16	2	239048168	239401011	0.301334822807393	0.216215505358177	113	70
RASSF1	ENSG00000068028.17	3	50329782	50340936	0.338220131735572	0.199345384671654	113	70
FGFR3	ENSG00000068078.17	4	1793307	1808872	0.219758632669492	0.134817327536654	113	70
IFI35	ENSG00000068079.7	17	43006725	43014456	0.653592382692746	0.531873059892135	113	70
HEATR6	ENSG00000068097.14	17	60043194	60078931	0.876122165175355	0.851710197400083	113	70
COASY	ENSG00000068120.14	17	42561467	42566275	0.257231971199451	0.160311251011099	113	70
PLEKHH3	ENSG00000068137.14	17	42667914	42676994	0.756164573710766	0.705261574033863	113	70
MEF2A	ENSG00000068305.17	15	99565417	99715696	0.263785622354277	0.104195978335093	113	70
INPP5A	ENSG00000068383.18	10	132537820	132783178	0.898806429873301	0.868706081263429	113	70
PRR11	ENSG00000068489.12	17	59155499	59204705	0.417528960703605	0.246520998189644	113	70
REEP1	ENSG00000068615.17	2	86213993	86338083	0.628568035872488	0.484979273839936	113	70
ATP11A	ENSG00000068650.18	13	112690329	112887168	0.203690586065735	0.132228624031976	113	70
POLR1A	ENSG00000068654.15	2	86020216	86106155	0.00510888516677954	0.000373372476691779	113	70
LAPTM4A	ENSG00000068697.6	2	20032650	20052028	0.576026359550599	0.499328214913383	113	70
TTC7A	ENSG00000068724.15	2	46916157	47076137	0.371753776315571	0.301670473332943	113	70
IP6K2	ENSG00000068745.14	3	48688003	48740353	0.624337228710779	0.498575352568054	113	70
SRBD1	ENSG00000068784.12	2	45388680	45612165	0.371760574816312	0.219059689104602	113	70
KIF2A	ENSG00000068796.16	5	62306162	62386383	0.4924101809256	0.388220129043741	113	70
RASGRP2	ENSG00000068831.18	11	64726911	64745456	0.827765565140188	0.796022139185688	113	70
PSME4	ENSG00000068878.14	2	53864067	53970837	0.65542820657793	0.557884749592753	113	70
IFT80	ENSG00000068885.14	3	160256986	160399273	0.274942735590186	0.165244802612768	113	70
SIRT2	ENSG00000068903.19	19	38878555	38899862	0.882743712024984	0.850139295122299	113	70
ERLEC1	ENSG00000068912.13	2	53787044	53818819	0.0197106824652935	0.00213400283140688	113	70
PPP2R5B	ENSG00000068971.13	11	64917553	64934470	0.58099356738785	0.482012553499401	113	70
PYGM	ENSG00000068976.13	11	64746389	64760297	0.2344459167537	0.182686298282318	113	70
PITX1	ENSG00000069011.15	5	135027735	135034520	0.922229507397443	0.908518453724457	113	70
MAST4	ENSG00000069020.18	5	66596361	67169595	0.627007685032261	0.510939019048735	113	70
NUP133	ENSG00000069248.11	1	229440260	229508341	0.636488351480321	0.514437780311903	113	70
NUCKS1	ENSG00000069275.12	1	205712819	205750276	0.486886572300355	0.339838431220644	113	70
VPS35	ENSG00000069329.16	16	46656132	46689194	0.443697055909996	0.113808428029456	113	70
DNAJA2	ENSG00000069345.11	16	46955362	46973788	0.296201433314983	0.177855057500314	113	70
BCL3	ENSG00000069399.14	19	44747836	44760044	0.0544025280025427	0.0112027640687556	113	70
KCNAB2	ENSG00000069424.14	1	5991466	6101193	0.396924027856681	0.272984430132123	113	70
ABCC9	ENSG00000069431.11	12	21797401	21942529	0.0548630498996818	0.0183299890474094	113	70
GAL	ENSG00000069482.6	11	68683779	68691175	0.642549772478543	0.572377981623797	113	70
CLEC2D	ENSG00000069493.14	12	9664969	9699555	0.0724063946053771	0.0225437314505766	113	70
RORA	ENSG00000069667.15	15	60488284	61229319	0.617131901931214	0.49530653789095	113	70
DRD4	ENSG00000069696.6	11	637293	640706	0.327676920133672	0.162103689601079	113	70
TGFBR3	ENSG00000069702.10	1	91680343	91906335	0.184551128571535	0.0902446974034741	113	70
KIAA1107	ENSG00000069712.12	1	92166985	92184723	0.745968285094491	0.657753535003246	113	70
ATP1B3	ENSG00000069849.10	3	141876124	141926514	0.341695124352166	0.227912352952702	113	70
NEDD4	ENSG00000069869.15	15	55826922	55993746	0.829838797854009	0.775033673373447	113	70
PIGB	ENSG00000069943.9	15	55319162	55354978	0.967008904491308	0.95977381457144	113	70
MAPK6	ENSG00000069956.11	15	51952106	52067372	0.274624664892978	0.133137319796984	113	70
GNB5	ENSG00000069966.18	15	52115105	52191369	0.69806673380562	0.602706915699931	113	70
RAB27A	ENSG00000069974.15	15	55202966	55314160	0.493602422854868	0.322619693362283	113	70
HDHD5	ENSG00000069998.12	22	17137511	17165268	0.995163157283104	0.99380059181189	113	70
UFD1L	ENSG00000070010.18	22	19450106	19479215	0.0169830780155974	0.00288071727279288	113	70
LRP6	ENSG00000070018.8	12	12116025	12267012	0.92022595815786	0.877120525871786	113	70
GUCY2C	ENSG00000070019.4	12	14612632	14696585	0.850782444822762	0.805700321368029	113	70
SCT	ENSG00000070031.3	11	626431	627143	0.0791025304250056	0.0292947046974948	113	70
PHRF1	ENSG00000070047.11	11	576486	612222	0.4185535680365	0.374444235473079	113	70
IKBKAP	ENSG00000070061.14	9	108867517	108934116	0.0107874821780741	0.00245493007123355	113	70
NUCB2	ENSG00000070081.15	11	17208153	17349974	0.9365706403413	0.91380175969856	113	70
PFN2	ENSG00000070087.13	3	149964904	150050728	0.711720511888546	0.608693785586432	113	70
PTPN3	ENSG00000070159.13	9	109375466	109498313	0.987359715563138	0.983593003895985	113	70
SPTB	ENSG00000070182.19	14	64752211	64879883	0.00513751065532432	0.000318468187518728	113	70
DAPP1	ENSG00000070190.12	4	99816833	99870154	0.799023825074623	0.753962308004694	113	70
SLC44A1	ENSG00000070214.15	9	105244622	105439171	0.185576931602725	0.0985065517216315	113	70
TMEM260	ENSG00000070269.13	14	56488354	56650606	0.294233548158845	0.125796494709052	113	70
SMG6	ENSG00000070366.13	17	2065073	2303703	0.99494820036946	0.993159539948371	113	70
EXOC5	ENSG00000070367.15	14	57200507	57268908	0.669477414656673	0.602171058798375	113	70
CLTCL1	ENSG00000070371.15	22	19179473	19291716	0.611997850484332	0.474408869878896	113	70
FGF22	ENSG00000070388.11	19	639895	644371	0.047462152862136	0.0137418899496107	113	70
FSTL3	ENSG00000070404.9	19	676365	683399	0.92993419867905	0.910141355127341	113	70
DGCR2	ENSG00000070413.19	22	19036282	19122454	0.422078594107046	0.17268905242782	113	70
RNF126	ENSG00000070423.17	19	647526	663277	0.596649955479809	0.530523005731478	113	70
MNT	ENSG00000070444.14	17	2384060	2401118	0.975924160856654	0.964834811592074	113	70
ZXDC	ENSG00000070476.14	3	126437601	126475919	0.0266464139898526	0.00528745988885587	113	70
JMJD6	ENSG00000070495.14	17	76712832	76726799	0.71444293417531	0.609834013748071	113	70
POLB	ENSG00000070501.11	8	42338454	42371808	0.798107494508368	0.720241470531292	113	70
WIPI1	ENSG00000070540.12	17	68425930	68457513	0.6290604364154	0.521773007720887	113	70
GBA2	ENSG00000070610.14	9	35737005	35749228	0.346567072082114	0.216228460190717	113	70
NDST1	ENSG00000070614.14	5	150485818	150558211	0.371911616877229	0.226079777894379	113	70
ASNS	ENSG00000070669.16	7	97852118	97872542	0.0979385676471045	0.038968733923097	113	70
AP3M2	ENSG00000070718.11	8	42152946	42171673	0.288088783631761	0.213769471829035	113	70
ST6GALNAC2	ENSG00000070731.10	17	76572637	76586956	0.157487448574371	0.0332750099142837	113	70
PABPC1	ENSG00000070756.15	8	100685816	100722809	0.524643587343415	0.411895897486145	113	70
TESK2	ENSG00000070759.16	1	45343976	45491166	0.198828359244756	0.148872083638092	113	70
CFAP20	ENSG00000070761.7	16	58113588	58129450	0.760198376279604	0.721192336673948	113	70
CSNK2A2	ENSG00000070770.8	16	58157907	58197920	0.291033372037328	0.192003378063987	113	70
PTPN21	ENSG00000070778.12	14	88465778	88554733	0.5246621292335	0.456611673860839	113	70
EIF2B3	ENSG00000070785.16	1	44850522	44986722	0.845900751372769	0.741527612750418	113	70
CAMK2A	ENSG00000070808.15	5	150219491	150290291	0.235826661158405	0.149862874019676	113	70
TCOF1	ENSG00000070814.17	5	150357639	150400308	0.858198816933986	0.831557964741273	113	70
CDC42	ENSG00000070831.15	1	22052627	22092946	0.475703350461652	0.300260333181772	113	70
OSBPL3	ENSG00000070882.12	7	24796539	24981634	0.338214287815421	0.22880811769659	113	70
RAD18	ENSG00000070950.9	3	8775402	8963773	0.0449985259373193	0.0116868962042224	113	70
ATP2B1	ENSG00000070961.15	12	89588049	89708831	0.148452686451646	0.0804476994495584	113	70
NCK2	ENSG00000071051.13	2	105744897	105894274	0.341983374147315	0.255756533076343	113	70
MAP4K4	ENSG00000071054.16	2	101696850	101894689	0.356392375593237	0.230514786236337	113	70
MGAT4A	ENSG00000071073.12	2	98619106	98731126	0.212123758483175	0.129827441842173	113	70
RPL31	ENSG00000071082.10	2	101002245	101024032	0.506462481217783	0.353062369441212	113	70
WDR1	ENSG00000071127.16	4	10074339	10116949	0.889363041210167	0.872741616524854	113	70
SNX13	ENSG00000071189.21	7	17790761	17940501	0.60839747372439	0.547271845207635	113	70
ARHGAP10	ENSG00000071205.11	4	147732063	148072780	0.43763133543935	0.207207661464319	113	70
RPS6KA2	ENSG00000071242.11	6	166409364	166906451	0.138760719127653	0.0595752542401182	113	70
ING3	ENSG00000071243.15	7	120950749	120977216	0.0818061279622218	0.0250221781539256	113	70
VASH1	ENSG00000071246.10	14	76762189	76783015	0.702882288664534	0.62739359517459	113	70
LMCD1	ENSG00000071282.11	3	8501707	8574673	0.15215102207203	0.0417407650270414	113	70
WBSCR22	ENSG00000071462.11	7	73683568	73705149	0.137249006386153	0.0385923038480764	113	70
SEL1L	ENSG00000071537.13	14	81471549	81533861	0.943974947803838	0.9240123996995	113	70
TRIP13	ENSG00000071539.13	5	892825	919357	0.424749636115717	0.29524489158248	113	70
TCF3	ENSG00000071564.14	19	1609290	1652605	0.912917861658638	0.894872312044063	113	70
TRIB2	ENSG00000071575.11	2	12716889	12742734	0.16000557676802	0.0491865770028259	113	70
DAZAP1	ENSG00000071626.16	19	1407569	1435687	0.601957855549991	0.49772598342659	113	70
MBD3	ENSG00000071655.17	19	1573596	1592801	0.50806845114999	0.417329799718075	113	70
HLTF	ENSG00000071794.15	3	149030127	149086554	0.383957406162993	0.261058491968687	113	70
CPSF1	ENSG00000071894.16	8	144393243	144409349	0.0272421031660934	0.00465093106772394	113	70
CYBRD1	ENSG00000071967.11	2	171522247	171558133	0.0190750847210894	0.000311789705163042	113	70
PDCD2	ENSG00000071994.10	6	170575295	170584692	0.10424233082954	0.0432666353760649	113	70
RDH11	ENSG00000072042.12	14	67676801	67695814	0.694498697474242	0.624939153094802	113	70
PRKACA	ENSG00000072062.13	19	14091688	14118084	0.9837398880203	0.978744397686091	113	70
ADGRL1	ENSG00000072071.16	19	14147743	14206187	0.303581730451151	0.0968679342643917	113	70
ACTN1	ENSG00000072110.13	14	68874143	68979440	0.969529457187752	0.959577532385322	113	70
ZFYVE26	ENSG00000072121.15	14	67746520	67816589	0.81340434342434	0.751211222237267	113	70
EPN2	ENSG00000072134.15	17	19215615	19336715	0.188025776329349	0.0875878819828509	113	70
PTPN18	ENSG00000072135.12	2	130356007	130375409	0.0970789407158754	0.0523887111558341	113	70
LIMS2	ENSG00000072163.19	2	127638381	127681786	0.91941116258843	0.902357388296963	113	70
ASIC4	ENSG00000072182.12	2	219514330	219538772	0.876406874153822	0.851664801082398	113	70
SPEG	ENSG00000072195.14	2	219434846	219498287	0.939004902333237	0.914172718555855	113	70
LNX1	ENSG00000072201.13	4	53459301	53701405	0.48832449953993	0.386844246821687	113	70
ALDH3A2	ENSG00000072210.18	17	19648136	19677598	0.728770441395363	0.664520388320682	113	70
TFRC	ENSG00000072274.12	3	196027183	196082189	0.991856284214008	0.989688149818115	113	70
SREBF1	ENSG00000072310.16	17	17811454	17837002	0.088256843059181	0.0360589465202667	113	70
AFF4	ENSG00000072364.12	5	132875379	132963634	0.155588842586037	0.0753442080011707	113	70
UBE2D1	ENSG00000072401.14	10	58334975	58370753	0.365921624518607	0.205449476486844	113	70
MPP5	ENSG00000072415.8	14	67241109	67335819	0.394809993993112	0.260785264622835	113	70
RHOBTB1	ENSG00000072422.16	10	60869438	61001440	0.751717425255917	0.678142414145123	113	70
MARK2	ENSG00000072518.20	11	63838928	63911019	0.0936115785912604	0.0381534505703965	113	70
HMMR	ENSG00000072571.19	5	163460203	163491945	0.365768969719034	0.25476671942696	113	70
CHFR	ENSG00000072609.17	12	132832357	132909186	0.203881698675426	0.119237577556253	113	70
P4HA2	ENSG00000072682.18	5	132191838	132295315	0.792030855448219	0.743309566287064	113	70
FCGR2B	ENSG00000072694.20	1	161663147	161678654	0.147713407315511	0.0708502277379203	113	70
NFATC3	ENSG00000072736.18	16	68084751	68221284	0.124037480202581	0.0441824705345854	113	70
TRNT1	ENSG00000072756.16	3	3126916	3149233	0.354469034257387	0.215075602455449	113	70
ACADVL	ENSG00000072778.19	17	7217716	7225273	0.015291959362705	0.00259983786781212	113	70
STK10	ENSG00000072786.12	5	172042073	172188386	0.162979357313279	0.0988427999657352	113	70
FBXW11	ENSG00000072803.17	5	171861549	172006873	0.487731497525283	0.351342781487299	113	70
ACAP1	ENSG00000072818.11	17	7336529	7351478	0.893314006211157	0.844801829790515	113	70
CRMP1	ENSG00000072832.14	4	5748084	5893058	0.0434581891891317	0.0194768389323056	113	70
EVC	ENSG00000072840.12	4	5711197	5814305	0.968852011292125	0.957070330777436	113	70
DERL2	ENSG00000072849.10	17	5471251	5486811	0.74806230503802	0.666617938585326	113	70
SIDT1	ENSG00000072858.10	3	113532296	113629578	0.00634326378232774	0.00103174254133932	113	70
NDE1	ENSG00000072864.14	16	15643267	15726353	0.361029121501924	0.143980783204448	113	70
MRVI1	ENSG00000072952.18	11	10573091	10693988	0.055645535434175	0.0260564226400825	113	70
TMEM38A	ENSG00000072954.6	19	16661127	16690029	0.277698791532608	0.210472048036317	113	70
AP1M1	ENSG00000072958.8	19	16197578	16245907	0.81682074255497	0.693608011504932	113	70
PVR	ENSG00000073008.14	19	44643798	44663583	0.791911280286931	0.742049753179422	113	70
XRCC1	ENSG00000073050.11	19	43543040	43580473	0.409481695032919	0.296054567364696	113	70
SCARB1	ENSG00000073060.15	12	124776856	124882668	0.770944654456982	0.701949461756833	113	70
CYP2W1	ENSG00000073067.13	7	983199	989640	0.148296994190572	0.0692510130963905	113	70
MCM2	ENSG00000073111.13	3	127598252	127622436	0.699490180650017	0.605121718481474	113	70
PANX2	ENSG00000073150.13	22	50170731	50180294	0.0304972936682879	0.00904371708838291	113	70
SELENOO	ENSG00000073169.13	22	50200979	50217616	0.250262948504859	0.085832386557749	113	70
TP63	ENSG00000073282.12	3	189631427	189897279	0.737115578553323	0.690947072497971	113	70
ALPK1	ENSG00000073331.17	4	112285509	112442606	0.415108137930228	0.326474166642767	113	70
LLGL2	ENSG00000073350.13	17	75525080	75575208	0.118105908527807	0.0231769092909826	113	70
PDE8A	ENSG00000073417.14	15	84980440	85139145	0.143455956954047	0.0500191913812367	113	70
NLE1	ENSG00000073536.17	17	35128753	35142315	0.659064855021715	0.569569468166196	113	70
SDHA	ENSG00000073578.16	5	218241	256700	0.927862746080995	0.913190750004243	113	70
SMARCE1	ENSG00000073584.18	17	40624962	40648299	0.021977284673274	0.00800585611606601	113	70
FNDC8	ENSG00000073598.5	17	35121579	35127417	0.049172413014412	0.014648895416052	113	70
GSDMB	ENSG00000073605.18	17	39904595	39918650	0.667413547780501	0.449952360467834	113	70
KDM5A	ENSG00000073614.12	12	280129	389272	0.955538901419746	0.946682861715405	113	70
ADAM11	ENSG00000073670.13	17	44759031	44781846	0.401813124854404	0.188024480938132	113	70
PPP2R3A	ENSG00000073711.10	3	135965673	136147891	0.502317369426049	0.448411045297398	113	70
FERMT2	ENSG00000073712.14	14	52857268	52952435	0.362494941361056	0.213869512563825	113	70
DHRS9	ENSG00000073737.16	2	169064789	169096167	0.0627058214686994	0.00652508333186936	113	70
PTGS2	ENSG00000073756.11	1	186671791	186680427	0.346329275834219	0.249592552793036	113	70
IGF2BP2	ENSG00000073792.15	3	185643739	185825056	0.946577088516818	0.93257974162138	113	70
MAP3K13	ENSG00000073803.13	3	185282941	185489097	0.669061721686498	0.597401325932136	113	70
ST6GAL1	ENSG00000073849.14	3	186930485	187078553	0.95879054262427	0.94654317067356	113	70
TBX21	ENSG00000073861.2	17	47733244	47746119	0.0128804316203607	0.000128885306538322	113	70
FRY	ENSG00000073910.19	13	32031300	32299122	0.0185162602659963	0.00182182948572625	113	70
PICALM	ENSG00000073921.17	11	85957684	86069882	0.227234207751687	0.137763002083181	113	70
NSF	ENSG00000073969.18	17	46590669	46757464	0.829453732021489	0.779414092893198	113	70
CLASP1	ENSG00000074054.17	2	121337776	121649587	0.315705807091709	0.182675695803317	113	70
MRPS34	ENSG00000074071.14	16	1771890	1773155	0.0314824662782744	0.00786079577498612	113	70
NOTCH3	ENSG00000074181.8	19	15159038	15200981	0.656285178719253	0.530036926511237	113	70
CLNS1A	ENSG00000074201.8	11	77514936	77637805	0.0637766458919528	0.0200773228488789	113	70
PPP2R2C	ENSG00000074211.13	4	6320578	6563600	0.294446630457895	0.124022598390294	113	70
TEAD2	ENSG00000074219.13	19	49340861	49362457	0.0735654282816319	0.036272600539764	113	70
EED	ENSG00000074266.19	11	86244544	86278813	0.400246978505315	0.28875863910259	113	70
SNCB	ENSG00000074317.10	5	176620084	176630556	0.0979334405629035	0.0482428665499805	113	70
TSG101	ENSG00000074319.12	11	18468336	18527232	0.231259296507673	0.165000529647011	113	70
NCBP3	ENSG00000074356.16	17	3802165	3846251	0.797743643931258	0.736238993270883	113	70
ATP2A3	ENSG00000074370.17	17	3923870	3964464	0.820986130791209	0.803524767439167	113	70
CA12	ENSG00000074410.13	15	63321378	63382161	0.0194533742048751	0.00225243495885971	113	70
MGLL	ENSG00000074416.13	3	127689062	127823250	0.0378337927856023	0.0135039193812743	113	70
NTN4	ENSG00000074527.11	12	95657807	95791152	0.0805034212804563	0.0168785280104987	113	70
BCS1L	ENSG00000074582.12	2	218658898	218663443	0.705281011149827	0.495677379931714	113	70
DPP8	ENSG00000074603.18	15	65442463	65517704	0.553343395927457	0.420922713478891	113	70
SLC24A1	ENSG00000074621.13	15	65611378	65656260	0.139589335033555	0.0688221248576927	113	70
ZNF532	ENSG00000074657.13	18	58862600	58986480	0.282949539539748	0.209393836897393	113	70
SCARF1	ENSG00000074660.15	17	1633858	1645747	0.371266709494916	0.286626161224711	113	70
LMAN1	ENSG00000074695.5	18	59327823	59359962	0.401564393280701	0.156322094638726	113	70
HACD3	ENSG00000074696.12	15	65530418	65578352	0.514655065241385	0.426031966475869	113	70
IPCEF1	ENSG00000074706.13	6	154154496	154356792	0.537227966281136	0.388629006453233	113	70
ZZEF1	ENSG00000074755.14	17	4004445	4143020	0.417916401797427	0.229188262121661	113	70
ENO1	ENSG00000074800.13	1	8861002	8879249	0.413127230712376	0.23041464052425	113	70
MYDGF	ENSG00000074842.7	19	4657545	4670370	0.00883543207116402	0.000901866879700943	113	70
ANO8	ENSG00000074855.10	19	17323302	17334829	0.698938310405434	0.600733095555695	113	70
TUBE1	ENSG00000074935.13	6	112070970	112087513	0.493363074007657	0.430116081111711	113	70
ARHGEF10L	ENSG00000074964.16	1	17539835	17697869	0.214560202992825	0.125430289722673	113	70
TXK	ENSG00000074966.10	4	48066393	48134256	0.588067274463589	0.54639045520632	113	70
KCNQ2	ENSG00000075043.18	20	63400210	63472677	0.345947227810509	0.209371990166	113	70
TACR2	ENSG00000075073.14	10	69403903	69416867	0.323851731321004	0.195685352401606	113	70
ACTR6	ENSG00000075089.9	12	100199122	100241865	0.542733008854599	0.478277804604361	113	70
TIPIN	ENSG00000075131.9	15	66336206	66386746	0.317552506742441	0.186260299274109	113	70
SRI	ENSG00000075142.13	7	88205118	88226993	0.209409502124192	0.0981767969819468	113	70
EIF4G3	ENSG00000075151.20	1	20806292	21176888	0.575713000890591	0.453564811142228	113	70
NUP37	ENSG00000075188.8	12	102073103	102120124	0.0484618082112694	0.0280513655458802	113	70
GTSE1	ENSG00000075218.18	22	46296741	46330810	0.614025887219904	0.51469697682144	113	70
SEMA3C	ENSG00000075223.13	7	80742538	80922359	0.0423832808114097	0.0039770156660163	113	70
TTC38	ENSG00000075234.16	22	46267961	46294008	0.202590973044865	0.0993862745848544	113	70
ACAT1	ENSG00000075239.13	11	108121751	108147776	0.0221355869085675	0.00784521670859147	113	70
GRAMD4	ENSG00000075240.16	22	46576012	46679790	0.444260724656198	0.309956285246297	113	70
CELSR1	ENSG00000075275.16	22	46360834	46537170	0.695983901250907	0.607928998490239	113	70
WNT8B	ENSG00000075290.7	10	100463041	100483744	0.584825760216082	0.400691666085703	113	70
ZNF638	ENSG00000075292.18	2	71276561	71435069	0.492129398923478	0.421309741314765	113	70
SLC25A40	ENSG00000075303.12	7	87833568	87876215	0.418160116961111	0.340456409362051	113	70
TIMM21	ENSG00000075336.11	18	74148511	74160530	0.135302433786691	0.0410856296547974	113	70
ADD2	ENSG00000075340.22	2	70607618	70768225	0.183594579107274	0.0664996003186777	113	70
RASAL2	ENSG00000075391.16	1	178094141	178484147	0.915830865333723	0.88490930158618	113	70
VPS9D1	ENSG00000075399.13	16	89707134	89720984	0.932238779658326	0.903881263202967	113	70
ZNF37A	ENSG00000075407.18	10	38094334	38150293	0.0325836171580392	0.000435669454208968	113	70
MARK3	ENSG00000075413.17	14	103385392	103503831	0.0505956932244235	0.0135239877959024	113	70
SLC25A3	ENSG00000075415.12	12	98593591	98606379	0.193354520328728	0.103596367996381	113	70
FNDC3B	ENSG00000075420.12	3	172039628	172401665	0.283991044914139	0.222162383790413	113	70
FOSL2	ENSG00000075426.11	2	28392448	28417312	0.142556273385662	0.0513386534373962	113	70
CACNG4	ENSG00000075461.5	17	66964910	67033398	0.372778539458076	0.314484313157109	113	70
FRYL	ENSG00000075539.13	4	48497361	48780322	0.085112341728575	0.0278054279099214	113	70
TMEM131	ENSG00000075568.16	2	97756340	97995891	0.0818456131275211	0.0187924310398571	113	70
FSCN1	ENSG00000075618.17	7	5592823	5606655	0.907852515452598	0.886025398227751	113	70
ACTB	ENSG00000075624.13	7	5527151	5563784	0.22789141486203	0.166633315488323	113	70
MOCOS	ENSG00000075643.5	18	36187519	36272157	0.413573922581959	0.323729040468749	113	70
PLD1	ENSG00000075651.15	3	171600405	171810950	0.390378147080081	0.208287730195228	113	70
WDR62	ENSG00000075702.16	19	36054881	36105106	0.156401065077514	0.0734413276482263	113	70
DLG1	ENSG00000075711.20	3	197042560	197299300	0.551506419156852	0.43970232444898	113	70
RAB7A	ENSG00000075785.12	3	128726122	128814796	0.149601294017071	0.0975241213868444	113	70
BCAP29	ENSG00000075790.10	7	107580058	107623317	0.0348939653882797	0.010462945248055	113	70
SEC31B	ENSG00000075826.16	10	100486642	100519864	0.0131631500176003	0.00171901377305088	113	70
SART3	ENSG00000075856.11	12	108522580	108561400	0.712533364036885	0.641657202439404	113	70
ARHGAP15	ENSG00000075884.13	2	143091362	143768352	0.886862329508464	0.846203576473977	113	70
TUBA3D	ENSG00000075886.10	2	131476093	131482934	0.767503049942272	0.719440240642121	113	70
EXOSC7	ENSG00000075914.12	3	44975241	45012668	0.50642516849824	0.436710068715788	113	70
KIFAP3	ENSG00000075945.12	1	169921326	170085208	0.585767090157809	0.482110344907809	113	70
MKRN2	ENSG00000075975.15	3	12557014	12583600	0.448537028016235	0.356263141964396	113	70
MCM6	ENSG00000076003.4	2	135839626	135876426	0.806895866984233	0.754931099709914	113	70
REXO2	ENSG00000076043.9	11	114439386	114450279	0.264243642541194	0.197460369279834	113	70
RBM7	ENSG00000076053.10	11	114400512	114414203	0.0232268492668865	0.00230277506800456	113	70
RBMS2	ENSG00000076067.12	12	56521929	56595595	0.349916692408854	0.252623329211206	113	70
BAZ2A	ENSG00000076108.11	12	56596197	56636816	0.851148337538367	0.794571290576205	113	70
PTPN23	ENSG00000076201.14	3	47381011	47413441	7.69177696095955e-05	2.0106169647156e-07	113	70
MLH1	ENSG00000076242.14	3	36993332	37050918	0.0383791963750945	0.00117441828353085	113	70
UNG	ENSG00000076248.10	12	109097574	109110992	0.846758848328064	0.794914465283307	113	70
FMO4	ENSG00000076258.9	1	171314208	171342084	0.48079456032513	0.380357976801494	113	70
KLHL20	ENSG00000076321.10	1	173714941	173786702	0.988937204497174	0.984221693051138	113	70
RGS11	ENSG00000076344.15	16	268301	275940	0.160029445874389	0.0480831345328808	113	70
SLC46A1	ENSG00000076351.12	17	28394756	28407197	0.211554474947765	0.113470115168247	113	70
PLXNA2	ENSG00000076356.6	1	208022242	208244320	0.36411962202453	0.250828187336029	113	70
SPAG5	ENSG00000076382.16	17	28577574	28598635	0.0924581334030223	0.0158151278944138	113	70
ANKRD13A	ENSG00000076513.16	12	109999186	110039763	0.96071342875271	0.944449955382561	113	70
TPD52	ENSG00000076554.15	8	80034745	80231232	0.0361942503686003	0.00268025727230918	113	70
ACACB	ENSG00000076555.15	12	109116595	109268226	0.364528818369289	0.28668341182981	113	70
TRAF4	ENSG00000076604.14	17	28743984	28750958	0.856808738270258	0.81804068131246	113	70
PAG1	ENSG00000076641.4	8	80967810	81112068	0.795177090668885	0.743622326065837	113	70
GPATCH1	ENSG00000076650.6	19	33080880	33130542	0.0584544895556423	0.0137090188882122	113	70
ICAM3	ENSG00000076662.9	19	10338682	10339823	0.416491231325908	0.216238998779135	113	70
NT5C2	ENSG00000076685.18	10	103090611	103193306	0.915761171436942	0.891678399462817	113	70
MCAM	ENSG00000076706.16	11	119308529	119321521	0.214257168125431	0.0774901931508878	113	70
CAMSAP3	ENSG00000076826.9	19	7595902	7618304	0.569607347983406	0.470304160164555	113	70
RAP1GAP	ENSG00000076864.19	1	21596215	21669363	0.885307975587202	0.854366881105857	113	70
XAB2	ENSG00000076924.11	19	7619525	7629565	0.333995322313593	0.200608716246215	113	70
ARHGEF1	ENSG00000076928.17	19	41883161	41930150	0.439079410605039	0.32750852219922	113	70
STXBP2	ENSG00000076944.15	19	7636991	7647873	0.794462862224386	0.730192660209595	113	70
MAP2K7	ENSG00000076984.17	19	7903843	7914478	0.792898707153129	0.762286538063311	113	70
NMRK2	ENSG00000077009.13	19	3933103	3942416	0.248483115616105	0.135733657918228	113	70
DGKD	ENSG00000077044.10	2	233354507	233472104	0.867266919362604	0.807544912775799	113	70
CTTNBP2	ENSG00000077063.10	7	117710702	117874139	0.222655444074882	0.128635395738597	113	70
RARB	ENSG00000077092.18	3	25174332	25597904	0.232647990253868	0.115293295441488	113	70
TOP2B	ENSG00000077097.15	3	25597933	25664499	0.724569431067072	0.682949998661645	113	70
TM9SF3	ENSG00000077147.14	10	96518109	96587452	0.467405176673638	0.290830319835051	113	70
NFKB2	ENSG00000077150.18	10	102394110	102402529	0.411048339222839	0.202296943756242	113	70
UBE2T	ENSG00000077152.9	1	202331657	202341980	0.263065945609232	0.157674051820819	113	70
PPP1R12B	ENSG00000077157.21	1	202348699	202590595	0.35844148051748	0.221066013307744	113	70
DNAJC10	ENSG00000077232.17	2	182716041	182794464	0.21158211637162	0.113805618109976	113	70
GTF3C1	ENSG00000077235.17	16	27459555	27549913	0.53110180889589	0.443248771551894	113	70
IL4R	ENSG00000077238.13	16	27314102	27364778	0.404235027325768	0.287166484572495	113	70
USP33	ENSG00000077254.14	1	77695987	77759852	0.0357216676151607	0.0137550369774224	113	70
SNRPA	ENSG00000077312.8	19	40750637	40765389	0.0110059230793049	0.000168568961655714	113	70
SPAG6	ENSG00000077327.15	10	22345445	22454224	0.199717826611471	0.0657429102416673	113	70
EXOSC5	ENSG00000077348.8	19	41386374	41397459	0.0802222504847852	0.0238295819932096	113	70
DYNC1I2	ENSG00000077380.15	2	171687409	171748420	0.114412138183617	0.0546619619598985	113	70
APBB1IP	ENSG00000077420.15	10	26438203	26567803	0.0656419352603761	0.0248119430580165	113	70
LRCH4	ENSG00000077454.15	7	100574011	100586153	0.162412807286549	0.056910052654999	113	70
FAM76B	ENSG00000077458.12	11	95768942	95790409	0.146911554055969	0.0692460553426681	113	70
SIRT6	ENSG00000077463.14	19	4174109	4182604	0.0609587743276588	0.0143034202348084	113	70
POLD3	ENSG00000077514.8	11	74592530	74669117	0.629060388425982	0.557384273644722	113	70
ACTN2	ENSG00000077522.12	1	236686454	236764631	0.0294617807280083	0.00445170631013825	113	70
CAPZB	ENSG00000077549.17	1	19338776	19485539	0.0878963373640687	0.039169113150549	113	70
GPR137B	ENSG00000077585.13	1	236142505	236221865	0.0543060495538471	0.036412144862805	113	70
NAALAD2	ENSG00000077616.10	11	90131515	90192894	0.184917438016229	0.102709299218766	113	70
JADE1	ENSG00000077684.15	4	128809623	128875224	0.0418586819575025	0.00647800658693235	113	70
FGFR1	ENSG00000077782.19	8	38411138	38468834	0.198023498859823	0.104195767731515	113	70
FBLN1	ENSG00000077942.18	22	45502238	45601135	0.772494790276252	0.706827182929374	113	70
ITGA8	ENSG00000077943.7	10	15513949	15720125	0.51988150350323	0.419939768004183	113	70
CST7	ENSG00000077984.5	20	24949230	24959928	0.0359450281562401	0.00514394208657767	113	70
MAP2	ENSG00000078018.19	2	209424058	209734118	0.98821201623374	0.983431519747272	113	70
PIAS2	ENSG00000078043.15	18	46803224	46920148	0.135033212094418	0.0144674548105738	113	70
AMPH	ENSG00000078053.16	7	38383704	38631567	0.65839421106386	0.604930928893094	113	70
MCCC1	ENSG00000078070.12	3	183015218	183116075	0.262819122558371	0.142731566972541	113	70
LAMP3	ENSG00000078081.7	3	183122213	183163839	0.866283260626153	0.824929064143649	113	70
FAP	ENSG00000078098.13	2	162173723	162245151	0.50486766949675	0.389123701674488	113	70
NEBL	ENSG00000078114.18	10	20779973	21174187	0.425702672710073	0.281812121758497	113	70
ACER3	ENSG00000078124.11	11	76860867	77026797	0.0605719740268529	0.00772806518756488	113	70
UBE2K	ENSG00000078140.13	4	39698044	39782792	0.0667342418081731	0.0147110900850394	113	70
PIK3C3	ENSG00000078142.12	18	41955206	42087830	0.921403701964732	0.905079623491895	113	70
N4BP2	ENSG00000078177.13	4	40056826	40158252	0.890298680272797	0.849689101758636	113	70
TIGAR	ENSG00000078237.6	12	4307763	4354593	0.0278676648227308	0.00332686805837996	113	70
TULP3	ENSG00000078246.16	12	2890887	2941140	0.00664482653324662	4.13571401041378e-05	113	70
SYNJ2	ENSG00000078269.14	6	157981887	158099176	0.522189074042216	0.331788816942427	113	70
PPP2R5C	ENSG00000078304.19	14	101761798	101927989	0.440362811825256	0.296946743178441	113	70
GNB1	ENSG00000078369.17	1	1785285	1891117	0.247014521580411	0.0954615360742777	113	70
EDN1	ENSG00000078401.6	6	12290363	12297194	0.142254606576726	0.0488634836549025	113	70
MLLT10	ENSG00000078403.16	10	21524675	21743630	0.541092119110667	0.441694711007324	113	70
ZCWPW1	ENSG00000078487.17	7	100400853	100428792	0.102527387965962	0.0313709054926135	113	70
NRDC	ENSG00000078618.21	1	51789191	51878937	0.538975202647139	0.464398219758066	113	70
VDAC3	ENSG00000078668.13	8	42391624	42405897	0.514232376910992	0.246766518547036	113	70
PCM1	ENSG00000078674.17	8	17922840	18029944	0.000656959160873315	0.000160863587211932	113	70
TNRC6C	ENSG00000078687.17	17	77959240	78108835	0.611304353589084	0.521035301698223	113	70
CBFA2T2	ENSG00000078699.21	20	33490075	33650036	0.00991286384692099	0.000821024372804467	113	70
ITCH	ENSG00000078747.14	20	34363235	34511393	0.0887011927615174	0.0231040603428518	113	70
PKD2L2	ENSG00000078795.16	5	137887968	137942747	0.572059397089448	0.49228406868423	113	70
TP53INP2	ENSG00000078804.12	20	34704290	34713439	0.321736848280199	0.199307664189495	113	70
SDF4	ENSG00000078808.16	1	1216908	1232031	0.590006924940354	0.4809150785188	113	70
MYH7B	ENSG00000078814.15	20	34975403	35002403	0.161389054453431	0.0369872857645885	113	70
BPIFB2	ENSG00000078898.6	20	33007600	33023709	0.442107693159528	0.284162262184476	113	70
TP73	ENSG00000078900.14	1	3652520	3735600	0.803795773437549	0.730964944708097	113	70
TOLLIP	ENSG00000078902.15	11	1274371	1309654	0.613839184777705	0.512832699495626	113	70
UBE2D4	ENSG00000078967.12	7	43926438	43956136	0.996107226455633	0.995164034784611	113	70
CLUL1	ENSG00000079101.16	18	596988	650228	0.088735003952825	0.00458788003788392	113	70
THOC1	ENSG00000079134.11	18	214630	268050	0.171656194421476	0.0710617632577683	113	70
FKBP7	ENSG00000079150.17	2	178463664	178478600	0.609047456173165	0.567021439931396	113	70
OSBPL6	ENSG00000079156.16	2	178194481	178402891	0.295132392180229	0.150378912683113	113	70
SLC1A3	ENSG00000079215.13	5	36606355	36688334	0.969954056840261	0.964511552786813	113	70
XRCC5	ENSG00000079246.15	2	216107464	216206303	0.0106991900773502	0.00516453857290814	113	70
LXN	ENSG00000079257.7	3	158645822	158672693	0.882802064377432	0.861741483544397	113	70
SP140	ENSG00000079263.18	2	230203624	230313215	0.156962761051102	0.107178980926046	113	70
MKNK1	ENSG00000079277.19	1	46557408	46604294	0.477210689489138	0.389735780432582	113	70
TNS1	ENSG00000079308.16	2	217799789	218002995	0.655259340639378	0.590379594029399	113	70
REXO1	ENSG00000079313.13	19	1815246	1848463	0.892048337495671	0.857058601011809	113	70
SAR1A	ENSG00000079332.14	10	70147289	70170523	0.00283974233355955	0.000122181558921192	113	70
CDC14A	ENSG00000079335.18	1	100351734	100520277	0.41686017687043	0.216166511146828	113	70
RAPGEF3	ENSG00000079337.15	12	47734367	47771040	0.0489494474924001	0.0143669293529395	113	70
CEACAM1	ENSG00000079385.21	19	42507304	42561234	0.0271430052449243	0.00400699810943531	113	70
SENP1	ENSG00000079387.13	12	48042898	48105834	0.573646426348684	0.425379682637332	113	70
DUSP13	ENSG00000079393.20	10	75094432	75109221	0.504724850356156	0.353815367653418	113	70
CIC	ENSG00000079432.7	19	42268537	42295797	0.222377325175707	0.133398671789657	113	70
LIPE	ENSG00000079435.9	19	42401507	42427426	0.962907314737372	0.949815999982798	113	70
FDFT1	ENSG00000079459.12	8	11795573	11839309	0.908249785994337	0.874612210659661	113	70
PAFAH1B3	ENSG00000079462.7	19	42297033	42303546	0.731017215194574	0.678748216049837	113	70
KIF22	ENSG00000079616.12	16	29790719	29805385	0.257691787477273	0.0541925230848865	113	70
CARMIL1	ENSG00000079691.17	6	25279078	25620530	0.1326021032257	0.0475934478916622	113	70
PGM1	ENSG00000079739.15	1	63593276	63660245	0.779781299434314	0.733038977894828	113	70
DDX1	ENSG00000079785.14	2	15591178	15631111	0.153919015558633	0.109853515542256	113	70
DNM2	ENSG00000079805.16	19	10718079	10833488	0.103703969013657	0.0500775603317123	113	70
EPB41L2	ENSG00000079819.18	6	130839347	131063322	0.00796538562740324	0.000786601059068162	113	70
MOXD1	ENSG00000079931.14	6	132296055	132401545	0.0191210365351504	0.000344946664676939	113	70
STX7	ENSG00000079950.13	6	132445867	132513198	0.236742818392727	0.152596459481808	113	70
RABL2B	ENSG00000079974.17	22	50767501	50783663	0.950812984963645	0.9384673540022	113	70
KEAP1	ENSG00000079999.13	19	10486120	10503741	0.432071374671578	0.349130781073209	113	70
DDX43	ENSG00000080007.7	6	73395134	73417569	0.0681054546040395	0.0184805036152457	113	70
SLC35C2	ENSG00000080189.14	20	46345980	46364458	0.459161870161313	0.358642925061695	113	70
CRYBG3	ENSG00000080200.9	3	97822040	97941306	0.247962167627191	0.123851173187126	113	70
RFX3	ENSG00000080298.15	9	3218297	3526004	0.0855488411788798	0.0117457341286767	113	70
RIF1	ENSG00000080345.17	2	151409883	151508004	0.365930940230206	0.178018435673182	113	70
RAB21	ENSG00000080371.5	12	71754874	71800285	0.303330442715548	0.205939221219708	113	70
SLC4A4	ENSG00000080493.15	4	71186757	71572087	0.0612285652596407	0.0135866378204534	113	70
SMARCA2	ENSG00000080503.22	9	1980290	2193624	0.726181545882676	0.6448721510304	113	70
SESN1	ENSG00000080546.13	6	108986437	109094819	0.968468057161762	0.958724330904206	113	70
COL5A3	ENSG00000080573.6	19	9959561	10010471	0.590517790385131	0.457156101416257	113	70
SRCAP	ENSG00000080603.16	16	30699141	30741409	0.0456168382349157	0.00878074283101946	113	70
PUM3	ENSG00000080608.9	9	2720469	2844241	0.645110128087519	0.555319698152215	113	70
CPB2	ENSG00000080618.13	13	46053186	46105076	0.811902070894186	0.796131101766134	113	70
CHRNA3	ENSG00000080644.15	15	78593052	78621295	0.833028860600822	0.768681701168858	113	70
KCNN2	ENSG00000080709.14	5	114360945	114496500	0.318486200845765	0.19708800902167	113	70
CNOT4	ENSG00000080802.18	7	135361795	135510127	0.246854612853621	0.119605702331231	113	70
PSEN1	ENSG00000080815.18	14	73136418	73223691	0.915625901404597	0.892809062425016	113	70
CPOX	ENSG00000080819.6	3	98521132	98593723	0.389797831309683	0.291617605644166	113	70
CLDND1	ENSG00000080822.16	3	98500840	98523066	0.061016244252469	0.0246896942226266	113	70
MOK	ENSG00000080823.22	14	102224500	102305200	0.467944756755977	0.330781829907713	113	70
HSP90AA1	ENSG00000080824.18	14	102080738	102139502	0.925656032247569	0.913806582274214	113	70
RBL1	ENSG00000080839.11	20	36996349	37095784	0.829663764489465	0.78792160976608	113	70
DLGAP4	ENSG00000080845.17	20	36306336	36528637	0.396988542937649	0.255975889747531	113	70
IGSF9B	ENSG00000080854.14	11	133908564	133956985	0.483357128582521	0.374819673657066	113	70
AP4E1	ENSG00000081014.10	15	50908672	51005900	0.738547140323438	0.681020012162447	113	70
RSBN1	ENSG00000081019.13	1	113761832	113812378	0.696207830094872	0.661655046648297	113	70
MAGI3	ENSG00000081026.18	1	113390749	113685923	0.533857800951022	0.397454154791008	113	70
CXCL2	ENSG00000081041.8	4	74097035	74099293	0.742568891455505	0.604937658140777	113	70
COL4A4	ENSG00000081052.11	2	227002711	227164113	0.00853113973710622	0.000516905481191852	113	70
TCF7	ENSG00000081059.19	5	134114711	134148229	0.28197035165551	0.136660543265768	113	70
OSTM1	ENSG00000081087.14	6	108041409	108165854	0.304627716883166	0.183375173920111	113	70
IMPG2	ENSG00000081148.11	3	101222546	101320560	0.770046727748919	0.733012507934848	113	70
PCNP	ENSG00000081154.11	3	101574095	101594437	0.959519414341643	0.950300953464993	113	70
EXD2	ENSG00000081177.18	14	69191511	69244020	0.887410795641491	0.839441947209221	113	70
ARG2	ENSG00000081181.7	14	67619798	67651720	0.820645372486228	0.760442304247768	113	70
MEF2C	ENSG00000081189.15	5	88717117	88904257	0.947830063463244	0.93098858387169	113	70
PTPRC	ENSG00000081237.18	1	198638671	198757283	0.225738083011859	0.158109300351542	113	70
PKP1	ENSG00000081277.12	1	201283452	201332993	0.49129189096347	0.313638765427226	113	70
UBA5	ENSG00000081307.12	3	132654446	132678097	0.0637222783357084	0.0251500064564078	113	70
STK17B	ENSG00000081320.10	2	196133566	196176503	0.245793171889166	0.10992898160064	113	70
CDC14B	ENSG00000081377.16	9	96491337	96619830	0.558323960685916	0.476654516363993	113	70
ZNF510	ENSG00000081386.12	9	96755865	96778129	0.0925825406808732	0.0637994980130932	113	70
ZNF506	ENSG00000081665.13	19	19785839	19821751	0.553534980639158	0.412577235786912	113	70
JMJD4	ENSG00000081692.12	1	227731189	227734816	0.98917905429802	0.986677668113912	113	70
DUSP12	ENSG00000081721.11	1	161749758	161757238	0.326750538144303	0.246736801005071	113	70
AACS	ENSG00000081760.16	12	125065379	125143320	0.857855654488148	0.830326204603148	113	70
KIAA0141	ENSG00000081791.8	5	141923808	141942047	0.812348007891123	0.769839692769166	113	70
CADPS2	ENSG00000081803.15	7	122318425	122886759	0.0111193256191526	0.000779545692305649	113	70
PCDHGA2	ENSG00000081853.14	5	141338760	141343302	0.352292057358528	0.22817209383323	113	70
HSPB11	ENSG00000081870.11	1	53916574	53945929	0.696701136968068	0.633594980394275	113	70
PHLPP1	ENSG00000081913.13	18	62715450	62980433	0.0301726442530678	0.00407802250149879	113	70
ATP8B1	ENSG00000081923.11	18	57646426	57803101	0.115213160378264	0.038289098025152	113	70
IL12RB2	ENSG00000081985.10	1	67307364	67396900	0.476666360865775	0.358521235847264	113	70
SMARCD3	ENSG00000082014.16	7	151238828	151277896	0.886943667947601	0.854969486131704	113	70
WDR70	ENSG00000082068.8	5	37379212	37753435	0.811785333437316	0.781075261726847	113	70
FYB	ENSG00000082074.15	5	39105236	39274528	0.408929915479744	0.264947945284219	113	70
STRADB	ENSG00000082146.12	2	201388002	201480846	0.181254550970611	0.0718264826707409	113	70
BZW1	ENSG00000082153.17	2	200810594	200827338	0.0587898204919526	0.0121539095696098	113	70
C1QTNF3	ENSG00000082196.20	5	34019448	34043832	0.443872734236262	0.273282392784281	113	70
ME2	ENSG00000082212.12	18	50878734	50954257	0.0224189424391041	0.00176588827497753	113	70
C5orf22	ENSG00000082213.17	5	31532266	31555058	0.310295279340756	0.163470713479513	113	70
CCNT2	ENSG00000082258.12	2	134918235	134959342	0.397863004641905	0.305568916279222	113	70
FAM135A	ENSG00000082269.16	6	70413063	70561174	0.904519600358122	0.865181635892653	113	70
COL19A1	ENSG00000082293.12	6	69866571	70209976	0.0320126364478897	0.00170950006658604	113	70
EPB41L3	ENSG00000082397.17	18	5392381	5630700	0.498564175210713	0.374942362315176	113	70
TRAF5	ENSG00000082512.14	1	211326615	211374946	0.205028634318117	0.118093387836564	113	70
MRPL22	ENSG00000082515.17	5	154941070	154969411	0.0541236762394316	0.00997845939186743	113	70
GEMIN5	ENSG00000082516.8	5	154887416	154938209	0.248318683654495	0.0642139961384689	113	70
NFE2L1	ENSG00000082641.15	17	48048329	48061487	0.243234705018277	0.156895452734737	113	70
GSK3B	ENSG00000082701.14	3	119821323	120094417	0.0585990280856	0.0132664134634367	113	70
ITGB5	ENSG00000082781.11	3	124761948	124901418	0.770225955581708	0.66847887587777	113	70
ERC1	ENSG00000082805.19	12	990609	1495933	0.723161545913164	0.639720793563302	113	70
XPO1	ENSG00000082898.16	2	61477849	61538626	0.0783305928010639	0.0437501025456588	113	70
RNF13	ENSG00000082996.19	3	149812708	149962139	0.44004609687808	0.303787428431705	113	70
PALB2	ENSG00000083093.9	16	23603160	23641310	0.441215291065689	0.360832151029206	113	70
DOPEY1	ENSG00000083097.14	6	83067666	83171350	0.188890854359687	0.043218929969168	113	70
LYRM2	ENSG00000083099.10	6	89568144	89638753	0.505893339576197	0.277672026040829	113	70
BCKDHB	ENSG00000083123.14	6	80106647	80346270	0.463330200364367	0.382179910328206	113	70
KAT6A	ENSG00000083168.9	8	41929479	42051990	0.230796922017427	0.152917544133046	113	70
ZCCHC6	ENSG00000083223.17	9	86287733	86354454	0.218397012055569	0.0947009761799007	113	70
ULK2	ENSG00000083290.19	17	19770830	19867936	0.535965366004788	0.372103836361219	113	70
TNPO1	ENSG00000083312.17	5	72816566	72916733	0.0430850680511455	0.00642763042965503	113	70
PLOD1	ENSG00000083444.16	1	11934205	11975538	0.114372200603842	0.0506282074545042	113	70
P2RX5	ENSG00000083454.21	17	3672199	3696404	0.749177991709641	0.69731854998525	113	70
ITGAE	ENSG00000083457.11	17	3714628	3801243	0.653839153779484	0.562443759180466	113	70
DIS3	ENSG00000083520.14	13	72752169	72782058	0.0642301168148682	0.00800477450072279	113	70
PIBF1	ENSG00000083535.15	13	72782097	73016461	0.319348633441156	0.142699528429392	113	70
TDRD3	ENSG00000083544.13	13	60396457	60573878	0.0181254756076112	0.00117753700275584	113	70
NUFIP1	ENSG00000083635.7	13	44939249	44989483	0.0273418838387551	0.000571333480939302	113	70
PDS5B	ENSG00000083642.18	13	32586427	32778019	0.154150125391083	0.0943239704589729	113	70
OXCT1	ENSG00000083720.12	5	41730065	41870519	0.499961754552027	0.355670142642677	113	70
CYLD	ENSG00000083799.17	16	50742050	50801935	0.961499602995047	0.945718020214419	113	70
SLC27A5	ENSG00000083807.9	19	58479512	58512065	0.846262203067474	0.806829520468825	113	70
ZNF324	ENSG00000083812.11	19	58467045	58474016	0.829832090319476	0.754720599988512	113	70
ZNF671	ENSG00000083814.13	19	57719751	57727624	0.181485904593435	0.0733134142187278	113	70
ZNF416	ENSG00000083817.8	19	57571566	57578098	0.916866502135582	0.887801245450978	113	70
ZNF586	ENSG00000083828.15	19	57769655	57819740	0.846113061944041	0.803495544215741	113	70
ZNF446	ENSG00000083838.15	19	58475764	58481230	0.199139129530257	0.0439134441941984	113	70
ZNF264	ENSG00000083844.10	19	57191500	57222846	0.628614580064079	0.542917389112341	113	70
RPS5	ENSG00000083845.8	19	58386400	58394806	0.316926152699023	0.210482405562152	113	70
FAT1	ENSG00000083857.13	4	186587783	186726722	0.0330365857136507	0.0067043651174358	113	70
YTHDC1	ENSG00000083896.12	4	68310387	68350089	0.354567875504762	0.234965106256027	113	70
CHMP2B	ENSG00000083937.8	3	87227271	87255548	0.229494291335892	0.135327506320796	113	70
SMAP2	ENSG00000084070.11	1	40344850	40423326	0.357218257775218	0.230558598100538	113	70
PPIE	ENSG00000084072.16	1	39692182	39763914	0.365265769526883	0.207686177502676	113	70
ZMPSTE24	ENSG00000084073.8	1	40258107	40294184	0.357504078609128	0.210171507596976	113	70
STARD7	ENSG00000084090.13	2	96184859	96208415	0.703693974156549	0.567276117968979	113	70
NOA1	ENSG00000084092.6	4	56963370	56978639	0.240950886887964	0.13226209467896	113	70
REST	ENSG00000084093.16	4	56907876	56935844	0.264752327875713	0.127302047582681	113	70
HAL	ENSG00000084110.10	12	95972662	95996365	0.151074245446017	0.081193384568643	113	70
SSH1	ENSG00000084112.14	12	108778272	108857590	0.483800784248447	0.39517810979696	113	70
GSTP1	ENSG00000084207.15	11	67583595	67586660	0.107286439094094	0.0688315788905924	113	70
APLP2	ENSG00000084234.16	11	130069837	130144811	0.48882122853355	0.372145178953421	113	70
FAM234B	ENSG00000084444.13	12	13044284	13142521	0.579376267054478	0.429649338510981	113	70
WBP11	ENSG00000084463.7	12	14784579	14803540	0.939605044056539	0.924862959758482	113	70
EIF3I	ENSG00000084623.11	1	32222019	32231604	0.0701340067135765	0.034853733582036	113	70
COL16A1	ENSG00000084636.17	1	31652247	31704319	0.0245921354008424	0.00277444680943933	113	70
TXLNA	ENSG00000084652.15	1	32179686	32198285	0.596637889838346	0.491507590042885	113	70
NCOA1	ENSG00000084676.15	2	24491914	24770702	0.205134118899213	0.0983669178142061	113	70
AGBL5	ENSG00000084693.15	2	27042364	27070471	0.506740535294344	0.390354265027689	113	70
EFR3B	ENSG00000084710.13	2	25042130	25159137	0.46164037999731	0.335800797622967	113	70
KIF3C	ENSG00000084731.14	2	25926596	25982749	0.400618791428157	0.277545692607004	113	70
RAB10	ENSG00000084733.10	2	26034110	26137454	0.114375339045665	0.0261197374708524	113	70
HADHA	ENSG00000084754.10	2	26190635	26244726	0.900948719130419	0.884007713937814	113	70
MAPRE3	ENSG00000084764.10	2	26970612	27027196	0.266314505881305	0.159499393809437	113	70
CAD	ENSG00000084774.13	2	27217390	27243943	0.619195339562616	0.560751141147431	113	70
CD59	ENSG00000085063.14	11	33702668	33736445	0.570582754159891	0.481989841666057	113	70
CD82	ENSG00000085117.11	11	44564427	44620363	0.146460269673175	0.0638489892002629	113	70
AK6	ENSG00000085231.13	5	69350984	69355953	0.910265917662166	0.891751821106676	113	70
FCN1	ENSG00000085265.10	9	134905890	134917963	0.124802285865864	0.0272596923129271	113	70
MYNN	ENSG00000085274.15	3	169772831	169789716	0.895596012537517	0.86613958026132	113	70
SCAMP1	ENSG00000085365.17	5	78360583	78479071	0.228119204801977	0.158075295291422	113	70
PREP	ENSG00000085377.13	6	105277565	105403084	0.65721537999299	0.625745952667291	113	70
HACE1	ENSG00000085382.11	6	104728093	104859919	0.136124243318754	0.050267165838757	113	70
SEH1L	ENSG00000085415.15	18	12947133	12987536	0.0730752973502842	0.0204844430186864	113	70
WDR47	ENSG00000085433.15	1	108970214	109042113	0.367815768639975	0.263357736970027	113	70
WDFY1	ENSG00000085449.14	2	223855716	223945387	0.776328295041072	0.742619189717807	113	70
OVGP1	ENSG00000085465.12	1	111414314	111427777	0.737674674467849	0.671002490840529	113	70
SLC25A24	ENSG00000085491.15	1	108134036	108199925	0.0478640836612345	0.015670289888866	113	70
MAP3K4	ENSG00000085511.19	6	161022194	161117385	0.259509640460265	0.077650945004426	113	70
PILRA	ENSG00000085514.15	7	100373445	100400099	0.000340327902628772	5.15660831487147e-07	113	70
ABCB1	ENSG00000085563.14	7	87503633	87713323	0.201263918791382	0.145083562026398	113	70
ZNF213	ENSG00000085644.13	16	3129777	3142805	0.0513419107268022	0.024242319612992	113	70
AKR1B1	ENSG00000085662.13	7	134442350	134459252	0.418696149560347	0.279702971491419	113	70
CPNE3	ENSG00000085719.12	8	86514427	86561498	0.384213147300581	0.278852259018338	113	70
RRN3	ENSG00000085721.12	16	15060022	15094317	0.229975824691339	0.100250723949998	113	70
CTTN	ENSG00000085733.15	11	70398489	70436584	0.406027985939025	0.284598767941071	113	70
WNT11	ENSG00000085741.12	11	76186325	76210736	0.0296186325325215	0.00695448130363309	113	70
MTIF2	ENSG00000085760.14	2	55236595	55269347	0.396523314724031	0.273587727943953	113	70
DDHD2	ENSG00000085788.13	8	38225218	38262833	0.0927266793627204	0.0414304561115433	113	70
TTC39A	ENSG00000085831.15	1	51287258	51345116	0.235395596091258	0.133356319955044	113	70
EPS15	ENSG00000085832.16	1	51354263	51519328	0.354900395503793	0.246793030946952	113	70
ORC1	ENSG00000085840.12	1	52372829	52404459	0.596571727721662	0.519931671891257	113	70
MGST2	ENSG00000085871.8	4	139665768	139740745	0.699900168723568	0.61600730686296	113	70
CHERP	ENSG00000085872.14	19	16517889	16542530	0.420180052493367	0.287039261196468	113	70
ATG16L1	ENSG00000085978.21	2	233210051	233295674	0.189275595698639	0.0732073892978652	113	70
USP40	ENSG00000085982.13	2	233475520	233566782	0.0104365307787688	0.000569399994901815	113	70
POMGNT1	ENSG00000085998.13	1	46188682	46198443	0.624185981480882	0.499788926597384	113	70
RAD54L	ENSG00000085999.11	1	46247688	46274717	0.11820328389976	0.0536195368329703	113	70
MAST2	ENSG00000086015.20	1	45786987	46036124	0.991406521151746	0.988226373467841	113	70
DNAJA1	ENSG00000086061.15	9	33025211	33039907	0.986586306214273	0.983194946620819	113	70
B4GALT1	ENSG00000086062.12	9	33104082	33167356	0.86049051779711	0.817642735139535	113	70
CHMP5	ENSG00000086065.13	9	33264879	33282069	0.18082506182712	0.100604520351545	113	70
NFX1	ENSG00000086102.18	9	33290511	33371157	0.452875617062379	0.272387264813804	113	70
DIMT1	ENSG00000086189.9	5	62387254	62403939	0.122831532833818	0.0832457136117035	113	70
IPO11	ENSG00000086200.16	5	62403972	62628582	0.991554260790842	0.990045664513475	113	70
EIF2AK1	ENSG00000086232.12	7	6022244	6059230	0.207641338404453	0.141837734352074	113	70
NME8	ENSG00000086288.11	7	37848597	37900401	0.144561050044348	0.0933827944432743	113	70
EPDR1	ENSG00000086289.11	7	37920561	37951941	0.660829685902381	0.599738823352441	113	70
SNX10	ENSG00000086300.15	7	26291895	26374329	0.735464110567486	0.648983792868148	113	70
SEPHS1	ENSG00000086475.14	10	13317424	13348298	0.172853376596252	0.0310660343226795	113	70
MRPL28	ENSG00000086504.15	16	367384	370527	0.625627379739156	0.554386638946514	113	70
HBQ1	ENSG00000086506.2	16	180453	181181	0.0826872539409215	0.0214190807736709	113	70
ITPKC	ENSG00000086544.2	19	40717103	40740855	0.786129346550189	0.714500807532076	113	70
CEACAM6	ENSG00000086548.8	19	41750977	41772208	0.674021015752561	0.55427066442317	113	70
FAT2	ENSG00000086570.12	5	151504093	151568944	0.504681940319204	0.386104259250384	113	70
RBM22	ENSG00000086589.11	5	150690794	150701107	0.448451616421632	0.285024196714501	113	70
TMED2	ENSG00000086598.10	12	123585562	123598577	0.257127892867883	0.1430616833864	113	70
ERO1B	ENSG00000086619.13	1	236215555	236281985	0.0116424866265303	0.000557643756709939	113	70
ZFAND6	ENSG00000086666.18	15	80059568	80138393	0.00426414420179586	0.000182332437165328	113	70
LAT2	ENSG00000086730.16	7	74199652	74229834	0.999721112049604	0.999600585461945	113	70
ZW10	ENSG00000086827.8	11	113733187	113773811	0.264464145797391	0.155313615158305	113	70
ALG9	ENSG00000086848.14	11	111782195	111871581	0.633329687362179	0.566151853609352	113	70
MYBPC2	ENSG00000086967.9	19	50432903	50466321	0.279461037409375	0.143495380008167	113	70
ACOX3	ENSG00000087008.15	4	8366282	8440723	0.794929617479128	0.71619532980067	113	70
MTMR2	ENSG00000087053.18	11	95832882	95925315	0.706909319761603	0.599854722225178	113	70
PPP1R15A	ENSG00000087074.7	19	48872392	48876057	0.380506888775975	0.230954320696823	113	70
HSD17B14	ENSG00000087076.8	19	48813017	48836678	0.367705057304485	0.221460030534856	113	70
TRIP6	ENSG00000087077.13	7	100867138	100873454	0.980212084730274	0.972125060079315	113	70
ACHE	ENSG00000087085.13	7	100889994	100896974	0.244669068527371	0.12647899201026	113	70
FTL	ENSG00000087086.14	19	48965301	48966878	0.992666133224855	0.990861113625929	113	70
SRRT	ENSG00000087087.18	7	100875126	100888664	0.730481834875583	0.690787191846646	113	70
BAX	ENSG00000087088.19	19	48954877	48961798	0.689686513691526	0.523910924058248	113	70
NLK	ENSG00000087095.12	17	28041737	28196381	0.745885398349658	0.648921494747977	113	70
PIGS	ENSG00000087111.20	17	28553383	28571872	0.189642869037125	0.111870955141851	113	70
ATXN7L3	ENSG00000087152.15	17	44191805	44200113	0.0716814206387712	0.00644019365612081	113	70
PGS1	ENSG00000087157.18	17	78378640	78425114	0.0749747294861857	0.0232191107394629	113	70
PSMC5	ENSG00000087191.12	17	63827672	63832026	0.947247376807176	0.93753695514745	113	70
UIMC1	ENSG00000087206.16	5	176905005	177022602	0.287140023282657	0.115276052751669	113	70
CETP	ENSG00000087237.10	16	56961850	56983845	0.21001986364403	0.0770552112126414	113	70
MMP2	ENSG00000087245.12	16	55389700	55506691	0.282678574274307	0.224698045770278	113	70
MT3	ENSG00000087250.8	16	56589074	56591088	0.802655575477627	0.741658832406558	113	70
LPCAT2	ENSG00000087253.12	16	55508998	55586670	0.832424979684135	0.763067759427837	113	70
OGFOD1	ENSG00000087263.16	16	56451490	56479100	0.596094735177502	0.396672374115758	113	70
SH3BP2	ENSG00000087266.15	4	2793023	2841098	0.920402125420003	0.901592069912791	113	70
NOP14	ENSG00000087269.15	4	2938143	2963385	0.600859441964313	0.534811372880533	113	70
ADD1	ENSG00000087274.16	4	2843857	2930076	0.217244164593302	0.139808308308295	113	70
L2HGDH	ENSG00000087299.11	14	50237563	50312325	0.0506979757669099	0.0130832178327046	113	70
TXNDC16	ENSG00000087301.8	14	52430590	52552522	0.184865068572178	0.0775776836778176	113	70
C14orf166	ENSG00000087302.8	14	51989475	52010691	0.306349936679735	0.223416315981568	113	70
NID2	ENSG00000087303.17	14	52010876	52069228	0.324898898295165	0.216009077768568	113	70
GMCL1	ENSG00000087338.4	2	69829642	69881396	0.0635721433823971	0.0125023836146808	113	70
SF3B2	ENSG00000087365.15	11	66050729	66069308	0.586084506070665	0.470903086738259	113	70
KLHL42	ENSG00000087448.9	12	27780020	27803040	0.015799383139697	0.000750282582090226	113	70
GNAS	ENSG00000087460.24	20	58840845	58911192	0.302557062652228	0.0859411276069142	113	70
DNM1L	ENSG00000087470.17	12	32679200	32745650	0.15867552872675	0.0530289955615467	113	70
PTHLH	ENSG00000087494.15	12	27958084	27972705	0.627182025277062	0.55356467790553	113	70
PHACTR3	ENSG00000087495.16	20	59577509	59847711	0.764684446749837	0.698735274454483	113	70
ERGIC2	ENSG00000087502.17	12	29337352	29381189	0.838538602698403	0.791844927679649	113	70
AURKA	ENSG00000087586.17	20	56369389	56392337	0.837237529752295	0.796161707210346	113	70
CASS4	ENSG00000087589.16	20	56412112	56460387	0.612240644653073	0.412130720598481	113	70
AAMDC	ENSG00000087884.14	11	77821109	77918432	0.988732353832828	0.985838168831119	113	70
RFX2	ENSG00000087903.12	19	5993164	6199572	0.524439448933371	0.4239461340295	113	70
METTL2A	ENSG00000087995.15	17	62423867	62450822	0.323263660428961	0.255216190173275	113	70
SULT2B1	ENSG00000088002.11	19	48552075	48599425	0.000780132606526779	1.05586256140387e-05	113	70
ALG6	ENSG00000088035.15	1	63367590	63438562	0.876955617340122	0.844014986241953	113	70
CNOT3	ENSG00000088038.17	19	54137728	54154455	0.475433498728127	0.329049844198236	113	70
GP6	ENSG00000088053.11	19	55013705	55038264	0.310628551515113	0.252535320989145	113	70
PTPN4	ENSG00000088179.8	2	119759631	119983818	0.88787664928192	0.854979299990012	113	70
DDX18	ENSG00000088205.12	2	117814650	117832379	0.534654172309047	0.410840865167148	113	70
KHSRP	ENSG00000088247.17	19	6413348	6424794	0.321154079705489	0.190748872442511	113	70
GNA11	ENSG00000088256.8	19	3094410	3124004	0.813532724345925	0.736523240127809	113	70
ASAP3	ENSG00000088280.18	1	23428563	23484568	0.422481718710433	0.231634952547719	113	70
EDEM2	ENSG00000088298.12	20	35115357	35147364	0.780805738539123	0.735899434660153	113	70
DNMT3B	ENSG00000088305.18	20	32762385	32809356	0.549779876804792	0.439102245883591	113	70
TPX2	ENSG00000088325.15	20	31739271	31801805	0.515476368219847	0.400296786868946	113	70
PDRG1	ENSG00000088356.5	20	31944964	31952092	0.482840218188793	0.30465111358368	113	70
EPB41L1	ENSG00000088367.21	20	36091504	36232799	0.155172147659835	0.047235859758551	113	70
DOCK9	ENSG00000088387.18	13	98793429	99086625	0.358791624263186	0.21731841241327	113	70
ANKRD10	ENSG00000088448.14	13	110878540	110915069	0.0393631879123395	0.0145142341685252	113	70
TGDS	ENSG00000088451.10	13	94574051	94596257	0.820099519405427	0.73402713439563	113	70
DOCK3	ENSG00000088538.12	3	50675241	51384198	0.681895042922829	0.61272135952815	113	70
C3orf18	ENSG00000088543.14	3	50558025	50570930	0.207488754985898	0.130932641425903	113	70
COQ9	ENSG00000088682.13	16	57447529	57461275	0.178918633193822	0.0711670475944608	113	70
TMEM40	ENSG00000088726.15	3	12733525	12769457	0.677448578932994	0.633899982796644	113	70
KIF9	ENSG00000088727.12	3	47228026	47283451	0.3038911356819	0.188109858445138	113	70
CRLS1	ENSG00000088766.11	20	6006090	6040053	0.717872653105116	0.617804826665324	113	70
PPP1R13B	ENSG00000088808.16	14	103733752	103847590	0.664149090397067	0.496633988044125	113	70
ATRN	ENSG00000088812.17	20	3471040	3651122	0.533547443237699	0.442344472054699	113	70
SMOX	ENSG00000088826.17	20	4120980	4187747	0.115428895344054	0.056641252000416	113	70
SIGLEC1	ENSG00000088827.12	20	3686970	3707128	0.571173097599269	0.501645811945674	113	70
FKBP1A	ENSG00000088832.16	20	1368978	1393172	0.723522221524462	0.662282164043439	113	70
NSFL1C	ENSG00000088833.17	20	1442162	1467692	0.675181100581052	0.599356543715352	113	70
SLC4A11	ENSG00000088836.12	20	3227417	3239190	0.0148691891651928	0.00325245333638074	113	70
C20orf194	ENSG00000088854.12	20	3249305	3407625	0.224019600609688	0.139454433845201	113	70
ZNF343	ENSG00000088876.11	20	2481817	2524702	0.469855341778145	0.250511513746181	113	70
EBF4	ENSG00000088881.20	20	2692878	2760108	0.0245112317305476	0.00229979358672886	113	70
CPXM1	ENSG00000088882.7	20	2794069	2800637	0.265591555068522	0.135016632890392	113	70
MAVS	ENSG00000088888.17	20	3846799	3876123	0.0291926343256172	0.00841128813389641	113	70
LZTS3	ENSG00000088899.14	20	3162617	3173592	0.957961814179168	0.943664989730888	113	70
XRN2	ENSG00000088930.7	20	21326279	21389827	0.544352045405878	0.429280241159949	113	70
KIZ	ENSG00000088970.15	20	21125983	21246622	0.534299046278546	0.418392425536815	113	70
DYNLL1	ENSG00000088986.10	12	120469850	120498493	0.0740532845085902	0.0383695037641127	113	70
TESC	ENSG00000088992.17	12	117038923	117099479	0.766544675399084	0.658797985368317	113	70
SNX5	ENSG00000089006.16	20	17941597	17968912	0.626868152058499	0.473474173041782	113	70
RPL6	ENSG00000089009.15	12	112405199	112411442	0.00271476105096067	4.64240206377157e-06	113	70
SIRPG	ENSG00000089012.14	20	1629152	1657779	0.936447229478392	0.919632448928619	113	70
MAPKAPK5	ENSG00000089022.13	12	111843103	111902238	0.139786202642076	0.0215042544024314	113	70
P2RX7	ENSG00000089041.16	12	121132819	121188032	0.327724623057043	0.223034261026603	113	70
ESF1	ENSG00000089048.14	20	13714322	13784886	0.600743543476239	0.466448707852121	113	70
RBBP9	ENSG00000089050.15	20	18486540	18497243	0.619763763944985	0.534955446737406	113	70
ANAPC5	ENSG00000089053.12	12	121308357	121399896	0.248696725792292	0.123698171018495	113	70
SLC23A2	ENSG00000089057.14	20	4852356	5010293	0.819223652864117	0.761444308070171	113	70
SLC8B1	ENSG00000089060.11	12	113298759	113359493	0.934144143159824	0.918255167110375	113	70
TMEM230	ENSG00000089063.14	20	5068232	5113103	0.0424546854434735	0.00655716709813162	113	70
DZANK1	ENSG00000089091.16	20	18383367	18467126	0.885332708816059	0.865684612354276	113	70
KDM2B	ENSG00000089094.18	12	121429097	121580791	0.134147676729218	0.0591480576024185	113	70
TASP1	ENSG00000089123.15	20	13389392	13638940	0.160013664299227	0.106568392716789	113	70
OAS1	ENSG00000089127.12	12	112906777	112933222	0.287272788264588	0.183168244177688	113	70
GCN1	ENSG00000089154.10	12	120127203	120194710	0.605892132614101	0.473312728270893	113	70
RPLP0	ENSG00000089157.15	12	120196686	120201235	0.936621586754642	0.91764198002236	113	70
PXN	ENSG00000089159.16	12	120210520	120265771	0.0373285565641452	0.0126161414399718	113	70
SIRT4	ENSG00000089163.4	12	120302316	120313237	0.816893113708468	0.741834934762844	113	70
KIF16B	ENSG00000089177.18	20	16272104	16573434	0.147624176812522	0.104945204664349	113	70
TRMT6	ENSG00000089195.14	20	5937235	5950558	0.124279286455979	0.0667988981250996	113	70
CHGB	ENSG00000089199.9	20	5911430	5925361	0.0147407522786635	0.00218706268021365	113	70
PEBP1	ENSG00000089220.4	12	118136027	118145584	0.233007823374331	0.132634625020614	113	70
BRAP	ENSG00000089234.15	12	111642146	111685986	0.010393589784663	0.00126368031138527	113	70
ERP29	ENSG00000089248.6	12	112013316	112023451	0.00252575053653266	0.000140827406503823	113	70
FUS	ENSG00000089280.18	16	31180110	31194871	0.996194160190175	0.99559960978172	113	70
FXYD5	ENSG00000089327.14	19	35154730	35169883	0.701637450451003	0.61047636175342	113	70
ZNF302	ENSG00000089335.20	19	34677639	34686397	0.334269418290385	0.2290078018397	113	70
GRAMD1A	ENSG00000089351.14	19	34994784	35026471	0.885962858634895	0.863097955242404	113	70
FXYD3	ENSG00000089356.18	19	35115879	35124324	0.134242733938476	0.0485720185300203	113	70
CDIP1	ENSG00000089486.16	16	4510675	4538828	0.0266754440653613	0.0119218112013589	113	70
CMTM1	ENSG00000089505.17	16	66566393	66579137	0.0604872630605791	0.0171222130528551	113	70
KCNH4	ENSG00000089558.8	17	42156891	42181278	0.00624094882394535	0.00161566620269242	113	70
GANAB	ENSG00000089597.16	11	62624826	62646726	0.34302153227916	0.194075258716543	113	70
GMIP	ENSG00000089639.10	19	19629476	19643667	0.803938306984609	0.7209757322298	113	70
BIRC5	ENSG00000089685.14	17	78214186	78225636	0.236120780119954	0.125798637276833	113	70
LAG3	ENSG00000089692.8	12	6772519	6778453	0.940254918471726	0.923213448638903	113	70
MLF2	ENSG00000089693.10	12	6747996	6767475	0.103727773573644	0.0460471796869831	113	70
OTUB2	ENSG00000089723.9	14	94026329	94048290	0.562710540811455	0.492820306325631	113	70
DDX24	ENSG00000089737.16	14	94048931	94081245	0.250111143367645	0.0916972793795971	113	70
ZBTB25	ENSG00000089775.11	14	64449106	64505213	0.0222034781877607	0.00187435295705137	113	70
NECAP1	ENSG00000089818.17	12	8076939	8097859	0.338494753188007	0.247134265433808	113	70
ANKRD24	ENSG00000089847.12	19	4183354	4224814	0.368812154603533	0.235540088633003	113	70
DHX32	ENSG00000089876.11	10	125836554	125896436	0.213119987614591	0.154894244290869	113	70
RCOR1	ENSG00000089902.9	14	102592661	102730576	0.121127896533539	0.065090704106747	113	70
GPATCH2L	ENSG00000089916.17	14	76151916	76254342	0.622741693690892	0.552887858800828	113	70
LTBP4	ENSG00000090006.17	19	40592883	40629818	0.483060833339763	0.272888081541371	113	70
BLVRB	ENSG00000090013.9	19	40447789	40465840	0.0300603588088119	0.0070788886940629	113	70
SLC9A1	ENSG00000090020.10	1	27098815	27166981	0.44851888964876	0.314223753381997	113	70
SPTLC1	ENSG00000090054.13	9	92031999	92115384	0.50736687199205	0.457084975283556	113	70
PAPOLA	ENSG00000090060.17	14	96502373	96567111	0.476975424001313	0.369055920486252	113	70
CCNK	ENSG00000090061.17	14	99481169	99535044	0.19056628321902	0.0491128239827281	113	70
PCBP4	ENSG00000090097.21	3	51957505	51968410	0.242527133208107	0.0568904640568493	113	70
RGS1	ENSG00000090104.11	1	192575727	192580031	0.0387011026520721	0.0122994797974697	113	70
YPEL3	ENSG00000090238.11	16	30092314	30096244	0.59418538611714	0.506010331671153	113	70
MRPS33	ENSG00000090263.15	7	141002610	141015228	0.324385117771072	0.188780854586713	113	70
NDUFB2	ENSG00000090266.12	7	140696821	140706646	0.0286262254524368	0.00442646841401296	113	70
NUDC	ENSG00000090273.13	1	26902282	26946862	0.0633683237436597	0.0132544635806091	113	70
MAEA	ENSG00000090316.15	4	1289851	1340137	0.423834312977006	0.332172540437391	113	70
ICAM1	ENSG00000090339.8	19	10270835	10285800	0.0236827174827846	0.00439652811354141	113	70
STRN4	ENSG00000090372.14	19	46719507	46746994	0.408813204566656	0.299975685657939	113	70
IRAK3	ENSG00000090376.10	12	66188879	66254622	0.423254027294471	0.191067056759607	113	70
LYZ	ENSG00000090382.6	12	69348341	69354234	0.0400826684281185	0.0144222589495074	113	70
MUL1	ENSG00000090432.6	1	20499448	20508161	0.0217325473863769	0.0029287588360764	113	70
TFAP4	ENSG00000090447.11	16	4257186	4273075	0.77741422890218	0.715301402243335	113	70
PDCD7	ENSG00000090470.14	15	65117379	65133836	0.972883112541897	0.964263294664644	113	70
SPG21	ENSG00000090487.10	15	64963021	64990310	0.931044643865942	0.885795290702668	113	70
DNAJB11	ENSG00000090520.11	3	186567403	186585800	0.00646086688426903	7.02657225654746e-05	113	70
P3H2	ENSG00000090530.9	3	189956728	190122437	0.214819242815137	0.0758904363190411	113	70
CHRD	ENSG00000090539.15	3	184380073	184389829	0.197988529574164	0.0893411963500553	113	70
FLT3LG	ENSG00000090554.12	19	49474207	49486231	0.0106598548808172	0.00142443843961066	113	70
RAB11FIP3	ENSG00000090565.15	16	425619	523011	0.650294198351038	0.533685532501869	113	70
GNPTG	ENSG00000090581.9	16	1351923	1363204	0.549187001131329	0.405741708696826	113	70
ZNF268	ENSG00000090612.20	12	133181409	133214831	0.000709332611449236	4.35337591530697e-05	113	70
GOLGA3	ENSG00000090615.14	12	132768909	132828858	0.0318375299295671	0.00765703961803634	113	70
PABPC4	ENSG00000090621.13	1	39560816	39576790	0.650040296990331	0.584310418395836	113	70
CD209	ENSG00000090659.17	19	7739994	7747564	0.979434557054578	0.971194941855364	113	70
CERS4	ENSG00000090661.11	19	8206736	8262421	0.701636196526699	0.649132069075706	113	70
MCOLN1	ENSG00000090674.15	19	7522626	7534003	0.0344139033968018	0.0012583199709472	113	70
USP48	ENSG00000090686.15	1	21678298	21783606	0.993717278673581	0.992741847984816	113	70
PDPR	ENSG00000090857.13	16	70113626	70162537	0.36507242468684	0.222772960286981	113	70
AARS	ENSG00000090861.15	16	70252295	70289543	0.126296422711818	0.0703154530283514	113	70
GLG1	ENSG00000090863.11	16	74447427	74607144	0.0379673213160314	0.0107087207277438	113	70
TNRC6A	ENSG00000090905.18	16	24610209	24827632	0.464869130804799	0.230743362182916	113	70
PLEKHG2	ENSG00000090924.14	19	39412585	39428415	0.823414451810418	0.767247189534699	113	70
DLL3	ENSG00000090932.10	19	39498895	39508481	0.856435471385356	0.805027920919157	113	70
NAT14	ENSG00000090971.4	19	55485004	55487568	0.947822528181258	0.92529388281362	113	70
PITPNM2	ENSG00000090975.12	12	122983480	123150015	0.496794912219317	0.299536068442793	113	70
EXOC1	ENSG00000090989.17	4	55853616	55905034	0.368620623742834	0.259345343363927	113	70
RBM27	ENSG00000091009.7	5	146203600	146289132	0.73602861819607	0.664537210413056	113	70
OSBPL8	ENSG00000091039.16	12	76351797	76559809	0.113165799864904	0.0286308670918267	113	70
DTX2	ENSG00000091073.19	7	76461676	76505994	0.537148451492515	0.36621050024473	113	70
NLRC4	ENSG00000091106.18	2	32224453	32265854	0.410772085741364	0.217193279158213	113	70
PUS7	ENSG00000091127.13	7	105439661	105522267	0.0453686208841793	0.0141645777962686	113	70
NRCAM	ENSG00000091129.19	7	108147623	108456717	0.145081764002546	0.0834590392909784	113	70
LAMB1	ENSG00000091136.13	7	107923803	108003255	0.0217069073960763	0.00297401852056639	113	70
SLC26A4	ENSG00000091137.11	7	107660635	107717809	0.835527483701116	0.803206628355037	113	70
DLD	ENSG00000091140.13	7	107890970	107931730	0.0631618800770048	0.0242164470302628	113	70
WDR7	ENSG00000091157.13	18	56651675	57036606	0.554615808370742	0.454534671204223	113	70
TXNL1	ENSG00000091164.12	18	56597208	56651600	0.880962914866875	0.846560508181587	113	70
ABCC6	ENSG00000091262.15	16	16148928	16223522	0.00996442359704062	0.00244194358005227	113	70
CMTM6	ENSG00000091317.7	3	32481312	32503408	0.815890633939359	0.754224411904413	113	70
ITGA6	ENSG00000091409.14	2	172427354	172506282	0.272023425557126	0.166676986575377	113	70
RAPGEF4	ENSG00000091428.17	2	172735274	173052893	0.435137542443091	0.332051587345861	113	70
MAP3K20	ENSG00000091436.16	2	173075435	173268010	0.310716312297483	0.210587461280307	113	70
FH	ENSG00000091483.6	1	241497603	241519761	0.786628480657658	0.722596920414164	113	70
SEL1L3	ENSG00000091490.10	4	25747427	25863760	0.559929345882328	0.434851584855596	113	70
TF	ENSG00000091513.14	3	133745956	133779006	0.0746948149374436	0.0209574672260172	113	70
CDV3	ENSG00000091527.15	3	133573730	133590261	0.430691470314114	0.372968817384129	113	70
MYO15A	ENSG00000091536.16	17	18118582	18179802	0.12369333482427	0.0600966338899911	113	70
ALKBH5	ENSG00000091542.8	17	18183078	18209954	0.665617766537277	0.594323785000868	113	70
APOH	ENSG00000091583.10	17	66212033	66256525	0.34965447689445	0.227668642988596	113	70
NLRP1	ENSG00000091592.15	17	5499427	5619424	0.192555377610562	0.0894836667236819	113	70
PITPNM3	ENSG00000091622.15	17	6451470	6556494	0.411791964703661	0.288019141075891	113	70
SPAG7	ENSG00000091640.7	17	4959226	4967872	0.073566696015726	0.0292747475778435	113	70
ORC6	ENSG00000091651.8	16	46689643	46698394	0.043202576882429	0.000134206571141666	113	70
CPA1	ENSG00000091704.9	7	130380339	130388114	0.0656490910953647	0.0224111525234076	113	70
ZC3HC1	ENSG00000091732.15	7	130018286	130051451	0.310087268437644	0.202288682222084	113	70
ESR1	ENSG00000091831.22	6	151656691	152129619	0.73858778664943	0.526463764166554	113	70
RGS17	ENSG00000091844.7	6	153004459	153131249	0.603096395744158	0.48890898962918	113	70
ANGPT2	ENSG00000091879.13	8	6499651	6563409	0.47196605173802	0.39940960602934	113	70
TMEM101	ENSG00000091947.9	17	44011188	44023946	0.772396361671747	0.673730216719193	113	70
CD200	ENSG00000091972.18	3	112332841	112362812	0.485715946592893	0.220690499015731	113	70
CCDC80	ENSG00000091986.15	3	112596794	112649530	0.164986602085321	0.11736386711686	113	70
PSME1	ENSG00000092010.14	14	24136158	24138964	0.335865233465849	0.184703022193413	113	70
PPP2R3C	ENSG00000092020.10	14	35085467	35122517	0.083198983916251	0.0300073697096528	113	70
HAUS4	ENSG00000092036.18	14	22946228	22957161	0.492424855203615	0.374073809943505	113	70
JPH4	ENSG00000092051.16	14	23568074	23578800	0.310699752834098	0.160411170305547	113	70
MYH7	ENSG00000092054.12	14	23412738	23435718	0.280981608308094	0.167098730680949	113	70
SLC7A8	ENSG00000092068.19	14	23125295	23183674	0.973480754833008	0.968503365798154	113	70
OSGEP	ENSG00000092094.10	14	20446668	20455105	0.00018922740127879	3.28550036332197e-06	113	70
SLC22A17	ENSG00000092096.16	14	23346306	23352912	0.790469319591855	0.745205483444929	113	70
RNF31	ENSG00000092098.16	14	24147379	24160661	0.769081730330908	0.633436924075848	113	70
SCFD1	ENSG00000092108.20	14	30622112	30735812	0.0350996870853482	0.0202547072029932	113	70
G2E3	ENSG00000092140.14	14	30559123	30620063	0.726972092717304	0.654034629020319	113	70
HECTD1	ENSG00000092148.12	14	31100112	31207804	0.697442950301476	0.609883887986777	113	70
HNRNPC	ENSG00000092199.17	14	21209136	21269494	0.612200795307985	0.48046690180761	113	70
RPGRIP1	ENSG00000092200.12	14	21287939	21351301	0.396353956259259	0.292834761604586	113	70
SUPT16H	ENSG00000092201.9	14	21351472	21384266	0.0547154101521502	0.00251612984872063	113	70
TOX4	ENSG00000092203.13	14	21476674	21499024	0.69155074405501	0.575796674793193	113	70
GEMIN2	ENSG00000092208.16	14	39114223	39136973	0.615272926094493	0.548439057984414	113	70
TGM1	ENSG00000092295.11	14	24249114	24264432	0.323005683267469	0.15642329482242	113	70
TINF2	ENSG00000092330.15	14	24239643	24242674	0.287966636129304	0.205668594563274	113	70
SEMA6A	ENSG00000092421.16	5	116443616	116574934	0.65853726069143	0.585698551956941	113	70
TRPM7	ENSG00000092439.13	15	50552473	50686815	0.190092269365381	0.101428682471633	113	70
TYRO3	ENSG00000092445.11	15	41557675	41583586	0.271027971098288	0.182186197780533	113	70
WDR76	ENSG00000092470.11	15	43826963	43868419	0.150709693568369	0.0335157350104109	113	70
CAPN3	ENSG00000092529.23	15	42359500	42412317	0.964073909603008	0.95623196219463	113	70
SNAP23	ENSG00000092531.9	15	42491244	42545356	0.788517696814053	0.745401344889202	113	70
TBX15	ENSG00000092607.13	1	118883046	118989556	0.97621396900808	0.96705517728745	113	70
PHGDH	ENSG00000092621.11	1	119659798	119744215	0.540509222927212	0.459861873271213	113	70
COL9A3	ENSG00000092758.15	20	62816244	62841114	0.761824628605597	0.678561618566783	113	70
EZR	ENSG00000092820.17	6	158765741	158819412	0.386587382487238	0.24755243144246	113	70
MYL6	ENSG00000092841.18	12	56158161	56162982	0.375981928446633	0.221455327552338	113	70
AGO1	ENSG00000092847.11	1	35869808	35930528	0.174434531452555	0.070673742820541	113	70
TEKT2	ENSG00000092850.11	1	36084075	36088275	0.232824053668119	0.076191615011586	113	70
CLSPN	ENSG00000092853.13	1	35720218	35769967	0.00181849961460481	0.000797698672203574	113	70
RFFL	ENSG00000092871.16	17	35009744	35089319	0.141673867996055	0.0594060392310183	113	70
UNC13D	ENSG00000092929.11	17	75827225	75844717	0.032715831536004	0.0111910720442523	113	70
MFSD11	ENSG00000092931.11	17	76736549	76781449	0.708670109669078	0.637632812906693	113	70
DPYSL2	ENSG00000092964.17	8	26514093	26658178	0.633462092953528	0.566963018207373	113	70
TGFB2	ENSG00000092969.11	1	218346235	218444619	0.697578407521643	0.643786399969375	113	70
GPATCH2	ENSG00000092978.10	1	217426992	217631082	0.622154904560797	0.506906626462693	113	70
NUP50	ENSG00000093000.18	22	45163841	45188015	0.0963466937172572	0.0361043974427004	113	70
CDC45	ENSG00000093009.9	22	19479459	19520612	0.746561458336705	0.673166926927085	113	70
COMT	ENSG00000093010.13	22	19941607	19969895	0.912845324435196	0.892863329040148	113	70
CECR1	ENSG00000093072.15	22	17178790	17221989	0.0035152757794069	9.11083826192574e-05	113	70
ECHDC1	ENSG00000093144.18	6	127288710	127343609	0.699029850325255	0.629824587682562	113	70
LRRFIP2	ENSG00000093167.17	3	37052656	37176532	0.0588094394034257	0.0213539624334125	113	70
SEC22C	ENSG00000093183.13	3	42547969	42601080	0.00207439541816827	0.000142245843006815	113	70
XYLB	ENSG00000093217.9	3	38346760	38421348	0.0441848841585965	0.0108768431080631	113	70
KRT31	ENSG00000094796.4	17	41393724	41397592	0.0936103662819747	0.0278057512561714	113	70
CDC6	ENSG00000094804.9	17	40287633	40304657	0.138398863977608	0.0520232706605136	113	70
CDC23	ENSG00000094880.10	5	138187716	138213343	0.27243388502893	0.169100114301338	113	70
AAAS	ENSG00000094914.12	12	53307456	53324864	0.587509618888677	0.490313060058596	113	70
CBX5	ENSG00000094916.15	12	54230940	54280133	0.112138250138594	0.0632043869265852	113	70
FMO2	ENSG00000094963.13	1	171185208	171211230	0.77500344432313	0.705568547898417	113	70
SUCO	ENSG00000094975.13	1	172532349	172611833	0.372603222815766	0.145494668649898	113	70
MSH2	ENSG00000095002.13	2	47402969	47562311	0.549187839545547	0.441850957402831	113	70
MAP3K1	ENSG00000095015.5	5	56815574	56896152	0.590563226533688	0.487522435342471	113	70
DHPS	ENSG00000095059.15	19	12675833	12681902	0.384097639160008	0.205080844239161	113	70
HOOK2	ENSG00000095066.11	19	12763003	12872740	0.26352461206805	0.166485255592825	113	70
ARCN1	ENSG00000095139.13	11	118572390	118603033	0.926240354193339	0.909714411449237	113	70
EPB41L4B	ENSG00000095203.14	9	109171975	109320964	0.0393416106626898	0.0130785273751259	113	70
TMEM38B	ENSG00000095209.11	9	105694544	105776612	0.850797113721709	0.818387258970028	113	70
PSMD5	ENSG00000095261.13	9	120815496	120842984	0.466377102247859	0.332831450972477	113	70
PTGS1	ENSG00000095303.14	9	122370530	122395703	0.160832047326908	0.0839774430675784	113	70
NUP188	ENSG00000095319.14	9	128947699	129007035	0.121006321568379	0.0712392053923041	113	70
CRAT	ENSG00000095321.16	9	129094810	129111189	0.467313447958882	0.392479111123432	113	70
SH2D3C	ENSG00000095370.19	9	127738317	127778741	0.841628867867783	0.794193450009335	113	70
NANS	ENSG00000095380.10	9	98056739	98083075	0.984456568193039	0.980446128316685	113	70
TBC1D2	ENSG00000095383.19	9	98198999	98255721	0.317413592756194	0.244633599196009	113	70
WHRN	ENSG00000095397.13	9	114402080	114505450	0.232679399931438	0.123186102778644	113	70
PDE6C	ENSG00000095464.9	10	93612588	93666010	0.658427281229858	0.600552145047057	113	70
CWF19L1	ENSG00000095485.16	10	100232298	100267680	0.000257419062911685	8.31128828500779e-06	113	70
SEMA4G	ENSG00000095539.15	10	100969905	100985871	0.397934021263792	0.287400321039905	113	70
BTAF1	ENSG00000095564.13	10	91923769	92030325	0.107413023045945	0.0289183339311446	113	70
IKZF5	ENSG00000095574.11	10	122990806	123008817	0.531765910888417	0.469502099730621	113	70
BLNK	ENSG00000095585.16	10	96191702	96271587	0.358626100426649	0.234639922855423	113	70
TLL2	ENSG00000095587.8	10	96364606	96513918	0.0725232700204709	0.0268176266745495	113	70
SORBS1	ENSG00000095637.21	10	95311771	95561414	0.493918227996574	0.378283033136956	113	70
BAMBI	ENSG00000095739.10	10	28677342	28682939	0.0107488009015129	0.00239967263448835	113	70
IL11	ENSG00000095752.6	19	55364389	55370463	0.334284879788938	0.191518644423071	113	70
WAC	ENSG00000095787.21	10	28532744	28623112	0.4113427574617	0.213800103738256	113	70
CREM	ENSG00000095794.19	10	35126791	35212958	0.119907941443044	0.0485122824031399	113	70
NUBP2	ENSG00000095906.16	16	1782901	1789191	0.0265275614926237	0.00415884135538109	113	70
SMIM24	ENSG00000095932.6	19	3473986	3480542	0.774445081042955	0.67534702844713	113	70
HIVEP1	ENSG00000095951.16	6	12008857	12164999	0.350464531873829	0.232304756262222	113	70
CRISP3	ENSG00000096006.11	6	49727384	49744437	0.0819115395610167	0.0182479631173124	113	70
FKBP5	ENSG00000096060.14	6	35573585	35728583	0.0349024241846609	0.00900753353957733	113	70
SRPK1	ENSG00000096063.15	6	35832966	35921342	0.685177615855613	0.546093843458048	113	70
BRPF3	ENSG00000096070.19	6	36196744	36232790	0.134720647603559	0.0455699110699528	113	70
MRPS18A	ENSG00000096080.11	6	43675202	43687791	0.256396797607662	0.157239679645772	113	70
PGC	ENSG00000096088.16	6	41736711	41754109	0.728851134877849	0.656371321038822	113	70
TMEM14A	ENSG00000096092.5	6	52671109	52686588	0.203195406113685	0.13479323783004	113	70
EFHC1	ENSG00000096093.15	6	52362123	52529886	0.275322020002704	0.22544082661611	113	70
HSP90AB1	ENSG00000096384.19	6	44246166	44253888	0.00729853432812935	0.00164448019933972	113	70
CDC5L	ENSG00000096401.7	6	44387525	44450426	0.00724787819654524	0.00074847091835692	113	70
ITPR3	ENSG00000096433.10	6	33620365	33696574	0.673953859852545	0.527792150814324	113	70
ZNF184	ENSG00000096654.15	6	27450743	27473118	0.905357924281522	0.869262316779472	113	70
DSP	ENSG00000096696.13	6	7541575	7586717	0.265218542806873	0.168782537773946	113	70
SIRT1	ENSG00000096717.11	10	67884669	67918390	0.129689326802811	0.0622174036788897	113	70
HNRNPH3	ENSG00000096746.17	10	68331174	68343191	0.74268068952859	0.692701216787523	113	70
IFT74	ENSG00000096872.15	9	26956373	27062930	0.164408826241926	0.0702306254111758	113	70
JAK2	ENSG00000096968.13	9	4984390	5128183	0.400036332853793	0.23975706870922	113	70
IL12RB1	ENSG00000096996.15	19	18058995	18098944	0.462832201387227	0.35267268565258	113	70
ABL1	ENSG00000097007.17	9	130713946	130887675	0.313889087205819	0.186869411785579	113	70
ACOT7	ENSG00000097021.19	1	6264269	6393554	0.0784708997212705	0.0305122552199944	113	70
SH3GLB1	ENSG00000097033.14	1	86704570	86748184	0.114691639241783	0.0513321478712225	113	70
CDC7	ENSG00000097046.12	1	91500893	91525764	0.120086722051427	0.0315482982337785	113	70
SYDE2	ENSG00000097096.8	1	85156873	85201046	0.609510591463917	0.529230470531277	113	70
SCD	ENSG00000099194.5	10	100347124	100364834	0.202625274954506	0.0845717226933154	113	70
TMED1	ENSG00000099203.6	19	10832438	10836318	0.741347653539629	0.685875125184596	113	70
ABLIM1	ENSG00000099204.18	10	114431113	114685003	0.470656649917138	0.310005676811103	113	70
ERMP1	ENSG00000099219.13	9	5765076	5833117	0.316809399648	0.174280837129985	113	70
RAB18	ENSG00000099246.16	10	27504174	27542237	0.766940561322805	0.718854822026258	113	70
NRP1	ENSG00000099250.17	10	33177492	33336262	0.172012185360738	0.0766422942009473	113	70
PRTFDC1	ENSG00000099256.18	10	24848607	24952604	0.211629158496028	0.074130977345162	113	70
PALMD	ENSG00000099260.10	1	99645943	99694541	0.0399669574997884	0.0117591220418755	113	70
TSPAN15	ENSG00000099282.9	10	69451473	69507669	0.00352710617916306	0.000343532475317097	113	70
H2AFY2	ENSG00000099284.13	10	70052796	70112269	0.0551399427070769	0.0366495147141279	113	70
WASHC2A	ENSG00000099290.15	10	50067888	50133506	0.809122536030177	0.757141933013699	113	70
MAST3	ENSG00000099308.10	19	18097793	18151692	0.27522352666201	0.127340955527837	113	70
MZF1	ENSG00000099326.8	19	58561932	58572577	0.547546117850375	0.477918757255925	113	70
OCEL1	ENSG00000099330.8	19	17226204	17229219	0.0162230532437613	0.00102694269563211	113	70
MYO9B	ENSG00000099331.13	19	17075781	17214537	0.0958404603265512	0.0248486484739044	113	70
KCNK6	ENSG00000099337.4	19	38319844	38332076	0.566656610405583	0.487190153217087	113	70
CATSPERG	ENSG00000099338.22	19	38335775	38370943	0.00465179331701397	0.000136289621620398	113	70
PSMD8	ENSG00000099341.11	19	38374536	38383824	0.149773045870329	0.0592025849293278	113	70
FBXL19	ENSG00000099364.16	16	30924097	30948783	0.256392881487021	0.0752806018771938	113	70
STX1B	ENSG00000099365.10	16	30989256	31010661	0.41824580252639	0.304434254528658	113	70
HSD3B7	ENSG00000099377.13	16	30988271	30989152	0.499274128773443	0.409078985326383	113	70
SETD1A	ENSG00000099381.17	16	30957294	30984629	0.00325209351771978	0.000381873356948013	113	70
BCL7C	ENSG00000099385.11	16	30833626	30894547	0.236436709359184	0.138248541041303	113	70
EFNA2	ENSG00000099617.3	19	1286154	1300237	0.144362696481269	0.0576826795446791	113	70
CIRBP	ENSG00000099622.13	19	1259384	1274880	0.100082489353047	0.00983510753755372	113	70
ATP5D	ENSG00000099624.7	19	1241746	1244826	0.364233762170889	0.258350081336528	113	70
CBARP	ENSG00000099625.12	19	1228436	1238027	0.792344389199482	0.720001549201262	113	70
IGFALS	ENSG00000099769.5	16	1790413	1794971	0.723322153345137	0.663889876182731	113	70
HNRNPM	ENSG00000099783.11	19	8455405	8489114	0.563216548833887	0.411727625488011	113	70
MARCH2	ENSG00000099785.10	19	8413270	8439017	0.0639209948617001	0.0233274394341078	113	70
NDUFB7	ENSG00000099795.6	19	14566078	14572062	0.543354157380865	0.44706119061942	113	70
TECR	ENSG00000099797.13	19	14533933	14565980	0.448569278580021	0.340286516650575	113	70
TIMM13	ENSG00000099800.7	19	2425624	2427637	0.520142290375911	0.322978097236442	113	70
CDC34	ENSG00000099804.8	19	531712	542092	0.301829329493957	0.180158649322736	113	70
MTAP	ENSG00000099810.18	9	21802543	21937651	0.697490731554549	0.632294773298189	113	70
MISP	ENSG00000099812.8	19	751126	764318	0.936887629161685	0.91010676424765	113	70
CEP170B	ENSG00000099814.15	14	104865280	104896770	0.113595931186998	0.0330162330309569	113	70
POLR2E	ENSG00000099817.11	19	1086629	1095380	0.148294812984027	0.0288211213966056	113	70
POLRMT	ENSG00000099821.13	19	617224	633604	0.0735712345852543	0.0129974038786517	113	70
HCN2	ENSG00000099822.2	19	589893	617159	0.646491515409406	0.532217406451351	113	70
CDHR5	ENSG00000099834.18	11	616565	626078	0.501090167920531	0.33916427829546	113	70
IZUMO4	ENSG00000099840.13	19	2096869	2099593	0.923450555186978	0.893048662400067	113	70
RASSF7	ENSG00000099849.14	11	560404	564021	0.195516257921012	0.114182156315136	113	70
GADD45B	ENSG00000099860.8	19	2476127	2478259	0.550949039868573	0.464095148150888	113	70
PALM	ENSG00000099864.17	19	708939	748329	0.59110094838558	0.534043087428441	113	70
MADCAM1	ENSG00000099866.14	19	489176	505342	0.327239554656156	0.237953405492729	113	70
MKNK2	ENSG00000099875.14	19	2037465	2051244	0.74906913025126	0.639197278929653	113	70
ARVCF	ENSG00000099889.13	22	19969976	20016808	0.718383462668011	0.625422391935305	113	70
TRMT2A	ENSG00000099899.14	22	20111876	20117392	0.488650465142724	0.230358882767582	113	70
RANBP1	ENSG00000099901.16	22	20115938	20127357	0.927327371752485	0.909968399014157	113	70
ZDHHC8	ENSG00000099904.15	22	20129456	20148007	0.314037591868935	0.19751463291216	113	70
KLHL22	ENSG00000099910.16	22	20441519	20495883	0.0495276648923152	0.0162719514530003	113	70
MED15	ENSG00000099917.17	22	20495913	20587495	0.935198291259249	0.909649797569535	113	70
SERPIND1	ENSG00000099937.10	22	20773879	20787720	0.72973773621525	0.654647597533093	113	70
SNAP29	ENSG00000099940.11	22	20858983	20891218	0.0477950871633465	0.00681298089673358	113	70
CRKL	ENSG00000099942.12	22	20917426	20953749	0.0576007529236818	0.0160237465383186	113	70
LZTR1	ENSG00000099949.18	22	20979462	20999038	0.709273870655392	0.629857334221905	113	70
MMP11	ENSG00000099953.9	22	23768643	23784316	0.15187192960062	0.072689257691947	113	70
CECR2	ENSG00000099954.18	22	17359949	17558149	0.0140705272066806	0.00127748278541538	113	70
SMARCB1	ENSG00000099956.18	22	23786963	23834502	0.0289679262085854	0.00294537248676667	113	70
P2RX6	ENSG00000099957.16	22	21015027	21028717	0.423000919061912	0.20763058572559	113	70
DERL3	ENSG00000099958.14	22	23834517	23839012	0.446757506676234	0.316475399716953	113	70
BCL2L13	ENSG00000099968.17	22	17628855	17730855	0.121986282201098	0.0131128013383643	113	70
DDTL	ENSG00000099974.7	22	23966901	23972532	0.0102046020029065	0.000755566276878726	113	70
DDT	ENSG00000099977.13	22	23973104	23980469	0.273430783227299	0.146932696170348	113	70
OSM	ENSG00000099985.3	22	30262829	30266840	0.0233256535389725	0.00156599726355289	113	70
CABIN1	ENSG00000099991.17	22	24011192	24178628	0.432235351392335	0.337362336019212	113	70
TBC1D10A	ENSG00000099992.15	22	30291990	30327046	0.950140282121218	0.93913759005417	113	70
SUSD2	ENSG00000099994.10	22	24181259	24189110	0.460122289922807	0.370385052050113	113	70
SF3A1	ENSG00000099995.18	22	30331988	30353072	0.45894540569361	0.32000567798714	113	70
GGT5	ENSG00000099998.17	22	24219654	24245142	0.0755668863785955	0.0375283136567293	113	70
RNF215	ENSG00000099999.14	22	30368811	30421771	0.259745361324667	0.199521749540384	113	70
SEC14L2	ENSG00000100003.17	22	30396857	30425317	0.443003439618571	0.288807475835215	113	70
SPECC1L	ENSG00000100014.19	22	24270817	24417740	0.629322990915331	0.555836884758022	113	70
PPIL2	ENSG00000100023.18	22	21666009	21697543	0.0762832304067871	0.0281536747197945	113	70
UPB1	ENSG00000100024.14	22	24494107	24528390	0.273081206459973	0.190642068706719	113	70
YPEL1	ENSG00000100027.14	22	21700016	21735834	0.0201260259382134	0.00123713403473584	113	70
SNRPD3	ENSG00000100028.11	22	24555503	24583749	0.315077422122479	0.108404709408273	113	70
PES1	ENSG00000100029.17	22	30576625	30606837	0.764415595297488	0.698005900602546	113	70
MAPK1	ENSG00000100030.14	22	21754500	21867680	0.237412650570623	0.124038927715147	113	70
GGT1	ENSG00000100031.18	22	24594811	24629005	0.0370482391515889	0.0131350881743764	113	70
PRODH	ENSG00000100033.16	22	18916890	18936410	0.131688199423969	0.0437787097605811	113	70
PPM1F	ENSG00000100034.13	22	21919420	21940657	0.499212433479222	0.325817788864566	113	70
SLC35E4	ENSG00000100036.12	22	30635652	30669016	0.510055047833796	0.375670338187963	113	70
TOP3B	ENSG00000100038.19	22	21982200	21982816	0.146554931542471	0.0516493856271499	113	70
CYTH4	ENSG00000100055.20	22	37282027	37315345	0.395174460557828	0.278597677470001	113	70
DGCR14	ENSG00000100056.11	22	19130279	19144684	0.282940599056358	0.188273520729457	113	70
MFNG	ENSG00000100060.17	22	37469063	37486401	0.0222749400795796	0.00128929210887136	113	70
LRP5L	ENSG00000100068.11	22	25351421	25405377	0.79204583668974	0.746151382157287	113	70
SLC25A1	ENSG00000100075.9	22	19175575	19178830	0.0320600638377503	0.00940225086198407	113	70
GRK3	ENSG00000100077.14	22	25564849	25729294	0.46736063070235	0.365533450944875	113	70
GGA1	ENSG00000100083.18	22	37608475	37633564	0.14017042256186	0.0674711297424812	113	70
HIRA	ENSG00000100084.14	22	19330698	19431733	0.406967555083203	0.333497826177283	113	70
SH3BP1	ENSG00000100092.20	22	37634654	37656117	0.874548728829063	0.854684151408121	113	70
LGALS1	ENSG00000100097.11	22	37675608	37679806	0.45041124708309	0.262066775546956	113	70
HPS4	ENSG00000100099.20	22	26451480	26483836	0.77491976390635	0.727638308783504	113	70
PIK3IP1	ENSG00000100100.12	22	31281593	31292498	0.876100003527241	0.854249408706837	113	70
SRRD	ENSG00000100104.13	22	26483877	26494658	0.503260166468173	0.314193180478241	113	70
PATZ1	ENSG00000100105.17	22	31325804	31346232	0.0764599503320108	0.00679526626711066	113	70
TRIOBP	ENSG00000100106.19	22	37697004	37776556	0.882582967171788	0.818997677181636	113	70
TFIP11	ENSG00000100109.16	22	26491225	26512505	0.384907613886617	0.308543698104252	113	70
GCAT	ENSG00000100116.16	22	37807905	37817176	0.00509670956592645	0.000931696017131951	113	70
CRYBB1	ENSG00000100122.5	22	26599278	26618088	0.302196059506033	0.110517128296476	113	70
ANKRD54	ENSG00000100124.14	22	37830855	37848867	0.138828303090539	0.0651622711886086	113	70
EIF3L	ENSG00000100129.17	22	37849328	37876011	0.50261132830893	0.366352002134311	113	70
SNU13	ENSG00000100138.13	22	41673930	41690504	0.595591471841368	0.439550469318379	113	70
MICALL1	ENSG00000100139.13	22	37905657	37942822	0.226924545474142	0.124720007441711	113	70
POLR2F	ENSG00000100142.14	22	38025579	38041915	0.154252247762581	0.0670787088686676	113	70
CCDC134	ENSG00000100147.13	22	41800679	41826299	0.662052888648652	0.590414037338087	113	70
DEPDC5	ENSG00000100150.16	22	31753951	31907034	0.867146851812383	0.828902720108971	113	70
PICK1	ENSG00000100151.15	22	38056311	38075701	0.142226885001015	0.0960089535003374	113	70
TTC28	ENSG00000100154.14	22	27978014	28679865	0.694839481054037	0.588009346855256	113	70
SLC16A8	ENSG00000100156.10	22	38078134	38084093	0.110789280550344	0.0263631928268769	113	70
CENPM	ENSG00000100162.14	22	41938721	41947164	0.0630011299389069	0.0177814180711927	113	70
SEPT3	ENSG00000100167.19	22	41976272	41998221	0.784571990460989	0.72426630679925	113	70
KDELR3	ENSG00000100196.10	22	38468062	38483439	0.773293653145984	0.738377522175042	113	70
CYP2D6	ENSG00000100197.20	22	42126499	42130906	0.0137743144291387	0.00323625660941599	113	70
DDX17	ENSG00000100201.20	22	38483448	38507660	0.774722198186675	0.74368038504531	113	70
DMC1	ENSG00000100206.9	22	38518949	38570286	0.557007079000329	0.409222953695786	113	70
TCF20	ENSG00000100207.18	22	42160013	42343616	0.193262409560566	0.0619308251512871	113	70
HSCB	ENSG00000100209.9	22	28742679	28757515	0.559543672447873	0.420447422625241	113	70
CBY1	ENSG00000100211.10	22	38656640	38673854	0.35463320720695	0.234865107314386	113	70
TOMM22	ENSG00000100216.5	22	38681948	38685421	0.109637693848997	0.0398355724892962	113	70
RSPH14	ENSG00000100218.11	22	23059415	23145021	0.273807938153421	0.165253003019396	113	70
XBP1	ENSG00000100219.16	22	28794555	28800597	0.678572142210091	0.599041241661344	113	70
RTCB	ENSG00000100220.11	22	32387582	32412255	0.536514319005455	0.420649879353001	113	70
JOSD1	ENSG00000100221.10	22	38685543	38701556	0.178644172621055	0.0859572751572319	113	70
FBXO7	ENSG00000100225.17	22	32474676	32498829	0.962073700563695	0.9538953444274	113	70
GTPBP1	ENSG00000100226.15	22	38705723	38738299	0.067487753309146	0.0189533216021872	113	70
POLDIP3	ENSG00000100227.17	22	42583721	42614962	0.948591875221442	0.934682319603119	113	70
RAB36	ENSG00000100228.12	22	23145326	23164350	0.566085190307581	0.382294982285221	113	70
TIMP3	ENSG00000100234.11	22	32801701	32863043	0.363821003789119	0.20637257507509	113	70
PPP6R2	ENSG00000100239.15	22	50343304	50444999	0.651436286054191	0.613858196893483	113	70
SBF1	ENSG00000100241.20	22	50445091	50475024	0.2545073270781	0.142834812286556	113	70
SUN2	ENSG00000100242.15	22	38735042	38766333	0.294246604128717	0.118140253212434	113	70
CYB5R3	ENSG00000100243.20	22	42617840	42649568	0.138803376076441	0.0417528750111103	113	70
DNAL4	ENSG00000100246.12	22	38778508	38794198	0.956863973319067	0.947803989216059	113	70
LMF2	ENSG00000100258.17	22	50502949	50507691	0.761705109524046	0.703962804237425	113	70
RHBDD3	ENSG00000100263.13	22	29259852	29267978	0.101225203446587	0.0480920065443117	113	70
PACSIN2	ENSG00000100266.18	22	42858387	43015145	0.555152670818998	0.457275992450439	113	70
TTLL1	ENSG00000100271.16	22	43046410	43089428	0.0825894020141066	0.0284896827274471	113	70
RASL10A	ENSG00000100276.9	22	29312933	29319679	0.829470564026619	0.782224592821611	113	70
AP1B1	ENSG00000100280.16	22	29327682	29388583	0.941584692250405	0.918658040112805	113	70
HMGXB4	ENSG00000100281.13	22	35257452	35295807	0.987539367611844	0.983194864957379	113	70
TOM1	ENSG00000100284.20	22	35299275	35347994	0.195342580668998	0.0960086381492423	113	70
NEFH	ENSG00000100285.9	22	29480243	29491390	0.324519504441706	0.188843435392718	113	70
CHKB	ENSG00000100288.19	22	50578949	50601455	0.343449965889058	0.146589111397733	113	70
BIK	ENSG00000100290.2	22	43110748	43129712	0.401431269578465	0.297208865981205	113	70
HMOX1	ENSG00000100292.16	22	35380361	35394214	0.133124955754529	0.0779026168141109	113	70
MCAT	ENSG00000100294.12	22	43132206	43143394	0.376322429545043	0.177075244035752	113	70
THOC5	ENSG00000100296.13	22	29505879	29554254	0.96618439846618	0.954331839019128	113	70
MCM5	ENSG00000100297.15	22	35400063	35425430	0.25217273485557	0.153611108344151	113	70
APOBEC3H	ENSG00000100298.15	22	39097224	39104067	0.869110450633989	0.803515100786107	113	70
ARSA	ENSG00000100299.17	22	50622754	50628173	0.804851735506599	0.758429876668184	113	70
TSPO	ENSG00000100300.17	22	43151514	43163242	0.146530441652004	0.0809738056227799	113	70
RASD2	ENSG00000100302.6	22	35540868	35554001	0.0913775256045296	0.0485289049757613	113	70
TTLL12	ENSG00000100304.12	22	43166622	43187133	0.0334793130476224	0.00123855927236903	113	70
CBX7	ENSG00000100307.12	22	39120167	39152650	0.775154559752975	0.734214033448062	113	70
PDGFB	ENSG00000100311.16	22	39223359	39244751	0.824843962955749	0.757300758641887	113	70
CABP7	ENSG00000100314.3	22	29720084	29731839	0.72021115804397	0.589005344222258	113	70
RPL3	ENSG00000100316.15	22	39312882	39320389	0.0330188934893659	0.00348677950847071	113	70
ZMAT5	ENSG00000100319.12	22	29738330	29766961	0.853572032943882	0.811057571042643	113	70
RBFOX2	ENSG00000100320.22	22	35738736	36028425	0.35846969884652	0.245441417552565	113	70
SYNGR1	ENSG00000100321.14	22	39349925	39385588	0.70060855012888	0.545089930212202	113	70
TAB1	ENSG00000100324.13	22	39399741	39437060	0.53629185958757	0.35488556669309	113	70
ASCC2	ENSG00000100325.14	22	29788608	29838304	0.713973033315479	0.666844287791905	113	70
MTMR3	ENSG00000100330.15	22	29883155	30030866	0.230019326791217	0.120309206713472	113	70
MIEF1	ENSG00000100335.13	22	39499432	39518132	0.260260577624255	0.193431172964549	113	70
APOL4	ENSG00000100336.17	22	36189124	36204840	0.10613300829607	0.0587706452467092	113	70
APOL1	ENSG00000100342.20	22	36253010	36267530	0.52075071692398	0.396859457940207	113	70
PNPLA3	ENSG00000100344.10	22	43923739	43947568	0.360605953702617	0.299659160950325	113	70
MYH9	ENSG00000100345.20	22	36281281	36388018	0.281988401492235	0.161859610205817	113	70
SAMM50	ENSG00000100347.14	22	43955421	44010531	0.329146377291677	0.166366037583897	113	70
TXN2	ENSG00000100348.9	22	36467036	36482030	0.768643879111747	0.723781345453522	113	70
FOXRED2	ENSG00000100350.14	22	36487190	36507101	0.135417209034382	0.0371241207849191	113	70
GRAP2	ENSG00000100351.16	22	39901082	39973721	0.0936514852840282	0.0372858115167607	113	70
EIF3D	ENSG00000100353.17	22	36510850	36529436	0.704387733186889	0.617470859543412	113	70
TNRC6B	ENSG00000100354.20	22	40044817	40335808	0.390879318137704	0.256540892673199	113	70
SGSM3	ENSG00000100359.20	22	40370591	40410280	0.637011353153317	0.567472539631934	113	70
IFT27	ENSG00000100360.14	22	36758202	36776256	0.273949376354111	0.149272820833398	113	70
KIAA0930	ENSG00000100364.18	22	45190338	45240769	0.555080205415264	0.453840779063118	113	70
NCF4	ENSG00000100365.14	22	36860988	36878015	0.411165380850004	0.303929536327104	113	70
CSF2RB	ENSG00000100368.13	22	36913628	36940449	0.465063782068223	0.342851340077499	113	70
SLC25A17	ENSG00000100372.14	22	40769630	40819399	0.254827961354439	0.149845160606228	113	70
FAM118A	ENSG00000100376.11	22	45308968	45341955	0.487555568660413	0.270156486878533	113	70
KCTD17	ENSG00000100379.17	22	37051736	37063390	0.694056991527963	0.523309016818787	113	70
ST13	ENSG00000100380.13	22	40824535	40857022	0.842739097662049	0.782566649650587	113	70
IL2RB	ENSG00000100385.13	22	37125838	37175054	0.756717243099693	0.670470034116889	113	70
RBX1	ENSG00000100387.8	22	40951359	40973309	0.0176660098290641	0.000639131177418025	113	70
EP300	ENSG00000100393.12	22	41091786	41180079	0.269021254276007	0.152301125684981	113	70
L3MBTL2	ENSG00000100395.14	22	41205205	41231271	0.0232879983225377	7.8902115832979e-06	113	70
CHADL	ENSG00000100399.15	22	41229510	41240934	0.249318082932236	0.158809021560678	113	70
RANGAP1	ENSG00000100401.19	22	41245611	41286251	0.272689062735433	0.179056721795656	113	70
ZC3H7B	ENSG00000100403.11	22	41301522	41360147	0.089264242894673	0.0151207036825228	113	70
PHF5A	ENSG00000100410.7	22	41459717	41468725	0.66654239950922	0.532172562258441	113	70
ACO2	ENSG00000100412.15	22	41469125	41525348	0.32870666113595	0.206914697277866	113	70
POLR3H	ENSG00000100413.16	22	41525804	41544606	0.152802107836329	0.0529790986255128	113	70
TRMU	ENSG00000100416.12	22	46330875	46357340	0.336146092064929	0.27002888869419	113	70
PMM1	ENSG00000100417.11	22	41576894	41589890	0.494880103995743	0.325000949965752	113	70
DESI1	ENSG00000100418.7	22	41598028	41621096	0.851416330476859	0.784933886458903	113	70
CERK	ENSG00000100422.13	22	46684411	46738261	0.925031366579765	0.90356854137367	113	70
BRD1	ENSG00000100425.18	22	49773283	49827512	0.80859831657051	0.772033853137659	113	70
ZBED4	ENSG00000100426.6	22	49853842	49890078	0.983685431915142	0.980231189453754	113	70
MLC1	ENSG00000100427.15	22	50059391	50085902	0.296173076293681	0.19554487075512	113	70
HDAC10	ENSG00000100429.17	22	50245183	50249859	0.0204657272823435	0.00265361186322409	113	70
ABHD4	ENSG00000100439.10	14	22600119	22613215	0.43341945954885	0.32202026054404	113	70
KHNYN	ENSG00000100441.9	14	24429935	24441834	0.00247239562472725	0.000549593183330915	113	70
FKBP3	ENSG00000100442.10	14	45118028	45135319	0.0796002417242734	0.018869713435771	113	70
SDR39U1	ENSG00000100445.17	14	24442098	24442904	0.111738811742173	0.0605785386015707	113	70
GZMH	ENSG00000100450.12	14	24606480	24609699	0.480155851858393	0.326603981588835	113	70
GZMB	ENSG00000100453.12	14	24630954	24634267	0.847279491696023	0.806944771400142	113	70
RBM23	ENSG00000100461.17	14	22893206	22917802	0.015098903308112	0.00193634682697183	113	70
PRMT5	ENSG00000100462.15	14	22922176	22929585	0.634196009356633	0.563177386702963	113	70
COCH	ENSG00000100473.15	14	30874543	30890618	0.280051996946709	0.221085414144369	113	70
AP4S1	ENSG00000100478.14	14	31025106	31096450	0.834331352112298	0.794967443102464	113	70
POLE2	ENSG00000100479.12	14	49643555	49688422	0.0388053157049046	0.00147831486368069	113	70
VCPKMT	ENSG00000100483.13	14	50108633	50116600	0.0348994020383444	0.0120710062488326	113	70
SOS2	ENSG00000100485.11	14	50117120	50231558	0.9287273899539	0.912739715281371	113	70
CDKL1	ENSG00000100490.9	14	50335993	50416461	0.598168336249217	0.422930860016467	113	70
NIN	ENSG00000100503.23	14	50719763	50831121	0.445160343751647	0.306493368185108	113	70
PYGL	ENSG00000100504.16	14	50857891	50944736	0.853370506556553	0.8191578338623	113	70
TRIM9	ENSG00000100505.13	14	50975262	51096061	0.283157478141093	0.160055732063328	113	70
PSMC6	ENSG00000100519.11	14	52707172	52728587	0.445589220225086	0.289005265509492	113	70
GNPNAT1	ENSG00000100522.8	14	52775194	52791668	0.331336613132132	0.219229911650751	113	70
DDHD1	ENSG00000100523.14	14	53036745	53153282	0.615265591085747	0.525248918813025	113	70
CDKN3	ENSG00000100526.19	14	54396849	54420218	0.607260799566461	0.527147136008393	113	70
CNIH1	ENSG00000100528.11	14	54423560	54441431	0.327595610233509	0.182804945635256	113	70
CGRRF1	ENSG00000100532.11	14	54509812	54539309	0.795704541862446	0.712496315607274	113	70
ATP6V1D	ENSG00000100554.11	14	67294371	67359996	0.854765753525392	0.821625313212827	113	70
PLEK2	ENSG00000100558.8	14	67386983	67412200	0.769631911387368	0.70591618022246	113	70
PIGH	ENSG00000100564.8	14	67581955	67600287	0.397431942751176	0.305408362053334	113	70
PSMA3	ENSG00000100567.12	14	58244831	58272012	0.288078621590274	0.199154510917552	113	70
VTI1B	ENSG00000100568.10	14	67647075	67674831	0.162162194410761	0.0729664032526808	113	70
TIMM9	ENSG00000100575.13	14	58408494	58427242	0.659972662053856	0.580056069702178	113	70
GSTZ1	ENSG00000100577.18	14	77320885	77331597	0.0852345255515414	0.0325279659103392	113	70
KIAA0586	ENSG00000100578.14	14	58427385	58551289	0.548580880160073	0.44327688140948	113	70
TMED8	ENSG00000100580.7	14	77335021	77377109	0.0207073373708033	0.0015811509964589	113	70
SAMD15	ENSG00000100583.4	14	77376689	77391497	0.491421105122036	0.371695917187185	113	70
AHSA1	ENSG00000100591.7	14	77457953	77469474	0.122026555796352	0.0421808407576215	113	70
DAAM1	ENSG00000100592.15	14	59188680	59371405	0.0145874436862453	0.00300283281182478	113	70
ISM2	ENSG00000100593.17	14	77474394	77498850	0.549544469637747	0.465498122150326	113	70
SPTLC2	ENSG00000100596.6	14	77505997	77616773	0.302113539987014	0.141265605125806	113	70
RIN3	ENSG00000100599.15	14	92513774	92688994	0.406929414694689	0.269968415019945	113	70
LGMN	ENSG00000100600.14	14	92703807	92748702	0.46164111706283	0.324754569885506	113	70
ALKBH1	ENSG00000100601.9	14	77672404	77708020	0.399282319576788	0.318960542885026	113	70
SNW1	ENSG00000100603.13	14	77717599	77761207	0.414095973875326	0.282374615911772	113	70
CHGA	ENSG00000100604.12	14	92923080	92935293	0.691954350749837	0.64342870946292	113	70
ITPK1	ENSG00000100605.16	14	92936914	93116320	0.129434124607179	0.0360802046653549	113	70
DHRS7	ENSG00000100612.13	14	60148948	60169856	0.547614100960334	0.420496917162171	113	70
PPM1A	ENSG00000100614.17	14	60245752	60299087	0.850043002142699	0.833138031711861	113	70
SIX4	ENSG00000100625.8	14	60709528	60724348	0.0762250119490843	0.0300496121945545	113	70
GALNT16	ENSG00000100626.16	14	69259277	69357009	0.92118016471817	0.909591422003754	113	70
ASB2	ENSG00000100628.11	14	93934153	93976791	0.862745697181762	0.809232673272633	113	70
CEP128	ENSG00000100629.16	14	80476983	80959517	0.835460246072782	0.769341612661887	113	70
ERH	ENSG00000100632.10	14	69380123	69398627	0.154714179998848	0.0848319081191583	113	70
HIF1A	ENSG00000100644.16	14	61695513	61748259	0.489809497956701	0.32360099669338	113	70
SUSD6	ENSG00000100647.7	14	69611596	69715142	0.993815859514683	0.992388193051044	113	70
SRSF5	ENSG00000100650.15	14	69726900	69772005	0.138895447871868	0.096211675705866	113	70
SLC10A1	ENSG00000100652.4	14	69775417	69797289	0.197551730021635	0.0897079193675647	113	70
EIF5	ENSG00000100664.10	14	103333544	103345025	0.499495826438389	0.362683694473121	113	70
SLC8A3	ENSG00000100678.18	14	70044217	70189070	0.478043416745367	0.377229489321634	113	70
DICER1	ENSG00000100697.14	14	95086228	95157422	0.553403009780619	0.423176208545431	113	70
ZFYVE21	ENSG00000100711.13	14	103715730	103733668	0.942555415611224	0.930617394058722	113	70
MTHFD1	ENSG00000100714.15	14	64388031	64463457	0.869828429174834	0.846989248907168	113	70
ZC3H14	ENSG00000100722.18	14	88562909	88627596	0.240783778198187	0.106363038892602	113	70
TELO2	ENSG00000100726.14	16	1493344	1510426	0.0375888603567535	0.00860598090715269	113	70
PCNX1	ENSG00000100731.15	14	70907405	71115382	0.163740267267833	0.0283114736733813	113	70
BDKRB1	ENSG00000100739.10	14	96255824	96268967	0.266000687367586	0.175545205394896	113	70
GSKIP	ENSG00000100744.14	14	96363871	96387288	0.14020651974937	0.0959714918423669	113	70
VRK1	ENSG00000100749.7	14	96797304	96931722	0.327099870186744	0.228829229028119	113	70
PSMC1	ENSG00000100764.13	14	90256495	90265166	0.0707680803574539	0.0192050663266122	113	70
PAPLN	ENSG00000100767.15	14	73237497	73274640	0.0908850835112721	0.0120667692587109	113	70
RPS6KA5	ENSG00000100784.10	14	90847862	91060332	0.760775019804874	0.64579499572822	113	70
PPP4R3A	ENSG00000100796.17	14	91457611	91510554	0.156279322193553	0.0595570729185034	113	70
C14orf93	ENSG00000100802.14	14	22985908	23010166	0.147621474064948	0.0685779268265631	113	70
PSMB5	ENSG00000100804.18	14	23016543	23035230	0.17111560053885	0.0751499431310533	113	70
YY1	ENSG00000100811.12	14	100238298	100282792	0.866113529434328	0.825810890487719	113	70
ACIN1	ENSG00000100813.14	14	23058564	23093544	0.671334213294367	0.596383397855489	113	70
CCNB1IP1	ENSG00000100814.17	14	20311368	20333312	0.856707045228838	0.782607320435374	113	70
TRIP11	ENSG00000100815.12	14	91965991	92033253	0.395037053183776	0.231698865671741	113	70
APEX1	ENSG00000100823.11	14	20455191	20457718	0.351480745367535	0.251137813801937	113	70
PABPN1	ENSG00000100836.10	14	23321289	23326185	0.567569114066358	0.439543657576786	113	70
EFS	ENSG00000100842.12	14	23356402	23365752	0.821406330602217	0.793526874164162	113	70
ARHGAP5	ENSG00000100852.12	14	32076967	32159728	0.0615824417658533	0.0111349741572432	113	70
CINP	ENSG00000100865.14	14	102341102	102362916	0.551960893902905	0.422031591385439	113	70
DHRS2	ENSG00000100867.14	14	23630115	23645639	0.527030427943309	0.316722178450069	113	70
SRP54	ENSG00000100883.11	14	34981957	35029567	0.166924249075709	0.0840617947061627	113	70
CPNE6	ENSG00000100884.9	14	24070837	24078100	0.0343816815357916	0.0107497143166062	113	70
CHD8	ENSG00000100888.12	14	21385194	21456126	0.367403226588704	0.293617024882146	113	70
[truncated: 11,988 more rows]
