# Supplementary material for: A BOOTSTRAP MODEL COMPARISON TEST FOR IDENTIFYING GENES WITH CONTEXT-SPECIFIC PATTERNS OF GENETIC REGULATION
Source: bioRxiv. 2023 Oct 22:2023.03.06.531446. Originally published 2023 Mar 7. Preprint. [Version 2] doi: 10.1101/2023.03.06.531446 (PMC10028853; doi:10.1101/2023.03.06.531446)
Supplement: Supplement 2 [file media-2.zip › BRNCTXA_vs_NERVET.tsv]

gene	id	chr	start	end	p	p_c	n_train	n_test
DPM1	ENSG00000000419.12	20	50934867	50958555	0.718949722075937	0.645807297474224	183	255
SCYL3	ENSG00000000457.13	1	169849631	169894267	0.468987693110985	0.30623901854401	183	255
C1orf112	ENSG00000000460.16	1	169662007	169854080	0.73285926383865	0.618858201412195	183	255
FGR	ENSG00000000938.12	1	27612064	27635277	0.318050710865802	0.183105899049496	183	255
CFH	ENSG00000000971.15	1	196651878	196747504	0.206290164180231	0.0217769611911785	183	255
FUCA2	ENSG00000001036.13	6	143494811	143511690	0.504339776287169	0.290987251883707	183	255
GCLC	ENSG00000001084.10	6	53497341	53545129	0.21140995157313	0.113449610580229	183	255
NFYA	ENSG00000001167.14	6	41072945	41099976	0.00146702272734178	1.77882961590453e-05	183	255
STPG1	ENSG00000001460.17	1	24356999	24416934	0.062988741350527	0.00381046566326684	183	255
NIPAL3	ENSG00000001461.16	1	24419291	24472976	2.9830100039424e-05	2.72384070013552e-09	183	255
ENPP4	ENSG00000001561.6	6	46129993	46146699	0.946636860892358	0.915451096231358	183	255
SEMA3F	ENSG00000001617.11	3	50155045	50189075	0.00478901042348361	7.64364804057673e-09	183	255
CFTR	ENSG00000001626.14	7	117465784	117715971	0.708363182434083	0.581878462430134	183	255
ANKIB1	ENSG00000001629.9	7	92246234	92401384	0.407024200324094	0.214518055448955	183	255
CYP51A1	ENSG00000001630.15	7	92112151	92142952	3.08384900729396e-05	7.40348526962258e-15	183	255
KRIT1	ENSG00000001631.15	7	92198969	92246166	0.000978010392867375	2.17394350168743e-09	183	255
RAD52	ENSG00000002016.17	12	912077	990053	0.411738664593936	0.246818075150857	183	255
BAD	ENSG00000002330.13	11	64269830	64284669	0.637764961231854	0.445667755318092	183	255
LAP3	ENSG00000002549.12	4	17577192	17607972	0.344454671292984	0.135720805036195	183	255
HS3ST1	ENSG00000002587.9	4	11393150	11429765	0.121421005426352	0.0252960507937943	183	255
WNT16	ENSG00000002745.12	7	121325367	121341104	0.351409932269736	0.213871031368583	183	255
HECW1	ENSG00000002746.14	7	43112599	43566001	0.271076331627518	0.153560936242363	183	255
MAD1L1	ENSG00000002822.15	7	1815793	2233243	0.502338145997847	0.404279251718728	183	255
LASP1	ENSG00000002834.17	17	38869859	38921770	0.58564151592938	0.405315527317172	183	255
SNX11	ENSG00000002919.14	17	48103357	48123074	0.105666786148174	0.023624790460266	183	255
TMEM176A	ENSG00000002933.7	7	150800534	150805120	0.55088457124785	0.392443543588312	183	255
M6PR	ENSG00000003056.7	12	8941468	8949955	0.962192490803537	0.938883287036319	183	255
CYP26B1	ENSG00000003137.8	2	72129238	72148038	0.103449869320479	0.0135603268484899	183	255
ICA1	ENSG00000003147.17	7	8113184	8262579	0.740468254772971	0.62174875145205	183	255
DBNDD1	ENSG00000003249.13	16	90004865	90020043	0.785252112135029	0.620883391074159	183	255
ALS2	ENSG00000003393.14	2	201700554	201781189	0.0758584693541434	0.00351325653895635	183	255
CASP10	ENSG00000003400.14	2	201182881	201229406	0.14162053836441	0.0372262714547705	183	255
CFLAR	ENSG00000003402.19	2	201116104	201176687	0.000136969872117328	7.42512888343743e-09	183	255
TFPI	ENSG00000003436.15	2	187464230	187565760	0.185519979137418	0.0717905448200986	183	255
NDUFAF7	ENSG00000003509.15	2	37231714	37253403	0.63082028229867	0.517674766742726	183	255
RBM5	ENSG00000003756.16	3	50088908	50119021	0.000149343099255321	1.38028930229206e-12	183	255
MTMR7	ENSG00000003987.13	8	17298030	17413327	0.295672400391778	0.174717502819618	183	255
SLC7A2	ENSG00000003989.17	8	17497088	17570573	0.187792731598363	0.0720729385160834	183	255
ARF5	ENSG00000004059.10	7	127588345	127591408	0.627748173534699	0.444108218686196	183	255
SARM1	ENSG00000004139.13	17	28365116	28404049	0.0360609600867015	0.000549472486170231	183	255
POLDIP2	ENSG00000004142.11	17	28347177	28357522	0.0576675274797495	0.0041387837573297	183	255
PLXND1	ENSG00000004399.12	3	129555175	129606818	0.318433185353403	0.112443026657374	183	255
AK2	ENSG00000004455.16	1	33007940	33080996	0.510616955133726	0.32506601725582	183	255
CD38	ENSG00000004468.12	4	15778275	15853230	0.0142409746693072	0.00104730678157212	183	255
FKBP4	ENSG00000004478.7	12	2794953	2805423	0.0749257595243219	0.0160614619833664	183	255
KDM1A	ENSG00000004487.15	1	23019448	23083689	0.385812568058027	0.202075145530742	183	255
RBM6	ENSG00000004534.14	3	49940007	50077252	8.7684593292877e-05	4.64077502795619e-23	183	255
CAMKK1	ENSG00000004660.14	17	3860315	3893044	0.630872242200799	0.504167035903886	183	255
RECQL	ENSG00000004700.15	12	21471428	21501669	0.691339064711519	0.573739779874145	183	255
VPS50	ENSG00000004766.15	7	93232340	93361121	0.404282429940066	0.174465994319785	183	255
HSPB6	ENSG00000004776.12	19	35754872	35758079	0.219580726891948	0.0740104057734314	183	255
ARHGAP33	ENSG00000004777.18	19	35774532	35788822	0.118753865906123	0.0362136696915992	183	255
NDUFAB1	ENSG00000004779.9	16	23581002	23596356	0.918783687267099	0.885926002366676	183	255
PDK4	ENSG00000004799.7	7	95583499	95596491	0.176578223270424	0.0707458530878149	183	255
ZMYND10	ENSG00000004838.13	3	50341229	50346852	0.00345125134416356	3.05008309503294e-09	183	255
SLC25A13	ENSG00000004864.13	7	96120220	96322147	0.150518809794271	0.0179713952888183	183	255
ST7	ENSG00000004866.20	7	117014888	117230103	0.384543298625822	0.194267521738783	183	255
CDC27	ENSG00000004897.11	17	47117703	47189422	0.996015706093222	0.994238996652851	183	255
SLC4A1	ENSG00000004939.13	17	44248385	44268141	0.309806303626957	0.115956514649451	183	255
CALCR	ENSG00000004948.13	7	93424487	93574730	0.39658999273828	0.26842517192536	183	255
DVL2	ENSG00000004975.11	17	7225341	7234545	0.750466961316292	0.657338168541873	183	255
UPF1	ENSG00000005007.12	19	18831938	18868236	0.898379905244362	0.855747071318571	183	255
SKAP2	ENSG00000005020.12	7	26667062	26995239	0.164850160291141	0.0694124380457246	183	255
MCUB	ENSG00000005059.15	4	109560205	109688621	0.158369452374518	0.0202148990028944	183	255
POLR2J	ENSG00000005075.15	7	102473169	102478907	0.148506825380133	0.0296954920434043	183	255
DHX33	ENSG00000005100.12	17	5440912	5469060	0.910635416662661	0.878457353461495	183	255
THSD7A	ENSG00000005108.15	7	11370357	11832198	0.560373725065506	0.416661311636654	183	255
LIG3	ENSG00000005156.11	17	34980494	35005989	0.97236343028357	0.945525486381329	183	255
RPAP3	ENSG00000005175.9	12	47661249	47706061	0.103173768220516	0.0202525856581286	183	255
AC004381.6	ENSG00000005189.19	16	20806677	20849668	0.24043827255003	0.0840690064310477	183	255
CIAPIN1	ENSG00000005194.14	16	57428169	57447436	0.686774944843172	0.58343572142048	183	255
SPPL2B	ENSG00000005206.16	19	2328621	2354806	0.637353594480806	0.514883427691186	183	255
FAM214B	ENSG00000005238.19	9	35104112	35116341	0.0556947788467614	0.0023037174475277	183	255
COPZ2	ENSG00000005243.9	17	48026167	48038030	0.000760342881870278	1.10562629415966e-09	183	255
PRKAR2B	ENSG00000005249.12	7	107044649	107161811	0.466720572056534	0.238027833098474	183	255
CREBBP	ENSG00000005339.14	16	3725054	3880726	0.578660900354541	0.422061191888134	183	255
TSPOAP1	ENSG00000005379.15	17	58301231	58328760	0.430574223964084	0.244721678397014	183	255
MPO	ENSG00000005381.7	17	58269856	58280935	0.113508991111336	0.0233545740964365	183	255
PON1	ENSG00000005421.8	7	95297676	95324707	0.705937073317933	0.620905560686903	183	255
GCFC2	ENSG00000005436.13	2	75652000	75710989	0.74217054529179	0.608216486586718	183	255
WDR54	ENSG00000005448.16	2	74421678	74425755	0.993175316729193	0.986551628257616	183	255
CROT	ENSG00000005469.11	7	87345681	87399795	0.564288194149147	0.400710269003464	183	255
ABCB4	ENSG00000005471.15	7	87401697	87480435	0.554680889553341	0.365915426326083	183	255
KMT2E	ENSG00000005483.20	7	105014322	105114361	0.15051377589315	0.0496577996377997	183	255
RHBDD2	ENSG00000005486.16	7	75842602	75888926	0.0211630929540579	0.000100032205471404	183	255
SOX8	ENSG00000005513.9	16	981808	986979	0.00342082267313935	0.000130956473485606	183	255
IBTK	ENSG00000005700.14	6	82169983	82247754	0.448068232078211	0.293404458889962	183	255
ZNF195	ENSG00000005801.16	11	3339261	3379222	0.644706013864657	0.520206331898608	183	255
MYCBP2	ENSG00000005810.17	13	77044655	77327050	0.674548147725601	0.529605671562657	183	255
FBXL3	ENSG00000005812.10	13	77000147	77027195	0.593445952351968	0.462294453601375	183	255
ITGAL	ENSG00000005844.17	16	30472658	30523185	0.90793427495065	0.844270809829604	183	255
PDK2	ENSG00000005882.11	17	50094737	50110039	0.000325092883164759	4.5455299022706e-06	183	255
ITGA3	ENSG00000005884.17	17	50055968	50090481	0.872899270001613	0.840540453938469	183	255
ITGA2B	ENSG00000005961.17	17	44372180	44389505	0.000353775871979797	3.41097375760421e-11	183	255
ASB4	ENSG00000005981.12	7	95478444	95540232	2.10895989480727e-05	4.24494364160752e-10	183	255
GDE1	ENSG00000006007.11	16	19501890	19522145	0.43802913784224	0.261680068430591	183	255
C19orf60	ENSG00000006015.17	19	18588725	18592336	0.361368231159611	0.192504546344505	183	255
CRLF1	ENSG00000006016.10	19	18572608	18607741	0.838479786065138	0.784011515042817	183	255
OSBPL7	ENSG00000006025.11	17	47807372	47821834	0.988702554209792	0.984476294934922	183	255
TMEM98	ENSG00000006042.11	17	32927910	32945106	0.477267462560231	0.320101497109604	183	255
YBX2	ENSG00000006047.12	17	7288258	7294615	0.360881060242199	0.212399371406257	183	255
MAP3K14	ENSG00000006062.14	17	45263392	45317040	0.366410671355975	0.159494633821563	183	255
ABCC8	ENSG00000006071.12	11	17392885	17476845	0.000525223245554952	1.88871782834716e-05	183	255
TMEM132A	ENSG00000006118.14	11	60924463	60937083	0.152655900271341	0.0459744620454756	183	255
AP2B1	ENSG00000006125.17	17	35586899	35726409	0.857249122252118	0.799514440275911	183	255
TAC1	ENSG00000006128.11	7	97731908	97740472	0.133435966289946	0.0235264647456616	183	255
ZNF263	ENSG00000006194.9	16	3282943	3291460	0.701267795454841	0.569170680104808	183	255
CX3CL1	ENSG00000006210.6	16	57372458	57385048	0.808352663142525	0.744216205171991	183	255
SPATA20	ENSG00000006282.20	17	50546306	50555852	0.00181897313863247	8.92179464501431e-08	183	255
CACNA1G	ENSG00000006283.17	17	50561068	50627474	0.0787133580186306	0.0103147315163168	183	255
TNFRSF12A	ENSG00000006327.13	16	3018485	3022383	0.466638556335051	0.326621855151816	183	255
DLX6	ENSG00000006377.10	7	97005548	97011039	0.879243057605738	0.816833073472799	183	255
MAP3K9	ENSG00000006432.15	14	70722526	70809534	0.302890726674558	0.123496556912188	183	255
RALA	ENSG00000006451.7	7	39623483	39708124	0.917235255145083	0.887929827035059	183	255
BAIAP2L1	ENSG00000006453.13	7	98291651	98401068	0.513246308423382	0.334320019089272	183	255
KDM7A	ENSG00000006459.10	7	140084746	140177035	0.130391099215905	0.03980307726758	183	255
ETV1	ENSG00000006468.13	7	13891228	13991425	0.400212938435985	0.297200701208897	183	255
AGK	ENSG00000006530.15	7	141551305	141655244	0.225572572440368	0.0434859686445619	183	255
ALDH3B1	ENSG00000006534.15	11	68008578	68029276	0.999421374893244	0.999220606411114	183	255
TTC22	ENSG00000006555.10	1	54779712	54801267	0.497691186868564	0.323601977630258	183	255
PHTF2	ENSG00000006576.16	7	77798792	77957503	0.435083096752086	0.272040277363265	183	255
FARP2	ENSG00000006607.13	2	241356243	241491679	0.0443577978693575	0.00515832010486782	183	255
GGCT	ENSG00000006625.17	7	30496621	30504844	0.307336134796862	0.147193433766275	183	255
DBF4	ENSG00000006634.7	7	87876358	87909541	0.598386113642038	0.390652525926038	183	255
TBXA2R	ENSG00000006638.11	19	3594506	3606840	0.0853415064823438	0.0228853209409366	183	255
IFRD1	ENSG00000006652.13	7	112422968	112480990	0.970080391684154	0.955160737651517	183	255
COX10	ENSG00000006695.10	17	14069496	14208677	0.0287379600468147	0.0024661086377875	183	255
GTF2IRD1	ENSG00000006704.10	7	74453790	74602604	0.811961456284284	0.739526740513671	183	255
PAF1	ENSG00000006712.14	19	39385852	39391195	0.415552633958896	0.202602663647945	183	255
VPS41	ENSG00000006715.15	7	38722963	38932394	0.359942212978698	0.214671831079331	183	255
ARHGAP44	ENSG00000006740.16	17	12789539	12991643	0.620256332786197	0.517534189229044	183	255
ELAC2	ENSG00000006744.18	17	12992391	13018187	0.184534284033617	0.0431753707431242	183	255
SCIN	ENSG00000006747.14	7	12570849	12660179	0.0158565047463086	0.00280218075047841	183	255
ADIPOR2	ENSG00000006831.9	12	1688574	1788678	0.484378895842048	0.327656653932603	183	255
CDKL3	ENSG00000006837.11	5	134286350	134371047	0.0626546089117531	0.0123150700657038	183	255
UPP2	ENSG00000007001.12	2	157876702	158136154	0.687143788178745	0.588801966561293	183	255
PRSS21	ENSG00000007038.10	16	2817180	2826304	0.791984400189953	0.659803313870217	183	255
MARK4	ENSG00000007047.14	19	45251258	45305283	0.813596541387454	0.758605572348522	183	255
PROM1	ENSG00000007062.11	4	15964248	16084378	0.630914917813928	0.51188898061892	183	255
CCDC124	ENSG00000007080.10	19	17933016	17943991	0.727360282766072	0.660609252893854	183	255
CEACAM21	ENSG00000007129.17	19	41549518	41586844	0.564408661114859	0.43676053254597	183	255
PAFAH1B1	ENSG00000007168.12	17	2593210	2685615	0.294087758365476	0.124030969269138	183	255
NOS2	ENSG00000007171.16	17	27756766	27800499	1.77663345873694e-08	1.72992869526601e-15	183	255
DNAH9	ENSG00000007174.17	17	11598431	11969748	0.0284629406186668	0.00533350477163832	183	255
KIAA0100	ENSG00000007202.14	17	28614440	28645454	0.570700431749582	0.414827811001073	183	255
GAS7	ENSG00000007237.18	17	9910609	10198551	0.157557046493539	0.0434639400741691	183	255
TRAPPC6A	ENSG00000007255.10	19	45162928	45178237	0.422638392119649	0.211226165648668	183	255
MATK	ENSG00000007264.14	19	3777970	3802129	0.388983545081214	0.252594271031161	183	255
CD79B	ENSG00000007312.12	17	63928740	63932354	0.546174050669704	0.388659655115257	183	255
SCN4A	ENSG00000007314.12	17	63938554	63972918	0.126908971139651	0.0410144012272246	183	255
ST7L	ENSG00000007341.18	1	112539159	112620825	0.5510695941364	0.29689839253557	183	255
RPUSD1	ENSG00000007376.7	16	784974	787981	0.764836485462933	0.650923095604024	183	255
RHBDF1	ENSG00000007384.15	16	58059	76355	0.998841286125679	0.998308374113095	183	255
LUC7L	ENSG00000007392.16	16	188969	229463	0.723629895987519	0.596143210495897	183	255
CACNA2D2	ENSG00000007402.11	3	50362799	50504244	0.00028643461472336	1.11559070623686e-13	183	255
BAIAP3	ENSG00000007516.13	16	1333601	1349239	0.515977175418807	0.38621936592622	183	255
TSR3	ENSG00000007520.3	16	1349442	1351911	0.325227858047111	0.195776808541842	183	255
PIGQ	ENSG00000007541.16	16	566995	584136	0.18448255106753	0.0938155030462686	183	255
CRAMP1	ENSG00000007545.15	16	1612325	1677908	0.442007596673656	0.318418863745813	183	255
TEAD3	ENSG00000007866.19	6	35473597	35497076	0.997789883335243	0.997118327689991	183	255
SELE	ENSG00000007908.15	1	169722641	169764705	0.308614823621464	0.168426867512783	183	255
DNAJC11	ENSG00000007923.15	1	6635587	6701924	0.980268014812926	0.969361032944258	183	255
FMO3	ENSG00000007933.12	1	171090877	171117819	0.9562919754009	0.93879850447967	183	255
MYLIP	ENSG00000007944.14	6	16129125	16148248	0.768175261746665	0.660992990144755	183	255
PSMB1	ENSG00000008018.8	6	170535117	170553341	0.300519760677148	0.191473542716746	183	255
JARID2	ENSG00000008083.13	6	15246296	15522040	0.0337247735321096	0.005016283311578	183	255
CAMK1G	ENSG00000008118.9	1	209583717	209613938	0.00353070817748864	0.000368724975559015	183	255
CDK11A	ENSG00000008128.22	1	1702730	1724324	0.424856470429836	0.168957283147766	183	255
NADK	ENSG00000008130.15	1	1751232	1780457	0.00477267396430532	3.16100011021856e-05	183	255
DLEC1	ENSG00000008226.19	3	38039205	38123549	0.00737770246248903	7.28267337511709e-05	183	255
CYTH3	ENSG00000008256.15	7	6161776	6272644	0.948869232428237	0.926731970882275	183	255
ADAM22	ENSG00000008277.14	7	87934143	88202889	0.191935773630127	0.0667439218904767	183	255
SYPL1	ENSG00000008282.8	7	106090503	106112576	0.261990373638172	0.11918834349044	183	255
CYB561	ENSG00000008283.15	17	63432304	63446378	0.539285358439703	0.387596771895038	183	255
SPAG9	ENSG00000008294.20	17	50962174	51120865	0.478753583507816	0.297366628449029	183	255
CELSR3	ENSG00000008300.16	3	48636469	48662915	0.000531208009380849	1.40663541860254e-12	183	255
AASS	ENSG00000008311.14	7	122076133	122144280	0.301478937089425	0.110689001988292	183	255
SS18L2	ENSG00000008324.11	3	42581840	42595114	0.25655236033956	0.152659972288747	183	255
MPND	ENSG00000008382.15	19	4343527	4360086	0.817095928279243	0.709448262386808	183	255
MGST1	ENSG00000008394.12	12	16347142	16609259	0.648124453397501	0.555384988165064	183	255
CRY1	ENSG00000008405.11	12	106991364	107093829	0.44320760030317	0.277827344417176	183	255
PGLYRP1	ENSG00000008438.4	19	46019153	46023065	0.453809733318989	0.255864877808426	183	255
NFIX	ENSG00000008441.16	19	12995608	13098796	0.473530688154507	0.300204396504785	183	255
ST3GAL1	ENSG00000008513.14	8	133454848	133571940	0.0194946132513533	0.00222304468657915	183	255
MMP25	ENSG00000008516.16	16	3046681	3060726	0.552006022088849	0.382692659339118	183	255
IL32	ENSG00000008517.16	16	3065297	3082192	0.225319722905051	0.0516681013411031	183	255
PKD1	ENSG00000008710.19	16	2088721	2135898	0.212496740062497	0.0719265755591251	183	255
MAPK8IP2	ENSG00000008735.13	22	50600685	50611551	0.0369099603541463	0.00239946141502785	183	255
MED24	ENSG00000008838.19	17	40019097	40061215	7.31632990863731e-06	3.13045558944745e-14	183	255
RHOBTB2	ENSG00000008853.16	8	22987417	23020132	0.165277645624781	0.0777025758429227	183	255
HEATR5B	ENSG00000008869.11	2	36968383	37084342	0.984785555979175	0.975085658587034	183	255
SEC62	ENSG00000008952.16	3	169966735	169998373	0.967794106095869	0.947904961435816	183	255
RPS20	ENSG00000008988.9	8	56067295	56074581	0.885885687582832	0.839521597493759	183	255
CSDE1	ENSG00000009307.15	1	114716913	114758676	0.832965108663947	0.711850778792475	183	255
UBE3C	ENSG00000009335.17	7	157138913	157269372	0.931516912443983	0.893470180088788	183	255
REV3L	ENSG00000009413.15	6	111299028	111483229	0.3532711340859	0.201957049363826	183	255
MASP2	ENSG00000009724.16	1	11026523	11047233	0.209237530996473	0.0907817885314555	183	255
FAM76A	ENSG00000009780.15	1	27725979	27763122	0.353532766936742	0.12552311229481	183	255
TRAF3IP3	ENSG00000009790.14	1	209756032	209778173	0.803906228426786	0.708421901285061	183	255
POMT2	ENSG00000009830.11	14	77274956	77320883	0.0758586312376896	0.0251072280699127	183	255
VTA1	ENSG00000009844.15	6	142147162	142224689	0.942070335610373	0.922949570694579	183	255
MLXIPL	ENSG00000009950.15	7	73593194	73624543	0.75186753264105	0.63871423099809	183	255
BAZ1B	ENSG00000009954.10	7	73440398	73522278	0.368661032807811	0.20894625245676	183	255
RANBP9	ENSG00000010017.12	6	13621498	13711564	0.0789421438229353	0.00742314574107832	183	255
ETV7	ENSG00000010030.13	6	36354091	36387800	0.435029538598866	0.316923767227602	183	255
SPRTN	ENSG00000010072.15	1	231337853	231355023	0.894220734716612	0.829368812810894	183	255
METTL13	ENSG00000010165.19	1	171781664	171814023	0.164687838298676	0.0359249920722797	183	255
DYRK4	ENSG00000010219.13	12	4562204	4615302	0.0402746029397751	0.00384687327295639	183	255
ZNF207	ENSG00000010244.18	17	32350203	32381886	0.876729695320584	0.804772998992695	183	255
UQCRC1	ENSG00000010256.10	3	48599003	48610976	0.000394912522834524	2.03522173190818e-10	183	255
STARD3NL	ENSG00000010270.13	7	38178222	38230671	0.404103263781881	0.23641723978354	183	255
CD9	ENSG00000010278.12	12	6199715	6238271	0.797581048244754	0.731647842002097	183	255
HHATL	ENSG00000010282.14	3	42693077	42702827	0.304823220384158	0.1748309560814	183	255
NCAPD2	ENSG00000010292.12	12	6493842	6531955	0.324794223502251	0.193322854740322	183	255
IFFO1	ENSG00000010295.19	12	6538375	6556083	0.479290504075783	0.382590132459418	183	255
GIPR	ENSG00000010310.8	19	45668244	45683724	0.301780968312732	0.118741323603465	183	255
PHF7	ENSG00000010318.20	3	52410657	52423641	0.224221746628937	0.122555853525449	183	255
SEMA3G	ENSG00000010319.6	3	52433053	52445085	0.303615597369916	0.106986436596265	183	255
NISCH	ENSG00000010322.15	3	52455118	52493071	0.200977100862551	0.0408325144555108	183	255
STAB1	ENSG00000010327.10	3	52495338	52524384	0.968350018169901	0.94587047299063	183	255
FUZ	ENSG00000010361.13	19	49807113	49817376	0.237031299809642	0.118624404428843	183	255
SLC6A13	ENSG00000010379.15	12	220621	262873	0.081120078023471	0.0160374472438051	183	255
PRSS3	ENSG00000010438.16	9	33750466	33799231	0.0114047803705202	0.000108248446683119	183	255
ZNF200	ENSG00000010539.11	16	3222325	3236221	0.312051768181733	0.194759119783573	183	255
CD4	ENSG00000010610.9	12	6786858	6820808	0.764056282351281	0.722267067630892	183	255
LRRC23	ENSG00000010626.14	12	6904733	6914243	0.302929067737234	0.046918640752196	183	255
HFE	ENSG00000010704.18	6	26087281	26098343	0.482380624636557	0.309687273347861	183	255
SCMH1	ENSG00000010803.16	1	41027200	41242116	0.101752322920215	0.0446104829148172	183	255
FYN	ENSG00000010810.17	6	111660332	111873452	0.159343000435239	0.0927280427227924	183	255
HIVEP2	ENSG00000010818.9	6	142751467	142956698	0.532389018795369	0.360519442062889	183	255
FMO1	ENSG00000010932.16	1	171248471	171285978	0.42358977441335	0.276350938189012	183	255
ELOA	ENSG00000011007.12	1	23743155	23762059	0.316281813027694	0.173650408833532	183	255
LYPLA2	ENSG00000011009.10	1	23790970	23795539	0.603857119150542	0.450510321829733	183	255
CLCN6	ENSG00000011021.21	1	11807131	11843144	0.0880502624550639	0.0112184658980318	183	255
MRC2	ENSG00000011028.13	17	62627591	62693597	0.202656407374663	0.0537631043612057	183	255
SLC6A7	ENSG00000011083.8	5	150189957	150222788	0.171541586596295	0.0613884678285257	183	255
TSPAN9	ENSG00000011105.12	12	3077355	3286564	3.28299704423167e-08	9.12234846878728e-13	183	255
BTBD7	ENSG00000011114.14	14	93237550	93333092	0.36234530516891	0.244888111542825	183	255
APBA3	ENSG00000011132.11	19	3750880	3761699	0.625182715952115	0.529373351155064	183	255
MKS1	ENSG00000011143.16	17	58205437	58219605	0.462075746000957	0.286572247736563	183	255
ABHD5	ENSG00000011198.7	3	43690113	43734371	0.752256171627655	0.65946518136964	183	255
AKAP8L	ENSG00000011243.17	19	15380048	15419141	0.382632857390417	0.162606887789082	183	255
MBTD1	ENSG00000011258.15	17	51177425	51260066	0.0749045244207056	0.0126414072143314	183	255
UTP18	ENSG00000011260.13	17	51260528	51297936	0.965426290028072	0.957160674528788	183	255
RNF216	ENSG00000011275.18	7	5620047	5781739	0.884794507297261	0.83493409704022	183	255
TTC19	ENSG00000011295.15	17	15999380	16045015	0.133708796527854	0.0472168606683037	183	255
PTBP1	ENSG00000011304.19	19	797075	812327	0.250478959646299	0.140162748907261	183	255
DPF1	ENSG00000011332.19	19	38211006	38229714	0.868955326107024	0.805493929025146	183	255
SYT7	ENSG00000011347.9	11	61515313	61581148	0.209036783248466	0.0748007095521199	183	255
LARS2	ENSG00000011376.9	3	45388506	45549421	0.000333623549076753	2.45655701799368e-07	183	255
PIK3C2A	ENSG00000011405.13	11	17077788	17207983	0.225230487850992	0.11454836536416	183	255
PLAUR	ENSG00000011422.11	19	43646095	43670547	0.310111552593451	0.13437602250651	183	255
ANLN	ENSG00000011426.10	7	36389806	36453791	0.954737618297845	0.931804208648992	183	255
WIZ	ENSG00000011451.17	19	15419980	15449951	0.486718444332236	0.368637883946344	183	255
RABGAP1	ENSG00000011454.16	9	122940833	123104866	0.0139330565674445	0.000751687376212134	183	255
DCN	ENSG00000011465.16	12	91140484	91183123	0.813386824844282	0.696144310565346	183	255
QPCTL	ENSG00000011478.11	19	45692483	45703989	0.618813672486655	0.501021486670892	183	255
PPP5C	ENSG00000011485.14	19	46346994	46392981	0.841934331322721	0.768879961742069	183	255
CEP68	ENSG00000011523.13	2	65056366	65086854	0.123189687776553	0.0143129112988258	183	255
MAP4K3	ENSG00000011566.14	2	39249266	39437312	0.750912211869271	0.652324988461494	183	255
ZBTB32	ENSG00000011590.13	19	35704527	35717038	0.192169280700928	0.06883436122185	183	255
TYROBP	ENSG00000011600.11	19	35904401	35908295	0.846404248903699	0.759173262259173	183	255
TMEM159	ENSG00000011638.10	16	21158377	21180616	0.126721657154513	0.0305306534811883	183	255
BRCA1	ENSG00000012048.20	17	43044295	43125483	0.591336621850983	0.397660538859883	183	255
ERCC1	ENSG00000012061.15	19	45407333	45478828	0.350932008214092	0.225859444608967	183	255
CD22	ENSG00000012124.16	19	35319261	35347355	0.229985737402762	0.0806617931174295	183	255
SEMA3B	ENSG00000012171.19	3	50267558	50277546	0.00186997858631425	1.13377671034672e-07	183	255
LTF	ENSG00000012223.12	3	46435645	46485234	0.0541066400784918	0.000412800289034383	183	255
EXTL3	ENSG00000012232.8	8	28600469	28753687	0.215973659650068	0.127334761778605	183	255
ELOVL5	ENSG00000012660.13	6	53267398	53349179	0.906912105639989	0.859434467358369	183	255
ALOX5	ENSG00000012779.10	10	45374176	45446119	0.482356537443149	0.300022200390937	183	255
CALCOCO1	ENSG00000012822.15	12	53708517	53727745	0.0333169619998085	0.00383180275276942	183	255
UBR7	ENSG00000012963.14	14	93207095	93229215	0.0354670374500625	0.00195693272289426	183	255
MAP4K5	ENSG00000012983.11	14	50418525	50561126	0.211034463445218	0.110384238477904	183	255
EHD3	ENSG00000013016.15	2	31234337	31269447	0.470141530461417	0.308930998713196	183	255
PSMC4	ENSG00000013275.7	19	39971005	39981441	0.532990736992143	0.372716570173947	183	255
MAN2B2	ENSG00000013288.8	4	6575175	6623362	0.0312301691254181	0.00444865161356378	183	255
SLC7A14	ENSG00000013293.5	3	170459584	170586074	0.443030522249094	0.267669366440885	183	255
CLDN11	ENSG00000013297.10	3	170418865	170860380	0.0142084570342049	0.00119925882805928	183	255
SLC25A39	ENSG00000013306.15	17	44319625	44324870	0.652830012560321	0.542265207898344	183	255
MVP	ENSG00000013364.18	16	29820394	29848039	0.169206637226665	0.0599009984373301	183	255
NUB1	ENSG00000013374.15	7	151341699	151378449	0.43107372311041	0.251734195900431	183	255
PGM3	ENSG00000013375.15	6	83161150	83193936	0.299393274481585	0.0782524660573012	183	255
RWDD2A	ENSG00000013392.7	6	83193379	83198932	0.354407008630385	0.174882222609763	183	255
CLK1	ENSG00000013441.15	2	200853009	200864744	0.456481340856939	0.294008653614489	183	255
POLR3B	ENSG00000013503.9	12	106357658	106510198	0.0285296181302533	0.00274516472332586	183	255
ANGEL1	ENSG00000013523.9	14	76786725	76826246	0.750049358447313	0.62843806757643	183	255
RNF14	ENSG00000013561.17	5	141966820	141990291	0.0296285490468778	0.00446759827543517	183	255
DDX11	ENSG00000013573.16	12	31073848	31104791	0.829729981542701	0.563340099865604	183	255
HEBP1	ENSG00000013583.8	12	12974864	13000273	0.505328040490064	0.295958953057955	183	255
GPRC5A	ENSG00000013588.7	12	12890782	12917937	0.43425642515575	0.326172660156645	183	255
CD6	ENSG00000013725.14	11	60971680	61020377	0.897136037975871	0.852874217843236	183	255
TACC3	ENSG00000013810.18	4	1721490	1745176	0.739771793465834	0.644366431498621	183	255
UFL1	ENSG00000014123.9	6	96521595	96555276	0.194567757695954	0.0460326840538474	183	255
POLA2	ENSG00000014138.8	11	65261762	65305589	0.369819766980563	0.240023104846655	183	255
ZC3H3	ENSG00000014164.6	8	143437655	143541453	0.226758294224518	0.0152353588102929	183	255
CAPN1	ENSG00000014216.15	11	65181194	65212006	0.106777945262751	0.0390626477177749	183	255
ACPP	ENSG00000014257.15	3	132317367	132368298	0.560322785972192	0.357804461346237	183	255
MDH1	ENSG00000014641.17	2	63588800	63607197	0.00439395696899006	2.4042909210056e-05	183	255
SLC30A9	ENSG00000014824.13	4	41990472	42090457	3.00711667570366e-05	4.32553264473241e-08	183	255
MTMR11	ENSG00000014914.20	1	149928651	149936867	0.543872381608005	0.376789997909513	183	255
COX15	ENSG00000014919.12	10	99711844	99732100	0.0781699686576964	0.030427737124257	183	255
CCDC88C	ENSG00000015133.18	14	91271323	91417844	0.250942211155791	0.144173611838227	183	255
YAF2	ENSG00000015153.14	12	42157104	42238349	0.345894027262015	0.177851132939931	183	255
ZMYND11	ENSG00000015171.19	10	134465	254637	0.274698380830646	0.148933952775833	183	255
DPEP1	ENSG00000015413.9	16	89613308	89638456	0.209114491995186	0.0833289664195613	183	255
BID	ENSG00000015475.18	22	17734138	17774770	0.795262098241172	0.75886447980504	183	255
MATR3	ENSG00000015479.18	5	139293648	139331677	0.116723620019851	0.0133605638572859	183	255
NPC1L1	ENSG00000015520.14	7	44512535	44541315	0.975302967985739	0.967851398529911	183	255
XYLT2	ENSG00000015532.9	17	50346092	50361151	0.138921170479034	0.0335926595896194	183	255
STMN4	ENSG00000015592.16	8	27235323	27258420	0.881893099176046	0.829586556130752	183	255
NUDCD3	ENSG00000015676.17	7	44379121	44490880	0.000130419930653684	9.83909076135462e-11	183	255
CHDH	ENSG00000016391.10	3	53813734	53846390	0.000115521614306435	3.94701098077509e-08	183	255
IL20RA	ENSG00000016402.13	6	136999971	137045180	0.498467201425767	0.374773648632018	183	255
CLCA4	ENSG00000016602.9	1	86547078	86580754	0.939715598234443	0.906818069665965	183	255
GLT8D1	ENSG00000016864.18	3	52694493	52705635	0.597478919917894	0.356814368985286	183	255
ATP2C1	ENSG00000017260.19	3	130850595	131016712	0.52560502936806	0.394713793623437	183	255
IGF1	ENSG00000017427.15	12	102415704	102480645	0.0633122542742799	0.00809740417529268	183	255
RALBP1	ENSG00000017797.12	18	9475009	9538116	0.0191946391992502	0.00251457984321195	183	255
RUFY3	ENSG00000018189.12	4	70704801	70807315	0.221762297738541	0.0664608415449508	183	255
CNTN1	ENSG00000018236.14	12	40692442	41072418	0.582154678023436	0.411988186225048	183	255
SLC11A1	ENSG00000018280.16	2	218382029	218396894	0.730486764911821	0.563167700516513	183	255
WWTR1	ENSG00000018408.14	3	149517235	149736714	0.489875678838931	0.314953813556842	183	255
AGPS	ENSG00000018510.13	2	177392698	177559299	0.0150526509226677	0.00162487255980138	183	255
ATP1A2	ENSG00000018625.14	1	160115773	160143591	0.222949766411232	0.0821429267722318	183	255
TTC27	ENSG00000018699.11	2	32628032	32821051	0.352677095210398	0.154500768467349	183	255
ZNF582	ENSG00000018869.16	19	56375846	56393545	0.289777073756201	0.170277736824125	183	255
VSIG2	ENSG00000019102.11	11	124747472	124752238	0.816169972605056	0.762962259679047	183	255
PHLDB1	ENSG00000019144.18	11	118606440	118657315	0.142433527242408	0.0543656892829402	183	255
MARCO	ENSG00000019169.10	2	118942166	118994660	0.322854782446717	0.153985969029052	183	255
PRDM11	ENSG00000019485.13	11	45095806	45235110	0.129795028007708	0.051619820595577	183	255
SYT13	ENSG00000019505.7	11	45240301	45286319	0.237251981311695	0.033598389877246	183	255
SNAI2	ENSG00000019549.9	8	48917768	48921740	0.0666224125054891	0.00901865666656298	183	255
CD74	ENSG00000019582.14	5	150401637	150412929	0.17767598130653	0.0352790167791531	183	255
HGF	ENSG00000019991.15	7	81699006	81770438	0.81945199143378	0.725726418295383	183	255
ZRANB1	ENSG00000019995.6	10	124942123	124983688	0.750529059612052	0.669581864637262	183	255
NCDN	ENSG00000020129.15	1	35557473	35567274	0.3045492250012	0.173035151557843	183	255
ADGRA2	ENSG00000020181.17	8	37784191	37843267	0.466086852946182	0.28984125107381	183	255
ZFP64	ENSG00000020256.19	20	52051663	52204308	0.0207728389754292	0.000584426639320622	183	255
MNAT1	ENSG00000020426.10	14	60734742	60969953	0.000552661355139342	1.49177040282281e-08	183	255
SAMD4A	ENSG00000020577.13	14	54567097	54793315	0.330455229172962	0.155293541206481	183	255
RUNX3	ENSG00000020633.18	1	24899511	24965121	0.0730419891931931	0.0301440182250575	183	255
MRE11	ENSG00000020922.12	11	94415578	94492906	0.887808320671839	0.6493745581223	183	255
PLEKHB1	ENSG00000021300.13	11	73646178	73662819	0.358745749299375	0.181609726336787	183	255
SERPINB1	ENSG00000021355.12	6	2832332	2842006	0.727201104183164	0.622300804925771	183	255
CYP3A43	ENSG00000021461.16	7	99828013	99866102	0.446036056155665	0.2049904519707	183	255
SLC7A9	ENSG00000021488.12	19	32830509	32869766	0.230872575430449	0.133948680899359	183	255
SPAST	ENSG00000021574.11	2	32063611	32157637	0.362551944414489	0.169016699614313	183	255
NRXN3	ENSG00000021645.18	14	78170373	79868290	0.976293807321185	0.968381801244359	183	255
OSBPL5	ENSG00000021762.19	11	3087116	3165770	0.0183498707111044	0.00277688347996566	183	255
AQR	ENSG00000021776.10	15	34851782	34969839	0.532832148562786	0.420076480146737	183	255
CPS1	ENSG00000021826.14	2	210477682	210679107	0.450772419503499	0.274774190237773	183	255
RTFDC1	ENSG00000022277.12	20	56468585	56519449	0.129154587914216	0.0307167415039378	183	255
NLRP2	ENSG00000022556.15	19	54953130	55001142	0.000326067013743237	9.65132398322005e-07	183	255
SLC45A4	ENSG00000022567.9	8	141207166	141308305	0.952559899400014	0.934047039368678	183	255
RNF10	ENSG00000022840.15	12	120533480	120577594	0.315291582857925	0.137872471145434	183	255
ZNF839	ENSG00000022976.15	14	102317377	102339229	0.902148903135973	0.854546658511212	183	255
ZDHHC6	ENSG00000023041.11	10	112424428	112446917	0.600471251974305	0.490414783583522	183	255
GRAMD1B	ENSG00000023171.16	11	123358428	123627774	0.354206657740939	0.217499117814	183	255
RNH1	ENSG00000023191.16	11	494512	507300	0.225984519097894	0.100406618638318	183	255
NDUFS1	ENSG00000023228.13	2	206114817	206159584	0.686883640338202	0.560610534100106	183	255
RB1CC1	ENSG00000023287.12	8	52622456	52745843	0.933528824175194	0.896226340596174	183	255
ERP44	ENSG00000023318.7	9	99979179	100099040	0.83928930462548	0.717636179491254	183	255
ALAS1	ENSG00000023330.14	3	52198086	52214327	0.851011827655049	0.803473970389689	183	255
BIRC3	ENSG00000023445.13	11	102317450	102339403	0.405153231563448	0.207066733442223	183	255
AKAP11	ENSG00000023516.8	13	42272153	42323267	0.0927751241304046	0.0310998541337713	183	255
GLRX2	ENSG00000023572.8	1	193096468	193106114	0.263216450951953	0.0607425433761606	183	255
SNAPC1	ENSG00000023608.4	14	61762357	61796428	0.0119485443826466	0.000438437974426262	183	255
DERA	ENSG00000023697.12	12	15911172	16037282	0.0403527078724711	0.000837383571199234	183	255
STRAP	ENSG00000023734.10	12	15882391	15903478	0.144472265303497	0.017038698072907	183	255
ABCC2	ENSG00000023839.10	10	99782732	99852192	0.223715349205194	0.100368203936448	183	255
DEF6	ENSG00000023892.10	6	35297852	35321771	0.0378123924848518	0.00205091886531334	183	255
PLEKHO1	ENSG00000023902.13	1	150149183	150164720	0.899528398111667	0.861071847259607	183	255
GCLM	ENSG00000023909.9	1	93885205	93909456	0.0251884350951367	5.57042601116528e-05	183	255
UBR2	ENSG00000024048.10	6	42564062	42693504	0.042328551961998	0.00653456409717269	183	255
EHD2	ENSG00000024422.11	19	47713343	47743134	0.215284571518669	0.0497366237986247	183	255
DEPDC1	ENSG00000024526.16	1	68474152	68497221	0.784675560636275	0.717228424025166	183	255
CCDC28A	ENSG00000024862.17	6	138773509	138793319	0.39570530087475	0.295447030050307	183	255
RRAGD	ENSG00000025039.14	6	89364636	89412270	0.51526555271342	0.3526127638656	183	255
HSF2	ENSG00000025156.12	6	122399546	122433119	0.0653978662876325	0.00252029576503909	183	255
PHF20	ENSG00000025293.16	20	35771974	35950381	0.715180884459098	0.559327872094314	183	255
HSD17B6	ENSG00000025423.11	12	56752161	56787790	0.835313971547923	0.7660687512551	183	255
NR1H3	ENSG00000025434.18	11	47248300	47269032	0.0279732706844524	0.000298148362170336	183	255
TYMP	ENSG00000025708.13	22	50525752	50530056	0.600312144251875	0.410363251089105	183	255
NCAPH2	ENSG00000025770.18	22	50508216	50523472	0.687130868889211	0.560586089338581	183	255
TOMM34	ENSG00000025772.7	20	44942130	44960486	0.0279788384964236	0.00160976870400243	183	255
SEC63	ENSG00000025796.13	6	107867756	107957340	0.22574203611222	0.0869132250243663	183	255
KPNA6	ENSG00000025800.13	1	32108038	32176375	0.651750917899581	0.492120671385586	183	255
VIM	ENSG00000026025.15	10	17228259	17237593	0.104575569469886	0.0214907834613826	183	255
FAS	ENSG00000026103.21	10	88990582	89015785	5.6316489109771e-05	3.58957234245068e-06	183	255
RNASET2	ENSG00000026297.15	6	166929504	166957184	0.0383243530823766	0.002186728126037	183	255
CD44	ENSG00000026508.17	11	35138870	35232402	0.299623110537043	0.151803411015823	183	255
KCNG1	ENSG00000026559.13	20	51003656	51023129	0.00475819204176232	0.000446558451149276	183	255
AGPAT4	ENSG00000026652.13	6	161129979	161274061	0.127596618728829	0.0269377336564232	183	255
SLAMF7	ENSG00000026751.16	1	160739057	160754821	0.966043212584514	0.947707442107153	183	255
BTN3A1	ENSG00000026950.16	6	26402237	26415216	0.669154721244161	0.356185489177451	183	255
MIPEP	ENSG00000027001.9	13	23730189	23889419	0.0114036558951733	0.000233236598052468	183	255
PRKCH	ENSG00000027075.14	14	61187559	61550976	0.627216245765994	0.502282447826785	183	255
INSRR	ENSG00000027644.4	1	156840063	156859018	0.571103205497905	0.428167336789792	183	255
IFNGR1	ENSG00000027697.13	6	137197484	137219449	0.00662392386173808	6.93986960594802e-05	183	255
B4GALT7	ENSG00000027847.13	5	177600100	177610347	0.275110386754473	0.103184251818028	183	255
SH2D2A	ENSG00000027869.11	1	156806243	156816862	0.734816332062415	0.675422856116084	183	255
VRK2	ENSG00000028116.16	2	57907651	58159920	0.924973401359967	0.900448665007026	183	255
TNFRSF1B	ENSG00000028137.18	1	12167039	12209228	0.125658301792637	0.0160322128013626	183	255
VEZT	ENSG00000028203.17	12	95217746	95302790	0.0246026211627197	0.00157338051604296	183	255
POU2F2	ENSG00000028277.21	19	42086110	42196585	0.400467034679442	0.2048154091513	183	255
BRD9	ENSG00000028310.17	5	863741	892642	0.291693119319224	0.119030021139575	183	255
SNX1	ENSG00000028528.14	15	64094123	64146090	0.296428512600871	0.0875219786564933	183	255
TBPL1	ENSG00000028839.9	6	133952170	133988696	0.548245240760151	0.408151847831502	183	255
ARNTL2	ENSG00000029153.14	12	27332854	27425289	0.0120908403185814	0.000836150975380281	183	255
BCLAF1	ENSG00000029363.16	6	136256627	136289851	0.266879509612801	0.0940602834737478	183	255
SLC39A9	ENSG00000029364.11	14	69398015	69462388	0.856346069765248	0.778303965044027	183	255
ANK1	ENSG00000029534.19	8	41653220	41896762	0.00828962816538174	4.68771977639271e-05	183	255
IBSP	ENSG00000029559.6	4	87799581	87812435	0.734277366194791	0.638921840223679	183	255
TFB1M	ENSG00000029639.10	6	155257724	155314493	0.771867262451947	0.652907239940828	183	255
RABEP1	ENSG00000029725.16	17	5282265	5385812	0.814925282283731	0.751240442498758	183	255
NUP160	ENSG00000030066.13	11	47778087	47848555	0.00200352101195397	7.56544750730939e-11	183	255
BAK1	ENSG00000030110.12	6	33572547	33580293	0.439414870743469	0.269004474594342	183	255
IKZF2	ENSG00000030419.16	2	212999691	213152427	0.37268552548918	0.217403566553612	183	255
GRN	ENSG00000030582.17	17	44345086	44353102	0.222334984510406	0.0576642500788936	183	255
FAM13B	ENSG00000031003.10	5	137937960	138051961	0.789438728414256	0.629593786233863	183	255
ARHGAP31	ENSG00000031081.10	3	119294373	119420714	0.601589736338498	0.378646462975316	183	255
CENPQ	ENSG00000031691.6	6	49463378	49493107	0.627095896284728	0.152416554270505	183	255
SARS	ENSG00000031698.12	1	109213918	109238169	0.793457085751427	0.723317167549672	183	255
RANBP3	ENSG00000031823.14	19	5916139	5978142	0.0270960615931346	0.00310076701047247	183	255
ARID4A	ENSG00000032219.18	14	58298385	58373887	0.772412068422184	0.646827021070709	183	255
TSSC1	ENSG00000032389.12	2	3188925	3377882	0.872250453765561	0.82198158597404	183	255
PNPLA6	ENSG00000032444.15	19	7534010	7561764	0.188694179726773	0.0733426074789651	183	255
IFT88	ENSG00000032742.17	13	20567069	20691437	0.584170190812072	0.415036013606129	183	255
ALG1	ENSG00000033011.11	16	5071819	5087379	0.411266040798813	0.284489613822185	183	255
ZCCHC8	ENSG00000033030.13	12	122471600	122501073	0.00108477651652597	6.21625045087814e-06	183	255
ABCF2	ENSG00000033050.7	7	151207837	151227230	0.428333735561258	0.270604791028409	183	255
CHPF2	ENSG00000033100.16	7	151232489	151238763	0.373432514178172	0.177192862891137	183	255
LRRC7	ENSG00000033122.18	1	69568398	70151945	1.30240605825036e-07	1.07118263548779e-11	183	255
FUT8	ENSG00000033170.16	14	65410592	65744121	0.553352542316351	0.390145464770369	183	255
UBA6	ENSG00000033178.12	4	67612652	67701179	0.176512804378273	0.025081853798678	183	255
GAB2	ENSG00000033327.12	11	78215297	78418348	3.78741415383673e-05	2.90036741495445e-09	183	255
ATP6V0A1	ENSG00000033627.16	17	42458844	42522611	5.1282899973141e-05	8.4540746124538e-10	183	255
PIAS1	ENSG00000033800.13	15	68054179	68198603	0.000444240316358701	5.34217518952253e-12	183	255
SLC4A7	ENSG00000033867.16	3	27372721	27484420	0.467829150087053	0.236063609025374	183	255
APBA2	ENSG00000034053.14	15	28884483	29118315	0.0785778140668273	0.0145067787126059	183	255
MAP2K3	ENSG00000034152.18	17	21284672	21315240	0.343930324238617	0.120311050192147	183	255
EFCAB1	ENSG00000034239.10	8	48710789	48735311	0.000256011972491533	2.27312709951124e-12	183	255
TMSB10	ENSG00000034510.5	2	84905625	84906662	0.365033738086738	0.219098106214017	183	255
ASTE1	ENSG00000034533.11	3	131013875	131027649	0.0080614521097034	5.51613281878992e-08	183	255
RNF19A	ENSG00000034677.12	8	100257060	100336218	0.783459537697796	0.664443702496572	183	255
PEX3	ENSG00000034693.14	6	143450807	143490010	0.0379320717949725	0.00587044183593394	183	255
GABARAPL2	ENSG00000034713.7	16	75566351	75577881	0.801050993368128	0.674354834865269	183	255
MYOC	ENSG00000034971.16	1	171635417	171652683	0.000297235791986497	2.42535122859663e-10	183	255
SH3YL1	ENSG00000035115.21	2	217730	266398	1.2072023113742e-08	1.34670799822823e-14	183	255
FAM136A	ENSG00000035141.7	2	70295975	70302090	0.970761668512066	0.960236543696903	183	255
VCL	ENSG00000035403.17	10	73995193	74120254	0.930498145629105	0.894570707240953	183	255
DEPDC1B	ENSG00000035499.12	5	60596912	60700190	0.879415856436376	0.823573992251126	183	255
DAPK2	ENSG00000035664.11	15	63907036	64072033	0.195595647513642	0.0614258042216369	183	255
NSMAF	ENSG00000035681.7	8	58583504	58659844	0.105999504685775	0.0257561946257535	183	255
ADSS	ENSG00000035687.9	1	244408494	244452134	0.0428826015928163	0.00575329080407696	183	255
TIMP2	ENSG00000035862.12	17	78852977	78925387	0.0457665652693575	0.00274198851700138	183	255
RFC1	ENSG00000035928.15	4	39287456	39366375	0.327217852867127	0.151755557712608	183	255
TBC1D23	ENSG00000036054.12	3	100261000	100325251	0.000268992553332181	4.75685868469401e-11	183	255
CUL3	ENSG00000036257.12	2	224470150	224585397	0.994749306877078	0.992249243495022	183	255
MYOM2	ENSG00000036448.9	8	2045040	2165552	6.08561851879181e-06	6.88659211219088e-09	183	255
CYP46A1	ENSG00000036530.8	14	99684304	99727301	0.0384710744536934	0.00543056196747623	183	255
ZZZ3	ENSG00000036549.12	1	77562416	77683419	0.881718282873071	0.839434099360471	183	255
USP2	ENSG00000036672.15	11	119355215	119381726	0.145951648231512	0.0482050531886699	183	255
TUBG2	ENSG00000037042.8	17	42659305	42667006	0.1891306198152	0.0334695924298129	183	255
RPL26L1	ENSG00000037241.7	5	172958779	172969771	0.128514730585201	0.0412476375197497	183	255
FLT4	ENSG00000037280.15	5	180601506	180649624	0.84491397713	0.802562449157541	183	255
NSUN2	ENSG00000037474.14	5	6599239	6633291	0.676386941382645	0.55072149448333	183	255
FBXO42	ENSG00000037637.10	1	16246839	16352454	0.119970035477763	0.0190035129496891	183	255
MFAP3	ENSG00000037749.11	5	154038937	154220478	0.00156261543598171	4.04678716543419e-10	183	255
MRI1	ENSG00000037757.13	19	13764532	13774167	0.130031633836654	0.00760051532345692	183	255
METTL1	ENSG00000037897.16	12	57768471	57772599	0.66213399068528	0.440783904027211	183	255
AGA	ENSG00000038002.8	4	177430770	177442503	0.086554679467205	0.021596182345919	183	255
PI4K2B	ENSG00000038210.12	4	25233975	25279092	0.208339128076313	0.0608419568143838	183	255
BOD1L1	ENSG00000038219.12	4	13568738	13627723	0.162699981758329	0.0797618077258391	183	255
MAT2B	ENSG00000038274.16	5	163503114	163519336	0.790529365149457	0.704022095880347	183	255
TLL1	ENSG00000038295.7	4	165873258	166103895	0.196728733523995	0.0520000187056241	183	255
EDC4	ENSG00000038358.14	16	67873023	67884503	0.187666286639984	0.0181927365950428	183	255
TRIO	ENSG00000038382.18	5	14143702	14532128	0.295567031399785	0.133981101786415	183	255
VCAN	ENSG00000038427.15	5	83471465	83582303	0.187192304283745	0.0677671660622569	183	255
CLEC16A	ENSG00000038532.14	16	10944488	11182189	0.875020098553542	0.811750907268204	183	255
MSR1	ENSG00000038945.14	8	16107878	16567490	0.964726223138214	0.954169703734656	183	255
CDH1	ENSG00000039068.18	16	68737225	68835548	0.612758793529677	0.368821409143887	183	255
SKIV2L2	ENSG00000039123.15	5	55307760	55425581	0.609337287461347	0.423510048742933	183	255
DNAH5	ENSG00000039139.9	5	13690331	13944543	0.0769381693487226	0.0141061687357444	183	255
ZFYVE16	ENSG00000039319.16	5	80408013	80479350	0.983996391061908	0.974767981434154	183	255
FAM65A	ENSG00000039523.19	16	67518418	67546788	0.000827731550599361	5.74426941010429e-10	183	255
RAI14	ENSG00000039560.13	5	34656237	34832627	0.655342271893416	0.57055026539923	183	255
PNKP	ENSG00000039650.11	19	49859882	49867909	0.00174801311523598	3.69452614745661e-06	183	255
PHLPP2	ENSG00000040199.18	16	71644751	71724701	0.559435108684663	0.272682197871854	183	255
SPDL1	ENSG00000040275.16	5	169583634	169604778	0.00448182963438716	0.000142288852456302	183	255
STAU2	ENSG00000040341.17	8	73420369	73747708	0.267677145881183	0.0986062773518003	183	255
PQLC2	ENSG00000040487.12	1	19312326	19329300	0.68266637194733	0.585911252461808	183	255
CTNS	ENSG00000040531.14	17	3636468	3661542	0.0132905912639875	0.000194807600713756	183	255
RTN4R	ENSG00000040608.13	22	20241415	20283246	0.802529544012314	0.740755056624378	183	255
PHF23	ENSG00000040633.12	17	7235028	7239722	0.113324286088919	0.0425823773882598	183	255
CDH10	ENSG00000040731.10	5	24487100	24644978	0.401630543689595	0.265693958659881	183	255
INPP4A	ENSG00000040933.15	2	98444854	98594390	0.0146598348013181	0.000781865686646235	183	255
RAB27B	ENSG00000041353.9	18	54717860	54895516	0.626803443292069	0.479357330044239	183	255
PSMA4	ENSG00000041357.15	15	78540405	78552419	0.694694590967664	0.564925956526106	183	255
MYO16	ENSG00000041515.15	13	108596152	109208007	0.101493686020537	0.0357471858113365	183	255
LSG1	ENSG00000041802.10	3	194640788	194672477	0.49459444526758	0.342276179329628	183	255
PARP3	ENSG00000041880.14	3	51942345	51948867	0.675973894108638	0.50462854450024	183	255
TNC	ENSG00000041982.15	9	115019578	115118257	0.112156484777842	0.0437719066020652	183	255
THAP3	ENSG00000041988.15	1	6624866	6634167	0.18467854250497	0.0423455815529962	183	255
FAM65C	ENSG00000042062.11	20	50586108	50691528	0.235832301955311	0.0850741734514521	183	255
TDP1	ENSG00000042088.13	14	89954939	90044768	0.00655762479136212	0.000169602032745154	183	255
AIFM2	ENSG00000042286.14	10	70098223	70132934	0.238751562157296	0.125698986520793	183	255
SPATA7	ENSG00000042317.16	14	88384924	88470350	0.0964321637224127	0.025731505659292	183	255
MED17	ENSG00000042429.11	11	93784227	93814963	0.406460666780562	0.164021015081241	183	255
RETSAT	ENSG00000042445.13	2	85342088	85354393	0.877079869463026	0.826240576728735	183	255
CAPG	ENSG00000042493.15	2	85394748	85418432	0.0042035726480531	0.000212232555633235	183	255
AP2S1	ENSG00000042753.11	19	46838136	46850992	0.948088893303697	0.914494057376428	183	255
TG	ENSG00000042832.11	8	132866958	133134903	0.370581902148547	0.22679537878539	183	255
ADAM28	ENSG00000042980.12	8	24294040	24359018	0.489398604130074	0.278039087205882	183	255
DCUN1D1	ENSG00000043093.13	3	182938074	182985953	0.869949341713523	0.82234767904212	183	255
JADE2	ENSG00000043143.20	5	134524312	134583230	0.112247449004332	0.00266706018705802	183	255
LCP2	ENSG00000043462.11	5	170246237	170298227	0.230444307305483	0.124993371845678	183	255
TRIT1	ENSG00000043514.15	1	39841022	39883511	0.161029059888061	0.0044700765398583	183	255
ADRB1	ENSG00000043591.5	10	114044056	114046908	0.349968645808204	0.143105895437837	183	255
CUL7	ENSG00000044090.8	6	43037617	43053945	0.976724261232016	0.964289201396357	183	255
CTNNA1	ENSG00000044115.20	5	138610967	138935034	0.150706972732029	0.0137979220687855	183	255
CNTLN	ENSG00000044459.14	9	17134982	17503923	0.160614391698249	0.0392293755815237	183	255
EPHA3	ENSG00000044524.10	3	89107524	89482134	0.00461369330400067	3.05313754696739e-07	183	255
HSPA5	ENSG00000044574.7	9	125234853	125241330	0.0654946326806805	0.00128044454853503	183	255
DSG2	ENSG00000046604.12	18	31498043	31549008	0.730898113235515	0.649831865671575	183	255
PREX2	ENSG00000046889.18	8	67952118	68237030	0.534168235975786	0.404407557484428	183	255
WDR37	ENSG00000047056.14	10	1049538	1132297	1.84557038011494e-05	1.14814980023089e-07	183	255
YTHDC2	ENSG00000047188.15	5	113513683	113595284	0.811463764782823	0.648431451504267	183	255
ATP6V1H	ENSG00000047249.17	8	53715557	53843558	0.668841107271467	0.569380806279331	183	255
POLR2B	ENSG00000047315.15	4	56978824	57030399	0.167752284513904	0.0471712050458656	183	255
FAM214A	ENSG00000047346.12	15	52581321	52709817	0.867497698642401	0.806335192974054	183	255
ARAP2	ENSG00000047365.11	4	35948221	36244509	0.0720136887566744	0.0144718138047851	183	255
TPR	ENSG00000047410.13	1	186311652	186375693	0.852106534332159	0.774283373692342	183	255
CP	ENSG00000047457.13	3	149162410	149222055	0.0725657173954909	0.0126385953387031	183	255
KIAA0556	ENSG00000047578.12	16	27550152	27780369	0.165072221248395	0.0544941644151671	183	255
DTNBP1	ENSG00000047579.19	6	15522801	15663058	0.999504193830275	0.999295952128769	183	255
ANO2	ENSG00000047617.14	12	5531869	5946232	0.469195241086275	0.309282499916643	183	255
C12orf4	ENSG00000047621.11	12	4487728	4538508	0.820286486414732	0.760574918203801	183	255
FAM184B	ENSG00000047662.4	4	17635009	17781512	0.490024957809829	0.341101938397731	183	255
MAP4	ENSG00000047849.21	3	47850690	48089272	0.50733476621582	0.225560608630895	183	255
GOPC	ENSG00000047932.13	6	117560269	117602542	0.000311748985470918	3.86364261386547e-08	183	255
USP28	ENSG00000048028.11	11	113797874	113875570	0.946933328286691	0.922077061057874	183	255
HDAC9	ENSG00000048052.21	7	18086949	19002416	0.947048968508698	0.933178234363152	183	255
TSPAN17	ENSG00000048140.17	5	176647387	176659054	0.782801994696161	0.695586460644653	183	255
NOP16	ENSG00000048162.20	5	176383938	176388975	0.842511956813187	0.789674126631429	183	255
CC2D2A	ENSG00000048342.15	4	15469865	15601557	0.366950012490317	0.166369995938624	183	255
RRM2B	ENSG00000048392.11	8	102204502	102239118	0.333438665487586	0.167491137084121	183	255
ZNF800	ENSG00000048405.9	7	127346790	127431924	0.000461525044566376	7.25982928527798e-10	183	255
SNX29	ENSG00000048471.13	16	11976737	12574289	0.98089781585867	0.975274150373093	183	255
LMO3	ENSG00000048540.14	12	16548373	16610594	0.541455346738922	0.353812438409022	183	255
MRPS10	ENSG00000048544.5	6	42206801	42217865	1.03765181031143e-09	3.02529767502718e-17	183	255
RSF1	ENSG00000048649.13	11	77659996	77821017	0.907942676123927	0.855351510501039	183	255
VPS13D	ENSG00000048707.13	1	12230067	12512047	0.967951522165907	0.957180586311742	183	255
CELF2	ENSG00000048740.18	10	10798397	11336675	0.551959856247665	0.409803869586746	183	255
FAM120A	ENSG00000048828.16	9	93451722	93566107	0.547747504573064	0.348662357917585	183	255
R3HDM1	ENSG00000048991.16	2	135531455	135725270	0.000265061023620115	5.1953510247777e-13	183	255
COL9A2	ENSG00000049089.13	1	40300487	40317294	0.0863950694800628	0.0234923767444639	183	255
KITLG	ENSG00000049130.14	12	88492793	88580851	0.0927892636109616	0.016727806983225	183	255
ERCC8	ENSG00000049167.13	5	60873831	60945073	0.606050764175851	0.289977898003575	183	255
ADAMTS6	ENSG00000049192.14	5	65148736	65481920	0.960594035483575	0.939246622467039	183	255
H6PD	ENSG00000049239.12	1	9234775	9271337	0.619123958642078	0.497948081253129	183	255
VAMP3	ENSG00000049245.12	1	7771269	7781432	0.364719645185474	0.224777564816005	183	255
PER3	ENSG00000049246.14	1	7784320	7845177	0.860446669422478	0.770981171875255	183	255
EPN3	ENSG00000049283.17	17	50532543	50543750	0.0121884885273083	0.000284983716672523	183	255
LTBP1	ENSG00000049323.15	2	32946972	33399509	0.190142989142499	0.0809395107408289	183	255
RCN1	ENSG00000049449.8	11	31816384	32105755	0.111226879534967	0.0392096098393576	183	255
ELN	ENSG00000049540.16	7	74027789	74069907	0.609388564823538	0.478268428293521	183	255
RFC2	ENSG00000049541.10	7	74231499	74254458	0.00987372644892667	0.000286808705738458	183	255
ARID1B	ENSG00000049618.22	6	156777432	157210779	0.624872206418046	0.470280280089839	183	255
CLPTM1L	ENSG00000049656.13	5	1317744	1345099	0.100337914106718	0.0204902258079144	183	255
NEDD4L	ENSG00000049759.17	18	58044367	58401540	0.184736029719526	0.0515494166883691	183	255
HEXB	ENSG00000049860.13	5	74640023	74722647	0.0690213683865389	0.00751704770617775	183	255
PTCD2	ENSG00000049883.14	5	72320527	72368395	0.606360242829476	0.410119073240967	183	255
JKAMP	ENSG00000050130.17	14	59484443	59505404	0.0603495860783287	0.00165079325500887	183	255
DKK3	ENSG00000050165.17	11	11963106	12009769	0.541051777223731	0.409528084803638	183	255
ARHGEF5	ENSG00000050327.14	7	144355288	144380632	0.706622945747241	0.588721734336802	183	255
NFE2L3	ENSG00000050344.8	7	26152240	26187125	0.455043801890495	0.276794349023843	183	255
MCUR1	ENSG00000050393.11	6	13786557	13814568	0.4895738571594	0.385752200363374	183	255
LIMA1	ENSG00000050405.13	12	50175788	50283546	0.560987939487596	0.358010902627485	183	255
LETMD1	ENSG00000050426.15	12	51047962	51060424	0.989284756178262	0.980980108337493	183	255
SLC4A8	ENSG00000050438.16	12	51403073	51515763	0.762479657982078	0.65179258126491	183	255
LAMC3	ENSG00000050555.17	9	131009082	131094473	0.459359486238742	0.301161892758321	183	255
PTGER3	ENSG00000050628.20	1	70852353	71047808	0.928936292639791	0.900460428081505	183	255
TNIP3	ENSG00000050730.15	4	121131408	121227466	0.775723831105651	0.69331091500143	183	255
MAPK9	ENSG00000050748.17	5	180233143	180292099	0.820434583502468	0.761942010337143	183	255
COL23A1	ENSG00000050767.15	5	178237618	178590555	0.905904635768494	0.868996722939442	183	255
BCAR1	ENSG00000050820.16	16	75228198	75268053	0.0528062972802056	0.00781484024735814	183	255
FAM160A2	ENSG00000051009.10	11	6211335	6234711	0.658551272205574	0.467979637672453	183	255
HERPUD1	ENSG00000051108.14	16	56932048	56944863	0.465595458482175	0.310069164589037	183	255
HOMER3	ENSG00000051128.18	19	18929201	18941261	0.576728510759036	0.431152561296692	183	255
RAD51	ENSG00000051180.16	15	40694796	40732339	0.889190792107857	0.846399766328683	183	255
POLQ	ENSG00000051341.13	3	121431427	121546641	0.754285268556416	0.665161038087933	183	255
PIK3CB	ENSG00000051382.8	3	138652699	138834938	0.814351420136211	0.705029191894837	183	255
CYBA	ENSG00000051523.10	16	88643283	88651152	0.898757028103151	0.845142330154473	183	255
THOC3	ENSG00000051596.9	5	175917873	176034680	0.00730251612151622	0.000468233017951429	183	255
HEBP2	ENSG00000051620.10	6	138403561	138422042	0.399133557604391	0.224337871551737	183	255
MPHOSPH9	ENSG00000051825.14	12	123152320	123244014	0.981525170549089	0.97347738951	183	255
PLEKHA5	ENSG00000052126.14	12	19129752	19376400	0.884831289504982	0.831442583640653	183	255
PRSS8	ENSG00000052344.15	16	31131605	31135762	0.813282964777537	0.684665934048615	183	255
SIKE1	ENSG00000052723.11	1	114769479	114780685	0.000515646903750492	3.08160213378922e-12	183	255
RRP12	ENSG00000052749.13	10	97356701	97426076	0.576714963600171	0.426960392547016	183	255
FNIP2	ENSG00000052795.12	4	158769138	158908049	0.679184361520803	0.552619303771117	183	255
MSMO1	ENSG00000052802.12	4	165327623	165343160	0.39690896761422	0.214898262112174	183	255
TTC17	ENSG00000052841.14	11	43358932	43494933	0.575994774259347	0.406739200695274	183	255
ALX4	ENSG00000052850.5	11	44260444	44310166	0.00961645665554502	6.9402095158832e-05	183	255
FSTL4	ENSG00000053108.16	5	133196455	133612564	0.90003907634835	0.871002432473343	183	255
FOXN3	ENSG00000053254.15	14	89124871	89619149	0.769876525513516	0.688293877090463	183	255
METTL24	ENSG00000053328.8	6	110245928	110358272	0.511862421007315	0.350888757689699	183	255
AKR7A2	ENSG00000053371.12	1	19303965	19312146	0.986475758543547	0.980073050191137	183	255
MRTO4	ENSG00000053372.4	1	19251553	19260128	0.844264737106408	0.774320399498119	183	255
NNAT	ENSG00000053438.8	20	37521215	37523693	0.463333012965103	0.311035605149641	183	255
USE1	ENSG00000053501.12	19	17215346	17219829	0.952678819717057	0.93189872868805	183	255
MCF2L2	ENSG00000053524.12	3	183178043	183428778	0.723313715647077	0.589171073128041	183	255
NRIP2	ENSG00000053702.14	12	2825348	2835544	0.888864593843354	0.838902173367397	183	255
LAMA3	ENSG00000053747.15	18	23689443	23955066	0.057068654617513	0.00243244906954562	183	255
AP5M1	ENSG00000053770.11	14	57269009	57298742	0.0818183104754001	0.0163096711398317	183	255
ANAPC4	ENSG00000053900.10	4	25377213	25418498	0.00101149489556868	1.14589842096625e-13	183	255
KCNQ1	ENSG00000053918.15	11	2444684	2849109	0.00189537222248093	4.92883426876743e-05	183	255
TRAPPC3	ENSG00000054116.11	1	36136570	36155964	0.470393473166351	0.30027839418179	183	255
THRAP3	ENSG00000054118.13	1	36224416	36305357	0.37615293887134	0.145079626275838	183	255
PHPT1	ENSG00000054148.17	9	136849091	136850942	0.720637066559511	0.624810696533024	183	255
ENTPD2	ENSG00000054179.11	9	137048098	137054045	0.242928580398046	0.137322132185027	183	255
LY75	ENSG00000054219.10	2	159803355	159904749	0.0776009612409245	0.00473242256128254	183	255
ARID4B	ENSG00000054267.21	1	235166895	235328219	0.931467190157579	0.900226088337661	183	255
OPN3	ENSG00000054277.13	1	241590114	241677376	0.118480005689131	0.029287114691	183	255
SDCCAG8	ENSG00000054282.15	1	243256034	243489140	0.463825496304212	0.222859906900113	183	255
PTPRN	ENSG00000054356.13	2	219289623	219309648	0.65605988982789	0.553652119224361	183	255
HHAT	ENSG00000054392.12	1	210328252	210676296	0.470690806011484	0.292978046250769	183	255
KIF1B	ENSG00000054523.17	1	10210805	10381603	0.0711453365040223	0.0116588935764432	183	255
FOXC1	ENSG00000054598.6	6	1609972	1613897	0.486059810785894	0.367772887343592	183	255
TBC1D22A	ENSG00000054611.13	22	46762617	47175699	0.192774772930705	0.0593213494177426	183	255
SYNE2	ENSG00000054654.16	14	63852983	64226433	0.73744466135357	0.620632654100577	183	255
PLEKHH1	ENSG00000054690.13	14	67533301	67589310	0.0408326202750755	0.00279590117187793	183	255
ATP9A	ENSG00000054793.13	20	51596514	51768634	0.70615984530267	0.597163958496597	183	255
CBLN4	ENSG00000054803.3	20	55997440	56005472	0.0471250382319614	0.00920172816663979	183	255
CHRDL2	ENSG00000054938.15	11	74696429	74731385	0.000188319586050424	1.07280132254615e-09	183	255
FAM168A	ENSG00000054965.10	11	73400487	73598189	0.655408125795321	0.390905488600342	183	255
RELT	ENSG00000054967.12	11	73376264	73397472	0.575756901771157	0.454695467155387	183	255
GALC	ENSG00000054983.16	14	87837820	87993665	0.0907543409847278	0.0276009132637781	183	255
NOP58	ENSG00000055044.10	2	202265716	202303666	0.207518763894243	0.0781059187152949	183	255
SZRD1	ENSG00000055070.16	1	16352575	16398145	0.272102066596568	0.153692702017489	183	255
KCNH2	ENSG00000055118.14	7	150944961	150978315	0.203702267428606	0.0609316505799587	183	255
CUL1	ENSG00000055130.15	7	148698665	148801036	0.0278655818272761	0.00448623612901641	183	255
FAM114A2	ENSG00000055147.18	5	153990128	154038905	0.666533464672249	0.525783065875021	183	255
CYFIP2	ENSG00000055163.19	5	157266079	157395533	0.444934867073357	0.312651806165646	183	255
TAB2	ENSG00000055208.18	6	149317534	149411613	0.520939395916943	0.350366265787218	183	255
GINM1	ENSG00000055211.12	6	149566294	149591748	0.193454610994489	0.0383821555271793	183	255
EIF2AK2	ENSG00000055332.16	2	37099245	37157065	0.809177899367459	0.744231154256846	183	255
USP36	ENSG00000055483.19	17	78787381	78841441	0.0582251173853175	0.0151151160689942	183	255
KMT2C	ENSG00000055609.17	7	152134922	152436005	0.0344325545167516	0.0061426522265127	183	255
MCOLN3	ENSG00000055732.12	1	85018082	85048499	0.0735566551035321	0.00971967634207236	183	255
CCDC85A	ENSG00000055813.5	2	56184123	56386173	0.000672727652618727	4.41627013585608e-07	183	255
PUM2	ENSG00000055917.15	2	20248691	20352234	0.572915148380308	0.428376120877143	183	255
MRPL43	ENSG00000055950.16	10	100969458	100987366	0.989683964047948	0.986242506426815	183	255
ITIH4	ENSG00000055955.15	3	52812975	52830739	0.216970836670867	0.0695169749423031	183	255
HPF1	ENSG00000056050.6	4	169729465	169757953	0.792341040718973	0.718862858519302	183	255
ZFR	ENSG00000056097.15	5	32354350	32444761	0.614487795736005	0.490960590328223	183	255
NPFFR2	ENSG00000056291.17	4	72031804	72148067	0.4813111946602	0.338964855587608	183	255
PHF21B	ENSG00000056487.15	22	44881162	45009999	0.591616160023915	0.485436630900496	183	255
TRAF1	ENSG00000056558.10	9	120902393	120929173	0.0170381239215284	2.50664083442757e-05	183	255
RC3H2	ENSG00000056586.15	9	122844556	122905341	0.51659377715522	0.288705164150652	183	255
IL17RB	ENSG00000056736.9	3	53846580	53865800	0.012019480873659	0.000264449858832945	183	255
TRAF3IP2	ENSG00000056972.18	6	111556454	111606278	0.18418218246854	0.0641721216502623	183	255
DCBLD2	ENSG00000057019.15	3	98795941	98901689	0.225469154984973	0.0747567698607024	183	255
SOAT1	ENSG00000057252.12	1	179293714	179358680	0.0920872094492537	0.0211070457914071	183	255
PKP2	ENSG00000057294.14	12	32790745	32896840	0.453449154141596	0.297174940856033	183	255
MSH4	ENSG00000057468.6	1	75796882	75913238	0.262572382864272	0.094602987893703	183	255
F7	ENSG00000057593.13	13	113105788	113120681	0.382193295334165	0.188171311303661	183	255
GDI2	ENSG00000057608.16	10	5765223	5842132	0.010966552853516	0.000533387951701645	183	255
PRDM1	ENSG00000057657.15	6	106086320	106109939	0.798709687951738	0.712108301027654	183	255
ATG5	ENSG00000057663.14	6	106045423	106325791	0.378432791578049	0.190911777373531	183	255
TMCC3	ENSG00000057704.12	12	94567124	94650562	0.0624929813781708	0.00704120270879505	183	255
PITHD1	ENSG00000057757.9	1	23778405	23788232	0.144543323476329	0.0349680735839203	183	255
MTA3	ENSG00000057935.13	2	42494569	42756947	0.26818323451451	0.154818371199825	183	255
USP13	ENSG00000058056.8	3	179652755	179789401	0.943056724088619	0.920895918191918	183	255
ATP11B	ENSG00000058063.15	3	182793500	182921239	0.949359203784169	0.930871397084436	183	255
LAMC2	ENSG00000058085.14	1	183186238	183244900	0.671131992692409	0.207846421891669	183	255
CDK14	ENSG00000058091.16	7	90563735	91210590	0.839355910410459	0.78056076800315	183	255
SEC61A1	ENSG00000058262.9	3	128051641	128071683	0.671953408010077	0.548948177865264	183	255
PPP1R12A	ENSG00000058272.16	12	79773563	79934900	0.92295856341828	0.884795001823809	183	255
RASGRF1	ENSG00000058335.15	15	78959947	79090773	0.838259591617281	0.773811664124036	183	255
CAMK2B	ENSG00000058404.19	7	44217150	44334577	0.205030265107258	0.0576881706824988	183	255
CROCC	ENSG00000058453.16	1	16921950	16972979	0.00134961652337385	1.58271294490595e-05	183	255
POLR3E	ENSG00000058600.15	16	22297375	22335103	0.783527973376804	0.723880071218262	183	255
ATP2B4	ENSG00000058668.14	1	203626561	203744081	0.182848078259334	0.0807145496509065	183	255
ZC3H11A	ENSG00000058673.16	1	203795654	203850514	0.240645628167085	0.112887217590488	183	255
RIOK2	ENSG00000058729.10	5	97160867	97183260	0.00657158785406709	2.52491375498864e-06	183	255
YIPF1	ENSG00000058799.14	1	53851719	53889834	0.24606078004328	0.0631674139372324	183	255
NDC1	ENSG00000058804.11	1	53765460	53838860	0.321928143862859	0.13844702541554	183	255
DGKG	ENSG00000058866.14	3	186147201	186362237	0.548268323942022	0.426815063599833	183	255
FLYWCH1	ENSG00000059122.16	16	2911937	2951208	0.442332212932144	0.0039886420009951	183	255
UNKL	ENSG00000059145.18	16	1364114	1414751	0.772469464884132	0.716635204012176	183	255
TBXAS1	ENSG00000059377.16	7	139777051	140020325	0.780215182765343	0.732327226159064	183	255
PARP12	ENSG00000059378.12	7	140023744	140063721	0.770281614195921	0.71486765094221	183	255
ALDH18A1	ENSG00000059573.8	10	95605929	95656706	0.172157058432996	0.0613935759069346	183	255
TARBP1	ENSG00000059588.9	1	234391313	234479103	0.279407025687402	0.141127031123489	183	255
GATB	ENSG00000059691.11	4	151670504	151761023	0.14806895158147	0.0511644149082999	183	255
MXD1	ENSG00000059728.10	2	69897688	69942945	0.466255853132056	0.266910196565891	183	255
CDK17	ENSG00000059758.7	12	96278261	96400560	0.565944420900624	0.427748734471064	183	255
DNAJC25	ENSG00000059769.19	9	111631352	111654351	0.00126637958931727	6.14759017702272e-06	183	255
SLC2A3	ENSG00000059804.15	12	7919230	7936275	0.370442488203265	0.210840924132575	183	255
PSD	ENSG00000059915.16	10	102402617	102421539	0.000285398262616555	3.56973706967323e-11	183	255
CTDP1	ENSG00000060069.16	18	79679801	79756623	0.13805303228091	0.0595358559675853	183	255
YBX3	ENSG00000060138.12	12	10699089	10723312	0.688382243782009	0.543919908476335	183	255
STYK1	ENSG00000060140.8	12	10618939	10674318	0.130032840712177	0.0222763003962527	183	255
WNK1	ENSG00000060237.16	12	752593	911452	0.526483374468497	0.418647680089634	183	255
CCAR1	ENSG00000060339.13	10	68721012	68792377	0.254857607758114	0.0580089894495809	183	255
OGFR	ENSG00000060491.16	20	62804835	62814000	0.246663366809003	0.0737755192163628	183	255
GNA15	ENSG00000060558.3	19	3136193	3163769	0.794226471199778	0.726943765671667	183	255
PIGV	ENSG00000060642.10	1	26787472	26798398	0.897412671206249	0.851388146749719	183	255
PTPRU	ENSG00000060656.19	1	29236516	29326813	0.0183606984678354	0.00121667491863731	183	255
SNRNP40	ENSG00000060688.12	1	31259568	31296782	0.299393548296039	0.125420329586378	183	255
RIMBP2	ENSG00000060709.14	12	130396137	130517917	6.05614198071148e-06	1.34869822646243e-11	183	255
COL11A1	ENSG00000060718.20	1	102876467	103108496	0.0482623878105202	0.0149788714228512	183	255
QSER1	ENSG00000060749.14	11	32893178	32993316	0.206746420963137	0.0700124676948751	183	255
MPC1	ENSG00000060762.18	6	166364919	166383013	0.239933033045624	0.14662888358903	183	255
ACAA1	ENSG00000060971.17	3	38103129	38137242	0.314432460536716	0.103301817347555	183	255
BCAT1	ENSG00000060982.14	12	24810022	24949459	0.0016018188607402	3.73985474059506e-05	183	255
HDAC7	ENSG00000061273.17	12	47782754	47833132	0.182055923761357	0.0699956299063611	183	255
LZTS1	ENSG00000061337.15	8	20246165	20303963	0.000951325775287268	2.55741576713983e-05	183	255
PRDM6	ENSG00000061455.10	5	123089121	123194266	0.438570160114439	0.2787606683602	183	255
SPAG4	ENSG00000061656.9	20	35615892	35621049	0.000982372559420704	2.6978371183878e-06	183	255
NCKAP1	ENSG00000061676.14	2	182909115	183038858	0.807958351411545	0.70443916958651	183	255
MRPS35	ENSG00000061794.12	12	27710773	27756295	0.159503216568137	0.0463061223088303	183	255
GUCY1B3	ENSG00000061918.12	4	155758992	155807591	0.988036274251609	0.980846649357521	183	255
SFSWAP	ENSG00000061936.9	12	131711089	131799737	0.10152551251882	0.0271484957477486	183	255
TNK2	ENSG00000061938.16	3	195863364	195911945	0.410379347532877	0.276879404674006	183	255
MON2	ENSG00000061987.14	12	62466817	62600479	0.13435395248534	0.0162707042107772	183	255
CDH3	ENSG00000062038.13	16	68636189	68722616	0.413501232462739	0.198532489500299	183	255
GPBP1	ENSG00000062194.15	5	57173948	57264679	0.76282087043689	0.67666929622885	183	255
DGAT2	ENSG00000062282.14	11	75759512	75801535	0.543861370957762	0.35877382737433	183	255
ZNF112	ENSG00000062370.16	19	44326555	44367217	0.075170252928684	0.0129929333389048	183	255
CS	ENSG00000062485.18	12	56271699	56300392	0.675371549633873	0.475157363020576	183	255
LTK	ENSG00000062524.15	15	41503638	41513887	0.767004730696732	0.652525343591606	183	255
MRPS24	ENSG00000062582.13	7	43866558	43869893	0.676942621093854	0.549529170423084	183	255
ELMO2	ENSG00000062598.17	20	46366049	46432985	0.69439250187882	0.591593948029222	183	255
WAPL	ENSG00000062650.17	10	86435256	86521815	0.758148014578392	0.638398772783216	183	255
VMP1	ENSG00000062716.12	17	59707192	59841092	0.643529680944582	0.51390976821947	183	255
APPBP2	ENSG00000062725.9	17	60443149	60526219	0.74996830904361	0.583344656964362	183	255
POLD1	ENSG00000062822.12	19	50384204	50418018	0.836947924149827	0.760926961213851	183	255
SEZ6	ENSG00000063015.19	17	28954901	29006440	0.3941564938143	0.231611195187425	183	255
EIF4B	ENSG00000063046.17	12	53006158	53042209	0.129618694147639	0.0163659179440237	183	255
SLC6A16	ENSG00000063127.15	19	49289638	49325225	0.814352493308237	0.670249961757852	183	255
GLTSCR1	ENSG00000063169.10	19	47609123	47703277	0.135698972065646	0.0379081689331692	183	255
SPHK2	ENSG00000063176.15	19	48624133	48630029	0.291233303973861	0.161453586878565	183	255
RPL18	ENSG00000063177.12	19	48615328	48619271	0.231805059392311	0.124346725475205	183	255
CA11	ENSG00000063180.8	19	48637942	48646312	0.998050451150329	0.997094470911125	183	255
ISOC2	ENSG00000063241.7	19	55452985	55462343	0.901400546322761	0.846073585993318	183	255
U2AF2	ENSG00000063244.12	19	55654146	55674648	0.647862748097551	0.514297596139372	183	255
EPN1	ENSG00000063245.14	19	55675226	55709858	0.0418111200121492	0.00881436679210677	183	255
MED29	ENSG00000063322.13	19	39391303	39400637	0.365136725056054	0.137089521939312	183	255
AHRR	ENSG00000063438.16	5	304176	438291	0.816128113626084	0.744330710708998	183	255
GPC1	ENSG00000063660.8	2	240435671	240468078	0.00347037801715063	7.57240430755457e-05	183	255
ADCK1	ENSG00000063761.15	14	77800083	77933954	0.00382050688739175	9.32862920705808e-07	183	255
HAGH	ENSG00000063854.12	16	1795620	1826940	0.00846876128118692	0.000142685697436148	183	255
RNF4	ENSG00000063978.15	4	2462220	2515855	0.232393390659631	0.141320448946059	183	255
CASP8	ENSG00000064012.21	2	201233443	201287711	0.0342104659596228	6.17139511205604e-05	183	255
LIMCH1	ENSG00000064042.17	4	41359607	41700044	0.99123928438219	0.987815493206236	183	255
INTS13	ENSG00000064102.14	12	26905181	26938326	0.477870048869139	0.29554705504392	183	255
TM7SF3	ENSG00000064115.10	12	26973195	27014434	0.555814759937458	0.382900825546473	183	255
DLX3	ENSG00000064195.7	17	49990005	49995224	0.243591818357193	0.107401421920447	183	255
SPA17	ENSG00000064199.6	11	124673882	124697518	0.784336217305926	0.704287311267913	183	255
TSPAN32	ENSG00000064201.15	11	2302061	2318200	7.43083338736443e-07	1.24014945830611e-11	183	255
WISP2	ENSG00000064205.10	20	44714844	44728509	0.873227006136028	0.809690137561202	183	255
DMRT3	ENSG00000064218.4	9	976964	991731	0.386606501904295	0.22324266484818	183	255
ST3GAL6	ENSG00000064225.12	3	98732236	98821201	0.00105778804821518	9.71948794678935e-07	183	255
ATP2C2	ENSG00000064270.12	16	84368527	84464187	0.271568083329239	0.139274851995711	183	255
NGFR	ENSG00000064300.8	17	49502063	49515017	0.185512899834788	0.089643343096018	183	255
CDON	ENSG00000064309.14	11	125955796	126063335	0.20243856369895	0.107349627411771	183	255
TAF2	ENSG00000064313.11	8	119730775	119832863	0.82564921034706	0.765968335186743	183	255
HIPK2	ENSG00000064393.15	7	139561570	139777778	0.263856897542935	0.164729920856944	183	255
TNPO3	ENSG00000064419.13	7	128954180	129055173	0.497793580872923	0.279819452981385	183	255
RFXANK	ENSG00000064490.13	19	19192590	19200893	0.827397298700371	0.764429249820974	183	255
TMEM161A	ENSG00000064545.14	19	19119169	19138513	0.145046176423827	0.0265176487457945	183	255
LPAR2	ENSG00000064547.13	19	19623668	19628930	0.0296323229520908	0.00323593082921355	183	255
CTSA	ENSG00000064601.16	20	45890144	45898620	0.179942328735091	0.0390968190831096	183	255
SUGP2	ENSG00000064607.16	19	18990888	19034023	0.100204294295739	0.02488827294331	183	255
SLC12A2	ENSG00000064651.13	5	128083766	128189688	0.062677082392806	0.00845175727002598	183	255
SNX24	ENSG00000064652.10	5	122843439	123029304	0.0257713002878771	0.00384045383907369	183	255
EYA2	ENSG00000064655.18	20	46894624	47188844	0.170394636747277	0.0533477498365959	183	255
CNN2	ENSG00000064666.14	19	1026581	1039068	0.171532096918734	0.0607964610305006	183	255
ABCA7	ENSG00000064687.12	19	1040101	1065572	0.00511924348087658	0.000221275371913959	183	255
SNCAIP	ENSG00000064692.18	5	122311691	122464219	0.126562468020572	0.0222580333333955	183	255
DDX20	ENSG00000064703.11	1	111755538	111768016	0.289371976742487	0.102385114381519	183	255
BTBD1	ENSG00000064726.9	15	83016422	83067334	0.870815568190141	0.780327366188209	183	255
FAR2	ENSG00000064763.10	12	29149103	29335616	0.124083905897855	0.0164189396865721	183	255
BCAS1	ENSG00000064787.13	20	53936777	54070594	0.0705405417342942	0.0208130249784662	183	255
CHI3L2	ENSG00000064886.13	1	111200771	111243440	0.408478219298375	0.264013593562297	183	255
SBNO2	ENSG00000064932.15	19	1107636	1174283	0.373273435044371	0.225406044667559	183	255
PMS1	ENSG00000064933.17	2	189784085	189877629	0.028287663584919	0.00563665731550654	183	255
HMG20B	ENSG00000064961.18	19	3572777	3579088	0.370855539387701	0.205486514570122	183	255
CALCRL	ENSG00000064989.12	2	187343129	187448460	0.80541561860008	0.706021529033161	183	255
TAF11	ENSG00000064995.16	6	34877778	34888089	0.22180661365533	0.033542913182019	183	255
ANKS1A	ENSG00000064999.13	6	34889265	35091413	8.8916583046489e-06	7.90240036339081e-15	183	255
AP3D1	ENSG00000065000.15	19	2100988	2164465	0.792294288725699	0.697812816603411	183	255
ZNF76	ENSG00000065029.14	6	35258982	35295985	0.803639615249438	0.703531463008193	183	255
SLC9A3R2	ENSG00000065054.13	16	2025356	2039026	0.882761913982046	0.837045456442701	183	255
NTHL1	ENSG00000065057.7	16	2039815	2047464	0.275845243195348	0.128848312872399	183	255
UHRF1BP1	ENSG00000065060.16	6	34792015	34883138	0.00129397617924556	6.25813039719687e-09	183	255
GNAI3	ENSG00000065135.10	1	109548611	109618321	0.168551738953924	0.0710349089522644	183	255
IPO5	ENSG00000065150.18	13	97953658	98024297	0.169979467545778	0.0605383844550412	183	255
OAT	ENSG00000065154.11	10	124397303	124418976	0.63073658965272	0.505154815840505	183	255
WDR3	ENSG00000065183.15	1	117929720	117965096	0.568857312383073	0.410365543905558	183	255
PKN2	ENSG00000065243.19	1	88684222	88836255	0.932981936975906	0.904701066615828	183	255
WDR18	ENSG00000065268.10	19	984271	998438	0.159276250529526	0.0266473599089549	183	255
TRAM2	ENSG00000065308.4	6	52497402	52576915	0.135631333308434	0.0333612693679969	183	255
NTN1	ENSG00000065320.8	17	9021542	9244000	0.956662256638482	0.941354670093247	183	255
GLP2R	ENSG00000065325.12	17	9822206	9892102	0.314968020225571	0.174473641329758	183	255
DGKA	ENSG00000065357.19	12	55927614	55954027	0.210060545292619	0.0917836756896286	183	255
ERBB3	ENSG00000065361.14	12	56079857	56103505	0.384004080872103	0.217817150425852	183	255
ANKRD44	ENSG00000065413.18	2	196967017	197311173	0.281147985005595	0.134530056559322	183	255
KARS	ENSG00000065427.14	16	75627474	75647679	0.0494098263444668	0.00134651539043969	183	255
ADAT1	ENSG00000065457.10	16	75596981	75623300	0.00157491560382834	2.13663820114713e-06	183	255
PDIA5	ENSG00000065485.19	3	123067062	123162104	0.35537899772036	0.15038901802553	183	255
TBC1D22B	ENSG00000065491.8	6	37257772	37332970	0.600608291544287	0.455550947493487	183	255
NDUFB4	ENSG00000065518.7	3	120596309	120602500	0.404248786569447	0.222409485534081	183	255
SPEN	ENSG00000065526.10	1	15847864	15940460	0.164147646400295	0.0542271609051136	183	255
MYLK	ENSG00000065534.18	3	123610049	123884331	0.218597409258049	0.0956695003853038	183	255
ZC3H15	ENSG00000065548.17	2	186486156	186509363	0.105746269286255	0.0146052195048288	183	255
MAP2K4	ENSG00000065559.14	17	12020824	12143830	0.0337537636185273	0.00257132888983102	183	255
TMEM206	ENSG00000065600.12	1	212363931	212414901	0.00191288374549488	1.21871831153884e-07	183	255
SNAP91	ENSG00000065609.14	6	83552880	83709691	0.951787983940133	0.931387246170251	183	255
SLK	ENSG00000065613.13	10	103967201	104029233	0.389752982584909	0.222324487576026	183	255
CYB5R4	ENSG00000065615.13	6	83859643	83967424	0.778932054644568	0.683303724065635	183	255
COL17A1	ENSG00000065618.18	10	104031286	104086002	0.653379977970643	0.517513750830505	183	255
GSTO2	ENSG00000065621.14	10	104268873	104304945	9.76031167268285e-06	8.15390483727177e-13	183	255
SEC61A2	ENSG00000065665.20	10	12129637	12169721	0.0171743876083785	0.000795370900923726	183	255
PRKCQ	ENSG00000065675.14	10	6427143	6580301	0.88008485438933	0.814063158792398	183	255
TLE2	ENSG00000065717.14	19	2997638	3047635	0.333810040497205	0.180162517862052	183	255
ASB1	ENSG00000065802.11	2	238426742	238452250	0.417042750586672	0.265969760388777	183	255
FAM107B	ENSG00000065809.13	10	14518557	14774897	0.0533856631522272	0.00758812481507757	183	255
ME1	ENSG00000065833.8	6	83210389	83431071	2.39519342520653e-06	7.72518047504305e-14	183	255
TBC1D1	ENSG00000065882.15	4	37891087	38139175	0.763746411772965	0.686803704582397	183	255
CDK13	ENSG00000065883.14	7	39950037	40097134	0.611211705297839	0.463032001567178	183	255
MTHFD2	ENSG00000065911.11	2	74198562	74216241	0.00428824459678259	8.18037578394693e-08	183	255
FOXJ2	ENSG00000065970.8	12	8032703	8055503	0.904472630173896	0.85995973262499	183	255
YBX1	ENSG00000065978.18	1	42682427	42702349	0.21164992041588	0.0728044021373618	183	255
PDE4A	ENSG00000065989.15	19	10416773	10469631	0.097503112470203	0.0369214571827786	183	255
PPP2R5A	ENSG00000066027.11	1	212285537	212361863	0.0653869158131359	0.00779695871159739	183	255
CTNNA2	ENSG00000066032.18	2	79185231	80648861	0.369091751997757	0.211828950069691	183	255
ELAVL1	ENSG00000066044.14	19	7958579	8005659	0.934406575801853	0.915960782260405	183	255
TIE1	ENSG00000066056.13	1	43300993	43323108	0.805751696108027	0.769859820228626	183	255
DIP2B	ENSG00000066084.12	12	50505107	50748667	0.58172068640201	0.413284044529392	183	255
SMARCD1	ENSG00000066117.14	12	50084972	50100712	0.318687239438319	0.167959067632256	183	255
KDM4A	ENSG00000066135.12	1	43650158	43705515	0.57174994752128	0.429327590075182	183	255
NFYC	ENSG00000066136.20	1	40692067	40771603	0.713007416246344	0.620816673637129	183	255
ZMYND12	ENSG00000066185.12	1	42430329	42456116	0.793498738553624	0.690353595021866	183	255
SLC9A3	ENSG00000066230.10	5	474883	524332	0.56808326627534	0.479224287560745	183	255
NGEF	ENSG00000066248.14	2	232878709	233013272	9.63660202977242e-05	1.87486430798873e-07	183	255
ASPM	ENSG00000066279.17	1	197084128	197146694	0.00270576708817867	6.19721495111723e-09	183	255
CD84	ENSG00000066294.14	1	160541095	160579516	0.941176870820336	0.923823173389651	183	255
ELOVL1	ENSG00000066322.14	1	43363397	43368074	0.233243739160837	0.0940541981080235	183	255
SPI1	ENSG00000066336.11	11	47354860	47378576	0.00061047478293464	3.07032026046866e-10	183	255
ZNRD1	ENSG00000066379.14	6	30061641	30064909	0.00315244931785453	8.71505380691204e-08	183	255
MPPED2	ENSG00000066382.16	11	30384493	30586872	0.331534952871801	0.212492062357405	183	255
CLDN18	ENSG00000066405.12	3	137998735	138033655	0.403680855854441	0.30143625925181	183	255
ZBTB11	ENSG00000066422.4	3	101648889	101672213	0.871292631177206	0.802225266938784	183	255
ATXN3	ENSG00000066427.21	14	92038652	92106621	0.1490303383377	0.0368059429256902	183	255
GOLGA5	ENSG00000066455.12	14	92794231	92839963	0.125339939154325	0.0265771483696602	183	255
FGFR2	ENSG00000066468.22	10	121478334	121598458	0.467422510461669	0.298206079764187	183	255
LRRC40	ENSG00000066557.5	1	70144805	70205620	0.889966141164691	0.822582500047069	183	255
ISOC1	ENSG00000066583.11	5	129094751	129114028	0.283518434106354	0.0788335475130421	183	255
EML1	ENSG00000066629.16	14	99737693	99942060	0.725619697046896	0.604391041808371	183	255
TRMT11	ENSG00000066651.18	6	125986430	126039276	0.142002629281932	0.0264277729965942	183	255
THUMPD1	ENSG00000066654.13	16	20702816	20742084	0.281489468467768	0.0952929891779481	183	255
MSANTD3	ENSG00000066697.14	9	100427156	100451711	0.0761825762823242	0.00361736893549329	183	255
KIF26A	ENSG00000066735.14	14	104138723	104180894	0.153163861926834	0.0615930452123006	183	255
ATG2B	ENSG00000066739.11	14	96279202	96363451	0.970341520056821	0.960415969377168	183	255
ARFGEF1	ENSG00000066777.8	8	67173511	67343677	0.813860970937139	0.762208413659843	183	255
ZFAT	ENSG00000066827.15	8	134477788	134713049	0.634422767499926	0.506788887740057	183	255
MTFR1	ENSG00000066855.15	8	65644734	65771261	0.996141272030981	0.993411715245094	183	255
STAG3	ENSG00000066923.17	7	100177563	100220546	0.467302580998022	0.337184659166146	183	255
FECH	ENSG00000066926.10	18	57548283	57586772	0.201432157195084	0.0766120914113363	183	255
MYO9A	ENSG00000066933.15	15	71822456	72118577	0.785296946032817	0.682229427053527	183	255
PFKP	ENSG00000067057.16	10	3066333	3137712	0.253821669260355	0.134847996252058	183	255
IDI1	ENSG00000067064.10	10	1039908	1049170	0.894021916263981	0.850408874325687	183	255
SP100	ENSG00000067066.16	2	230415942	230544090	0.357514225438975	0.232545364262229	183	255
KLF6	ENSG00000067082.14	10	3775996	3785281	0.473282079578935	0.297825543411552	183	255
PLPP1	ENSG00000067113.16	5	55425863	55535050	0.567563450525164	0.369645234273928	183	255
NEO1	ENSG00000067141.16	15	73051710	73305206	0.0395234163589454	0.00045064155138757	183	255
TRAM1	ENSG00000067167.7	8	70573442	70608387	0.98056585814987	0.970431205633933	183	255
TNFRSF1A	ENSG00000067182.7	12	6328757	6342114	0.869136562666077	0.817662777257763	183	255
CACNB1	ENSG00000067191.15	17	39173563	39197703	0.761411558746625	0.640980097813568	183	255
EVI5	ENSG00000067208.14	1	92508696	92792404	0.156752442337495	0.0220011222406864	183	255
STOML1	ENSG00000067221.13	15	73978923	73994622	0.0169600792072731	0.00113318262329237	183	255
PKM	ENSG00000067225.17	15	72199029	72231822	0.884345332674148	0.818165068012628	183	255
DHX29	ENSG00000067248.9	5	55256245	55307722	0.977089148934671	0.969543670657858	183	255
DNTTIP2	ENSG00000067334.13	1	93866283	93879918	0.0943042185095854	0.0294136384035389	183	255
METTL22	ENSG00000067365.14	16	8621683	8649654	0.164379970230767	0.060479725320961	183	255
TP53BP1	ENSG00000067369.13	15	43403061	43510728	0.273085789502948	0.0717180929860089	183	255
RRP15	ENSG00000067533.5	1	218285287	218337983	0.872672495657985	0.80317536929268	183	255
RHOA	ENSG00000067560.10	3	49359145	49412202	0.0033346731361982	3.3073331826992e-09	183	255
DHX8	ENSG00000067596.10	17	43483865	43544463	0.206386792334781	0.028772730087722	183	255
PRKCZ	ENSG00000067606.16	1	2050470	2175313	0.520074767277142	0.386997400843043	183	255
IARS2	ENSG00000067704.9	1	220094102	220148041	0.920558709184265	0.887614982578095	183	255
SYT1	ENSG00000067715.13	12	78863993	79452008	0.0998575201720294	0.0202731774560277	183	255
NAV3	ENSG00000067798.14	12	77324641	78213008	0.642134161691005	0.498794725661972	183	255
ROGDI	ENSG00000067836.12	16	4796968	4802950	0.956531997126996	0.944612757278956	183	255
ROCK1	ENSG00000067900.7	18	20946906	21111851	0.000333317601717867	1.05012079484518e-12	183	255
CBFB	ENSG00000067955.13	16	67029116	67101058	0.0144853933646843	9.10215773609027e-05	183	255
HYAL2	ENSG00000068001.13	3	50317790	50322906	0.00490318075577998	2.45846961594459e-08	183	255
HDAC4	ENSG00000068024.16	2	239048168	239401011	0.476326797026725	0.314816729304047	183	255
RASSF1	ENSG00000068028.17	3	50329782	50340936	0.0015402354026567	4.73576087710394e-11	183	255
FGFR3	ENSG00000068078.17	4	1793307	1808872	0.00428127675612234	3.11949363256767e-05	183	255
IFI35	ENSG00000068079.7	17	43006725	43014456	0.973506699772145	0.950924245940641	183	255
HEATR6	ENSG00000068097.14	17	60043194	60078931	0.0657302971130025	0.00346800523267752	183	255
COASY	ENSG00000068120.14	17	42561467	42566275	0.624359359213711	0.454291923021608	183	255
PLEKHH3	ENSG00000068137.14	17	42667914	42676994	0.994815605251341	0.990163217911843	183	255
MEF2A	ENSG00000068305.17	15	99565417	99715696	0.538260909856441	0.430475492923251	183	255
INPP5A	ENSG00000068383.18	10	132537820	132783178	0.0303561883559568	0.00334571482280585	183	255
PRR11	ENSG00000068489.12	17	59155499	59204705	0.0873587869779288	0.011167505635992	183	255
REEP1	ENSG00000068615.17	2	86213993	86338083	0.884949556651879	0.803639334883411	183	255
ATP11A	ENSG00000068650.18	13	112690329	112887168	0.676344443255122	0.562110728359195	183	255
POLR1A	ENSG00000068654.15	2	86020216	86106155	0.0477750978302167	0.000827145628880455	183	255
LAPTM4A	ENSG00000068697.6	2	20032650	20052028	0.840393314218312	0.764482743950954	183	255
TTC7A	ENSG00000068724.15	2	46916157	47076137	0.343174201007954	0.184408430206149	183	255
IP6K2	ENSG00000068745.14	3	48688003	48740353	0.00254127757891983	7.00744514413183e-05	183	255
SRBD1	ENSG00000068784.12	2	45388680	45612165	0.273018112511497	0.14176885905608	183	255
KIF2A	ENSG00000068796.16	5	62306162	62386383	0.502760309768306	0.288692168922475	183	255
RASGRP2	ENSG00000068831.18	11	64726911	64745456	0.573018040013184	0.371974073542185	183	255
PSME4	ENSG00000068878.14	2	53864067	53970837	0.295608628007161	0.133914542191017	183	255
IFT80	ENSG00000068885.14	3	160256986	160399273	0.345909359762233	0.147443004962126	183	255
SIRT2	ENSG00000068903.19	19	38878555	38899862	0.517996868611713	0.392744107219124	183	255
ERLEC1	ENSG00000068912.13	2	53787044	53818819	0.665688751528744	0.518158489898179	183	255
PPP2R5B	ENSG00000068971.13	11	64917553	64934470	0.424125036770316	0.225425025649033	183	255
PYGM	ENSG00000068976.13	11	64746389	64760297	0.000379638050393578	1.58538003280624e-12	183	255
PITX1	ENSG00000069011.15	5	135027735	135034520	0.544999605969749	0.313392903168913	183	255
MAST4	ENSG00000069020.18	5	66596361	67169595	0.490343421484124	0.337602023835384	183	255
ADGRF5	ENSG00000069122.18	6	46852512	46954943	0.0621549433388051	0.00950035347087081	183	255
SDK2	ENSG00000069188.16	17	73334384	73644089	0.110504609458564	0.026809482915303	183	255
NUP133	ENSG00000069248.11	1	229440260	229508341	0.907025627366217	0.860328548705293	183	255
NUCKS1	ENSG00000069275.12	1	205712819	205750276	0.930105418690124	0.885506665509228	183	255
VPS35	ENSG00000069329.16	16	46656132	46689194	0.00695413505035415	6.16150651900436e-10	183	255
DNAJA2	ENSG00000069345.11	16	46955362	46973788	0.599083759376364	0.339600636723778	183	255
BCL3	ENSG00000069399.14	19	44747836	44760044	0.192080050386243	0.102399407209564	183	255
KCNAB2	ENSG00000069424.14	1	5991466	6101193	0.00472566697155165	1.70435358095755e-05	183	255
ABCC9	ENSG00000069431.11	12	21797401	21942529	0.430181351472933	0.329530682748583	183	255
GAL	ENSG00000069482.6	11	68683779	68691175	0.779738961752047	0.643864588348224	183	255
CLEC2D	ENSG00000069493.14	12	9664969	9699555	5.26016124372634e-06	1.44667912059245e-10	183	255
RORA	ENSG00000069667.15	15	60488284	61229319	0.787334695229939	0.7198295281931	183	255
DRD4	ENSG00000069696.6	11	637293	640706	0.0102989451260932	0.000242938435852462	183	255
TGFBR3	ENSG00000069702.10	1	91680343	91906335	0.415086918849289	0.274047401485676	183	255
KIAA1107	ENSG00000069712.12	1	92166985	92184723	0.160465475231611	0.0453597440465547	183	255
ATP1B3	ENSG00000069849.10	3	141876124	141926514	0.828010551750993	0.765838931867426	183	255
NEDD4	ENSG00000069869.15	15	55826922	55993746	0.0437950303863375	0.00396681431743985	183	255
PIGB	ENSG00000069943.9	15	55319162	55354978	0.00257752944403967	5.10886868839461e-06	183	255
MAPK6	ENSG00000069956.11	15	51952106	52067372	0.588235694881045	0.32531086837389	183	255
GNB5	ENSG00000069966.18	15	52115105	52191369	2.15366922738552e-05	3.2510436749712e-08	183	255
RAB27A	ENSG00000069974.15	15	55202966	55314160	0.609456303220707	0.507094921670699	183	255
HDHD5	ENSG00000069998.12	22	17137511	17165268	0.0264504205849842	0.00223699451698428	183	255
UFD1L	ENSG00000070010.18	22	19450106	19479215	0.732829779924893	0.626693816313802	183	255
LRP6	ENSG00000070018.8	12	12116025	12267012	0.596610114520463	0.440466754625753	183	255
GUCY2C	ENSG00000070019.4	12	14612632	14696585	0.273112539202106	0.103147993871661	183	255
PHRF1	ENSG00000070047.11	11	576486	612222	0.805326601461711	0.750243688923107	183	255
IKBKAP	ENSG00000070061.14	9	108867517	108934116	0.880808504454724	0.838640357383489	183	255
NUCB2	ENSG00000070081.15	11	17208153	17349974	0.208699276504325	0.0622570143390266	183	255
PFN2	ENSG00000070087.13	3	149964904	150050728	0.37123103490076	0.238854942749069	183	255
PTPN3	ENSG00000070159.13	9	109375466	109498313	0.673468845344158	0.539818844992424	183	255
SPTB	ENSG00000070182.19	14	64752211	64879883	0.0273350494614116	0.00145332419314307	183	255
DAPP1	ENSG00000070190.12	4	99816833	99870154	0.612710102239072	0.516536178555487	183	255
FGF10	ENSG00000070193.4	5	44303544	44389706	0.363233046769877	0.198178746983576	183	255
SLC44A1	ENSG00000070214.15	9	105244622	105439171	0.847119489105531	0.764862737094686	183	255
TMEM260	ENSG00000070269.13	14	56488354	56650606	0.15246562006597	0.0456764864478519	183	255
SMG6	ENSG00000070366.13	17	2065073	2303703	0.456589932536154	0.285384918135715	183	255
EXOC5	ENSG00000070367.15	14	57200507	57268908	0.950132688462578	0.92534082582699	183	255
CLTCL1	ENSG00000070371.15	22	19179473	19291716	0.212104478831012	0.0717273973425096	183	255
FGF22	ENSG00000070388.11	19	639895	644371	0.64819751716344	0.481887292375567	183	255
FSTL3	ENSG00000070404.9	19	676365	683399	0.447998672626646	0.26870721741432	183	255
DGCR2	ENSG00000070413.19	22	19036282	19122454	0.0114794964072017	4.65540874691013e-06	183	255
RNF126	ENSG00000070423.17	19	647526	663277	0.283710366155185	0.135641323142102	183	255
MNT	ENSG00000070444.14	17	2384060	2401118	0.0600586542545901	0.00909922453052971	183	255
ZXDC	ENSG00000070476.14	3	126437601	126475919	0.406086475977739	0.232945766220915	183	255
JMJD6	ENSG00000070495.14	17	76712832	76726799	0.763421001966328	0.64580878757224	183	255
POLB	ENSG00000070501.11	8	42338454	42371808	0.00371853528624648	2.2743399073425e-06	183	255
ST6GALNAC1	ENSG00000070526.14	17	76624761	76643838	0.909032608680539	0.872779445261776	183	255
WIPI1	ENSG00000070540.12	17	68425930	68457513	0.0536872855163372	0.00873877353818794	183	255
FRMPD1	ENSG00000070601.9	9	37651000	37746904	0.30040465608209	0.080055074880089	183	255
GBA2	ENSG00000070610.14	9	35737005	35749228	0.192163442651454	0.0490476190130366	183	255
NDST1	ENSG00000070614.14	5	150485818	150558211	0.454319316523345	0.240355055867033	183	255
ASNS	ENSG00000070669.16	7	97852118	97872542	0.066117881358483	0.00655209948725803	183	255
AP3M2	ENSG00000070718.11	8	42152946	42171673	0.0132583872807428	1.65281708515746e-06	183	255
ST6GALNAC2	ENSG00000070731.10	17	76572637	76586956	0.133663368219939	0.0302338771312883	183	255
PABPC1	ENSG00000070756.15	8	100685816	100722809	0.117266563103388	0.0228732755894205	183	255
TESK2	ENSG00000070759.16	1	45343976	45491166	0.000460413956446054	1.10547330077079e-11	183	255
CFAP20	ENSG00000070761.7	16	58113588	58129450	0.164370684959993	0.0581282102159024	183	255
CSNK2A2	ENSG00000070770.8	16	58157907	58197920	0.355330271036221	0.210444622465325	183	255
PTPN21	ENSG00000070778.12	14	88465778	88554733	0.996878100260624	0.995795377040478	183	255
EIF2B3	ENSG00000070785.16	1	44850522	44986722	0.264442912731277	0.120457689504445	183	255
CAMK2A	ENSG00000070808.15	5	150219491	150290291	0.994666255724888	0.993322795117414	183	255
TCOF1	ENSG00000070814.17	5	150357639	150400308	0.942811983760087	0.920561599018867	183	255
CDC42	ENSG00000070831.15	1	22052627	22092946	0.134764161003324	0.0280636731148584	183	255
OSBPL3	ENSG00000070882.12	7	24796539	24981634	0.754635947926778	0.67751621761382	183	255
RAD18	ENSG00000070950.9	3	8775402	8963773	0.0231238098948419	0.00113879375190091	183	255
ATP2B1	ENSG00000070961.15	12	89588049	89708831	0.203324235806809	0.0965402906669831	183	255
NCK2	ENSG00000071051.13	2	105744897	105894274	0.721426547093596	0.646203309498263	183	255
MAP4K4	ENSG00000071054.16	2	101696850	101894689	0.886809907283631	0.855438658509176	183	255
MGAT4A	ENSG00000071073.12	2	98619106	98731126	0.761534827050756	0.610991507966248	183	255
RPL31	ENSG00000071082.10	2	101002245	101024032	0.735355745174527	0.601034484171954	183	255
WDR1	ENSG00000071127.16	4	10074339	10116949	0.273784610897547	0.130295343700569	183	255
SNX13	ENSG00000071189.21	7	17790761	17940501	0.340811561946143	0.149096173584094	183	255
ARHGAP10	ENSG00000071205.11	4	147732063	148072780	0.121108042744903	0.0133225539132096	183	255
RPS6KA2	ENSG00000071242.11	6	166409364	166906451	0.341997321128911	0.182189398443789	183	255
ING3	ENSG00000071243.15	7	120950749	120977216	0.217953571971567	0.0757746427636145	183	255
VASH1	ENSG00000071246.10	14	76762189	76783015	0.0640177918466712	0.0124867958483484	183	255
LMCD1	ENSG00000071282.11	3	8501707	8574673	0.820306432742312	0.777806767179193	183	255
WBSCR22	ENSG00000071462.11	7	73683568	73705149	0.382712052590532	0.159554823323404	183	255
SEL1L	ENSG00000071537.13	14	81471549	81533861	0.663582079368094	0.502868533073929	183	255
TRIP13	ENSG00000071539.13	5	892825	919357	0.973783943331645	0.962222567420546	183	255
TCF3	ENSG00000071564.14	19	1609290	1652605	0.741718498273287	0.69495326850112	183	255
TRIB2	ENSG00000071575.11	2	12716889	12742734	0.698448903569004	0.590807059373369	183	255
DAZAP1	ENSG00000071626.16	19	1407569	1435687	0.382109346090875	0.149035165849356	183	255
MBD3	ENSG00000071655.17	19	1573596	1592801	0.944333656309142	0.924993677604728	183	255
HLTF	ENSG00000071794.15	3	149030127	149086554	0.862735446328609	0.815343140939867	183	255
CPSF1	ENSG00000071894.16	8	144393243	144409349	0.076954594396128	0.00215233307793077	183	255
CYBRD1	ENSG00000071967.11	2	171522247	171558133	0.799158781424412	0.668710026680884	183	255
CDH19	ENSG00000071991.8	18	66501083	66604138	0.00651747053534813	9.33610041196815e-05	183	255
PDCD2	ENSG00000071994.10	6	170575295	170584692	0.243709024394538	0.0650559493442857	183	255
SLC6A15	ENSG00000072041.16	12	84859488	84913615	0.155709001934816	0.0468982264824965	183	255
RDH11	ENSG00000072042.12	14	67676801	67695814	0.145148031535423	0.0119155974970678	183	255
PRKACA	ENSG00000072062.13	19	14091688	14118084	0.38620980856185	0.248017269911774	183	255
ADGRL1	ENSG00000072071.16	19	14147743	14206187	0.277276757979584	0.163579921075571	183	255
ACTN1	ENSG00000072110.13	14	68874143	68979440	0.892044087100131	0.844831783989379	183	255
ZFYVE26	ENSG00000072121.15	14	67746520	67816589	0.0806023149669035	0.0151703133915259	183	255
EPN2	ENSG00000072134.15	17	19215615	19336715	0.0165358948871663	0.000323985589847475	183	255
PTPN18	ENSG00000072135.12	2	130356007	130375409	0.362392604506756	0.169838770691789	183	255
LIMS2	ENSG00000072163.19	2	127638381	127681786	0.0159921430270862	9.73146715976751e-06	183	255
ASIC4	ENSG00000072182.12	2	219514330	219538772	0.0924011646568334	0.0279814354007865	183	255
SPEG	ENSG00000072195.14	2	219434846	219498287	0.0618337885896668	0.00758154898218673	183	255
LNX1	ENSG00000072201.13	4	53459301	53701405	0.622627818069204	0.479289181812948	183	255
ALDH3A2	ENSG00000072210.18	17	19648136	19677598	0.367751484914945	0.21934966180591	183	255
TFRC	ENSG00000072274.12	3	196027183	196082189	0.563249006378902	0.385177158373782	183	255
SREBF1	ENSG00000072310.16	17	17811454	17837002	0.58428571757253	0.453448873385402	183	255
AFF4	ENSG00000072364.12	5	132875379	132963634	0.607294482198372	0.509106535558373	183	255
UBE2D1	ENSG00000072401.14	10	58334975	58370753	0.823603539161941	0.773038690256558	183	255
MPP5	ENSG00000072415.8	14	67241109	67335819	0.70225822004122	0.616975599659636	183	255
RHOBTB1	ENSG00000072422.16	10	60869438	61001440	0.121024397820589	0.0380498994376572	183	255
MARK2	ENSG00000072518.20	11	63838928	63911019	0.231371300659333	0.0780677091679901	183	255
HMMR	ENSG00000072571.19	5	163460203	163491945	0.55257230879009	0.408551553962309	183	255
CHFR	ENSG00000072609.17	12	132832357	132909186	0.0494235732196455	0.00484880196804175	183	255
TRHDE	ENSG00000072657.8	12	72087266	72670757	0.967719522632157	0.954670353538829	183	255
P4HA2	ENSG00000072682.18	5	132191838	132295315	0.128490494441022	0.00439091000210924	183	255
FCGR2B	ENSG00000072694.20	1	161663147	161678654	0.000764099792518141	2.20940978223649e-05	183	255
NFATC3	ENSG00000072736.18	16	68084751	68221284	0.975175715938477	0.946333465371602	183	255
TRNT1	ENSG00000072756.16	3	3126916	3149233	0.736604394864314	0.626674316187389	183	255
ACADVL	ENSG00000072778.19	17	7217716	7225273	0.0814754158575574	0.0111006320510528	183	255
STK10	ENSG00000072786.12	5	172042073	172188386	0.176366199558871	0.0811296968910521	183	255
FBXW11	ENSG00000072803.17	5	171861549	172006873	0.939238878969286	0.915916579740615	183	255
ACAP1	ENSG00000072818.11	17	7336529	7351478	0.238203454358769	0.037867507545587	183	255
CRMP1	ENSG00000072832.14	4	5748084	5893058	0.166376076953759	0.0683828954181457	183	255
EVC	ENSG00000072840.12	4	5711197	5814305	0.00384427820058044	0.000103186345569811	183	255
DERL2	ENSG00000072849.10	17	5471251	5486811	0.00840110127659115	0.00027150502737209	183	255
SIDT1	ENSG00000072858.10	3	113532296	113629578	0.258636829241061	0.0811964606470868	183	255
NDE1	ENSG00000072864.14	16	15643267	15726353	0.484209428146167	0.343271077092724	183	255
MRVI1	ENSG00000072952.18	11	10573091	10693988	0.232382586105452	0.114583453032281	183	255
TMEM38A	ENSG00000072954.6	19	16661127	16690029	0.466417176313825	0.309157561847432	183	255
AP1M1	ENSG00000072958.8	19	16197578	16245907	0.039271842303607	0.00326280561587983	183	255
PVR	ENSG00000073008.14	19	44643798	44663583	0.38693312347139	0.185379204554951	183	255
XRCC1	ENSG00000073050.11	19	43543040	43580473	0.118254910942238	0.00826691683767997	183	255
SCARB1	ENSG00000073060.15	12	124776856	124882668	0.0609657566979415	0.0225780538074683	183	255
CYP2W1	ENSG00000073067.13	7	983199	989640	1.38467936454124e-08	2.36803565595513e-12	183	255
MCM2	ENSG00000073111.13	3	127598252	127622436	0.661339698032514	0.529161996242193	183	255
MOV10L1	ENSG00000073146.15	22	50089879	50161690	0.000130949509702469	6.08858116560568e-08	183	255
PANX2	ENSG00000073150.13	22	50170731	50180294	0.491782318297375	0.374593505360063	183	255
SELENOO	ENSG00000073169.13	22	50200979	50217616	0.943218821543988	0.920259715692197	183	255
TP63	ENSG00000073282.12	3	189631427	189897279	0.811799257189491	0.755448152656708	183	255
ALPK1	ENSG00000073331.17	4	112285509	112442606	0.968978292303785	0.95748475689499	183	255
LLGL2	ENSG00000073350.13	17	75525080	75575208	0.0776860994318724	0.0175129302375461	183	255
PDE8A	ENSG00000073417.14	15	84980440	85139145	0.133051272403381	0.0382826928992777	183	255
NLE1	ENSG00000073536.17	17	35128753	35142315	0.946032595110967	0.916652389117867	183	255
SDHA	ENSG00000073578.16	5	218241	256700	0.910217275694105	0.841733869453369	183	255
SMARCE1	ENSG00000073584.18	17	40624962	40648299	0.0813333825701772	0.0141210594161522	183	255
GSDMB	ENSG00000073605.18	17	39904595	39918650	0.00119460552191932	3.51507802443495e-07	183	255
KDM5A	ENSG00000073614.12	12	280129	389272	0.830441275169769	0.760302998814065	183	255
ADAM11	ENSG00000073670.13	17	44759031	44781846	0.293691576928631	0.0237314284880531	183	255
PPP2R3A	ENSG00000073711.10	3	135965673	136147891	0.410508451592884	0.200628568507122	183	255
FERMT2	ENSG00000073712.14	14	52857268	52952435	0.145144742585674	0.0455225271192246	183	255
DHRS9	ENSG00000073737.16	2	169064789	169096167	0.581255858474044	0.390019058561227	183	255
PTGS2	ENSG00000073756.11	1	186671791	186680427	0.863470897914083	0.777083612836281	183	255
IGF2BP2	ENSG00000073792.15	3	185643739	185825056	0.247982292785963	0.109485680454754	183	255
MAP3K13	ENSG00000073803.13	3	185282941	185489097	0.593025099749029	0.372230720933843	183	255
ST6GAL1	ENSG00000073849.14	3	186930485	187078553	0.579545979521396	0.425680379770658	183	255
TBX21	ENSG00000073861.2	17	47733244	47746119	0.00197314526535668	1.83961460920376e-10	183	255
FRY	ENSG00000073910.19	13	32031300	32299122	0.551232768285141	0.388193847366419	183	255
PICALM	ENSG00000073921.17	11	85957684	86069882	0.0356331267333967	8.91434743897889e-05	183	255
NSF	ENSG00000073969.18	17	46590669	46757464	0.460442399055807	0.231501034313899	183	255
GLI2	ENSG00000074047.21	2	120735623	120992653	0.264742112465004	0.133535063673189	183	255
CLASP1	ENSG00000074054.17	2	121337776	121649587	0.970152548262447	0.955223233686281	183	255
MRPS34	ENSG00000074071.14	16	1771890	1773155	0.830042513438704	0.776479968319631	183	255
NOTCH3	ENSG00000074181.8	19	15159038	15200981	0.985152579280882	0.979266321194092	183	255
CLNS1A	ENSG00000074201.8	11	77514936	77637805	0.305780103689561	0.150156465939646	183	255
PPP2R2C	ENSG00000074211.13	4	6320578	6563600	0.928767212529188	0.904422179672389	183	255
TEAD2	ENSG00000074219.13	19	49340861	49362457	0.918069058432785	0.882326879050987	183	255
EED	ENSG00000074266.19	11	86244544	86278813	0.196078960652925	0.0699291275935879	183	255
CDHR2	ENSG00000074276.10	5	176542511	176595801	0.232299544596129	0.0899995005528077	183	255
SNCB	ENSG00000074317.10	5	176620084	176630556	0.207503983368736	0.0678446028367326	183	255
TSG101	ENSG00000074319.12	11	18468336	18527232	0.745740014455048	0.65883544559454	183	255
NCBP3	ENSG00000074356.16	17	3802165	3846251	0.291807914435872	0.137326088649255	183	255
ATP2A3	ENSG00000074370.17	17	3923870	3964464	0.183800397842842	0.0593842869348997	183	255
CA12	ENSG00000074410.13	15	63321378	63382161	0.00730596565161961	0.000944357551285887	183	255
MGLL	ENSG00000074416.13	3	127689062	127823250	0.0615482610919657	0.0155746679834837	183	255
NTN4	ENSG00000074527.11	12	95657807	95791152	0.234040611943624	0.12515796851548	183	255
BCS1L	ENSG00000074582.12	2	218658898	218663443	0.875891381266294	0.78861453482746	183	255
NUAK1	ENSG00000074590.13	12	106063340	106140033	0.81626250426795	0.744887300742874	183	255
DPP8	ENSG00000074603.18	15	65442463	65517704	0.234203600880083	0.0839236775704241	183	255
SLC24A1	ENSG00000074621.13	15	65611378	65656260	0.138366898807043	0.0506688471034833	183	255
ZNF532	ENSG00000074657.13	18	58862600	58986480	0.368938827729892	0.262920901014047	183	255
SCARF1	ENSG00000074660.15	17	1633858	1645747	0.831172951018588	0.797595553363362	183	255
LMAN1	ENSG00000074695.5	18	59327823	59359962	0.209070485970182	0.0896309216375465	183	255
HACD3	ENSG00000074696.12	15	65530418	65578352	0.0699578242976218	0.00709800192675189	183	255
IPCEF1	ENSG00000074706.13	6	154154496	154356792	0.0513906325624199	0.0139690252173992	183	255
ZZEF1	ENSG00000074755.14	17	4004445	4143020	0.997351085902813	0.996574663407042	183	255
ENO1	ENSG00000074800.13	1	8861002	8879249	0.95328215729519	0.916153272744856	183	255
MYDGF	ENSG00000074842.7	19	4657545	4670370	0.713215044177551	0.656549273968398	183	255
ANO8	ENSG00000074855.10	19	17323302	17334829	0.360075225295751	0.167939062674757	183	255
TUBE1	ENSG00000074935.13	6	112070970	112087513	0.783078032365608	0.69293321368554	183	255
ARHGEF10L	ENSG00000074964.16	1	17539835	17697869	0.127294837156051	0.0448095461742973	183	255
TXK	ENSG00000074966.10	4	48066393	48134256	0.959004899224665	0.936408822045831	183	255
WSCD2	ENSG00000075035.9	12	108129471	108250537	0.505775361564047	0.32523668205692	183	255
TACR2	ENSG00000075073.14	10	69403903	69416867	0.41753806124498	0.242104727451374	183	255
ACTR6	ENSG00000075089.9	12	100199122	100241865	0.344269203624289	0.207103841967013	183	255
TIPIN	ENSG00000075131.9	15	66336206	66386746	0.10086099388525	0.00983196582652326	183	255
SRI	ENSG00000075142.13	7	88205118	88226993	0.151166058324098	0.0150268397651776	183	255
EIF4G3	ENSG00000075151.20	1	20806292	21176888	0.824585116137611	0.776790242134096	183	255
NUP37	ENSG00000075188.8	12	102073103	102120124	0.715495844812603	0.584677180795324	183	255
SEMA3A	ENSG00000075213.10	7	83955777	84492724	0.0938563786558288	0.0210256374731209	183	255
GTSE1	ENSG00000075218.18	22	46296741	46330810	0.0395087917256436	0.00632107183798564	183	255
SEMA3C	ENSG00000075223.13	7	80742538	80922359	0.289024557586456	0.152307883197862	183	255
TTC38	ENSG00000075234.16	22	46267961	46294008	0.266035147964924	0.142362753611474	183	255
ACAT1	ENSG00000075239.13	11	108121751	108147776	0.00507396380044462	3.62404110747447e-05	183	255
GRAMD4	ENSG00000075240.16	22	46576012	46679790	0.33970157850872	0.198737566233486	183	255
CELSR1	ENSG00000075275.16	22	46360834	46537170	0.0118822747236109	0.00060439756244007	183	255
WNT8B	ENSG00000075290.7	10	100463041	100483744	0.839170372532147	0.759344856871658	183	255
ZNF638	ENSG00000075292.18	2	71276561	71435069	0.674724180973564	0.526158450645108	183	255
SLC25A40	ENSG00000075303.12	7	87833568	87876215	0.000285815396795157	3.21570114154207e-10	183	255
TIMM21	ENSG00000075336.11	18	74148511	74160530	0.585432429698472	0.433068008757239	183	255
ADD2	ENSG00000075340.22	2	70607618	70768225	1.21465714662594e-05	1.34959877017362e-09	183	255
RASAL2	ENSG00000075391.16	1	178094141	178484147	0.0587206947123393	0.0200428800661498	183	255
VPS9D1	ENSG00000075399.13	16	89707134	89720984	0.781510416645055	0.682683395350265	183	255
ZNF37A	ENSG00000075407.18	10	38094334	38150293	0.0179050332699074	6.05118633281974e-07	183	255
MARK3	ENSG00000075413.17	14	103385392	103503831	0.791763022718459	0.73271229022748	183	255
SLC25A3	ENSG00000075415.12	12	98593591	98606379	0.770516769204343	0.64409785724176	183	255
FNDC3B	ENSG00000075420.12	3	172039628	172401665	0.299718191452271	0.15417668095948	183	255
FOSL2	ENSG00000075426.11	2	28392448	28417312	0.11015741918762	0.0288725518188011	183	255
CACNG4	ENSG00000075461.5	17	66964910	67033398	0.208666241368141	0.057437403795055	183	255
FRYL	ENSG00000075539.13	4	48497361	48780322	0.23669894075379	0.0636154645093963	183	255
TMEM131	ENSG00000075568.16	2	97756340	97995891	0.133740608335181	0.0357494777724248	183	255
FSCN1	ENSG00000075618.17	7	5592823	5606655	0.145735718683361	0.0398759100600568	183	255
ACTB	ENSG00000075624.13	7	5527151	5563784	0.299619447901696	0.191048690907941	183	255
MOCOS	ENSG00000075643.5	18	36187519	36272157	0.484559824677742	0.394969883570703	183	255
PLD1	ENSG00000075651.15	3	171600405	171810950	0.345430464398139	0.170625401562979	183	255
WDR62	ENSG00000075702.16	19	36054881	36105106	0.000310604578392241	9.97195368716068e-09	183	255
DLG1	ENSG00000075711.20	3	197042560	197299300	0.21763827565225	0.0830529900852348	183	255
RAB7A	ENSG00000075785.12	3	128726122	128814796	0.571576975246172	0.359635290407996	183	255
BCAP29	ENSG00000075790.10	7	107580058	107623317	0.321687948750838	0.19341588619385	183	255
SEC31B	ENSG00000075826.16	10	100486642	100519864	0.0853661169245322	0.00449697884624178	183	255
SART3	ENSG00000075856.11	12	108522580	108561400	0.359791917999653	0.163961820889334	183	255
ARHGAP15	ENSG00000075884.13	2	143091362	143768352	0.57925999856632	0.461023800964259	183	255
TUBA3D	ENSG00000075886.10	2	131476093	131482934	0.775487298129133	0.646446230349605	183	255
EXOSC7	ENSG00000075914.12	3	44975241	45012668	0.0332080317145221	0.00166686169259835	183	255
KIFAP3	ENSG00000075945.12	1	169921326	170085208	0.891430891052963	0.85474700597932	183	255
MKRN2	ENSG00000075975.15	3	12557014	12583600	0.295912157634775	0.150475720319768	183	255
MCM6	ENSG00000076003.4	2	135839626	135876426	0.503843793825998	0.310315504799735	183	255
REXO2	ENSG00000076043.9	11	114439386	114450279	0.587819234995093	0.464708260152559	183	255
RBM7	ENSG00000076053.10	11	114400512	114414203	0.790720690414613	0.717276150214402	183	255
RBMS2	ENSG00000076067.12	12	56521929	56595595	0.273399985580703	0.104718396501658	183	255
BAZ2A	ENSG00000076108.11	12	56596197	56636816	0.317277049300887	0.128878970709162	183	255
PTPN23	ENSG00000076201.14	3	47381011	47413441	0.000147104148604225	6.67546477813764e-12	183	255
MLH1	ENSG00000076242.14	3	36993332	37050918	0.800290638959022	0.73469733094613	183	255
UNG	ENSG00000076248.10	12	109097574	109110992	0.195472030232167	0.0886174618348291	183	255
FMO4	ENSG00000076258.9	1	171314208	171342084	0.557522668108029	0.426379320084191	183	255
KLHL20	ENSG00000076321.10	1	173714941	173786702	2.03068156189662e-05	4.93109462536983e-13	183	255
RGS11	ENSG00000076344.15	16	268301	275940	0.772097555295836	0.711225300635743	183	255
SLC46A1	ENSG00000076351.12	17	28394756	28407197	0.582641600637434	0.447197105070089	183	255
PLXNA2	ENSG00000076356.6	1	208022242	208244320	0.679035611923088	0.534440190184075	183	255
SPAG5	ENSG00000076382.16	17	28577574	28598635	0.943426460986282	0.919705062164213	183	255
ANKRD13A	ENSG00000076513.16	12	109999186	110039763	0.788326774746734	0.674616862309299	183	255
TPD52	ENSG00000076554.15	8	80034745	80231232	0.0539046214078543	0.0105758109726203	183	255
ACACB	ENSG00000076555.15	12	109116595	109268226	0.344397381485371	0.237622617324734	183	255
TRAF4	ENSG00000076604.14	17	28743984	28750958	0.598725782934624	0.414020033358065	183	255
PAG1	ENSG00000076641.4	8	80967810	81112068	0.889831926970339	0.83309123427307	183	255
GPATCH1	ENSG00000076650.6	19	33080880	33130542	0.0734399382841682	0.00116997601397681	183	255
ICAM3	ENSG00000076662.9	19	10338682	10339823	0.810326169194935	0.706730643881207	183	255
NT5C2	ENSG00000076685.18	10	103090611	103193306	0.149954741596629	0.0320503388834931	183	255
MCAM	ENSG00000076706.16	11	119308529	119321521	0.239313120270934	0.105819952307961	183	255
CAMSAP3	ENSG00000076826.9	19	7595902	7618304	0.430191389863645	0.224067154805485	183	255
RAP1GAP	ENSG00000076864.19	1	21596215	21669363	0.402550015406068	0.246651716738097	183	255
XAB2	ENSG00000076924.11	19	7619525	7629565	0.213471223726006	0.102788514697686	183	255
ARHGEF1	ENSG00000076928.17	19	41883161	41930150	0.926204183883065	0.890213251715839	183	255
STXBP2	ENSG00000076944.15	19	7636991	7647873	0.898882872527115	0.857935011945742	183	255
MAP2K7	ENSG00000076984.17	19	7903843	7914478	0.0247436201405746	0.00134861536290327	183	255
NMRK2	ENSG00000077009.13	19	3933103	3942416	0.413874367450361	0.234272636218841	183	255
DGKD	ENSG00000077044.10	2	233354507	233472104	0.066688194564152	0.00675293814753292	183	255
CTTNBP2	ENSG00000077063.10	7	117710702	117874139	0.32142648349347	0.229405617881154	183	255
RARB	ENSG00000077092.18	3	25174332	25597904	0.701601480411587	0.594248803445671	183	255
TOP2B	ENSG00000077097.15	3	25597933	25664499	0.91504578650986	0.885679389713703	183	255
TM9SF3	ENSG00000077147.14	10	96518109	96587452	0.0162481904671948	0.000481752928091259	183	255
NFKB2	ENSG00000077150.18	10	102394110	102402529	0.903660412568806	0.808132542474373	183	255
UBE2T	ENSG00000077152.9	1	202331657	202341980	0.227462847331876	0.0988040422220879	183	255
PPP1R12B	ENSG00000077157.21	1	202348699	202590595	0.84795170885938	0.789837954000446	183	255
DNAJC10	ENSG00000077232.17	2	182716041	182794464	0.107999800844368	0.0111760481161008	183	255
GTF3C1	ENSG00000077235.17	16	27459555	27549913	0.884683108610592	0.824047417492026	183	255
IL4R	ENSG00000077238.13	16	27314102	27364778	0.338800187118496	0.170220201056927	183	255
USP33	ENSG00000077254.14	1	77695987	77759852	0.713100275473759	0.449825554440478	183	255
SNRPA	ENSG00000077312.8	19	40750637	40765389	0.0103461819995646	0.000803253001090596	183	255
SPAG6	ENSG00000077327.15	10	22345445	22454224	0.0623025207449955	0.0021462667181552	183	255
EXOSC5	ENSG00000077348.8	19	41386374	41397459	0.281762397021215	0.144108866075488	183	255
DYNC1I2	ENSG00000077380.15	2	171687409	171748420	0.223601438563869	0.109023206660034	183	255
APBB1IP	ENSG00000077420.15	10	26438203	26567803	0.617183742188607	0.465873094819968	183	255
LRCH4	ENSG00000077454.15	7	100574011	100586153	5.19882138618619e-05	1.79573308045052e-07	183	255
FAM76B	ENSG00000077458.12	11	95768942	95790409	0.584110912274612	0.412781236571975	183	255
SIRT6	ENSG00000077463.14	19	4174109	4182604	0.675114036025899	0.58927790499291	183	255
POLD3	ENSG00000077514.8	11	74592530	74669117	0.900701338774495	0.837445828705634	183	255
ACTN2	ENSG00000077522.12	1	236686454	236764631	0.311887210868844	0.185835464022867	183	255
CAPZB	ENSG00000077549.17	1	19338776	19485539	0.289913652169839	0.170640653743213	183	255
GPR137B	ENSG00000077585.13	1	236142505	236221865	0.583658890427064	0.491025015812007	183	255
NAALAD2	ENSG00000077616.10	11	90131515	90192894	0.259486188248924	0.053552123153231	183	255
JADE1	ENSG00000077684.15	4	128809623	128875224	0.496937060296591	0.305052581672895	183	255
FGFR1	ENSG00000077782.19	8	38411138	38468834	0.821305332100456	0.748689928115697	183	255
FBLN1	ENSG00000077942.18	22	45502238	45601135	0.446311334574504	0.320277868713881	183	255
ITGA8	ENSG00000077943.7	10	15513949	15720125	0.175009333989941	0.0452668993208097	183	255
CST7	ENSG00000077984.5	20	24949230	24959928	0.389174664445278	0.187278858106708	183	255
MAP2	ENSG00000078018.19	2	209424058	209734118	0.534813591506571	0.388393307778916	183	255
PIAS2	ENSG00000078043.15	18	46803224	46920148	0.694146717500823	0.571848059985386	183	255
AMPH	ENSG00000078053.16	7	38383704	38631567	1.53752349442027e-05	4.32368841361783e-09	183	255
MCCC1	ENSG00000078070.12	3	183015218	183116075	0.888552148011632	0.869734211976837	183	255
LAMP3	ENSG00000078081.7	3	183122213	183163839	0.189661105244169	0.0618466897313312	183	255
FAP	ENSG00000078098.13	2	162173723	162245151	0.892019677448244	0.833124137982901	183	255
NEBL	ENSG00000078114.18	10	20779973	21174187	0.9813902528005	0.971559328921751	183	255
ACER3	ENSG00000078124.11	11	76860867	77026797	0.660964378961535	0.531709928583035	183	255
UBE2K	ENSG00000078140.13	4	39698044	39782792	0.681418788969517	0.52419819891753	183	255
PIK3C3	ENSG00000078142.12	18	41955206	42087830	0.000466189301615452	2.47380812332085e-11	183	255
N4BP2	ENSG00000078177.13	4	40056826	40158252	0.577852857275396	0.427808447686167	183	255
TIGAR	ENSG00000078237.6	12	4307763	4354593	1.39894245594517e-05	2.23317426820772e-08	183	255
TULP3	ENSG00000078246.16	12	2890887	2941140	0.285800454392945	0.153100935820882	183	255
SYNJ2	ENSG00000078269.14	6	157981887	158099176	0.727946483511777	0.617810128714675	183	255
ADCY2	ENSG00000078295.16	5	7396208	7830081	0.00811299715571402	0.000293980649788716	183	255
PPP2R5C	ENSG00000078304.19	14	101761798	101927989	0.914456002704229	0.876320349755561	183	255
RBFOX1	ENSG00000078328.19	16	6019094	7713338	0.109089004676104	0.0432481099319372	183	255
GNB1	ENSG00000078369.17	1	1785285	1891117	0.0293381540403478	0.00330309756208577	183	255
EDN1	ENSG00000078401.6	6	12290363	12297194	0.0731785980216085	0.0152666648981281	183	255
MLLT10	ENSG00000078403.16	10	21524675	21743630	0.150912879280602	0.0451980807301113	183	255
ZCWPW1	ENSG00000078487.17	7	100400853	100428792	0.00299218443196424	4.41699196280926e-07	183	255
ADCYAP1R1	ENSG00000078549.14	7	31052461	31111479	0.94680095630987	0.924325526434626	183	255
FGF20	ENSG00000078579.8	8	16992169	17002181	0.875271220615981	0.833204146986046	183	255
NRDC	ENSG00000078618.21	1	51789191	51878937	0.582820280367963	0.409132545214171	183	255
VDAC3	ENSG00000078668.13	8	42391624	42405897	0.0174738878619319	0.00113812702599119	183	255
PCM1	ENSG00000078674.17	8	17922840	18029944	0.0712788152914806	0.0258715732606381	183	255
TNRC6C	ENSG00000078687.17	17	77959240	78108835	0.0183396374319028	0.000943807216606779	183	255
CBFA2T2	ENSG00000078699.21	20	33490075	33650036	0.961590149889793	0.943955436675232	183	255
BRINP1	ENSG00000078725.12	9	119153458	119369467	0.472522345550103	0.292392968526468	183	255
ITCH	ENSG00000078747.14	20	34363235	34511393	0.00159116527853566	8.98153535405409e-09	183	255
PKD2L2	ENSG00000078795.16	5	137887968	137942747	0.487230247160109	0.250294719316236	183	255
TP53INP2	ENSG00000078804.12	20	34704290	34713439	0.00282342459024423	2.04063605867056e-14	183	255
SDF4	ENSG00000078808.16	1	1216908	1232031	0.0122228421338388	0.000682118572464231	183	255
MYH7B	ENSG00000078814.15	20	34975403	35002403	0.231360767760232	0.0676810487630996	183	255
TP73	ENSG00000078900.14	1	3652520	3735600	0.526600407001956	0.430224125815437	183	255
TOLLIP	ENSG00000078902.15	11	1274371	1309654	0.236182912554699	0.0868752927259773	183	255
UBE2D4	ENSG00000078967.12	7	43926438	43956136	0.351449858475738	0.245517940771732	183	255
RUNX1T1	ENSG00000079102.16	8	91954967	92103286	0.0799369601099374	0.00686481145751208	183	255
THOC1	ENSG00000079134.11	18	214630	268050	0.980186744106272	0.972326012296514	183	255
FKBP7	ENSG00000079150.17	2	178463664	178478600	0.731706011282935	0.615061484189123	183	255
OSBPL6	ENSG00000079156.16	2	178194481	178402891	0.0205677088569705	0.000955311867614786	183	255
SLC1A3	ENSG00000079215.13	5	36606355	36688334	0.471935124837652	0.251440221964773	183	255
XRCC5	ENSG00000079246.15	2	216107464	216206303	0.764815111375001	0.660167651919338	183	255
LXN	ENSG00000079257.7	3	158645822	158672693	0.118437184975035	0.00672326308565135	183	255
SP140	ENSG00000079263.18	2	230203624	230313215	0.750093529379832	0.665090340892636	183	255
MKNK1	ENSG00000079277.19	1	46557408	46604294	0.012267111430513	0.000549238667620617	183	255
TNS1	ENSG00000079308.16	2	217799789	218002995	0.713510149396628	0.594843047274294	183	255
REXO1	ENSG00000079313.13	19	1815246	1848463	0.58550264248554	0.488982649869875	183	255
SAR1A	ENSG00000079332.14	10	70147289	70170523	0.130972724735868	0.025806974220374	183	255
CDC14A	ENSG00000079335.18	1	100351734	100520277	0.564362559798378	0.390677733348571	183	255
RAPGEF3	ENSG00000079337.15	12	47734367	47771040	0.267890743870713	0.0557364057766337	183	255
CEACAM1	ENSG00000079385.21	19	42507304	42561234	0.832645268952174	0.768692942547824	183	255
SENP1	ENSG00000079387.13	12	48042898	48105834	0.630403704559438	0.492551695552477	183	255
DUSP13	ENSG00000079393.20	10	75094432	75109221	0.00985866310213179	4.0617930303232e-05	183	255
CIC	ENSG00000079432.7	19	42268537	42295797	0.86879451523048	0.796809975739582	183	255
LIPE	ENSG00000079435.9	19	42401507	42427426	0.676504561062764	0.529284062369981	183	255
FDFT1	ENSG00000079459.12	8	11795573	11839309	0.578198865060646	0.429385206612157	183	255
PAFAH1B3	ENSG00000079462.7	19	42297033	42303546	0.274381547075253	0.116629176748975	183	255
KIF22	ENSG00000079616.12	16	29790719	29805385	0.482639754572814	0.325675158458368	183	255
SCGN	ENSG00000079689.13	6	25652201	25701783	0.736200598648533	0.609944552005083	183	255
CARMIL1	ENSG00000079691.17	6	25279078	25620530	0.148073632658798	0.0373228015841216	183	255
PGM1	ENSG00000079739.15	1	63593276	63660245	0.0347459093486529	0.00488246316059367	183	255
DDX1	ENSG00000079785.14	2	15591178	15631111	0.168443466922552	0.0770009529951286	183	255
DNM2	ENSG00000079805.16	19	10718079	10833488	0.138679006647869	0.0156575219136105	183	255
EPB41L2	ENSG00000079819.18	6	130839347	131063322	0.13616978920166	0.0225950371263591	183	255
RIMS1	ENSG00000079841.18	6	71886703	72403143	0.189452071682935	0.0266598261671893	183	255
MOXD1	ENSG00000079931.14	6	132296055	132401545	0.00072159421163915	1.26790710332418e-06	183	255
STX7	ENSG00000079950.13	6	132445867	132513198	0.588663063635786	0.449718760520055	183	255
RABL2B	ENSG00000079974.17	22	50767501	50783663	0.0105757042300706	0.000701385635288824	183	255
KEAP1	ENSG00000079999.13	19	10486120	10503741	0.863504407629192	0.784319158955916	183	255
DDX43	ENSG00000080007.7	6	73395134	73417569	0.0850789753686307	0.00908277569197082	183	255
PTPRH	ENSG00000080031.9	19	55181248	55209506	0.132407615365146	0.0356295979996391	183	255
DCT	ENSG00000080166.15	13	94436808	94479682	0.012840497734704	0.00160914948526151	183	255
SLC35C2	ENSG00000080189.14	20	46345980	46364458	0.651117349726457	0.500721464834558	183	255
CRYBG3	ENSG00000080200.9	3	97822040	97941306	0.882040546411484	0.831303263825298	183	255
EPHA6	ENSG00000080224.17	3	96814581	97752460	0.531796462166801	0.406608692767926	183	255
SCTR	ENSG00000080293.9	2	119439843	119525301	0.128681353304893	0.0313989376041119	183	255
RFX3	ENSG00000080298.15	9	3218297	3526004	0.75522267567417	0.672593492446838	183	255
RIF1	ENSG00000080345.17	2	151409883	151508004	0.733284976280778	0.356305203994541	183	255
RAB21	ENSG00000080371.5	12	71754874	71800285	0.70552305467659	0.613050980554727	183	255
SLC4A4	ENSG00000080493.15	4	71186757	71572087	0.0999847367823363	0.0226608695482162	183	255
SMARCA2	ENSG00000080503.22	9	1980290	2193624	0.722439177319591	0.627065535173197	183	255
SESN1	ENSG00000080546.13	6	108986437	109094819	0.695884590946906	0.527278713175512	183	255
COL5A3	ENSG00000080573.6	19	9959561	10010471	0.0167468229400018	0.00270395910211109	183	255
SRCAP	ENSG00000080603.16	16	30699141	30741409	0.795522725413144	0.67259125596672	183	255
PUM3	ENSG00000080608.9	9	2720469	2844241	0.959971742946348	0.951408349002361	183	255
CPB2	ENSG00000080618.13	13	46053186	46105076	0.336419491053068	0.151820847814489	183	255
CHRNA3	ENSG00000080644.15	15	78593052	78621295	0.0321555398378612	0.00343621896743341	183	255
KCNN2	ENSG00000080709.14	5	114360945	114496500	0.730321536053518	0.654955419823136	183	255
CNOT4	ENSG00000080802.18	7	135361795	135510127	0.296140106892165	0.163117725347899	183	255
PSEN1	ENSG00000080815.18	14	73136418	73223691	0.57215213851359	0.376652570901149	183	255
CPOX	ENSG00000080819.6	3	98521132	98593723	0.0209706384716411	4.110391823119e-05	183	255
CLDND1	ENSG00000080822.16	3	98500840	98523066	0.704771268670792	0.548927916808393	183	255
MOK	ENSG00000080823.22	14	102224500	102305200	0.521391249668408	0.3425767220177	183	255
HSP90AA1	ENSG00000080824.18	14	102080738	102139502	0.749391382214881	0.592422986658978	183	255
RBL1	ENSG00000080839.11	20	36996349	37095784	0.147729077501802	0.0511246251501414	183	255
DLGAP4	ENSG00000080845.17	20	36306336	36528637	0.349744617062712	0.190802458144925	183	255
IGSF9B	ENSG00000080854.14	11	133908564	133956985	0.000994146387302472	1.68538754919883e-05	183	255
AP4E1	ENSG00000081014.10	15	50908672	51005900	0.0145907646460699	8.63420492594836e-06	183	255
RSBN1	ENSG00000081019.13	1	113761832	113812378	0.285345210484918	0.158888203208909	183	255
MAGI3	ENSG00000081026.18	1	113390749	113685923	0.0250518790035594	0.00032335328606358	183	255
CXCL2	ENSG00000081041.8	4	74097035	74099293	0.885848551005182	0.820802615898771	183	255
COL4A4	ENSG00000081052.11	2	227002711	227164113	9.15702492116396e-06	1.23803583080365e-08	183	255
TCF7	ENSG00000081059.19	5	134114711	134148229	0.625782482377332	0.46436757763364	183	255
OSTM1	ENSG00000081087.14	6	108041409	108165854	0.961691676433144	0.947323849342714	183	255
CDH7	ENSG00000081138.13	18	65750252	65890341	1.13699717961883e-06	3.51856778242976e-11	183	255
IMPG2	ENSG00000081148.11	3	101222546	101320560	0.689180949931066	0.475183832586226	183	255
PCNP	ENSG00000081154.11	3	101574095	101594437	0.212312620000657	0.0659374266533205	183	255
EXD2	ENSG00000081177.18	14	69191511	69244020	0.899780765101531	0.85455012901802	183	255
ARG2	ENSG00000081181.7	14	67619798	67651720	0.677920621246613	0.477133174184374	183	255
MEF2C	ENSG00000081189.15	5	88717117	88904257	0.913690780932765	0.880962546985577	183	255
PTPRC	ENSG00000081237.18	1	198638671	198757283	0.779990170664547	0.713621679240094	183	255
CACNA1S	ENSG00000081248.10	1	201039512	201112566	0.286089671063545	0.139954570603034	183	255
PKP1	ENSG00000081277.12	1	201283452	201332993	0.817227018237487	0.765317284326604	183	255
UBA5	ENSG00000081307.12	3	132654446	132678097	0.563916502701248	0.43271767365161	183	255
STK17B	ENSG00000081320.10	2	196133566	196176503	0.282527186091682	0.116444360767222	183	255
CDC14B	ENSG00000081377.16	9	96491337	96619830	0.835737643851542	0.756985782413477	183	255
ZNF510	ENSG00000081386.12	9	96755865	96778129	0.708642073300654	0.560578835286817	183	255
ZNF506	ENSG00000081665.13	19	19785839	19821751	0.0238371966282823	0.000818352690530124	183	255
JMJD4	ENSG00000081692.12	1	227731189	227734816	0.313802518862089	0.0914253160268651	183	255
DUSP12	ENSG00000081721.11	1	161749758	161757238	0.997195566479673	0.996269740948633	183	255
AACS	ENSG00000081760.16	12	125065379	125143320	0.552118932219023	0.451573038511369	183	255
KIAA0141	ENSG00000081791.8	5	141923808	141942047	0.968873313705872	0.958518804407674	183	255
CADPS2	ENSG00000081803.15	7	122318425	122886759	0.218893828771138	0.117761136169592	183	255
PCDHB4	ENSG00000081818.3	5	141121799	141125623	0.727390407054128	0.510374859491844	183	255
PCDHA6	ENSG00000081842.17	5	140827958	140831224	0.00662577940658987	9.08196240606109e-07	183	255
PCDHGA2	ENSG00000081853.14	5	141338760	141343302	0.251846770734844	0.13371645526665	183	255
HSPB11	ENSG00000081870.11	1	53916574	53945929	0.223580318126478	0.0872739131841321	183	255
PHLPP1	ENSG00000081913.13	18	62715450	62980433	0.529926725468129	0.365035531829465	183	255
ATP8B1	ENSG00000081923.11	18	57646426	57803101	0.767727919775618	0.705768647936712	183	255
IL12RB2	ENSG00000081985.10	1	67307364	67396900	0.0851709696989652	0.0123368432936587	183	255
SMARCD3	ENSG00000082014.16	7	151238828	151277896	0.621316353282745	0.500614834123073	183	255
WDR70	ENSG00000082068.8	5	37379212	37753435	0.0716635805716193	0.0105940758235914	183	255
FYB	ENSG00000082074.15	5	39105236	39274528	0.928305915556127	0.893855419223928	183	255
MPP4	ENSG00000082126.17	2	201644870	201698694	0.706601569547351	0.609616869377388	183	255
STRADB	ENSG00000082146.12	2	201388002	201480846	0.00691093829942897	0.000494680913745404	183	255
BZW1	ENSG00000082153.17	2	200810594	200827338	0.000128454733799855	1.5591502958953e-11	183	255
PGR	ENSG00000082175.14	11	101029624	101130524	0.900068138723971	0.845646432018303	183	255
C1QTNF3	ENSG00000082196.20	5	34019448	34043832	0.0850751711340744	0.0210995387278151	183	255
ME2	ENSG00000082212.12	18	50878734	50954257	0.103595531569496	0.0290396921120192	183	255
C5orf22	ENSG00000082213.17	5	31532266	31555058	0.59251654911332	0.491686002954107	183	255
CCNT2	ENSG00000082258.12	2	134918235	134959342	0.0766404296431615	5.54512292734944e-07	183	255
FAM135A	ENSG00000082269.16	6	70413063	70561174	0.473773757833672	0.350245991411014	183	255
COL19A1	ENSG00000082293.12	6	69866571	70209976	4.69881330853718e-07	3.28573591723907e-11	183	255
EPB41L3	ENSG00000082397.17	18	5392381	5630700	0.049669373691448	0.00754844936081295	183	255
COBLL1	ENSG00000082438.15	2	164653624	164843679	0.775305338866738	0.684727499771693	183	255
KCNK2	ENSG00000082482.13	1	215005775	215237093	0.541786686261711	0.424427265900309	183	255
SERTAD4	ENSG00000082497.11	1	210232973	210246631	0.356236596356395	0.180875029287159	183	255
TRAF5	ENSG00000082512.14	1	211326615	211374946	0.762946882382047	0.672715773194081	183	255
MRPL22	ENSG00000082515.17	5	154941070	154969411	0.658002746053735	0.530657647512086	183	255
GEMIN5	ENSG00000082516.8	5	154887416	154938209	0.00826177467695434	0.000398246237665322	183	255
NFE2L1	ENSG00000082641.15	17	48048329	48061487	0.19966182074161	0.0208486951624442	183	255
SEMA5B	ENSG00000082684.14	3	122909193	123028605	0.039089147131803	0.0092004105886564	183	255
GSK3B	ENSG00000082701.14	3	119821323	120094417	0.276800887435448	0.11092816139109	183	255
ITGB5	ENSG00000082781.11	3	124761948	124901418	0.229937117282108	0.125734401655124	183	255
ERC1	ENSG00000082805.19	12	990609	1495933	0.968528905913136	0.959660084069788	183	255
XPO1	ENSG00000082898.16	2	61477849	61538626	0.921757420367164	0.867345586838428	183	255
RNF13	ENSG00000082996.19	3	149812708	149962139	0.554389287411935	0.340490221946225	183	255
TRPM3	ENSG00000083067.22	9	70529063	71446835	0.0920209197757419	0.02274459295814	183	255
PALB2	ENSG00000083093.9	16	23603160	23641310	0.490220262359132	0.396459174886876	183	255
DOPEY1	ENSG00000083097.14	6	83067666	83171350	0.00404833720176593	6.43620583101756e-05	183	255
LYRM2	ENSG00000083099.10	6	89568144	89638753	0.103366325553157	0.0081533960860655	183	255
BCKDHB	ENSG00000083123.14	6	80106647	80346270	0.21198985970799	0.04595539337886	183	255
KAT6A	ENSG00000083168.9	8	41929479	42051990	0.992716132115707	0.989923325058608	183	255
ZCCHC6	ENSG00000083223.17	9	86287733	86354454	0.460627620636546	0.26879272773813	183	255
ULK2	ENSG00000083290.19	17	19770830	19867936	0.613491765241362	0.474736944938879	183	255
TNPO1	ENSG00000083312.17	5	72816566	72916733	0.671773652175937	0.528921326187321	183	255
PLOD1	ENSG00000083444.16	1	11934205	11975538	0.02758256292537	0.00613170061247913	183	255
P2RX5	ENSG00000083454.21	17	3672199	3696404	0.790609862558021	0.696739945803579	183	255
ITGAE	ENSG00000083457.11	17	3714628	3801243	0.777309085888834	0.708182391000785	183	255
DIS3	ENSG00000083520.14	13	72752169	72782058	0.701116991346031	0.537837013015858	183	255
PIBF1	ENSG00000083535.15	13	72782097	73016461	0.226011174537637	0.102539291307627	183	255
TDRD3	ENSG00000083544.13	13	60396457	60573878	0.0462865984245886	0.0014186755659238	183	255
NUFIP1	ENSG00000083635.7	13	44939249	44989483	0.308554986695862	0.195809410756915	183	255
PDS5B	ENSG00000083642.18	13	32586427	32778019	0.577647503541997	0.46844925399559	183	255
OXCT1	ENSG00000083720.12	5	41730065	41870519	0.277718150648925	0.0593177259917536	183	255
CYLD	ENSG00000083799.17	16	50742050	50801935	0.941762032073157	0.923138074300992	183	255
SLC27A5	ENSG00000083807.9	19	58479512	58512065	0.69038898622199	0.579939025378117	183	255
ZNF324	ENSG00000083812.11	19	58467045	58474016	0.000489598190209836	1.23140271784719e-12	183	255
ZNF671	ENSG00000083814.13	19	57719751	57727624	0.503213471933401	0.355967037140077	183	255
ZNF416	ENSG00000083817.8	19	57571566	57578098	0.842119809432799	0.765524108465214	183	255
ZNF586	ENSG00000083828.15	19	57769655	57819740	0.043681963805811	0.00764766773838295	183	255
ZNF446	ENSG00000083838.15	19	58475764	58481230	0.686002074019851	0.538156721160304	183	255
ZNF264	ENSG00000083844.10	19	57191500	57222846	0.785291480883017	0.664533967272605	183	255
RPS5	ENSG00000083845.8	19	58386400	58394806	0.856462292755114	0.757798066140773	183	255
FAT1	ENSG00000083857.13	4	186587783	186726722	0.732729118059472	0.641603976298473	183	255
YTHDC1	ENSG00000083896.12	4	68310387	68350089	0.545658317598057	0.394543564739288	183	255
CHMP2B	ENSG00000083937.8	3	87227271	87255548	0.994373772490944	0.991329649465425	183	255
SMAP2	ENSG00000084070.11	1	40344850	40423326	0.976601427383156	0.967928095667524	183	255
PPIE	ENSG00000084072.16	1	39692182	39763914	0.859793024964807	0.696854302055057	183	255
ZMPSTE24	ENSG00000084073.8	1	40258107	40294184	0.373838871694083	0.191095294848528	183	255
STARD7	ENSG00000084090.13	2	96184859	96208415	0.163394977897163	0.0308547068870153	183	255
NOA1	ENSG00000084092.6	4	56963370	56978639	0.0324274873086018	0.000245961258365361	183	255
REST	ENSG00000084093.16	4	56907876	56935844	0.40494567951834	0.282564783356397	183	255
HAL	ENSG00000084110.10	12	95972662	95996365	0.724603290979814	0.566535154449355	183	255
SSH1	ENSG00000084112.14	12	108778272	108857590	0.399826125895296	0.159045969963313	183	255
GSTP1	ENSG00000084207.15	11	67583595	67586660	0.493598076685981	0.235523228747632	183	255
APLP2	ENSG00000084234.16	11	130069837	130144811	0.241166998098191	0.102855495926427	183	255
FAM234B	ENSG00000084444.13	12	13044284	13142521	0.740118531967956	0.640706110715958	183	255
SLCO1A2	ENSG00000084453.16	12	21264600	21419594	0.819812110312142	0.775910413152694	183	255
WBP11	ENSG00000084463.7	12	14784579	14803540	0.0691308472365016	0.0160527285148445	183	255
EIF3I	ENSG00000084623.11	1	32222019	32231604	0.806497592545714	0.693485838215486	183	255
NKAIN1	ENSG00000084628.9	1	31179745	31239554	0.428244115819084	0.296318799782204	183	255
COL16A1	ENSG00000084636.17	1	31652247	31704319	0.00531933480109956	8.56256392261053e-05	183	255
TXLNA	ENSG00000084652.15	1	32179686	32198285	0.608028000965311	0.462016942540848	183	255
NCOA1	ENSG00000084676.15	2	24491914	24770702	0.50249548125199	0.301198906993279	183	255
AGBL5	ENSG00000084693.15	2	27042364	27070471	0.684737061214905	0.578752668302956	183	255
EFR3B	ENSG00000084710.13	2	25042130	25159137	0.514174442731201	0.302771302279488	183	255
KIF3C	ENSG00000084731.14	2	25926596	25982749	0.0246012727227892	0.000670459383091666	183	255
RAB10	ENSG00000084733.10	2	26034110	26137454	0.433726913974202	0.264315382257406	183	255
GCKR	ENSG00000084734.8	2	27496842	27523684	0.000123817524971795	4.20781979520911e-11	183	255
HADHA	ENSG00000084754.10	2	26190635	26244726	0.901375326969655	0.847506961857426	183	255
MAPRE3	ENSG00000084764.10	2	26970612	27027196	0.149432046784984	0.0482590885395604	183	255
CAD	ENSG00000084774.13	2	27217390	27243943	0.307343730635215	0.106274013001243	183	255
CD59	ENSG00000085063.14	11	33702668	33736445	0.942583398062185	0.915138829276745	183	255
CD82	ENSG00000085117.11	11	44564427	44620363	0.72148022662118	0.644506769770425	183	255
AK6	ENSG00000085231.13	5	69350984	69355953	2.28252217541391e-05	3.0056006714098e-09	183	255
FCN1	ENSG00000085265.10	9	134905890	134917963	0.229695734426845	0.149135301286628	183	255
MYNN	ENSG00000085274.15	3	169772831	169789716	0.600111394953868	0.477338089514121	183	255
MECOM	ENSG00000085276.17	3	169083499	169663618	0.527557511645257	0.309457896006506	183	255
SCAMP1	ENSG00000085365.17	5	78360583	78479071	0.764745275267375	0.682303394879191	183	255
PREP	ENSG00000085377.13	6	105277565	105403084	0.140793435439817	0.0559781038454676	183	255
HACE1	ENSG00000085382.11	6	104728093	104859919	0.286465094214292	0.094541676032796	183	255
SEH1L	ENSG00000085415.15	18	12947133	12987536	0.357968030893306	0.169605062692762	183	255
WDR47	ENSG00000085433.15	1	108970214	109042113	0.0381507800165625	0.0018010680109217	183	255
WDFY1	ENSG00000085449.14	2	223855716	223945387	0.989048317624024	0.984663552655214	183	255
OVGP1	ENSG00000085465.12	1	111414314	111427777	0.352084245026366	0.206262883906356	183	255
SLC25A24	ENSG00000085491.15	1	108134036	108199925	0.648660768893194	0.493441434209343	183	255
MAP3K4	ENSG00000085511.19	6	161022194	161117385	0.201964410277631	0.0582885027153305	183	255
PILRA	ENSG00000085514.15	7	100373445	100400099	0.0041610509374446	5.16578352786764e-07	183	255
IGSF9	ENSG00000085552.16	1	159927039	159945604	0.33901800527998	0.196359692010483	183	255
ABCB1	ENSG00000085563.14	7	87503633	87713323	0.618393922470358	0.394688684589851	183	255
ZNF213	ENSG00000085644.13	16	3129777	3142805	0.255837678801815	0.10932086502008	183	255
AKR1B1	ENSG00000085662.13	7	134442350	134459252	0.966291187102745	0.955660769827281	183	255
CPNE3	ENSG00000085719.12	8	86514427	86561498	0.311243999153639	0.0759581070707823	183	255
RRN3	ENSG00000085721.12	16	15060022	15094317	0.594358908160967	0.410001283474351	183	255
CTTN	ENSG00000085733.15	11	70398489	70436584	0.092744015938658	0.0107297058917113	183	255
WNT11	ENSG00000085741.12	11	76186325	76210736	0.600212575543919	0.457178400953981	183	255
MTIF2	ENSG00000085760.14	2	55236595	55269347	0.0100425186246176	3.49239620628655e-05	183	255
DDHD2	ENSG00000085788.13	8	38225218	38262833	0.145724785888178	0.0225943218196457	183	255
TTC39A	ENSG00000085831.15	1	51287258	51345116	0.432317257320487	0.146614694703885	183	255
EPS15	ENSG00000085832.16	1	51354263	51519328	8.31749326419037e-05	5.01943114106362e-08	183	255
ORC1	ENSG00000085840.12	1	52372829	52404459	0.665513296919522	0.494934381952583	183	255
MGST2	ENSG00000085871.8	4	139665768	139740745	0.675340082889304	0.534944923489887	183	255
CHERP	ENSG00000085872.14	19	16517889	16542530	0.421692222773728	0.268202953408301	183	255
ATG16L1	ENSG00000085978.21	2	233210051	233295674	0.0534849470438689	0.00849099149229041	183	255
USP40	ENSG00000085982.13	2	233475520	233566782	0.275570041636348	0.12229780488611	183	255
POMGNT1	ENSG00000085998.13	1	46188682	46198443	0.481895953080516	0.275890954590634	183	255
RAD54L	ENSG00000085999.11	1	46247688	46274717	0.000104080354090583	1.39445529720237e-11	183	255
MAST2	ENSG00000086015.20	1	45786987	46036124	0.492630061840921	0.277058627422328	183	255
DNAJA1	ENSG00000086061.15	9	33025211	33039907	0.242575864347065	0.0823328425300603	183	255
B4GALT1	ENSG00000086062.12	9	33104082	33167356	0.434148371257151	0.273578634557464	183	255
CHMP5	ENSG00000086065.13	9	33264879	33282069	0.344973281538771	0.183723045123213	183	255
NFX1	ENSG00000086102.18	9	33290511	33371157	0.614994290179548	0.496958868398919	183	255
AQP6	ENSG00000086159.12	12	49967239	49977139	0.000345346904875879	5.39718196983688e-06	183	255
DIMT1	ENSG00000086189.9	5	62387254	62403939	0.903314193511413	0.856543216475577	183	255
IPO11	ENSG00000086200.16	5	62403972	62628582	0.681384741383795	0.484516382525645	183	255
FOLH1	ENSG00000086205.16	11	49146635	49208670	0.00708267146103045	4.81128659083001e-07	183	255
EIF2AK1	ENSG00000086232.12	7	6022244	6059230	0.570249065877287	0.43176572438942	183	255
NME8	ENSG00000086288.11	7	37848597	37900401	0.875551203722635	0.820673106665445	183	255
EPDR1	ENSG00000086289.11	7	37920561	37951941	0.080206637766829	0.00881857328490395	183	255
SNX10	ENSG00000086300.15	7	26291895	26374329	0.00392180764533556	2.02491452349555e-06	183	255
SEPHS1	ENSG00000086475.14	10	13317424	13348298	0.213796092765395	0.0968313962966166	183	255
MRPL28	ENSG00000086504.15	16	367384	370527	0.63934647246846	0.560370779289369	183	255
ITPKC	ENSG00000086544.2	19	40717103	40740855	0.328628286257844	0.136838118450746	183	255
CEACAM6	ENSG00000086548.8	19	41750977	41772208	0.741668501330907	0.615685071430512	183	255
FAT2	ENSG00000086570.12	5	151504093	151568944	3.33805869043018e-05	3.83659863029924e-07	183	255
RBM22	ENSG00000086589.11	5	150690794	150701107	0.700936981670585	0.564141144785467	183	255
TMED2	ENSG00000086598.10	12	123585562	123598577	0.836235136550061	0.72721443897819	183	255
ERO1B	ENSG00000086619.13	1	236215555	236281985	0.723194953766334	0.629385155017508	183	255
ZFAND6	ENSG00000086666.18	15	80059568	80138393	0.773968826740854	0.658977754340581	183	255
LAT2	ENSG00000086730.16	7	74199652	74229834	0.359745536026545	0.242138671056899	183	255
ZW10	ENSG00000086827.8	11	113733187	113773811	0.648096592851279	0.469847357366467	183	255
ALG9	ENSG00000086848.14	11	111782195	111871581	0.938185027112603	0.912653034061288	183	255
MYBPC2	ENSG00000086967.9	19	50432903	50466321	0.700910697113648	0.6106715533918	183	255
NOX4	ENSG00000086991.12	11	89324356	89498187	0.142054140864139	0.040688560332285	183	255
ACOX3	ENSG00000087008.15	4	8366282	8440723	0.0953584296140639	0.00989765663369177	183	255
MTMR2	ENSG00000087053.18	11	95832882	95925315	0.113348162392201	0.0393002407118427	183	255
PPP1R15A	ENSG00000087074.7	19	48872392	48876057	0.385005236373081	0.185465567862211	183	255
HSD17B14	ENSG00000087076.8	19	48813017	48836678	0.197692639776533	0.0809575974976781	183	255
TRIP6	ENSG00000087077.13	7	100867138	100873454	0.0627715255254323	0.0100229400572871	183	255
ACHE	ENSG00000087085.13	7	100889994	100896974	0.00148550870143142	5.52855859306582e-06	183	255
FTL	ENSG00000087086.14	19	48965301	48966878	0.454928132943289	0.307498588389166	183	255
SRRT	ENSG00000087087.18	7	100875126	100888664	0.504665882600668	0.381536553520029	183	255
BAX	ENSG00000087088.19	19	48954877	48961798	0.981942930953379	0.971367224335023	183	255
NLK	ENSG00000087095.12	17	28041737	28196381	0.00774226478833698	0.000381900011046979	183	255
PIGS	ENSG00000087111.20	17	28553383	28571872	0.0720660352133773	0.00740069171748897	183	255
ADAMTS2	ENSG00000087116.14	5	179110851	179345430	0.805321845249478	0.745563924210294	183	255
ATXN7L3	ENSG00000087152.15	17	44191805	44200113	0.292511775922307	0.141067478055714	183	255
PGS1	ENSG00000087157.18	17	78378640	78425114	0.437879937206737	0.281788682548314	183	255
PSMC5	ENSG00000087191.12	17	63827672	63832026	0.850757086125671	0.799981522414012	183	255
UIMC1	ENSG00000087206.16	5	176905005	177022602	0.776139852423817	0.680619357960622	183	255
CETP	ENSG00000087237.10	16	56961850	56983845	0.126283689767151	0.0105390085482366	183	255
MMP2	ENSG00000087245.12	16	55389700	55506691	0.109805520006087	0.0378782711055972	183	255
MT3	ENSG00000087250.8	16	56589074	56591088	0.0735686673799035	0.00871975531495352	183	255
LPCAT2	ENSG00000087253.12	16	55508998	55586670	0.441542230430717	0.221087865671618	183	255
GNAO1	ENSG00000087258.14	16	56191347	56357457	0.8256460755868	0.75846220869423	183	255
OGFOD1	ENSG00000087263.16	16	56451490	56479100	0.0163091576149771	0.0004417797251637	183	255
SH3BP2	ENSG00000087266.15	4	2793023	2841098	0.909295313107382	0.88031474310259	183	255
NOP14	ENSG00000087269.15	4	2938143	2963385	0.992050946767218	0.988339458203789	183	255
ADD1	ENSG00000087274.16	4	2843857	2930076	0.837048158906244	0.742803234521517	183	255
L2HGDH	ENSG00000087299.11	14	50237563	50312325	0.681316912049038	0.593496586350046	183	255
TXNDC16	ENSG00000087301.8	14	52430590	52552522	0.577080278467845	0.422836042825197	183	255
C14orf166	ENSG00000087302.8	14	51989475	52010691	0.466810006091635	0.301579531924775	183	255
NID2	ENSG00000087303.17	14	52010876	52069228	0.92278589425039	0.889050535769813	183	255
GMCL1	ENSG00000087338.4	2	69829642	69881396	0.252882204131525	0.0672258411170769	183	255
SF3B2	ENSG00000087365.15	11	66050729	66069308	0.00107662800323253	2.93822928100306e-09	183	255
KLHL42	ENSG00000087448.9	12	27780020	27803040	0.610417112639969	0.473372941689398	183	255
GNAS	ENSG00000087460.24	20	58840845	58911192	0.178788226238662	0.0667709247641406	183	255
DNM1L	ENSG00000087470.17	12	32679200	32745650	0.754928443013985	0.592083636414498	183	255
PTHLH	ENSG00000087494.15	12	27958084	27972705	0.412743395737579	0.233143908301184	183	255
PHACTR3	ENSG00000087495.16	20	59577509	59847711	0.0228162738513295	0.00742338775281384	183	255
ERGIC2	ENSG00000087502.17	12	29337352	29381189	0.0514169004007184	0.00663840440529968	183	255
TFAP2C	ENSG00000087510.6	20	56629302	56639283	0.000885532910738477	8.7721322974107e-06	183	255
AURKA	ENSG00000087586.17	20	56369389	56392337	0.357213706002244	0.259109336414502	183	255
CASS4	ENSG00000087589.16	20	56412112	56460387	0.376736614885283	0.276586878323075	183	255
AAMDC	ENSG00000087884.14	11	77821109	77918432	0.873914800645733	0.80095319958814	183	255
RFX2	ENSG00000087903.12	19	5993164	6199572	0.985156653020489	0.980041461211649	183	255
METTL2A	ENSG00000087995.15	17	62423867	62450822	0.831120576210674	0.761177687637948	183	255
SULT2B1	ENSG00000088002.11	19	48552075	48599425	0.314000292375728	0.201239643311923	183	255
ALG6	ENSG00000088035.15	1	63367590	63438562	0.113085479878176	0.0296210109484285	183	255
CNOT3	ENSG00000088038.17	19	54137728	54154455	0.905409283728144	0.872153113785169	183	255
GP6	ENSG00000088053.11	19	55013705	55038264	0.930790123009359	0.91032978972546	183	255
PTPN4	ENSG00000088179.8	2	119759631	119983818	0.022931708072454	0.00387599739406823	183	255
DDX18	ENSG00000088205.12	2	117814650	117832379	0.912811363729868	0.867462698522898	183	255
KHSRP	ENSG00000088247.17	19	6413348	6424794	0.694277125371468	0.585437395140201	183	255
GNA11	ENSG00000088256.8	19	3094410	3124004	0.126094787778628	0.0329570066456017	183	255
ASAP3	ENSG00000088280.18	1	23428563	23484568	0.416933476769488	0.249664989068988	183	255
EDEM2	ENSG00000088298.12	20	35115357	35147364	0.000955178137675274	5.59370584031106e-07	183	255
DNMT3B	ENSG00000088305.18	20	32762385	32809356	0.557212832111695	0.418055962012924	183	255
REM1	ENSG00000088320.3	20	31475293	31484905	0.000558254765000677	1.02324439081007e-10	183	255
TPX2	ENSG00000088325.15	20	31739271	31801805	0.41234949763451	0.200028150773849	183	255
PDRG1	ENSG00000088356.5	20	31944964	31952092	0.236375014037231	0.054799995437383	183	255
EPB41L1	ENSG00000088367.21	20	36091504	36232799	0.58819607940525	0.423389815560659	183	255
DOCK9	ENSG00000088387.18	13	98793429	99086625	0.00337186633554102	0.000100238220542603	183	255
ANKRD10	ENSG00000088448.14	13	110878540	110915069	6.62047606669104e-06	6.53123254246473e-08	183	255
TGDS	ENSG00000088451.10	13	94574051	94596257	0.73615607655151	0.601974146050988	183	255
DOCK3	ENSG00000088538.12	3	50675241	51384198	0.00195693118540452	9.92562871260274e-10	183	255
C3orf18	ENSG00000088543.14	3	50558025	50570930	0.0767116086741932	0.000612064807760862	183	255
COQ9	ENSG00000088682.13	16	57447529	57461275	0.70311937594879	0.556513702951112	183	255
TMEM40	ENSG00000088726.15	3	12733525	12769457	0.0204055464561123	0.00024913991668665	183	255
KIF9	ENSG00000088727.12	3	47228026	47283451	0.609129305320928	0.483270008949234	183	255
ARHGAP28	ENSG00000088756.12	18	6729718	6915716	0.739027843849591	0.682864362313174	183	255
CRLS1	ENSG00000088766.11	20	6006090	6040053	0.572480944922785	0.45308379670144	183	255
PPP1R13B	ENSG00000088808.16	14	103733752	103847590	0.925873195765776	0.895894985225481	183	255
ATRN	ENSG00000088812.17	20	3471040	3651122	0.827418692569399	0.741848541150088	183	255
SMOX	ENSG00000088826.17	20	4120980	4187747	0.531462984863719	0.41509347075781	183	255
SIGLEC1	ENSG00000088827.12	20	3686970	3707128	0.902784443101954	0.873336552826058	183	255
FKBP1A	ENSG00000088832.16	20	1368978	1393172	0.501890816809572	0.350630030708693	183	255
NSFL1C	ENSG00000088833.17	20	1442162	1467692	0.24618481113548	0.0888159130128429	183	255
SLC4A11	ENSG00000088836.12	20	3227417	3239190	0.692896308964021	0.54103088129274	183	255
C20orf194	ENSG00000088854.12	20	3249305	3407625	0.145890824967363	0.0197721712250509	183	255
ZNF343	ENSG00000088876.11	20	2481817	2524702	0.596137914814752	0.491943923574235	183	255
EBF4	ENSG00000088881.20	20	2692878	2760108	0.25106877087636	0.161988599761874	183	255
CPXM1	ENSG00000088882.7	20	2794069	2800637	0.316514804828688	0.156974559460169	183	255
MAVS	ENSG00000088888.17	20	3846799	3876123	0.0780503150055722	0.00349813001713284	183	255
LZTS3	ENSG00000088899.14	20	3162617	3173592	0.246749972385855	0.115926654506484	183	255
F11	ENSG00000088926.13	4	186265945	186287823	0.201699741256769	0.133157901009396	183	255
XRN2	ENSG00000088930.7	20	21326279	21389827	0.0972071056157701	0.0276557199618861	183	255
KIZ	ENSG00000088970.15	20	21125983	21246622	0.19646193763374	0.0490284518643958	183	255
DYNLL1	ENSG00000088986.10	12	120469850	120498493	0.847408725013951	0.803048551616408	183	255
TESC	ENSG00000088992.17	12	117038923	117099479	0.0132557386321396	0.000859211488158256	183	255
SNX5	ENSG00000089006.16	20	17941597	17968912	0.0257309384704429	0.00248470543640502	183	255
RPL6	ENSG00000089009.15	12	112405199	112411442	0.0414779712812411	0.006642678775159	183	255
SIRPG	ENSG00000089012.14	20	1629152	1657779	0.514178062893044	0.344682237842261	183	255
MAPKAPK5	ENSG00000089022.13	12	111843103	111902238	0.503379654872532	0.0148335940892023	183	255
P2RX7	ENSG00000089041.16	12	121132819	121188032	0.673433070781413	0.571543403377564	183	255
ESF1	ENSG00000089048.14	20	13714322	13784886	0.782597348354119	0.634076582688192	183	255
RBBP9	ENSG00000089050.15	20	18486540	18497243	0.854549826703197	0.794280150367644	183	255
ANAPC5	ENSG00000089053.12	12	121308357	121399896	0.875977944134578	0.820125806894834	183	255
SLC23A2	ENSG00000089057.14	20	4852356	5010293	0.0148060253689453	0.000894263770082444	183	255
SLC8B1	ENSG00000089060.11	12	113298759	113359493	0.159412455482951	0.0561765187188789	183	255
TMEM230	ENSG00000089063.14	20	5068232	5113103	0.170408332561589	0.0193339588636973	183	255
DZANK1	ENSG00000089091.16	20	18383367	18467126	0.406547970005774	0.238637888017192	183	255
KDM2B	ENSG00000089094.18	12	121429097	121580791	0.452285986374224	0.294972794735321	183	255
CFAP61	ENSG00000089101.17	20	20056618	20360702	0.614023470745492	0.538235525454743	183	255
TASP1	ENSG00000089123.15	20	13389392	13638940	0.816574721884583	0.73833086618355	183	255
OAS1	ENSG00000089127.12	12	112906777	112933222	0.452461544588594	0.244602981835606	183	255
GCN1	ENSG00000089154.10	12	120127203	120194710	0.0357452804096976	0.00283867410162147	183	255
RPLP0	ENSG00000089157.15	12	120196686	120201235	0.718749815345392	0.587695925304003	183	255
PXN	ENSG00000089159.16	12	120210520	120265771	0.687676595526129	0.560367449920874	183	255
SIRT4	ENSG00000089163.4	12	120302316	120313237	0.00584342773957832	0.000164339795925109	183	255
KIF16B	ENSG00000089177.18	20	16272104	16573434	0.815769838494272	0.754842289827913	183	255
TRMT6	ENSG00000089195.14	20	5937235	5950558	0.138727672512094	0.0687994962204465	183	255
CHGB	ENSG00000089199.9	20	5911430	5925361	0.999483832758361	0.999279159702789	183	255
PEBP1	ENSG00000089220.4	12	118136027	118145584	0.558464042576263	0.375736546528936	183	255
BRAP	ENSG00000089234.15	12	111642146	111685986	0.427843206030511	0.0761541167939503	183	255
ERP29	ENSG00000089248.6	12	112013316	112023451	0.00482593749732813	1.00947655871127e-12	183	255
NOS1	ENSG00000089250.18	12	117208142	117452170	0.864480094047013	0.821271640867942	183	255
FUS	ENSG00000089280.18	16	31180110	31194871	1.6416456630879e-05	2.01205335870876e-10	183	255
FXYD5	ENSG00000089327.14	19	35154730	35169883	0.669441477710324	0.517059108807648	183	255
ZNF302	ENSG00000089335.20	19	34677639	34686397	0.0230359974757068	0.00124673690984091	183	255
GRAMD1A	ENSG00000089351.14	19	34994784	35026471	0.26349147266684	0.150969136365136	183	255
FXYD3	ENSG00000089356.18	19	35115879	35124324	0.0103218246930289	0.00100995857641069	183	255
CDIP1	ENSG00000089486.16	16	4510675	4538828	0.00350182821398295	0.000177915493515586	183	255
CMTM1	ENSG00000089505.17	16	66566393	66579137	0.279179857269629	0.0903243532807412	183	255
KCNH4	ENSG00000089558.8	17	42156891	42181278	0.518201181221621	0.339595809544466	183	255
GANAB	ENSG00000089597.16	11	62624826	62646726	0.892651066863539	0.852123830281244	183	255
GMIP	ENSG00000089639.10	19	19629476	19643667	0.770485815928082	0.67900414500487	183	255
BIRC5	ENSG00000089685.14	17	78214186	78225636	0.98792488976715	0.98365676427265	183	255
LAG3	ENSG00000089692.8	12	6772519	6778453	0.540699371435085	0.334450649370049	183	255
MLF2	ENSG00000089693.10	12	6747996	6767475	0.319096220127772	0.198589272556482	183	255
OTUB2	ENSG00000089723.9	14	94026329	94048290	0.542310316685569	0.423946371521648	183	255
DDX24	ENSG00000089737.16	14	94048931	94081245	0.380949297308143	0.229203709629289	183	255
ZBTB25	ENSG00000089775.11	14	64449106	64505213	0.0425506019578176	0.00344854961736013	183	255
NECAP1	ENSG00000089818.17	12	8076939	8097859	0.318308142189259	0.162853903465125	183	255
ANKRD24	ENSG00000089847.12	19	4183354	4224814	0.0307858163716371	0.0030381405551925	183	255
DHX32	ENSG00000089876.11	10	125836554	125896436	1.24420962172386e-05	9.5451566141023e-08	183	255
RCOR1	ENSG00000089902.9	14	102592661	102730576	0.296869557623883	0.0778956010572206	183	255
GPATCH2L	ENSG00000089916.17	14	76151916	76254342	0.0252582088726685	0.000986441607297861	183	255
LTBP4	ENSG00000090006.17	19	40592883	40629818	0.349261698145308	0.139318153161062	183	255
BLVRB	ENSG00000090013.9	19	40447789	40465840	0.188732195167104	0.0265739868939617	183	255
SLC9A1	ENSG00000090020.10	1	27098815	27166981	0.86642233897991	0.798570313004929	183	255
SPTLC1	ENSG00000090054.13	9	92031999	92115384	0.19403470343338	0.0658579543284578	183	255
PAPOLA	ENSG00000090060.17	14	96502373	96567111	0.529421305757484	0.414906753142248	183	255
CCNK	ENSG00000090061.17	14	99481169	99535044	0.621509468880708	0.412028866689775	183	255
PCBP4	ENSG00000090097.21	3	51957505	51968410	0.123205451471061	0.0348138914352788	183	255
RGS1	ENSG00000090104.11	1	192575727	192580031	0.671572582804868	0.516613912325729	183	255
YPEL3	ENSG00000090238.11	16	30092314	30096244	2.33796554372196e-06	5.67202577752095e-13	183	255
MRPS33	ENSG00000090263.15	7	141002610	141015228	0.709279059066411	0.593689803820745	183	255
NDUFB2	ENSG00000090266.12	7	140696821	140706646	0.0742477846242086	0.0284594464083822	183	255
NUDC	ENSG00000090273.13	1	26902282	26946862	0.0569187888399722	0.00302827088971967	183	255
MAEA	ENSG00000090316.15	4	1289851	1340137	4.80233491409044e-06	9.95865526288355e-11	183	255
ICAM1	ENSG00000090339.8	19	10270835	10285800	0.138187710508983	0.0528779840864447	183	255
STRN4	ENSG00000090372.14	19	46719507	46746994	0.161952760255538	0.0419423212159918	183	255
IRAK3	ENSG00000090376.10	12	66188879	66254622	0.0190501729805641	0.00140582669446786	183	255
LYZ	ENSG00000090382.6	12	69348341	69354234	0.00605349862630459	0.0001209330363967	183	255
MUL1	ENSG00000090432.6	1	20499448	20508161	0.0483826438775162	0.0158342698154148	183	255
TFAP4	ENSG00000090447.11	16	4257186	4273075	0.499722157232076	0.377211565037398	183	255
PDCD7	ENSG00000090470.14	15	65117379	65133836	0.65442625109856	0.499289462687396	183	255
SPG21	ENSG00000090487.10	15	64963021	64990310	0.000207267079510598	1.03033607931038e-09	183	255
DNAJB11	ENSG00000090520.11	3	186567403	186585800	0.748045249242255	0.696676470504339	183	255
P3H2	ENSG00000090530.9	3	189956728	190122437	0.1223389317471	0.022512683691099	183	255
THPO	ENSG00000090534.17	3	184371935	184378144	0.797237864412095	0.707805710492013	183	255
CHRD	ENSG00000090539.15	3	184380073	184389829	0.559520415945358	0.42597720576703	183	255
FLT3LG	ENSG00000090554.12	19	49474207	49486231	0.32099317492504	0.139650777948413	183	255
RAB11FIP3	ENSG00000090565.15	16	425619	523011	0.781466314096864	0.692834852688387	183	255
GNPTG	ENSG00000090581.9	16	1351923	1363204	0.319699281368429	0.143217710729164	183	255
ZNF268	ENSG00000090612.20	12	133181409	133214831	0.79721114106252	0.723128151030512	183	255
GOLGA3	ENSG00000090615.14	12	132768909	132828858	0.292437837056934	0.14938403441698	183	255
PABPC4	ENSG00000090621.13	1	39560816	39576790	0.807282863500879	0.6982708367998	183	255
CD209	ENSG00000090659.17	19	7739994	7747564	0.708216926942592	0.590791851289698	183	255
CERS4	ENSG00000090661.11	19	8206736	8262421	0.0620397151474664	0.0178831883944893	183	255
MCOLN1	ENSG00000090674.15	19	7522626	7534003	0.312256358874897	0.0967833093167696	183	255
USP48	ENSG00000090686.15	1	21678298	21783606	0.100909208753938	0.00450977823947324	183	255
PDPR	ENSG00000090857.13	16	70113626	70162537	0.510119832318192	0.295081482685936	183	255
AARS	ENSG00000090861.15	16	70252295	70289543	0.383067656290418	0.144375890263064	183	255
GLG1	ENSG00000090863.11	16	74447427	74607144	0.205727071775857	0.0875163320297999	183	255
TNRC6A	ENSG00000090905.18	16	24610209	24827632	0.402268458079416	0.263715132631119	183	255
PLEKHG2	ENSG00000090924.14	19	39412585	39428415	0.767181555550215	0.694752552887951	183	255
DLL3	ENSG00000090932.10	19	39498895	39508481	0.602256951708459	0.441160134906753	183	255
NAT14	ENSG00000090971.4	19	55485004	55487568	0.78163034715568	0.737279451032403	183	255
PITPNM2	ENSG00000090975.12	12	122983480	123150015	0.927717370013225	0.891537569173984	183	255
EXOC1	ENSG00000090989.17	4	55853616	55905034	0.283888612191148	0.132789670620896	183	255
RBM27	ENSG00000091009.7	5	146203600	146289132	0.517563893030151	0.352274454322044	183	255
OSBPL8	ENSG00000091039.16	12	76351797	76559809	0.747478704624795	0.568984145501444	183	255
DTX2	ENSG00000091073.19	7	76461676	76505994	0.183024336064566	0.0163782954635799	183	255
NLRC4	ENSG00000091106.18	2	32224453	32265854	0.000201830073198756	8.9995106597584e-12	183	255
PUS7	ENSG00000091127.13	7	105439661	105522267	0.53156131923905	0.376691188898723	183	255
NRCAM	ENSG00000091129.19	7	108147623	108456717	0.431990955091625	0.249478318143982	183	255
LAMB1	ENSG00000091136.13	7	107923803	108003255	0.377640381517198	0.203312858243314	183	255
SLC26A4	ENSG00000091137.11	7	107660635	107717809	0.142503273981432	0.0437257388219435	183	255
DLD	ENSG00000091140.13	7	107890970	107931730	0.693667961611298	0.601799873149293	183	255
WDR7	ENSG00000091157.13	18	56651675	57036606	0.181507950134868	0.0796051282478424	183	255
TXNL1	ENSG00000091164.12	18	56597208	56651600	0.407553496410239	0.158707889584709	183	255
ABCC6	ENSG00000091262.15	16	16148928	16223522	0.000614903127338802	3.53722087438736e-06	183	255
CMTM6	ENSG00000091317.7	3	32481312	32503408	0.692080450680593	0.595419388181329	183	255
ITGA6	ENSG00000091409.14	2	172427354	172506282	0.431440995442701	0.26556383819621	183	255
RAPGEF4	ENSG00000091428.17	2	172735274	173052893	0.205411281532465	0.10022941308323	183	255
MAP3K20	ENSG00000091436.16	2	173075435	173268010	0.0551047793491121	0.00465303335739104	183	255
FH	ENSG00000091483.6	1	241497603	241519761	0.251849220378692	0.103142768496655	183	255
SEL1L3	ENSG00000091490.10	4	25747427	25863760	0.109972880451988	0.0284342023730182	183	255
TF	ENSG00000091513.14	3	133745956	133779006	0.488081894039506	0.300847591162555	183	255
CDV3	ENSG00000091527.15	3	133573730	133590261	0.205379247260753	0.0499800217115721	183	255
MYO15A	ENSG00000091536.16	17	18118582	18179802	0.881162555690735	0.801443259285648	183	255
ALKBH5	ENSG00000091542.8	17	18183078	18209954	0.852398940799697	0.772248531955594	183	255
APOH	ENSG00000091583.10	17	66212033	66256525	0.927202020706686	0.894250914248103	183	255
NLRP1	ENSG00000091592.15	17	5499427	5619424	0.000962023334272035	1.10571556688036e-06	183	255
PITPNM3	ENSG00000091622.15	17	6451470	6556494	0.575962857635199	0.431425953516428	183	255
SPAG7	ENSG00000091640.7	17	4959226	4967872	0.260010425938681	0.112332147098075	183	255
ORC6	ENSG00000091651.8	16	46689643	46698394	0.000654777964104702	6.98534354198577e-12	183	255
ZFHX4	ENSG00000091656.15	8	76681219	76867285	0.921373178233861	0.869919445493826	183	255
CPA1	ENSG00000091704.9	7	130380339	130388114	0.31412345972926	0.128365335244074	183	255
ZC3HC1	ENSG00000091732.15	7	130018286	130051451	0.676419958494941	0.554899844890212	183	255
ESR1	ENSG00000091831.22	6	151656691	152129619	0.495925382615815	0.29696580674448	183	255
RGS17	ENSG00000091844.7	6	153004459	153131249	0.374084106437474	0.215598194182043	183	255
ANGPT2	ENSG00000091879.13	8	6499651	6563409	0.447137606323907	0.339296055992936	183	255
TMEM101	ENSG00000091947.9	17	44011188	44023946	0.728076890462502	0.666666662028503	183	255
CD200	ENSG00000091972.18	3	112332841	112362812	0.0316827608755417	0.00543117011643648	183	255
CCDC80	ENSG00000091986.15	3	112596794	112649530	0.321408994746943	0.184418775033863	183	255
PSME1	ENSG00000092010.14	14	24136158	24138964	0.1826468671327	0.0524974146185325	183	255
PPP2R3C	ENSG00000092020.10	14	35085467	35122517	0.197745024174735	0.0666564495042043	183	255
HAUS4	ENSG00000092036.18	14	22946228	22957161	0.212464056552407	0.0915877597683545	183	255
JPH4	ENSG00000092051.16	14	23568074	23578800	0.0604810029306933	0.00363619506036524	183	255
MYH7	ENSG00000092054.12	14	23412738	23435718	0.945390490541287	0.920734351886771	183	255
CEBPE	ENSG00000092067.5	14	23117304	23119616	0.815297306033579	0.736293500972891	183	255
SLC7A8	ENSG00000092068.19	14	23125295	23183674	0.30369628986623	0.210669194990876	183	255
OSGEP	ENSG00000092094.10	14	20446668	20455105	0.227371729779637	0.102740626253413	183	255
SLC22A17	ENSG00000092096.16	14	23346306	23352912	0.680065094349826	0.588522635904057	183	255
RNF31	ENSG00000092098.16	14	24147379	24160661	0.779336638046802	0.662659033846198	183	255
SCFD1	ENSG00000092108.20	14	30622112	30735812	0.989132522017698	0.981773257875526	183	255
G2E3	ENSG00000092140.14	14	30559123	30620063	0.945053484900991	0.927772534150877	183	255
HECTD1	ENSG00000092148.12	14	31100112	31207804	0.823045945717288	0.735409935245896	183	255
HNRNPC	ENSG00000092199.17	14	21209136	21269494	0.0172393318985469	0.00140249142171224	183	255
RPGRIP1	ENSG00000092200.12	14	21287939	21351301	0.781797444141718	0.710152004725526	183	255
SUPT16H	ENSG00000092201.9	14	21351472	21384266	0.930217943613188	0.910094365287511	183	255
TOX4	ENSG00000092203.13	14	21476674	21499024	0.0399224825425873	0.00508592508859074	183	255
GEMIN2	ENSG00000092208.16	14	39114223	39136973	0.248528177770795	0.107099405963954	183	255
TGM1	ENSG00000092295.11	14	24249114	24264432	0.0664149684296495	0.00959789372301526	183	255
TINF2	ENSG00000092330.15	14	24239643	24242674	0.766963750659663	0.690169170661934	183	255
SEMA6A	ENSG00000092421.16	5	116443616	116574934	0.767632810373776	0.67521228677199	183	255
TRPM7	ENSG00000092439.13	15	50552473	50686815	0.73249723817927	0.568421165080841	183	255
TYRO3	ENSG00000092445.11	15	41557675	41583586	0.0525033325518209	0.00195642028723797	183	255
WDR76	ENSG00000092470.11	15	43826963	43868419	0.440803506825932	0.240817961766395	183	255
CAPN3	ENSG00000092529.23	15	42359500	42412317	0.962275382885889	0.941985798331944	183	255
SNAP23	ENSG00000092531.9	15	42491244	42545356	0.210598703891623	0.0464113393674845	183	255
TBX15	ENSG00000092607.13	1	118883046	118989556	0.843732325441413	0.796668089515188	183	255
PHGDH	ENSG00000092621.11	1	119659798	119744215	0.196107959277477	0.0856944742466672	183	255
COL9A3	ENSG00000092758.15	20	62816244	62841114	0.0427651522975028	0.00298096732452069	183	255
EZR	ENSG00000092820.17	6	158765741	158819412	0.541139266930858	0.343246674965805	183	255
MYL6	ENSG00000092841.18	12	56158161	56162982	0.856306187056543	0.78802852240843	183	255
AGO1	ENSG00000092847.11	1	35869808	35930528	0.0502052223142567	0.00919614481946609	183	255
TEKT2	ENSG00000092850.11	1	36084075	36088275	0.958363058760749	0.935659165637013	183	255
CLSPN	ENSG00000092853.13	1	35720218	35769967	0.0491577650002761	0.00275671566658341	183	255
RFFL	ENSG00000092871.16	17	35009744	35089319	0.555279412353912	0.459069485340602	183	255
UNC13D	ENSG00000092929.11	17	75827225	75844717	0.00932453010655374	0.000106225687899695	183	255
MFSD11	ENSG00000092931.11	17	76736549	76781449	0.906121070316052	0.876192883725122	183	255
DPYSL2	ENSG00000092964.17	8	26514093	26658178	0.108279808667435	0.0112340495111017	183	255
TGFB2	ENSG00000092969.11	1	218346235	218444619	0.789667446961908	0.722417969198953	183	255
GPATCH2	ENSG00000092978.10	1	217426992	217631082	0.289252315946802	0.130360854510437	183	255
NUP50	ENSG00000093000.18	22	45163841	45188015	0.242521688182185	0.112929787697526	183	255
CDC45	ENSG00000093009.9	22	19479459	19520612	0.443399303945845	0.302064890935089	183	255
COMT	ENSG00000093010.13	22	19941607	19969895	0.0759189369565968	0.0105325820381313	183	255
CECR1	ENSG00000093072.15	22	17178790	17221989	4.70206088301219e-05	8.87190661355467e-14	183	255
ECHDC1	ENSG00000093144.18	6	127288710	127343609	0.725429457934377	0.594886280433864	183	255
LRRFIP2	ENSG00000093167.17	3	37052656	37176532	0.0545183296306673	0.00679326079359271	183	255
SEC22C	ENSG00000093183.13	3	42547969	42601080	0.0340339609149854	0.00118446880976009	183	255
XYLB	ENSG00000093217.9	3	38346760	38421348	0.843190489546528	0.721071108830832	183	255
KRT31	ENSG00000094796.4	17	41393724	41397592	0.20966487372486	0.0739335150290245	183	255
CDC6	ENSG00000094804.9	17	40287633	40304657	0.797501660708977	0.656974290713547	183	255
CDC23	ENSG00000094880.10	5	138187716	138213343	0.625236907284056	0.402273700972872	183	255
AAAS	ENSG00000094914.12	12	53307456	53324864	0.307194459018181	0.131124048528071	183	255
CBX5	ENSG00000094916.15	12	54230940	54280133	0.0994559261988486	0.0175800333756879	183	255
FMO2	ENSG00000094963.13	1	171185208	171211230	0.352427244818806	0.217189024790459	183	255
SUCO	ENSG00000094975.13	1	172532349	172611833	0.293845940602236	0.0976575153612548	183	255
MSH2	ENSG00000095002.13	2	47402969	47562311	6.76258505919149e-09	1.57532710462253e-13	183	255
MAP3K1	ENSG00000095015.5	5	56815574	56896152	0.574553546120571	0.482832663818334	183	255
DHPS	ENSG00000095059.15	19	12675833	12681902	0.430415986526022	0.216957301596484	183	255
HOOK2	ENSG00000095066.11	19	12763003	12872740	0.098743688685361	0.00811249066167955	183	255
ARCN1	ENSG00000095139.13	11	118572390	118603033	0.318476293454998	0.115754813915239	183	255
EPB41L4B	ENSG00000095203.14	9	109171975	109320964	0.995967086707572	0.995375876655066	183	255
TMEM38B	ENSG00000095209.11	9	105694544	105776612	0.0207523085052807	0.00313927687724976	183	255
PSMD5	ENSG00000095261.13	9	120815496	120842984	0.849818004311812	0.793886620422399	183	255
PTGS1	ENSG00000095303.14	9	122370530	122395703	0.150052654524264	0.0553384726505912	183	255
NUP188	ENSG00000095319.14	9	128947699	129007035	0.767415035539808	0.671005151165743	183	255
CRAT	ENSG00000095321.16	9	129094810	129111189	0.40803663940901	0.257722562011538	183	255
SH2D3C	ENSG00000095370.19	9	127738317	127778741	0.82147047539948	0.753005009310611	183	255
NANS	ENSG00000095380.10	9	98056739	98083075	0.0146371541922594	0.000487062623905392	183	255
TBC1D2	ENSG00000095383.19	9	98198999	98255721	0.0617313603920289	0.00874870480771667	183	255
WHRN	ENSG00000095397.13	9	114402080	114505450	0.00242347081784465	0.000143229382208642	183	255
PDE6C	ENSG00000095464.9	10	93612588	93666010	0.830155323741006	0.723394282069028	183	255
CWF19L1	ENSG00000095485.16	10	100232298	100267680	0.0894596250000322	0.0186531829744353	183	255
SEMA4G	ENSG00000095539.15	10	100969905	100985871	0.787991786371785	0.68630487849713	183	255
BTAF1	ENSG00000095564.13	10	91923769	92030325	0.136386692303506	0.049869341776799	183	255
IKZF5	ENSG00000095574.11	10	122990806	123008817	0.108162777813297	0.0207015447658195	183	255
BLNK	ENSG00000095585.16	10	96191702	96271587	0.130492532287666	0.0396248770639071	183	255
TLL2	ENSG00000095587.8	10	96364606	96513918	0.868164962235502	0.772274896283078	183	255
CYP26A1	ENSG00000095596.11	10	93073475	93077890	0.73133049478037	0.594655211450184	183	255
TDRD1	ENSG00000095627.9	10	114179270	114232304	0.959794153454747	0.93576917521684	183	255
SORBS1	ENSG00000095637.21	10	95311771	95561414	0.321376347521566	0.163923292207226	183	255
CRTAC1	ENSG00000095713.13	10	97865000	98030828	0.0194061446637547	0.000709271119637401	183	255
BAMBI	ENSG00000095739.10	10	28677342	28682939	0.105057740485234	0.0320634172923617	183	255
IL11	ENSG00000095752.6	19	55364389	55370463	0.324343308752893	0.13910635262895	183	255
WAC	ENSG00000095787.21	10	28532744	28623112	0.510218852909935	0.367294208634088	183	255
CREM	ENSG00000095794.19	10	35126791	35212958	0.879056316322024	0.820347335425684	183	255
NUBP2	ENSG00000095906.16	16	1782901	1789191	0.36217372143745	0.267410111550419	183	255
TPSD1	ENSG00000095917.13	16	1256059	1258998	0.145570796618985	0.0463710383573744	183	255
SMIM24	ENSG00000095932.6	19	3473986	3480542	0.897842283326988	0.870318214123915	183	255
HIVEP1	ENSG00000095951.16	6	12008857	12164999	0.904772047781548	0.876942356438658	183	255
TREM2	ENSG00000095970.16	6	41158506	41163186	0.148833603825512	0.0514330909753109	183	255
CRISP3	ENSG00000096006.11	6	49727384	49744437	0.000714959614745587	1.11730582748809e-11	183	255
FKBP5	ENSG00000096060.14	6	35573585	35728583	0.427645007603523	0.25449233942913	183	255
SRPK1	ENSG00000096063.15	6	35832966	35921342	0.14137245659484	0.0457135810273414	183	255
BRPF3	ENSG00000096070.19	6	36196744	36232790	0.0885789169140236	0.0118200573742719	183	255
MRPS18A	ENSG00000096080.11	6	43675202	43687791	0.718524427635179	0.613972396233587	183	255
PGC	ENSG00000096088.16	6	41736711	41754109	0.531448439708545	0.422986053071169	183	255
TMEM14A	ENSG00000096092.5	6	52671109	52686588	0.177441291662108	0.031076843366796	183	255
EFHC1	ENSG00000096093.15	6	52362123	52529886	0.290513375757013	0.0802951908667622	183	255
HSP90AB1	ENSG00000096384.19	6	44246166	44253888	0.700238725576008	0.636778967407755	183	255
CDC5L	ENSG00000096401.7	6	44387525	44450426	0.812302195982981	0.746580939314868	183	255
ITPR3	ENSG00000096433.10	6	33620365	33696574	0.00563893177576689	6.43398240937205e-05	183	255
ZNF184	ENSG00000096654.15	6	27450743	27473118	0.000716178173067533	4.23870590022256e-14	183	255
DSP	ENSG00000096696.13	6	7541575	7586717	0.000866300228818153	3.32237934910273e-06	183	255
SIRT1	ENSG00000096717.11	10	67884669	67918390	0.737030914642267	0.532369016566931	183	255
HNRNPH3	ENSG00000096746.17	10	68331174	68343191	0.780401278297279	0.645048271269801	183	255
IFT74	ENSG00000096872.15	9	26956373	27062930	0.201206704793212	0.042472718662229	183	255
JAK2	ENSG00000096968.13	9	4984390	5128183	0.0102582054194453	0.000559451129136623	183	255
IL12RB1	ENSG00000096996.15	19	18058995	18098944	0.441145546856696	0.245019098062572	183	255
ABL1	ENSG00000097007.17	9	130713946	130887675	0.445062510559817	0.321221629837901	183	255
ACOT7	ENSG00000097021.19	1	6264269	6393554	0.0993720464217839	0.0217297134950665	183	255
SH3GLB1	ENSG00000097033.14	1	86704570	86748184	0.959174778501019	0.938666420826696	183	255
CDC7	ENSG00000097046.12	1	91500893	91525764	0.00518517299937964	6.17159549480394e-06	183	255
SYDE2	ENSG00000097096.8	1	85156873	85201046	0.654957016198835	0.499005459644473	183	255
PCSK5	ENSG00000099139.13	9	75890644	76362339	0.308095542910021	0.227588380483368	183	255
SCD	ENSG00000099194.5	10	100347124	100364834	0.126439970273572	0.0576597817510883	183	255
TMED1	ENSG00000099203.6	19	10832438	10836318	0.316784774447669	0.096594549840574	183	255
ABLIM1	ENSG00000099204.18	10	114431113	114685003	0.925890893933346	0.906207518900563	183	255
ERMP1	ENSG00000099219.13	9	5765076	5833117	0.938282638346954	0.916983709583661	183	255
RAB18	ENSG00000099246.16	10	27504174	27542237	0.0622479684867184	0.0162437601583281	183	255
NRP1	ENSG00000099250.17	10	33177492	33336262	0.990637768758985	0.985272581657423	183	255
PRTFDC1	ENSG00000099256.18	10	24848607	24952604	0.453128243794413	0.344201386506533	183	255
PALMD	ENSG00000099260.10	1	99645943	99694541	0.607089546537003	0.351869218752045	183	255
TSPAN15	ENSG00000099282.9	10	69451473	69507669	0.000443256958136104	2.52182771210691e-07	183	255
H2AFY2	ENSG00000099284.13	10	70052796	70112269	0.855292463057174	0.817872068077922	183	255
WASHC2A	ENSG00000099290.15	10	50067888	50133506	0.000277815136588533	6.22450413883324e-08	183	255
MAST3	ENSG00000099308.10	19	18097793	18151692	0.010576114074673	0.000351785011196926	183	255
MZF1	ENSG00000099326.8	19	58561932	58572577	0.000574367670122157	5.16226893583279e-11	183	255
OCEL1	ENSG00000099330.8	19	17226204	17229219	0.0706965509491405	0.0200294944465944	183	255
MYO9B	ENSG00000099331.13	19	17075781	17214537	0.158596132067648	0.052937333812442	183	255
KCNK6	ENSG00000099337.4	19	38319844	38332076	0.0701097348394106	0.013673095256642	183	255
CATSPERG	ENSG00000099338.22	19	38335775	38370943	0.703274372084995	0.575460268023883	183	255
PSMD8	ENSG00000099341.11	19	38374536	38383824	0.452156492592105	0.201728954901443	183	255
FBXL19	ENSG00000099364.16	16	30924097	30948783	0.62822611687938	0.405657706487654	183	255
STX1B	ENSG00000099365.10	16	30989256	31010661	0.0338837061713644	0.00138701600635519	183	255
HSD3B7	ENSG00000099377.13	16	30988271	30989152	0.00461396456060369	7.75888453432141e-07	183	255
SETD1A	ENSG00000099381.17	16	30957294	30984629	0.624456203714429	0.392858311839512	183	255
BCL7C	ENSG00000099385.11	16	30833626	30894547	0.674762563492125	0.546320800893152	183	255
CIRBP	ENSG00000099622.13	19	1259384	1274880	0.529963830634525	0.401472027125692	183	255
ATP5D	ENSG00000099624.7	19	1241746	1244826	0.0575165544419854	0.00605483794378023	183	255
CBARP	ENSG00000099625.12	19	1228436	1238027	0.467342748145962	0.356662868900751	183	255
IGFALS	ENSG00000099769.5	16	1790413	1794971	0.0199560040460548	0.00285244391899666	183	255
HNRNPM	ENSG00000099783.11	19	8455405	8489114	0.746330071245985	0.630033033987469	183	255
MARCH2	ENSG00000099785.10	19	8413270	8439017	0.098694002482421	0.0222297829633	183	255
NDUFB7	ENSG00000099795.6	19	14566078	14572062	0.777199084248557	0.684661054636854	183	255
TECR	ENSG00000099797.13	19	14533933	14565980	0.287302417204315	0.104706636736727	183	255
TIMM13	ENSG00000099800.7	19	2425624	2427637	0.309823557212406	0.0993327368117232	183	255
CDC34	ENSG00000099804.8	19	531712	542092	0.13284424653835	0.0555007488593641	183	255
MTAP	ENSG00000099810.18	9	21802543	21937651	0.493523693788751	0.288338112795783	183	255
MISP	ENSG00000099812.8	19	751126	764318	0.891594121263816	0.861361720271692	183	255
CEP170B	ENSG00000099814.15	14	104865280	104896770	0.0322324786448876	0.000703388112568098	183	255
POLR2E	ENSG00000099817.11	19	1086629	1095380	0.0022791332281065	8.40953147318829e-05	183	255
POLRMT	ENSG00000099821.13	19	617224	633604	0.497202372639208	0.350266880440066	183	255
HCN2	ENSG00000099822.2	19	589893	617159	0.278053115004718	0.181075403637396	183	255
CDHR5	ENSG00000099834.18	11	616565	626078	0.135035607699845	0.047883979668334	183	255
IZUMO4	ENSG00000099840.13	19	2096869	2099593	0.0303109973664713	0.00298903925905398	183	255
RASSF7	ENSG00000099849.14	11	560404	564021	0.362220876316938	0.223405710307712	183	255
GADD45B	ENSG00000099860.8	19	2476127	2478259	0.835642310932533	0.745191022103116	183	255
PALM	ENSG00000099864.17	19	708939	748329	0.575782138246974	0.389548748232481	183	255
MADCAM1	ENSG00000099866.14	19	489176	505342	0.00704511645878536	0.000203449552694259	183	255
MKNK2	ENSG00000099875.14	19	2037465	2051244	0.908186777120452	0.881741458110344	183	255
ARVCF	ENSG00000099889.13	22	19969976	20016808	0.0374949898930318	0.000262540079166455	183	255
TRMT2A	ENSG00000099899.14	22	20111876	20117392	0.430595347801084	0.248055287642708	183	255
RANBP1	ENSG00000099901.16	22	20115938	20127357	0.502999751237448	0.303516070036237	183	255
ZDHHC8	ENSG00000099904.15	22	20129456	20148007	0.978631752459765	0.966056124062142	183	255
KLHL22	ENSG00000099910.16	22	20441519	20495883	0.271176962980813	0.121808616448119	183	255
MED15	ENSG00000099917.17	22	20495913	20587495	0.00484210935188964	3.67443134003429e-07	183	255
SERPIND1	ENSG00000099937.10	22	20773879	20787720	0.0889467043740129	0.0138642233965236	183	255
SNAP29	ENSG00000099940.11	22	20858983	20891218	0.115235052652982	0.0355631252161778	183	255
CRKL	ENSG00000099942.12	22	20917426	20953749	0.979978271643422	0.972873812419863	183	255
LZTR1	ENSG00000099949.18	22	20979462	20999038	0.000272866966537216	1.69518582898233e-07	183	255
MMP11	ENSG00000099953.9	22	23768643	23784316	0.92510104409477	0.898524343653542	183	255
CECR2	ENSG00000099954.18	22	17359949	17558149	0.413537156544888	0.220738607561862	183	255
SMARCB1	ENSG00000099956.18	22	23786963	23834502	0.00274228203338505	2.77869136561435e-06	183	255
P2RX6	ENSG00000099957.16	22	21015027	21028717	0.578687738210202	0.43614182895049	183	255
DERL3	ENSG00000099958.14	22	23834517	23839012	0.44910638094792	0.262638944359864	183	255
SLC7A4	ENSG00000099960.12	22	21028831	21032840	0.0814145868648325	0.00936573682992559	183	255
BCL2L13	ENSG00000099968.17	22	17628855	17730855	0.763419527201782	0.690593677537999	183	255
DDTL	ENSG00000099974.7	22	23966901	23972532	0.429422493561428	0.271026509493745	183	255
DDT	ENSG00000099977.13	22	23973104	23980469	0.28150634462207	0.132004507748984	183	255
OSM	ENSG00000099985.3	22	30262829	30266840	0.511243991603296	0.377668066937597	183	255
CABIN1	ENSG00000099991.17	22	24011192	24178628	0.0610619382453228	0.00880011670640004	183	255
TBC1D10A	ENSG00000099992.15	22	30291990	30327046	0.0963265535110914	0.0354676849756998	183	255
SUSD2	ENSG00000099994.10	22	24181259	24189110	0.00350697831100019	5.30687211278483e-06	183	255
SF3A1	ENSG00000099995.18	22	30331988	30353072	0.63539202957289	0.488102089220416	183	255
GGT5	ENSG00000099998.17	22	24219654	24245142	0.333368800855829	0.219881574479028	183	255
RNF215	ENSG00000099999.14	22	30368811	30421771	0.515337195711447	0.392196731417076	183	255
SEC14L2	ENSG00000100003.17	22	30396857	30425317	0.268613756971904	0.167885511143514	183	255
SPECC1L	ENSG00000100014.19	22	24270817	24417740	0.931082022938014	0.910983708527711	183	255
PPIL2	ENSG00000100023.18	22	21666009	21697543	0.0123657152707664	0.00034872243969541	183	255
UPB1	ENSG00000100024.14	22	24494107	24528390	0.561345557825327	0.46366292126694	183	255
YPEL1	ENSG00000100027.14	22	21700016	21735834	0.854217633582292	0.776768611545691	183	255
SNRPD3	ENSG00000100028.11	22	24555503	24583749	0.228791269825506	0.0672017103950893	183	255
PES1	ENSG00000100029.17	22	30576625	30606837	0.266910723984372	0.0767778598091559	183	255
MAPK1	ENSG00000100030.14	22	21754500	21867680	0.414255541637321	0.188393814258851	183	255
GGT1	ENSG00000100031.18	22	24594811	24629005	0.172554004971442	0.04589795358795	183	255
PRODH	ENSG00000100033.16	22	18916890	18936410	0.00189232078028652	9.44968972263977e-06	183	255
PPM1F	ENSG00000100034.13	22	21919420	21940657	0.884492324435599	0.836863223329078	183	255
SLC35E4	ENSG00000100036.12	22	30635652	30669016	0.556322375646539	0.360763106963253	183	255
TOP3B	ENSG00000100038.19	22	21982200	21982816	0.380462194981243	0.256912635901486	183	255
CRYBB3	ENSG00000100053.9	22	25199850	25207363	0.947133229606058	0.931221903500705	183	255
CYTH4	ENSG00000100055.20	22	37282027	37315345	0.0200644756394687	0.000844959272325155	183	255
DGCR14	ENSG00000100056.11	22	19130279	19144684	0.687461773734108	0.546416453618484	183	255
MFNG	ENSG00000100060.17	22	37469063	37486401	0.154734314074767	0.0445313815514215	183	255
CARD10	ENSG00000100065.14	22	37490362	37519542	0.00508377735562123	7.11014748245946e-05	183	255
LRP5L	ENSG00000100068.11	22	25351421	25405377	0.0694046225088832	0.0115009132157276	183	255
SLC25A1	ENSG00000100075.9	22	19175575	19178830	0.0401191964793022	0.00635665684051627	183	255
GRK3	ENSG00000100077.14	22	25564849	25729294	0.00435716547201734	0.000182930768807744	183	255
GGA1	ENSG00000100083.18	22	37608475	37633564	0.0167212361628661	0.000541385948544957	183	255
HIRA	ENSG00000100084.14	22	19330698	19431733	0.379971595199168	0.247750397698964	183	255
SH3BP1	ENSG00000100092.20	22	37634654	37656117	0.359015136126812	0.265993585252911	183	255
SEZ6L	ENSG00000100095.18	22	26169474	26383597	0.776836499431555	0.699791345746074	183	255
LGALS1	ENSG00000100097.11	22	37675608	37679806	0.00347684354826085	2.20104053279557e-05	183	255
HPS4	ENSG00000100099.20	22	26451480	26483836	0.729466409748612	0.668439285872885	183	255
PIK3IP1	ENSG00000100100.12	22	31281593	31292498	0.0766716255110188	0.0144528919443237	183	255
SRRD	ENSG00000100104.13	22	26483877	26494658	0.784868448351268	0.695895625406911	183	255
PATZ1	ENSG00000100105.17	22	31325804	31346232	0.280456405227994	0.128237006805619	183	255
TRIOBP	ENSG00000100106.19	22	37697004	37776556	0.291138971978543	0.140791351235531	183	255
TFIP11	ENSG00000100109.16	22	26491225	26512505	0.16559822036563	0.0648849759023083	183	255
GCAT	ENSG00000100116.16	22	37807905	37817176	0.0254554434503295	0.00015447756281337	183	255
CRYBB1	ENSG00000100122.5	22	26599278	26618088	0.589271606533497	0.405151667258368	183	255
ANKRD54	ENSG00000100124.14	22	37830855	37848867	0.000197610058435687	1.18820091365087e-06	183	255
EIF3L	ENSG00000100129.17	22	37849328	37876011	0.911476857422936	0.866598453398064	183	255
SNU13	ENSG00000100138.13	22	41673930	41690504	0.899586603570183	0.850264555556736	183	255
MICALL1	ENSG00000100139.13	22	37905657	37942822	0.440738616041321	0.352528150723726	183	255
POLR2F	ENSG00000100142.14	22	38025579	38041915	0.449821673430008	0.253030362385893	183	255
CCDC134	ENSG00000100147.13	22	41800679	41826299	0.276232164756912	0.0761282006930813	183	255
DEPDC5	ENSG00000100150.16	22	31753951	31907034	0.638672009243532	0.529163474178853	183	255
PICK1	ENSG00000100151.15	22	38056311	38075701	0.941488260013265	0.915983186054551	183	255
TTC28	ENSG00000100154.14	22	27978014	28679865	0.504967066698606	0.31716064181736	183	255
SLC16A8	ENSG00000100156.10	22	38078134	38084093	0.721300348728666	0.633097068138956	183	255
CENPM	ENSG00000100162.14	22	41938721	41947164	0.00103386943818244	3.56454748902475e-08	183	255
SEPT3	ENSG00000100167.19	22	41976272	41998221	0.0365855667979802	0.00203748036434185	183	255
SLC5A1	ENSG00000100170.9	22	32043032	32113029	0.596927662318751	0.450769153512091	183	255
SLC5A4	ENSG00000100191.5	22	32218476	32255341	0.619221487218878	0.451335172439808	183	255
KDELR3	ENSG00000100196.10	22	38468062	38483439	0.0730318890783166	0.00606964894851575	183	255
CYP2D6	ENSG00000100197.20	22	42126499	42130906	0.0930786528783327	0.0180588781889784	183	255
DDX17	ENSG00000100201.20	22	38483448	38507660	0.187646261903538	0.0607125437986663	183	255
DMC1	ENSG00000100206.9	22	38518949	38570286	0.320071075271818	0.133008726942875	183	255
TCF20	ENSG00000100207.18	22	42160013	42343616	0.332591850821335	0.165688803792604	183	255
HSCB	ENSG00000100209.9	22	28742679	28757515	0.165863798967291	0.0123198409451173	183	255
CBY1	ENSG00000100211.10	22	38656640	38673854	0.0153786233028913	0.00112026568023387	183	255
TOMM22	ENSG00000100216.5	22	38681948	38685421	0.713382703436251	0.555051159600587	183	255
RSPH14	ENSG00000100218.11	22	23059415	23145021	0.933437147770334	0.902289248128421	183	255
XBP1	ENSG00000100219.16	22	28794555	28800597	0.759763964554786	0.627869130259661	183	255
RTCB	ENSG00000100220.11	22	32387582	32412255	0.875367178084537	0.826796582233777	183	255
JOSD1	ENSG00000100221.10	22	38685543	38701556	0.396525624711824	0.21493669393272	183	255
FBXO7	ENSG00000100225.17	22	32474676	32498829	0.0151564656747433	0.00108574698682709	183	255
GTPBP1	ENSG00000100226.15	22	38705723	38738299	0.443140150008494	0.329864200503309	183	255
POLDIP3	ENSG00000100227.17	22	42583721	42614962	0.950369932380821	0.923117663619225	183	255
RAB36	ENSG00000100228.12	22	23145326	23164350	0.798646514686706	0.717074667428896	183	255
TIMP3	ENSG00000100234.11	22	32801701	32863043	0.255000315762814	0.147185594887152	183	255
PPP6R2	ENSG00000100239.15	22	50343304	50444999	0.281144380707228	0.115395134782866	183	255
SBF1	ENSG00000100241.20	22	50445091	50475024	0.679225539447961	0.578342315365195	183	255
SUN2	ENSG00000100242.15	22	38735042	38766333	0.085790137932946	0.00200684794058702	183	255
CYB5R3	ENSG00000100243.20	22	42617840	42649568	0.241549629947704	0.0603993464347923	183	255
DNAL4	ENSG00000100246.12	22	38778508	38794198	0.604001655987781	0.481978632440605	183	255
C22orf31	ENSG00000100249.4	22	29058672	29061844	0.179605548667167	0.0480558852682832	183	255
LMF2	ENSG00000100258.17	22	50502949	50507691	0.00433812967114661	5.26741370835351e-05	183	255
RHBDD3	ENSG00000100263.13	22	29259852	29267978	0.271890627886353	0.0754737665836711	183	255
PACSIN2	ENSG00000100266.18	22	42858387	43015145	0.143985412130694	0.0263037911868794	183	255
TTLL1	ENSG00000100271.16	22	43046410	43089428	0.793781204202615	0.708358709320179	183	255
RASL10A	ENSG00000100276.9	22	29312933	29319679	0.224695681059596	0.0585256146839733	183	255
AP1B1	ENSG00000100280.16	22	29327682	29388583	0.112063797751077	0.0152857207001935	183	255
HMGXB4	ENSG00000100281.13	22	35257452	35295807	0.749217183511847	0.681989559687361	183	255
TOM1	ENSG00000100284.20	22	35299275	35347994	0.0693600658080526	0.0119174892633376	183	255
NEFH	ENSG00000100285.9	22	29480243	29491390	0.874349141710548	0.78660060911999	183	255
CHKB	ENSG00000100288.19	22	50578949	50601455	0.213511510852685	0.0909622822496798	183	255
BIK	ENSG00000100290.2	22	43110748	43129712	0.965326516592154	0.944548551038769	183	255
HMOX1	ENSG00000100292.16	22	35380361	35394214	0.711668877518875	0.591079499908225	183	255
MCAT	ENSG00000100294.12	22	43132206	43143394	0.383893553874646	0.22693699540188	183	255
THOC5	ENSG00000100296.13	22	29505879	29554254	1.6204433604443e-06	8.7908849562668e-12	183	255
MCM5	ENSG00000100297.15	22	35400063	35425430	0.736434315995076	0.648154231467925	183	255
APOBEC3H	ENSG00000100298.15	22	39097224	39104067	0.33467464321749	0.190381473630844	183	255
ARSA	ENSG00000100299.17	22	50622754	50628173	0.0163213204764269	0.00144128059748541	183	255
TSPO	ENSG00000100300.17	22	43151514	43163242	1.32227615268522e-07	2.06140635275729e-12	183	255
RASD2	ENSG00000100302.6	22	35540868	35554001	0.79858347680159	0.732799786859089	183	255
TTLL12	ENSG00000100304.12	22	43166622	43187133	7.35288463264345e-07	5.0067479254657e-15	183	255
CBX7	ENSG00000100307.12	22	39120167	39152650	0.623490162399465	0.503225091781687	183	255
PDGFB	ENSG00000100311.16	22	39223359	39244751	0.439133735370583	0.282833932073977	183	255
ACR	ENSG00000100312.10	22	50738196	50745334	0.415247909712125	0.19823817956901	183	255
CABP7	ENSG00000100314.3	22	29720084	29731839	0.907420554706475	0.866515310723092	183	255
RPL3	ENSG00000100316.15	22	39312882	39320389	0.938970603629639	0.921486509464493	183	255
ZMAT5	ENSG00000100319.12	22	29738330	29766961	0.859290322192217	0.755840938624482	183	255
RBFOX2	ENSG00000100320.22	22	35738736	36028425	0.0111340368090423	0.000546265912733764	183	255
SYNGR1	ENSG00000100321.14	22	39349925	39385588	8.0336371008371e-06	9.81429602861693e-10	183	255
TAB1	ENSG00000100324.13	22	39399741	39437060	0.0454405160692422	0.0101953912127807	183	255
ASCC2	ENSG00000100325.14	22	29788608	29838304	0.00341012726982231	9.20635037016426e-08	183	255
[truncated: 13,353 more rows]
