# Supplementary material for: A BOOTSTRAP MODEL COMPARISON TEST FOR IDENTIFYING GENES WITH CONTEXT-SPECIFIC PATTERNS OF GENETIC REGULATION
Source: bioRxiv. 2023 Oct 22:2023.03.06.531446. Originally published 2023 Mar 7. Preprint. [Version 2] doi: 10.1101/2023.03.06.531446 (PMC10028853; doi:10.1101/2023.03.06.531446)
Supplement: Supplement 2 [file media-2.zip › LIVER_vs_PNCREAS.tsv]

gene	id	chr	start	end	p	p_c	n_train	n_test
DPM1	ENSG00000000419.12	20	50934867	50958555	0.644946549024469	0.565304952136964	178	65
SCYL3	ENSG00000000457.13	1	169849631	169894267	0.133201223309056	0.0639162022972985	178	65
C1orf112	ENSG00000000460.16	1	169662007	169854080	0.285646495868605	0.205078015277702	178	65
FGR	ENSG00000000938.12	1	27612064	27635277	0.101209976977732	0.0403473996399588	178	65
CFH	ENSG00000000971.15	1	196651878	196747504	0.000511711394852247	9.56079244169827e-08	178	65
FUCA2	ENSG00000001036.13	6	143494811	143511690	0.385972450411134	0.218937000908353	178	65
GCLC	ENSG00000001084.10	6	53497341	53545129	0.680354905683338	0.636084241441009	178	65
NFYA	ENSG00000001167.14	6	41072945	41099976	0.000768986521746738	0.000175138572663752	178	65
STPG1	ENSG00000001460.17	1	24356999	24416934	0.0012207947775244	0.000257917520069159	178	65
NIPAL3	ENSG00000001461.16	1	24419291	24472976	0.243178894691244	0.114315739948392	178	65
ENPP4	ENSG00000001561.6	6	46129993	46146699	0.0811830744617959	0.0265130004680512	178	65
SEMA3F	ENSG00000001617.11	3	50155045	50189075	0.565965158992826	0.417132316766388	178	65
CFTR	ENSG00000001626.14	7	117465784	117715971	0.0514306645388982	0.017837940288046	178	65
ANKIB1	ENSG00000001629.9	7	92246234	92401384	0.0108694544095641	0.00293588228776453	178	65
CYP51A1	ENSG00000001630.15	7	92112151	92142952	0.872981497706538	0.560242715440843	178	65
KRIT1	ENSG00000001631.15	7	92198969	92246166	0.0288541815552706	0.00214225476570728	178	65
RAD52	ENSG00000002016.17	12	912077	990053	0.419177533191001	0.18098716472364	178	65
BAD	ENSG00000002330.13	11	64269830	64284669	0.228927452873899	0.200418307078139	178	65
LAP3	ENSG00000002549.12	4	17577192	17607972	0.465043560677192	0.292968298576357	178	65
HS3ST1	ENSG00000002587.9	4	11393150	11429765	0.207473625842361	0.084478237083914	178	65
AOC1	ENSG00000002726.20	7	150824627	150861504	0.323623137327586	0.254775227541464	178	65
WNT16	ENSG00000002745.12	7	121325367	121341104	0.0134750756583215	0.00338905755622011	178	65
MAD1L1	ENSG00000002822.15	7	1815793	2233243	0.452640152973499	0.361605538967236	178	65
LASP1	ENSG00000002834.17	17	38869859	38921770	0.0441543102598777	0.0119800470666089	178	65
SNX11	ENSG00000002919.14	17	48103357	48123074	0.358990044262785	0.223035610019843	178	65
TMEM176A	ENSG00000002933.7	7	150800534	150805120	0.831599618401246	0.807680661269764	178	65
M6PR	ENSG00000003056.7	12	8941468	8949955	0.43753989061749	0.296407159807589	178	65
CYP26B1	ENSG00000003137.8	2	72129238	72148038	0.794116866094294	0.756065105271144	178	65
ICA1	ENSG00000003147.17	7	8113184	8262579	0.25470354338774	0.153947239979441	178	65
DBNDD1	ENSG00000003249.13	16	90004865	90020043	0.0131632801009675	0.00229946593287154	178	65
ALS2	ENSG00000003393.14	2	201700554	201781189	0.661760995582375	0.603745504000255	178	65
CASP10	ENSG00000003400.14	2	201182881	201229406	0.23824753853006	0.14956064904176	178	65
CFLAR	ENSG00000003402.19	2	201116104	201176687	0.0402328542069482	0.00144420204003076	178	65
TFPI	ENSG00000003436.15	2	187464230	187565760	0.741364467252053	0.685217781421776	178	65
NDUFAF7	ENSG00000003509.15	2	37231714	37253403	0.478903596401873	0.3456939027757	178	65
RBM5	ENSG00000003756.16	3	50088908	50119021	1	0.0564063599586921	178	65
MTMR7	ENSG00000003987.13	8	17298030	17413327	0.142570804885972	0.0655370693207961	178	65
SLC7A2	ENSG00000003989.17	8	17497088	17570573	0.308807276525016	0.177565757525937	178	65
ARF5	ENSG00000004059.10	7	127588345	127591408	0.000278618653372789	1.6088406337952e-05	178	65
SARM1	ENSG00000004139.13	17	28365116	28404049	0.0506170889460267	0.0131816470381135	178	65
POLDIP2	ENSG00000004142.11	17	28347177	28357522	0.659163265095027	0.586545542754958	178	65
PLXND1	ENSG00000004399.12	3	129555175	129606818	0.240114812483778	0.20970457369226	178	65
AK2	ENSG00000004455.16	1	33007940	33080996	0.569068005912363	0.509735943061331	178	65
CD38	ENSG00000004468.12	4	15778275	15853230	0.209931572067421	0.111371005319073	178	65
FKBP4	ENSG00000004478.7	12	2794953	2805423	0.262224792160365	0.213863036474046	178	65
KDM1A	ENSG00000004487.15	1	23019448	23083689	0.998624232437865	0.998346954708406	178	65
RBM6	ENSG00000004534.14	3	49940007	50077252	0.00933680714830737	2.49151569012065e-05	178	65
CAMKK1	ENSG00000004660.14	17	3860315	3893044	0.012672584501256	0.000435256098142768	178	65
RECQL	ENSG00000004700.15	12	21471428	21501669	0.0692024706134381	0.00751870723411202	178	65
VPS50	ENSG00000004766.15	7	93232340	93361121	0.00559820205573132	0.00131159538212995	178	65
HSPB6	ENSG00000004776.12	19	35754872	35758079	0.914799771048179	0.893968184672005	178	65
ARHGAP33	ENSG00000004777.18	19	35774532	35788822	0.284215932658931	0.192783385229574	178	65
NDUFAB1	ENSG00000004779.9	16	23581002	23596356	0.231233844956985	0.134568722175513	178	65
PDK4	ENSG00000004799.7	7	95583499	95596491	0.856540703746106	0.704756398114177	178	65
ZMYND10	ENSG00000004838.13	3	50341229	50346852	0.0450785933596079	0.000176688007637069	178	65
SLC25A13	ENSG00000004864.13	7	96120220	96322147	0.708060532230717	0.674055817830044	178	65
ST7	ENSG00000004866.20	7	117014888	117230103	0.0119708238121148	0.000209020286243569	178	65
CDC27	ENSG00000004897.11	17	47117703	47189422	0.299169301084674	0.18474548514988	178	65
DVL2	ENSG00000004975.11	17	7225341	7234545	0.0542350920922361	0.00830962052957764	178	65
PRSS22	ENSG00000005001.9	16	2852727	2858170	0.847695439553449	0.798505882937106	178	65
UPF1	ENSG00000005007.12	19	18831938	18868236	0.171975145045552	0.0882460966202821	178	65
SKAP2	ENSG00000005020.12	7	26667062	26995239	0.189297218732297	0.0720471075953581	178	65
MCUB	ENSG00000005059.15	4	109560205	109688621	0.628746543312403	0.545496434823734	178	65
POLR2J	ENSG00000005075.15	7	102473169	102478907	0.0501025126283037	0.0362034129793104	178	65
DHX33	ENSG00000005100.12	17	5440912	5469060	0.0998424596589435	0.0476642101551434	178	65
MEOX1	ENSG00000005102.12	17	43640388	43661954	0.870301222884623	0.825446649800294	178	65
THSD7A	ENSG00000005108.15	7	11370357	11832198	0.511143183803288	0.447489031633752	178	65
LIG3	ENSG00000005156.11	17	34980494	35005989	0.369890134102215	0.278818286014647	178	65
RPAP3	ENSG00000005175.9	12	47661249	47706061	0.117573298519035	0.0493077687543952	178	65
ACSM3	ENSG00000005187.11	16	20610243	20796124	0.102152010379417	0.0400876108491474	178	65
AC004381.6	ENSG00000005189.19	16	20806677	20849668	0.236140960082663	0.191611349628052	178	65
CIAPIN1	ENSG00000005194.14	16	57428169	57447436	0.464801215348497	0.349183210996924	178	65
SPPL2B	ENSG00000005206.16	19	2328621	2354806	0.0130858256492751	0.000697803030425137	178	65
FAM214B	ENSG00000005238.19	9	35104112	35116341	0.286573371867293	0.189237487010333	178	65
COPZ2	ENSG00000005243.9	17	48026167	48038030	0.236395650245438	0.104827488404758	178	65
PRKAR2B	ENSG00000005249.12	7	107044649	107161811	0.877892094371129	0.865301125829382	178	65
CREBBP	ENSG00000005339.14	16	3725054	3880726	0.0796588945789374	0.0365390245551692	178	65
TSPOAP1	ENSG00000005379.15	17	58301231	58328760	0.757357737466138	0.659946591720079	178	65
MPO	ENSG00000005381.7	17	58269856	58280935	0.9290928641803	0.918402289918337	178	65
PON1	ENSG00000005421.8	7	95297676	95324707	0.119495565309907	0.0428464813682636	178	65
GCFC2	ENSG00000005436.13	2	75652000	75710989	0.12865432487323	0.0220170475850859	178	65
WDR54	ENSG00000005448.16	2	74421678	74425755	0.813100394369369	0.785737224305641	178	65
CROT	ENSG00000005469.11	7	87345681	87399795	0.36135642679432	0.238040590769683	178	65
KMT2E	ENSG00000005483.20	7	105014322	105114361	0.9233639541997	0.915032319296197	178	65
RHBDD2	ENSG00000005486.16	7	75842602	75888926	0.029359463485804	0.00283425435460848	178	65
SOX8	ENSG00000005513.9	16	981808	986979	0.885587260484455	0.852309507719144	178	65
IBTK	ENSG00000005700.14	6	82169983	82247754	0.869180241557069	0.818891728084731	178	65
ZNF195	ENSG00000005801.16	11	3339261	3379222	0.146990273237219	0.0860394390719674	178	65
MYCBP2	ENSG00000005810.17	13	77044655	77327050	0.731628774240976	0.680902880572676	178	65
FBXL3	ENSG00000005812.10	13	77000147	77027195	0.67997906342871	0.57723884821467	178	65
ITGAL	ENSG00000005844.17	16	30472658	30523185	0.945518647015313	0.14364739916549	178	65
PDK2	ENSG00000005882.11	17	50094737	50110039	0.0385288729624226	0.00805351410905836	178	65
ITGA3	ENSG00000005884.17	17	50055968	50090481	0.756658119062063	0.677115554620331	178	65
ITGA2B	ENSG00000005961.17	17	44372180	44389505	0.477908761532676	0.342216743843261	178	65
ASB4	ENSG00000005981.12	7	95478444	95540232	0.00293183028868084	0.000215890033080349	178	65
GDE1	ENSG00000006007.11	16	19501890	19522145	0.508444846677803	0.406765942166932	178	65
C19orf60	ENSG00000006015.17	19	18588725	18592336	0.523114983378337	0.46524057842671	178	65
CRLF1	ENSG00000006016.10	19	18572608	18607741	0.0524470270342901	0.0261050655379782	178	65
OSBPL7	ENSG00000006025.11	17	47807372	47821834	0.161472707368051	0.087709133446961	178	65
TMEM98	ENSG00000006042.11	17	32927910	32945106	0.210546603502177	0.150486034593604	178	65
YBX2	ENSG00000006047.12	17	7288258	7294615	0.500888696582128	0.375704201868025	178	65
MAP3K14	ENSG00000006062.14	17	45263392	45317040	0.809373316820179	0.761890085831132	178	65
ABCC8	ENSG00000006071.12	11	17392885	17476845	0.19382324847794	0.103213785641766	178	65
TMEM132A	ENSG00000006118.14	11	60924463	60937083	0.659386843382409	0.532227107952549	178	65
AP2B1	ENSG00000006125.17	17	35586899	35726409	0.487256249437357	0.352762896444326	178	65
TAC1	ENSG00000006128.11	7	97731908	97740472	0.625354553983241	0.328490791721313	178	65
ZNF263	ENSG00000006194.9	16	3282943	3291460	0.665592456044353	0.582932385506527	178	65
CX3CL1	ENSG00000006210.6	16	57372458	57385048	0.524851931243525	0.462710659596647	178	65
SPATA20	ENSG00000006282.20	17	50546306	50555852	0.0451824948708877	0.0119150794495498	178	65
TNFRSF12A	ENSG00000006327.13	16	3018485	3022383	0.00257059517333862	0.00016772787801916	178	65
MAP3K9	ENSG00000006432.15	14	70722526	70809534	0.240415984832839	0.158690307834595	178	65
RALA	ENSG00000006451.7	7	39623483	39708124	0.145349189380213	0.121737024712823	178	65
BAIAP2L1	ENSG00000006453.13	7	98291651	98401068	0.179321754038942	0.0727078534829722	178	65
KDM7A	ENSG00000006459.10	7	140084746	140177035	0.28425054127345	0.112611600607033	178	65
ETV1	ENSG00000006468.13	7	13891228	13991425	0.736044956090222	0.591749651065947	178	65
AGK	ENSG00000006530.15	7	141551305	141655244	0.110759735603108	0.0488436839424738	178	65
ALDH3B1	ENSG00000006534.15	11	68008578	68029276	0.453128524027576	0.286066714997876	178	65
TTC22	ENSG00000006555.10	1	54779712	54801267	0.626948528462906	0.553345983136945	178	65
PHTF2	ENSG00000006576.16	7	77798792	77957503	0.162329061442886	0.0930002473537309	178	65
FARP2	ENSG00000006607.13	2	241356243	241491679	0.109115583169677	0.0311432369279781	178	65
USH1C	ENSG00000006611.15	11	17493895	17544416	0.0293755441294262	0.00876310907779445	178	65
GGCT	ENSG00000006625.17	7	30496621	30504844	0.754952218681614	0.680505141382877	178	65
DBF4	ENSG00000006634.7	7	87876358	87909541	0.594654252931528	0.482212536712052	178	65
TBXA2R	ENSG00000006638.11	19	3594506	3606840	0.362403326278434	0.262299385773353	178	65
IFRD1	ENSG00000006652.13	7	112422968	112480990	0.388798877612275	0.293086842058556	178	65
COX10	ENSG00000006695.10	17	14069496	14208677	0.723332704650498	0.563225427206862	178	65
GTF2IRD1	ENSG00000006704.10	7	74453790	74602604	0.0166953616854056	0.00321691081790588	178	65
PAF1	ENSG00000006712.14	19	39385852	39391195	0.269926816931921	0.195230802480434	178	65
VPS41	ENSG00000006715.15	7	38722963	38932394	0.462898166684637	0.40620709884417	178	65
ARHGAP44	ENSG00000006740.16	17	12789539	12991643	0.879084692980878	0.852328156133589	178	65
ELAC2	ENSG00000006744.18	17	12992391	13018187	0.181611783916208	0.114047620966555	178	65
ADIPOR2	ENSG00000006831.9	12	1688574	1788678	0.133361349502119	0.0339403651641369	178	65
CDKL3	ENSG00000006837.11	5	134286350	134371047	0.950855447665386	0.934506953237224	178	65
PRSS21	ENSG00000007038.10	16	2817180	2826304	0.361740571669182	0.222232599483862	178	65
MARK4	ENSG00000007047.14	19	45251258	45305283	0.449725945980007	0.297420596405947	178	65
PROM1	ENSG00000007062.11	4	15964248	16084378	0.264092759034222	0.120178815614995	178	65
CCDC124	ENSG00000007080.10	19	17933016	17943991	0.971918526634548	0.963681015293719	178	65
CEACAM21	ENSG00000007129.17	19	41549518	41586844	0.766202234980462	0.70288159610599	178	65
PAFAH1B1	ENSG00000007168.12	17	2593210	2685615	0.29268216625385	0.170903590776995	178	65
NOS2	ENSG00000007171.16	17	27756766	27800499	0.00389151337522336	0.000284595275460132	178	65
KIAA0100	ENSG00000007202.14	17	28614440	28645454	0.587375221723535	0.523072291050996	178	65
GAS7	ENSG00000007237.18	17	9910609	10198551	0.196272753361429	0.11496980310193	178	65
TRAPPC6A	ENSG00000007255.10	19	45162928	45178237	0.0887857228666417	0.0198891807607514	178	65
MATK	ENSG00000007264.14	19	3777970	3802129	0.24485719342599	0.129168577055579	178	65
CEACAM7	ENSG00000007306.14	19	41673307	41706976	0.0913129669543133	0.0371434576282389	178	65
CD79B	ENSG00000007312.12	17	63928740	63932354	0.52474681137101	0.284219456971699	178	65
SCN4A	ENSG00000007314.12	17	63938554	63972918	0.00214849794653553	0.00027729417848202	178	65
ST7L	ENSG00000007341.18	1	112539159	112620825	0.012648203504762	0.0053746378777631	178	65
RPUSD1	ENSG00000007376.7	16	784974	787981	0.7142570805932	0.659925655049243	178	65
RHBDF1	ENSG00000007384.15	16	58059	76355	0.141839439422574	0.0597747343980251	178	65
LUC7L	ENSG00000007392.16	16	188969	229463	0.942738637801626	0.921839517896429	178	65
CACNA2D2	ENSG00000007402.11	3	50362799	50504244	0.871642909858702	0.365587437920319	178	65
BAIAP3	ENSG00000007516.13	16	1333601	1349239	0.0660645016247143	0.0207341596182244	178	65
TSR3	ENSG00000007520.3	16	1349442	1351911	0.681037489018773	0.54740486362573	178	65
PIGQ	ENSG00000007541.16	16	566995	584136	0.197562526618622	0.0906752332468449	178	65
CRAMP1	ENSG00000007545.15	16	1612325	1677908	0.248639402408586	0.18347700960611	178	65
TEAD3	ENSG00000007866.19	6	35473597	35497076	0.633998156163231	0.565671132498005	178	65
SELE	ENSG00000007908.15	1	169722641	169764705	0.00714182388989553	0.0018073099010124	178	65
DNAJC11	ENSG00000007923.15	1	6635587	6701924	0.748410246567278	0.679167677558257	178	65
FMO3	ENSG00000007933.12	1	171090877	171117819	0.802542007089708	0.745075762309919	178	65
MYLIP	ENSG00000007944.14	6	16129125	16148248	0.776010520152864	0.653657180676547	178	65
E2F2	ENSG00000007968.6	1	23506430	23531220	0.413672206206083	0.266059848524026	178	65
PSMB1	ENSG00000008018.8	6	170535117	170553341	0.529937693741444	0.435376061962998	178	65
JARID2	ENSG00000008083.13	6	15246296	15522040	0.66201472341421	0.573876912422156	178	65
CAMK1G	ENSG00000008118.9	1	209583717	209613938	0.292919628382496	0.208158716438863	178	65
CDK11A	ENSG00000008128.22	1	1702730	1724324	0.390867755324005	0.168783305004783	178	65
NADK	ENSG00000008130.15	1	1751232	1780457	0.420023207797917	0.280505034820333	178	65
DLEC1	ENSG00000008226.19	3	38039205	38123549	0.123647195577045	0.080527558557746	178	65
CYTH3	ENSG00000008256.15	7	6161776	6272644	0.578339002528684	0.518067488012293	178	65
ADAM22	ENSG00000008277.14	7	87934143	88202889	0.1661887691745	0.0732718571202751	178	65
SYPL1	ENSG00000008282.8	7	106090503	106112576	0.389247482629494	0.340547738378352	178	65
CYB561	ENSG00000008283.15	17	63432304	63446378	0.932556567671009	0.917272000835033	178	65
SPAG9	ENSG00000008294.20	17	50962174	51120865	0.381839620801314	0.297722111847483	178	65
CELSR3	ENSG00000008300.16	3	48636469	48662915	0.531602077963124	0.419638500141437	178	65
AASS	ENSG00000008311.14	7	122076133	122144280	0.0249197324378224	0.00200539458463188	178	65
PLEKHG6	ENSG00000008323.15	12	6310436	6328506	0.00292728469859791	0.000443267495011225	178	65
SS18L2	ENSG00000008324.11	3	42581840	42595114	0.189823478872956	0.117602088689299	178	65
MPND	ENSG00000008382.15	19	4343527	4360086	0.11228385632159	0.0328263973307039	178	65
MGST1	ENSG00000008394.12	12	16347142	16609259	0.085510440947775	0.0438517145138729	178	65
CRY1	ENSG00000008405.11	12	106991364	107093829	0.866423970065174	0.848930431361429	178	65
PGLYRP1	ENSG00000008438.4	19	46019153	46023065	0.453557556053275	0.310410943714263	178	65
NFIX	ENSG00000008441.16	19	12995608	13098796	0.0486317129946646	0.010818111090265	178	65
ST3GAL1	ENSG00000008513.14	8	133454848	133571940	0.242362738084305	0.149855583303123	178	65
MMP25	ENSG00000008516.16	16	3046681	3060726	0.0345543538165413	0.00677888142289411	178	65
IL32	ENSG00000008517.16	16	3065297	3082192	0.000295134385282547	1.91002615669261e-05	178	65
PKD1	ENSG00000008710.19	16	2088721	2135898	0.443504023937945	0.362293840474666	178	65
MAPK8IP2	ENSG00000008735.13	22	50600685	50611551	0.665311214303945	0.631615809065551	178	65
MED24	ENSG00000008838.19	17	40019097	40061215	0.906458422195759	0.893059650694457	178	65
RHOBTB2	ENSG00000008853.16	8	22987417	23020132	0.272716095219881	0.195884306179426	178	65
HEATR5B	ENSG00000008869.11	2	36968383	37084342	0.686764794682145	0.625911286897686	178	65
SEC62	ENSG00000008952.16	3	169966735	169998373	0.222624111293038	0.167261099545253	178	65
RPS20	ENSG00000008988.9	8	56067295	56074581	0.702026541533768	0.620280312386662	178	65
CSDE1	ENSG00000009307.15	1	114716913	114758676	0.0940729286031541	0.0244115508504216	178	65
UBE3C	ENSG00000009335.17	7	157138913	157269372	0.366567055589282	0.225958792463202	178	65
REV3L	ENSG00000009413.15	6	111299028	111483229	0.238172829397304	0.120780038806504	178	65
MASP2	ENSG00000009724.16	1	11026523	11047233	0.542942901183057	0.375527664915352	178	65
FAM76A	ENSG00000009780.15	1	27725979	27763122	0.0940497765272514	0.053619282318928	178	65
TRAF3IP3	ENSG00000009790.14	1	209756032	209778173	0.00356287101484467	0.000218357043965292	178	65
POMT2	ENSG00000009830.11	14	77274956	77320883	0.492547549541863	0.420297571214434	178	65
VTA1	ENSG00000009844.15	6	142147162	142224689	0.555757996303637	0.413049966784237	178	65
MLXIPL	ENSG00000009950.15	7	73593194	73624543	0.0220172701679041	0.00822450474295213	178	65
BAZ1B	ENSG00000009954.10	7	73440398	73522278	0.876510873118243	0.860481128259467	178	65
RANBP9	ENSG00000010017.12	6	13621498	13711564	0.498700751638575	0.439437906622757	178	65
ETV7	ENSG00000010030.13	6	36354091	36387800	0.847105657680963	0.806419918037548	178	65
SPRTN	ENSG00000010072.15	1	231337853	231355023	0.826533371881534	0.805442053798516	178	65
METTL13	ENSG00000010165.19	1	171781664	171814023	0.275192991228781	0.0787367066961019	178	65
DYRK4	ENSG00000010219.13	12	4562204	4615302	0.12583499680459	0.0130948740012597	178	65
ZNF207	ENSG00000010244.18	17	32350203	32381886	0.0229129287236365	0.00701228774149888	178	65
UQCRC1	ENSG00000010256.10	3	48599003	48610976	0.453030397968814	0.201410539604825	178	65
STARD3NL	ENSG00000010270.13	7	38178222	38230671	0.623114379343021	0.540152922919223	178	65
CD9	ENSG00000010278.12	12	6199715	6238271	0.0906040055117918	0.0251950930299752	178	65
HHATL	ENSG00000010282.14	3	42693077	42702827	0.387768323987537	0.263734729817061	178	65
NCAPD2	ENSG00000010292.12	12	6493842	6531955	0.879798934811894	0.854490987236454	178	65
IFFO1	ENSG00000010295.19	12	6538375	6556083	0.871920018042235	0.82585749306368	178	65
GIPR	ENSG00000010310.8	19	45668244	45683724	0.0364425395573089	0.00517896825420325	178	65
PHF7	ENSG00000010318.20	3	52410657	52423641	0.0310624046032312	0.000912867184713673	178	65
SEMA3G	ENSG00000010319.6	3	52433053	52445085	9.16396003351781e-05	8.76948044957448e-07	178	65
NISCH	ENSG00000010322.15	3	52455118	52493071	0.445690492405491	0.319237640270621	178	65
STAB1	ENSG00000010327.10	3	52495338	52524384	0.627959854372968	0.567027602043231	178	65
FUZ	ENSG00000010361.13	19	49807113	49817376	0.703893291165771	0.613378670118652	178	65
PRSS3	ENSG00000010438.16	9	33750466	33799231	0.0308631716049694	0.00374905226828829	178	65
ZNF200	ENSG00000010539.11	16	3222325	3236221	0.17987321638755	0.0846742879679318	178	65
CD4	ENSG00000010610.9	12	6786858	6820808	0.156844955518206	0.0931793159018096	178	65
LRRC23	ENSG00000010626.14	12	6904733	6914243	0.00452860552798573	0.00106414670015492	178	65
HFE	ENSG00000010704.18	6	26087281	26098343	0.0125835604045968	0.000720020592078137	178	65
SCMH1	ENSG00000010803.16	1	41027200	41242116	0.395589155321833	0.278463502766835	178	65
FYN	ENSG00000010810.17	6	111660332	111873452	0.60165767702148	0.539284038483176	178	65
HIVEP2	ENSG00000010818.9	6	142751467	142956698	0.368922771861597	0.284753820809538	178	65
FMO1	ENSG00000010932.16	1	171248471	171285978	0.890022065502748	0.86877408485589	178	65
ELOA	ENSG00000011007.12	1	23743155	23762059	0.833782328680175	0.793981215830508	178	65
LYPLA2	ENSG00000011009.10	1	23790970	23795539	0.471236070566173	0.38146030696369	178	65
CLCN6	ENSG00000011021.21	1	11807131	11843144	0.892644611344176	0.864054443174544	178	65
MRC2	ENSG00000011028.13	17	62627591	62693597	0.236973234991029	0.171592772595337	178	65
TSPAN9	ENSG00000011105.12	12	3077355	3286564	0.291858626273664	0.161562408976316	178	65
BTBD7	ENSG00000011114.14	14	93237550	93333092	0.777013099715892	0.68584470353171	178	65
APBA3	ENSG00000011132.11	19	3750880	3761699	0.137268068556773	0.0661600300390379	178	65
MKS1	ENSG00000011143.16	17	58205437	58219605	0.30874858200918	0.182722190413948	178	65
ABHD5	ENSG00000011198.7	3	43690113	43734371	0.157728260548929	0.0837832034450749	178	65
AKAP8L	ENSG00000011243.17	19	15380048	15419141	0.510262619805083	0.421046648288457	178	65
MBTD1	ENSG00000011258.15	17	51177425	51260066	0.755800118938673	0.685212033175552	178	65
UTP18	ENSG00000011260.13	17	51260528	51297936	0.885012211644303	0.854174453407399	178	65
RNF216	ENSG00000011275.18	7	5620047	5781739	0.962952938703971	0.952804484278638	178	65
TTC19	ENSG00000011295.15	17	15999380	16045015	0.363696328166655	0.245445665112302	178	65
PTBP1	ENSG00000011304.19	19	797075	812327	0.363130737606738	0.182037375813811	178	65
SYT7	ENSG00000011347.9	11	61515313	61581148	0.998264977652565	0.99798052943618	178	65
LARS2	ENSG00000011376.9	3	45388506	45549421	0.76220607637805	0.730087002676317	178	65
PIK3C2A	ENSG00000011405.13	11	17077788	17207983	0.0878813738426663	0.032273430278041	178	65
PLAUR	ENSG00000011422.11	19	43646095	43670547	0.631139839325849	0.426739633967206	178	65
ANLN	ENSG00000011426.10	7	36389806	36453791	0.460584985479578	0.390650106564754	178	65
WIZ	ENSG00000011451.17	19	15419980	15449951	0.844711422372358	0.789880737386278	178	65
RABGAP1	ENSG00000011454.16	9	122940833	123104866	0.810363338032822	0.762748069260277	178	65
DCN	ENSG00000011465.16	12	91140484	91183123	0.812450371437737	0.782534072844834	178	65
QPCTL	ENSG00000011478.11	19	45692483	45703989	0.794450919010806	0.763455849235251	178	65
PPP5C	ENSG00000011485.14	19	46346994	46392981	0.414964537049624	0.219951526497518	178	65
CEP68	ENSG00000011523.13	2	65056366	65086854	0.0973634497454484	0.0134754378914819	178	65
MAP4K3	ENSG00000011566.14	2	39249266	39437312	0.060568255393154	0.00528141962776122	178	65
ZBTB32	ENSG00000011590.13	19	35704527	35717038	0.0977540722094084	0.0237531245001675	178	65
TYROBP	ENSG00000011600.11	19	35904401	35908295	0.0770113382011962	0.036835422488223	178	65
TMEM159	ENSG00000011638.10	16	21158377	21180616	0.816690921224644	0.778536568836658	178	65
BRCA1	ENSG00000012048.20	17	43044295	43125483	0.260836166554159	0.197406072641942	178	65
ERCC1	ENSG00000012061.15	19	45407333	45478828	0.392184601169705	0.271455760407387	178	65
CD22	ENSG00000012124.16	19	35319261	35347355	0.399068825158768	0.24298515271242	178	65
SEMA3B	ENSG00000012171.19	3	50267558	50277546	0.0588573349456428	0.00134992858245114	178	65
LTF	ENSG00000012223.12	3	46435645	46485234	0.332455715705512	0.207304566230799	178	65
EXTL3	ENSG00000012232.8	8	28600469	28753687	0.134487749565727	0.0340179463263757	178	65
NR1H4	ENSG00000012504.13	12	100473708	100564413	0.158866939578493	0.112651414520705	178	65
ELOVL5	ENSG00000012660.13	6	53267398	53349179	0.759706481016044	0.697576018987255	178	65
ALOX5	ENSG00000012779.10	10	45374176	45446119	0.226224840592366	0.124192479367432	178	65
CALCOCO1	ENSG00000012822.15	12	53708517	53727745	0.0465142701986087	0.0274047613856255	178	65
UBR7	ENSG00000012963.14	14	93207095	93229215	0.333292595655752	0.200978900910911	178	65
MAP4K5	ENSG00000012983.11	14	50418525	50561126	0.239535559098751	0.156259825557246	178	65
EHD3	ENSG00000013016.15	2	31234337	31269447	0.762743966795805	0.723195617962321	178	65
PSMC4	ENSG00000013275.7	19	39971005	39981441	0.0734252586751419	0.0391566490860408	178	65
MAN2B2	ENSG00000013288.8	4	6575175	6623362	0.345764250921642	0.189042931755035	178	65
CLDN11	ENSG00000013297.10	3	170418865	170860380	0.547545248119824	0.464538544951983	178	65
SLC25A39	ENSG00000013306.15	17	44319625	44324870	0.898364651373482	0.88266923278436	178	65
MVP	ENSG00000013364.18	16	29820394	29848039	0.139262304919959	0.0594238856657403	178	65
NUB1	ENSG00000013374.15	7	151341699	151378449	0.220996536774102	0.0855949744150754	178	65
PGM3	ENSG00000013375.15	6	83161150	83193936	0.00326809550670377	0.0003240525301498	178	65
RWDD2A	ENSG00000013392.7	6	83193379	83198932	0.00035156206464466	3.83064109864827e-05	178	65
CLK1	ENSG00000013441.15	2	200853009	200864744	0.0180781909769417	0.00400770001652061	178	65
POLR3B	ENSG00000013503.9	12	106357658	106510198	0.536356208643935	0.442411681233683	178	65
ANGEL1	ENSG00000013523.9	14	76786725	76826246	0.018065768850069	0.0018847323410419	178	65
RNF14	ENSG00000013561.17	5	141966820	141990291	0.371609286620791	0.316212595198374	178	65
DDX11	ENSG00000013573.16	12	31073848	31104791	0.0623411199985327	0.000118732821687554	178	65
HEBP1	ENSG00000013583.8	12	12974864	13000273	0.0860328390324032	0.0340018989194436	178	65
GPRC5A	ENSG00000013588.7	12	12890782	12917937	0.017529693634053	0.00136098217105479	178	65
CD6	ENSG00000013725.14	11	60971680	61020377	0.701430197080299	0.652236656239859	178	65
TACC3	ENSG00000013810.18	4	1721490	1745176	0.582310415003102	0.437190227731741	178	65
UFL1	ENSG00000014123.9	6	96521595	96555276	0.227371186673917	0.164889825286064	178	65
POLA2	ENSG00000014138.8	11	65261762	65305589	0.551116906306709	0.488988357698436	178	65
ZC3H3	ENSG00000014164.6	8	143437655	143541453	0.152722253733133	7.84204167356864e-05	178	65
CAPN1	ENSG00000014216.15	11	65181194	65212006	0.875512114985569	0.851820600159705	178	65
ACPP	ENSG00000014257.15	3	132317367	132368298	0.241191267589308	0.168290591908194	178	65
MDH1	ENSG00000014641.17	2	63588800	63607197	0.174754159011967	0.131044684113954	178	65
SLC30A9	ENSG00000014824.13	4	41990472	42090457	0.27046281929989	0.169062597983415	178	65
MTMR11	ENSG00000014914.20	1	149928651	149936867	0.212039969762483	0.165922334907749	178	65
COX15	ENSG00000014919.12	10	99711844	99732100	0.307108656206709	0.180938926522142	178	65
CCDC88C	ENSG00000015133.18	14	91271323	91417844	0.483385988122438	0.379227321951706	178	65
YAF2	ENSG00000015153.14	12	42157104	42238349	0.059521856821892	0.0327745112521568	178	65
ZMYND11	ENSG00000015171.19	10	134465	254637	0.0173706386607691	0.00968093411380488	178	65
DPEP1	ENSG00000015413.9	16	89613308	89638456	0.92639988204052	0.891221338787093	178	65
BID	ENSG00000015475.18	22	17734138	17774770	0.0282420068052975	0.00617423968985558	178	65
MATR3	ENSG00000015479.18	5	139293648	139331677	0.11505462934904	0.0450222737733844	178	65
NPC1L1	ENSG00000015520.14	7	44512535	44541315	0.504886952559952	0.415073441095397	178	65
XYLT2	ENSG00000015532.9	17	50346092	50361151	0.0943444723006451	0.0537640110581337	178	65
NUDCD3	ENSG00000015676.17	7	44379121	44490880	0.639798284013485	0.582937264527289	178	65
CHDH	ENSG00000016391.10	3	53813734	53846390	0.368913065893625	0.249715877413905	178	65
IL20RA	ENSG00000016402.13	6	136999971	137045180	0.552663090388009	0.4537596246748	178	65
CLCA4	ENSG00000016602.9	1	86547078	86580754	0.207117488315568	0.131938357198834	178	65
GLT8D1	ENSG00000016864.18	3	52694493	52705635	0.0869489915879725	0.0186096255397581	178	65
ATP2C1	ENSG00000017260.19	3	130850595	131016712	0.0103203409978988	0.000380693239304236	178	65
IGF1	ENSG00000017427.15	12	102415704	102480645	0.829719482837725	0.806432520093782	178	65
RALBP1	ENSG00000017797.12	18	9475009	9538116	0.489645501990344	0.291221951442379	178	65
RUFY3	ENSG00000018189.12	4	70704801	70807315	0.0270115391053046	0.014641694162419	178	65
CNTN1	ENSG00000018236.14	12	40692442	41072418	0.715621530138015	0.678554855441928	178	65
SLC11A1	ENSG00000018280.16	2	218382029	218396894	0.808090992579919	0.772508136152575	178	65
WWTR1	ENSG00000018408.14	3	149517235	149736714	0.0571632957218758	0.0106290948523906	178	65
AGPS	ENSG00000018510.13	2	177392698	177559299	0.613528833701483	0.478188246696165	178	65
ATP1A2	ENSG00000018625.14	1	160115773	160143591	0.227484554117508	0.153081145267856	178	65
TTC27	ENSG00000018699.11	2	32628032	32821051	0.434304896264953	0.304260141962359	178	65
ZNF582	ENSG00000018869.16	19	56375846	56393545	0.46804152308625	0.338623256292364	178	65
VSIG2	ENSG00000019102.11	11	124747472	124752238	0.159274936491435	0.0951121130749172	178	65
PHLDB1	ENSG00000019144.18	11	118606440	118657315	0.562361679335472	0.458574514651604	178	65
MARCO	ENSG00000019169.10	2	118942166	118994660	0.476607819985378	0.388534723694845	178	65
PRDM11	ENSG00000019485.13	11	45095806	45235110	0.611856659929899	0.528466288462269	178	65
SYT13	ENSG00000019505.7	11	45240301	45286319	0.864231658806147	0.814038206302722	178	65
SNAI2	ENSG00000019549.9	8	48917768	48921740	0.509795564041263	0.413070293074399	178	65
CD74	ENSG00000019582.14	5	150401637	150412929	0.395226470198727	0.318191868906928	178	65
HGF	ENSG00000019991.15	7	81699006	81770438	0.564386055586964	0.467190126675146	178	65
ZRANB1	ENSG00000019995.6	10	124942123	124983688	0.351769967725217	0.237941227864061	178	65
NCDN	ENSG00000020129.15	1	35557473	35567274	0.322544034659826	0.19875519933744	178	65
ADGRA2	ENSG00000020181.17	8	37784191	37843267	0.222540742749984	0.153628662430327	178	65
ZFP64	ENSG00000020256.19	20	52051663	52204308	0.723257569877603	0.646414557885743	178	65
MNAT1	ENSG00000020426.10	14	60734742	60969953	0.340030744215233	0.239922914800492	178	65
SAMD4A	ENSG00000020577.13	14	54567097	54793315	0.809850126008408	0.759121905406522	178	65
RUNX3	ENSG00000020633.18	1	24899511	24965121	0.430419396449561	0.333838173688595	178	65
MRE11	ENSG00000020922.12	11	94415578	94492906	0.00874006975532017	1.9502240214652e-05	178	65
PLEKHB1	ENSG00000021300.13	11	73646178	73662819	0.245068288167205	0.127745048707804	178	65
SERPINB1	ENSG00000021355.12	6	2832332	2842006	0.0136534995115038	0.00101051801616234	178	65
CYP3A43	ENSG00000021461.16	7	99828013	99866102	0.134622351709576	0.0145567336024767	178	65
SLC7A9	ENSG00000021488.12	19	32830509	32869766	0.676794411577968	0.575601814810453	178	65
SPAST	ENSG00000021574.11	2	32063611	32157637	0.753925692059795	0.676430648932652	178	65
NRXN3	ENSG00000021645.18	14	78170373	79868290	0.0110791775819944	0.00486555510976989	178	65
OSBPL5	ENSG00000021762.19	11	3087116	3165770	0.255463912554271	0.16075347154848	178	65
AQR	ENSG00000021776.10	15	34851782	34969839	0.726428759257991	0.666408179332319	178	65
CPS1	ENSG00000021826.14	2	210477682	210679107	0.440347598048986	0.298596250097836	178	65
RTFDC1	ENSG00000022277.12	20	56468585	56519449	0.164946207894687	0.103371548885275	178	65
NLRP2	ENSG00000022556.15	19	54953130	55001142	0.713953763119329	0.640180777947332	178	65
SLC45A4	ENSG00000022567.9	8	141207166	141308305	0.825226232364573	0.784298383109666	178	65
RNF10	ENSG00000022840.15	12	120533480	120577594	0.204268134558572	0.142650932817935	178	65
ZNF839	ENSG00000022976.15	14	102317377	102339229	0.196040851527224	0.142570339076132	178	65
ZDHHC6	ENSG00000023041.11	10	112424428	112446917	0.0978726885097199	0.0253719077199136	178	65
GRAMD1B	ENSG00000023171.16	11	123358428	123627774	0.594274811882604	0.49794712852629	178	65
RNH1	ENSG00000023191.16	11	494512	507300	0.819405224374523	0.723210246447216	178	65
NDUFS1	ENSG00000023228.13	2	206114817	206159584	0.802205922076981	0.763659094485024	178	65
RB1CC1	ENSG00000023287.12	8	52622456	52745843	0.817356627907478	0.739456625443444	178	65
ERP44	ENSG00000023318.7	9	99979179	100099040	0.70606928920651	0.662573113677663	178	65
ALAS1	ENSG00000023330.14	3	52198086	52214327	0.955597005153284	0.936148345886487	178	65
BIRC3	ENSG00000023445.13	11	102317450	102339403	0.926291100325069	0.91542523696693	178	65
AKAP11	ENSG00000023516.8	13	42272153	42323267	0.165208021388996	0.0569066128676847	178	65
GLRX2	ENSG00000023572.8	1	193096468	193106114	0.063729928825483	0.00852776312274413	178	65
SNAPC1	ENSG00000023608.4	14	61762357	61796428	0.251620969956714	0.191957030455289	178	65
DERA	ENSG00000023697.12	12	15911172	16037282	0.0835464549835493	0.0346366210108201	178	65
STRAP	ENSG00000023734.10	12	15882391	15903478	0.0299271320966525	0.0026258810135167	178	65
ABCC2	ENSG00000023839.10	10	99782732	99852192	0.237713743286676	0.178338485556102	178	65
DEF6	ENSG00000023892.10	6	35297852	35321771	0.917931218650202	0.90261249241824	178	65
PLEKHO1	ENSG00000023902.13	1	150149183	150164720	0.133150488095684	0.0815199169901342	178	65
GCLM	ENSG00000023909.9	1	93885205	93909456	0.00151774555304125	0.000350645635422404	178	65
UBR2	ENSG00000024048.10	6	42564062	42693504	0.353598679712709	0.223470215648375	178	65
EHD2	ENSG00000024422.11	19	47713343	47743134	0.167264017696757	0.0735689226797038	178	65
CCDC28A	ENSG00000024862.17	6	138773509	138793319	0.704314006293676	0.624653893360835	178	65
RRAGD	ENSG00000025039.14	6	89364636	89412270	0.0154004270450749	0.00375341206674314	178	65
HSF2	ENSG00000025156.12	6	122399546	122433119	0.41778551486038	0.288534736161979	178	65
PHF20	ENSG00000025293.16	20	35771974	35950381	0.18898306590402	0.0846472661813131	178	65
HSD17B6	ENSG00000025423.11	12	56752161	56787790	0.499230821202078	0.407207360702321	178	65
NR1H3	ENSG00000025434.18	11	47248300	47269032	0.690809358279057	0.0183675439679942	178	65
TYMP	ENSG00000025708.13	22	50525752	50530056	0.286190997836824	0.183256178070891	178	65
NCAPH2	ENSG00000025770.18	22	50508216	50523472	0.820369161364084	0.763631803473014	178	65
TOMM34	ENSG00000025772.7	20	44942130	44960486	0.570044669406147	0.462148634542987	178	65
SEC63	ENSG00000025796.13	6	107867756	107957340	0.579647278173301	0.490806886004623	178	65
KPNA6	ENSG00000025800.13	1	32108038	32176375	0.486286936617542	0.421797386485162	178	65
VIM	ENSG00000026025.15	10	17228259	17237593	0.074944369196077	0.0252366132695342	178	65
FAS	ENSG00000026103.21	10	88990582	89015785	0.151651730038416	0.0632030502951733	178	65
RNASET2	ENSG00000026297.15	6	166929504	166957184	0.117391685354501	0.0464464012107789	178	65
CD44	ENSG00000026508.17	11	35138870	35232402	0.177827002315874	0.116564570783638	178	65
AGPAT4	ENSG00000026652.13	6	161129979	161274061	0.405314653377103	0.282769147287231	178	65
SLAMF7	ENSG00000026751.16	1	160739057	160754821	0.897072863699255	0.876741641071876	178	65
BTN3A1	ENSG00000026950.16	6	26402237	26415216	0.197830273984456	0.0243110186286621	178	65
MIPEP	ENSG00000027001.9	13	23730189	23889419	0.996013467666034	0.995104870599354	178	65
PRKCH	ENSG00000027075.14	14	61187559	61550976	0.328337790497106	0.196277686514539	178	65
IFNGR1	ENSG00000027697.13	6	137197484	137219449	0.0429295452112888	0.0183734839333404	178	65
B4GALT7	ENSG00000027847.13	5	177600100	177610347	0.785889222587031	0.756446492975977	178	65
SH2D2A	ENSG00000027869.11	1	156806243	156816862	0.161854356336289	0.0802569718755139	178	65
VRK2	ENSG00000028116.16	2	57907651	58159920	0.315997884792268	0.212072086298612	178	65
TNFRSF1B	ENSG00000028137.18	1	12167039	12209228	0.184951574341332	0.0639127388535366	178	65
VEZT	ENSG00000028203.17	12	95217746	95302790	0.8972003641229	0.86725079034981	178	65
POU2F2	ENSG00000028277.21	19	42086110	42196585	0.634028170863951	0.549717675231408	178	65
BRD9	ENSG00000028310.17	5	863741	892642	0.154163188182075	0.0126433342449529	178	65
SNX1	ENSG00000028528.14	15	64094123	64146090	0.008088212598692	0.000845646549602793	178	65
TBPL1	ENSG00000028839.9	6	133952170	133988696	0.117815812434853	0.0439703152373957	178	65
ARNTL2	ENSG00000029153.14	12	27332854	27425289	0.225173789410306	0.139405446576776	178	65
BCLAF1	ENSG00000029363.16	6	136256627	136289851	0.372275421237158	0.212436553461026	178	65
SLC39A9	ENSG00000029364.11	14	69398015	69462388	0.25379334170645	0.142508501671636	178	65
ANK1	ENSG00000029534.19	8	41653220	41896762	0.0438041811443103	0.0202439033959913	178	65
TFB1M	ENSG00000029639.10	6	155257724	155314493	0.208513925910201	0.0557317540689863	178	65
RABEP1	ENSG00000029725.16	17	5282265	5385812	0.148621823289835	0.0417996840682307	178	65
NUP160	ENSG00000030066.13	11	47778087	47848555	0.00324347362686316	0.000243810554582183	178	65
BAK1	ENSG00000030110.12	6	33572547	33580293	0.140367743084174	0.0869108880142721	178	65
IKZF2	ENSG00000030419.16	2	212999691	213152427	0.239208725001757	0.134074392280711	178	65
GRN	ENSG00000030582.17	17	44345086	44353102	0.219630972655579	0.171627444663132	178	65
FAM13B	ENSG00000031003.10	5	137937960	138051961	0.988892420087848	0.986317112654767	178	65
ARHGAP31	ENSG00000031081.10	3	119294373	119420714	0.1212780241418	0.0328092536032925	178	65
CENPQ	ENSG00000031691.6	6	49463378	49493107	0.654391426285085	0.559147358695215	178	65
SARS	ENSG00000031698.12	1	109213918	109238169	0.00938844915733396	0.00272836213573417	178	65
RANBP3	ENSG00000031823.14	19	5916139	5978142	0.307881132227759	0.179834054276673	178	65
ARID4A	ENSG00000032219.18	14	58298385	58373887	0.514954930363705	0.418749549230313	178	65
TSSC1	ENSG00000032389.12	2	3188925	3377882	0.651337398335764	0.552221895457677	178	65
PNPLA6	ENSG00000032444.15	19	7534010	7561764	0.214333198914021	0.113513276494431	178	65
IFT88	ENSG00000032742.17	13	20567069	20691437	0.690805238541966	0.525832768783253	178	65
ALG1	ENSG00000033011.11	16	5071819	5087379	0.763702483315179	0.673695405655199	178	65
ZCCHC8	ENSG00000033030.13	12	122471600	122501073	0.736082837758784	0.650881422300908	178	65
ABCF2	ENSG00000033050.7	7	151207837	151227230	0.608387104415979	0.463547986300089	178	65
CHPF2	ENSG00000033100.16	7	151232489	151238763	0.276885139402741	0.188970807253895	178	65
LRRC7	ENSG00000033122.18	1	69568398	70151945	0.0655652361726492	0.0222293584820339	178	65
FUT8	ENSG00000033170.16	14	65410592	65744121	0.109745281945892	0.0311035977840269	178	65
UBA6	ENSG00000033178.12	4	67612652	67701179	0.230197955412564	0.116324275572362	178	65
GAB2	ENSG00000033327.12	11	78215297	78418348	0.234010559107009	0.113310853316792	178	65
ATP6V0A1	ENSG00000033627.16	17	42458844	42522611	0.299315602980401	0.20909638829376	178	65
PIAS1	ENSG00000033800.13	15	68054179	68198603	0.41318435394308	0.31587252022927	178	65
SLC4A7	ENSG00000033867.16	3	27372721	27484420	0.0186169137275978	0.00451640465973412	178	65
APBA2	ENSG00000034053.14	15	28884483	29118315	0.00171764482540961	7.6321718440366e-05	178	65
MAP2K3	ENSG00000034152.18	17	21284672	21315240	0.953783009030134	0.94635577825034	178	65
EFCAB1	ENSG00000034239.10	8	48710789	48735311	0.00259104693287605	7.88548129888487e-05	178	65
TMSB10	ENSG00000034510.5	2	84905625	84906662	0.0567842931409016	0.018399422213092	178	65
ASTE1	ENSG00000034533.11	3	131013875	131027649	0.434973623293625	0.250633422290129	178	65
RNF19A	ENSG00000034677.12	8	100257060	100336218	0.0319134153823021	0.00456284775413244	178	65
PEX3	ENSG00000034693.14	6	143450807	143490010	0.0941016531058742	0.0329998241641876	178	65
GABARAPL2	ENSG00000034713.7	16	75566351	75577881	0.0251417814573231	0.00918409159499903	178	65
MYOC	ENSG00000034971.16	1	171635417	171652683	0.131412578846491	0.0654541313957959	178	65
SH3YL1	ENSG00000035115.21	2	217730	266398	0.0613497571963518	0.0207132603803611	178	65
FAM136A	ENSG00000035141.7	2	70295975	70302090	0.0631871124455975	0.0301637531916263	178	65
VCL	ENSG00000035403.17	10	73995193	74120254	0.0579456292111579	0.0162322430650574	178	65
DEPDC1B	ENSG00000035499.12	5	60596912	60700190	0.137563593903497	0.0640013713139473	178	65
DAPK2	ENSG00000035664.11	15	63907036	64072033	0.583372969644277	0.536801859970894	178	65
NSMAF	ENSG00000035681.7	8	58583504	58659844	0.498996638665637	0.44210890496227	178	65
ADSS	ENSG00000035687.9	1	244408494	244452134	0.343960968599922	0.177400192009853	178	65
STAP1	ENSG00000035720.7	4	67558728	67607337	0.292612541286274	0.243068636667324	178	65
TIMP2	ENSG00000035862.12	17	78852977	78925387	0.119980512335872	0.0486400706101609	178	65
RFC1	ENSG00000035928.15	4	39287456	39366375	0.0532433537010981	0.022707273756402	178	65
TBC1D23	ENSG00000036054.12	3	100261000	100325251	0.169651506813583	0.0753243819786364	178	65
CUL3	ENSG00000036257.12	2	224470150	224585397	0.851971631941617	0.831265853224263	178	65
MYOM2	ENSG00000036448.9	8	2045040	2165552	0.202132625879425	0.0815406433893716	178	65
CYP46A1	ENSG00000036530.8	14	99684304	99727301	0.879351232745341	0.851612852564829	178	65
ZZZ3	ENSG00000036549.12	1	77562416	77683419	0.722975281941595	0.657743345548919	178	65
USP2	ENSG00000036672.15	11	119355215	119381726	0.0316384164145238	0.00738404137222512	178	65
CASR	ENSG00000036828.15	3	122183683	122291629	0.907135675464671	0.880565642076487	178	65
TUBG2	ENSG00000037042.8	17	42659305	42667006	0.00696160153752374	0.00201109036021365	178	65
RPL26L1	ENSG00000037241.7	5	172958779	172969771	0.122428322140521	0.0553951353123462	178	65
FLT4	ENSG00000037280.15	5	180601506	180649624	0.560291282482197	0.415841887533993	178	65
NSUN2	ENSG00000037474.14	5	6599239	6633291	0.000770833687659645	0.00030490430743592	178	65
FBXO42	ENSG00000037637.10	1	16246839	16352454	0.428090111100099	0.204798057200724	178	65
MFAP3	ENSG00000037749.11	5	154038937	154220478	0.638219120966844	0.545143320231501	178	65
MRI1	ENSG00000037757.13	19	13764532	13774167	0.00486523134340282	0.000219167284690608	178	65
METTL1	ENSG00000037897.16	12	57768471	57772599	0.97739675462701	0.972710797846247	178	65
AGA	ENSG00000038002.8	4	177430770	177442503	0.566494550281784	0.35685098423327	178	65
PI4K2B	ENSG00000038210.12	4	25233975	25279092	0.830354169927431	0.805404676816458	178	65
BOD1L1	ENSG00000038219.12	4	13568738	13627723	0.213089321736777	0.137765050983843	178	65
MAT2B	ENSG00000038274.16	5	163503114	163519336	0.626589287170913	0.570357078473316	178	65
EDC4	ENSG00000038358.14	16	67873023	67884503	0.141968451017005	0.106935707890547	178	65
TRIO	ENSG00000038382.18	5	14143702	14532128	0.854194488997032	0.789150632925986	178	65
VCAN	ENSG00000038427.15	5	83471465	83582303	0.528556114589554	0.395228767188969	178	65
CLEC16A	ENSG00000038532.14	16	10944488	11182189	0.348706911650723	0.109666625100605	178	65
MSR1	ENSG00000038945.14	8	16107878	16567490	0.705471973875787	0.559965650949184	178	65
CDH1	ENSG00000039068.18	16	68737225	68835548	0.0346423296909296	0.00752425365953685	178	65
SKIV2L2	ENSG00000039123.15	5	55307760	55425581	0.461467606362276	0.351642052034642	178	65
DNAH5	ENSG00000039139.9	5	13690331	13944543	0.778291680433234	0.737863984932972	178	65
ZFYVE16	ENSG00000039319.16	5	80408013	80479350	0.874078330992208	0.846525998808256	178	65
FAM65A	ENSG00000039523.19	16	67518418	67546788	1	0.436078083029407	178	65
C6	ENSG00000039537.13	5	41142234	41261438	0.0147670966637473	0.00361802245399538	178	65
RAI14	ENSG00000039560.13	5	34656237	34832627	0.893954170990046	0.86052900642031	178	65
PNKP	ENSG00000039650.11	19	49859882	49867909	0.635841606394716	0.527985810659306	178	65
PHLPP2	ENSG00000040199.18	16	71644751	71724701	0.15586872206181	0.0180115477951832	178	65
SPDL1	ENSG00000040275.16	5	169583634	169604778	0.231753682723865	0.087042234516014	178	65
STAU2	ENSG00000040341.17	8	73420369	73747708	0.163837624752291	0.0808704621035579	178	65
PQLC2	ENSG00000040487.12	1	19312326	19329300	0.518469209970767	0.393991323211851	178	65
CTNS	ENSG00000040531.14	17	3636468	3661542	0.305682902458481	0.184927180859986	178	65
RTN4R	ENSG00000040608.13	22	20241415	20283246	0.121289390247104	0.0857143057183659	178	65
PHF23	ENSG00000040633.12	17	7235028	7239722	0.64570756212557	0.601615565494556	178	65
INPP4A	ENSG00000040933.15	2	98444854	98594390	0.0244241462632236	0.00671152273729027	178	65
RAB27B	ENSG00000041353.9	18	54717860	54895516	0.560154348278634	0.407155658603842	178	65
PSMA4	ENSG00000041357.15	15	78540405	78552419	0.196190684564318	0.112361394084367	178	65
LSG1	ENSG00000041802.10	3	194640788	194672477	0.479506251719187	0.353243410508479	178	65
PARP3	ENSG00000041880.14	3	51942345	51948867	0.558956559377115	0.37468430384901	178	65
TNC	ENSG00000041982.15	9	115019578	115118257	0.16943399974143	0.0925625139118046	178	65
THAP3	ENSG00000041988.15	1	6624866	6634167	0.00349273356080834	0.000995741765225281	178	65
FAM65C	ENSG00000042062.11	20	50586108	50691528	0.125322711355631	0.0512561818844812	178	65
TDP1	ENSG00000042088.13	14	89954939	90044768	0.711163593154563	0.676180872627247	178	65
AIFM2	ENSG00000042286.14	10	70098223	70132934	0.589642846483902	0.470027891203364	178	65
SPATA7	ENSG00000042317.16	14	88384924	88470350	0.0126081823246807	0.00240653581165154	178	65
MED17	ENSG00000042429.11	11	93784227	93814963	0.227800015238095	0.13596197409282	178	65
RETSAT	ENSG00000042445.13	2	85342088	85354393	0.0400922863429174	0.0186651188962489	178	65
CAPG	ENSG00000042493.15	2	85394748	85418432	0.516917397325465	0.261873048810286	178	65
AP2S1	ENSG00000042753.11	19	46838136	46850992	0.494842201902813	0.407132774219992	178	65
TG	ENSG00000042832.11	8	132866958	133134903	0.766867647720875	0.719979961439735	178	65
ADAM28	ENSG00000042980.12	8	24294040	24359018	0.151366578086392	0.102349857738274	178	65
DCUN1D1	ENSG00000043093.13	3	182938074	182985953	0.0917541393910483	0.0456446223703604	178	65
JADE2	ENSG00000043143.20	5	134524312	134583230	0.546195798227103	0.445353177227677	178	65
LCP2	ENSG00000043462.11	5	170246237	170298227	0.0136841887567533	0.00106869429360495	178	65
TRIT1	ENSG00000043514.15	1	39841022	39883511	0.30629033337902	0.207191832412958	178	65
ADRB1	ENSG00000043591.5	10	114044056	114046908	0.199969447037368	0.0787919140395888	178	65
GUCA2B	ENSG00000044012.3	1	42153421	42155824	0.558209911019298	0.46209782210191	178	65
CUL7	ENSG00000044090.8	6	43037617	43053945	0.318579242010364	0.197618955275098	178	65
CTNNA1	ENSG00000044115.20	5	138610967	138935034	0.960616526687051	0.950366221140618	178	65
CNTLN	ENSG00000044459.14	9	17134982	17503923	0.0363661695035794	0.0062733841610684	178	65
EPHA3	ENSG00000044524.10	3	89107524	89482134	0.0176448075897022	0.00318389491347612	178	65
HSPA5	ENSG00000044574.7	9	125234853	125241330	0.0106385382983376	0.000851713213340346	178	65
DSG2	ENSG00000046604.12	18	31498043	31549008	0.190182114193466	0.0929829629762923	178	65
PREX2	ENSG00000046889.18	8	67952118	68237030	0.820544646336075	0.764900068854607	178	65
WDR37	ENSG00000047056.14	10	1049538	1132297	0.570019374058841	0.470668129304385	178	65
YTHDC2	ENSG00000047188.15	5	113513683	113595284	0.0454942438004675	0.0153062079823034	178	65
ATP6V1H	ENSG00000047249.17	8	53715557	53843558	0.55923345360076	0.509220761390526	178	65
POLR2B	ENSG00000047315.15	4	56978824	57030399	0.202533264393842	0.102714829253646	178	65
FAM214A	ENSG00000047346.12	15	52581321	52709817	0.0887197699074344	0.0268201106028945	178	65
ARAP2	ENSG00000047365.11	4	35948221	36244509	0.0373446196791832	0.0164556361959719	178	65
TPR	ENSG00000047410.13	1	186311652	186375693	0.727073576596753	0.577977902870151	178	65
CP	ENSG00000047457.13	3	149162410	149222055	0.0402377473537698	0.00345224664001967	178	65
KIAA0556	ENSG00000047578.12	16	27550152	27780369	0.215536411327662	0.0948587643092559	178	65
DTNBP1	ENSG00000047579.19	6	15522801	15663058	0.123053095621839	0.0570721477166018	178	65
ANO2	ENSG00000047617.14	12	5531869	5946232	0.0201862424448731	0.00368139202145016	178	65
C12orf4	ENSG00000047621.11	12	4487728	4538508	0.625786625299141	0.474216412300891	178	65
MAP4	ENSG00000047849.21	3	47850690	48089272	0.920640398723117	0.875309888421356	178	65
GOPC	ENSG00000047932.13	6	117560269	117602542	0.287763738379755	0.110552429099086	178	65
USP28	ENSG00000048028.11	11	113797874	113875570	0.646859169897127	0.600429666289138	178	65
HDAC9	ENSG00000048052.21	7	18086949	19002416	0.388151384113938	0.212592568383362	178	65
TSPAN17	ENSG00000048140.17	5	176647387	176659054	0.047688047353155	0.00419189719058794	178	65
NOP16	ENSG00000048162.20	5	176383938	176388975	0.138793624692569	0.0652301818069262	178	65
CC2D2A	ENSG00000048342.15	4	15469865	15601557	0.914249692926471	0.888360790048387	178	65
RRM2B	ENSG00000048392.11	8	102204502	102239118	0.194205909347795	0.0752102796313203	178	65
ZNF800	ENSG00000048405.9	7	127346790	127431924	0.846378320452355	0.809582054101287	178	65
SNX29	ENSG00000048471.13	16	11976737	12574289	0.284667808897873	0.150547685081995	178	65
LMO3	ENSG00000048540.14	12	16548373	16610594	0.690865936252522	0.591398818247103	178	65
MRPS10	ENSG00000048544.5	6	42206801	42217865	0.159105992244588	0.110062956961175	178	65
RSF1	ENSG00000048649.13	11	77659996	77821017	0.0367134671528085	0.0151071854101557	178	65
VPS13D	ENSG00000048707.13	1	12230067	12512047	0.0262162315270822	0.00420721180314316	178	65
CELF2	ENSG00000048740.18	10	10798397	11336675	0.0968961658714621	0.0358163530818368	178	65
FAM120A	ENSG00000048828.16	9	93451722	93566107	0.195882608438818	0.152347568746296	178	65
R3HDM1	ENSG00000048991.16	2	135531455	135725270	0.000425330311327678	1.01702103068749e-05	178	65
COL9A2	ENSG00000049089.13	1	40300487	40317294	0.777752528799336	0.727607480073262	178	65
KITLG	ENSG00000049130.14	12	88492793	88580851	0.0281717951378764	0.00138661025981035	178	65
ERCC8	ENSG00000049167.13	5	60873831	60945073	0.912839552109471	0.238503649529769	178	65
H6PD	ENSG00000049239.12	1	9234775	9271337	0.712876787534708	0.631706730463503	178	65
VAMP3	ENSG00000049245.12	1	7771269	7781432	0.116626810238042	0.0211900967157467	178	65
PER3	ENSG00000049246.14	1	7784320	7845177	0.909931321529525	0.87330260150467	178	65
EPN3	ENSG00000049283.17	17	50532543	50543750	0.114345921046151	0.059457360626465	178	65
LTBP1	ENSG00000049323.15	2	32946972	33399509	0.238252425470304	0.12835806376346	178	65
RCN1	ENSG00000049449.8	11	31816384	32105755	0.326533227692369	0.174148604770784	178	65
ELN	ENSG00000049540.16	7	74027789	74069907	0.121686038060832	0.0499914117141921	178	65
RFC2	ENSG00000049541.10	7	74231499	74254458	0.847647257321349	0.782360641921402	178	65
ARID1B	ENSG00000049618.22	6	156777432	157210779	0.536869380569323	0.46362644006262	178	65
CLPTM1L	ENSG00000049656.13	5	1317744	1345099	0.851312223924111	0.773522697603771	178	65
NEDD4L	ENSG00000049759.17	18	58044367	58401540	0.161349869723285	0.0672004419054721	178	65
HEXB	ENSG00000049860.13	5	74640023	74722647	0.32628026023745	0.237683734437169	178	65
PTCD2	ENSG00000049883.14	5	72320527	72368395	0.37488663508994	0.190346716943049	178	65
JKAMP	ENSG00000050130.17	14	59484443	59505404	0.0646311465301388	0.0148136762492505	178	65
DKK3	ENSG00000050165.17	11	11963106	12009769	0.98544141022594	0.981939878114625	178	65
ARHGEF5	ENSG00000050327.14	7	144355288	144380632	0.779031073195816	0.75057214226991	178	65
NFE2L3	ENSG00000050344.8	7	26152240	26187125	0.127542541605122	0.0132072262896094	178	65
MCUR1	ENSG00000050393.11	6	13786557	13814568	0.495367197542373	0.38451309647219	178	65
LIMA1	ENSG00000050405.13	12	50175788	50283546	0.896919419518651	0.869752186046717	178	65
LETMD1	ENSG00000050426.15	12	51047962	51060424	0.013823198189458	0.00188715040823677	178	65
LAMC3	ENSG00000050555.17	9	131009082	131094473	0.134480283344303	0.0766300526552142	178	65
PTGER3	ENSG00000050628.20	1	70852353	71047808	0.012090850508115	0.00246875640133929	178	65
MAPK9	ENSG00000050748.17	5	180233143	180292099	0.809255365696331	0.76348608652759	178	65
COL23A1	ENSG00000050767.15	5	178237618	178590555	0.777101146503539	0.724866698376165	178	65
BCAR1	ENSG00000050820.16	16	75228198	75268053	0.374269115941625	0.277152684940013	178	65
FAM160A2	ENSG00000051009.10	11	6211335	6234711	0.0420892629869279	0.0109301721158026	178	65
HERPUD1	ENSG00000051108.14	16	56932048	56944863	0.0704702782742704	0.0219890758822934	178	65
HOMER3	ENSG00000051128.18	19	18929201	18941261	0.711970671272915	0.607192413386783	178	65
RAD51	ENSG00000051180.16	15	40694796	40732339	0.579468614882561	0.523738048861612	178	65
PIK3CB	ENSG00000051382.8	3	138652699	138834938	0.22254376481827	0.150904644823544	178	65
CYBA	ENSG00000051523.10	16	88643283	88651152	0.0764052179669531	0.0398240330476036	178	65
THOC3	ENSG00000051596.9	5	175917873	176034680	0.234881386520096	0.0174354723124762	178	65
HEBP2	ENSG00000051620.10	6	138403561	138422042	0.102102129079969	0.0540234676398128	178	65
MPHOSPH9	ENSG00000051825.14	12	123152320	123244014	0.903494864263644	0.89124931310601	178	65
PLEKHA5	ENSG00000052126.14	12	19129752	19376400	0.904959391682407	0.888393599255224	178	65
PRSS8	ENSG00000052344.15	16	31131605	31135762	0.00106773975996564	5.41550894421631e-05	178	65
SIKE1	ENSG00000052723.11	1	114769479	114780685	0.494073230274186	0.207181262087861	178	65
RRP12	ENSG00000052749.13	10	97356701	97426076	0.0275197408152704	0.00507679729557366	178	65
FNIP2	ENSG00000052795.12	4	158769138	158908049	0.13992482433744	0.0136867666190039	178	65
MSMO1	ENSG00000052802.12	4	165327623	165343160	0.318930917850023	0.19432257631252	178	65
TTC17	ENSG00000052841.14	11	43358932	43494933	0.00280558198035082	0.000303032301664889	178	65
FOXN3	ENSG00000053254.15	14	89124871	89619149	0.0945193960353698	0.0371830276750681	178	65
METTL24	ENSG00000053328.8	6	110245928	110358272	0.524542274485646	0.401871862636336	178	65
AKR7A2	ENSG00000053371.12	1	19303965	19312146	0.07280786978085	0.00735892381968521	178	65
MRTO4	ENSG00000053372.4	1	19251553	19260128	0.0334162621947975	0.014238131164037	178	65
NNAT	ENSG00000053438.8	20	37521215	37523693	0.0509379139512291	0.00885608130463123	178	65
USE1	ENSG00000053501.12	19	17215346	17219829	0.798578486003286	0.753149018498046	178	65
NRIP2	ENSG00000053702.14	12	2825348	2835544	0.985936956478366	0.983350590838417	178	65
LAMA3	ENSG00000053747.15	18	23689443	23955066	0.000432492137790943	0.000179768089207613	178	65
AP5M1	ENSG00000053770.11	14	57269009	57298742	0.392313031969245	0.309299099752661	178	65
ANAPC4	ENSG00000053900.10	4	25377213	25418498	0.0329499837410477	0.000451020055679226	178	65
KCNQ1	ENSG00000053918.15	11	2444684	2849109	0.749098485123262	0.581699664297075	178	65
TRAPPC3	ENSG00000054116.11	1	36136570	36155964	0.292192786023723	0.16371713197993	178	65
THRAP3	ENSG00000054118.13	1	36224416	36305357	0.498889394703067	0.399964455199596	178	65
PHPT1	ENSG00000054148.17	9	136849091	136850942	0.866586402962937	0.818772741953215	178	65
ENTPD2	ENSG00000054179.11	9	137048098	137054045	0.0560196452087652	0.0252356288110052	178	65
LY75	ENSG00000054219.10	2	159803355	159904749	0.865940463774465	0.822226414641865	178	65
ARID4B	ENSG00000054267.21	1	235166895	235328219	0.68879288262841	0.595026563274812	178	65
OPN3	ENSG00000054277.13	1	241590114	241677376	0.118935075526028	0.0655900357055975	178	65
SDCCAG8	ENSG00000054282.15	1	243256034	243489140	0.228254693954751	0.140728801613821	178	65
HHAT	ENSG00000054392.12	1	210328252	210676296	0.411896640085325	0.235384915878196	178	65
KIF1B	ENSG00000054523.17	1	10210805	10381603	0.532256468316087	0.43583805243408	178	65
FOXC1	ENSG00000054598.6	6	1609972	1613897	0.0115631741474875	0.00216401110362765	178	65
TBC1D22A	ENSG00000054611.13	22	46762617	47175699	0.459834389472918	0.356717415834499	178	65
SYNE2	ENSG00000054654.16	14	63852983	64226433	0.00603654465321774	0.000357058385464629	178	65
PLEKHH1	ENSG00000054690.13	14	67533301	67589310	0.420942551595676	0.27921367623687	178	65
ATP9A	ENSG00000054793.13	20	51596514	51768634	0.528873185507817	0.477504119253256	178	65
CBLN4	ENSG00000054803.3	20	55997440	56005472	0.831214721367077	0.784714149144939	178	65
CHRDL2	ENSG00000054938.15	11	74696429	74731385	0.00875566710837324	0.00254160314815804	178	65
FAM168A	ENSG00000054965.10	11	73400487	73598189	0.675643117559455	0.632365218000395	178	65
RELT	ENSG00000054967.12	11	73376264	73397472	0.0024190499883883	2.45681461435507e-05	178	65
GALC	ENSG00000054983.16	14	87837820	87993665	0.492160397337798	0.415269175616829	178	65
NOP58	ENSG00000055044.10	2	202265716	202303666	0.654949664743338	0.533329193728341	178	65
SZRD1	ENSG00000055070.16	1	16352575	16398145	0.0322691838752087	0.00274904347569753	178	65
KCNH2	ENSG00000055118.14	7	150944961	150978315	0.755147487057171	0.678262179238517	178	65
CUL1	ENSG00000055130.15	7	148698665	148801036	0.886578581212491	0.860176144756683	178	65
FAM114A2	ENSG00000055147.18	5	153990128	154038905	0.308007820305992	0.183655321430123	178	65
CYFIP2	ENSG00000055163.19	5	157266079	157395533	0.134200902553558	0.0870692590853552	178	65
TAB2	ENSG00000055208.18	6	149317534	149411613	0.609109764622052	0.549835850539535	178	65
GINM1	ENSG00000055211.12	6	149566294	149591748	0.994710628942714	0.993145098668179	178	65
EIF2AK2	ENSG00000055332.16	2	37099245	37157065	0.0764505222496058	0.0352336154791371	178	65
USP36	ENSG00000055483.19	17	78787381	78841441	0.986886367600158	0.98099943457273	178	65
KMT2C	ENSG00000055609.17	7	152134922	152436005	0.12492722952036	0.0665852272001067	178	65
MCOLN3	ENSG00000055732.12	1	85018082	85048499	0.200078099666138	0.100289714568604	178	65
CCDC85A	ENSG00000055813.5	2	56184123	56386173	0.00607816923525414	0.000403269277112817	178	65
PUM2	ENSG00000055917.15	2	20248691	20352234	0.118818909473182	0.0516145426193418	178	65
MRPL43	ENSG00000055950.16	10	100969458	100987366	0.63632952080112	0.501211080279778	178	65
ITIH4	ENSG00000055955.15	3	52812975	52830739	0.0175005607799785	0.00164937710543831	178	65
ITIH1	ENSG00000055957.10	3	52777592	52792068	0.0563548548797703	0.0124908435746216	178	65
HPF1	ENSG00000056050.6	4	169729465	169757953	0.0416621244128598	0.0121244656646229	178	65
ZFR	ENSG00000056097.15	5	32354350	32444761	0.96829205690764	0.956708983870283	178	65
TRAF1	ENSG00000056558.10	9	120902393	120929173	0.934997569481974	0.918826089982347	178	65
RC3H2	ENSG00000056586.15	9	122844556	122905341	0.042686245728792	0.00381855051744422	178	65
IL17RB	ENSG00000056736.9	3	53846580	53865800	0.620707782388328	0.535353121593673	178	65
TRAF3IP2	ENSG00000056972.18	6	111556454	111606278	0.902064426614586	0.877552531650775	178	65
DCBLD2	ENSG00000057019.15	3	98795941	98901689	0.0876949909515856	0.0335855255631381	178	65
SERPINB3	ENSG00000057149.15	18	63655197	63661963	0.380006574545032	0.302608746282197	178	65
SOAT1	ENSG00000057252.12	1	179293714	179358680	0.0245397454186984	0.0055663158663045	178	65
PKP2	ENSG00000057294.14	12	32790745	32896840	0.804111254352859	0.709911062123584	178	65
MSH4	ENSG00000057468.6	1	75796882	75913238	0.872727398235411	0.848846413526691	178	65
F7	ENSG00000057593.13	13	113105788	113120681	0.175900988879225	0.077008036015679	178	65
GDI2	ENSG00000057608.16	10	5765223	5842132	0.112768045560061	0.0775572601391202	178	65
PRDM1	ENSG00000057657.15	6	106086320	106109939	0.00648326256012096	0.000227979083788064	178	65
ATG5	ENSG00000057663.14	6	106045423	106325791	0.126644299214837	0.0385633528249568	178	65
TMCC3	ENSG00000057704.12	12	94567124	94650562	0.134834223455531	0.0507109918152421	178	65
PITHD1	ENSG00000057757.9	1	23778405	23788232	0.049749953839933	0.0151684782119427	178	65
MTA3	ENSG00000057935.13	2	42494569	42756947	0.0849415673343478	0.0445474029014125	178	65
USP13	ENSG00000058056.8	3	179652755	179789401	0.238334298373169	0.131538208656123	178	65
ATP11B	ENSG00000058063.15	3	182793500	182921239	0.169613097158872	0.0850019516789313	178	65
LAMC2	ENSG00000058085.14	1	183186238	183244900	0.326721243881566	0.241732268495413	178	65
CDK14	ENSG00000058091.16	7	90563735	91210590	0.406470000468516	0.319955218146913	178	65
SEC61A1	ENSG00000058262.9	3	128051641	128071683	0.0556204498916326	0.0184384730042225	178	65
PPP1R12A	ENSG00000058272.16	12	79773563	79934900	0.688023415678746	0.597286206300712	178	65
CAMK2B	ENSG00000058404.19	7	44217150	44334577	0.700913774739155	0.664313831747472	178	65
CROCC	ENSG00000058453.16	1	16921950	16972979	0.771140494364741	0.693140485775932	178	65
POLR3E	ENSG00000058600.15	16	22297375	22335103	0.550946289167203	0.464847642664826	178	65
ATP2B4	ENSG00000058668.14	1	203626561	203744081	0.511895274337296	0.36584001419807	178	65
ZC3H11A	ENSG00000058673.16	1	203795654	203850514	0.534233276810989	0.418936738484181	178	65
RIOK2	ENSG00000058729.10	5	97160867	97183260	0.785694202787325	0.735542007456398	178	65
YIPF1	ENSG00000058799.14	1	53851719	53889834	0.890350869057734	0.795491165763435	178	65
NDC1	ENSG00000058804.11	1	53765460	53838860	0.702427257356373	0.599394054414991	178	65
DGKG	ENSG00000058866.14	3	186147201	186362237	0.547822952760512	0.446991377556915	178	65
FLYWCH1	ENSG00000059122.16	16	2911937	2951208	0.000670403812260382	3.15287629556545e-07	178	65
UNKL	ENSG00000059145.18	16	1364114	1414751	0.515764723402497	0.353345961844235	178	65
TBXAS1	ENSG00000059377.16	7	139777051	140020325	0.729661194281315	0.673268165035964	178	65
PARP12	ENSG00000059378.12	7	140023744	140063721	0.0119954954878891	0.000624918508862296	178	65
ALDH18A1	ENSG00000059573.8	10	95605929	95656706	0.226693516446931	0.101785495881139	178	65
TARBP1	ENSG00000059588.9	1	234391313	234479103	0.0784880740928611	0.0389457062564845	178	65
GATB	ENSG00000059691.11	4	151670504	151761023	0.0627927794282911	0.0334126002213722	178	65
MXD1	ENSG00000059728.10	2	69897688	69942945	0.484320915438035	0.384258817480996	178	65
CDK17	ENSG00000059758.7	12	96278261	96400560	0.0511554120833403	0.0103770153852192	178	65
DNAJC25	ENSG00000059769.19	9	111631352	111654351	0.101460455593437	0.0313568231599383	178	65
SLC2A3	ENSG00000059804.15	12	7919230	7936275	0.5552374838466	0.460270216029513	178	65
PSD	ENSG00000059915.16	10	102402617	102421539	0.575644573326229	0.480246861115112	178	65
CTDP1	ENSG00000060069.16	18	79679801	79756623	0.190003959805526	0.157037328102101	178	65
YBX3	ENSG00000060138.12	12	10699089	10723312	0.580040712294254	0.487609955704667	178	65
STYK1	ENSG00000060140.8	12	10618939	10674318	0.0909718285781064	0.0295369137250279	178	65
WNK1	ENSG00000060237.16	12	752593	911452	0.387012475706122	0.179774281706289	178	65
CCAR1	ENSG00000060339.13	10	68721012	68792377	0.171712629069851	0.0954798082651997	178	65
OGFR	ENSG00000060491.16	20	62804835	62814000	0.043345984463732	0.00841634629277139	178	65
GNA15	ENSG00000060558.3	19	3136193	3163769	0.0804867204867883	0.0249777881337817	178	65
CREB3L3	ENSG00000060566.13	19	4153601	4173054	0.842487281071467	0.790301392862974	178	65
PIGV	ENSG00000060642.10	1	26787472	26798398	0.286670313470943	0.143893850834048	178	65
PTPRU	ENSG00000060656.19	1	29236516	29326813	0.0864918550557374	0.0417732424389229	178	65
SNRNP40	ENSG00000060688.12	1	31259568	31296782	0.961089197777734	0.955106843053053	178	65
RIMBP2	ENSG00000060709.14	12	130396137	130517917	0.164168223295394	0.0758991924909717	178	65
QSER1	ENSG00000060749.14	11	32893178	32993316	0.415610911514575	0.266890681529188	178	65
MPC1	ENSG00000060762.18	6	166364919	166383013	0.529809376857077	0.425907633090256	178	65
ACAA1	ENSG00000060971.17	3	38103129	38137242	0.0610663042454286	0.0116347088077749	178	65
BCAT1	ENSG00000060982.14	12	24810022	24949459	0.13661689009324	0.0479280400441085	178	65
HDAC7	ENSG00000061273.17	12	47782754	47833132	0.0888386582510777	0.032064940497134	178	65
LZTS1	ENSG00000061337.15	8	20246165	20303963	0.240252604291625	0.146569038579895	178	65
PRDM6	ENSG00000061455.10	5	123089121	123194266	0.927491848591407	0.904714974484003	178	65
SPAG4	ENSG00000061656.9	20	35615892	35621049	0.0019502764047355	8.70735053550625e-05	178	65
NCKAP1	ENSG00000061676.14	2	182909115	183038858	0.761498325757265	0.711042381756189	178	65
MRPS35	ENSG00000061794.12	12	27710773	27756295	0.00867158021970047	0.000433063427938776	178	65
GUCY1B3	ENSG00000061918.12	4	155758992	155807591	0.596943975801535	0.505901818888303	178	65
SFSWAP	ENSG00000061936.9	12	131711089	131799737	0.117875060178118	0.0434548125767277	178	65
TNK2	ENSG00000061938.16	3	195863364	195911945	0.383008116137236	0.217898582424938	178	65
MON2	ENSG00000061987.14	12	62466817	62600479	0.354019621831941	0.272828798990635	178	65
GPBP1	ENSG00000062194.15	5	57173948	57264679	0.220899184773123	0.136221911921581	178	65
DGAT2	ENSG00000062282.14	11	75759512	75801535	0.630056318272544	0.434386021750126	178	65
ZNF112	ENSG00000062370.16	19	44326555	44367217	0.401431693755023	0.269747625694194	178	65
CS	ENSG00000062485.18	12	56271699	56300392	0.120920801705771	0.0500486555210555	178	65
LTK	ENSG00000062524.15	15	41503638	41513887	0.0367208682665412	0.0135513005902464	178	65
MRPS24	ENSG00000062582.13	7	43866558	43869893	0.458204581963921	0.362614537985885	178	65
ELMO2	ENSG00000062598.17	20	46366049	46432985	0.247052891851547	0.140108877586319	178	65
WAPL	ENSG00000062650.17	10	86435256	86521815	0.967575969060772	0.958267932538417	178	65
VMP1	ENSG00000062716.12	17	59707192	59841092	0.300162794393583	0.215161901260236	178	65
APPBP2	ENSG00000062725.9	17	60443149	60526219	0.510636468273525	0.439847033776385	178	65
POLD1	ENSG00000062822.12	19	50384204	50418018	0.0502209358584193	0.0119950912866928	178	65
EIF4B	ENSG00000063046.17	12	53006158	53042209	0.130841694540942	0.0904809220133228	178	65
SLC6A16	ENSG00000063127.15	19	49289638	49325225	0.293127199705355	0.147927977727255	178	65
GLTSCR1	ENSG00000063169.10	19	47609123	47703277	0.478300312249981	0.403164557222271	178	65
SPHK2	ENSG00000063176.15	19	48624133	48630029	0.20291436645645	0.100254304676269	178	65
RPL18	ENSG00000063177.12	19	48615328	48619271	0.941773873976028	0.93161329653235	178	65
CA11	ENSG00000063180.8	19	48637942	48646312	0.640700370930725	0.583734239102758	178	65
ISOC2	ENSG00000063241.7	19	55452985	55462343	0.706955112885255	0.642407437160796	178	65
U2AF2	ENSG00000063244.12	19	55654146	55674648	0.270565354307704	0.212007121627487	178	65
EPN1	ENSG00000063245.14	19	55675226	55709858	0.480742604506706	0.298942741549318	178	65
MED29	ENSG00000063322.13	19	39391303	39400637	0.0258631060192099	0.0042936554158363	178	65
AHRR	ENSG00000063438.16	5	304176	438291	0.52495180725583	0.438801316173904	178	65
GPC1	ENSG00000063660.8	2	240435671	240468078	0.113857514879029	0.023524777094825	178	65
ADCK1	ENSG00000063761.15	14	77800083	77933954	0.00439672508463421	5.42096862089745e-05	178	65
HAGH	ENSG00000063854.12	16	1795620	1826940	0.274372022285167	0.180685098548346	178	65
RNF4	ENSG00000063978.15	4	2462220	2515855	0.728406100253573	0.616615666317702	178	65
CASP8	ENSG00000064012.21	2	201233443	201287711	0.00826850767763261	0.000871297837372702	178	65
LIMCH1	ENSG00000064042.17	4	41359607	41700044	0.882233339772154	0.850969933475256	178	65
INTS13	ENSG00000064102.14	12	26905181	26938326	0.758247188065154	0.738039972000118	178	65
TM7SF3	ENSG00000064115.10	12	26973195	27014434	0.84518152086206	0.808711513833612	178	65
SPA17	ENSG00000064199.6	11	124673882	124697518	0.501709435082351	0.390092359839143	178	65
TSPAN32	ENSG00000064201.15	11	2302061	2318200	0.114287494543339	0.0470429248796919	178	65
WISP2	ENSG00000064205.10	20	44714844	44728509	0.128884271483441	0.0446361484164482	178	65
ST3GAL6	ENSG00000064225.12	3	98732236	98821201	0.74845607054848	0.70901873367807	178	65
ATP2C2	ENSG00000064270.12	16	84368527	84464187	0.0140363516102641	0.00160885207115647	178	65
NGFR	ENSG00000064300.8	17	49502063	49515017	0.137654671418172	0.083881537763301	178	65
CDON	ENSG00000064309.14	11	125955796	126063335	0.707683441587884	0.625646649207526	178	65
TAF2	ENSG00000064313.11	8	119730775	119832863	0.892838844923202	0.867330256550169	178	65
HIPK2	ENSG00000064393.15	7	139561570	139777778	0.790351594555728	0.713998448611214	178	65
TNPO3	ENSG00000064419.13	7	128954180	129055173	0.000868769853905429	2.17133252722536e-05	178	65
RFXANK	ENSG00000064490.13	19	19192590	19200893	0.0747233887805837	0.0304500464725986	178	65
TMEM161A	ENSG00000064545.14	19	19119169	19138513	0.145041292238629	0.0744297492183185	178	65
LPAR2	ENSG00000064547.13	19	19623668	19628930	0.60085113927655	0.525766726879005	178	65
CTSA	ENSG00000064601.16	20	45890144	45898620	0.728278236292263	0.669577846331361	178	65
SUGP2	ENSG00000064607.16	19	18990888	19034023	0.58846730384137	0.536853926860794	178	65
SLC12A2	ENSG00000064651.13	5	128083766	128189688	0.0946063013160006	0.0319219508151855	178	65
SNX24	ENSG00000064652.10	5	122843439	123029304	0.0933186829449758	0.0440353949719224	178	65
EYA2	ENSG00000064655.18	20	46894624	47188844	0.597626387699928	0.408456065472814	178	65
CNN2	ENSG00000064666.14	19	1026581	1039068	0.0478234006314605	0.0141290226713311	178	65
ABCA7	ENSG00000064687.12	19	1040101	1065572	0.0336933488550822	0.00307523395162876	178	65
SNCAIP	ENSG00000064692.18	5	122311691	122464219	0.653447989428435	0.580959223733431	178	65
DDX20	ENSG00000064703.11	1	111755538	111768016	0.395089666024953	0.259899498769314	178	65
BTBD1	ENSG00000064726.9	15	83016422	83067334	0.859310222664244	0.821411578619257	178	65
FAR2	ENSG00000064763.10	12	29149103	29335616	0.362073062274625	0.215986039907683	178	65
BCAS1	ENSG00000064787.13	20	53936777	54070594	0.169867869780782	0.0846408709722835	178	65
CHI3L2	ENSG00000064886.13	1	111200771	111243440	0.0565309071488867	0.0126437995756809	178	65
SBNO2	ENSG00000064932.15	19	1107636	1174283	0.374464261537777	0.218389137541169	178	65
PMS1	ENSG00000064933.17	2	189784085	189877629	0.643340147544968	0.565536657008129	178	65
HMG20B	ENSG00000064961.18	19	3572777	3579088	0.0611717918534559	0.0170618657912575	178	65
CALCRL	ENSG00000064989.12	2	187343129	187448460	0.521074127273659	0.402190991368161	178	65
TAF11	ENSG00000064995.16	6	34877778	34888089	0.00517779919797994	0.000967702738008202	178	65
ANKS1A	ENSG00000064999.13	6	34889265	35091413	0.166802165050627	0.113566002859481	178	65
AP3D1	ENSG00000065000.15	19	2100988	2164465	0.494260952602555	0.319901932595755	178	65
ZNF76	ENSG00000065029.14	6	35258982	35295985	0.773999722668608	0.733369275290972	178	65
SLC9A3R2	ENSG00000065054.13	16	2025356	2039026	0.729324901211277	0.628813085072332	178	65
NTHL1	ENSG00000065057.7	16	2039815	2047464	0.077413780469236	0.00846063976568763	178	65
UHRF1BP1	ENSG00000065060.16	6	34792015	34883138	0.0254676714535944	0.0041183901488212	178	65
GNAI3	ENSG00000065135.10	1	109548611	109618321	0.196039779111505	0.113058098883995	178	65
IPO5	ENSG00000065150.18	13	97953658	98024297	0.81915809418735	0.734269294355876	178	65
OAT	ENSG00000065154.11	10	124397303	124418976	0.00755663135086706	0.00162554926752636	178	65
WDR3	ENSG00000065183.15	1	117929720	117965096	0.377035028550336	0.255706804978449	178	65
PKN2	ENSG00000065243.19	1	88684222	88836255	0.0165872933966129	0.00416690888667624	178	65
WDR18	ENSG00000065268.10	19	984271	998438	0.034433327638212	0.0056428323353507	178	65
TRAM2	ENSG00000065308.4	6	52497402	52576915	0.156822465779501	0.0662486810086415	178	65
NTN1	ENSG00000065320.8	17	9021542	9244000	0.35011903159849	0.274742636235255	178	65
GLP2R	ENSG00000065325.12	17	9822206	9892102	0.920829182239888	0.893413843045475	178	65
DGKA	ENSG00000065357.19	12	55927614	55954027	0.950737398911532	0.915400099491334	178	65
ERBB3	ENSG00000065361.14	12	56079857	56103505	0.534673894275093	0.476973652105383	178	65
ANKRD44	ENSG00000065413.18	2	196967017	197311173	0.167717780849637	0.0452466582385629	178	65
KARS	ENSG00000065427.14	16	75627474	75647679	0.0253846652427915	0.0112356826115071	178	65
ADAT1	ENSG00000065457.10	16	75596981	75623300	0.336085556334534	0.248319455353689	178	65
PDIA5	ENSG00000065485.19	3	123067062	123162104	0.009116088244564	0.00185251732639179	178	65
TBC1D22B	ENSG00000065491.8	6	37257772	37332970	0.457692530830486	0.322418863326102	178	65
NDUFB4	ENSG00000065518.7	3	120596309	120602500	0.406672657583342	0.256520582168637	178	65
SPEN	ENSG00000065526.10	1	15847864	15940460	0.00666034923332405	0.000802965183839776	178	65
MYLK	ENSG00000065534.18	3	123610049	123884331	0.788436048365713	0.754160754684683	178	65
ZC3H15	ENSG00000065548.17	2	186486156	186509363	1	0.157492475706788	178	65
MAP2K4	ENSG00000065559.14	17	12020824	12143830	0.0667561151210806	0.0223920021423758	178	65
TMEM206	ENSG00000065600.12	1	212363931	212414901	0.098495045739724	0.0216409512146211	178	65
SLK	ENSG00000065613.13	10	103967201	104029233	0.678621973751793	0.605531983639208	178	65
CYB5R4	ENSG00000065615.13	6	83859643	83967424	0.763705786764602	0.725413272391219	178	65
COL17A1	ENSG00000065618.18	10	104031286	104086002	0.602905159054286	0.541204559953767	178	65
GSTO2	ENSG00000065621.14	10	104268873	104304945	0.39678439242278	0.30313489039659	178	65
SEC61A2	ENSG00000065665.20	10	12129637	12169721	0.444093304865782	0.345810085113419	178	65
PRKCQ	ENSG00000065675.14	10	6427143	6580301	0.797879900153115	0.722516964512103	178	65
TLE2	ENSG00000065717.14	19	2997638	3047635	0.589667149474741	0.516318918224336	178	65
ASB1	ENSG00000065802.11	2	238426742	238452250	0.671369424291326	0.607320527906989	178	65
FAM107B	ENSG00000065809.13	10	14518557	14774897	0.305246537675029	0.208209513444492	178	65
ME1	ENSG00000065833.8	6	83210389	83431071	0.0300580684740902	0.0100617922487788	178	65
TBC1D1	ENSG00000065882.15	4	37891087	38139175	0.135880381277631	0.00902981214667185	178	65
CDK13	ENSG00000065883.14	7	39950037	40097134	0.0583429804992629	0.0202794153824462	178	65
MTHFD2	ENSG00000065911.11	2	74198562	74216241	0.667510123581401	0.632914309383616	178	65
FOXJ2	ENSG00000065970.8	12	8032703	8055503	0.752148662262517	0.652539603705429	178	65
YBX1	ENSG00000065978.18	1	42682427	42702349	0.274032575402701	0.145621360009642	178	65
PDE4A	ENSG00000065989.15	19	10416773	10469631	0.36979728188031	0.32010184174724	178	65
PPP2R5A	ENSG00000066027.11	1	212285537	212361863	0.778945113320845	0.71751143021241	178	65
ELAVL1	ENSG00000066044.14	19	7958579	8005659	0.143854241145511	0.0845074485936174	178	65
TIE1	ENSG00000066056.13	1	43300993	43323108	0.0210645633248558	0.00861601573019154	178	65
DIP2B	ENSG00000066084.12	12	50505107	50748667	0.0597453361341616	0.037695012278764	178	65
SMARCD1	ENSG00000066117.14	12	50084972	50100712	0.120366744690419	0.0854560071226584	178	65
KDM4A	ENSG00000066135.12	1	43650158	43705515	0.662175275125531	0.604863734970587	178	65
NFYC	ENSG00000066136.20	1	40692067	40771603	0.916147394936527	0.900077047392022	178	65
ZMYND12	ENSG00000066185.12	1	42430329	42456116	0.0159188953920295	0.0002907418723773	178	65
SLC9A3	ENSG00000066230.10	5	474883	524332	0.36182493534201	0.245962598564509	178	65
NGEF	ENSG00000066248.14	2	232878709	233013272	0.358049377496062	0.16113573252018	178	65
CD84	ENSG00000066294.14	1	160541095	160579516	0.860899103710388	0.839860425699868	178	65
ELOVL1	ENSG00000066322.14	1	43363397	43368074	0.839297441097923	0.789210647794875	178	65
SPI1	ENSG00000066336.11	11	47354860	47378576	0.941172939820004	0.895983963622647	178	65
ZNRD1	ENSG00000066379.14	6	30061641	30064909	0.823898702466489	0.756817970684709	178	65
MPPED2	ENSG00000066382.16	11	30384493	30586872	0.633890079897932	0.591215541981367	178	65
CLDN18	ENSG00000066405.12	3	137998735	138033655	0.635706394941689	0.542637120593206	178	65
ZBTB11	ENSG00000066422.4	3	101648889	101672213	0.417152992237496	0.358158697810349	178	65
ATXN3	ENSG00000066427.21	14	92038652	92106621	0.0599578804653335	0.0258489694285009	178	65
GOLGA5	ENSG00000066455.12	14	92794231	92839963	0.69674862686105	0.674129385092765	178	65
FGFR2	ENSG00000066468.22	10	121478334	121598458	0.475688984303688	0.312323286292074	178	65
LRRC40	ENSG00000066557.5	1	70144805	70205620	0.29269496182694	0.203151658158423	178	65
ISOC1	ENSG00000066583.11	5	129094751	129114028	0.119019605128759	0.0634613140438327	178	65
EML1	ENSG00000066629.16	14	99737693	99942060	0.161802986731191	0.0640780780115908	178	65
TRMT11	ENSG00000066651.18	6	125986430	126039276	0.456256976093104	0.295188813359738	178	65
THUMPD1	ENSG00000066654.13	16	20702816	20742084	0.392840517385752	0.282047061136235	178	65
MSANTD3	ENSG00000066697.14	9	100427156	100451711	0.08676382637713	0.0532629566212048	178	65
KIF26A	ENSG00000066735.14	14	104138723	104180894	0.949861350803677	0.931091347478374	178	65
ATG2B	ENSG00000066739.11	14	96279202	96363451	0.185865570993098	0.064516260992589	178	65
ARFGEF1	ENSG00000066777.8	8	67173511	67343677	0.385707068149117	0.247715833111358	178	65
ACSM2B	ENSG00000066813.14	16	20536226	20576427	0.0978609055904442	0.0193888189921416	178	65
ZFAT	ENSG00000066827.15	8	134477788	134713049	0.744755760796262	0.675298170050223	178	65
MTFR1	ENSG00000066855.15	8	65644734	65771261	0.638930014800966	0.533775139586505	178	65
STAG3	ENSG00000066923.17	7	100177563	100220546	0.19881189805964	0.0814229000634476	178	65
FECH	ENSG00000066926.10	18	57548283	57586772	0.650055350619269	0.497416148444625	178	65
MYO9A	ENSG00000066933.15	15	71822456	72118577	0.801825660195306	0.711691171881835	178	65
PFKP	ENSG00000067057.16	10	3066333	3137712	0.833107509637351	0.76589089082163	178	65
IDI1	ENSG00000067064.10	10	1039908	1049170	0.29073243069065	0.159584814154197	178	65
SP100	ENSG00000067066.16	2	230415942	230544090	0.271698099187643	0.182773692319604	178	65
KLF6	ENSG00000067082.14	10	3775996	3785281	0.311454932173949	0.206987189005894	178	65
PLPP1	ENSG00000067113.16	5	55425863	55535050	0.917873533187225	0.886117867887764	178	65
NEO1	ENSG00000067141.16	15	73051710	73305206	0.293254131101455	0.223125038397832	178	65
TRAM1	ENSG00000067167.7	8	70573442	70608387	0.401602561749084	0.280411222706281	178	65
TNFRSF1A	ENSG00000067182.7	12	6328757	6342114	0.779216811920556	0.731056423637867	178	65
CACNB1	ENSG00000067191.15	17	39173563	39197703	0.90913440503781	0.898749126241713	178	65
EVI5	ENSG00000067208.14	1	92508696	92792404	0.93440664247043	0.908899176065941	178	65
STOML1	ENSG00000067221.13	15	73978923	73994622	0.682395474858662	0.590329786359511	178	65
PKM	ENSG00000067225.17	15	72199029	72231822	0.0718321560332897	0.0274190123328216	178	65
DHX29	ENSG00000067248.9	5	55256245	55307722	0.0184397032770818	0.00827572074146114	178	65
DNTTIP2	ENSG00000067334.13	1	93866283	93879918	0.213893204872852	0.104477783907239	178	65
METTL22	ENSG00000067365.14	16	8621683	8649654	0.09381186866773	0.0295925308506944	178	65
TP53BP1	ENSG00000067369.13	15	43403061	43510728	0.00828443897235288	0.000634756464533354	178	65
RRP15	ENSG00000067533.5	1	218285287	218337983	0.576245512720215	0.462910070586713	178	65
RHOA	ENSG00000067560.10	3	49359145	49412202	0.0359990798566277	7.47520486568995e-05	178	65
DHX8	ENSG00000067596.10	17	43483865	43544463	0.93168711671955	0.91717755533617	178	65
PRKCZ	ENSG00000067606.16	1	2050470	2175313	0.473803122332056	0.349884488349771	178	65
IARS2	ENSG00000067704.9	1	220094102	220148041	0.169531338459257	0.0679258645529202	178	65
SYT1	ENSG00000067715.13	12	78863993	79452008	0.79002769096224	0.721888043053364	178	65
NAV3	ENSG00000067798.14	12	77324641	78213008	0.433261433855489	0.353390669630885	178	65
ROGDI	ENSG00000067836.12	16	4796968	4802950	0.0566703576723611	0.00762024356818776	178	65
ROCK1	ENSG00000067900.7	18	20946906	21111851	0.770308178810309	0.105413097467904	178	65
CBFB	ENSG00000067955.13	16	67029116	67101058	0.0135235094253466	0.00715962803306401	178	65
HYAL2	ENSG00000068001.13	3	50317790	50322906	0.0556639605293636	0.00205120816248865	178	65
HDAC4	ENSG00000068024.16	2	239048168	239401011	0.137279623719023	0.0570341981776638	178	65
RASSF1	ENSG00000068028.17	3	50329782	50340936	0.00130838354098105	1.29815859711341e-05	178	65
FGFR3	ENSG00000068078.17	4	1793307	1808872	0.213459743509211	0.14160639865429	178	65
IFI35	ENSG00000068079.7	17	43006725	43014456	0.974663614582885	0.970746995975996	178	65
HEATR6	ENSG00000068097.14	17	60043194	60078931	0.461563533555149	0.253258424274148	178	65
COASY	ENSG00000068120.14	17	42561467	42566275	0.778465561395728	0.657987481866605	178	65
PLEKHH3	ENSG00000068137.14	17	42667914	42676994	0.239667826412365	0.156364815687615	178	65
MEF2A	ENSG00000068305.17	15	99565417	99715696	0.349711003154457	0.152228611230372	178	65
INPP5A	ENSG00000068383.18	10	132537820	132783178	0.599378224311911	0.521160489733868	178	65
PRR11	ENSG00000068489.12	17	59155499	59204705	0.716357742730479	0.580729253302495	178	65
REEP1	ENSG00000068615.17	2	86213993	86338083	0.000183099936411034	9.37441888234865e-07	178	65
ATP11A	ENSG00000068650.18	13	112690329	112887168	0.487423090914765	0.233314106803435	178	65
POLR1A	ENSG00000068654.15	2	86020216	86106155	0.40220775127455	0.197783969931493	178	65
LAPTM4A	ENSG00000068697.6	2	20032650	20052028	0.154625945506976	0.0818794850374864	178	65
TTC7A	ENSG00000068724.15	2	46916157	47076137	0.299232545249209	0.175752295001735	178	65
IP6K2	ENSG00000068745.14	3	48688003	48740353	0.259024049586002	0.157761738252942	178	65
SRBD1	ENSG00000068784.12	2	45388680	45612165	0.150510667140754	0.0776290633898593	178	65
KIF2A	ENSG00000068796.16	5	62306162	62386383	0.754763769349723	0.675809923293327	178	65
RASGRP2	ENSG00000068831.18	11	64726911	64745456	0.662396803813817	0.584497868035112	178	65
PSME4	ENSG00000068878.14	2	53864067	53970837	0.139380467076516	0.0880648402113556	178	65
IFT80	ENSG00000068885.14	3	160256986	160399273	0.440737225674209	0.340500508242153	178	65
SIRT2	ENSG00000068903.19	19	38878555	38899862	0.346723217949692	0.228565740411078	178	65
ERLEC1	ENSG00000068912.13	2	53787044	53818819	0.404424713563466	0.176992561269043	178	65
PPP2R5B	ENSG00000068971.13	11	64917553	64934470	0.750897633633474	0.71734686075946	178	65
PYGM	ENSG00000068976.13	11	64746389	64760297	0.319106933195659	0.24743477715913	178	65
PITX1	ENSG00000069011.15	5	135027735	135034520	0.0209927685893627	0.000399650010314009	178	65
MAST4	ENSG00000069020.18	5	66596361	67169595	0.802799926007066	0.777797455041566	178	65
ADGRF5	ENSG00000069122.18	6	46852512	46954943	0.0028153980060743	0.000956215619317532	178	65
NUP133	ENSG00000069248.11	1	229440260	229508341	0.197758423443633	0.118939775920777	178	65
NUCKS1	ENSG00000069275.12	1	205712819	205750276	0.200873418279054	0.145594135824227	178	65
VPS35	ENSG00000069329.16	16	46656132	46689194	0.00376051345348953	3.0191259641998e-06	178	65
DNAJA2	ENSG00000069345.11	16	46955362	46973788	0.933389996349416	0.0808105214839745	178	65
BCL3	ENSG00000069399.14	19	44747836	44760044	0.46462546322652	0.326357897149849	178	65
KCNAB2	ENSG00000069424.14	1	5991466	6101193	0.77431129291005	0.72246613565075	178	65
ABCC9	ENSG00000069431.11	12	21797401	21942529	0.96796124862784	0.960422229976593	178	65
GAL	ENSG00000069482.6	11	68683779	68691175	0.231338725637218	0.142487494224724	178	65
CLEC2D	ENSG00000069493.14	12	9664969	9699555	0.522243968937719	0.405108567103356	178	65
RORA	ENSG00000069667.15	15	60488284	61229319	0.534388917565986	0.4340359135944	178	65
DRD4	ENSG00000069696.6	11	637293	640706	0.413485449779042	0.239121334979511	178	65
TGFBR3	ENSG00000069702.10	1	91680343	91906335	0.0321160175302966	0.0066511436833939	178	65
KIAA1107	ENSG00000069712.12	1	92166985	92184723	0.023924542435665	0.0021522213893229	178	65
ATP1B3	ENSG00000069849.10	3	141876124	141926514	0.373488078141579	0.308504158145508	178	65
NEDD4	ENSG00000069869.15	15	55826922	55993746	0.953317454228422	0.934464017384527	178	65
PIGB	ENSG00000069943.9	15	55319162	55354978	0.409659305429605	0.299287801050712	178	65
MAPK6	ENSG00000069956.11	15	51952106	52067372	0.936443751618347	0.928881735753466	178	65
GNB5	ENSG00000069966.18	15	52115105	52191369	0.00811715857595693	0.000149824967778909	178	65
RAB27A	ENSG00000069974.15	15	55202966	55314160	0.368110764397671	0.199848399819861	178	65
HDHD5	ENSG00000069998.12	22	17137511	17165268	0.242202584661799	0.128403538358835	178	65
UFD1L	ENSG00000070010.18	22	19450106	19479215	0.37899185851261	0.248498943279489	178	65
LRP6	ENSG00000070018.8	12	12116025	12267012	0.126863306812566	0.0544495404893933	178	65
GUCY2C	ENSG00000070019.4	12	14612632	14696585	0.961693803958671	0.949151050702599	178	65
SCT	ENSG00000070031.3	11	626431	627143	0.152538905184882	0.0873173950518206	178	65
PHRF1	ENSG00000070047.11	11	576486	612222	0.625003543392362	0.567595059057979	178	65
IKBKAP	ENSG00000070061.14	9	108867517	108934116	0.075033360543226	0.0299735147558689	178	65
NUCB2	ENSG00000070081.15	11	17208153	17349974	0.997510640753577	0.996665466874548	178	65
PFN2	ENSG00000070087.13	3	149964904	150050728	0.151084802335693	0.0848405885192575	178	65
PTPN3	ENSG00000070159.13	9	109375466	109498313	0.401677021212625	0.316080252883527	178	65
SPTB	ENSG00000070182.19	14	64752211	64879883	0.133957754812128	0.0569068211751738	178	65
DAPP1	ENSG00000070190.12	4	99816833	99870154	0.00316031467786288	0.000165979149304718	178	65
SLC44A1	ENSG00000070214.15	9	105244622	105439171	0.698560857722181	0.62848776343653	178	65
TMEM260	ENSG00000070269.13	14	56488354	56650606	0.301571117478459	0.145235644260385	178	65
SMG6	ENSG00000070366.13	17	2065073	2303703	0.160872581371125	0.108717146540034	178	65
EXOC5	ENSG00000070367.15	14	57200507	57268908	0.0175644848596002	0.00864523090456138	178	65
CLTCL1	ENSG00000070371.15	22	19179473	19291716	0.436298504752466	0.32817703580918	178	65
FGF22	ENSG00000070388.11	19	639895	644371	0.663813702033628	0.542872331613869	178	65
FSTL3	ENSG00000070404.9	19	676365	683399	0.884614587054566	0.842757526400632	178	65
DGCR2	ENSG00000070413.19	22	19036282	19122454	0.000823303590677707	9.06837776275578e-05	178	65
RNF126	ENSG00000070423.17	19	647526	663277	0.878362918231447	0.858617533508155	178	65
MNT	ENSG00000070444.14	17	2384060	2401118	0.0482944559980399	0.0151530163201218	178	65
ZXDC	ENSG00000070476.14	3	126437601	126475919	0.604677812993977	0.441850378418685	178	65
JMJD6	ENSG00000070495.14	17	76712832	76726799	0.0236517176498217	0.00124329080942922	178	65
POLB	ENSG00000070501.11	8	42338454	42371808	0.486632701711824	0.359625970830916	178	65
ST6GALNAC1	ENSG00000070526.14	17	76624761	76643838	0.393693034205244	0.236105429310525	178	65
WIPI1	ENSG00000070540.12	17	68425930	68457513	0.865842175946549	0.850250392673344	178	65
FRMPD1	ENSG00000070601.9	9	37651000	37746904	0.878340727953698	0.848416089366485	178	65
GBA2	ENSG00000070610.14	9	35737005	35749228	0.154250227561508	0.0784788462251111	178	65
NDST1	ENSG00000070614.14	5	150485818	150558211	0.827121813510325	0.742424086976321	178	65
ASNS	ENSG00000070669.16	7	97852118	97872542	0.810126859452494	0.751287333123137	178	65
AP3M2	ENSG00000070718.11	8	42152946	42171673	0.0462811217742943	0.0201383001368584	178	65
ST6GALNAC2	ENSG00000070731.10	17	76572637	76586956	0.230944152381732	0.147791031018619	178	65
PABPC1	ENSG00000070756.15	8	100685816	100722809	0.0151496326093899	0.00112333214699345	178	65
TESK2	ENSG00000070759.16	1	45343976	45491166	0.0066496221444237	0.00140608675399631	178	65
CFAP20	ENSG00000070761.7	16	58113588	58129450	0.627264749302947	0.566254838490006	178	65
CSNK2A2	ENSG00000070770.8	16	58157907	58197920	0.853585978358288	0.811695871231485	178	65
PTPN21	ENSG00000070778.12	14	88465778	88554733	0.113005428312113	0.0370735662206332	178	65
EIF2B3	ENSG00000070785.16	1	44850522	44986722	0.731538548879511	0.672482456195669	178	65
CAMK2A	ENSG00000070808.15	5	150219491	150290291	0.0578459116377132	0.0335874626286728	178	65
TCOF1	ENSG00000070814.17	5	150357639	150400308	0.839665226142063	0.817864030747564	178	65
CDC42	ENSG00000070831.15	1	22052627	22092946	0.274304815352529	0.203495062632898	178	65
OSBPL3	ENSG00000070882.12	7	24796539	24981634	0.839088512324545	0.818863630657122	178	65
RAD18	ENSG00000070950.9	3	8775402	8963773	0.895414115017825	0.777594614925806	178	65
ATP2B1	ENSG00000070961.15	12	89588049	89708831	0.892930551825013	0.881244043144875	178	65
NCK2	ENSG00000071051.13	2	105744897	105894274	0.530594021342557	0.377133569198615	178	65
MAP4K4	ENSG00000071054.16	2	101696850	101894689	0.968775551248306	0.958054408301633	178	65
MGAT4A	ENSG00000071073.12	2	98619106	98731126	0.492117961041492	0.350817312457094	178	65
RPL31	ENSG00000071082.10	2	101002245	101024032	0.497544047555515	0.405602234120895	178	65
WDR1	ENSG00000071127.16	4	10074339	10116949	0.831659202589037	0.786240631329031	178	65
SNX13	ENSG00000071189.21	7	17790761	17940501	0.0324063483407579	0.0121326741169463	178	65
ARHGAP10	ENSG00000071205.11	4	147732063	148072780	0.0754531106947545	0.0381695485696998	178	65
RPS6KA2	ENSG00000071242.11	6	166409364	166906451	0.00304295503781966	0.000101552894439196	178	65
ING3	ENSG00000071243.15	7	120950749	120977216	0.0912263065265642	0.0514021228081771	178	65
VASH1	ENSG00000071246.10	14	76762189	76783015	0.644222529757959	0.577474078802548	178	65
LMCD1	ENSG00000071282.11	3	8501707	8574673	0.729702595158523	0.666227888824021	178	65
WBSCR22	ENSG00000071462.11	7	73683568	73705149	0.339298796081955	0.266712326131203	178	65
SEL1L	ENSG00000071537.13	14	81471549	81533861	0.205260799783834	0.138174307375261	178	65
TRIP13	ENSG00000071539.13	5	892825	919357	0.518021901216767	0.443638034531284	178	65
TCF3	ENSG00000071564.14	19	1609290	1652605	0.201970073623424	0.126334812392267	178	65
TRIB2	ENSG00000071575.11	2	12716889	12742734	0.420183674450194	0.27124993321729	178	65
DAZAP1	ENSG00000071626.16	19	1407569	1435687	0.486209187935615	0.299908193640792	178	65
MBD3	ENSG00000071655.17	19	1573596	1592801	0.954277354211501	0.940451705837666	178	65
HLTF	ENSG00000071794.15	3	149030127	149086554	0.0579331247782964	0.0194298713640544	178	65
CPSF1	ENSG00000071894.16	8	144393243	144409349	0.094745447535021	0.00453941975828919	178	65
CYBRD1	ENSG00000071967.11	2	171522247	171558133	0.0266025007256439	0.00190246399705692	178	65
CDH19	ENSG00000071991.8	18	66501083	66604138	0.321511222454379	0.187064325164732	178	65
PDCD2	ENSG00000071994.10	6	170575295	170584692	0.0156614649444803	0.00267717173083061	178	65
RDH11	ENSG00000072042.12	14	67676801	67695814	0.308087020666674	0.252291658632703	178	65
PRKACA	ENSG00000072062.13	19	14091688	14118084	0.885437783173664	0.846063215652104	178	65
ADGRL1	ENSG00000072071.16	19	14147743	14206187	0.169613366897789	0.077229090245747	178	65
ACTN1	ENSG00000072110.13	14	68874143	68979440	0.090157621095436	0.0336571418620674	178	65
ZFYVE26	ENSG00000072121.15	14	67746520	67816589	0.381643902095565	0.334374390361309	178	65
EPN2	ENSG00000072134.15	17	19215615	19336715	0.968130457733166	0.960328044836143	178	65
PTPN18	ENSG00000072135.12	2	130356007	130375409	0.470806167402693	0.425595011104361	178	65
LIMS2	ENSG00000072163.19	2	127638381	127681786	0.0510043732898894	0.0127250167646108	178	65
SPEG	ENSG00000072195.14	2	219434846	219498287	0.034865984169077	0.0104602042770783	178	65
LNX1	ENSG00000072201.13	4	53459301	53701405	0.0080647659754794	0.000504721677972591	178	65
ALDH3A2	ENSG00000072210.18	17	19648136	19677598	0.373614921508334	0.325792467562336	178	65
TFRC	ENSG00000072274.12	3	196027183	196082189	0.604962393410347	0.573707941483666	178	65
SREBF1	ENSG00000072310.16	17	17811454	17837002	0.866485787618107	0.849488907902978	178	65
AFF4	ENSG00000072364.12	5	132875379	132963634	0.797573768494117	0.741189003851021	178	65
UBE2D1	ENSG00000072401.14	10	58334975	58370753	0.385471663365662	0.28229376018137	178	65
MPP5	ENSG00000072415.8	14	67241109	67335819	0.191095866405653	0.110670789988378	178	65
RHOBTB1	ENSG00000072422.16	10	60869438	61001440	0.89242779515404	0.865882909411304	178	65
MARK2	ENSG00000072518.20	11	63838928	63911019	0.022483426847097	0.00823798139942413	178	65
HMMR	ENSG00000072571.19	5	163460203	163491945	0.828674494014152	0.799175415796352	178	65
CHFR	ENSG00000072609.17	12	132832357	132909186	0.0851077301425549	0.00822262370620706	178	65
TRHDE	ENSG00000072657.8	12	72087266	72670757	0.178906224643654	0.0200206342420712	178	65
P4HA2	ENSG00000072682.18	5	132191838	132295315	0.00178131427875742	2.17878703068374e-05	178	65
FCGR2B	ENSG00000072694.20	1	161663147	161678654	0.0684671652103613	0.00792960863023803	178	65
NFATC3	ENSG00000072736.18	16	68084751	68221284	0.356891408185968	0.000465086704023462	178	65
TRNT1	ENSG00000072756.16	3	3126916	3149233	0.085777297400923	0.0122842872555147	178	65
ACADVL	ENSG00000072778.19	17	7217716	7225273	0.390959472455579	0.280199755963573	178	65
STK10	ENSG00000072786.12	5	172042073	172188386	0.923342771025386	0.900680687696308	178	65
FBXW11	ENSG00000072803.17	5	171861549	172006873	0.911208476519225	0.890817894532219	178	65
ACAP1	ENSG00000072818.11	17	7336529	7351478	0.00425847648972825	0.000841366645834249	178	65
CRMP1	ENSG00000072832.14	4	5748084	5893058	0.594901423965512	0.516079504849319	178	65
EVC	ENSG00000072840.12	4	5711197	5814305	0.383460455299184	0.305224893171631	178	65
DERL2	ENSG00000072849.10	17	5471251	5486811	0.728729923361399	0.669526182235468	178	65
SIDT1	ENSG00000072858.10	3	113532296	113629578	0.00441045713472662	2.88071075766549e-05	178	65
NDE1	ENSG00000072864.14	16	15643267	15726353	0.473954140138649	0.408412590616405	178	65
MRVI1	ENSG00000072952.18	11	10573091	10693988	0.138250975797	0.0624001322050594	178	65
TMEM38A	ENSG00000072954.6	19	16661127	16690029	0.620806972283869	0.534873505637935	178	65
AP1M1	ENSG00000072958.8	19	16197578	16245907	0.261032879561034	0.177054774284634	178	65
PVR	ENSG00000073008.14	19	44643798	44663583	0.562589422271292	0.502715536850339	178	65
XRCC1	ENSG00000073050.11	19	43543040	43580473	0.0419269042860782	0.00668491210288167	178	65
SCARB1	ENSG00000073060.15	12	124776856	124882668	0.859519902159094	0.812464353666396	178	65
CYP2W1	ENSG00000073067.13	7	983199	989640	0.756745633702599	0.693617514432675	178	65
MCM2	ENSG00000073111.13	3	127598252	127622436	0.177251630169296	0.0655155807478432	178	65
MOV10L1	ENSG00000073146.15	22	50089879	50161690	0.20208643269269	0.106721440698065	178	65
PANX2	ENSG00000073150.13	22	50170731	50180294	0.282233806332553	0.189452110748291	178	65
SELENOO	ENSG00000073169.13	22	50200979	50217616	0.117607756287021	0.049410761046688	178	65
ALPK1	ENSG00000073331.17	4	112285509	112442606	0.75339603703117	0.673745630405734	178	65
LLGL2	ENSG00000073350.13	17	75525080	75575208	0.610344157106208	0.50307542600294	178	65
PDE8A	ENSG00000073417.14	15	84980440	85139145	0.745523359780104	0.713950532214018	178	65
NLE1	ENSG00000073536.17	17	35128753	35142315	0.343571001778542	0.253958367693296	178	65
SDHA	ENSG00000073578.16	5	218241	256700	0.0195020156081802	0.00215959096276207	178	65
SMARCE1	ENSG00000073584.18	17	40624962	40648299	0.0364076861053414	0.0180034818342371	178	65
GSDMB	ENSG00000073605.18	17	39904595	39918650	0.667333095544742	0.634330330138827	178	65
KDM5A	ENSG00000073614.12	12	280129	389272	0.514737062543765	0.394083616790269	178	65
ADAM11	ENSG00000073670.13	17	44759031	44781846	0.595996251412115	0.480589623576373	178	65
PPP2R3A	ENSG00000073711.10	3	135965673	136147891	0.176830039333275	0.126709737377294	178	65
FERMT2	ENSG00000073712.14	14	52857268	52952435	0.076643991504122	0.0372166989079434	178	65
DHRS9	ENSG00000073737.16	2	169064789	169096167	0.111641881546222	0.0443006957219888	178	65
PTGS2	ENSG00000073756.11	1	186671791	186680427	0.373875546505671	0.239829652479998	178	65
IGF2BP2	ENSG00000073792.15	3	185643739	185825056	0.855845604431443	0.805797603787151	178	65
MAP3K13	ENSG00000073803.13	3	185282941	185489097	0.0238546528951568	0.00223640687844135	178	65
ST6GAL1	ENSG00000073849.14	3	186930485	187078553	0.090164731151554	0.0254166498289842	178	65
TBX21	ENSG00000073861.2	17	47733244	47746119	0.0169098598697608	0.000543898871406687	178	65
FRY	ENSG00000073910.19	13	32031300	32299122	0.93287948740809	0.907187562287794	178	65
PICALM	ENSG00000073921.17	11	85957684	86069882	0.560905928023644	0.500072250488247	178	65
NSF	ENSG00000073969.18	17	46590669	46757464	0.149710879551934	0.0526258811916829	178	65
GLI2	ENSG00000074047.21	2	120735623	120992653	0.176463711418313	0.104452874939675	178	65
CLASP1	ENSG00000074054.17	2	121337776	121649587	0.120374745270672	0.0460685392464909	178	65
MRPS34	ENSG00000074071.14	16	1771890	1773155	0.190409387193045	0.0633856878476969	178	65
NOTCH3	ENSG00000074181.8	19	15159038	15200981	0.239164367441703	0.144360134655807	178	65
CLNS1A	ENSG00000074201.8	11	77514936	77637805	0.676095317713331	0.5453979283453	178	65
TEAD2	ENSG00000074219.13	19	49340861	49362457	0.77815781759784	0.707556957111878	178	65
EED	ENSG00000074266.19	11	86244544	86278813	0.460592019164353	0.382283438591829	178	65
CDHR2	ENSG00000074276.10	5	176542511	176595801	0.330526043904879	0.203240043749731	178	65
SNCB	ENSG00000074317.10	5	176620084	176630556	0.678739709246471	0.583986356571159	178	65
TSG101	ENSG00000074319.12	11	18468336	18527232	0.50165492756416	0.40220873320395	178	65
NCBP3	ENSG00000074356.16	17	3802165	3846251	0.927062862953655	0.895091665503148	178	65
ATP2A3	ENSG00000074370.17	17	3923870	3964464	0.187081885154726	0.0450686076039368	178	65
CA12	ENSG00000074410.13	15	63321378	63382161	0.87588971819989	0.859744508360434	178	65
MGLL	ENSG00000074416.13	3	127689062	127823250	0.719066396150144	0.63753359104854	178	65
NTN4	ENSG00000074527.11	12	95657807	95791152	0.905652300280779	0.86807186499407	178	65
BCS1L	ENSG00000074582.12	2	218658898	218663443	0.325661535073381	0.210386658951842	178	65
NUAK1	ENSG00000074590.13	12	106063340	106140033	0.978803822356184	0.96352760420321	178	65
DPP8	ENSG00000074603.18	15	65442463	65517704	0.613318615161961	0.570707460182864	178	65
SLC24A1	ENSG00000074621.13	15	65611378	65656260	0.0188756581347068	0.00380676336023288	178	65
ZNF532	ENSG00000074657.13	18	58862600	58986480	0.156844271311561	0.102302578762745	178	65
SCARF1	ENSG00000074660.15	17	1633858	1645747	0.569346612836701	0.467472083380422	178	65
LMAN1	ENSG00000074695.5	18	59327823	59359962	0.235138332054909	0.145314860960214	178	65
HACD3	ENSG00000074696.12	15	65530418	65578352	0.140495882705034	0.0808829626539898	178	65
IPCEF1	ENSG00000074706.13	6	154154496	154356792	0.0054650067406038	0.00157255342224401	178	65
ZZEF1	ENSG00000074755.14	17	4004445	4143020	0.682053029799376	0.601151758195679	178	65
ENO1	ENSG00000074800.13	1	8861002	8879249	0.179183921848992	0.0606514742018869	178	65
MYDGF	ENSG00000074842.7	19	4657545	4670370	0.629227045833355	0.491984826828407	178	65
ANO8	ENSG00000074855.10	19	17323302	17334829	0.0537113554862572	0.0101336958866125	178	65
TUBE1	ENSG00000074935.13	6	112070970	112087513	0.27891176992845	0.146329938107447	178	65
ARHGEF10L	ENSG00000074964.16	1	17539835	17697869	0.870032616446663	0.83431462600733	178	65
TXK	ENSG00000074966.10	4	48066393	48134256	0.0693825820311672	0.0355663420944452	178	65
TACR2	ENSG00000075073.14	10	69403903	69416867	0.0789181069890363	0.0256150359940118	178	65
ACTR6	ENSG00000075089.9	12	100199122	100241865	0.978619975431338	0.968447828509293	178	65
TIPIN	ENSG00000075131.9	15	66336206	66386746	0.112791088846231	0.0412819245884211	178	65
SRI	ENSG00000075142.13	7	88205118	88226993	0.786224880974036	0.720175998359517	178	65
EIF4G3	ENSG00000075151.20	1	20806292	21176888	0.269189433879841	0.14599846214858	178	65
NUP37	ENSG00000075188.8	12	102073103	102120124	0.687803618213949	0.628044696688896	178	65
SEMA3A	ENSG00000075213.10	7	83955777	84492724	0.170360301419071	0.106624791860168	178	65
GTSE1	ENSG00000075218.18	22	46296741	46330810	0.0560031435236965	0.0116014383611544	178	65
SEMA3C	ENSG00000075223.13	7	80742538	80922359	0.153212678978936	0.0971280355030887	178	65
TTC38	ENSG00000075234.16	22	46267961	46294008	0.517869444653197	0.36048181444384	178	65
ACAT1	ENSG00000075239.13	11	108121751	108147776	0.487151665489133	0.330112833822383	178	65
GRAMD4	ENSG00000075240.16	22	46576012	46679790	0.0293850280034685	0.0084066620630738	178	65
CELSR1	ENSG00000075275.16	22	46360834	46537170	0.719103320875201	0.615266440317901	178	65
ZNF638	ENSG00000075292.18	2	71276561	71435069	0.168254326217438	0.0834214052867538	178	65
SLC25A40	ENSG00000075303.12	7	87833568	87876215	0.182148598548844	0.0654752217227976	178	65
TIMM21	ENSG00000075336.11	18	74148511	74160530	0.968563329596496	0.965909346599999	178	65
RASAL2	ENSG00000075391.16	1	178094141	178484147	0.721941168689675	0.648074040077388	178	65
VPS9D1	ENSG00000075399.13	16	89707134	89720984	0.656314606959902	0.524438138748141	178	65
ZNF37A	ENSG00000075407.18	10	38094334	38150293	0.368272081829454	0.150768080064045	178	65
MARK3	ENSG00000075413.17	14	103385392	103503831	0.264853954063718	0.144743114925603	178	65
SLC25A3	ENSG00000075415.12	12	98593591	98606379	0.677765957661402	0.61120748805741	178	65
FNDC3B	ENSG00000075420.12	3	172039628	172401665	0.411641693549468	0.36472263835874	178	65
FOSL2	ENSG00000075426.11	2	28392448	28417312	0.799206714485995	0.745833376510139	178	65
FRYL	ENSG00000075539.13	4	48497361	48780322	0.60860187912593	0.498254569760702	178	65
TMEM131	ENSG00000075568.16	2	97756340	97995891	0.767394938214701	0.720427202417632	178	65
FSCN1	ENSG00000075618.17	7	5592823	5606655	0.455441906132876	0.31078511077492	178	65
ACTB	ENSG00000075624.13	7	5527151	5563784	0.140059345769211	0.0572223234380591	178	65
MOCOS	ENSG00000075643.5	18	36187519	36272157	0.309534683890315	0.232820774496265	178	65
PLD1	ENSG00000075651.15	3	171600405	171810950	0.393748960121066	0.256716171142	178	65
WDR62	ENSG00000075702.16	19	36054881	36105106	0.145126031768125	0.0332149573537059	178	65
DLG1	ENSG00000075711.20	3	197042560	197299300	0.632485761768878	0.542277300210765	178	65
RAB7A	ENSG00000075785.12	3	128726122	128814796	0.456687235657198	0.321251433046074	178	65
BCAP29	ENSG00000075790.10	7	107580058	107623317	0.312259115706775	0.214256386251007	178	65
SEC31B	ENSG00000075826.16	10	100486642	100519864	0.069920498178638	0.00712830451829889	178	65
SART3	ENSG00000075856.11	12	108522580	108561400	0.984878821220481	0.981793141396005	178	65
ARHGAP15	ENSG00000075884.13	2	143091362	143768352	0.870824192511868	0.819359154778297	178	65
TUBA3D	ENSG00000075886.10	2	131476093	131482934	0.181682414136809	0.132567807874677	178	65
EXOSC7	ENSG00000075914.12	3	44975241	45012668	0.188243176511074	0.112948899408568	178	65
KIFAP3	ENSG00000075945.12	1	169921326	170085208	0.88381282561236	0.800880055385873	178	65
MKRN2	ENSG00000075975.15	3	12557014	12583600	0.0163688984792342	0.00211335718304148	178	65
MCM6	ENSG00000076003.4	2	135839626	135876426	0.504694848904937	0.418950499897405	178	65
REXO2	ENSG00000076043.9	11	114439386	114450279	0.850941171156102	0.807445726879594	178	65
RBM7	ENSG00000076053.10	11	114400512	114414203	0.457963681797421	0.34291615511673	178	65
RBMS2	ENSG00000076067.12	12	56521929	56595595	0.369150304177775	0.174432418741834	178	65
BAZ2A	ENSG00000076108.11	12	56596197	56636816	0.875353777884512	0.844625330288411	178	65
PTPN23	ENSG00000076201.14	3	47381011	47413441	1	0.240456842872598	178	65
MLH1	ENSG00000076242.14	3	36993332	37050918	0.635068101270489	0.55852754254778	178	65
UNG	ENSG00000076248.10	12	109097574	109110992	0.499221758546584	0.390413463589805	178	65
FMO4	ENSG00000076258.9	1	171314208	171342084	0.783738142691073	0.729880946509991	178	65
KLHL20	ENSG00000076321.10	1	173714941	173786702	0.193537082495043	0.00126989945492311	178	65
RGS11	ENSG00000076344.15	16	268301	275940	0.047597239939681	0.0207041684634655	178	65
SLC46A1	ENSG00000076351.12	17	28394756	28407197	0.171134261619798	0.0569014316850645	178	65
PLXNA2	ENSG00000076356.6	1	208022242	208244320	0.533124149036783	0.370251919559487	178	65
SPAG5	ENSG00000076382.16	17	28577574	28598635	0.936242695847909	0.917390791774066	178	65
ANKRD13A	ENSG00000076513.16	12	109999186	110039763	0.0055333333564556	0.000139138121445596	178	65
TPD52	ENSG00000076554.15	8	80034745	80231232	0.66954797524274	0.621328124374295	178	65
ACACB	ENSG00000076555.15	12	109116595	109268226	0.557424230118238	0.485952405516461	178	65
TRAF4	ENSG00000076604.14	17	28743984	28750958	0.241987869064671	0.0871505438838127	178	65
PAG1	ENSG00000076641.4	8	80967810	81112068	0.389624463879579	0.304403031730649	178	65
GPATCH1	ENSG00000076650.6	19	33080880	33130542	0.284342724808778	0.108672396920305	178	65
ICAM3	ENSG00000076662.9	19	10338682	10339823	0.721491325439555	0.635678366968459	178	65
NT5C2	ENSG00000076685.18	10	103090611	103193306	0.908306551354862	0.893796260342953	178	65
MCAM	ENSG00000076706.16	11	119308529	119321521	0.530662794815443	0.40800088848423	178	65
CAMSAP3	ENSG00000076826.9	19	7595902	7618304	0.717957765229404	0.669746144184331	178	65
RAP1GAP	ENSG00000076864.19	1	21596215	21669363	0.502820142597683	0.365039982913091	178	65
XAB2	ENSG00000076924.11	19	7619525	7629565	0.269321955507128	0.149693486646278	178	65
ARHGEF1	ENSG00000076928.17	19	41883161	41930150	0.079161975734922	0.0287561159085595	178	65
STXBP2	ENSG00000076944.15	19	7636991	7647873	0.442264965967188	0.30058507090558	178	65
MAP2K7	ENSG00000076984.17	19	7903843	7914478	0.417031362911921	0.228923103492923	178	65
NMRK2	ENSG00000077009.13	19	3933103	3942416	0.809506019735282	0.736960259890577	178	65
DGKD	ENSG00000077044.10	2	233354507	233472104	0.397310082825352	0.344308592234733	178	65
CTTNBP2	ENSG00000077063.10	7	117710702	117874139	0.125781068037564	0.0851869722440257	178	65
RARB	ENSG00000077092.18	3	25174332	25597904	0.74969905729417	0.684881600479375	178	65
TOP2B	ENSG00000077097.15	3	25597933	25664499	0.870048926323523	0.804499106388242	178	65
TM9SF3	ENSG00000077147.14	10	96518109	96587452	0.79883947632576	0.727632513296831	178	65
NFKB2	ENSG00000077150.18	10	102394110	102402529	0.524705326817055	0.291328487305161	178	65
UBE2T	ENSG00000077152.9	1	202331657	202341980	0.828683854359852	0.776133304004912	178	65
PPP1R12B	ENSG00000077157.21	1	202348699	202590595	0.0112277839982088	0.000350896941030637	178	65
DNAJC10	ENSG00000077232.17	2	182716041	182794464	0.763693752320061	0.713255755365381	178	65
GTF3C1	ENSG00000077235.17	16	27459555	27549913	0.115288326878303	0.0536585712596966	178	65
IL4R	ENSG00000077238.13	16	27314102	27364778	0.815093964646114	0.76825250624991	178	65
USP33	ENSG00000077254.14	1	77695987	77759852	0.0916451654698798	0.0262940580484668	178	65
SNRPA	ENSG00000077312.8	19	40750637	40765389	0.662618126076844	0.549629841285758	178	65
EXOSC5	ENSG00000077348.8	19	41386374	41397459	0.391064224928102	0.283918573390782	178	65
DYNC1I2	ENSG00000077380.15	2	171687409	171748420	0.311105741450385	0.246997754994879	178	65
APBB1IP	ENSG00000077420.15	10	26438203	26567803	0.0570585562315459	0.0152315699650478	178	65
LRCH4	ENSG00000077454.15	7	100574011	100586153	0.223926115484816	0.177536836189035	178	65
FAM76B	ENSG00000077458.12	11	95768942	95790409	0.866971605560182	0.812482086334651	178	65
SIRT6	ENSG00000077463.14	19	4174109	4182604	0.428208856512636	0.339472140356301	178	65
POLD3	ENSG00000077514.8	11	74592530	74669117	0.642134589053463	0.58191776781689	178	65
ACTN2	ENSG00000077522.12	1	236686454	236764631	0.0337589587039712	0.00773270135653767	178	65
CAPZB	ENSG00000077549.17	1	19338776	19485539	0.246869471560439	0.176030646134002	178	65
GPR137B	ENSG00000077585.13	1	236142505	236221865	0.492192913051549	0.413934945517274	178	65
NAALAD2	ENSG00000077616.10	11	90131515	90192894	0.944725361751473	0.929157348350058	178	65
JADE1	ENSG00000077684.15	4	128809623	128875224	0.249505358062689	0.18781694944035	178	65
FGFR1	ENSG00000077782.19	8	38411138	38468834	0.795218420223389	0.718568378972004	178	65
FBLN1	ENSG00000077942.18	22	45502238	45601135	0.866794720519782	0.805313331931905	178	65
ITGA8	ENSG00000077943.7	10	15513949	15720125	0.42541281116789	0.335023431266613	178	65
CST7	ENSG00000077984.5	20	24949230	24959928	0.505752658654021	0.366394143120379	178	65
MAP2	ENSG00000078018.19	2	209424058	209734118	0.370670630682679	0.316689341359109	178	65
PIAS2	ENSG00000078043.15	18	46803224	46920148	0.951866142690498	0.935009253643281	178	65
AMPH	ENSG00000078053.16	7	38383704	38631567	0.189628578549409	0.13113841383565	178	65
MCCC1	ENSG00000078070.12	3	183015218	183116075	0.0345323362405576	0.00491068181936056	178	65
LAMP3	ENSG00000078081.7	3	183122213	183163839	0.737662955827455	0.663541549003593	178	65
FAP	ENSG00000078098.13	2	162173723	162245151	0.554240360752758	0.463747885472439	178	65
NEBL	ENSG00000078114.18	10	20779973	21174187	0.468355311625433	0.257169291102201	178	65
ACER3	ENSG00000078124.11	11	76860867	77026797	0.322114205329942	0.217418842347472	178	65
UBE2K	ENSG00000078140.13	4	39698044	39782792	0.318216411950803	0.21876425494347	178	65
PIK3C3	ENSG00000078142.12	18	41955206	42087830	0.225060673506179	0.143331740542442	178	65
N4BP2	ENSG00000078177.13	4	40056826	40158252	0.565882790467439	0.515126632153108	178	65
TIGAR	ENSG00000078237.6	12	4307763	4354593	0.613551988652701	0.523773150392987	178	65
TULP3	ENSG00000078246.16	12	2890887	2941140	0.568813309755996	0.486466867341281	178	65
SYNJ2	ENSG00000078269.14	6	157981887	158099176	0.0273600738742349	0.00805324422314314	178	65
PPP2R5C	ENSG00000078304.19	14	101761798	101927989	0.104288480670393	0.0422492525764973	178	65
GNB1	ENSG00000078369.17	1	1785285	1891117	0.848068909573259	0.812141747099369	178	65
EDN1	ENSG00000078401.6	6	12290363	12297194	0.41950082163224	0.299879148561998	178	65
MLLT10	ENSG00000078403.16	10	21524675	21743630	0.383724788715143	0.246936581400742	178	65
ZCWPW1	ENSG00000078487.17	7	100400853	100428792	0.709065195185846	0.666030311754561	178	65
ADCYAP1R1	ENSG00000078549.14	7	31052461	31111479	0.216101240871157	0.135430379523052	178	65
NRDC	ENSG00000078618.21	1	51789191	51878937	0.283923186358342	0.164516789164761	178	65
VDAC3	ENSG00000078668.13	8	42391624	42405897	0.220707523005852	0.104196259278251	178	65
PCM1	ENSG00000078674.17	8	17922840	18029944	0.537604497424621	0.416193253254286	178	65
TNRC6C	ENSG00000078687.17	17	77959240	78108835	0.12691494052334	0.0536766626073572	178	65
CBFA2T2	ENSG00000078699.21	20	33490075	33650036	0.991900022345015	0.990008183461748	178	65
ITCH	ENSG00000078747.14	20	34363235	34511393	0.00384712202554436	5.09843845806582e-05	178	65
TP53INP2	ENSG00000078804.12	20	34704290	34713439	0.317187250508467	0.0220975009439227	178	65
SDF4	ENSG00000078808.16	1	1216908	1232031	0.121661962080398	0.0348275554806983	178	65
MYH7B	ENSG00000078814.15	20	34975403	35002403	0.795721796343928	0.276897566006424	178	65
BPIFB2	ENSG00000078898.6	20	33007600	33023709	0.0339574633982397	0.00106733999519305	178	65
TP73	ENSG00000078900.14	1	3652520	3735600	0.0254946954166317	0.00974347700768739	178	65
TOLLIP	ENSG00000078902.15	11	1274371	1309654	0.0182989432056092	0.00184101313285337	178	65
UBE2D4	ENSG00000078967.12	7	43926438	43956136	0.38505964198465	0.264748807746488	178	65
RUNX1T1	ENSG00000079102.16	8	91954967	92103286	0.186716877046626	0.123594888188995	178	65
THOC1	ENSG00000079134.11	18	214630	268050	0.85253981721136	0.80950239751175	178	65
FKBP7	ENSG00000079150.17	2	178463664	178478600	0.294658777493902	0.204390956456652	178	65
OSBPL6	ENSG00000079156.16	2	178194481	178402891	0.96408175234257	0.954112051277435	178	65
SLC1A3	ENSG00000079215.13	5	36606355	36688334	0.913809460038136	0.898788371855985	178	65
XRCC5	ENSG00000079246.15	2	216107464	216206303	0.707655939575254	0.615583157968702	178	65
LXN	ENSG00000079257.7	3	158645822	158672693	0.346342719778734	0.254129225794841	178	65
SP140	ENSG00000079263.18	2	230203624	230313215	0.0877450342248988	0.038127986436926	178	65
MKNK1	ENSG00000079277.19	1	46557408	46604294	0.129843868665091	0.0585267396831575	178	65
TNS1	ENSG00000079308.16	2	217799789	218002995	0.446162974237928	0.270250843683297	178	65
REXO1	ENSG00000079313.13	19	1815246	1848463	0.441547437604121	0.337586482195503	178	65
SAR1A	ENSG00000079332.14	10	70147289	70170523	0.980496530724586	0.975614498323118	178	65
CDC14A	ENSG00000079335.18	1	100351734	100520277	0.0995484251560356	0.0267970863601612	178	65
RAPGEF3	ENSG00000079337.15	12	47734367	47771040	0.813218692829767	0.748987041113937	178	65
CEACAM1	ENSG00000079385.21	19	42507304	42561234	0.259776603283367	0.105478231425218	178	65
SENP1	ENSG00000079387.13	12	48042898	48105834	0.731102759886178	0.628165356310316	178	65
CIC	ENSG00000079432.7	19	42268537	42295797	0.631378086784716	0.603575248804379	178	65
LIPE	ENSG00000079435.9	19	42401507	42427426	0.954320360731142	0.948396732195461	178	65
FDFT1	ENSG00000079459.12	8	11795573	11839309	0.8913810517447	0.828326922084561	178	65
PAFAH1B3	ENSG00000079462.7	19	42297033	42303546	0.00229305300535592	6.69404440704974e-05	178	65
AFM	ENSG00000079557.4	4	73481683	73504001	0.832878683558296	0.819495023497345	178	65
KIF22	ENSG00000079616.12	16	29790719	29805385	0.641783321029352	0.517147335137794	178	65
SCGN	ENSG00000079689.13	6	25652201	25701783	0.070976638155406	0.0167627428285549	178	65
CARMIL1	ENSG00000079691.17	6	25279078	25620530	0.0239039722363321	0.00685529304098729	178	65
PGM1	ENSG00000079739.15	1	63593276	63660245	0.429585550823366	0.268903478401422	178	65
DDX1	ENSG00000079785.14	2	15591178	15631111	0.152409757713826	0.0509650553634451	178	65
DNM2	ENSG00000079805.16	19	10718079	10833488	0.130255147643537	0.0733503470980005	178	65
EPB41L2	ENSG00000079819.18	6	130839347	131063322	0.0391015016008777	0.00845498726662479	178	65
MOXD1	ENSG00000079931.14	6	132296055	132401545	0.421492679246412	0.223485519217554	178	65
STX7	ENSG00000079950.13	6	132445867	132513198	0.689123751677066	0.611891725166769	178	65
RABL2B	ENSG00000079974.17	22	50767501	50783663	0.0173343111987847	0.00365089175369723	178	65
KEAP1	ENSG00000079999.13	19	10486120	10503741	0.583383028791877	0.457470460421712	178	65
DDX43	ENSG00000080007.7	6	73395134	73417569	0.00484778061224335	0.00096549057762855	178	65
PTPRH	ENSG00000080031.9	19	55181248	55209506	0.918691312992256	0.898738717599098	178	65
DCT	ENSG00000080166.15	13	94436808	94479682	0.0918044001141019	0.0328267881844725	178	65
SLC35C2	ENSG00000080189.14	20	46345980	46364458	0.0330659749389443	0.00691489916328809	178	65
CRYBG3	ENSG00000080200.9	3	97822040	97941306	0.0385775897328709	0.0102841103384767	178	65
SCTR	ENSG00000080293.9	2	119439843	119525301	0.245362029145072	0.147797446608613	178	65
RFX3	ENSG00000080298.15	9	3218297	3526004	0.666985738699549	0.545011986876015	178	65
RIF1	ENSG00000080345.17	2	151409883	151508004	0.617368757115764	0.576763349985365	178	65
RAB21	ENSG00000080371.5	12	71754874	71800285	0.446524487959351	0.325216548648138	178	65
SLC4A4	ENSG00000080493.15	4	71186757	71572087	0.985120829804545	0.983519937486849	178	65
SMARCA2	ENSG00000080503.22	9	1980290	2193624	0.425579560892154	0.246360840509416	178	65
SESN1	ENSG00000080546.13	6	108986437	109094819	0.831029022818065	0.780872349509798	178	65
COL5A3	ENSG00000080573.6	19	9959561	10010471	0.0761954901489542	0.0192526241704314	178	65
SRCAP	ENSG00000080603.16	16	30699141	30741409	0.538688920511377	0.468109215329637	178	65
PUM3	ENSG00000080608.9	9	2720469	2844241	0.220918649832161	0.127581717515159	178	65
CPB2	ENSG00000080618.13	13	46053186	46105076	0.760175807973185	0.719614646817276	178	65
KCNN2	ENSG00000080709.14	5	114360945	114496500	0.714730478567126	0.679269050779932	178	65
CNOT4	ENSG00000080802.18	7	135361795	135510127	0.935216857608524	0.913416884589995	178	65
PSEN1	ENSG00000080815.18	14	73136418	73223691	0.723203288088667	0.584127879759048	178	65
CPOX	ENSG00000080819.6	3	98521132	98593723	0.0611709070817551	0.00715000619306176	178	65
CLDND1	ENSG00000080822.16	3	98500840	98523066	0.893611820885163	0.885054827668782	178	65
MOK	ENSG00000080823.22	14	102224500	102305200	0.637457591187627	0.588839915259803	178	65
HSP90AA1	ENSG00000080824.18	14	102080738	102139502	0.575820540118966	0.478086851052061	178	65
RBL1	ENSG00000080839.11	20	36996349	37095784	0.0535899879621123	0.0104525869716238	178	65
DLGAP4	ENSG00000080845.17	20	36306336	36528637	0.131914307460181	0.0482499721897	178	65
NDC80	ENSG00000080986.12	18	2571511	2616635	0.936791301227538	0.912008811744139	178	65
AP4E1	ENSG00000081014.10	15	50908672	51005900	0.403507418367594	0.196958164207771	178	65
RSBN1	ENSG00000081019.13	1	113761832	113812378	0.664688714718442	0.627902340141816	178	65
MAGI3	ENSG00000081026.18	1	113390749	113685923	0.00609836247245934	0.000661055040869656	178	65
CXCL2	ENSG00000081041.8	4	74097035	74099293	0.723743832993914	0.671406968124577	178	65
COL4A4	ENSG00000081052.11	2	227002711	227164113	0.149228467068886	0.0369029485693355	178	65
TCF7	ENSG00000081059.19	5	134114711	134148229	0.134104732387493	0.0862318166904816	178	65
OSTM1	ENSG00000081087.14	6	108041409	108165854	0.0120789541494921	0.000511765037281926	178	65
IMPG2	ENSG00000081148.11	3	101222546	101320560	0.711061500690332	0.633730455108702	178	65
PCNP	ENSG00000081154.11	3	101574095	101594437	0.144438326796895	0.110063266583041	178	65
EXD2	ENSG00000081177.18	14	69191511	69244020	0.245158801767637	0.130412275621431	178	65
ARG2	ENSG00000081181.7	14	67619798	67651720	0.46017709731235	0.402770893731262	178	65
MEF2C	ENSG00000081189.15	5	88717117	88904257	0.221166535004591	0.0776147276188829	178	65
PTPRC	ENSG00000081237.18	1	198638671	198757283	0.0250593408045563	0.00262818787110576	178	65
PKP1	ENSG00000081277.12	1	201283452	201332993	0.0261772399506204	0.000738549227874163	178	65
UBA5	ENSG00000081307.12	3	132654446	132678097	0.00338956904131355	0.000836208090263729	178	65
STK17B	ENSG00000081320.10	2	196133566	196176503	0.704507548308978	0.629051548610363	178	65
CDC14B	ENSG00000081377.16	9	96491337	96619830	0.683196891043399	0.590154252771534	178	65
ZNF510	ENSG00000081386.12	9	96755865	96778129	0.598410563377093	0.459933244117462	178	65
ZNF506	ENSG00000081665.13	19	19785839	19821751	0.245736663029289	0.163881751024928	178	65
JMJD4	ENSG00000081692.12	1	227731189	227734816	0.0049062809678292	0.00106375850781314	178	65
DUSP12	ENSG00000081721.11	1	161749758	161757238	0.340908613752649	0.27966614748483	178	65
AACS	ENSG00000081760.16	12	125065379	125143320	0.6470357725689	0.581252865513846	178	65
KIAA0141	ENSG00000081791.8	5	141923808	141942047	0.613688090507539	0.525732258102391	178	65
CADPS2	ENSG00000081803.15	7	122318425	122886759	0.268552335460381	0.119405976761028	178	65
PCDHB4	ENSG00000081818.3	5	141121799	141125623	0.482371224650565	0.386123306390182	178	65
PCDHGA2	ENSG00000081853.14	5	141338760	141343302	0.368121239251609	0.315218921779142	178	65
HSPB11	ENSG00000081870.11	1	53916574	53945929	0.599056819827727	0.483375881627668	178	65
PHLPP1	ENSG00000081913.13	18	62715450	62980433	0.0473844051760701	0.0205470631436005	178	65
ATP8B1	ENSG00000081923.11	18	57646426	57803101	0.0886577692343651	0.0487416994391707	178	65
IL12RB2	ENSG00000081985.10	1	67307364	67396900	0.0154565836941144	0.00699828383462217	178	65
SMARCD3	ENSG00000082014.16	7	151238828	151277896	0.23733030745199	0.143450094240889	178	65
WDR70	ENSG00000082068.8	5	37379212	37753435	0.300919798792753	0.120981864526533	178	65
FYB	ENSG00000082074.15	5	39105236	39274528	0.0172461876331137	0.00224739555419295	178	65
STRADB	ENSG00000082146.12	2	201388002	201480846	0.0599726993432926	0.0187135810335516	178	65
BZW1	ENSG00000082153.17	2	200810594	200827338	0.0387894681859085	0.0209526161282446	178	65
PGR	ENSG00000082175.14	11	101029624	101130524	0.596907902116902	0.461606373682842	178	65
C1QTNF3	ENSG00000082196.20	5	34019448	34043832	0.825640523999203	0.76916113516677	178	65
ME2	ENSG00000082212.12	18	50878734	50954257	0.50098381214004	0.417023145142967	178	65
C5orf22	ENSG00000082213.17	5	31532266	31555058	0.429153503596466	0.290182420125686	178	65
CCNT2	ENSG00000082258.12	2	134918235	134959342	0.655255065395633	0.243654562307019	178	65
FAM135A	ENSG00000082269.16	6	70413063	70561174	0.136247437672175	0.0554580579578307	178	65
EPB41L3	ENSG00000082397.17	18	5392381	5630700	0.996433231071578	0.994794632763821	178	65
COBLL1	ENSG00000082438.15	2	164653624	164843679	0.408848441916269	0.311805100328278	178	65
TRAF5	ENSG00000082512.14	1	211326615	211374946	0.158585898564317	0.103101574871578	178	65
MRPL22	ENSG00000082515.17	5	154941070	154969411	0.4958150838723	0.388690691151359	178	65
GEMIN5	ENSG00000082516.8	5	154887416	154938209	0.0165527584499613	0.00841522941548501	178	65
NFE2L1	ENSG00000082641.15	17	48048329	48061487	0.307282284446141	0.23527510984973	178	65
SEMA5B	ENSG00000082684.14	3	122909193	123028605	0.22002445470417	0.124263748357681	178	65
GSK3B	ENSG00000082701.14	3	119821323	120094417	0.756299713331916	0.726135869999374	178	65
ITGB5	ENSG00000082781.11	3	124761948	124901418	0.814806406103296	0.760026094715427	178	65
ERC1	ENSG00000082805.19	12	990609	1495933	0.830636584469641	0.781395542278311	178	65
XPO1	ENSG00000082898.16	2	61477849	61538626	0.419889749563726	0.361821393665598	178	65
RNF13	ENSG00000082996.19	3	149812708	149962139	0.272581601355721	0.16979780718153	178	65
PALB2	ENSG00000083093.9	16	23603160	23641310	0.29671311259321	0.180597184463015	178	65
DOPEY1	ENSG00000083097.14	6	83067666	83171350	0.382165190228782	0.235422351702501	178	65
LYRM2	ENSG00000083099.10	6	89568144	89638753	0.206438090158309	0.124066479919171	178	65
BCKDHB	ENSG00000083123.14	6	80106647	80346270	0.115296706740276	0.05983987649587	178	65
KAT6A	ENSG00000083168.9	8	41929479	42051990	0.959093429184825	0.949956582161105	178	65
ZCCHC6	ENSG00000083223.17	9	86287733	86354454	0.808488082051873	0.786481427629825	178	65
ULK2	ENSG00000083290.19	17	19770830	19867936	0.246368984127813	0.135831813026159	178	65
GRHL2	ENSG00000083307.10	8	101492432	101669726	0.53755994557963	0.386129606426504	178	65
TNPO1	ENSG00000083312.17	5	72816566	72916733	0.0855732725019652	0.0403260508923403	178	65
PLOD1	ENSG00000083444.16	1	11934205	11975538	0.854857662533219	0.813695528296206	178	65
P2RX5	ENSG00000083454.21	17	3672199	3696404	0.00199187031088	0.000419048707435513	178	65
ITGAE	ENSG00000083457.11	17	3714628	3801243	0.472991465001668	0.407440736768849	178	65
DIS3	ENSG00000083520.14	13	72752169	72782058	0.485302300037944	0.316897946947811	178	65
PIBF1	ENSG00000083535.15	13	72782097	73016461	0.287847560567748	0.180312556066313	178	65
TDRD3	ENSG00000083544.13	13	60396457	60573878	0.616092014579392	0.555483990964631	178	65
NUFIP1	ENSG00000083635.7	13	44939249	44989483	0.00752930096644463	0.000413174370137533	178	65
PDS5B	ENSG00000083642.18	13	32586427	32778019	0.0653201656102498	0.0149913885735258	178	65
OXCT1	ENSG00000083720.12	5	41730065	41870519	0.844533677204231	0.819924071571574	178	65
CYLD	ENSG00000083799.17	16	50742050	50801935	0.829096744975072	0.792586662702586	178	65
SLC27A5	ENSG00000083807.9	19	58479512	58512065	0.923618862980935	0.897164956297916	178	65
ZNF324	ENSG00000083812.11	19	58467045	58474016	0.767700536766309	0.68957649652334	178	65
ZNF671	ENSG00000083814.13	19	57719751	57727624	0.537602182626215	0.493331900797966	178	65
ZNF416	ENSG00000083817.8	19	57571566	57578098	0.264995349013147	0.173011609687732	178	65
ZNF586	ENSG00000083828.15	19	57769655	57819740	0.801199333638812	0.726379434178208	178	65
ZNF446	ENSG00000083838.15	19	58475764	58481230	0.143792394808696	0.0603702745102635	178	65
ZNF264	ENSG00000083844.10	19	57191500	57222846	0.0117539310773549	0.00371638718365681	178	65
RPS5	ENSG00000083845.8	19	58386400	58394806	0.456694613198319	0.261086859653938	178	65
FAT1	ENSG00000083857.13	4	186587783	186726722	0.925479026208071	0.903294821637705	178	65
YTHDC1	ENSG00000083896.12	4	68310387	68350089	0.0674590142153949	0.0326073119326593	178	65
CHMP2B	ENSG00000083937.8	3	87227271	87255548	0.243694471908444	0.190191799387169	178	65
SMAP2	ENSG00000084070.11	1	40344850	40423326	0.422134853688654	0.309308965736153	178	65
PPIE	ENSG00000084072.16	1	39692182	39763914	0.1940594133021	0.12029906535666	178	65
ZMPSTE24	ENSG00000084073.8	1	40258107	40294184	0.519925200164822	0.42432170405065	178	65
STARD7	ENSG00000084090.13	2	96184859	96208415	0.630320868733347	0.576517776567561	178	65
NOA1	ENSG00000084092.6	4	56963370	56978639	0.836075836596174	0.803331770538435	178	65
REST	ENSG00000084093.16	4	56907876	56935844	0.798127758825578	0.765779479105959	178	65
HAL	ENSG00000084110.10	12	95972662	95996365	0.311295439287948	0.173198331314679	178	65
SSH1	ENSG00000084112.14	12	108778272	108857590	0.212837634804413	0.0642029648539873	178	65
GSTP1	ENSG00000084207.15	11	67583595	67586660	0.187235668361248	0.0790832956913884	178	65
APLP2	ENSG00000084234.16	11	130069837	130144811	0.0065086943483583	0.00187432567586669	178	65
FAM234B	ENSG00000084444.13	12	13044284	13142521	0.286762980409636	0.1889828311013	178	65
WBP11	ENSG00000084463.7	12	14784579	14803540	0.907014411886236	0.88922064235219	178	65
EIF3I	ENSG00000084623.11	1	32222019	32231604	0.572954148593708	0.515447298674544	178	65
COL16A1	ENSG00000084636.17	1	31652247	31704319	0.624057920177895	0.541415551376178	178	65
TXLNA	ENSG00000084652.15	1	32179686	32198285	0.559814984507223	0.438461057684492	178	65
APOB	ENSG00000084674.14	2	21001429	21044073	0.433063628080687	0.346793663699297	178	65
NCOA1	ENSG00000084676.15	2	24491914	24770702	0.894248220158671	0.850462234107646	178	65
AGBL5	ENSG00000084693.15	2	27042364	27070471	0.0266011144758823	0.0127785317661438	178	65
EFR3B	ENSG00000084710.13	2	25042130	25159137	0.215957580197562	0.11633286816518	178	65
KIF3C	ENSG00000084731.14	2	25926596	25982749	0.417905030492934	0.283839569173273	178	65
RAB10	ENSG00000084733.10	2	26034110	26137454	0.302061928327732	0.19858222753531	178	65
GCKR	ENSG00000084734.8	2	27496842	27523684	0.465651415293739	0.379213873575828	178	65
HADHA	ENSG00000084754.10	2	26190635	26244726	0.654943551359687	0.547241620369891	178	65
MAPRE3	ENSG00000084764.10	2	26970612	27027196	0.134863183346055	0.0654431351081782	178	65
CAD	ENSG00000084774.13	2	27217390	27243943	0.00984398392019867	0.00181362058363529	178	65
CD59	ENSG00000085063.14	11	33702668	33736445	0.0629813783631813	0.0112083263665476	178	65
CD82	ENSG00000085117.11	11	44564427	44620363	0.615847335200124	0.5642185138951	178	65
AK6	ENSG00000085231.13	5	69350984	69355953	0.0620633967717655	0.0159468579026146	178	65
FCN1	ENSG00000085265.10	9	134905890	134917963	0.441477844980126	0.289967853195929	178	65
MYNN	ENSG00000085274.15	3	169772831	169789716	0.0222619673112919	0.00583988585763124	178	65
MECOM	ENSG00000085276.17	3	169083499	169663618	0.7067501096603	0.624166612805375	178	65
SCAMP1	ENSG00000085365.17	5	78360583	78479071	0.190619708659348	0.0455226892598478	178	65
PREP	ENSG00000085377.13	6	105277565	105403084	0.112785186692708	0.0573510594169399	178	65
HACE1	ENSG00000085382.11	6	104728093	104859919	0.25230291019707	0.190582703966507	178	65
SEH1L	ENSG00000085415.15	18	12947133	12987536	0.309015873682694	0.212561676392875	178	65
WDR47	ENSG00000085433.15	1	108970214	109042113	0.0348175173377278	0.00821568323371829	178	65
WDFY1	ENSG00000085449.14	2	223855716	223945387	0.844574072314059	0.818269703262356	178	65
OVGP1	ENSG00000085465.12	1	111414314	111427777	0.906578744401525	0.886562135792247	178	65
SLC25A24	ENSG00000085491.15	1	108134036	108199925	0.0524625343948582	0.00526469739422947	178	65
MAP3K4	ENSG00000085511.19	6	161022194	161117385	0.640266307263452	0.560748468543553	178	65
PILRA	ENSG00000085514.15	7	100373445	100400099	0.880830486607267	0.00810386912976548	178	65
IGSF9	ENSG00000085552.16	1	159927039	159945604	0.578590117279403	0.510617724936514	178	65
ABCB1	ENSG00000085563.14	7	87503633	87713323	0.23000948856909	0.16063824516904	178	65
ZNF213	ENSG00000085644.13	16	3129777	3142805	0.27060306499167	0.151603961672936	178	65
AKR1B1	ENSG00000085662.13	7	134442350	134459252	0.535309892114236	0.418340805274583	178	65
CPNE3	ENSG00000085719.12	8	86514427	86561498	0.301651854199805	0.232631041687673	178	65
RRN3	ENSG00000085721.12	16	15060022	15094317	0.0673728720725215	0.0107276292267801	178	65
CTTN	ENSG00000085733.15	11	70398489	70436584	0.196428398843425	0.0557808525039669	178	65
WNT11	ENSG00000085741.12	11	76186325	76210736	0.0917489565706855	0.00434072748656224	178	65
MTIF2	ENSG00000085760.14	2	55236595	55269347	0.862433224844364	0.830075098388188	178	65
DDHD2	ENSG00000085788.13	8	38225218	38262833	0.0195495700207691	0.00611610918366074	178	65
TTC39A	ENSG00000085831.15	1	51287258	51345116	0.446970552759379	0.318987265208543	178	65
EPS15	ENSG00000085832.16	1	51354263	51519328	0.204808019096615	0.0551368463591559	178	65
ORC1	ENSG00000085840.12	1	52372829	52404459	0.681328593575283	0.621271321797334	178	65
MGST2	ENSG00000085871.8	4	139665768	139740745	0.053738589030984	0.0199724633927701	178	65
CHERP	ENSG00000085872.14	19	16517889	16542530	0.967435179299653	0.95559241387577	178	65
ATG16L1	ENSG00000085978.21	2	233210051	233295674	0.357758717446156	0.148428844158299	178	65
USP40	ENSG00000085982.13	2	233475520	233566782	0.313423994635385	0.233001336422245	178	65
POMGNT1	ENSG00000085998.13	1	46188682	46198443	0.68515386719051	0.619343125159474	178	65
RAD54L	ENSG00000085999.11	1	46247688	46274717	0.000346101072021279	2.59243420898671e-06	178	65
MAST2	ENSG00000086015.20	1	45786987	46036124	0.496948748534214	0.443865636746484	178	65
DNAJA1	ENSG00000086061.15	9	33025211	33039907	0.217105934135875	0.144519895191842	178	65
B4GALT1	ENSG00000086062.12	9	33104082	33167356	0.234255110531805	0.132703199901957	178	65
CHMP5	ENSG00000086065.13	9	33264879	33282069	0.624514393728246	0.515547386830914	178	65
NFX1	ENSG00000086102.18	9	33290511	33371157	3.44040171654305e-05	3.99491154878027e-07	178	65
DIMT1	ENSG00000086189.9	5	62387254	62403939	0.231488774401915	0.177205476015424	178	65
IPO11	ENSG00000086200.16	5	62403972	62628582	0.331942909177696	0.250770334261263	178	65
FOLH1	ENSG00000086205.16	11	49146635	49208670	0.938663437761191	0.615223062503217	178	65
EIF2AK1	ENSG00000086232.12	7	6022244	6059230	0.382719204521538	0.198249275798179	178	65
EPDR1	ENSG00000086289.11	7	37920561	37951941	0.668330588130586	0.567007910574519	178	65
SNX10	ENSG00000086300.15	7	26291895	26374329	0.281114487937281	0.185422043336671	178	65
SEPHS1	ENSG00000086475.14	10	13317424	13348298	0.731046071350611	0.650962537665012	178	65
MRPL28	ENSG00000086504.15	16	367384	370527	0.997648867183274	0.99636232445871	178	65
ITPKC	ENSG00000086544.2	19	40717103	40740855	0.218390619857764	0.144138890895398	178	65
CEACAM6	ENSG00000086548.8	19	41750977	41772208	0.438897736104562	0.254495934540932	178	65
RBM22	ENSG00000086589.11	5	150690794	150701107	0.495884708071132	0.350301432123819	178	65
TMED2	ENSG00000086598.10	12	123585562	123598577	0.542059919686427	0.472999625243692	178	65
ERO1B	ENSG00000086619.13	1	236215555	236281985	0.957948184119479	0.946234994838121	178	65
ZFAND6	ENSG00000086666.18	15	80059568	80138393	0.244159971753055	0.0704127735313086	178	65
HSD17B2	ENSG00000086696.10	16	82035004	82098534	0.238015039538585	0.0882482365654264	178	65
LAT2	ENSG00000086730.16	7	74199652	74229834	0.681198504610359	0.587710133387129	178	65
ZW10	ENSG00000086827.8	11	113733187	113773811	0.825806062582817	0.769934976365471	178	65
ALG9	ENSG00000086848.14	11	111782195	111871581	0.100165709949092	0.0561800153446156	178	65
MYBPC2	ENSG00000086967.9	19	50432903	50466321	0.50752447054773	0.352680215654137	178	65
ACOX3	ENSG00000087008.15	4	8366282	8440723	0.21496592166108	0.140606247073614	178	65
MTMR2	ENSG00000087053.18	11	95832882	95925315	0.129088860451091	0.064073342150331	178	65
PPP1R15A	ENSG00000087074.7	19	48872392	48876057	0.0160065229842067	0.00548805671964312	178	65
HSD17B14	ENSG00000087076.8	19	48813017	48836678	0.894209870424198	0.840933690882173	178	65
TRIP6	ENSG00000087077.13	7	100867138	100873454	0.230173674847368	0.119567296032046	178	65
ACHE	ENSG00000087085.13	7	100889994	100896974	0.798393589846159	0.758406050460781	178	65
FTL	ENSG00000087086.14	19	48965301	48966878	0.0142436403533246	0.00285007337881992	178	65
SRRT	ENSG00000087087.18	7	100875126	100888664	0.0795099745131654	0.0357404283472508	178	65
BAX	ENSG00000087088.19	19	48954877	48961798	0.757012063470923	0.69124707858921	178	65
NLK	ENSG00000087095.12	17	28041737	28196381	0.733053524216596	0.646844690394503	178	65
PIGS	ENSG00000087111.20	17	28553383	28571872	0.887381790001055	0.861106132052061	178	65
ADAMTS2	ENSG00000087116.14	5	179110851	179345430	0.0733568704725297	0.0221915726957182	178	65
ATXN7L3	ENSG00000087152.15	17	44191805	44200113	0.611823261215982	0.521510793798995	178	65
PGS1	ENSG00000087157.18	17	78378640	78425114	0.70716410827911	0.631002854957414	178	65
PSMC5	ENSG00000087191.12	17	63827672	63832026	0.00575737162432961	0.000304390883577334	178	65
UIMC1	ENSG00000087206.16	5	176905005	177022602	0.0717177704388069	0.0401806878281062	178	65
CETP	ENSG00000087237.10	16	56961850	56983845	0.210591292622815	0.100436060154294	178	65
MMP2	ENSG00000087245.12	16	55389700	55506691	0.0334176041607418	0.00787986581723991	178	65
MT3	ENSG00000087250.8	16	56589074	56591088	0.0201720691556772	0.00500265781693503	178	65
LPCAT2	ENSG00000087253.12	16	55508998	55586670	0.146819345143515	0.0583094894435605	178	65
GNAO1	ENSG00000087258.14	16	56191347	56357457	0.992111942399396	0.988901179914124	178	65
OGFOD1	ENSG00000087263.16	16	56451490	56479100	0.271180522656345	0.14955981664447	178	65
SH3BP2	ENSG00000087266.15	4	2793023	2841098	0.0102731114270266	0.00169523866494995	178	65
NOP14	ENSG00000087269.15	4	2938143	2963385	0.495549600045149	0.463393242280679	178	65
ADD1	ENSG00000087274.16	4	2843857	2930076	0.0639657746851638	0.030303278562822	178	65
L2HGDH	ENSG00000087299.11	14	50237563	50312325	0.887548256225135	0.860160555946617	178	65
TXNDC16	ENSG00000087301.8	14	52430590	52552522	0.85945075328859	0.842389338861688	178	65
C14orf166	ENSG00000087302.8	14	51989475	52010691	0.137133126255741	0.0303129797830753	178	65
NID2	ENSG00000087303.17	14	52010876	52069228	0.89374445442542	0.868019770752167	178	65
GMCL1	ENSG00000087338.4	2	69829642	69881396	0.103434771598376	0.0558029775872128	178	65
SF3B2	ENSG00000087365.15	11	66050729	66069308	0.0018702835193557	8.28602144686805e-05	178	65
KLHL42	ENSG00000087448.9	12	27780020	27803040	0.00431612307953507	0.000934924770969383	178	65
GNAS	ENSG00000087460.24	20	58840845	58911192	0.0464761153155325	0.00948516380523924	178	65
DNM1L	ENSG00000087470.17	12	32679200	32745650	0.11752761682245	0.0452500286892239	178	65
PHACTR3	ENSG00000087495.16	20	59577509	59847711	0.220052819677021	0.0667882003065064	178	65
ERGIC2	ENSG00000087502.17	12	29337352	29381189	0.536329813300144	0.392629854515604	178	65
AURKA	ENSG00000087586.17	20	56369389	56392337	0.491874390604943	0.329977475064448	178	65
CASS4	ENSG00000087589.16	20	56412112	56460387	0.449454787428736	0.381942664223205	178	65
AAMDC	ENSG00000087884.14	11	77821109	77918432	0.587222309037886	0.497984179253344	178	65
RFX2	ENSG00000087903.12	19	5993164	6199572	0.730599779960643	0.66501531097516	178	65
METTL2A	ENSG00000087995.15	17	62423867	62450822	0.024787221002009	0.00474550130508805	178	65
SULT2B1	ENSG00000088002.11	19	48552075	48599425	0.50793966216617	0.377103234297076	178	65
ALG6	ENSG00000088035.15	1	63367590	63438562	0.552902919466227	0.414695825854126	178	65
CNOT3	ENSG00000088038.17	19	54137728	54154455	0.585713861661938	0.4913027290129	178	65
GP6	ENSG00000088053.11	19	55013705	55038264	0.329695188006247	0.19446086841449	178	65
PTPN4	ENSG00000088179.8	2	119759631	119983818	0.774186439724669	0.725956269040531	178	65
DDX18	ENSG00000088205.12	2	117814650	117832379	0.667272352116167	0.610421573154768	178	65
KHSRP	ENSG00000088247.17	19	6413348	6424794	0.0781434056101155	0.0132139056340289	178	65
GNA11	ENSG00000088256.8	19	3094410	3124004	0.0962976025327567	0.00872841774100971	178	65
ASAP3	ENSG00000088280.18	1	23428563	23484568	0.00260241133439559	0.000282995085931662	178	65
EDEM2	ENSG00000088298.12	20	35115357	35147364	3.63928093160025e-05	3.0052247057927e-07	178	65
DNMT3B	ENSG00000088305.18	20	32762385	32809356	0.865346539583074	0.842338366516119	178	65
REM1	ENSG00000088320.3	20	31475293	31484905	0.424099364873935	0.284921409145228	178	65
TPX2	ENSG00000088325.15	20	31739271	31801805	0.694756737432991	0.627389541951067	178	65
PDRG1	ENSG00000088356.5	20	31944964	31952092	0.107996667359256	0.0111273168921313	178	65
EPB41L1	ENSG00000088367.21	20	36091504	36232799	0.175333605164745	0.0790738064555846	178	65
SLC15A1	ENSG00000088386.16	13	98683801	98752654	0.0160303752920489	0.00231880917055364	178	65
DOCK9	ENSG00000088387.18	13	98793429	99086625	0.150090999667514	0.0507601669913202	178	65
ANKRD10	ENSG00000088448.14	13	110878540	110915069	0.100589798852772	0.0414735720422124	178	65
TGDS	ENSG00000088451.10	13	94574051	94596257	0.0636007849124171	0.0192464241321351	178	65
DOCK3	ENSG00000088538.12	3	50675241	51384198	0.00906061506663936	0.00244185499882322	178	65
C3orf18	ENSG00000088543.14	3	50558025	50570930	1	0.296945638076057	178	65
COQ9	ENSG00000088682.13	16	57447529	57461275	0.870738408041116	0.816703699436031	178	65
KIF9	ENSG00000088727.12	3	47228026	47283451	0.00615181311405547	0.000110893693211578	178	65
CRLS1	ENSG00000088766.11	20	6006090	6040053	0.242529758858497	0.136987721325465	178	65
PPP1R13B	ENSG00000088808.16	14	103733752	103847590	0.0200621430855253	0.0073077979297273	178	65
ATRN	ENSG00000088812.17	20	3471040	3651122	0.960154865305611	0.95109596290748	178	65
SMOX	ENSG00000088826.17	20	4120980	4187747	0.855999505125666	0.83355802585951	178	65
SIGLEC1	ENSG00000088827.12	20	3686970	3707128	0.64001590155813	0.513606308888934	178	65
FKBP1A	ENSG00000088832.16	20	1368978	1393172	0.909357283737872	0.883155810508121	178	65
NSFL1C	ENSG00000088833.17	20	1442162	1467692	0.397654568020933	0.34657784065565	178	65
SLC4A11	ENSG00000088836.12	20	3227417	3239190	0.103920074497945	0.0581893952241921	178	65
C20orf194	ENSG00000088854.12	20	3249305	3407625	0.495627203324831	0.428162883546255	178	65
ZNF343	ENSG00000088876.11	20	2481817	2524702	0.955987593983378	0.926847156795161	178	65
EBF4	ENSG00000088881.20	20	2692878	2760108	0.933957390369511	0.913184449959144	178	65
CPXM1	ENSG00000088882.7	20	2794069	2800637	0.973309433830818	0.964656503922203	178	65
MAVS	ENSG00000088888.17	20	3846799	3876123	0.532418067343082	0.342804810568954	178	65
LZTS3	ENSG00000088899.14	20	3162617	3173592	0.203542559211978	0.0916557586327802	178	65
F11	ENSG00000088926.13	4	186265945	186287823	0.0950932538289423	0.0299544849648557	178	65
XRN2	ENSG00000088930.7	20	21326279	21389827	0.312314359239548	0.256955295593874	178	65
KIZ	ENSG00000088970.15	20	21125983	21246622	0.000317047702988673	6.18450675714764e-05	178	65
DYNLL1	ENSG00000088986.10	12	120469850	120498493	0.744992942120505	0.666596221977505	178	65
TESC	ENSG00000088992.17	12	117038923	117099479	0.818429447671085	0.721594899633498	178	65
SNX5	ENSG00000089006.16	20	17941597	17968912	0.712546854133274	0.62830078771925	178	65
RPL6	ENSG00000089009.15	12	112405199	112411442	0.000391665702448494	6.7638260673103e-06	178	65
SIRPG	ENSG00000089012.14	20	1629152	1657779	0.84124169708962	0.781632804574874	178	65
MAPKAPK5	ENSG00000089022.13	12	111843103	111902238	0.592392254240864	0.0156412483655115	178	65
P2RX7	ENSG00000089041.16	12	121132819	121188032	0.23216844642657	0.162854240810386	178	65
ESF1	ENSG00000089048.14	20	13714322	13784886	0.85553794925464	0.826847026435298	178	65
RBBP9	ENSG00000089050.15	20	18486540	18497243	0.0373128163915614	0.00535875168914607	178	65
ANAPC5	ENSG00000089053.12	12	121308357	121399896	0.0077767492296723	0.000676510800311385	178	65
SLC23A2	ENSG00000089057.14	20	4852356	5010293	0.947051014099874	0.929679884042578	178	65
SLC8B1	ENSG00000089060.11	12	113298759	113359493	0.0101016555216555	0.000292717531937748	178	65
TMEM230	ENSG00000089063.14	20	5068232	5113103	0.0109221196754751	0.00130603823077761	178	65
DZANK1	ENSG00000089091.16	20	18383367	18467126	0.0127294204327053	0.00387038699413104	178	65
KDM2B	ENSG00000089094.18	12	121429097	121580791	0.337409489459851	0.241318271167396	178	65
TASP1	ENSG00000089123.15	20	13389392	13638940	0.0579002935911033	0.00686061486447949	178	65
OAS1	ENSG00000089127.12	12	112906777	112933222	0.734226259338011	0.651431725522326	178	65
GCN1	ENSG00000089154.10	12	120127203	120194710	0.166815173213566	0.10014088633158	178	65
RPLP0	ENSG00000089157.15	12	120196686	120201235	0.00145336827629299	0.000239380231333005	178	65
PXN	ENSG00000089159.16	12	120210520	120265771	0.262159873642362	0.152471921820766	178	65
SIRT4	ENSG00000089163.4	12	120302316	120313237	0.555598037111435	0.486181415825093	178	65
KIF16B	ENSG00000089177.18	20	16272104	16573434	0.253376030500293	0.0884240107119922	178	65
TRMT6	ENSG00000089195.14	20	5937235	5950558	0.992142580122164	0.989879159231261	178	65
CHGB	ENSG00000089199.9	20	5911430	5925361	0.0719117780128132	0.0123382140735945	178	65
PEBP1	ENSG00000089220.4	12	118136027	118145584	0.352676967118821	0.271223184980904	178	65
BRAP	ENSG00000089234.15	12	111642146	111685986	0.996150549562716	0.973264361550579	178	65
ERP29	ENSG00000089248.6	12	112013316	112023451	0.40931619406958	0.229852024194655	178	65
FUS	ENSG00000089280.18	16	31180110	31194871	0.0533229322972038	0.0234106044671589	178	65
FXYD5	ENSG00000089327.14	19	35154730	35169883	0.0361853042437891	0.0131868121607055	178	65
ZNF302	ENSG00000089335.20	19	34677639	34686397	0.755668526298387	0.64013570773363	178	65
GRAMD1A	ENSG00000089351.14	19	34994784	35026471	0.448733927125957	0.287004190922798	178	65
FXYD3	ENSG00000089356.18	19	35115879	35124324	0.285815371925779	0.0872696101582394	178	65
CDIP1	ENSG00000089486.16	16	4510675	4538828	0.120457620165108	0.0640447159870842	178	65
CMTM1	ENSG00000089505.17	16	66566393	66579137	0.196434828869276	0.087322673841575	178	65
GANAB	ENSG00000089597.16	11	62624826	62646726	0.48379633730375	0.390851933904337	178	65
GMIP	ENSG00000089639.10	19	19629476	19643667	0.472842730562764	0.386430448601459	178	65
BIRC5	ENSG00000089685.14	17	78214186	78225636	0.0195826935702275	0.00274539224427264	178	65
LAG3	ENSG00000089692.8	12	6772519	6778453	0.0255157192995811	0.0108211649301363	178	65
MLF2	ENSG00000089693.10	12	6747996	6767475	0.579768427193106	0.516745204408099	178	65
OTUB2	ENSG00000089723.9	14	94026329	94048290	0.0454372663889889	0.0158618858485239	178	65
DDX24	ENSG00000089737.16	14	94048931	94081245	0.22565956474868	0.151304439909925	178	65
ZBTB25	ENSG00000089775.11	14	64449106	64505213	0.0955910271041273	0.0351256826417506	178	65
NECAP1	ENSG00000089818.17	12	8076939	8097859	0.556649394545742	0.471114973626643	178	65
ANKRD24	ENSG00000089847.12	19	4183354	4224814	0.99506655216903	0.993654543007536	178	65
DHX32	ENSG00000089876.11	10	125836554	125896436	0.049111605446898	0.0120563975246689	178	65
RCOR1	ENSG00000089902.9	14	102592661	102730576	0.499930410766511	0.443156567882848	178	65
GPATCH2L	ENSG00000089916.17	14	76151916	76254342	0.409128887482465	0.351535001694194	178	65
LTBP4	ENSG00000090006.17	19	40592883	40629818	0.466367116185622	0.325199651026196	178	65
BLVRB	ENSG00000090013.9	19	40447789	40465840	0.552955446681051	0.423394857668554	178	65
SLC9A1	ENSG00000090020.10	1	27098815	27166981	0.769185850473657	0.734064892325879	178	65
SPTLC1	ENSG00000090054.13	9	92031999	92115384	0.211391282806504	0.100531046097552	178	65
PAPOLA	ENSG00000090060.17	14	96502373	96567111	0.0508902364370439	0.0184319062122282	178	65
CCNK	ENSG00000090061.17	14	99481169	99535044	0.734517522608958	0.657024452001927	178	65
PCBP4	ENSG00000090097.21	3	51957505	51968410	0.304507421624489	0.205823845000945	178	65
RGS1	ENSG00000090104.11	1	192575727	192580031	0.306574932535404	0.239721097239452	178	65
YPEL3	ENSG00000090238.11	16	30092314	30096244	0.0489139278559997	0.00417317969731573	178	65
MRPS33	ENSG00000090263.15	7	141002610	141015228	0.313049019181589	0.189508674520684	178	65
NDUFB2	ENSG00000090266.12	7	140696821	140706646	0.0187973384081438	0.00600031181991337	178	65
NUDC	ENSG00000090273.13	1	26902282	26946862	0.885335508334334	0.856427400494189	178	65
MAEA	ENSG00000090316.15	4	1289851	1340137	0.215108877743577	0.0886926452985162	178	65
ICAM1	ENSG00000090339.8	19	10270835	10285800	0.0270084007937523	0.00497544386126136	178	65
STRN4	ENSG00000090372.14	19	46719507	46746994	0.0289510449933853	0.0106543203927691	178	65
IRAK3	ENSG00000090376.10	12	66188879	66254622	0.727443664712605	0.641694670280768	178	65
LYZ	ENSG00000090382.6	12	69348341	69354234	0.122225203199721	0.0650777712882014	178	65
MUL1	ENSG00000090432.6	1	20499448	20508161	0.961445563845978	0.952022963374271	178	65
TFAP4	ENSG00000090447.11	16	4257186	4273075	0.263086347948292	0.135023223725883	178	65
PDCD7	ENSG00000090470.14	15	65117379	65133836	0.410433864583784	0.299656229500218	178	65
SPG21	ENSG00000090487.10	15	64963021	64990310	0.000980896970942972	2.59185170622954e-05	178	65
DNAJB11	ENSG00000090520.11	3	186567403	186585800	0.732891941294158	0.677914897922967	178	65
P3H2	ENSG00000090530.9	3	189956728	190122437	0.129508273003079	0.0320039404723018	178	65
THPO	ENSG00000090534.17	3	184371935	184378144	0.522585793115034	0.473324454740118	178	65
CHRD	ENSG00000090539.15	3	184380073	184389829	0.0497708322747581	0.0197042429113893	178	65
FLT3LG	ENSG00000090554.12	19	49474207	49486231	0.706787031629806	0.60989245200342	178	65
RAB11FIP3	ENSG00000090565.15	16	425619	523011	0.311729966464177	0.227267036086621	178	65
GNPTG	ENSG00000090581.9	16	1351923	1363204	0.295338938109374	0.130718202901672	178	65
ZNF268	ENSG00000090612.20	12	133181409	133214831	0.330389423879641	0.263964950788793	178	65
GOLGA3	ENSG00000090615.14	12	132768909	132828858	0.0728054791784018	0.0393008839787101	178	65
PABPC4	ENSG00000090621.13	1	39560816	39576790	0.0134513825259179	0.00158006100119719	178	65
CD209	ENSG00000090659.17	19	7739994	7747564	0.126150943010002	0.0375154019028415	178	65
CERS4	ENSG00000090661.11	19	8206736	8262421	0.0971254793862138	0.027610013698953	178	65
MCOLN1	ENSG00000090674.15	19	7522626	7534003	0.0462712512460885	0.00797248258067857	178	65
USP48	ENSG00000090686.15	1	21678298	21783606	0.191439248001818	0.0904468015013008	178	65
PDPR	ENSG00000090857.13	16	70113626	70162537	0.497529294810361	0.337466497942068	178	65
AARS	ENSG00000090861.15	16	70252295	70289543	0.200165910923777	0.131139027289217	178	65
GLG1	ENSG00000090863.11	16	74447427	74607144	0.814662878540128	0.78329492815292	178	65
TNRC6A	ENSG00000090905.18	16	24610209	24827632	0.882310413468967	0.825840911046565	178	65
PLEKHG2	ENSG00000090924.14	19	39412585	39428415	0.0119505453411985	0.000555053715496082	178	65
NAT14	ENSG00000090971.4	19	55485004	55487568	0.391523383584633	0.282911075620611	178	65
PITPNM2	ENSG00000090975.12	12	122983480	123150015	0.777189424291035	0.684298813760954	178	65
EXOC1	ENSG00000090989.17	4	55853616	55905034	0.999278306717583	0.999089910760254	178	65
RBM27	ENSG00000091009.7	5	146203600	146289132	0.000717812358379046	0.000109716262287415	178	65
OSBPL8	ENSG00000091039.16	12	76351797	76559809	0.494525267941606	0.428954724255088	178	65
DTX2	ENSG00000091073.19	7	76461676	76505994	0.0910092257942693	0.015202475595202	178	65
NLRC4	ENSG00000091106.18	2	32224453	32265854	0.0212009143651038	0.000109711745705611	178	65
PUS7	ENSG00000091127.13	7	105439661	105522267	0.747432671102558	0.708089963001606	178	65
NRCAM	ENSG00000091129.19	7	108147623	108456717	0.69815065051053	0.525485251373512	178	65
LAMB1	ENSG00000091136.13	7	107923803	108003255	0.975820947437653	0.970382785772153	178	65
SLC26A3	ENSG00000091138.12	7	107765467	107803225	0.167615421515082	0.112258088930507	178	65
DLD	ENSG00000091140.13	7	107890970	107931730	0.0868197285575972	0.0279437161228061	178	65
WDR7	ENSG00000091157.13	18	56651675	57036606	0.00286874388487695	0.000117492906727994	178	65
TXNL1	ENSG00000091164.12	18	56597208	56651600	0.560941055892079	0.346446223280923	178	65
ABCC6	ENSG00000091262.15	16	16148928	16223522	0.969867126033292	0.957748717503885	178	65
CMTM6	ENSG00000091317.7	3	32481312	32503408	0.634452849907678	0.55244152428937	178	65
ITGA6	ENSG00000091409.14	2	172427354	172506282	0.376802888078665	0.321940020716551	178	65
RAPGEF4	ENSG00000091428.17	2	172735274	173052893	0.732945115529554	0.659485901158659	178	65
MAP3K20	ENSG00000091436.16	2	173075435	173268010	0.0618338165655387	0.0174697600507868	178	65
FH	ENSG00000091483.6	1	241497603	241519761	0.427853239825024	0.300077540854555	178	65
SEL1L3	ENSG00000091490.10	4	25747427	25863760	0.898058382260295	0.86829689819196	178	65
TF	ENSG00000091513.14	3	133745956	133779006	0.126959282037825	0.0474191922868821	178	65
CDV3	ENSG00000091527.15	3	133573730	133590261	0.708696719632978	0.626962587507699	178	65
MYO15A	ENSG00000091536.16	17	18118582	18179802	0.408593623671711	0.256155409596556	178	65
ALKBH5	ENSG00000091542.8	17	18183078	18209954	0.94526128120191	0.933535436510713	178	65
APOH	ENSG00000091583.10	17	66212033	66256525	0.22272645757183	0.143761676439654	178	65
NLRP1	ENSG00000091592.15	17	5499427	5619424	0.98114456602844	0.973315215422115	178	65
PITPNM3	ENSG00000091622.15	17	6451470	6556494	0.29040255158393	0.107127289275331	178	65
SPAG7	ENSG00000091640.7	17	4959226	4967872	0.359707425939261	0.234696315769172	178	65
ORC6	ENSG00000091651.8	16	46689643	46698394	0.213892927656693	0.106089095753946	178	65
ZFHX4	ENSG00000091656.15	8	76681219	76867285	0.472644562009462	0.354597176749831	178	65
CPA1	ENSG00000091704.9	7	130380339	130388114	0.0573288276925615	0.0151243786640164	178	65
ZC3HC1	ENSG00000091732.15	7	130018286	130051451	0.0162440944427663	0.00507349463969226	178	65
ESR1	ENSG00000091831.22	6	151656691	152129619	0.847269573615637	0.808754455407609	178	65
RGS17	ENSG00000091844.7	6	153004459	153131249	0.0234262829337722	0.00114210574258492	178	65
ANGPT2	ENSG00000091879.13	8	6499651	6563409	0.684325057873658	0.602830376122145	178	65
TMEM101	ENSG00000091947.9	17	44011188	44023946	0.131964849036747	0.0372603438015945	178	65
CD200	ENSG00000091972.18	3	112332841	112362812	0.241856256667198	0.097127411142084	178	65
CCDC80	ENSG00000091986.15	3	112596794	112649530	0.591116955743098	0.527616659530187	178	65
CMA1	ENSG00000092009.10	14	24505353	24507506	0.14651112666353	0.0774714835648939	178	65
PSME1	ENSG00000092010.14	14	24136158	24138964	0.183957464107258	0.108407666142916	178	65
PPP2R3C	ENSG00000092020.10	14	35085467	35122517	0.48098657208389	0.331769582035321	178	65
HAUS4	ENSG00000092036.18	14	22946228	22957161	0.836942508867478	0.806315513663957	178	65
JPH4	ENSG00000092051.16	14	23568074	23578800	0.420675517065487	0.324049466928781	178	65
MYH7	ENSG00000092054.12	14	23412738	23435718	0.0579015912248036	0.00794863214360742	178	65
SLC7A8	ENSG00000092068.19	14	23125295	23183674	0.528564855261732	0.448070146334199	178	65
OSGEP	ENSG00000092094.10	14	20446668	20455105	0.142017076642371	0.0598423437269086	178	65
SLC22A17	ENSG00000092096.16	14	23346306	23352912	0.307793684849307	0.154833445820351	178	65
RNF31	ENSG00000092098.16	14	24147379	24160661	0.1862448213152	0.100605048109875	178	65
SCFD1	ENSG00000092108.20	14	30622112	30735812	0.976330468470144	0.968031027633161	178	65
G2E3	ENSG00000092140.14	14	30559123	30620063	0.0629959977448491	0.0113526310751215	178	65
HECTD1	ENSG00000092148.12	14	31100112	31207804	0.473841414422609	0.394911806514942	178	65
HNRNPC	ENSG00000092199.17	14	21209136	21269494	0.186443626552614	0.0959944958929748	178	65
RPGRIP1	ENSG00000092200.12	14	21287939	21351301	0.0162298513323142	0.000709888075327361	178	65
SUPT16H	ENSG00000092201.9	14	21351472	21384266	0.25261560942907	0.180524592807909	178	65
TOX4	ENSG00000092203.13	14	21476674	21499024	0.26929169798673	0.142014152954031	178	65
GEMIN2	ENSG00000092208.16	14	39114223	39136973	0.00688693823989813	0.000121578009386471	178	65
TGM1	ENSG00000092295.11	14	24249114	24264432	0.430387804514118	0.29180076233867	178	65
TINF2	ENSG00000092330.15	14	24239643	24242674	0.967339253065655	0.96002799567995	178	65
SEMA6A	ENSG00000092421.16	5	116443616	116574934	0.618941623847309	0.508932966254552	178	65
TRPM7	ENSG00000092439.13	15	50552473	50686815	0.434335958052169	0.39550397940239	178	65
TYRO3	ENSG00000092445.11	15	41557675	41583586	0.0445039548715482	0.0138184319169116	178	65
WDR76	ENSG00000092470.11	15	43826963	43868419	0.0248704005339581	0.000888367974790794	178	65
CAPN3	ENSG00000092529.23	15	42359500	42412317	0.738912443534609	0.650409724442929	178	65
SNAP23	ENSG00000092531.9	15	42491244	42545356	0.792643536033197	0.760649788663838	178	65
PHGDH	ENSG00000092621.11	1	119659798	119744215	0.820623296772304	0.768326990968895	178	65
COL9A3	ENSG00000092758.15	20	62816244	62841114	0.741987981503984	0.685216767554773	178	65
EZR	ENSG00000092820.17	6	158765741	158819412	0.801858339183573	0.703559878073255	178	65
MYL6	ENSG00000092841.18	12	56158161	56162982	0.473575986805219	0.288716815220921	178	65
AGO1	ENSG00000092847.11	1	35869808	35930528	1	0.939283183341828	178	65
TEKT2	ENSG00000092850.11	1	36084075	36088275	0.0374324759411214	0.00587654468468276	178	65
CLSPN	ENSG00000092853.13	1	35720218	35769967	0.0497320741165642	0.00524967850141745	178	65
RFFL	ENSG00000092871.16	17	35009744	35089319	0.0523532017408836	0.00858229310477807	178	65
UNC13D	ENSG00000092929.11	17	75827225	75844717	0.119686649361893	0.0501886969375728	178	65
MFSD11	ENSG00000092931.11	17	76736549	76781449	0.479356248861326	0.413087823473306	178	65
DPYSL2	ENSG00000092964.17	8	26514093	26658178	0.34515169550327	0.152687109149257	178	65
TGFB2	ENSG00000092969.11	1	218346235	218444619	0.882555803329066	0.847202532453904	178	65
GPATCH2	ENSG00000092978.10	1	217426992	217631082	0.964240595752529	0.954903513604666	178	65
NUP50	ENSG00000093000.18	22	45163841	45188015	0.0999790337457407	0.0326901022135961	178	65
CDC45	ENSG00000093009.9	22	19479459	19520612	0.439882441184507	0.35573890068411	178	65
COMT	ENSG00000093010.13	22	19941607	19969895	0.651179234586134	0.548090567737972	178	65
CECR1	ENSG00000093072.15	22	17178790	17221989	0.00924889269618232	0.000610884793572116	178	65
VNN3	ENSG00000093134.14	6	132722787	132734765	0.164257970129987	0.108752985288093	178	65
ECHDC1	ENSG00000093144.18	6	127288710	127343609	0.310848027291955	0.252615416595099	178	65
LRRFIP2	ENSG00000093167.17	3	37052656	37176532	0.987864429361815	0.982218932741513	178	65
SEC22C	ENSG00000093183.13	3	42547969	42601080	0.23127151200394	0.139786782628661	178	65
XYLB	ENSG00000093217.9	3	38346760	38421348	0.775812862048116	0.684372240574533	178	65
GABRP	ENSG00000094755.16	5	170763350	170814047	0.958850547383812	0.935924766065511	178	65
CDC6	ENSG00000094804.9	17	40287633	40304657	0.480190378419684	0.397598652348863	178	65
CDC23	ENSG00000094880.10	5	138187716	138213343	0.0555688941470733	0.0166517761279803	178	65
AAAS	ENSG00000094914.12	12	53307456	53324864	0.0240192044729332	0.00290189386601739	178	65
CBX5	ENSG00000094916.15	12	54230940	54280133	0.440193813692889	0.325386717273154	178	65
FMO2	ENSG00000094963.13	1	171185208	171211230	0.0629814442435221	0.0262185402096127	178	65
SUCO	ENSG00000094975.13	1	172532349	172611833	0.527806650273785	0.428065981719817	178	65
MSH2	ENSG00000095002.13	2	47402969	47562311	0.0520054913027249	0.0105266125072551	178	65
MAP3K1	ENSG00000095015.5	5	56815574	56896152	0.636551512619109	0.512087009842614	178	65
DHPS	ENSG00000095059.15	19	12675833	12681902	0.823947026855829	0.788978883523812	178	65
HOOK2	ENSG00000095066.11	19	12763003	12872740	0.121923181561025	0.0480149878297497	178	65
ARCN1	ENSG00000095139.13	11	118572390	118603033	0.23316497544154	0.106990835620412	178	65
EPB41L4B	ENSG00000095203.14	9	109171975	109320964	0.478498176798135	0.405351121418232	178	65
TMEM38B	ENSG00000095209.11	9	105694544	105776612	0.112174512705062	0.0390026131560335	178	65
PSMD5	ENSG00000095261.13	9	120815496	120842984	0.00196571541386574	0.000568878710749604	178	65
PTGS1	ENSG00000095303.14	9	122370530	122395703	0.0306175784693944	0.00917793170703477	178	65
NUP188	ENSG00000095319.14	9	128947699	129007035	0.0603987757841858	0.0187197019428754	178	65
CRAT	ENSG00000095321.16	9	129094810	129111189	0.000191086633518557	3.19411020870613e-05	178	65
SH2D3C	ENSG00000095370.19	9	127738317	127778741	0.101209808184431	0.0357640785068606	178	65
NANS	ENSG00000095380.10	9	98056739	98083075	0.385260988626578	0.303159742189035	178	65
TBC1D2	ENSG00000095383.19	9	98198999	98255721	0.168154591153179	0.101866855872312	178	65
WHRN	ENSG00000095397.13	9	114402080	114505450	0.00672732548483153	0.00042746899779877	178	65
PDE6C	ENSG00000095464.9	10	93612588	93666010	0.102759711695658	0.0449215890811519	178	65
CWF19L1	ENSG00000095485.16	10	100232298	100267680	0.753741824342536	0.671295843640495	178	65
SEMA4G	ENSG00000095539.15	10	100969905	100985871	0.639169098240205	0.514233801238328	178	65
BTAF1	ENSG00000095564.13	10	91923769	92030325	0.16071462817558	0.0950845189945992	178	65
IKZF5	ENSG00000095574.11	10	122990806	123008817	0.133083553101712	0.0676981794890574	178	65
BLNK	ENSG00000095585.16	10	96191702	96271587	0.149830120781743	0.0773414155890466	178	65
SORBS1	ENSG00000095637.21	10	95311771	95561414	0.789854924204779	0.721963275935708	178	65
CRTAC1	ENSG00000095713.13	10	97865000	98030828	0.758913108052418	0.713130025901987	178	65
BAMBI	ENSG00000095739.10	10	28677342	28682939	0.574585037664183	0.50398319870208	178	65
IL11	ENSG00000095752.6	19	55364389	55370463	0.213718565083868	0.125353621601764	178	65
WAC	ENSG00000095787.21	10	28532744	28623112	0.129050379031462	0.072381961678354	178	65
CREM	ENSG00000095794.19	10	35126791	35212958	0.900364534603975	0.881956844118411	178	65
NUBP2	ENSG00000095906.16	16	1782901	1789191	0.320674115811041	0.199413060217893	178	65
TPSD1	ENSG00000095917.13	16	1256059	1258998	0.534745412759032	0.177808673123323	178	65
SMIM24	ENSG00000095932.6	19	3473986	3480542	0.460940203483504	0.356507997371764	178	65
HIVEP1	ENSG00000095951.16	6	12008857	12164999	0.657755695588409	0.473628269946296	178	65
TREM2	ENSG00000095970.16	6	41158506	41163186	0.176702652447936	0.0998837763687357	178	65
CRISP3	ENSG00000096006.11	6	49727384	49744437	0.000629968065771257	6.44008558248717e-05	178	65
FKBP5	ENSG00000096060.14	6	35573585	35728583	0.0145243848315904	0.00245773136788897	178	65
SRPK1	ENSG00000096063.15	6	35832966	35921342	0.0141471256885299	0.0017151506987723	178	65
BRPF3	ENSG00000096070.19	6	36196744	36232790	0.520583655950455	0.423268252061972	178	65
MRPS18A	ENSG00000096080.11	6	43675202	43687791	0.702163097354681	0.618336283692425	178	65
PGC	ENSG00000096088.16	6	41736711	41754109	0.000657287655800307	1.17019594990142e-05	178	65
TMEM14A	ENSG00000096092.5	6	52671109	52686588	0.740196752841452	0.619554671013887	178	65
EFHC1	ENSG00000096093.15	6	52362123	52529886	0.516596062824181	0.390190916567575	178	65
HSP90AB1	ENSG00000096384.19	6	44246166	44253888	0.577917471030499	0.417112428932098	178	65
CDC5L	ENSG00000096401.7	6	44387525	44450426	0.101710657253236	0.0549748096153904	178	65
ITPR3	ENSG00000096433.10	6	33620365	33696574	0.0681593660007142	0.0370116081710837	178	65
ZNF184	ENSG00000096654.15	6	27450743	27473118	0.0096324523410991	0.00161808758379215	178	65
DSP	ENSG00000096696.13	6	7541575	7586717	0.0786777951098318	0.0132623489861711	178	65
SIRT1	ENSG00000096717.11	10	67884669	67918390	0.74954554141999	0.693359553607704	178	65
HNRNPH3	ENSG00000096746.17	10	68331174	68343191	0.990759378180373	0.98759212793234	178	65
IFT74	ENSG00000096872.15	9	26956373	27062930	0.0768330251303619	0.0379283698658134	178	65
JAK2	ENSG00000096968.13	9	4984390	5128183	0.095980422094277	0.0110562701002758	178	65
IL12RB1	ENSG00000096996.15	19	18058995	18098944	0.104156538173528	0.0472925171765561	178	65
ABL1	ENSG00000097007.17	9	130713946	130887675	0.250031331077406	0.105905877353148	178	65
ACOT7	ENSG00000097021.19	1	6264269	6393554	0.299386072149564	0.212216097332143	178	65
SH3GLB1	ENSG00000097033.14	1	86704570	86748184	0.476296126229769	0.359427934762634	178	65
CDC7	ENSG00000097046.12	1	91500893	91525764	0.105360630983343	0.0104624869084528	178	65
SYDE2	ENSG00000097096.8	1	85156873	85201046	0.412667780780665	0.284492031638701	178	65
PCSK5	ENSG00000099139.13	9	75890644	76362339	0.725584118798117	0.651875309225046	178	65
SCD	ENSG00000099194.5	10	100347124	100364834	0.113345414144285	0.0751672866204321	178	65
TMED1	ENSG00000099203.6	19	10832438	10836318	0.381863534266218	0.255444839483006	178	65
ABLIM1	ENSG00000099204.18	10	114431113	114685003	0.789528386658965	0.73816693851006	178	65
ERMP1	ENSG00000099219.13	9	5765076	5833117	0.756926887129848	0.690214462127825	178	65
RAB18	ENSG00000099246.16	10	27504174	27542237	0.120409374164564	0.0698117819012749	178	65
NRP1	ENSG00000099250.17	10	33177492	33336262	0.710145295273522	0.659942706621631	178	65
PRTFDC1	ENSG00000099256.18	10	24848607	24952604	0.0317941185107491	0.00233755581947535	178	65
PALMD	ENSG00000099260.10	1	99645943	99694541	0.109961675915871	0.0468936234307219	178	65
TSPAN15	ENSG00000099282.9	10	69451473	69507669	0.0105575951262031	0.00271143657698916	178	65
H2AFY2	ENSG00000099284.13	10	70052796	70112269	0.201190876729217	0.0546030458617314	178	65
WASHC2A	ENSG00000099290.15	10	50067888	50133506	0.0888733989906436	0.0683175309814442	178	65
MAST3	ENSG00000099308.10	19	18097793	18151692	0.719012216389387	0.587625294896963	178	65
MZF1	ENSG00000099326.8	19	58561932	58572577	0.690570480518235	0.591264579275184	178	65
OCEL1	ENSG00000099330.8	19	17226204	17229219	0.449439284065281	0.273759273656602	178	65
MYO9B	ENSG00000099331.13	19	17075781	17214537	0.671765481714389	0.585619371054338	178	65
KCNK6	ENSG00000099337.4	19	38319844	38332076	0.242818453762561	0.154329735243929	178	65
CATSPERG	ENSG00000099338.22	19	38335775	38370943	0.720569607966881	0.639655398128788	178	65
PSMD8	ENSG00000099341.11	19	38374536	38383824	0.0423459408683765	0.0148783143377723	178	65
FBXL19	ENSG00000099364.16	16	30924097	30948783	0.231755916966386	0.181463171593512	178	65
STX1B	ENSG00000099365.10	16	30989256	31010661	0.255730907413401	0.117355376676591	178	65
HSD3B7	ENSG00000099377.13	16	30988271	30989152	0.0981166246853637	0.00963062512502869	178	65
SETD1A	ENSG00000099381.17	16	30957294	30984629	0.220268467866721	0.128474480944906	178	65
BCL7C	ENSG00000099385.11	16	30833626	30894547	0.901691696964112	0.878463299767267	178	65
CIRBP	ENSG00000099622.13	19	1259384	1274880	0.397029489427521	0.196723777599553	178	65
ATP5D	ENSG00000099624.7	19	1241746	1244826	0.868847536129996	0.84952153849608	178	65
CBARP	ENSG00000099625.12	19	1228436	1238027	0.259458414751392	0.13806225075959	178	65
IGFALS	ENSG00000099769.5	16	1790413	1794971	0.408458649927295	0.332491630421096	178	65
HNRNPM	ENSG00000099783.11	19	8455405	8489114	0.416729963367418	0.297858873479198	178	65
MARCH2	ENSG00000099785.10	19	8413270	8439017	0.45100095877977	0.351367909621553	178	65
NDUFB7	ENSG00000099795.6	19	14566078	14572062	0.215640949723008	0.0764079353611854	178	65
TECR	ENSG00000099797.13	19	14533933	14565980	0.0745252166100478	0.0445272078794215	178	65
TIMM13	ENSG00000099800.7	19	2425624	2427637	0.0302568268559587	0.00868013179566687	178	65
CDC34	ENSG00000099804.8	19	531712	542092	0.0917128704357083	0.0401438907063686	178	65
MTAP	ENSG00000099810.18	9	21802543	21937651	0.438950916054963	0.318163131709304	178	65
MISP	ENSG00000099812.8	19	751126	764318	0.165445910045634	0.0902481887777542	178	65
CEP170B	ENSG00000099814.15	14	104865280	104896770	0.0298040266140416	0.00101649051613656	178	65
POLR2E	ENSG00000099817.11	19	1086629	1095380	0.0167238200386479	0.00433746816056502	178	65
POLRMT	ENSG00000099821.13	19	617224	633604	0.972948743619056	0.966767661449442	178	65
HCN2	ENSG00000099822.2	19	589893	617159	0.00752032351913681	0.00058033709551808	178	65
CDHR5	ENSG00000099834.18	11	616565	626078	0.710653567199601	0.627257560622765	178	65
IZUMO4	ENSG00000099840.13	19	2096869	2099593	0.932720693983271	0.910829937404034	178	65
RASSF7	ENSG00000099849.14	11	560404	564021	0.951459396418823	0.938441568194062	178	65
GADD45B	ENSG00000099860.8	19	2476127	2478259	0.737431533498359	0.64753205455364	178	65
PALM	ENSG00000099864.17	19	708939	748329	0.912163029292121	0.882234443505495	178	65
MADCAM1	ENSG00000099866.14	19	489176	505342	0.296707162295004	0.14507457275689	178	65
MKNK2	ENSG00000099875.14	19	2037465	2051244	0.568177954916204	0.416676845859703	178	65
ARVCF	ENSG00000099889.13	22	19969976	20016808	0.0389148399162021	0.0176670763898441	178	65
TRMT2A	ENSG00000099899.14	22	20111876	20117392	0.0928641869748548	0.0295070195770954	178	65
RANBP1	ENSG00000099901.16	22	20115938	20127357	0.418572664989439	0.329428324091127	178	65
ZDHHC8	ENSG00000099904.15	22	20129456	20148007	0.754817768869543	0.719038481485288	178	65
KLHL22	ENSG00000099910.16	22	20441519	20495883	0.561704054476978	0.479131533994476	178	65
MED15	ENSG00000099917.17	22	20495913	20587495	0.675028039974143	0.568735189606588	178	65
SERPIND1	ENSG00000099937.10	22	20773879	20787720	0.686033731513785	0.632026338929536	178	65
SNAP29	ENSG00000099940.11	22	20858983	20891218	0.39264099735204	0.278484728414931	178	65
CRKL	ENSG00000099942.12	22	20917426	20953749	0.573313439259526	0.384033630864441	178	65
LZTR1	ENSG00000099949.18	22	20979462	20999038	0.877220288033556	0.833903953446953	178	65
MMP11	ENSG00000099953.9	22	23768643	23784316	0.38449476467749	0.215548993095316	178	65
CECR2	ENSG00000099954.18	22	17359949	17558149	0.233677188356721	0.107414345044642	178	65
SMARCB1	ENSG00000099956.18	22	23786963	23834502	0.319944429558003	0.183412477144228	178	65
P2RX6	ENSG00000099957.16	22	21015027	21028717	0.439978594756184	0.369672141430382	178	65
DERL3	ENSG00000099958.14	22	23834517	23839012	0.590642276211783	0.547247666140152	178	65
SLC7A4	ENSG00000099960.12	22	21028831	21032840	0.160487854792831	0.0619210959162609	178	65
BCL2L13	ENSG00000099968.17	22	17628855	17730855	0.595781123392153	0.522917199442715	178	65
DDTL	ENSG00000099974.7	22	23966901	23972532	0.405777493781203	0.0403481999160818	178	65
DDT	ENSG00000099977.13	22	23973104	23980469	0.0972275631213261	0.0135313368415902	178	65
OSM	ENSG00000099985.3	22	30262829	30266840	0.440085911217334	0.32545866709621	178	65
CABIN1	ENSG00000099991.17	22	24011192	24178628	0.234923989082661	0.139898395506899	178	65
TBC1D10A	ENSG00000099992.15	22	30291990	30327046	0.214360326668476	0.171027664518402	178	65
SUSD2	ENSG00000099994.10	22	24181259	24189110	0.93260222262388	0.923844941505097	178	65
SF3A1	ENSG00000099995.18	22	30331988	30353072	0.00487288165702135	8.46101534827209e-05	178	65
GGT5	ENSG00000099998.17	22	24219654	24245142	0.945146117271745	0.933089393049937	178	65
RNF215	ENSG00000099999.14	22	30368811	30421771	0.0110938154352071	0.00197632463559585	178	65
SEC14L2	ENSG00000100003.17	22	30396857	30425317	0.093017067243901	0.0288745412103085	178	65
SPECC1L	ENSG00000100014.19	22	24270817	24417740	0.0129665632436818	0.00136590833001778	178	65
PPIL2	ENSG00000100023.18	22	21666009	21697543	0.129273366438724	0.0443706822096464	178	65
UPB1	ENSG00000100024.14	22	24494107	24528390	0.774734222523957	0.760437773968106	178	65
YPEL1	ENSG00000100027.14	22	21700016	21735834	0.9566599194158	0.93381329064542	178	65
SNRPD3	ENSG00000100028.11	22	24555503	24583749	0.76455924915023	0.666217600135206	178	65
PES1	ENSG00000100029.17	22	30576625	30606837	0.0281287696504766	0.0156408639426646	178	65
MAPK1	ENSG00000100030.14	22	21754500	21867680	0.832628417523912	0.79063736372826	178	65
GGT1	ENSG00000100031.18	22	24594811	24629005	0.00214369364729257	6.26519931093463e-05	178	65
PRODH	ENSG00000100033.16	22	18916890	18936410	0.110766404143452	0.0210911171384539	178	65
PPM1F	ENSG00000100034.13	22	21919420	21940657	0.662485857752518	0.614004552723959	178	65
SLC35E4	ENSG00000100036.12	22	30635652	30669016	0.444734374621232	0.358666994501229	178	65
TOP3B	ENSG00000100038.19	22	21982200	21982816	0.794058307357005	0.735179956008585	178	65
CRYBB3	ENSG00000100053.9	22	25199850	25207363	0.237077909691962	0.101532863786656	178	65
CYTH4	ENSG00000100055.20	22	37282027	37315345	0.929555160067443	0.885696993033108	178	65
DGCR14	ENSG00000100056.11	22	19130279	19144684	0.194451569886784	0.132726101712879	178	65
MFNG	ENSG00000100060.17	22	37469063	37486401	0.985547050966241	0.982619309328191	178	65
CARD10	ENSG00000100065.14	22	37490362	37519542	0.0768944596497026	0.0300597375416133	178	65
LRP5L	ENSG00000100068.11	22	25351421	25405377	0.754628753473916	0.680791391726152	178	65
SLC25A1	ENSG00000100075.9	22	19175575	19178830	0.00719459792292058	0.000332944384760259	178	65
GRK3	ENSG00000100077.14	22	25564849	25729294	0.199943676109314	0.106724055585157	178	65
LGALS2	ENSG00000100079.6	22	37570246	37582616	4.97166341662009e-05	3.53653722850421e-07	178	65
GGA1	ENSG00000100083.18	22	37608475	37633564	0.631098390851866	0.52455237883541	178	65
HIRA	ENSG00000100084.14	22	19330698	19431733	0.681380479910972	0.584018506046641	178	65
SH3BP1	ENSG00000100092.20	22	37634654	37656117	0.27422209899028	0.191935294611215	178	65
LGALS1	ENSG00000100097.11	22	37675608	37679806	0.00558250761377339	0.000719856943612182	178	65
HPS4	ENSG00000100099.20	22	26451480	26483836	0.526532703996431	0.463755697441324	178	65
PIK3IP1	ENSG00000100100.12	22	31281593	31292498	0.0268341118325344	0.00832285116282424	178	65
SRRD	ENSG00000100104.13	22	26483877	26494658	0.202237818740983	0.122958490970568	178	65
PATZ1	ENSG00000100105.17	22	31325804	31346232	0.0345699174432329	0.00111859378986481	178	65
TRIOBP	ENSG00000100106.19	22	37697004	37776556	0.3851806609795	0.291253105211035	178	65
TFIP11	ENSG00000100109.16	22	26491225	26512505	0.399509757911492	0.287055791955971	178	65
GCAT	ENSG00000100116.16	22	37807905	37817176	0.319058258199019	0.242893879704634	178	65
CRYBB1	ENSG00000100122.5	22	26599278	26618088	0.998386840961857	0.998168805369229	178	65
ANKRD54	ENSG00000100124.14	22	37830855	37848867	0.485586255622102	0.328223010511527	178	65
EIF3L	ENSG00000100129.17	22	37849328	37876011	0.237133498396977	0.184346140705633	178	65
SNU13	ENSG00000100138.13	22	41673930	41690504	0.0639036992988397	0.0293967603080102	178	65
MICALL1	ENSG00000100139.13	22	37905657	37942822	0.122527420238108	0.0778618638002425	178	65
POLR2F	ENSG00000100142.14	22	38025579	38041915	0.127028916191118	0.0174326004254021	178	65
CCDC134	ENSG00000100147.13	22	41800679	41826299	0.0114840618158745	0.000198240006384858	178	65
DEPDC5	ENSG00000100150.16	22	31753951	31907034	0.455624443672373	0.340030398922147	178	65
PICK1	ENSG00000100151.15	22	38056311	38075701	0.240428296006018	0.207683170115324	178	65
TTC28	ENSG00000100154.14	22	27978014	28679865	0.409046239591566	0.222531023163021	178	65
SLC16A8	ENSG00000100156.10	22	38078134	38084093	0.358293647860662	0.21549315810727	178	65
CENPM	ENSG00000100162.14	22	41938721	41947164	0.994334229603873	0.993915956270083	178	65
SEPT3	ENSG00000100167.19	22	41976272	41998221	0.904626151676914	0.884078000516946	178	65
SLC5A1	ENSG00000100170.9	22	32043032	32113029	0.665915193165935	0.56684170092848	178	65
SLC5A4	ENSG00000100191.5	22	32218476	32255341	0.412271396574929	0.325176078490567	178	65
KDELR3	ENSG00000100196.10	22	38468062	38483439	0.392618644304658	0.33499428014036	178	65
CYP2D6	ENSG00000100197.20	22	42126499	42130906	0.943059980285222	0.925291871722137	178	65
DDX17	ENSG00000100201.20	22	38483448	38507660	0.629436363484602	0.50834116877438	178	65
TCF20	ENSG00000100207.18	22	42160013	42343616	0.511299796532868	0.390831090932906	178	65
HSCB	ENSG00000100209.9	22	28742679	28757515	0.1269812194067	0.0812241976291634	178	65
CBY1	ENSG00000100211.10	22	38656640	38673854	0.137215861735504	0.0357533849209245	178	65
TOMM22	ENSG00000100216.5	22	38681948	38685421	0.0417564753379963	0.00775662516807971	178	65
RSPH14	ENSG00000100218.11	22	23059415	23145021	0.662422205155178	0.596038886449575	178	65
XBP1	ENSG00000100219.16	22	28794555	28800597	0.633711367426485	0.565804434360135	178	65
RTCB	ENSG00000100220.11	22	32387582	32412255	0.171612028050906	0.0659786557104688	178	65
JOSD1	ENSG00000100221.10	22	38685543	38701556	0.178452401748428	0.0989981057966407	178	65
FBXO7	ENSG00000100225.17	22	32474676	32498829	0.145977358320154	0.0536588433402394	178	65
GTPBP1	ENSG00000100226.15	22	38705723	38738299	0.304250234605571	0.225091729458843	178	65
POLDIP3	ENSG00000100227.17	22	42583721	42614962	0.982643565167474	0.979854396720565	178	65
RAB36	ENSG00000100228.12	22	23145326	23164350	0.693155065386974	0.610628483083429	178	65
TIMP3	ENSG00000100234.11	22	32801701	32863043	0.425819839223454	0.324819451522849	178	65
PPP6R2	ENSG00000100239.15	22	50343304	50444999	0.0949601107851013	0.0368407170895709	178	65
SBF1	ENSG00000100241.20	22	50445091	50475024	0.194644987903477	0.0872341370775224	178	65
SUN2	ENSG00000100242.15	22	38735042	38766333	0.368704196879672	0.100766873253871	178	65
CYB5R3	ENSG00000100243.20	22	42617840	42649568	0.125222365133325	0.066340225208534	178	65
DNAL4	ENSG00000100246.12	22	38778508	38794198	0.0750854483578976	0.0479765514522867	178	65
MIOX	ENSG00000100253.12	22	50486784	50490648	0.0516771222788701	0.0168926216716444	178	65
LMF2	ENSG00000100258.17	22	50502949	50507691	0.00126889828810274	8.67447317538394e-05	178	65
RHBDD3	ENSG00000100263.13	22	29259852	29267978	0.574028983732736	0.44893920468808	178	65
PACSIN2	ENSG00000100266.18	22	42858387	43015145	0.259520996320418	0.177307744123259	178	65
TTLL1	ENSG00000100271.16	22	43046410	43089428	0.495776910683345	0.357976058457937	178	65
RASL10A	ENSG00000100276.9	22	29312933	29319679	0.71234772291999	0.672933482351466	178	65
AP1B1	ENSG00000100280.16	22	29327682	29388583	0.0241945117948034	0.0119264177713774	178	65
HMGXB4	ENSG00000100281.13	22	35257452	35295807	0.446801779766246	0.315722061075989	178	65
TOM1	ENSG00000100284.20	22	35299275	35347994	0.539615906549259	0.380512269786892	178	65
NEFH	ENSG00000100285.9	22	29480243	29491390	0.0108982217095154	0.000358326731344713	178	65
CHKB	ENSG00000100288.19	22	50578949	50601455	0.587970955429512	0.455786110523985	178	65
BIK	ENSG00000100290.2	22	43110748	43129712	0.866943062544835	0.834563207095681	178	65
HMOX1	ENSG00000100292.16	22	35380361	35394214	0.624085004452967	0.525940199049143	178	65
MCAT	ENSG00000100294.12	22	43132206	43143394	0.48252075117172	0.411284946544687	178	65
THOC5	ENSG00000100296.13	22	29505879	29554254	0.138050033640665	0.0754456448797809	178	65
MCM5	ENSG00000100297.15	22	35400063	35425430	0.92215659563245	0.896853252526181	178	65
APOBEC3H	ENSG00000100298.15	22	39097224	39104067	0.680159245796353	0.628742710792545	178	65
ARSA	ENSG00000100299.17	22	50622754	50628173	0.16265265057579	0.0277750114918174	178	65
TSPO	ENSG00000100300.17	22	43151514	43163242	0.000676912120099175	0.000126743330047875	178	65
RASD2	ENSG00000100302.6	22	35540868	35554001	0.400497365267064	0.34707158212789	178	65
TTLL12	ENSG00000100304.12	22	43166622	43187133	0.0147716812822584	0.000488289199789483	178	65
CBX7	ENSG00000100307.12	22	39120167	39152650	0.767874434301214	0.683505573628937	178	65
PDGFB	ENSG00000100311.16	22	39223359	39244751	0.0450730381764957	0.0265505712712865	178	65
ACR	ENSG00000100312.10	22	50738196	50745334	0.918017832810946	0.902790133150261	178	65
CABP7	ENSG00000100314.3	22	29720084	29731839	0.938973729171501	0.932988907743609	178	65
RPL3	ENSG00000100316.15	22	39312882	39320389	0.196762303905356	0.149626731663031	178	65
ZMAT5	ENSG00000100319.12	22	29738330	29766961	0.25280345838898	0.172071595581413	178	65
RBFOX2	ENSG00000100320.22	22	35738736	36028425	0.229599470568084	0.103489311061113	178	65
SYNGR1	ENSG00000100321.14	22	39349925	39385588	0.35220026628906	0.180871964989536	178	65
TAB1	ENSG00000100324.13	22	39399741	39437060	0.00524343503046622	0.00013906071426654	178	65
ASCC2	ENSG00000100325.14	22	29788608	29838304	0.0173181586043736	0.000658643108752209	178	65
MTMR3	ENSG00000100330.15	22	29883155	30030866	0.366601242499923	0.266000332905125	178	65
MIEF1	ENSG00000100335.13	22	39499432	39518132	0.255021913456822	0.178040529493708	178	65
APOL4	ENSG00000100336.17	22	36189124	36204840	0.876708060184353	0.843084533620461	178	65
APOL1	ENSG00000100342.20	22	36253010	36267530	0.244735884687019	0.118767589856981	178	65
MYH9	ENSG00000100345.20	22	36281281	36388018	0.709773864294734	0.628981855848406	178	65
SAMM50	ENSG00000100347.14	22	43955421	44010531	0.545622682032807	0.436438363959867	178	65
TXN2	ENSG00000100348.9	22	36467036	36482030	0.505476020740348	0.434358538135394	178	65
FOXRED2	ENSG00000100350.14	22	36487190	36507101	0.768595973670993	0.658352941239354	178	65
GRAP2	ENSG00000100351.16	22	39901082	39973721	0.0189530192997111	0.00464765721666874	178	65
EIF3D	ENSG00000100353.17	22	36510850	36529436	0.0845472920926264	0.0325474718485921	178	65
TNRC6B	ENSG00000100354.20	22	40044817	40335808	0.648545659790052	0.596448642753599	178	65
SGSM3	ENSG00000100359.20	22	40370591	40410280	0.888414322966253	0.870110562015303	178	65
IFT27	ENSG00000100360.14	22	36758202	36776256	0.835344724104351	0.760978469254829	178	65
KIAA0930	ENSG00000100364.18	22	45190338	45240769	0.887235671193892	0.85335847931835	178	65
NCF4	ENSG00000100365.14	22	36860988	36878015	0.89448327594814	0.877429512468872	178	65
CSF2RB	ENSG00000100368.13	22	36913628	36940449	0.0769514439167776	0.0165921710625262	178	65
SLC25A17	ENSG00000100372.14	22	40769630	40819399	0.135249152636794	0.0916788793870704	178	65
FAM118A	ENSG00000100376.11	22	45308968	45341955	0.766720127138863	0.644956452609794	178	65
KCTD17	ENSG00000100379.17	22	37051736	37063390	0.45403197433934	0.355172390026039	178	65
ST13	ENSG00000100380.13	22	40824535	40857022	0.03296003706244	0.00530332187521586	178	65
IL2RB	ENSG00000100385.13	22	37125838	37175054	0.608299313917394	0.510652894733318	178	65
RBX1	ENSG00000100387.8	22	40951359	40973309	0.0029739027806642	3.91412950246523e-05	178	65
EP300	ENSG00000100393.12	22	41091786	41180079	0.971456112595931	0.95736372539904	178	65
L3MBTL2	ENSG00000100395.14	22	41205205	41231271	0.126187653126207	0.00145119182872753	178	65
CHADL	ENSG00000100399.15	22	41229510	41240934	0.280746716135188	0.240280031647027	178	65
RANGAP1	ENSG00000100401.19	22	41245611	41286251	0.00817381387239956	0.00131998708843863	178	65
ZC3H7B	ENSG00000100403.11	22	41301522	41360147	0.00987897734479797	5.40115850076164e-07	178	65
PHF5A	ENSG00000100410.7	22	41459717	41468725	0.996532291727088	0.994490829427945	178	65
ACO2	ENSG00000100412.15	22	41469125	41525348	0.114788910162936	0.0927631524283806	178	65
POLR3H	ENSG00000100413.16	22	41525804	41544606	0.124764888189589	0.0766279584370117	178	65
TRMU	ENSG00000100416.12	22	46330875	46357340	0.833471902890191	0.802360743729983	178	65
PMM1	ENSG00000100417.11	22	41576894	41589890	1	0.709177398983536	178	65
DESI1	ENSG00000100418.7	22	41598028	41621096	0.323303384335608	0.207218973115644	178	65
CERK	ENSG00000100422.13	22	46684411	46738261	0.0462349487920726	0.010933516446721	178	65
BRD1	ENSG00000100425.18	22	49773283	49827512	0.398309012312297	0.271296655053066	178	65
ZBED4	ENSG00000100426.6	22	49853842	49890078	0.563652199391715	0.495375435716872	178	65
HDAC10	ENSG00000100429.17	22	50245183	50249859	0.751023769722879	0.632112782095489	178	65
ABHD4	ENSG00000100439.10	14	22600119	22613215	0.0196628551507127	0.00349001782356977	178	65
KHNYN	ENSG00000100441.9	14	24429935	24441834	0.120190673176125	0.0110250551508337	178	65
FKBP3	ENSG00000100442.10	14	45118028	45135319	0.0442675177022824	0.00780451907237734	178	65
SDR39U1	ENSG00000100445.17	14	24442098	24442904	0.137179139186652	0.0944381571542845	178	65
CTSG	ENSG00000100448.3	14	24573556	24576260	0.477799241252232	0.33629380068672	178	65
GZMH	ENSG00000100450.12	14	24606480	24609699	0.586328009098425	0.439050561083089	178	65
GZMB	ENSG00000100453.12	14	24630954	24634267	0.134037143716746	0.0764224663396409	178	65
RBM23	ENSG00000100461.17	14	22893206	22917802	0.53670701511447	0.283355879633471	178	65
PRMT5	ENSG00000100462.15	14	22922176	22929585	0.142126177966442	0.05185529370414	178	65
COCH	ENSG00000100473.15	14	30874543	30890618	0.847975769890244	0.790555216326762	178	65
AP4S1	ENSG00000100478.14	14	31025106	31096450	0.260222386824704	0.156568316931115	178	65
POLE2	ENSG00000100479.12	14	49643555	49688422	0.297958126167257	0.186039477082886	178	65
VCPKMT	ENSG00000100483.13	14	50108633	50116600	0.542450888281815	0.468954368275199	178	65
SOS2	ENSG00000100485.11	14	50117120	50231558	0.2150056906298	0.160663123765264	178	65
CDKL1	ENSG00000100490.9	14	50335993	50416461	0.0400810227212429	0.00509388786174022	178	65
NIN	ENSG00000100503.23	14	50719763	50831121	0.767850923781795	0.73191126821813	178	65
PYGL	ENSG00000100504.16	14	50857891	50944736	0.300997679560937	0.213116355462038	178	65
TRIM9	ENSG00000100505.13	14	50975262	51096061	0.109483572386822	0.053005004047378	178	65
PSMC6	ENSG00000100519.11	14	52707172	52728587	0.170693053484387	0.104898852138575	178	65
GNPNAT1	ENSG00000100522.8	14	52775194	52791668	0.927971003565098	0.914141446808276	178	65
DDHD1	ENSG00000100523.14	14	53036745	53153282	0.246996534248628	0.138277789828732	178	65
CDKN3	ENSG00000100526.19	14	54396849	54420218	0.0443512318267542	0.0143852575977253	178	65
CNIH1	ENSG00000100528.11	14	54423560	54441431	0.830784044946082	0.739955934988324	178	65
CGRRF1	ENSG00000100532.11	14	54509812	54539309	0.175279765818887	0.0929976263104505	178	65
ATP6V1D	ENSG00000100554.11	14	67294371	67359996	0.0168387762390716	0.00107017538106872	178	65
C14orf105	ENSG00000100557.9	14	57469301	57493867	0.208970226093364	0.11921239491689	178	65
[truncated: 12,473 more rows]
