# Supplementary material for: A BOOTSTRAP MODEL COMPARISON TEST FOR IDENTIFYING GENES WITH CONTEXT-SPECIFIC PATTERNS OF GENETIC REGULATION
Source: bioRxiv. 2023 Oct 22:2023.03.06.531446. Originally published 2023 Mar 7. Preprint. [Version 2] doi: 10.1101/2023.03.06.531446 (PMC10028853; doi:10.1101/2023.03.06.531446)
Supplement: Supplement 2 [file media-2.zip › LUNG_vs_ARTAORT.tsv]

gene	id	chr	start	end	p	p_c	n_train	n_test
DPM1	ENSG00000000419.12	20	50934867	50958555	0.83773113164205	0.778782887638463	329	107
SCYL3	ENSG00000000457.13	1	169849631	169894267	0.307875064908711	0.0200796850381819	329	107
C1orf112	ENSG00000000460.16	1	169662007	169854080	0.968035982994809	0.847997431999783	329	107
FGR	ENSG00000000938.12	1	27612064	27635277	1.83233002889432e-06	2.89177262151832e-08	329	107
CFH	ENSG00000000971.15	1	196651878	196747504	0.00459550194055343	5.29349317991539e-06	329	107
FUCA2	ENSG00000001036.13	6	143494811	143511690	0.551497812862772	0.387551506339456	329	107
GCLC	ENSG00000001084.10	6	53497341	53545129	0.0991205224080862	0.0411815701489718	329	107
NFYA	ENSG00000001167.14	6	41072945	41099976	0.179691452211896	0.101668112916326	329	107
STPG1	ENSG00000001460.17	1	24356999	24416934	0.806717543240421	0.529937207360331	329	107
NIPAL3	ENSG00000001461.16	1	24419291	24472976	0.941726510727938	0.924054859604694	329	107
ENPP4	ENSG00000001561.6	6	46129993	46146699	0.00954778154283606	6.39647430407739e-06	329	107
SEMA3F	ENSG00000001617.11	3	50155045	50189075	1	0.558744105335266	329	107
ANKIB1	ENSG00000001629.9	7	92246234	92401384	1	0.863599882566336	329	107
CYP51A1	ENSG00000001630.15	7	92112151	92142952	1	0.331425945203056	329	107
KRIT1	ENSG00000001631.15	7	92198969	92246166	0.953293712049545	0.178014211579208	329	107
RAD52	ENSG00000002016.17	12	912077	990053	0.00377223982484662	0.000139678900866245	329	107
BAD	ENSG00000002330.13	11	64269830	64284669	1	0.352764278368817	329	107
LAP3	ENSG00000002549.12	4	17577192	17607972	0.000359074205971841	4.19461623752832e-05	329	107
HS3ST1	ENSG00000002587.9	4	11393150	11429765	0.0549831400766023	0.0149299396200062	329	107
AOC1	ENSG00000002726.20	7	150824627	150861504	0.0377464692720365	0.00523962205163198	329	107
WNT16	ENSG00000002745.12	7	121325367	121341104	0.175609990240274	0.0632486254526783	329	107
HECW1	ENSG00000002746.14	7	43112599	43566001	0.0030489969193534	3.7330856325902e-05	329	107
MAD1L1	ENSG00000002822.15	7	1815793	2233243	0.0186711845153636	0.000322645439886405	329	107
LASP1	ENSG00000002834.17	17	38869859	38921770	0.00775802852770033	0.00011034271423909	329	107
SNX11	ENSG00000002919.14	17	48103357	48123074	0.811553403685702	0.0396695998365101	329	107
TMEM176A	ENSG00000002933.7	7	150800534	150805120	0.0214748343681096	0.000432416489212248	329	107
M6PR	ENSG00000003056.7	12	8941468	8949955	0.000545116202495522	1.03290805508752e-07	329	107
CYP26B1	ENSG00000003137.8	2	72129238	72148038	0.0126620414019273	0.0017838833559804	329	107
ICA1	ENSG00000003147.17	7	8113184	8262579	0.191452224467663	0.064453164285982	329	107
DBNDD1	ENSG00000003249.13	16	90004865	90020043	0.154011493914011	0.000137513818375414	329	107
ALS2	ENSG00000003393.14	2	201700554	201781189	0.310354513560835	8.71876388632884e-06	329	107
CASP10	ENSG00000003400.14	2	201182881	201229406	1	0.163748329549331	329	107
CFLAR	ENSG00000003402.19	2	201116104	201176687	0.00619027096325803	3.36345812546226e-07	329	107
TFPI	ENSG00000003436.15	2	187464230	187565760	0.963584261435023	0.643546725699886	329	107
NDUFAF7	ENSG00000003509.15	2	37231714	37253403	0.00010167583393214	2.51867703903812e-06	329	107
RBM5	ENSG00000003756.16	3	50088908	50119021	1	0.584542722082399	329	107
MTMR7	ENSG00000003987.13	8	17298030	17413327	0.346633064228431	0.193369943418118	329	107
SLC7A2	ENSG00000003989.17	8	17497088	17570573	0.187244110310232	0.099956133629273	329	107
ARF5	ENSG00000004059.10	7	127588345	127591408	0.00179648866506472	7.67953262882431e-06	329	107
SARM1	ENSG00000004139.13	17	28365116	28404049	0.847024962897079	0.460580427469803	329	107
POLDIP2	ENSG00000004142.11	17	28347177	28357522	0.00893379087895136	0.000358757443504305	329	107
PLXND1	ENSG00000004399.12	3	129555175	129606818	1	0.736199545206245	329	107
AK2	ENSG00000004455.16	1	33007940	33080996	0.842259590378605	0.496260136551317	329	107
CD38	ENSG00000004468.12	4	15778275	15853230	0.00104868692955	4.12275157793613e-07	329	107
FKBP4	ENSG00000004478.7	12	2794953	2805423	0.816209824590399	0.705079489516859	329	107
KDM1A	ENSG00000004487.15	1	23019448	23083689	0.0260164477495802	0.000367321242654548	329	107
RBM6	ENSG00000004534.14	3	49940007	50077252	0.968841324491054	0.00112328709664694	329	107
CAMKK1	ENSG00000004660.14	17	3860315	3893044	0.00526575942702662	8.69275384089768e-05	329	107
RECQL	ENSG00000004700.15	12	21471428	21501669	0.118389819140169	0.00895535856774476	329	107
VPS50	ENSG00000004766.15	7	93232340	93361121	0.166700711040957	0.0457571700796148	329	107
HSPB6	ENSG00000004776.12	19	35754872	35758079	0.0203762326588211	0.00324886101453182	329	107
ARHGAP33	ENSG00000004777.18	19	35774532	35788822	0.0268087048923692	0.00872542094084768	329	107
NDUFAB1	ENSG00000004779.9	16	23581002	23596356	0.00190016334975396	1.1926899965966e-05	329	107
PDK4	ENSG00000004799.7	7	95583499	95596491	4.65910145250172e-06	8.15629981588346e-08	329	107
SLC22A16	ENSG00000004809.13	6	110424687	110476641	0.995733723476839	0.978627529407896	329	107
ZMYND10	ENSG00000004838.13	3	50341229	50346852	1	0.221289433524403	329	107
SLC25A13	ENSG00000004864.13	7	96120220	96322147	0.864926904176193	0.846131262314237	329	107
ST7	ENSG00000004866.20	7	117014888	117230103	0.000547893689636718	1.24037620779767e-05	329	107
CDC27	ENSG00000004897.11	17	47117703	47189422	0.957512623103195	0.0522686026197919	329	107
SLC4A1	ENSG00000004939.13	17	44248385	44268141	0.000119211456085685	4.1680468670082e-08	329	107
CALCR	ENSG00000004948.13	7	93424487	93574730	0.00107695147474322	0.000117632019113616	329	107
DVL2	ENSG00000004975.11	17	7225341	7234545	0.000974078421302666	9.08597939047654e-06	329	107
UPF1	ENSG00000005007.12	19	18831938	18868236	0.00554368050004337	0.000133889730802948	329	107
SKAP2	ENSG00000005020.12	7	26667062	26995239	0.864032769590499	0.827679398958318	329	107
MCUB	ENSG00000005059.15	4	109560205	109688621	0.000964121331280439	1.06115796233053e-05	329	107
POLR2J	ENSG00000005075.15	7	102473169	102478907	0.0038701989889811	9.89517108279561e-05	329	107
DHX33	ENSG00000005100.12	17	5440912	5469060	0.00126786434302362	1.42464100177591e-06	329	107
MEOX1	ENSG00000005102.12	17	43640388	43661954	0.0283982475189641	0.000153560085320805	329	107
THSD7A	ENSG00000005108.15	7	11370357	11832198	0.00648501049646521	3.6854342591204e-05	329	107
LIG3	ENSG00000005156.11	17	34980494	35005989	0.0266198124501825	0.000984762773772762	329	107
RPAP3	ENSG00000005175.9	12	47661249	47706061	0.783881023789318	0.734233178680817	329	107
ACSM3	ENSG00000005187.11	16	20610243	20796124	0.398876201121763	0.260129463727086	329	107
AC004381.6	ENSG00000005189.19	16	20806677	20849668	0.767511297374601	0.712128953963264	329	107
CIAPIN1	ENSG00000005194.14	16	57428169	57447436	0.817372791885965	0.780104273895638	329	107
SPPL2B	ENSG00000005206.16	19	2328621	2354806	0.353835693383636	0.139508506300996	329	107
FAM214B	ENSG00000005238.19	9	35104112	35116341	0.00669731734996381	0.000680775277278902	329	107
COPZ2	ENSG00000005243.9	17	48026167	48038030	0.999892722586805	0.998693666332722	329	107
PRKAR2B	ENSG00000005249.12	7	107044649	107161811	0.000923338339337572	9.17786028521612e-06	329	107
CREBBP	ENSG00000005339.14	16	3725054	3880726	0.796081293712885	0.724541119758608	329	107
TSPOAP1	ENSG00000005379.15	17	58301231	58328760	0.0243506358743467	0.000273704375951146	329	107
MPO	ENSG00000005381.7	17	58269856	58280935	0.947332577891817	0.227495022946248	329	107
GCFC2	ENSG00000005436.13	2	75652000	75710989	0.000494384704083226	1.35689686191061e-06	329	107
WDR54	ENSG00000005448.16	2	74421678	74425755	4.84965258848234e-05	2.23798016758245e-08	329	107
CROT	ENSG00000005469.11	7	87345681	87399795	0.0233335872520894	0.000209255494331677	329	107
ABCB4	ENSG00000005471.15	7	87401697	87480435	0.00117496933397149	2.8028292415531e-05	329	107
KMT2E	ENSG00000005483.20	7	105014322	105114361	0.0208443038403254	0.000322901601467699	329	107
RHBDD2	ENSG00000005486.16	7	75842602	75888926	0.00351210587222413	0.00037257462108912	329	107
SOX8	ENSG00000005513.9	16	981808	986979	0.0522950113170763	0.0188006916435261	329	107
IBTK	ENSG00000005700.14	6	82169983	82247754	4.99553631286922e-06	1.95632123412199e-08	329	107
ZNF195	ENSG00000005801.16	11	3339261	3379222	0.434139077754144	0.289149277490732	329	107
MYCBP2	ENSG00000005810.17	13	77044655	77327050	0.0151387918562409	0.000426793788892437	329	107
FBXL3	ENSG00000005812.10	13	77000147	77027195	0.979185239252053	0.795415989372583	329	107
ITGAL	ENSG00000005844.17	16	30472658	30523185	1	0.795257410496393	329	107
PDK2	ENSG00000005882.11	17	50094737	50110039	0.821601216150507	0.753445894550891	329	107
ITGA3	ENSG00000005884.17	17	50055968	50090481	0.000486769301862626	0.000101154530917847	329	107
ITGA2B	ENSG00000005961.17	17	44372180	44389505	0.296355246745145	0.0524651366332713	329	107
GDE1	ENSG00000006007.11	16	19501890	19522145	0.64790779095151	0.563890867839483	329	107
C19orf60	ENSG00000006015.17	19	18588725	18592336	0.00296213568721459	4.3923442440923e-05	329	107
CRLF1	ENSG00000006016.10	19	18572608	18607741	0.0879450927683896	0.0210121417752519	329	107
OSBPL7	ENSG00000006025.11	17	47807372	47821834	0.723991229684092	0.0653374296874923	329	107
TMEM98	ENSG00000006042.11	17	32927910	32945106	0.53729144633403	0.0175956555101795	329	107
YBX2	ENSG00000006047.12	17	7288258	7294615	0.00678204310593973	0.000584731820196934	329	107
MAP3K14	ENSG00000006062.14	17	45263392	45317040	0.000761709030897392	3.6514945279319e-08	329	107
ABCC8	ENSG00000006071.12	11	17392885	17476845	0.0480710424181386	0.00807365959340542	329	107
TMEM132A	ENSG00000006118.14	11	60924463	60937083	0.000379025805357356	3.7517538417458e-05	329	107
AP2B1	ENSG00000006125.17	17	35586899	35726409	0.0487684610938996	0.0267974797327598	329	107
TAC1	ENSG00000006128.11	7	97731908	97740472	0.429042155123904	0.279034144869631	329	107
ZNF263	ENSG00000006194.9	16	3282943	3291460	0.0571987794984564	0.0122277190964321	329	107
CX3CL1	ENSG00000006210.6	16	57372458	57385048	0.470828143743099	0.398217003265839	329	107
SPATA20	ENSG00000006282.20	17	50546306	50555852	0.584309575616045	0.0986709299946355	329	107
CACNA1G	ENSG00000006283.17	17	50561068	50627474	0.0051936195400578	2.66139124038904e-05	329	107
TNFRSF12A	ENSG00000006327.13	16	3018485	3022383	0.000297591896187812	5.59894031677548e-06	329	107
MAP3K9	ENSG00000006432.15	14	70722526	70809534	0.782971223788075	0.384593076986501	329	107
RALA	ENSG00000006451.7	7	39623483	39708124	0.00238025599703697	1.14693517997034e-05	329	107
BAIAP2L1	ENSG00000006453.13	7	98291651	98401068	0.000967008595055246	1.70560976561364e-06	329	107
KDM7A	ENSG00000006459.10	7	140084746	140177035	0.564871234912145	0.421644988038688	329	107
ETV1	ENSG00000006468.13	7	13891228	13991425	0.56771629840163	0.473077271872748	329	107
AGK	ENSG00000006530.15	7	141551305	141655244	0.00331068760063025	2.47369227487278e-05	329	107
ALDH3B1	ENSG00000006534.15	11	68008578	68029276	0.0889628046881892	0.0304814429609959	329	107
TTC22	ENSG00000006555.10	1	54779712	54801267	0.954069434640224	0.935399241162597	329	107
PHTF2	ENSG00000006576.16	7	77798792	77957503	0.570647601535841	0.463361499613116	329	107
CCL26	ENSG00000006606.8	7	75769533	75789896	9.85510699780085e-05	1.51528509733892e-06	329	107
FARP2	ENSG00000006607.13	2	241356243	241491679	0.695027748255918	0.57105977640197	329	107
USH1C	ENSG00000006611.15	11	17493895	17544416	0.0417203718972989	4.47877548871475e-07	329	107
GGCT	ENSG00000006625.17	7	30496621	30504844	0.867316762109202	0.840595196064052	329	107
DBF4	ENSG00000006634.7	7	87876358	87909541	0.00683961988972451	4.5767360910893e-05	329	107
TBXA2R	ENSG00000006638.11	19	3594506	3606840	0.42744348269648	0.327045196323195	329	107
IFRD1	ENSG00000006652.13	7	112422968	112480990	0.773585198435704	0.595300804898381	329	107
COX10	ENSG00000006695.10	17	14069496	14208677	0.32466873412486	0.191688342919494	329	107
GTF2IRD1	ENSG00000006704.10	7	74453790	74602604	0.0846524965469147	0.0336818542754432	329	107
PAF1	ENSG00000006712.14	19	39385852	39391195	0.299791785589212	0.162695778514183	329	107
VPS41	ENSG00000006715.15	7	38722963	38932394	0.0492162575920076	0.00251683790859263	329	107
ARHGAP44	ENSG00000006740.16	17	12789539	12991643	0.00767936158245924	0.0020852941903615	329	107
ELAC2	ENSG00000006744.18	17	12992391	13018187	0.000110158704981793	4.95625884757041e-06	329	107
SCIN	ENSG00000006747.14	7	12570849	12660179	0.0284252941912816	0.000573451050125731	329	107
ADIPOR2	ENSG00000006831.9	12	1688574	1788678	0.856490848567705	0.831101673122423	329	107
CDKL3	ENSG00000006837.11	5	134286350	134371047	3.51202266447709e-06	4.73065368651816e-08	329	107
UPP2	ENSG00000007001.12	2	157876702	158136154	0.664450887626628	0.563800221356799	329	107
PRSS21	ENSG00000007038.10	16	2817180	2826304	0.000752576357844452	4.94783381485999e-06	329	107
MARK4	ENSG00000007047.14	19	45251258	45305283	0.240607516745294	0.15474910173844	329	107
PROM1	ENSG00000007062.11	4	15964248	16084378	0.753343119292005	0.732427496048805	329	107
CCDC124	ENSG00000007080.10	19	17933016	17943991	0.133968819513083	0.0315046492259037	329	107
CEACAM21	ENSG00000007129.17	19	41549518	41586844	0.304302439575236	0.104362102662928	329	107
PAFAH1B1	ENSG00000007168.12	17	2593210	2685615	0.172410783269327	0.0568578188790732	329	107
NOS2	ENSG00000007171.16	17	27756766	27800499	0.755719272040928	0.241203020286301	329	107
KIAA0100	ENSG00000007202.14	17	28614440	28645454	0.958647337044039	0.33171467730465	329	107
GAS7	ENSG00000007237.18	17	9910609	10198551	0.24336609092816	0.122128651121316	329	107
TRAPPC6A	ENSG00000007255.10	19	45162928	45178237	0.309414596335932	0.137166674439482	329	107
MATK	ENSG00000007264.14	19	3777970	3802129	0.0882896916999607	0.0014607344674165	329	107
CEACAM7	ENSG00000007306.14	19	41673307	41706976	1	0.168591083363257	329	107
CD79B	ENSG00000007312.12	17	63928740	63932354	8.39562476630546e-05	1.90771537701745e-06	329	107
SCN4A	ENSG00000007314.12	17	63938554	63972918	1	0.0301746719479046	329	107
ST7L	ENSG00000007341.18	1	112539159	112620825	0.791247968837757	0.00972987873826953	329	107
RPUSD1	ENSG00000007376.7	16	784974	787981	0.438957654361999	0.324050178135243	329	107
RHBDF1	ENSG00000007384.15	16	58059	76355	0.0549251409553903	0.00614430388442833	329	107
LUC7L	ENSG00000007392.16	16	188969	229463	0.0227639623470085	0.00907140211622084	329	107
CACNA2D2	ENSG00000007402.11	3	50362799	50504244	0.999560046666452	0.952268848745266	329	107
BAIAP3	ENSG00000007516.13	16	1333601	1349239	0.00171495343477184	3.23638821643346e-08	329	107
TSR3	ENSG00000007520.3	16	1349442	1351911	0.243888551821208	0.0573341489221555	329	107
PIGQ	ENSG00000007541.16	16	566995	584136	0.92297925720592	0.902260415487188	329	107
CRAMP1	ENSG00000007545.15	16	1612325	1677908	0.955841226528461	0.944341747617094	329	107
TEAD3	ENSG00000007866.19	6	35473597	35497076	7.26456020911393e-05	6.87181617204552e-07	329	107
SELE	ENSG00000007908.15	1	169722641	169764705	2.48693613557439e-05	2.76743058632544e-07	329	107
DNAJC11	ENSG00000007923.15	1	6635587	6701924	0.0660070846968506	0.0124155058042862	329	107
FMO3	ENSG00000007933.12	1	171090877	171117819	0.0729010911228962	0.00542303406983097	329	107
MYLIP	ENSG00000007944.14	6	16129125	16148248	0.0239251935720798	0.000346733884164266	329	107
E2F2	ENSG00000007968.6	1	23506430	23531220	0.866795641649489	0.00333526410382426	329	107
PSMB1	ENSG00000008018.8	6	170535117	170553341	0.104225546026829	0.00444553964960896	329	107
JARID2	ENSG00000008083.13	6	15246296	15522040	0.0922995265410154	0.0195415161171071	329	107
CAMK1G	ENSG00000008118.9	1	209583717	209613938	0.735035767988471	0.340021126339677	329	107
CDK11A	ENSG00000008128.22	1	1702730	1724324	0.861449473901863	0.756614495366571	329	107
NADK	ENSG00000008130.15	1	1751232	1780457	0.152847748036766	0.0443117923679542	329	107
DLEC1	ENSG00000008226.19	3	38039205	38123549	0.00855070598662496	0.000991282688673808	329	107
CYTH3	ENSG00000008256.15	7	6161776	6272644	0.0276767722019121	0.0053128069621635	329	107
ADAM22	ENSG00000008277.14	7	87934143	88202889	0.00141096007545216	4.19895807241142e-06	329	107
SYPL1	ENSG00000008282.8	7	106090503	106112576	0.230233283727408	0.0775971062644211	329	107
CYB561	ENSG00000008283.15	17	63432304	63446378	0.998366390972964	0.85320822773849	329	107
SPAG9	ENSG00000008294.20	17	50962174	51120865	0.163719988179038	0.0863381359173317	329	107
CELSR3	ENSG00000008300.16	3	48636469	48662915	1	NA	329	107
AASS	ENSG00000008311.14	7	122076133	122144280	1	0.16026507882386	329	107
PLEKHG6	ENSG00000008323.15	12	6310436	6328506	0.0415582941808331	0.00772605243049929	329	107
SS18L2	ENSG00000008324.11	3	42581840	42595114	0.107795375053556	0.00154468809914395	329	107
MPND	ENSG00000008382.15	19	4343527	4360086	0.640069339486861	0.502738326395839	329	107
MGST1	ENSG00000008394.12	12	16347142	16609259	0.24634565200682	0.172138832677352	329	107
CRY1	ENSG00000008405.11	12	106991364	107093829	2.29832358984756e-05	3.7229592525146e-08	329	107
PGLYRP1	ENSG00000008438.4	19	46019153	46023065	0.00247575528819976	0.000125373202960301	329	107
NFIX	ENSG00000008441.16	19	12995608	13098796	0.0229767169371532	0.00445398061024234	329	107
ST3GAL1	ENSG00000008513.14	8	133454848	133571940	0.992583692505607	0.989610763540638	329	107
MMP25	ENSG00000008516.16	16	3046681	3060726	1.27339399993549e-06	2.24636079173784e-08	329	107
IL32	ENSG00000008517.16	16	3065297	3082192	0.501458004650888	0.238164307705977	329	107
PKD1	ENSG00000008710.19	16	2088721	2135898	0.98341999575773	0.977574439968859	329	107
MAPK8IP2	ENSG00000008735.13	22	50600685	50611551	0.373851228544592	0.235954029840592	329	107
MED24	ENSG00000008838.19	17	40019097	40061215	0.950643855357298	0.796923662108832	329	107
RHOBTB2	ENSG00000008853.16	8	22987417	23020132	0.143165922013289	0.0938482870308094	329	107
HEATR5B	ENSG00000008869.11	2	36968383	37084342	0.00377893088396847	8.15303941149709e-05	329	107
SEC62	ENSG00000008952.16	3	169966735	169998373	3.98694866645932e-05	4.47278076990371e-08	329	107
RPS20	ENSG00000008988.9	8	56067295	56074581	0.00100592189534014	2.22778936387487e-05	329	107
CSDE1	ENSG00000009307.15	1	114716913	114758676	1	0.350475192395217	329	107
UBE3C	ENSG00000009335.17	7	157138913	157269372	0.487049099250983	0.3297266563299	329	107
REV3L	ENSG00000009413.15	6	111299028	111483229	0.000194789200520216	2.21633901282412e-07	329	107
MASP2	ENSG00000009724.16	1	11026523	11047233	0.66170603594757	0.607934633982542	329	107
FAM76A	ENSG00000009780.15	1	27725979	27763122	1.42162656656058e-05	6.60636093638464e-10	329	107
TRAF3IP3	ENSG00000009790.14	1	209756032	209778173	0.051782186122725	0.00359614757939718	329	107
POMT2	ENSG00000009830.11	14	77274956	77320883	0.00548504836153892	2.70407536807384e-06	329	107
VTA1	ENSG00000009844.15	6	142147162	142224689	0.00356345090940274	1.73704510016133e-05	329	107
MLXIPL	ENSG00000009950.15	7	73593194	73624543	0.0003772189287664	3.824983029659e-08	329	107
BAZ1B	ENSG00000009954.10	7	73440398	73522278	0.0289748943991816	0.00197504819057582	329	107
RANBP9	ENSG00000010017.12	6	13621498	13711564	0.00891451172067774	0.00025001107196076	329	107
ETV7	ENSG00000010030.13	6	36354091	36387800	0.212187701976418	0.0797177272487042	329	107
SPRTN	ENSG00000010072.15	1	231337853	231355023	0.00116796618365685	1.40197362778816e-05	329	107
METTL13	ENSG00000010165.19	1	171781664	171814023	1	0.845449586993505	329	107
DYRK4	ENSG00000010219.13	12	4562204	4615302	0.456153786991173	0.336356277483648	329	107
ZNF207	ENSG00000010244.18	17	32350203	32381886	0.0116659705772924	0.000528203127058285	329	107
UQCRC1	ENSG00000010256.10	3	48599003	48610976	0.00800803520963557	3.01500793943863e-05	329	107
STARD3NL	ENSG00000010270.13	7	38178222	38230671	0.0247397773243843	0.000189934148078841	329	107
CD9	ENSG00000010278.12	12	6199715	6238271	0.905276009730187	0.882610810558606	329	107
HHATL	ENSG00000010282.14	3	42693077	42702827	0.910992049433688	0.239046646867196	329	107
NCAPD2	ENSG00000010292.12	12	6493842	6531955	0.989741839269877	0.988194936416759	329	107
IFFO1	ENSG00000010295.19	12	6538375	6556083	0.882288014102253	0.862462640526507	329	107
GIPR	ENSG00000010310.8	19	45668244	45683724	0.00488684293809076	0.000741456951516401	329	107
PHF7	ENSG00000010318.20	3	52410657	52423641	1	0.206445328601163	329	107
SEMA3G	ENSG00000010319.6	3	52433053	52445085	1	0.630169797720371	329	107
NISCH	ENSG00000010322.15	3	52455118	52493071	0.97532021547576	0.483454711893912	329	107
STAB1	ENSG00000010327.10	3	52495338	52524384	1	0.158271649137638	329	107
FUZ	ENSG00000010361.13	19	49807113	49817376	0.0416553789360263	0.0050926076185138	329	107
SLC6A13	ENSG00000010379.15	12	220621	262873	0.235352325954673	0.153025167975855	329	107
PRSS3	ENSG00000010438.16	9	33750466	33799231	0.000276497002119044	1.28006786472763e-06	329	107
ZNF200	ENSG00000010539.11	16	3222325	3236221	0.299811101533413	0.229280153457157	329	107
CD4	ENSG00000010610.9	12	6786858	6820808	0.00276501930056305	0.000274352079563438	329	107
LRRC23	ENSG00000010626.14	12	6904733	6914243	0.0205525239168525	0.0031856454944824	329	107
HFE	ENSG00000010704.18	6	26087281	26098343	0.24016518357633	0.107903097915636	329	107
SCMH1	ENSG00000010803.16	1	41027200	41242116	0.0209672598697538	0.0026769610719232	329	107
FYN	ENSG00000010810.17	6	111660332	111873452	0.00905635345277356	0.000424940792909074	329	107
HIVEP2	ENSG00000010818.9	6	142751467	142956698	1	0.816818615478485	329	107
FMO1	ENSG00000010932.16	1	171248471	171285978	0.000963155727251595	2.1861289961561e-05	329	107
ELOA	ENSG00000011007.12	1	23743155	23762059	0.00468240391833345	0.000343527712133649	329	107
LYPLA2	ENSG00000011009.10	1	23790970	23795539	0.0141923152826479	0.000465546757370278	329	107
CLCN6	ENSG00000011021.21	1	11807131	11843144	0.0241455161981859	0.000961553706260983	329	107
MRC2	ENSG00000011028.13	17	62627591	62693597	0.799155144816846	0.158056951612085	329	107
SLC6A7	ENSG00000011083.8	5	150189957	150222788	0.281943207685475	0.0777828136945696	329	107
TSPAN9	ENSG00000011105.12	12	3077355	3286564	0.133344191390214	0.0673424441683222	329	107
BTBD7	ENSG00000011114.14	14	93237550	93333092	0.222489294393624	0.125597376200118	329	107
APBA3	ENSG00000011132.11	19	3750880	3761699	0.0273969075056255	0.00469333302333806	329	107
MKS1	ENSG00000011143.16	17	58205437	58219605	0.0118940311062532	0.00207348019215113	329	107
ABHD5	ENSG00000011198.7	3	43690113	43734371	0.0176799013340537	0.000877376971490799	329	107
AKAP8L	ENSG00000011243.17	19	15380048	15419141	0.0777986920134672	0.0335432472203548	329	107
MBTD1	ENSG00000011258.15	17	51177425	51260066	0.864781923115173	0.836557460487013	329	107
UTP18	ENSG00000011260.13	17	51260528	51297936	0.00124307046526282	8.30336099798702e-05	329	107
RNF216	ENSG00000011275.18	7	5620047	5781739	0.177302841685071	0.0698485764003563	329	107
TTC19	ENSG00000011295.15	17	15999380	16045015	0.000182766201998737	5.71313113975578e-09	329	107
PTBP1	ENSG00000011304.19	19	797075	812327	0.391134247748088	0.31527282002105	329	107
DPF1	ENSG00000011332.19	19	38211006	38229714	0.631414259341527	0.00773159407263563	329	107
SYT7	ENSG00000011347.9	11	61515313	61581148	0.90201725124587	0.870635923448574	329	107
LARS2	ENSG00000011376.9	3	45388506	45549421	0.406556036282352	8.5841360908202e-05	329	107
PIK3C2A	ENSG00000011405.13	11	17077788	17207983	0.178221475350648	0.0949066753167401	329	107
PLAUR	ENSG00000011422.11	19	43646095	43670547	0.0676624269976136	0.0272922819107539	329	107
ANLN	ENSG00000011426.10	7	36389806	36453791	0.59506367200077	0.487804975443248	329	107
WIZ	ENSG00000011451.17	19	15419980	15449951	0.0151383560549416	1.8285088449395e-05	329	107
RABGAP1	ENSG00000011454.16	9	122940833	123104866	0.972015341934949	0.857738685952304	329	107
DCN	ENSG00000011465.16	12	91140484	91183123	7.94114842207214e-05	1.6759741952534e-06	329	107
QPCTL	ENSG00000011478.11	19	45692483	45703989	0.00272660099760907	0.000175774142858087	329	107
PPP5C	ENSG00000011485.14	19	46346994	46392981	0.291252149454016	0.223201765135208	329	107
CEP68	ENSG00000011523.13	2	65056366	65086854	0.0262255579384929	0.00168275951566883	329	107
MAP4K3	ENSG00000011566.14	2	39249266	39437312	0.00631799564713274	0.000233159775714119	329	107
ZBTB32	ENSG00000011590.13	19	35704527	35717038	0.0219567885470397	0.000572486723794376	329	107
TYROBP	ENSG00000011600.11	19	35904401	35908295	0.0207993129541668	0.0069239248026389	329	107
TMEM159	ENSG00000011638.10	16	21158377	21180616	0.000668205279833678	2.80490281877807e-05	329	107
BRCA1	ENSG00000012048.20	17	43044295	43125483	0.00388415680857455	8.85438994402967e-05	329	107
ERCC1	ENSG00000012061.15	19	45407333	45478828	0.0993207615032095	0.0188091907384642	329	107
CD22	ENSG00000012124.16	19	35319261	35347355	0.665195617360966	0.549640069641357	329	107
SEMA3B	ENSG00000012171.19	3	50267558	50277546	0.982829823249072	0.667106567138126	329	107
LTF	ENSG00000012223.12	3	46435645	46485234	0.000227192111538417	2.9357374325736e-06	329	107
EXTL3	ENSG00000012232.8	8	28600469	28753687	0.0796882524658079	0.030048492240638	329	107
ELOVL5	ENSG00000012660.13	6	53267398	53349179	0.00553266516645573	0.00101875042456232	329	107
ALOX5	ENSG00000012779.10	10	45374176	45446119	0.00529159403249396	1.87200183041099e-05	329	107
CALCOCO1	ENSG00000012822.15	12	53708517	53727745	0.00695007354606918	0.00041921507275663	329	107
UBR7	ENSG00000012963.14	14	93207095	93229215	0.000111258329979323	1.65973833008357e-07	329	107
MAP4K5	ENSG00000012983.11	14	50418525	50561126	0.000760053397835692	5.58902724213238e-06	329	107
EHD3	ENSG00000013016.15	2	31234337	31269447	0.00361608508800265	0.000343057600782868	329	107
PSMC4	ENSG00000013275.7	19	39971005	39981441	0.00303745115844665	0.000154011956696006	329	107
MAN2B2	ENSG00000013288.8	4	6575175	6623362	0.243707136474005	0.10479117197601	329	107
CLDN11	ENSG00000013297.10	3	170418865	170860380	0.000416680253555058	1.7342269261774e-07	329	107
SLC25A39	ENSG00000013306.15	17	44319625	44324870	0.00767141014458451	0.0002945118449896	329	107
MVP	ENSG00000013364.18	16	29820394	29848039	0.00135895356270361	8.05077301050919e-06	329	107
NUB1	ENSG00000013374.15	7	151341699	151378449	0.908577861056694	0.895208540751467	329	107
PGM3	ENSG00000013375.15	6	83161150	83193936	0.786278723718433	0.021162468142356	329	107
RWDD2A	ENSG00000013392.7	6	83193379	83198932	0.0162881946414518	1.02766860114486e-05	329	107
CLK1	ENSG00000013441.15	2	200853009	200864744	0.000441874116785024	2.41334455009354e-05	329	107
POLR3B	ENSG00000013503.9	12	106357658	106510198	0.115522519084028	0.067059762640881	329	107
ANGEL1	ENSG00000013523.9	14	76786725	76826246	0.0184270271681959	0.00159296349215997	329	107
RNF14	ENSG00000013561.17	5	141966820	141990291	0.0307784299007972	0.00031336998636959	329	107
DDX11	ENSG00000013573.16	12	31073848	31104791	0.705227534696318	0.00601566291117587	329	107
HEBP1	ENSG00000013583.8	12	12974864	13000273	0.56767492800755	0.460830458319607	329	107
GPRC5A	ENSG00000013588.7	12	12890782	12917937	0.201567361336761	0.117420925275262	329	107
CD6	ENSG00000013725.14	11	60971680	61020377	0.980887995518263	0.971418549595364	329	107
TACC3	ENSG00000013810.18	4	1721490	1745176	0.165605949938882	0.00919329894733275	329	107
UFL1	ENSG00000014123.9	6	96521595	96555276	1	0.654093260472653	329	107
POLA2	ENSG00000014138.8	11	65261762	65305589	0.965542352077807	0.0150642795029641	329	107
ZC3H3	ENSG00000014164.6	8	143437655	143541453	0.000401626796318907	1.98075579117166e-09	329	107
CAPN1	ENSG00000014216.15	11	65181194	65212006	0.567828560803474	0.0149991884039138	329	107
ACPP	ENSG00000014257.15	3	132317367	132368298	0.125663753721166	0.0671053180734552	329	107
MDH1	ENSG00000014641.17	2	63588800	63607197	1	0.766635246303193	329	107
SLC30A9	ENSG00000014824.13	4	41990472	42090457	0.317746390211586	0.0402904414179882	329	107
MTMR11	ENSG00000014914.20	1	149928651	149936867	0.000120600040900445	2.06952953160074e-06	329	107
COX15	ENSG00000014919.12	10	99711844	99732100	1	0.469237904976328	329	107
CCDC88C	ENSG00000015133.18	14	91271323	91417844	0.295912188283463	0.206154487229989	329	107
YAF2	ENSG00000015153.14	12	42157104	42238349	0.00163283685068684	1.42920986170225e-06	329	107
ZMYND11	ENSG00000015171.19	10	134465	254637	0.00130319959633449	0.00010532582665988	329	107
DPEP1	ENSG00000015413.9	16	89613308	89638456	0.00476772196823784	0.000286370711501895	329	107
BID	ENSG00000015475.18	22	17734138	17774770	0.661340578531255	0.58718445924639	329	107
MATR3	ENSG00000015479.18	5	139293648	139331677	0.000999262747392706	5.76288267936246e-06	329	107
NPC1L1	ENSG00000015520.14	7	44512535	44541315	0.00372109561984477	8.25057974029683e-06	329	107
XYLT2	ENSG00000015532.9	17	50346092	50361151	0.552152512576241	0.469199390288543	329	107
STMN4	ENSG00000015592.16	8	27235323	27258420	0.00500677218981739	0.000204037726390424	329	107
NUDCD3	ENSG00000015676.17	7	44379121	44490880	0.462733296764536	0.301447342713393	329	107
ISL1	ENSG00000016082.14	5	51383391	51394738	0.000120884970761734	7.5145367852505e-07	329	107
CHDH	ENSG00000016391.10	3	53813734	53846390	0.734468008714895	0.683390665537643	329	107
IL20RA	ENSG00000016402.13	6	136999971	137045180	0.0836783927388553	0.0111991299119252	329	107
CLCA4	ENSG00000016602.9	1	86547078	86580754	0.00500077272897084	3.05833788937417e-06	329	107
GLT8D1	ENSG00000016864.18	3	52694493	52705635	1	0.404228974739688	329	107
ATP2C1	ENSG00000017260.19	3	130850595	131016712	0.000873991235144004	9.2163639293662e-05	329	107
IGF1	ENSG00000017427.15	12	102415704	102480645	0.000301301469287729	1.72571037190695e-07	329	107
RALBP1	ENSG00000017797.12	18	9475009	9538116	0.713446060883343	0.647666091536608	329	107
RUFY3	ENSG00000018189.12	4	70704801	70807315	0.00291211382136736	5.44029247648629e-06	329	107
CNTN1	ENSG00000018236.14	12	40692442	41072418	0.00694096282119511	0.000637346278800601	329	107
SLC11A1	ENSG00000018280.16	2	218382029	218396894	1	0.0694882006336296	329	107
WWTR1	ENSG00000018408.14	3	149517235	149736714	0.0871851283065901	0.000108273428560497	329	107
AGPS	ENSG00000018510.13	2	177392698	177559299	0.00131708407047105	1.20914327519448e-05	329	107
ATP1A2	ENSG00000018625.14	1	160115773	160143591	0.189557150804091	0.128660915225234	329	107
TTC27	ENSG00000018699.11	2	32628032	32821051	0.0567853410271358	0.00013212332766983	329	107
ZNF582	ENSG00000018869.16	19	56375846	56393545	0.00308336737925298	0.000605301659862225	329	107
VSIG2	ENSG00000019102.11	11	124747472	124752238	0.569360862782905	0.41578845527248	329	107
PHLDB1	ENSG00000019144.18	11	118606440	118657315	0.0193547767166462	0.000566781652652317	329	107
MARCO	ENSG00000019169.10	2	118942166	118994660	0.0025165015753811	0.000101871400818501	329	107
PRDM11	ENSG00000019485.13	11	45095806	45235110	0.0361538519470377	0.00085117334565056	329	107
SNAI2	ENSG00000019549.9	8	48917768	48921740	4.2664875617978e-06	2.41837507839088e-08	329	107
CD74	ENSG00000019582.14	5	150401637	150412929	5.8908781464308e-05	3.13782101774881e-08	329	107
HGF	ENSG00000019991.15	7	81699006	81770438	0.441554312996742	0.313046499098032	329	107
ZRANB1	ENSG00000019995.6	10	124942123	124983688	0.000255722265885459	7.85184665371682e-08	329	107
NCDN	ENSG00000020129.15	1	35557473	35567274	1	0.148473276562372	329	107
ADGRA2	ENSG00000020181.17	8	37784191	37843267	0.395641168331822	0.266781427936267	329	107
ZFP64	ENSG00000020256.19	20	52051663	52204308	0.293410658353011	0.0418335975084801	329	107
MNAT1	ENSG00000020426.10	14	60734742	60969953	0.00333070723587239	6.3010375478129e-05	329	107
SAMD4A	ENSG00000020577.13	14	54567097	54793315	4.4889013739245e-05	7.75976602753565e-09	329	107
RUNX3	ENSG00000020633.18	1	24899511	24965121	0.000604169858158851	0.000104394769665594	329	107
MRE11	ENSG00000020922.12	11	94415578	94492906	0.853746293676085	0.175003492711908	329	107
PLEKHB1	ENSG00000021300.13	11	73646178	73662819	0.909031513039187	0.0475286380026287	329	107
SERPINB1	ENSG00000021355.12	6	2832332	2842006	0.325874861432198	0.216412703695296	329	107
CYP3A43	ENSG00000021461.16	7	99828013	99866102	1	0.47592701952387	329	107
SLC7A9	ENSG00000021488.12	19	32830509	32869766	0.907169580894188	0.836515445138626	329	107
SPAST	ENSG00000021574.11	2	32063611	32157637	1	0.21034415534422	329	107
NRXN3	ENSG00000021645.18	14	78170373	79868290	0.252512245010788	0.134334080980798	329	107
OSBPL5	ENSG00000021762.19	11	3087116	3165770	0.184881403523849	0.0577530284576227	329	107
AQR	ENSG00000021776.10	15	34851782	34969839	0.00114013383643748	2.0599579494826e-05	329	107
CPS1	ENSG00000021826.14	2	210477682	210679107	0.687344072734346	0.195684075358982	329	107
RTFDC1	ENSG00000022277.12	20	56468585	56519449	0.294612213653612	0.186142326945498	329	107
NLRP2	ENSG00000022556.15	19	54953130	55001142	0.431311512001711	0.230805109742407	329	107
SLC45A4	ENSG00000022567.9	8	141207166	141308305	0.145972721676471	0.0557908701103666	329	107
RNF10	ENSG00000022840.15	12	120533480	120577594	1	0.827360981976177	329	107
ZNF839	ENSG00000022976.15	14	102317377	102339229	0.0454858557447964	0.00298188059506399	329	107
ZDHHC6	ENSG00000023041.11	10	112424428	112446917	0.011303281876562	0.000152169900679629	329	107
GRAMD1B	ENSG00000023171.16	11	123358428	123627774	0.314901139254167	0.210151092341578	329	107
RNH1	ENSG00000023191.16	11	494512	507300	0.194852887116575	0.0560966734494367	329	107
NDUFS1	ENSG00000023228.13	2	206114817	206159584	3.19433665071096e-05	1.83781793665519e-09	329	107
RB1CC1	ENSG00000023287.12	8	52622456	52745843	0.305900634456138	0.180091919959748	329	107
ERP44	ENSG00000023318.7	9	99979179	100099040	0.938985322222657	0.00116380474317049	329	107
ALAS1	ENSG00000023330.14	3	52198086	52214327	1	0.968262097374598	329	107
BIRC3	ENSG00000023445.13	11	102317450	102339403	0.91204976759343	0.0290381525605923	329	107
AKAP11	ENSG00000023516.8	13	42272153	42323267	0.00359035835004851	8.10552454951525e-05	329	107
GLRX2	ENSG00000023572.8	1	193096468	193106114	0.00951668000967277	0.000268566653983272	329	107
SNAPC1	ENSG00000023608.4	14	61762357	61796428	0.342299681239034	0.259732009576892	329	107
DERA	ENSG00000023697.12	12	15911172	16037282	0.632462673706793	0.545710519388296	329	107
STRAP	ENSG00000023734.10	12	15882391	15903478	0.582443626783337	0.446229749395669	329	107
ABCC2	ENSG00000023839.10	10	99782732	99852192	0.000248853143793823	8.05808247986951e-06	329	107
DEF6	ENSG00000023892.10	6	35297852	35321771	1	0.129233647290907	329	107
PLEKHO1	ENSG00000023902.13	1	150149183	150164720	1	0.841941721143271	329	107
GCLM	ENSG00000023909.9	1	93885205	93909456	0.000299489956980798	2.07160575213391e-06	329	107
UBR2	ENSG00000024048.10	6	42564062	42693504	0.000359984057763303	3.48363966869876e-07	329	107
EHD2	ENSG00000024422.11	19	47713343	47743134	0.150835734343974	0.069411353622185	329	107
DEPDC1	ENSG00000024526.16	1	68474152	68497221	0.0233501728255833	0.00260732743581928	329	107
CCDC28A	ENSG00000024862.17	6	138773509	138793319	0.000843924218047638	5.72886423126943e-09	329	107
RRAGD	ENSG00000025039.14	6	89364636	89412270	0.000491537861451078	2.7552014327645e-06	329	107
HSF2	ENSG00000025156.12	6	122399546	122433119	0.00136738900318943	1.33474625823607e-06	329	107
PHF20	ENSG00000025293.16	20	35771974	35950381	0.996357347425138	0.94926666160779	329	107
HSD17B6	ENSG00000025423.11	12	56752161	56787790	0.0571885878762936	0.000125423184726179	329	107
NR1H3	ENSG00000025434.18	11	47248300	47269032	0.985258771082634	0.887910479303417	329	107
TYMP	ENSG00000025708.13	22	50525752	50530056	0.00928403510769798	0.00072384352761177	329	107
NCAPH2	ENSG00000025770.18	22	50508216	50523472	0.135557111512244	0.0116355351451415	329	107
TOMM34	ENSG00000025772.7	20	44942130	44960486	0.554396440106418	0.0181100153190831	329	107
SEC63	ENSG00000025796.13	6	107867756	107957340	5.39309712276678e-05	7.84244929524893e-07	329	107
KPNA6	ENSG00000025800.13	1	32108038	32176375	0.164017999275872	0.00731728709709918	329	107
VIM	ENSG00000026025.15	10	17228259	17237593	0.00392397174217496	0.000411796624591284	329	107
FAS	ENSG00000026103.21	10	88990582	89015785	0.103949818548744	0.0109005643694721	329	107
RNASET2	ENSG00000026297.15	6	166929504	166957184	0.833592594405524	0.767969693194392	329	107
CD44	ENSG00000026508.17	11	35138870	35232402	0.00369691974461838	0.000203767595185555	329	107
KCNG1	ENSG00000026559.13	20	51003656	51023129	0.332885063492092	0.237550502234426	329	107
AGPAT4	ENSG00000026652.13	6	161129979	161274061	0.457016017165194	0.344764718755131	329	107
SLAMF7	ENSG00000026751.16	1	160739057	160754821	0.411968833260072	0.341187355495056	329	107
BTN3A1	ENSG00000026950.16	6	26402237	26415216	0.499505387158837	0.0428641750386388	329	107
MIPEP	ENSG00000027001.9	13	23730189	23889419	0.648410635710049	0.502957380133467	329	107
PRKCH	ENSG00000027075.14	14	61187559	61550976	0.976624531562062	0.797432161151835	329	107
INSRR	ENSG00000027644.4	1	156840063	156859018	0.0051424623211261	1.27564075021237e-05	329	107
IFNGR1	ENSG00000027697.13	6	137197484	137219449	0.00185013536937959	7.47111710472251e-06	329	107
B4GALT7	ENSG00000027847.13	5	177600100	177610347	0.867026734721631	0.0392720700573291	329	107
SH2D2A	ENSG00000027869.11	1	156806243	156816862	0.06471446520462	0.0114157998497911	329	107
VRK2	ENSG00000028116.16	2	57907651	58159920	0.0356316063617902	0.00715907884736621	329	107
TNFRSF1B	ENSG00000028137.18	1	12167039	12209228	0.0442760612229913	0.0111390238284574	329	107
VEZT	ENSG00000028203.17	12	95217746	95302790	0.869972040972999	0.831497707948426	329	107
POU2F2	ENSG00000028277.21	19	42086110	42196585	0.00180849392416886	3.38538570343428e-05	329	107
BRD9	ENSG00000028310.17	5	863741	892642	0.411498740751395	0.249655842545592	329	107
SNX1	ENSG00000028528.14	15	64094123	64146090	0.0495707127716501	0.00377385691759848	329	107
TBPL1	ENSG00000028839.9	6	133952170	133988696	0.166226131172744	0.0730485707531093	329	107
ARNTL2	ENSG00000029153.14	12	27332854	27425289	0.226699472919727	0.171070898012582	329	107
BCLAF1	ENSG00000029363.16	6	136256627	136289851	0.000361665928680122	2.6781519507285e-07	329	107
SLC39A9	ENSG00000029364.11	14	69398015	69462388	0.0101137449391181	0.000183578269923235	329	107
ANK1	ENSG00000029534.19	8	41653220	41896762	0.0125444422003639	0.00117720077987385	329	107
TFB1M	ENSG00000029639.10	6	155257724	155314493	0.00265255475171866	0.000271438350982897	329	107
RABEP1	ENSG00000029725.16	17	5282265	5385812	0.984137183610842	0.979666498679612	329	107
NUP160	ENSG00000030066.13	11	47778087	47848555	1	0.38969665661193	329	107
BAK1	ENSG00000030110.12	6	33572547	33580293	0.246144854446781	0.0206543528869248	329	107
MUSK	ENSG00000030304.13	9	110668771	110801620	0.184836872760158	0.102857896028434	329	107
IKZF2	ENSG00000030419.16	2	212999691	213152427	0.00605377731084292	0.000169022711560655	329	107
GRN	ENSG00000030582.17	17	44345086	44353102	0.000365681488471262	5.65808087410025e-08	329	107
FAM13B	ENSG00000031003.10	5	137937960	138051961	1	0.39120329874278	329	107
ARHGAP31	ENSG00000031081.10	3	119294373	119420714	0.593336733699741	0.488815370485955	329	107
CENPQ	ENSG00000031691.6	6	49463378	49493107	0.783273937754768	0.449351198926798	329	107
SARS	ENSG00000031698.12	1	109213918	109238169	0.00085334656292064	1.40788174916771e-07	329	107
RANBP3	ENSG00000031823.14	19	5916139	5978142	0.557311383578261	0.468127914770483	329	107
ARID4A	ENSG00000032219.18	14	58298385	58373887	0.414244304519636	0.321539012540476	329	107
TSSC1	ENSG00000032389.12	2	3188925	3377882	0.246127506625923	0.150864258008998	329	107
PNPLA6	ENSG00000032444.15	19	7534010	7561764	0.772385541891491	0.687421063816471	329	107
IFT88	ENSG00000032742.17	13	20567069	20691437	0.197382579705995	0.0748455297064194	329	107
ALG1	ENSG00000033011.11	16	5071819	5087379	0.000450879917983327	5.13072488932454e-05	329	107
ZCCHC8	ENSG00000033030.13	12	122471600	122501073	0.000372237742148277	2.51650480093069e-07	329	107
ABCF2	ENSG00000033050.7	7	151207837	151227230	0.128384392453513	0.0545844817633616	329	107
CHPF2	ENSG00000033100.16	7	151232489	151238763	0.0978443227851215	0.0280350603166171	329	107
LRRC7	ENSG00000033122.18	1	69568398	70151945	0.965231306468835	0.958835078310148	329	107
FUT8	ENSG00000033170.16	14	65410592	65744121	0.357366571258314	0.207058372217832	329	107
UBA6	ENSG00000033178.12	4	67612652	67701179	0.979737969006748	0.812283143317103	329	107
GAB2	ENSG00000033327.12	11	78215297	78418348	0.000142480261001099	2.22222799133092e-05	329	107
ATP6V0A1	ENSG00000033627.16	17	42458844	42522611	0.00013483244444648	8.57058631607831e-08	329	107
PIAS1	ENSG00000033800.13	15	68054179	68198603	0.0029316338632097	0.000365115515989096	329	107
SLC4A7	ENSG00000033867.16	3	27372721	27484420	7.91979488760044e-06	7.39278986278024e-08	329	107
APBA2	ENSG00000034053.14	15	28884483	29118315	0.0332656275131145	0.00319406701339719	329	107
MAP2K3	ENSG00000034152.18	17	21284672	21315240	0.00745709411094359	5.95069917689163e-05	329	107
EFCAB1	ENSG00000034239.10	8	48710789	48735311	0.913714624148927	0.58875535968523	329	107
TMSB10	ENSG00000034510.5	2	84905625	84906662	0.00023705242478521	9.72770685092677e-06	329	107
ASTE1	ENSG00000034533.11	3	131013875	131027649	0.896578913461836	0.000192538528655077	329	107
RNF19A	ENSG00000034677.12	8	100257060	100336218	0.607338522068025	0.546824183215703	329	107
PEX3	ENSG00000034693.14	6	143450807	143490010	0.00367517530082107	0.000375630616351535	329	107
GABARAPL2	ENSG00000034713.7	16	75566351	75577881	0.0174001443649268	2.92769791739005e-05	329	107
MYOC	ENSG00000034971.16	1	171635417	171652683	7.70962707490708e-06	6.22347735542656e-07	329	107
SH3YL1	ENSG00000035115.21	2	217730	266398	0.077917226472514	3.14735500398344e-06	329	107
FAM136A	ENSG00000035141.7	2	70295975	70302090	0.86950301557894	0.842988222502705	329	107
VCL	ENSG00000035403.17	10	73995193	74120254	0.841025276982121	0.000533018469435568	329	107
DEPDC1B	ENSG00000035499.12	5	60596912	60700190	1	0.542040865030912	329	107
DAPK2	ENSG00000035664.11	15	63907036	64072033	3.7493163249825e-05	6.74394884334418e-08	329	107
NSMAF	ENSG00000035681.7	8	58583504	58659844	0.00770943458577833	0.000119091739439825	329	107
ADSS	ENSG00000035687.9	1	244408494	244452134	0.279715449917196	0.160958885972313	329	107
STAP1	ENSG00000035720.7	4	67558728	67607337	0.960800455498185	0.623491558985859	329	107
TIMP2	ENSG00000035862.12	17	78852977	78925387	0.76713011152083	0.652895342640139	329	107
RFC1	ENSG00000035928.15	4	39287456	39366375	0.000645620464834121	6.09847943212221e-05	329	107
TBC1D23	ENSG00000036054.12	3	100261000	100325251	1	0.145282309409294	329	107
CUL3	ENSG00000036257.12	2	224470150	224585397	0.568143835518495	0.474114737872082	329	107
MYOM2	ENSG00000036448.9	8	2045040	2165552	0.00896692624713876	0.000686246017447791	329	107
CYP46A1	ENSG00000036530.8	14	99684304	99727301	0.00340205899556524	0.000224868640264433	329	107
ZZZ3	ENSG00000036549.12	1	77562416	77683419	5.97305183329133e-05	2.0896083632148e-07	329	107
USP2	ENSG00000036672.15	11	119355215	119381726	0.00027417081109533	1.43369900066122e-06	329	107
TUBG2	ENSG00000037042.8	17	42659305	42667006	0.904753438055526	0.276242921632965	329	107
RPL26L1	ENSG00000037241.7	5	172958779	172969771	0.68564264954293	0.577092663642416	329	107
FLT4	ENSG00000037280.15	5	180601506	180649624	0.213737387692434	0.117855101242577	329	107
NSUN2	ENSG00000037474.14	5	6599239	6633291	0.328432520390747	0.0953023442242489	329	107
FBXO42	ENSG00000037637.10	1	16246839	16352454	2.23460065446519e-05	1.19197408506872e-06	329	107
MFAP3	ENSG00000037749.11	5	154038937	154220478	0.699129030328481	0.647173476884416	329	107
MRI1	ENSG00000037757.13	19	13764532	13774167	0.66311029280573	0.366659404840984	329	107
METTL1	ENSG00000037897.16	12	57768471	57772599	0.0447165762867709	0.00302736936774992	329	107
HOXC8	ENSG00000037965.5	12	54009106	54012362	0.805579409318722	0.0273885138532909	329	107
AGA	ENSG00000038002.8	4	177430770	177442503	0.0486343812563753	0.00110565758893685	329	107
PI4K2B	ENSG00000038210.12	4	25233975	25279092	0.000953095853766813	6.27949503898797e-07	329	107
BOD1L1	ENSG00000038219.12	4	13568738	13627723	0.000366798243189844	1.02170859231336e-06	329	107
MAT2B	ENSG00000038274.16	5	163503114	163519336	0.000666326533540285	3.26490740948034e-06	329	107
TLL1	ENSG00000038295.7	4	165873258	166103895	0.0420849928446215	0.00616280389763971	329	107
EDC4	ENSG00000038358.14	16	67873023	67884503	1	0.506688909791939	329	107
TRIO	ENSG00000038382.18	5	14143702	14532128	0.467726623624833	0.348708084501957	329	107
VCAN	ENSG00000038427.15	5	83471465	83582303	0.00971716739273388	0.000328183948504503	329	107
CLEC16A	ENSG00000038532.14	16	10944488	11182189	0.341453137294267	0.259814474562052	329	107
MSR1	ENSG00000038945.14	8	16107878	16567490	0.0212398797930422	0.00424768806435809	329	107
CDH1	ENSG00000039068.18	16	68737225	68835548	1	0.125044524239463	329	107
SKIV2L2	ENSG00000039123.15	5	55307760	55425581	0.00059896260806795	1.76320083321627e-07	329	107
DNAH5	ENSG00000039139.9	5	13690331	13944543	0.0072076246455877	0.000248298605438391	329	107
ZFYVE16	ENSG00000039319.16	5	80408013	80479350	0.000399568136203106	3.78062107286804e-09	329	107
FAM65A	ENSG00000039523.19	16	67518418	67546788	1	0.428289374666777	329	107
C6	ENSG00000039537.13	5	41142234	41261438	0.000373539838514059	2.01127392169055e-07	329	107
RAI14	ENSG00000039560.13	5	34656237	34832627	0.00351916760793983	9.58775689711353e-05	329	107
SOX30	ENSG00000039600.10	5	157625679	157671480	0.00128574370722601	3.98941288951741e-06	329	107
PNKP	ENSG00000039650.11	19	49859882	49867909	0.145037575584875	0.029391828517552	329	107
PHLPP2	ENSG00000040199.18	16	71644751	71724701	0.904815788322199	0.0990224459449476	329	107
SPDL1	ENSG00000040275.16	5	169583634	169604778	0.108324601858548	0.04548097625634	329	107
STAU2	ENSG00000040341.17	8	73420369	73747708	0.0621602343671823	0.000660680574550305	329	107
PQLC2	ENSG00000040487.12	1	19312326	19329300	0.0910740472383119	0.0134053270485742	329	107
CTNS	ENSG00000040531.14	17	3636468	3661542	0.000777329495308736	1.00934979689501e-06	329	107
RTN4R	ENSG00000040608.13	22	20241415	20283246	0.970969654892882	0.964341957208607	329	107
PHF23	ENSG00000040633.12	17	7235028	7239722	0.115527642303163	0.00950365648835276	329	107
INPP4A	ENSG00000040933.15	2	98444854	98594390	0.0198766418309955	0.00135020722895867	329	107
RAB27B	ENSG00000041353.9	18	54717860	54895516	0.0229472646993845	0.00153194709492836	329	107
PSMA4	ENSG00000041357.15	15	78540405	78552419	0.000861860312885386	1.74126730285378e-07	329	107
MYO16	ENSG00000041515.15	13	108596152	109208007	0.0885535810098042	0.0351541593892191	329	107
LSG1	ENSG00000041802.10	3	194640788	194672477	0.0311849878594182	0.000502007385914369	329	107
PARP3	ENSG00000041880.14	3	51942345	51948867	1	0.85023449073899	329	107
TNC	ENSG00000041982.15	9	115019578	115118257	0.00224053298368881	3.98732352469907e-06	329	107
THAP3	ENSG00000041988.15	1	6624866	6634167	0.00275242667982212	8.50154750408323e-06	329	107
FAM65C	ENSG00000042062.11	20	50586108	50691528	0.97586798876156	0.971204442751587	329	107
TDP1	ENSG00000042088.13	14	89954939	90044768	0.019181830407601	0.00420733983543503	329	107
AIFM2	ENSG00000042286.14	10	70098223	70132934	0.00506935239523651	2.16948072946861e-05	329	107
SPATA7	ENSG00000042317.16	14	88384924	88470350	0.966051823628358	0.676859463095276	329	107
MED17	ENSG00000042429.11	11	93784227	93814963	0.904735441718986	0.347566789638296	329	107
RETSAT	ENSG00000042445.13	2	85342088	85354393	0.000737640852242364	1.6049733611119e-07	329	107
CAPG	ENSG00000042493.15	2	85394748	85418432	0.0360673004134064	0.00457752419588622	329	107
AP2S1	ENSG00000042753.11	19	46838136	46850992	0.000436730733250448	7.03403845700484e-07	329	107
TG	ENSG00000042832.11	8	132866958	133134903	0.776526163673439	0.726755704166367	329	107
ADAM28	ENSG00000042980.12	8	24294040	24359018	2.2337876437965e-05	4.00259466057577e-07	329	107
BARX2	ENSG00000043039.6	11	129375940	129452279	0.00161571828166132	4.31442727735208e-05	329	107
DCUN1D1	ENSG00000043093.13	3	182938074	182985953	0.00129303555614463	3.4412968953789e-05	329	107
JADE2	ENSG00000043143.20	5	134524312	134583230	0.0338650226916585	4.48814386385326e-06	329	107
LCP2	ENSG00000043462.11	5	170246237	170298227	0.364011515675912	0.202020316981106	329	107
TRIT1	ENSG00000043514.15	1	39841022	39883511	0.172305636830082	0.052390169111778	329	107
ADRB1	ENSG00000043591.5	10	114044056	114046908	0.33212932942952	0.255665703500861	329	107
CUL7	ENSG00000044090.8	6	43037617	43053945	0.966434652377745	0.707337686871171	329	107
CTNNA1	ENSG00000044115.20	5	138610967	138935034	0.00109531274180162	8.91522151512946e-09	329	107
CNTLN	ENSG00000044459.14	9	17134982	17503923	0.0731639140120568	0.00772567333342376	329	107
EPHA3	ENSG00000044524.10	3	89107524	89482134	0.0359857555455843	0.00316745996185791	329	107
HSPA5	ENSG00000044574.7	9	125234853	125241330	1	0.0691674830516925	329	107
DSG2	ENSG00000046604.12	18	31498043	31549008	0.000123657719451447	2.57550956944355e-08	329	107
PREX2	ENSG00000046889.18	8	67952118	68237030	0.213120439135862	0.0786717907234815	329	107
WDR37	ENSG00000047056.14	10	1049538	1132297	0.0195651910267687	0.00497138033325675	329	107
YTHDC2	ENSG00000047188.15	5	113513683	113595284	0.182730285142583	0.118920553682259	329	107
ATP6V1H	ENSG00000047249.17	8	53715557	53843558	1	0.26870062830469	329	107
POLR2B	ENSG00000047315.15	4	56978824	57030399	0.546427612962484	0.392088557633485	329	107
FAM214A	ENSG00000047346.12	15	52581321	52709817	0.686273499915635	0.521818416889088	329	107
ARAP2	ENSG00000047365.11	4	35948221	36244509	0.046231989366714	0.00654082465498868	329	107
TPR	ENSG00000047410.13	1	186311652	186375693	0.0420524525187897	0.000143912051217574	329	107
CP	ENSG00000047457.13	3	149162410	149222055	2.51707859181879e-05	6.22260724176333e-08	329	107
KIAA0556	ENSG00000047578.12	16	27550152	27780369	0.413815233070069	0.240106801996494	329	107
DTNBP1	ENSG00000047579.19	6	15522801	15663058	0.341174234371008	0.208832713715802	329	107
ANO2	ENSG00000047617.14	12	5531869	5946232	0.845765785318937	0.809268998735246	329	107
C12orf4	ENSG00000047621.11	12	4487728	4538508	0.309277145114231	0.183877796486287	329	107
FAM184B	ENSG00000047662.4	4	17635009	17781512	0.308799193296272	0.211879481131046	329	107
MAP4	ENSG00000047849.21	3	47850690	48089272	1	0.704697513932224	329	107
GOPC	ENSG00000047932.13	6	117560269	117602542	5.25476589642755e-06	3.06057519697345e-07	329	107
USP28	ENSG00000048028.11	11	113797874	113875570	0.0176365348613697	0.000980300198631176	329	107
HDAC9	ENSG00000048052.21	7	18086949	19002416	0.216093769071713	0.066012656282258	329	107
TSPAN17	ENSG00000048140.17	5	176647387	176659054	0.388271729935241	0.268297199045873	329	107
NOP16	ENSG00000048162.20	5	176383938	176388975	0.066052974416104	0.0152020902127412	329	107
CC2D2A	ENSG00000048342.15	4	15469865	15601557	0.00513725791548146	0.000380586079102802	329	107
RRM2B	ENSG00000048392.11	8	102204502	102239118	0.266584765213072	0.155876984227282	329	107
ZNF800	ENSG00000048405.9	7	127346790	127431924	0.00408724816104255	0.000262550788190817	329	107
TNFRSF17	ENSG00000048462.10	16	11965107	11968068	0.67958619456793	0.629612462184767	329	107
SNX29	ENSG00000048471.13	16	11976737	12574289	0.938665334942085	0.919266990538678	329	107
LMO3	ENSG00000048540.14	12	16548373	16610594	0.00455877726811484	0.0004071389041517	329	107
MRPS10	ENSG00000048544.5	6	42206801	42217865	0.927623621321195	0.000650545595571613	329	107
RSF1	ENSG00000048649.13	11	77659996	77821017	0.000468218977777685	9.93636595459076e-07	329	107
VPS13D	ENSG00000048707.13	1	12230067	12512047	0.072679358631864	0.0198290139981343	329	107
CELF2	ENSG00000048740.18	10	10798397	11336675	0.211908808687646	0.0859606073311296	329	107
FAM120A	ENSG00000048828.16	9	93451722	93566107	0.00145451152445495	1.76508879090373e-05	329	107
R3HDM1	ENSG00000048991.16	2	135531455	135725270	1	0.186302262323481	329	107
COL9A2	ENSG00000049089.13	1	40300487	40317294	0.929932576691108	0.171281522914379	329	107
KITLG	ENSG00000049130.14	12	88492793	88580851	0.00268586104676995	4.96163516720955e-05	329	107
ERCC8	ENSG00000049167.13	5	60873831	60945073	0.893746563464215	0.00264554912296333	329	107
ADAMTS6	ENSG00000049192.14	5	65148736	65481920	0.00069673356417181	3.74369525588302e-07	329	107
H6PD	ENSG00000049239.12	1	9234775	9271337	0.720961888575389	0.592879331274042	329	107
VAMP3	ENSG00000049245.12	1	7771269	7781432	0.456452311795061	0.292963555874796	329	107
PER3	ENSG00000049246.14	1	7784320	7845177	0.863679529440953	0.832113689299089	329	107
TNFRSF9	ENSG00000049249.8	1	7915894	7943165	0.00509787574394278	2.65834620849108e-06	329	107
EPN3	ENSG00000049283.17	17	50532543	50543750	0.07407550288317	0.0372856374947576	329	107
LTBP1	ENSG00000049323.15	2	32946972	33399509	0.737574639559498	0.671881854018512	329	107
RCN1	ENSG00000049449.8	11	31816384	32105755	0.0135982757796241	0.000624472433199383	329	107
ELN	ENSG00000049540.16	7	74027789	74069907	0.0245903738323598	0.000528676452823866	329	107
RFC2	ENSG00000049541.10	7	74231499	74254458	0.00404782776611786	0.000989638696850147	329	107
ARID1B	ENSG00000049618.22	6	156777432	157210779	0.0581368547362741	0.0121996150838911	329	107
CLPTM1L	ENSG00000049656.13	5	1317744	1345099	0.887475200346935	0.850557951569623	329	107
NEDD4L	ENSG00000049759.17	18	58044367	58401540	0.950318969964945	0.936284259314177	329	107
HEXB	ENSG00000049860.13	5	74640023	74722647	0.0227575317905571	0.00169775317376453	329	107
PTCD2	ENSG00000049883.14	5	72320527	72368395	0.0281960913524807	0.000671508579003406	329	107
JKAMP	ENSG00000050130.17	14	59484443	59505404	0.881725022334687	0.235554761862432	329	107
DKK3	ENSG00000050165.17	11	11963106	12009769	0.0693919233834809	0.0262876977065232	329	107
ARHGEF5	ENSG00000050327.14	7	144355288	144380632	0.189576331970329	0.00216886125581745	329	107
NFE2L3	ENSG00000050344.8	7	26152240	26187125	0.0353049941235994	0.00585834638714166	329	107
MCUR1	ENSG00000050393.11	6	13786557	13814568	0.664796101413914	0.584974690824525	329	107
LIMA1	ENSG00000050405.13	12	50175788	50283546	0.000737695648878135	2.41146820967889e-05	329	107
LETMD1	ENSG00000050426.15	12	51047962	51060424	0.0771843850459276	0.00152289922386492	329	107
SLC4A8	ENSG00000050438.16	12	51403073	51515763	4.88966538939775e-05	4.83547120414874e-08	329	107
LAMC3	ENSG00000050555.17	9	131009082	131094473	0.0674307912565097	0.0176981852997012	329	107
PTGER3	ENSG00000050628.20	1	70852353	71047808	0.264515656714811	0.0539473618790556	329	107
TNIP3	ENSG00000050730.15	4	121131408	121227466	0.791935677407664	0.693659874510227	329	107
MAPK9	ENSG00000050748.17	5	180233143	180292099	0.581552692331983	0.473463321263622	329	107
COL23A1	ENSG00000050767.15	5	178237618	178590555	0.829815655646759	0.760131285909284	329	107
BCAR1	ENSG00000050820.16	16	75228198	75268053	4.94476092386434e-05	3.6311049451828e-08	329	107
FAM160A2	ENSG00000051009.10	11	6211335	6234711	0.117388117496283	0.007644574828859	329	107
HERPUD1	ENSG00000051108.14	16	56932048	56944863	0.442999380109797	0.334830516451884	329	107
HOMER3	ENSG00000051128.18	19	18929201	18941261	0.0126844886170708	0.00193506293429004	329	107
RAD51	ENSG00000051180.16	15	40694796	40732339	0.0103043397527082	8.14113475110583e-06	329	107
POLQ	ENSG00000051341.13	3	121431427	121546641	0.000710687166383393	6.26889451213802e-06	329	107
PIK3CB	ENSG00000051382.8	3	138652699	138834938	1	0.888970859926449	329	107
CYBA	ENSG00000051523.10	16	88643283	88651152	0.430451442309592	0.304322216496865	329	107
THOC3	ENSG00000051596.9	5	175917873	176034680	0.269290885967503	0.146570332887108	329	107
HEBP2	ENSG00000051620.10	6	138403561	138422042	0.00818689575544112	1.64773421259349e-05	329	107
MPHOSPH9	ENSG00000051825.14	12	123152320	123244014	0.358896172357475	0.144526225763524	329	107
PLEKHA5	ENSG00000052126.14	12	19129752	19376400	1.27973944147714e-06	1.21654034428648e-09	329	107
PRSS8	ENSG00000052344.15	16	31131605	31135762	1	0.907531410340871	329	107
SIKE1	ENSG00000052723.11	1	114769479	114780685	0.000464064011406085	1.13906115919063e-06	329	107
RRP12	ENSG00000052749.13	10	97356701	97426076	0.265382923375502	0.130290353017486	329	107
FNIP2	ENSG00000052795.12	4	158769138	158908049	0.000186366800576234	2.72002942837906e-07	329	107
MSMO1	ENSG00000052802.12	4	165327623	165343160	0.000321016779205346	6.4115345788075e-06	329	107
TTC17	ENSG00000052841.14	11	43358932	43494933	0.000926031173723466	5.50999674430111e-06	329	107
FOXN3	ENSG00000053254.15	14	89124871	89619149	0.434529647180785	0.336219502316001	329	107
METTL24	ENSG00000053328.8	6	110245928	110358272	0.0205406527676764	0.00743726112158653	329	107
AKR7A2	ENSG00000053371.12	1	19303965	19312146	0.748534363121712	0.664414904462184	329	107
MRTO4	ENSG00000053372.4	1	19251553	19260128	0.12175961657251	0.0635960709590051	329	107
NNAT	ENSG00000053438.8	20	37521215	37523693	0.0036313563300667	2.65102725906404e-05	329	107
USE1	ENSG00000053501.12	19	17215346	17219829	1.73893992447623e-05	1.53839319510032e-07	329	107
MCF2L2	ENSG00000053524.12	3	183178043	183428778	0.018842081479168	0.00337782118372269	329	107
NRIP2	ENSG00000053702.14	12	2825348	2835544	0.0992159301328131	0.0532649314906435	329	107
LAMA3	ENSG00000053747.15	18	23689443	23955066	0.000781845199798657	7.38062737871628e-05	329	107
AP5M1	ENSG00000053770.11	14	57269009	57298742	5.32098869141788e-06	4.13600812629468e-08	329	107
ANAPC4	ENSG00000053900.10	4	25377213	25418498	0.320695878447393	0.0203783572609823	329	107
KCNQ1	ENSG00000053918.15	11	2444684	2849109	0.283345359948989	0.116238927647898	329	107
TRAPPC3	ENSG00000054116.11	1	36136570	36155964	0.0132783229290603	0.00013207282198319	329	107
THRAP3	ENSG00000054118.13	1	36224416	36305357	0.000355099094786282	2.10413833724107e-05	329	107
PHPT1	ENSG00000054148.17	9	136849091	136850942	4.42159625117503e-05	6.83409294941655e-08	329	107
ENTPD2	ENSG00000054179.11	9	137048098	137054045	0.650201419781746	0.558751086953849	329	107
LY75	ENSG00000054219.10	2	159803355	159904749	0.688336496529248	0.000438861633087229	329	107
ARID4B	ENSG00000054267.21	1	235166895	235328219	0.186869480864712	0.125731833753139	329	107
OPN3	ENSG00000054277.13	1	241590114	241677376	0.324148604518421	0.202990975336873	329	107
SDCCAG8	ENSG00000054282.15	1	243256034	243489140	0.986480465135905	0.904469200862196	329	107
PTPRN	ENSG00000054356.13	2	219289623	219309648	1.15921446481227e-06	1.78218666175462e-08	329	107
HHAT	ENSG00000054392.12	1	210328252	210676296	0.0120752142669688	0.00150237039882023	329	107
KIF1B	ENSG00000054523.17	1	10210805	10381603	0.819773920381706	0.750750877827618	329	107
FOXC1	ENSG00000054598.6	6	1609972	1613897	0.994346441599472	0.992814170858054	329	107
TBC1D22A	ENSG00000054611.13	22	46762617	47175699	0.218025092634276	0.0494830867827102	329	107
SYNE2	ENSG00000054654.16	14	63852983	64226433	0.0998094301129318	0.0268117272630806	329	107
PLEKHH1	ENSG00000054690.13	14	67533301	67589310	0.189233002486866	0.0303041847514001	329	107
ATP9A	ENSG00000054793.13	20	51596514	51768634	0.0139408967633801	0.00553935093883217	329	107
CBLN4	ENSG00000054803.3	20	55997440	56005472	0.000829270638111953	6.41712521171618e-06	329	107
CHRDL2	ENSG00000054938.15	11	74696429	74731385	0.0817477187043882	0.00995311007667639	329	107
FAM168A	ENSG00000054965.10	11	73400487	73598189	0.00247342660433509	1.44644005336237e-05	329	107
RELT	ENSG00000054967.12	11	73376264	73397472	0.000139635768461869	3.65157295003507e-07	329	107
GALC	ENSG00000054983.16	14	87837820	87993665	0.465530551077259	0.203574633338267	329	107
NOP58	ENSG00000055044.10	2	202265716	202303666	0.00608993614466136	0.000190755261620408	329	107
SZRD1	ENSG00000055070.16	1	16352575	16398145	0.0391614779023522	9.35902189303437e-05	329	107
KCNH2	ENSG00000055118.14	7	150944961	150978315	0.0266070802598065	0.00100962175097206	329	107
CUL1	ENSG00000055130.15	7	148698665	148801036	0.00504891178296768	0.00108180479290958	329	107
FAM114A2	ENSG00000055147.18	5	153990128	154038905	1.07694221815748e-05	3.51670538823127e-07	329	107
CYFIP2	ENSG00000055163.19	5	157266079	157395533	0.0257426482105696	0.000982175403228211	329	107
TAB2	ENSG00000055208.18	6	149317534	149411613	0.0462275633869198	0.0197454064317158	329	107
GINM1	ENSG00000055211.12	6	149566294	149591748	0.20995403354611	0.0306159276678581	329	107
EIF2AK2	ENSG00000055332.16	2	37099245	37157065	0.0230525696014388	0.0035050227801139	329	107
USP36	ENSG00000055483.19	17	78787381	78841441	0.53408324523574	0.345420904591684	329	107
KMT2C	ENSG00000055609.17	7	152134922	152436005	0.755370429418733	0.63937777716097	329	107
MCOLN3	ENSG00000055732.12	1	85018082	85048499	0.531745342516196	0.463322104762782	329	107
CCDC85A	ENSG00000055813.5	2	56184123	56386173	0.0361339095508162	0.00909557973970197	329	107
PUM2	ENSG00000055917.15	2	20248691	20352234	0.00066571536461805	3.94611679661588e-08	329	107
MRPL43	ENSG00000055950.16	10	100969458	100987366	0.0414863732094145	0.00141865651571655	329	107
ITIH4	ENSG00000055955.15	3	52812975	52830739	0.406538731126012	0.0380821240003015	329	107
ITIH1	ENSG00000055957.10	3	52777592	52792068	0.893575830202786	0.149759351542924	329	107
HPF1	ENSG00000056050.6	4	169729465	169757953	6.94925727304373e-06	5.38462814562899e-09	329	107
ZFR	ENSG00000056097.15	5	32354350	32444761	0.00543830852553672	0.000266698885195129	329	107
PHF21B	ENSG00000056487.15	22	44881162	45009999	0.682698877082849	0.609793862541153	329	107
TRAF1	ENSG00000056558.10	9	120902393	120929173	0.872622836577913	0.0361227733788446	329	107
RC3H2	ENSG00000056586.15	9	122844556	122905341	0.00914634851045518	0.000211849038123665	329	107
IL17RB	ENSG00000056736.9	3	53846580	53865800	0.00134232154867272	1.92869670493617e-05	329	107
TRAF3IP2	ENSG00000056972.18	6	111556454	111606278	0.959576542271992	0.395301591641336	329	107
DCBLD2	ENSG00000057019.15	3	98795941	98901689	0.072388366718948	0.00117267839650677	329	107
SOAT1	ENSG00000057252.12	1	179293714	179358680	0.00302960580430049	1.59574548838214e-05	329	107
PKP2	ENSG00000057294.14	12	32790745	32896840	4.99481195531181e-05	7.0854644223214e-07	329	107
MSH4	ENSG00000057468.6	1	75796882	75913238	0.789138684295631	0.26527638482994	329	107
F7	ENSG00000057593.13	13	113105788	113120681	0.0104401787500453	1.38063939009502e-05	329	107
GDI2	ENSG00000057608.16	10	5765223	5842132	0.117324390986046	0.00211488560165842	329	107
PRDM1	ENSG00000057657.15	6	106086320	106109939	0.171153341724078	0.0511247804900024	329	107
ATG5	ENSG00000057663.14	6	106045423	106325791	0.00620539606641012	9.18225265279557e-05	329	107
TMCC3	ENSG00000057704.12	12	94567124	94650562	0.206147463798524	0.111306182139214	329	107
PITHD1	ENSG00000057757.9	1	23778405	23788232	0.0519073530229899	0.00395771567517014	329	107
MTA3	ENSG00000057935.13	2	42494569	42756947	0.00268392173389933	0.000215784031660199	329	107
USP13	ENSG00000058056.8	3	179652755	179789401	0.222139633101706	0.145045690692926	329	107
ATP11B	ENSG00000058063.15	3	182793500	182921239	5.6016213303832e-05	8.56680831039964e-07	329	107
LAMC2	ENSG00000058085.14	1	183186238	183244900	3.51260925021446e-07	3.62938588083013e-09	329	107
CDK14	ENSG00000058091.16	7	90563735	91210590	0.000382706291809369	3.07763287015387e-07	329	107
SEC61A1	ENSG00000058262.9	3	128051641	128071683	0.00660563902228797	1.96127684612345e-05	329	107
PPP1R12A	ENSG00000058272.16	12	79773563	79934900	0.00312477655587897	1.40858027532379e-05	329	107
RASGRF1	ENSG00000058335.15	15	78959947	79090773	0.307633892687709	0.17349108368875	329	107
CAMK2B	ENSG00000058404.19	7	44217150	44334577	1.16961584069881e-06	9.97389061350411e-09	329	107
CROCC	ENSG00000058453.16	1	16921950	16972979	0.676226228458813	0.531136303979553	329	107
POLR3E	ENSG00000058600.15	16	22297375	22335103	0.304440339740613	0.108322009351657	329	107
ATP2B4	ENSG00000058668.14	1	203626561	203744081	0.179029606741126	0.113674534893864	329	107
ZC3H11A	ENSG00000058673.16	1	203795654	203850514	6.0637077283656e-05	1.37651195756834e-08	329	107
RIOK2	ENSG00000058729.10	5	97160867	97183260	0.709403487997664	0.00154176673194234	329	107
YIPF1	ENSG00000058799.14	1	53851719	53889834	0.00138587620676954	4.90777586072258e-06	329	107
NDC1	ENSG00000058804.11	1	53765460	53838860	9.64124508192321e-06	2.66664731378958e-08	329	107
DGKG	ENSG00000058866.14	3	186147201	186362237	0.833819116343948	0.80250435980853	329	107
FLYWCH1	ENSG00000059122.16	16	2911937	2951208	0.000250944467014148	1.84283160369677e-08	329	107
UNKL	ENSG00000059145.18	16	1364114	1414751	0.00249648229823494	0.000580408268836114	329	107
TBXAS1	ENSG00000059377.16	7	139777051	140020325	0.0212693919886344	0.0031630036409706	329	107
PARP12	ENSG00000059378.12	7	140023744	140063721	0.561904172115138	0.293204981024426	329	107
ALDH18A1	ENSG00000059573.8	10	95605929	95656706	0.00247683835587464	5.0583323012688e-05	329	107
TARBP1	ENSG00000059588.9	1	234391313	234479103	0.239929770075639	0.134072526567325	329	107
GATB	ENSG00000059691.11	4	151670504	151761023	0.0664994370030876	0.000891290358625769	329	107
MXD1	ENSG00000059728.10	2	69897688	69942945	3.29118152936915e-05	2.18767347246931e-06	329	107
CDK17	ENSG00000059758.7	12	96278261	96400560	0.000815252749921386	1.57097950084203e-07	329	107
DNAJC25	ENSG00000059769.19	9	111631352	111654351	0.00110938439647276	1.11626083503116e-06	329	107
SLC2A3	ENSG00000059804.15	12	7919230	7936275	2.63964339010379e-05	7.82258799954226e-09	329	107
PSD	ENSG00000059915.16	10	102402617	102421539	1	0.575757496061043	329	107
CTDP1	ENSG00000060069.16	18	79679801	79756623	0.958947801811334	0.946040771163911	329	107
YBX3	ENSG00000060138.12	12	10699089	10723312	0.0636993673800476	9.71536207441701e-06	329	107
STYK1	ENSG00000060140.8	12	10618939	10674318	0.0219485913400135	0.000313942576485623	329	107
WNK1	ENSG00000060237.16	12	752593	911452	0.00867888168691384	1.27495865203002e-05	329	107
CCAR1	ENSG00000060339.13	10	68721012	68792377	0.00339331129280547	6.70221689444036e-05	329	107
OGFR	ENSG00000060491.16	20	62804835	62814000	0.745052041268686	0.579593818855746	329	107
GNA15	ENSG00000060558.3	19	3136193	3163769	0.697823220332151	0.599927100743651	329	107
PIGV	ENSG00000060642.10	1	26787472	26798398	0.811993471457748	0.021143942987684	329	107
PTPRU	ENSG00000060656.19	1	29236516	29326813	0.00661811854814862	3.98949669248198e-05	329	107
SNRNP40	ENSG00000060688.12	1	31259568	31296782	5.38615980661731e-06	4.13229037568164e-07	329	107
RIMBP2	ENSG00000060709.14	12	130396137	130517917	0.352425790637943	0.221542761023352	329	107
COL11A1	ENSG00000060718.20	1	102876467	103108496	1	0.518058246243353	329	107
QSER1	ENSG00000060749.14	11	32893178	32993316	0.174084552355923	0.049110194005511	329	107
MPC1	ENSG00000060762.18	6	166364919	166383013	0.161974908640136	0.0959295991991408	329	107
ACAA1	ENSG00000060971.17	3	38103129	38137242	0.0113424067599927	0.000629131558335721	329	107
BCAT1	ENSG00000060982.14	12	24810022	24949459	0.0375011276589196	0.00857266937478245	329	107
HDAC7	ENSG00000061273.17	12	47782754	47833132	0.000766622721717441	1.18285946641704e-05	329	107
LZTS1	ENSG00000061337.15	8	20246165	20303963	0.00099973955177991	1.44525801603659e-05	329	107
PRDM6	ENSG00000061455.10	5	123089121	123194266	0.0464450127362882	0.000500884331927216	329	107
SPAG4	ENSG00000061656.9	20	35615892	35621049	0.00764638613632047	4.38929561527963e-05	329	107
NCKAP1	ENSG00000061676.14	2	182909115	183038858	0.00425593796422516	0.000275803695776393	329	107
MRPS35	ENSG00000061794.12	12	27710773	27756295	0.934150629133015	0.906475499321389	329	107
GUCY1B3	ENSG00000061918.12	4	155758992	155807591	0.564977662150205	0.450222678671667	329	107
SFSWAP	ENSG00000061936.9	12	131711089	131799737	0.768749528443332	0.684082414534141	329	107
TNK2	ENSG00000061938.16	3	195863364	195911945	0.00486052497198546	0.000117220308328026	329	107
MON2	ENSG00000061987.14	12	62466817	62600479	0.000577585863933269	1.72843213895732e-05	329	107
CDH3	ENSG00000062038.13	16	68636189	68722616	0.00170622965962659	7.56340035954449e-07	329	107
GPBP1	ENSG00000062194.15	5	57173948	57264679	1	0.95457811474272	329	107
DGAT2	ENSG00000062282.14	11	75759512	75801535	0.926033561693191	0.895799166257365	329	107
ZNF112	ENSG00000062370.16	19	44326555	44367217	0.314231309321172	0.0766267381764181	329	107
CS	ENSG00000062485.18	12	56271699	56300392	0.00987018468728609	3.47079197439844e-05	329	107
LTK	ENSG00000062524.15	15	41503638	41513887	0.000602565537685895	4.93161643673041e-09	329	107
MRPS24	ENSG00000062582.13	7	43866558	43869893	0.00536803853733951	3.07233956490526e-05	329	107
ELMO2	ENSG00000062598.17	20	46366049	46432985	0.926602138751834	0.911901714101844	329	107
WAPL	ENSG00000062650.17	10	86435256	86521815	0.0133839976174515	0.000310101774632122	329	107
VMP1	ENSG00000062716.12	17	59707192	59841092	0.000988184882690703	2.13013751856431e-06	329	107
APPBP2	ENSG00000062725.9	17	60443149	60526219	1	0.827822854902844	329	107
POLD1	ENSG00000062822.12	19	50384204	50418018	0.791637704703075	0.716258101398948	329	107
EIF4B	ENSG00000063046.17	12	53006158	53042209	0.892295417867502	0.487901032771756	329	107
SLC6A16	ENSG00000063127.15	19	49289638	49325225	0.031774387250329	0.00215446584673528	329	107
GLTSCR1	ENSG00000063169.10	19	47609123	47703277	0.58874170275955	0.50155444257201	329	107
SPHK2	ENSG00000063176.15	19	48624133	48630029	0.885905898365873	0.861099536102349	329	107
RPL18	ENSG00000063177.12	19	48615328	48619271	0.283273020309107	0.224613135825811	329	107
CA11	ENSG00000063180.8	19	48637942	48646312	0.582595123185135	0.529140615951123	329	107
ISOC2	ENSG00000063241.7	19	55452985	55462343	0.751093640194849	0.639755143517458	329	107
U2AF2	ENSG00000063244.12	19	55654146	55674648	0.456018074340367	0.298104656780113	329	107
EPN1	ENSG00000063245.14	19	55675226	55709858	0.46904151560672	0.30994263109914	329	107
MED29	ENSG00000063322.13	19	39391303	39400637	0.0502136885152413	0.00160729398190066	329	107
AHRR	ENSG00000063438.16	5	304176	438291	0.624573699378106	0.565896241376705	329	107
GPC1	ENSG00000063660.8	2	240435671	240468078	0.923652214259956	0.891636701674525	329	107
ADCK1	ENSG00000063761.15	14	77800083	77933954	0.311074829167667	0.243240297266784	329	107
HAGH	ENSG00000063854.12	16	1795620	1826940	0.672978668910021	0.560583907263917	329	107
RNF4	ENSG00000063978.15	4	2462220	2515855	1	0.647715077833164	329	107
CASP8	ENSG00000064012.21	2	201233443	201287711	0.0667658588234752	4.56173594803441e-05	329	107
LIMCH1	ENSG00000064042.17	4	41359607	41700044	0.0357973642273735	0.018653127576478	329	107
INTS13	ENSG00000064102.14	12	26905181	26938326	1	0.830540987202198	329	107
TM7SF3	ENSG00000064115.10	12	26973195	27014434	0.821207822524028	0.372517087400482	329	107
DLX3	ENSG00000064195.7	17	49990005	49995224	0.58100603726104	0.472050389315058	329	107
SPA17	ENSG00000064199.6	11	124673882	124697518	0.0141280042047687	0.00370433701273798	329	107
TSPAN32	ENSG00000064201.15	11	2302061	2318200	0.299758060900389	0.156890254954573	329	107
WISP2	ENSG00000064205.10	20	44714844	44728509	0.00419291705104649	6.15668037389603e-05	329	107
DMRT3	ENSG00000064218.4	9	976964	991731	0.760013926790239	0.680574715650051	329	107
ST3GAL6	ENSG00000064225.12	3	98732236	98821201	0.00559727237773654	0.000339302324154793	329	107
ATP2C2	ENSG00000064270.12	16	84368527	84464187	0.0458417472791378	0.0117880276992735	329	107
NGFR	ENSG00000064300.8	17	49502063	49515017	0.0486736671591365	0.0167449743781426	329	107
CDON	ENSG00000064309.14	11	125955796	126063335	0.332117012634117	0.18800130631476	329	107
TAF2	ENSG00000064313.11	8	119730775	119832863	0.0019339255536334	1.37212803867966e-05	329	107
HIPK2	ENSG00000064393.15	7	139561570	139777778	0.728895591000566	0.635589571671714	329	107
TNPO3	ENSG00000064419.13	7	128954180	129055173	0.8539443112605	0.803863249423155	329	107
RFXANK	ENSG00000064490.13	19	19192590	19200893	0.928905492706493	0.29433319662956	329	107
TMEM161A	ENSG00000064545.14	19	19119169	19138513	0.750823480301211	0.101832373907833	329	107
LPAR2	ENSG00000064547.13	19	19623668	19628930	0.857916911819311	0.376901533169855	329	107
CTSA	ENSG00000064601.16	20	45890144	45898620	0.00282044341691011	0.000237193405682086	329	107
SUGP2	ENSG00000064607.16	19	18990888	19034023	0.00309899859731339	3.57793910787462e-05	329	107
SLC12A2	ENSG00000064651.13	5	128083766	128189688	0.0296118656178781	9.70011671867407e-05	329	107
SNX24	ENSG00000064652.10	5	122843439	123029304	0.00209658794566288	3.59642904187711e-05	329	107
EYA2	ENSG00000064655.18	20	46894624	47188844	0.00773259121223853	0.000117786540794926	329	107
CNN2	ENSG00000064666.14	19	1026581	1039068	0.339041815687597	0.25475607556932	329	107
ABCA7	ENSG00000064687.12	19	1040101	1065572	0.129831821408916	0.0632889487356685	329	107
SNCAIP	ENSG00000064692.18	5	122311691	122464219	0.857564427898988	0.0516139575452302	329	107
DDX20	ENSG00000064703.11	1	111755538	111768016	0.168286188078184	0.0207504571702988	329	107
BTBD1	ENSG00000064726.9	15	83016422	83067334	0.91656615543799	0.000101391649543831	329	107
FAR2	ENSG00000064763.10	12	29149103	29335616	0.229444173820869	0.0979989546065481	329	107
BCAS1	ENSG00000064787.13	20	53936777	54070594	0.235602777377801	0.0315523657556527	329	107
CHI3L2	ENSG00000064886.13	1	111200771	111243440	0.0918490912307365	0.0046179259630839	329	107
SBNO2	ENSG00000064932.15	19	1107636	1174283	0.0609357411134432	0.016382421479687	329	107
PMS1	ENSG00000064933.17	2	189784085	189877629	0.0584990554694236	0.0085362696872302	329	107
HMG20B	ENSG00000064961.18	19	3572777	3579088	0.06179078924192	0.0159094201421088	329	107
CALCRL	ENSG00000064989.12	2	187343129	187448460	0.988322186058138	0.908886485712363	329	107
TAF11	ENSG00000064995.16	6	34877778	34888089	0.855667496343955	0.0164887412638447	329	107
ANKS1A	ENSG00000064999.13	6	34889265	35091413	0.000981472648594921	3.08684940660516e-08	329	107
AP3D1	ENSG00000065000.15	19	2100988	2164465	0.812025498182664	0.744686889741827	329	107
ZNF76	ENSG00000065029.14	6	35258982	35295985	1	0.535792856934033	329	107
SLC9A3R2	ENSG00000065054.13	16	2025356	2039026	0.555936602688369	0.441160740461104	329	107
NTHL1	ENSG00000065057.7	16	2039815	2047464	0.000410243559413604	2.07616135476283e-06	329	107
UHRF1BP1	ENSG00000065060.16	6	34792015	34883138	0.858607550054006	0.0737787445449809	329	107
GNAI3	ENSG00000065135.10	1	109548611	109618321	0.980521335469877	0.972794390212451	329	107
IPO5	ENSG00000065150.18	13	97953658	98024297	0.674120106764923	0.624386610097976	329	107
OAT	ENSG00000065154.11	10	124397303	124418976	0.0342979429227919	0.0102677356154148	329	107
WDR3	ENSG00000065183.15	1	117929720	117965096	0.0838260080390268	0.00673036530616853	329	107
PKN2	ENSG00000065243.19	1	88684222	88836255	1	0.353225802061055	329	107
WDR18	ENSG00000065268.10	19	984271	998438	0.772171643041518	0.617338611576296	329	107
TRAM2	ENSG00000065308.4	6	52497402	52576915	0.0880942839694157	0.0357533824012592	329	107
NTN1	ENSG00000065320.8	17	9021542	9244000	0.00721182579328495	0.000443692641776957	329	107
GLP2R	ENSG00000065325.12	17	9822206	9892102	0.417538023238024	0.351714551653278	329	107
MCM10	ENSG00000065328.16	10	13161554	13211104	0.0641731637486863	0.0151051883441988	329	107
DGKA	ENSG00000065357.19	12	55927614	55954027	0.209119480191659	0.0708058294641875	329	107
ERBB3	ENSG00000065361.14	12	56079857	56103505	0.000341089406008974	1.67075986438025e-05	329	107
ANKRD44	ENSG00000065413.18	2	196967017	197311173	0.0020525333743535	0.000143631038575762	329	107
KARS	ENSG00000065427.14	16	75627474	75647679	0.0012290239264829	8.10259267950164e-06	329	107
ADAT1	ENSG00000065457.10	16	75596981	75623300	0.734545658268259	0.0384512709046866	329	107
PDIA5	ENSG00000065485.19	3	123067062	123162104	0.185314055131083	0.0697837493211883	329	107
TBC1D22B	ENSG00000065491.8	6	37257772	37332970	0.000446622105588501	1.42138802641762e-05	329	107
NDUFB4	ENSG00000065518.7	3	120596309	120602500	1	0.52956395157919	329	107
SPEN	ENSG00000065526.10	1	15847864	15940460	0.0989025731283794	0.0235524390809469	329	107
MYLK	ENSG00000065534.18	3	123610049	123884331	0.024124782059134	0.00304505924924137	329	107
ZC3H15	ENSG00000065548.17	2	186486156	186509363	0.996935295111253	0.905173319975006	329	107
MAP2K4	ENSG00000065559.14	17	12020824	12143830	0.000561773723282383	8.88977603972693e-06	329	107
TMEM206	ENSG00000065600.12	1	212363931	212414901	0.785987610549535	0.74906000772701	329	107
SNAP91	ENSG00000065609.14	6	83552880	83709691	0.00010756312504523	6.07701756783532e-07	329	107
SLK	ENSG00000065613.13	10	103967201	104029233	1.76632401781614e-05	1.52238649196278e-08	329	107
CYB5R4	ENSG00000065615.13	6	83859643	83967424	1	0.370160150637738	329	107
COL17A1	ENSG00000065618.18	10	104031286	104086002	1	0.571646072500616	329	107
GSTO2	ENSG00000065621.14	10	104268873	104304945	0.0695465303279578	0.0207701660388664	329	107
SEC61A2	ENSG00000065665.20	10	12129637	12169721	0.703856749254586	0.607932089072931	329	107
PRKCQ	ENSG00000065675.14	10	6427143	6580301	0.0472189744405485	0.00618235588818239	329	107
TLE2	ENSG00000065717.14	19	2997638	3047635	0.243524799741299	0.160725208865381	329	107
ASB1	ENSG00000065802.11	2	238426742	238452250	0.00159689186799922	1.56739675639e-05	329	107
FAM107B	ENSG00000065809.13	10	14518557	14774897	0.171405319293554	0.0564138514145733	329	107
ME1	ENSG00000065833.8	6	83210389	83431071	0.853749215360079	0.245054288678767	329	107
TBC1D1	ENSG00000065882.15	4	37891087	38139175	0.952093150062351	0.929332354318842	329	107
CDK13	ENSG00000065883.14	7	39950037	40097134	1	0.234715476214672	329	107
MTHFD2	ENSG00000065911.11	2	74198562	74216241	0.000142201856974515	4.37003903773366e-06	329	107
FOXJ2	ENSG00000065970.8	12	8032703	8055503	0.451970603416278	0.347664042798972	329	107
YBX1	ENSG00000065978.18	1	42682427	42702349	0.000341352479839321	9.66473268742706e-06	329	107
PDE4A	ENSG00000065989.15	19	10416773	10469631	0.000653041971174164	2.01104631557e-05	329	107
PPP2R5A	ENSG00000066027.11	1	212285537	212361863	0.0135105643585233	0.00042427585943013	329	107
ELAVL1	ENSG00000066044.14	19	7958579	8005659	0.471097326125072	0.37101173862194	329	107
TIE1	ENSG00000066056.13	1	43300993	43323108	0.777232172190186	0.242218880844732	329	107
DIP2B	ENSG00000066084.12	12	50505107	50748667	0.812383992666763	0.166386240688644	329	107
SMARCD1	ENSG00000066117.14	12	50084972	50100712	0.00228458385580803	1.92983569724141e-05	329	107
KDM4A	ENSG00000066135.12	1	43650158	43705515	0.0215798579447501	4.60634147593666e-05	329	107
NFYC	ENSG00000066136.20	1	40692067	40771603	0.754056207700771	0.148551844169822	329	107
ZMYND12	ENSG00000066185.12	1	42430329	42456116	0.456680853050538	0.0412193038514616	329	107
SLC9A3	ENSG00000066230.10	5	474883	524332	0.67599000942028	0.486977355303145	329	107
NGEF	ENSG00000066248.14	2	232878709	233013272	0.183842853108014	0.0715470717109798	329	107
ASPM	ENSG00000066279.17	1	197084128	197146694	1	0.319587858275464	329	107
CD84	ENSG00000066294.14	1	160541095	160579516	0.0013874241272151	2.10618204228417e-06	329	107
ELOVL1	ENSG00000066322.14	1	43363397	43368074	0.000502064671421836	1.71430213349228e-06	329	107
SPI1	ENSG00000066336.11	11	47354860	47378576	1	0.569050032990086	329	107
ZNRD1	ENSG00000066379.14	6	30061641	30064909	0.938688024269057	0.808181981924089	329	107
MPPED2	ENSG00000066382.16	11	30384493	30586872	0.066145440203863	0.00759342604838686	329	107
CLDN18	ENSG00000066405.12	3	137998735	138033655	0.00453262287742167	1.41227628897908e-05	329	107
ZBTB11	ENSG00000066422.4	3	101648889	101672213	0.642456951294427	0.00215664818019649	329	107
ATXN3	ENSG00000066427.21	14	92038652	92106621	0.00123425917774535	1.81840648170377e-05	329	107
GOLGA5	ENSG00000066455.12	14	92794231	92839963	0.000459246593800479	3.46801968805682e-06	329	107
FGFR2	ENSG00000066468.22	10	121478334	121598458	0.472048027436196	0.297444258011439	329	107
LRRC40	ENSG00000066557.5	1	70144805	70205620	0.106548981790837	0.0190268856644471	329	107
ISOC1	ENSG00000066583.11	5	129094751	129114028	0.229162325335466	0.109019114318337	329	107
EML1	ENSG00000066629.16	14	99737693	99942060	0.0221793724793694	0.00249152087368134	329	107
TRMT11	ENSG00000066651.18	6	125986430	126039276	1	0.507255221610995	329	107
THUMPD1	ENSG00000066654.13	16	20702816	20742084	0.0423019452197066	0.00154989558064555	329	107
MSANTD3	ENSG00000066697.14	9	100427156	100451711	0.0101905537835089	0.000304284555593529	329	107
KIF26A	ENSG00000066735.14	14	104138723	104180894	0.170672944709868	0.102635008586594	329	107
ATG2B	ENSG00000066739.11	14	96279202	96363451	0.00263971076660845	5.81451494984206e-05	329	107
ARFGEF1	ENSG00000066777.8	8	67173511	67343677	0.807597164978868	0.0999311704034239	329	107
ZFAT	ENSG00000066827.15	8	134477788	134713049	0.809904488782739	0.73722613010497	329	107
MTFR1	ENSG00000066855.15	8	65644734	65771261	0.979547429333206	0.495594332694568	329	107
STAG3	ENSG00000066923.17	7	100177563	100220546	0.971925999156493	0.00807015396881904	329	107
FECH	ENSG00000066926.10	18	57548283	57586772	0.000762895377272774	1.31723147395689e-07	329	107
MYO9A	ENSG00000066933.15	15	71822456	72118577	0.0472497365271752	0.00333007797730864	329	107
PFKP	ENSG00000067057.16	10	3066333	3137712	0.0468169688933474	0.0237685674764503	329	107
IDI1	ENSG00000067064.10	10	1039908	1049170	0.0959757570440066	0.0167563211837321	329	107
SP100	ENSG00000067066.16	2	230415942	230544090	0.371172944886401	0.274475721011241	329	107
KLF6	ENSG00000067082.14	10	3775996	3785281	0.533114429331052	0.412105008657073	329	107
PLPP1	ENSG00000067113.16	5	55425863	55535050	1	0.21190640481264	329	107
NEO1	ENSG00000067141.16	15	73051710	73305206	0.0938923063565845	0.00987791353708186	329	107
TRAM1	ENSG00000067167.7	8	70573442	70608387	0.984875000365921	0.137404064449888	329	107
TNFRSF1A	ENSG00000067182.7	12	6328757	6342114	0.924807633036303	0.906854407341428	329	107
CACNB1	ENSG00000067191.15	17	39173563	39197703	0.0622658195687906	0.016705791255137	329	107
EVI5	ENSG00000067208.14	1	92508696	92792404	1	0.320400475817424	329	107
STOML1	ENSG00000067221.13	15	73978923	73994622	0.749506510447169	0.0820440130746253	329	107
PKM	ENSG00000067225.17	15	72199029	72231822	1	0.704142408031615	329	107
DHX29	ENSG00000067248.9	5	55256245	55307722	1	0.14302247434936	329	107
DNTTIP2	ENSG00000067334.13	1	93866283	93879918	0.278004326996632	0.0654673554334596	329	107
METTL22	ENSG00000067365.14	16	8621683	8649654	0.00663647665483587	1.89076400015226e-06	329	107
TP53BP1	ENSG00000067369.13	15	43403061	43510728	0.916477545657344	0.0329704184732297	329	107
RRP15	ENSG00000067533.5	1	218285287	218337983	0.261776084107213	0.0557282447369474	329	107
RHOA	ENSG00000067560.10	3	49359145	49412202	1	0.340306514892485	329	107
DHX8	ENSG00000067596.10	17	43483865	43544463	0.0443576317600807	0.00246110398711091	329	107
PRKCZ	ENSG00000067606.16	1	2050470	2175313	0.113776078240156	0.0709117896474512	329	107
IARS2	ENSG00000067704.9	1	220094102	220148041	0.0130571792977158	1.93188342363405e-05	329	107
SYT1	ENSG00000067715.13	12	78863993	79452008	0.000653356500670724	1.6959132679172e-05	329	107
NAV3	ENSG00000067798.14	12	77324641	78213008	0.00929248556307079	0.00262901518569688	329	107
ROGDI	ENSG00000067836.12	16	4796968	4802950	0.59361591378829	0.465290484515093	329	107
ROCK1	ENSG00000067900.7	18	20946906	21111851	1	0.0746703960615244	329	107
CBFB	ENSG00000067955.13	16	67029116	67101058	0.998339884858457	0.930368654892334	329	107
HYAL2	ENSG00000068001.13	3	50317790	50322906	1	NA	329	107
HDAC4	ENSG00000068024.16	2	239048168	239401011	0.206501645485851	0.141573576318583	329	107
RASSF1	ENSG00000068028.17	3	50329782	50340936	1	0.610645137009919	329	107
FGFR3	ENSG00000068078.17	4	1793307	1808872	0.696890868188191	0.594156145314997	329	107
IFI35	ENSG00000068079.7	17	43006725	43014456	0.527001265302239	0.266577277218963	329	107
HEATR6	ENSG00000068097.14	17	60043194	60078931	0.195459476632918	0.00346445532615734	329	107
COASY	ENSG00000068120.14	17	42561467	42566275	0.249790059436279	0.0665789324717048	329	107
PLEKHH3	ENSG00000068137.14	17	42667914	42676994	1	0.0529592109153296	329	107
MEF2A	ENSG00000068305.17	15	99565417	99715696	0.817226171986097	0.782356795509041	329	107
INPP5A	ENSG00000068383.18	10	132537820	132783178	0.711887989665038	0.643249993093217	329	107
PRR11	ENSG00000068489.12	17	59155499	59204705	1	0.0751014996491371	329	107
REEP1	ENSG00000068615.17	2	86213993	86338083	0.931790492356312	0.67716698168786	329	107
ATP11A	ENSG00000068650.18	13	112690329	112887168	0.773745492780864	0.681576173226891	329	107
POLR1A	ENSG00000068654.15	2	86020216	86106155	0.335379115626219	0.054003296091163	329	107
LAPTM4A	ENSG00000068697.6	2	20032650	20052028	0.0437218234580916	0.00488912577928733	329	107
TTC7A	ENSG00000068724.15	2	46916157	47076137	0.693715251168899	0.644820842806338	329	107
IP6K2	ENSG00000068745.14	3	48688003	48740353	0.919603826148031	0.0960143909721409	329	107
STON1-GTF2A1L	ENSG00000068781.21	2	48768954	48776481	0.0134344035136843	3.77272953829443e-05	329	107
SRBD1	ENSG00000068784.12	2	45388680	45612165	0.875727399429585	0.809769107512333	329	107
KIF2A	ENSG00000068796.16	5	62306162	62386383	0.000500774544686696	9.67253748931073e-08	329	107
RASGRP2	ENSG00000068831.18	11	64726911	64745456	6.70184420578416e-05	4.21894616795012e-07	329	107
PSME4	ENSG00000068878.14	2	53864067	53970837	0.000180262677604047	6.723882393265e-06	329	107
IFT80	ENSG00000068885.14	3	160256986	160399273	0.982364879359784	0.852849389231198	329	107
SIRT2	ENSG00000068903.19	19	38878555	38899862	0.0618847538390921	0.020989559761409	329	107
ERLEC1	ENSG00000068912.13	2	53787044	53818819	0.829633026620945	0.79237315331532	329	107
PPP2R5B	ENSG00000068971.13	11	64917553	64934470	1	0.788692152120729	329	107
PYGM	ENSG00000068976.13	11	64746389	64760297	0.00927104525155771	0.000329611926029073	329	107
PITX1	ENSG00000069011.15	5	135027735	135034520	0.0203609099679822	0.00050921533230088	329	107
MAST4	ENSG00000069020.18	5	66596361	67169595	0.0232972022938293	0.000640549762675126	329	107
ADGRF5	ENSG00000069122.18	6	46852512	46954943	0.769360087290591	0.698947845955406	329	107
SDK2	ENSG00000069188.16	17	73334384	73644089	0.0380194446641232	0.018579225631425	329	107
NUP133	ENSG00000069248.11	1	229440260	229508341	0.0758341839218012	0.0271266205941732	329	107
NUCKS1	ENSG00000069275.12	1	205712819	205750276	0.178527010692995	0.068943203509426	329	107
VPS35	ENSG00000069329.16	16	46656132	46689194	1	0.438230244716341	329	107
DNAJA2	ENSG00000069345.11	16	46955362	46973788	1	0.253425997199138	329	107
BCL3	ENSG00000069399.14	19	44747836	44760044	0.501170798873067	0.291668785320679	329	107
KCNAB2	ENSG00000069424.14	1	5991466	6101193	0.631537520827647	0.555081072155699	329	107
ABCC9	ENSG00000069431.11	12	21797401	21942529	0.00483963785584419	0.000278254244000558	329	107
GAL	ENSG00000069482.6	11	68683779	68691175	0.00241216456750815	0.000136887113218321	329	107
CLEC2D	ENSG00000069493.14	12	9664969	9699555	0.51150214697339	0.409349924163951	329	107
RORA	ENSG00000069667.15	15	60488284	61229319	0.477187314925635	0.377085914685206	329	107
DRD4	ENSG00000069696.6	11	637293	640706	0.824548480548714	0.770702918796098	329	107
TGFBR3	ENSG00000069702.10	1	91680343	91906335	0.156694255275214	0.0693861324101452	329	107
KIAA1107	ENSG00000069712.12	1	92166985	92184723	0.945345292129423	0.520820812967336	329	107
ATP1B3	ENSG00000069849.10	3	141876124	141926514	0.00199199726154586	2.65709925700202e-06	329	107
NEDD4	ENSG00000069869.15	15	55826922	55993746	0.00494212425806728	5.62402280309045e-05	329	107
PIGB	ENSG00000069943.9	15	55319162	55354978	0.000639059875932595	2.4295416713123e-06	329	107
MAPK6	ENSG00000069956.11	15	51952106	52067372	0.0159161963798724	5.09390097699899e-05	329	107
GNB5	ENSG00000069966.18	15	52115105	52191369	0.000949176510596753	2.51458869710688e-06	329	107
RAB27A	ENSG00000069974.15	15	55202966	55314160	0.0144107105865389	6.31678396741751e-06	329	107
HDHD5	ENSG00000069998.12	22	17137511	17165268	0.0599626321754535	0.0272793432868753	329	107
UFD1L	ENSG00000070010.18	22	19450106	19479215	2.95214912998505e-05	2.25161733567298e-08	329	107
LRP6	ENSG00000070018.8	12	12116025	12267012	0.695838676861345	0.632258733473639	329	107
GUCY2C	ENSG00000070019.4	12	14612632	14696585	0.00922896206579216	0.00149316698106974	329	107
PHRF1	ENSG00000070047.11	11	576486	612222	0.532742664156137	0.447208795607314	329	107
IKBKAP	ENSG00000070061.14	9	108867517	108934116	0.00851440830016732	1.19075810828991e-05	329	107
NUCB2	ENSG00000070081.15	11	17208153	17349974	0.502428937240588	0.417953179096911	329	107
PFN2	ENSG00000070087.13	3	149964904	150050728	0.182546894872976	0.0404466985575935	329	107
PTPN3	ENSG00000070159.13	9	109375466	109498313	0.0217322188721202	0.00318477942186048	329	107
SPTB	ENSG00000070182.19	14	64752211	64879883	0.514816117212733	0.413152150427506	329	107
DAPP1	ENSG00000070190.12	4	99816833	99870154	0.00727853532746582	0.000117405773811352	329	107
FGF10	ENSG00000070193.4	5	44303544	44389706	0.105800697122438	0.0398725021193448	329	107
SLC44A1	ENSG00000070214.15	9	105244622	105439171	0.787038827446388	0.726039692259843	329	107
TMEM260	ENSG00000070269.13	14	56488354	56650606	0.266869959809412	0.210141627158034	329	107
SMG6	ENSG00000070366.13	17	2065073	2303703	0.412475623350559	0.308783577946624	329	107
EXOC5	ENSG00000070367.15	14	57200507	57268908	3.43601848307722e-05	5.08320005901023e-07	329	107
CLTCL1	ENSG00000070371.15	22	19179473	19291716	0.000404341951944285	8.27618504236234e-07	329	107
FGF22	ENSG00000070388.11	19	639895	644371	0.915691350712025	0.885702288373641	329	107
FSTL3	ENSG00000070404.9	19	676365	683399	0.206986892969206	0.0561129741004293	329	107
DGCR2	ENSG00000070413.19	22	19036282	19122454	0.00403926320948799	0.000763289922374853	329	107
RNF126	ENSG00000070423.17	19	647526	663277	0.0404416050735558	0.00328181476866723	329	107
MNT	ENSG00000070444.14	17	2384060	2401118	0.593964505095183	0.446019757361073	329	107
ZXDC	ENSG00000070476.14	3	126437601	126475919	0.065743415691483	0.00212998635605949	329	107
JMJD6	ENSG00000070495.14	17	76712832	76726799	0.00187857066777457	3.07656062947679e-05	329	107
POLB	ENSG00000070501.11	8	42338454	42371808	0.0142000099202201	0.000894870925606955	329	107
ST6GALNAC1	ENSG00000070526.14	17	76624761	76643838	0.973717446443302	0.963306361387527	329	107
WIPI1	ENSG00000070540.12	17	68425930	68457513	0.00027180230022898	1.50745258889747e-05	329	107
FRMPD1	ENSG00000070601.9	9	37651000	37746904	0.0393429607842943	0.00349791944135374	329	107
GBA2	ENSG00000070610.14	9	35737005	35749228	0.150378838850462	0.0699607399586878	329	107
NDST1	ENSG00000070614.14	5	150485818	150558211	0.0727840031511455	0.00167995782909203	329	107
ASNS	ENSG00000070669.16	7	97852118	97872542	0.972536474542252	0.788319392103065	329	107
AP3M2	ENSG00000070718.11	8	42152946	42171673	0.751487642402466	0.117947177458715	329	107
ST6GALNAC2	ENSG00000070731.10	17	76572637	76586956	0.00206654168766217	8.16640006853856e-05	329	107
PABPC1	ENSG00000070756.15	8	100685816	100722809	0.000765258728456843	8.89916858410138e-06	329	107
TESK2	ENSG00000070759.16	1	45343976	45491166	0.983001280309367	0.911861719351769	329	107
CFAP20	ENSG00000070761.7	16	58113588	58129450	0.829307511375585	0.789655057738935	329	107
CSNK2A2	ENSG00000070770.8	16	58157907	58197920	0.314026516487414	0.220680777286126	329	107
PTPN21	ENSG00000070778.12	14	88465778	88554733	1	0.207395978750958	329	107
EIF2B3	ENSG00000070785.16	1	44850522	44986722	0.0171712262589493	1.00569173798344e-06	329	107
CAMK2A	ENSG00000070808.15	5	150219491	150290291	0.0345514813358109	0.00878634637442626	329	107
TCOF1	ENSG00000070814.17	5	150357639	150400308	0.282630321434109	0.166504430974751	329	107
CDC42	ENSG00000070831.15	1	22052627	22092946	0.000931309302588671	7.33417526948664e-06	329	107
OSBPL3	ENSG00000070882.12	7	24796539	24981634	0.342394446100519	0.228194700931752	329	107
RAD18	ENSG00000070950.9	3	8775402	8963773	0.00553468635517731	0.000309033879088603	329	107
ATP2B1	ENSG00000070961.15	12	89588049	89708831	0.304581564690779	0.0997296250643736	329	107
NCK2	ENSG00000071051.13	2	105744897	105894274	0.0012095328602547	4.10163731250221e-06	329	107
MAP4K4	ENSG00000071054.16	2	101696850	101894689	0.478745706183096	0.337928154812066	329	107
MGAT4A	ENSG00000071073.12	2	98619106	98731126	1	0.342947359298869	329	107
RPL31	ENSG00000071082.10	2	101002245	101024032	0.0272479530752773	0.00833876310436254	329	107
WDR1	ENSG00000071127.16	4	10074339	10116949	0.547235415343418	0.440502970385907	329	107
SNX13	ENSG00000071189.21	7	17790761	17940501	0.0122060767804177	0.000213083231487607	329	107
ARHGAP10	ENSG00000071205.11	4	147732063	148072780	0.00243347917400574	0.000122833259475062	329	107
RPS6KA2	ENSG00000071242.11	6	166409364	166906451	0.0820507523212596	0.0102346283790467	329	107
ING3	ENSG00000071243.15	7	120950749	120977216	0.851829051967126	0.094151201203141	329	107
VASH1	ENSG00000071246.10	14	76762189	76783015	0.721964990935056	0.635190051613802	329	107
LMCD1	ENSG00000071282.11	3	8501707	8574673	0.781738241654603	0.696123935717564	329	107
WBSCR22	ENSG00000071462.11	7	73683568	73705149	0.000129248400043985	1.23505801942184e-06	329	107
SEL1L	ENSG00000071537.13	14	81471549	81533861	0.0087862828182784	7.85705386261258e-05	329	107
TRIP13	ENSG00000071539.13	5	892825	919357	0.198020010201672	0.11851877948789	329	107
TCF3	ENSG00000071564.14	19	1609290	1652605	0.053553953122267	0.0191084897270346	329	107
TRIB2	ENSG00000071575.11	2	12716889	12742734	0.00404399321588298	0.00111821112340567	329	107
DAZAP1	ENSG00000071626.16	19	1407569	1435687	0.0492249371385629	0.0068187733862198	329	107
MBD3	ENSG00000071655.17	19	1573596	1592801	0.646790800725842	0.55308275119125	329	107
HLTF	ENSG00000071794.15	3	149030127	149086554	0.0269175368244239	0.00979411465638499	329	107
CPSF1	ENSG00000071894.16	8	144393243	144409349	0.956965183859973	0.811117716319686	329	107
CYBRD1	ENSG00000071967.11	2	171522247	171558133	0.105069078252885	0.000256445289399193	329	107
CDH19	ENSG00000071991.8	18	66501083	66604138	0.00396237182689509	4.18510256599741e-05	329	107
PDCD2	ENSG00000071994.10	6	170575295	170584692	0.00314041785899442	6.56635494592639e-05	329	107
SLC6A15	ENSG00000072041.16	12	84859488	84913615	0.0186258811063463	0.000191367547176452	329	107
RDH11	ENSG00000072042.12	14	67676801	67695814	0.691672455839735	0.584696316207487	329	107
PRKACA	ENSG00000072062.13	19	14091688	14118084	0.631911930818954	0.53824263478612	329	107
ADGRL1	ENSG00000072071.16	19	14147743	14206187	0.0293456664380858	0.00160903499957927	329	107
ACTN1	ENSG00000072110.13	14	68874143	68979440	0.0654127126907755	0.0309137551324615	329	107
ZFYVE26	ENSG00000072121.15	14	67746520	67816589	1.57965479270814e-06	7.73137231134465e-09	329	107
EPN2	ENSG00000072134.15	17	19215615	19336715	0.254262420180451	0.00689591828687819	329	107
PTPN18	ENSG00000072135.12	2	130356007	130375409	0.00712266133379412	0.000276718157471927	329	107
LIMS2	ENSG00000072163.19	2	127638381	127681786	0.000303421915614912	1.56417656717593e-08	329	107
ASIC4	ENSG00000072182.12	2	219514330	219538772	0.586692665475178	0.501084431884669	329	107
SPEG	ENSG00000072195.14	2	219434846	219498287	0.00569356694738687	0.000129880255829322	329	107
LNX1	ENSG00000072201.13	4	53459301	53701405	0.108080491333505	0.00624601955329576	329	107
ALDH3A2	ENSG00000072210.18	17	19648136	19677598	0.0565261562998559	0.000494484917737856	329	107
TFRC	ENSG00000072274.12	3	196027183	196082189	0.281636480237421	0.145198249608143	329	107
SREBF1	ENSG00000072310.16	17	17811454	17837002	4.73286870973808e-05	1.35714657426791e-06	329	107
AFF4	ENSG00000072364.12	5	132875379	132963634	0.0935629878119707	0.0425865847741173	329	107
UBE2D1	ENSG00000072401.14	10	58334975	58370753	0.0879366945853279	0.0124481373375855	329	107
MPP5	ENSG00000072415.8	14	67241109	67335819	0.0481401058246356	0.000458998058429464	329	107
RHOBTB1	ENSG00000072422.16	10	60869438	61001440	0.186437242542891	0.0908113600929093	329	107
MARK2	ENSG00000072518.20	11	63838928	63911019	0.128128580079037	0.0284369022386149	329	107
HMMR	ENSG00000072571.19	5	163460203	163491945	0.0015588800590733	0.000308731716272175	329	107
CHFR	ENSG00000072609.17	12	132832357	132909186	0.0388737274722914	0.00202601256455358	329	107
TRHDE	ENSG00000072657.8	12	72087266	72670757	0.00367197938490861	0.0015990912512782	329	107
P4HA2	ENSG00000072682.18	5	132191838	132295315	0.000867571447859149	5.72180010814322e-07	329	107
FCGR2B	ENSG00000072694.20	1	161663147	161678654	0.000270379023764234	3.26540688951705e-05	329	107
NFATC3	ENSG00000072736.18	16	68084751	68221284	0.955022758253439	0.843444394796555	329	107
TRNT1	ENSG00000072756.16	3	3126916	3149233	0.363782454783256	0.150873228793714	329	107
ACADVL	ENSG00000072778.19	17	7217716	7225273	0.00807971811391676	0.00044234465949408	329	107
STK10	ENSG00000072786.12	5	172042073	172188386	0.00340057425301921	0.000404247589052165	329	107
FBXW11	ENSG00000072803.17	5	171861549	172006873	0.213544765891827	0.126911126993555	329	107
ACAP1	ENSG00000072818.11	17	7336529	7351478	0.00151566606227879	7.90538648459068e-05	329	107
CRMP1	ENSG00000072832.14	4	5748084	5893058	0.0466487916655974	0.00236639264712794	329	107
EVC	ENSG00000072840.12	4	5711197	5814305	0.540293964496806	0.430304483857545	329	107
DERL2	ENSG00000072849.10	17	5471251	5486811	4.90302319589749e-06	2.40288792754884e-08	329	107
SIDT1	ENSG00000072858.10	3	113532296	113629578	0.33033160344839	0.239926646170112	329	107
NDE1	ENSG00000072864.14	16	15643267	15726353	0.0215144410404155	0.00325327646087378	329	107
MRVI1	ENSG00000072952.18	11	10573091	10693988	0.25119638327501	0.148366700099958	329	107
TMEM38A	ENSG00000072954.6	19	16661127	16690029	0.00692571077952603	0.000188798000827202	329	107
AP1M1	ENSG00000072958.8	19	16197578	16245907	0.104581068541426	0.0140597371700169	329	107
PVR	ENSG00000073008.14	19	44643798	44663583	0.0041962136096641	0.000818367403591966	329	107
XRCC1	ENSG00000073050.11	19	43543040	43580473	0.532206246673059	0.428982328867062	329	107
SCARB1	ENSG00000073060.15	12	124776856	124882668	0.809211500992195	0.744738178464954	329	107
CYP2W1	ENSG00000073067.13	7	983199	989640	0.31165981539121	0.230658192141597	329	107
MCM2	ENSG00000073111.13	3	127598252	127622436	0.813722326365606	0.696661949447999	329	107
MOV10L1	ENSG00000073146.15	22	50089879	50161690	0.0480583644405023	0.00352713314248658	329	107
PANX2	ENSG00000073150.13	22	50170731	50180294	0.0174365964925428	0.00100074946230241	329	107
SELENOO	ENSG00000073169.13	22	50200979	50217616	0.00363254539565426	8.3523053536321e-05	329	107
TP63	ENSG00000073282.12	3	189631427	189897279	0.79440567554978	0.739977907786444	329	107
ALPK1	ENSG00000073331.17	4	112285509	112442606	0.0101214221790532	0.00112444818395995	329	107
LLGL2	ENSG00000073350.13	17	75525080	75575208	0.0071873660147247	0.000375498741310222	329	107
PDE8A	ENSG00000073417.14	15	84980440	85139145	0.129611249248142	0.0122843829409858	329	107
NLE1	ENSG00000073536.17	17	35128753	35142315	0.0174353924934623	0.00301506943971078	329	107
SDHA	ENSG00000073578.16	5	218241	256700	0.00398689413604602	0.000279299060332338	329	107
SMARCE1	ENSG00000073584.18	17	40624962	40648299	0.41421749692797	0.00167488971597627	329	107
GSDMB	ENSG00000073605.18	17	39904595	39918650	0.722248279330723	7.23776167071012e-08	329	107
KDM5A	ENSG00000073614.12	12	280129	389272	0.485726424588526	0.386776911044063	329	107
ADAM11	ENSG00000073670.13	17	44759031	44781846	0.82429943571408	0.236468739471078	329	107
PPP2R3A	ENSG00000073711.10	3	135965673	136147891	0.674415370066827	0.000652083565027483	329	107
FERMT2	ENSG00000073712.14	14	52857268	52952435	1.23745156610194e-07	5.21196152882921e-11	329	107
DHRS9	ENSG00000073737.16	2	169064789	169096167	0.184678332782208	0.110943399272898	329	107
CD5L	ENSG00000073754.5	1	157830914	157898256	3.40891369218949e-06	2.54398467110099e-08	329	107
PTGS2	ENSG00000073756.11	1	186671791	186680427	0.00918687582030407	3.57533210030734e-05	329	107
IGF2BP2	ENSG00000073792.15	3	185643739	185825056	0.137548036349621	0.0517332756123538	329	107
MAP3K13	ENSG00000073803.13	3	185282941	185489097	0.127418113109317	0.0431849907893443	329	107
ST6GAL1	ENSG00000073849.14	3	186930485	187078553	0.122709257349521	0.0462768783762456	329	107
TBX21	ENSG00000073861.2	17	47733244	47746119	1	0.0458290619785169	329	107
FRY	ENSG00000073910.19	13	32031300	32299122	6.13854098564707e-05	3.97377196457189e-07	329	107
PICALM	ENSG00000073921.17	11	85957684	86069882	0.00193738359453446	2.76020776222133e-06	329	107
NSF	ENSG00000073969.18	17	46590669	46757464	1	0.201706059355117	329	107
GLI2	ENSG00000074047.21	2	120735623	120992653	0.261587428804832	0.0992234793037971	329	107
CLASP1	ENSG00000074054.17	2	121337776	121649587	0.781334744962202	0.701393116976101	329	107
MRPS34	ENSG00000074071.14	16	1771890	1773155	0.534145172619998	0.388538775808907	329	107
NOTCH3	ENSG00000074181.8	19	15159038	15200981	0.97203795479865	0.965599356109489	329	107
CLNS1A	ENSG00000074201.8	11	77514936	77637805	6.60971241841371e-06	2.66091523748859e-09	329	107
PPP2R2C	ENSG00000074211.13	4	6320578	6563600	0.377495787316542	0.262914807961748	329	107
TEAD2	ENSG00000074219.13	19	49340861	49362457	0.00915751486154367	0.000144456067494917	329	107
EED	ENSG00000074266.19	11	86244544	86278813	0.000820354984095862	2.52816646863131e-08	329	107
SNCB	ENSG00000074317.10	5	176620084	176630556	0.425722616736303	0.271034551954983	329	107
TSG101	ENSG00000074319.12	11	18468336	18527232	0.0139647687333322	8.11086921058598e-05	329	107
NCBP3	ENSG00000074356.16	17	3802165	3846251	0.233062635648019	0.178875893664691	329	107
ATP2A3	ENSG00000074370.17	17	3923870	3964464	0.454897811823339	0.319479695410718	329	107
CA12	ENSG00000074410.13	15	63321378	63382161	0.00120557815007785	5.02954764956855e-06	329	107
MGLL	ENSG00000074416.13	3	127689062	127823250	0.343815476486074	0.183139905147537	329	107
NTN4	ENSG00000074527.11	12	95657807	95791152	0.00333409263011573	7.43718605732372e-05	329	107
BCS1L	ENSG00000074582.12	2	218658898	218663443	1	0.0347768204908612	329	107
NUAK1	ENSG00000074590.13	12	106063340	106140033	0.944881935092308	0.938007889304414	329	107
DPP8	ENSG00000074603.18	15	65442463	65517704	0.0052786203460904	0.000457553619231014	329	107
SLC24A1	ENSG00000074621.13	15	65611378	65656260	0.901847966024552	0.026853395237052	329	107
ZNF532	ENSG00000074657.13	18	58862600	58986480	0.791564876073293	0.737860761857223	329	107
SCARF1	ENSG00000074660.15	17	1633858	1645747	0.118035719568463	0.0572454111237371	329	107
LMAN1	ENSG00000074695.5	18	59327823	59359962	0.359832515841266	0.211239685568788	329	107
HACD3	ENSG00000074696.12	15	65530418	65578352	3.36177314211382e-05	1.84692656943896e-07	329	107
IPCEF1	ENSG00000074706.13	6	154154496	154356792	0.267857102891253	0.174690137885447	329	107
ZZEF1	ENSG00000074755.14	17	4004445	4143020	0.022702013711243	0.00853993536473181	329	107
ENO1	ENSG00000074800.13	1	8861002	8879249	0.000551866034802746	8.94128875127913e-06	329	107
MYDGF	ENSG00000074842.7	19	4657545	4670370	0.0701567946775187	0.0354027162252185	329	107
ANO8	ENSG00000074855.10	19	17323302	17334829	0.341473603822618	0.106698257369265	329	107
TUBE1	ENSG00000074935.13	6	112070970	112087513	0.140898151390086	0.0378042683979199	329	107
ARHGEF10L	ENSG00000074964.16	1	17539835	17697869	0.406184818272588	0.284146493227657	329	107
TXK	ENSG00000074966.10	4	48066393	48134256	1	0.749975183132854	329	107
WSCD2	ENSG00000075035.9	12	108129471	108250537	0.00413569692586272	1.7228661609665e-05	329	107
TACR2	ENSG00000075073.14	10	69403903	69416867	0.0432993847816614	0.0119985532495338	329	107
ACTR6	ENSG00000075089.9	12	100199122	100241865	1	0.319587858275464	329	107
TIPIN	ENSG00000075131.9	15	66336206	66386746	0.0402375884583909	0.0059263966551043	329	107
SRI	ENSG00000075142.13	7	88205118	88226993	0.323811263418855	0.0954411631973309	329	107
EIF4G3	ENSG00000075151.20	1	20806292	21176888	0.597699963816134	0.482268881276514	329	107
NUP37	ENSG00000075188.8	12	102073103	102120124	0.0161418158232918	0.000776977282088133	329	107
SEMA3A	ENSG00000075213.10	7	83955777	84492724	9.26483099229396e-05	3.689742085863e-08	329	107
GTSE1	ENSG00000075218.18	22	46296741	46330810	0.460842895335021	0.347678461088112	329	107
SEMA3C	ENSG00000075223.13	7	80742538	80922359	0.394653898832134	0.252398780000661	329	107
TTC38	ENSG00000075234.16	22	46267961	46294008	0.155293437012154	0.0365640567291877	329	107
ACAT1	ENSG00000075239.13	11	108121751	108147776	0.0208099164411829	0.00319768113313037	329	107
GRAMD4	ENSG00000075240.16	22	46576012	46679790	0.336662316655622	0.189052410857915	329	107
CELSR1	ENSG00000075275.16	22	46360834	46537170	0.491175149981534	0.403635363318249	329	107
WNT8B	ENSG00000075290.7	10	100463041	100483744	0.000121411635374076	6.24566507320708e-06	329	107
ZNF638	ENSG00000075292.18	2	71276561	71435069	0.396438360189425	0.244878347621034	329	107
SLC25A40	ENSG00000075303.12	7	87833568	87876215	1	0.622197552053133	329	107
TIMM21	ENSG00000075336.11	18	74148511	74160530	0.528649752421652	0.452762417092925	329	107
ADD2	ENSG00000075340.22	2	70607618	70768225	0.00183337292428978	0.000100280721256005	329	107
RASAL2	ENSG00000075391.16	1	178094141	178484147	0.000189984526521622	1.04738286806589e-05	329	107
VPS9D1	ENSG00000075399.13	16	89707134	89720984	0.521308054212275	0.273691917448611	329	107
ZNF37A	ENSG00000075407.18	10	38094334	38150293	1	0.725786616198957	329	107
MARK3	ENSG00000075413.17	14	103385392	103503831	0.27244160824718	0.16027031598373	329	107
SLC25A3	ENSG00000075415.12	12	98593591	98606379	0.944513546573185	0.934445440918282	329	107
FNDC3B	ENSG00000075420.12	3	172039628	172401665	0.857614452978936	0.803678349236265	329	107
FOSL2	ENSG00000075426.11	2	28392448	28417312	0.167223576884097	0.0697829603824029	329	107
CACNG4	ENSG00000075461.5	17	66964910	67033398	0.106597335784602	0.00450627717197612	329	107
FRYL	ENSG00000075539.13	4	48497361	48780322	5.28354736526473e-06	3.60088691275967e-09	329	107
TMEM131	ENSG00000075568.16	2	97756340	97995891	0.134581512427752	0.0187870722268342	329	107
FSCN1	ENSG00000075618.17	7	5592823	5606655	0.0314295826534041	0.00512987654141599	329	107
ACTB	ENSG00000075624.13	7	5527151	5563784	0.0733471318897288	0.0158249164342729	329	107
MOCOS	ENSG00000075643.5	18	36187519	36272157	0.448473389633589	0.360178887874903	329	107
PLD1	ENSG00000075651.15	3	171600405	171810950	0.268906044238408	0.163472180717951	329	107
ATP12A	ENSG00000075673.11	13	24680411	24712493	0.796252694857785	0.757064034900772	329	107
WDR62	ENSG00000075702.16	19	36054881	36105106	0.000102826400564263	4.62141275002541e-06	329	107
DLG1	ENSG00000075711.20	3	197042560	197299300	0.956575305529896	0.94835364099956	329	107
RAB7A	ENSG00000075785.12	3	128726122	128814796	0.892299662319569	0.229528957084473	329	107
BCAP29	ENSG00000075790.10	7	107580058	107623317	0.00864275708587768	0.000638287956608509	329	107
SEC31B	ENSG00000075826.16	10	100486642	100519864	0.556643724930934	0.000469617341199388	329	107
SART3	ENSG00000075856.11	12	108522580	108561400	0.11411913030352	0.0618735945637508	329	107
ARHGAP15	ENSG00000075884.13	2	143091362	143768352	0.317467853509355	0.260126351056844	329	107
TUBA3D	ENSG00000075886.10	2	131476093	131482934	1	0.320017777575321	329	107
EXOSC7	ENSG00000075914.12	3	44975241	45012668	1	0.31711870615378	329	107
KIFAP3	ENSG00000075945.12	1	169921326	170085208	0.000263791557506126	5.55823337166361e-07	329	107
MKRN2	ENSG00000075975.15	3	12557014	12583600	0.0166116865082804	0.00302479989210704	329	107
MCM6	ENSG00000076003.4	2	135839626	135876426	0.4279435720117	8.51252669968257e-05	329	107
REXO2	ENSG00000076043.9	11	114439386	114450279	0.695135411341022	0.384842265444092	329	107
RBM7	ENSG00000076053.10	11	114400512	114414203	0.938871708352192	0.918662568647358	329	107
RBMS2	ENSG00000076067.12	12	56521929	56595595	0.00638052877333269	0.000116834319312462	329	107
BAZ2A	ENSG00000076108.11	12	56596197	56636816	0.000268280910631648	8.82792323220255e-07	329	107
PTPN23	ENSG00000076201.14	3	47381011	47413441	1	0.154267761018992	329	107
MLH1	ENSG00000076242.14	3	36993332	37050918	0.015064762827126	0.000619391993033065	329	107
UNG	ENSG00000076248.10	12	109097574	109110992	0.00056649083434413	2.37528440670137e-05	329	107
FMO4	ENSG00000076258.9	1	171314208	171342084	0.716040453626993	0.392942782599173	329	107
KLHL20	ENSG00000076321.10	1	173714941	173786702	0.138500473602952	0.000141893156286155	329	107
RGS11	ENSG00000076344.15	16	268301	275940	0.920420576767803	0.836352462156417	329	107
SLC46A1	ENSG00000076351.12	17	28394756	28407197	0.000181129579959711	1.1862010376401e-07	329	107
PLXNA2	ENSG00000076356.6	1	208022242	208244320	0.122041353910208	0.0563640992089255	329	107
SPAG5	ENSG00000076382.16	17	28577574	28598635	0.0358096601262637	0.00151300929782036	329	107
ANKRD13A	ENSG00000076513.16	12	109999186	110039763	1	0.215688430260716	329	107
TPD52	ENSG00000076554.15	8	80034745	80231232	0.372267701023627	0.218656281028954	329	107
ACACB	ENSG00000076555.15	12	109116595	109268226	0.927834333264635	0.91419579447554	329	107
TRAF4	ENSG00000076604.14	17	28743984	28750958	0.00681634793490856	8.70270330054168e-05	329	107
PAG1	ENSG00000076641.4	8	80967810	81112068	0.154618009602571	0.0792662479651578	329	107
GPATCH1	ENSG00000076650.6	19	33080880	33130542	0.750972903363189	0.679071465969112	329	107
ICAM3	ENSG00000076662.9	19	10338682	10339823	0.22396854698041	0.146603957212832	329	107
NT5C2	ENSG00000076685.18	10	103090611	103193306	0.0683082218027899	0.00406266620730043	329	107
MCAM	ENSG00000076706.16	11	119308529	119321521	0.761511580420816	0.000210349484403511	329	107
CAMSAP3	ENSG00000076826.9	19	7595902	7618304	0.552706802423719	0.444753828594867	329	107
RAP1GAP	ENSG00000076864.19	1	21596215	21669363	0.515527504358409	0.324787362897	329	107
XAB2	ENSG00000076924.11	19	7619525	7629565	0.617469546489156	0.497164209998063	329	107
ARHGEF1	ENSG00000076928.17	19	41883161	41930150	0.00207985623664182	3.9432186290878e-05	329	107
STXBP2	ENSG00000076944.15	19	7636991	7647873	0.0708736086833003	0.0309250711676849	329	107
MAP2K7	ENSG00000076984.17	19	7903843	7914478	0.418693315615401	0.298735548183486	329	107
NMRK2	ENSG00000077009.13	19	3933103	3942416	0.00915109866660263	2.46003101353261e-05	329	107
DGKD	ENSG00000077044.10	2	233354507	233472104	0.0156131611222135	0.00192771239641148	329	107
CTTNBP2	ENSG00000077063.10	7	117710702	117874139	0.00724140155100385	0.00035638565743969	329	107
RARB	ENSG00000077092.18	3	25174332	25597904	0.0196760906121409	0.00111994140501358	329	107
TOP2B	ENSG00000077097.15	3	25597933	25664499	0.000471895723490702	6.57674638130604e-06	329	107
TM9SF3	ENSG00000077147.14	10	96518109	96587452	0.0201355795315951	0.000720088696878444	329	107
NFKB2	ENSG00000077150.18	10	102394110	102402529	1	0.611890035241322	329	107
UBE2T	ENSG00000077152.9	1	202331657	202341980	0.28837358106034	0.184012709743007	329	107
PPP1R12B	ENSG00000077157.21	1	202348699	202590595	0.345748269503307	0.236291517947115	329	107
DNAJC10	ENSG00000077232.17	2	182716041	182794464	0.0246496244320029	0.00519422528971955	329	107
GTF3C1	ENSG00000077235.17	16	27459555	27549913	0.00222974927741946	0.000474944260079234	329	107
IL4R	ENSG00000077238.13	16	27314102	27364778	0.000632323043163835	8.27780355198081e-06	329	107
USP33	ENSG00000077254.14	1	77695987	77759852	0.000880094116168048	0.000118606904322497	329	107
SNRPA	ENSG00000077312.8	19	40750637	40765389	0.0417960826916842	0.00711218376067733	329	107
SPAG6	ENSG00000077327.15	10	22345445	22454224	0.9851754668009	0.428964235878497	329	107
EXOSC5	ENSG00000077348.8	19	41386374	41397459	0.0126094546171058	0.00049072224432343	329	107
DYNC1I2	ENSG00000077380.15	2	171687409	171748420	0.000318696241614299	1.19921739608691e-06	329	107
APBB1IP	ENSG00000077420.15	10	26438203	26567803	0.00180793984323026	0.000474393201860823	329	107
LRCH4	ENSG00000077454.15	7	100574011	100586153	0.000151235566112175	1.65437156148448e-08	329	107
FAM76B	ENSG00000077458.12	11	95768942	95790409	0.440217345801416	0.367636918008993	329	107
SIRT6	ENSG00000077463.14	19	4174109	4182604	0.396672828526284	0.307482482771794	329	107
POLD3	ENSG00000077514.8	11	74592530	74669117	0.00187296494227563	6.09994437017712e-05	329	107
ACTN2	ENSG00000077522.12	1	236686454	236764631	0.148817135314636	0.0549724037861218	329	107
CAPZB	ENSG00000077549.17	1	19338776	19485539	0.284035332555033	0.0755799260755306	329	107
GPR137B	ENSG00000077585.13	1	236142505	236221865	0.670264675012836	0.600895647180799	329	107
NAALAD2	ENSG00000077616.10	11	90131515	90192894	0.420117637566376	0.123441267863251	329	107
JADE1	ENSG00000077684.15	4	128809623	128875224	0.00476306255100883	0.000169912261618672	329	107
FGFR1	ENSG00000077782.19	8	38411138	38468834	0.831913306370134	0.747749875371234	329	107
SMC1B	ENSG00000077935.16	22	45344063	45413619	0.906900712592853	0.889211738475762	329	107
FBLN1	ENSG00000077942.18	22	45502238	45601135	0.864663128368786	0.821376285863954	329	107
ITGA8	ENSG00000077943.7	10	15513949	15720125	0.366436610536627	0.270987317413137	329	107
CST7	ENSG00000077984.5	20	24949230	24959928	0.94693869232705	0.922472926101299	329	107
MAP2	ENSG00000078018.19	2	209424058	209734118	0.841036448912625	0.701735133604605	329	107
PIAS2	ENSG00000078043.15	18	46803224	46920148	0.190811684622245	0.0974361022708288	329	107
AMPH	ENSG00000078053.16	7	38383704	38631567	0.224894806813349	0.131476743591389	329	107
MCCC1	ENSG00000078070.12	3	183015218	183116075	0.00946859345162899	0.00242527985071337	329	107
LAMP3	ENSG00000078081.7	3	183122213	183163839	0.0499038385272365	0.0257278047354113	329	107
FAP	ENSG00000078098.13	2	162173723	162245151	0.000993954207272906	2.19639378596057e-06	329	107
NEBL	ENSG00000078114.18	10	20779973	21174187	0.0290169506826083	0.00641064045062281	329	107
ACER3	ENSG00000078124.11	11	76860867	77026797	0.00525852361138763	0.000274734731215991	329	107
UBE2K	ENSG00000078140.13	4	39698044	39782792	0.168616828359696	0.0330658253772832	329	107
PIK3C3	ENSG00000078142.12	18	41955206	42087830	0.0351055322071804	0.00709617509469296	329	107
N4BP2	ENSG00000078177.13	4	40056826	40158252	0.00951021094981709	0.00147732972734673	329	107
TIGAR	ENSG00000078237.6	12	4307763	4354593	0.818743056708596	0.785476725917841	329	107
TULP3	ENSG00000078246.16	12	2890887	2941140	0.557821846348469	0.441616207155959	329	107
SYNJ2	ENSG00000078269.14	6	157981887	158099176	0.572202349112237	0.448958115151066	329	107
ADCY2	ENSG00000078295.16	5	7396208	7830081	0.811787732952451	0.770048075232124	329	107
PPP2R5C	ENSG00000078304.19	14	101761798	101927989	1.73874905306205e-05	1.24556491917512e-08	329	107
GNB1	ENSG00000078369.17	1	1785285	1891117	0.949934144670839	0.935044149828345	329	107
HOXA9	ENSG00000078399.17	7	27162435	27175180	0.913544707326658	0.830363636838537	329	107
EDN1	ENSG00000078401.6	6	12290363	12297194	0.86766588883829	0.842706065472722	329	107
MLLT10	ENSG00000078403.16	10	21524675	21743630	1	0.325931143840004	329	107
ZCWPW1	ENSG00000078487.17	7	100400853	100428792	0.774175582767523	0.0492322854968295	329	107
ADCYAP1R1	ENSG00000078549.14	7	31052461	31111479	0.162902128810966	0.0288271363508896	329	107
FGF20	ENSG00000078579.8	8	16992169	17002181	0.00844800612677363	0.000650974476011709	329	107
NRDC	ENSG00000078618.21	1	51789191	51878937	0.827176138192738	0.244132153715567	329	107
VDAC3	ENSG00000078668.13	8	42391624	42405897	0.0030561624664031	3.39879125114809e-07	329	107
PCM1	ENSG00000078674.17	8	17922840	18029944	0.57683569048791	0.454844920274599	329	107
TNRC6C	ENSG00000078687.17	17	77959240	78108835	0.0525984548888136	0.0119535295366214	329	107
CBFA2T2	ENSG00000078699.21	20	33490075	33650036	0.0630970656087067	0.00167168093229453	329	107
BRINP1	ENSG00000078725.12	9	119153458	119369467	0.313533371131659	0.222452082579056	329	107
ITCH	ENSG00000078747.14	20	34363235	34511393	1	0.127863663065286	329	107
PKD2L2	ENSG00000078795.16	5	137887968	137942747	1	0.601682056795561	329	107
TP53INP2	ENSG00000078804.12	20	34704290	34713439	0.996470532442637	0.920841533932584	329	107
SDF4	ENSG00000078808.16	1	1216908	1232031	0.2912011411633	0.135428901866663	329	107
MYH7B	ENSG00000078814.15	20	34975403	35002403	0.402582195373958	0.107010548662034	329	107
TP73	ENSG00000078900.14	1	3652520	3735600	0.67839262543427	0.588546253295819	329	107
TOLLIP	ENSG00000078902.15	11	1274371	1309654	0.0245421138737452	0.00465773855755481	329	107
UBE2D4	ENSG00000078967.12	7	43926438	43956136	0.00177082237577325	8.96023081348884e-06	329	107
CLUL1	ENSG00000079101.16	18	596988	650228	0.692609402445912	0.553861357637609	329	107
RUNX1T1	ENSG00000079102.16	8	91954967	92103286	0.106622669108825	0.00867658176794308	329	107
CDH17	ENSG00000079112.9	8	94127171	94217303	0.000320226858444391	1.52876912478006e-08	329	107
THOC1	ENSG00000079134.11	18	214630	268050	0.436336513417521	0.309838383537964	329	107
FKBP7	ENSG00000079150.17	2	178463664	178478600	0.878685085673299	0.0192572576013064	329	107
OSBPL6	ENSG00000079156.16	2	178194481	178402891	0.00400067334896857	0.00039162480324167	329	107
SLC1A3	ENSG00000079215.13	5	36606355	36688334	5.64759196907207e-07	7.6610936085064e-10	329	107
XRCC5	ENSG00000079246.15	2	216107464	216206303	0.998314308797772	0.997986076999874	329	107
LXN	ENSG00000079257.7	3	158645822	158672693	0.942357643536361	0.294720305138144	329	107
SP140	ENSG00000079263.18	2	230203624	230313215	0.00026193710873614	4.17621768925345e-05	329	107
MKNK1	ENSG00000079277.19	1	46557408	46604294	0.160068815194364	5.83413332448934e-07	329	107
TNS1	ENSG00000079308.16	2	217799789	218002995	0.985760250456108	0.983444047630169	329	107
REXO1	ENSG00000079313.13	19	1815246	1848463	0.171228867517428	0.0855270995118628	329	107
SAR1A	ENSG00000079332.14	10	70147289	70170523	0.000678579433379965	1.27125880072084e-05	329	107
CDC14A	ENSG00000079335.18	1	100351734	100520277	0.00362778716259528	0.000144275434038925	329	107
RAPGEF3	ENSG00000079337.15	12	47734367	47771040	0.956386702482749	0.923930770730291	329	107
CEACAM1	ENSG00000079385.21	19	42507304	42561234	0.0268241906498939	0.00102672754978916	329	107
SENP1	ENSG00000079387.13	12	48042898	48105834	0.00483562718215789	0.000106563194811722	329	107
CIC	ENSG00000079432.7	19	42268537	42295797	1	0.0905999842070296	329	107
LIPE	ENSG00000079435.9	19	42401507	42427426	0.0818611046510222	0.00177692953242879	329	107
FDFT1	ENSG00000079459.12	8	11795573	11839309	0.665663545731073	0.595094033966916	329	107
PAFAH1B3	ENSG00000079462.7	19	42297033	42303546	1	0.103654311633322	329	107
KIF22	ENSG00000079616.12	16	29790719	29805385	0.984302467973499	0.876887983891012	329	107
SCGN	ENSG00000079689.13	6	25652201	25701783	0.00965441032886342	6.04108522497624e-07	329	107
CARMIL1	ENSG00000079691.17	6	25279078	25620530	0.346607586679905	0.198835241715906	329	107
PGM1	ENSG00000079739.15	1	63593276	63660245	0.183565679709316	0.0411694537894969	329	107
DDX1	ENSG00000079785.14	2	15591178	15631111	0.00768305301424615	0.00149424091259793	329	107
DNM2	ENSG00000079805.16	19	10718079	10833488	0.0470609582526111	0.0269430295349309	329	107
EPB41L2	ENSG00000079819.18	6	130839347	131063322	0.0197923415343313	5.35887164934932e-05	329	107
RIMS1	ENSG00000079841.18	6	71886703	72403143	0.387096858765953	0.102365571041141	329	107
MOXD1	ENSG00000079931.14	6	132296055	132401545	0.00158383332679159	1.47069909056604e-05	329	107
STX7	ENSG00000079950.13	6	132445867	132513198	0.00634132505381907	5.0780706058643e-05	329	107
RABL2B	ENSG00000079974.17	22	50767501	50783663	0.00871102471222513	0.000511805859250543	329	107
KEAP1	ENSG00000079999.13	19	10486120	10503741	0.00128676225985334	4.20703964654344e-05	329	107
DDX43	ENSG00000080007.7	6	73395134	73417569	0.0587334314385818	0.0336706366644786	329	107
PTPRH	ENSG00000080031.9	19	55181248	55209506	0.000210477259655873	2.200522269995e-08	329	107
DCT	ENSG00000080166.15	13	94436808	94479682	0.0101262120122259	0.000217252115888342	329	107
SLC35C2	ENSG00000080189.14	20	46345980	46364458	0.75524417025841	0.711753399688354	329	107
CRYBG3	ENSG00000080200.9	3	97822040	97941306	1	0.812218282006341	329	107
EPHA6	ENSG00000080224.17	3	96814581	97752460	0.273617521766278	0.177886301353585	329	107
SCTR	ENSG00000080293.9	2	119439843	119525301	0.000954900203772306	4.78613396142734e-05	329	107
RFX3	ENSG00000080298.15	9	3218297	3526004	0.00975778836432919	0.00169677624036572	329	107
RIF1	ENSG00000080345.17	2	151409883	151508004	0.728258166936919	0.0360238828175006	329	107
RAB21	ENSG00000080371.5	12	71754874	71800285	2.73156406807184e-05	1.71933661072035e-08	329	107
SLC4A4	ENSG00000080493.15	4	71186757	71572087	0.166998435829991	0.0339706932154115	329	107
SMARCA2	ENSG00000080503.22	9	1980290	2193624	0.0161599909934346	0.0014351667929068	329	107
SESN1	ENSG00000080546.13	6	108986437	109094819	1	0.0802556179139453	329	107
COL5A3	ENSG00000080573.6	19	9959561	10010471	0.00019810687924781	7.38335442756976e-06	329	107
SRCAP	ENSG00000080603.16	16	30699141	30741409	0.00589665452185378	4.22311404074038e-05	329	107
PUM3	ENSG00000080608.9	9	2720469	2844241	0.530015009763031	0.444689402895747	329	107
CPB2	ENSG00000080618.13	13	46053186	46105076	0.356090402602323	0.237365561421787	329	107
CHRNA3	ENSG00000080644.15	15	78593052	78621295	0.000732154217580334	3.06582980778112e-05	329	107
KCNN2	ENSG00000080709.14	5	114360945	114496500	0.00217727699624457	2.13947998572281e-05	329	107
CNOT4	ENSG00000080802.18	7	135361795	135510127	0.957848166142009	0.303540969485346	329	107
PSEN1	ENSG00000080815.18	14	73136418	73223691	0.911106427410805	0.893495623746847	329	107
CPOX	ENSG00000080819.6	3	98521132	98593723	1	0.188078115887355	329	107
CLDND1	ENSG00000080822.16	3	98500840	98523066	0.000107664290581692	1.40041822547935e-06	329	107
MOK	ENSG00000080823.22	14	102224500	102305200	0.25819927805658	0.0909753537062811	329	107
HSP90AA1	ENSG00000080824.18	14	102080738	102139502	4.12544643184112e-05	2.59334699177895e-06	329	107
RBL1	ENSG00000080839.11	20	36996349	37095784	0.00195052015743202	3.96200697787747e-06	329	107
DLGAP4	ENSG00000080845.17	20	36306336	36528637	0.695566168008862	0.000263223769902838	329	107
IGSF9B	ENSG00000080854.14	11	133908564	133956985	0.0686682109884401	0.0112827547459354	329	107
NDC80	ENSG00000080986.12	18	2571511	2616635	0.213476834281984	0.133306919715504	329	107
AP4E1	ENSG00000081014.10	15	50908672	51005900	0.914660985063818	0.00188735236080636	329	107
RSBN1	ENSG00000081019.13	1	113761832	113812378	0.965928491524522	0.954358061885696	329	107
MAGI3	ENSG00000081026.18	1	113390749	113685923	0.00287928778913786	0.000332411719770507	329	107
CXCL2	ENSG00000081041.8	4	74097035	74099293	1	0.8209137276375	329	107
COL4A4	ENSG00000081052.11	2	227002711	227164113	0.378560083182483	0.265749045380539	329	107
TCF7	ENSG00000081059.19	5	134114711	134148229	0.430320514196424	0.347555330675695	329	107
OSTM1	ENSG00000081087.14	6	108041409	108165854	0.153225463928072	0.0142480158019132	329	107
IMPG2	ENSG00000081148.11	3	101222546	101320560	0.000178333234570565	1.91827727012869e-06	329	107
PCNP	ENSG00000081154.11	3	101574095	101594437	0.000277474812147653	2.69374159553463e-08	329	107
EXD2	ENSG00000081177.18	14	69191511	69244020	0.000341736144014352	7.86549987286504e-07	329	107
ARG2	ENSG00000081181.7	14	67619798	67651720	1	0.744844198702433	329	107
MEF2C	ENSG00000081189.15	5	88717117	88904257	0.94754711255604	0.449994679384305	329	107
PTPRC	ENSG00000081237.18	1	198638671	198757283	1	0.494910749983916	329	107
PKP1	ENSG00000081277.12	1	201283452	201332993	0.0100566639962219	0.00104820420902125	329	107
UBA5	ENSG00000081307.12	3	132654446	132678097	0.00182712238680274	2.71795313806061e-06	329	107
STK17B	ENSG00000081320.10	2	196133566	196176503	0.876504925208187	0.0927551037771186	329	107
CDC14B	ENSG00000081377.16	9	96491337	96619830	0.000127940782544169	1.29604455410687e-06	329	107
ZNF510	ENSG00000081386.12	9	96755865	96778129	1	0.192019435535899	329	107
ZNF506	ENSG00000081665.13	19	19785839	19821751	0.345827461919188	0.121375960365205	329	107
JMJD4	ENSG00000081692.12	1	227731189	227734816	1	0.162535306228044	329	107
DUSP12	ENSG00000081721.11	1	161749758	161757238	0.00904828618487979	0.000728209613405124	329	107
AACS	ENSG00000081760.16	12	125065379	125143320	0.567856035899851	0.43308757706638	329	107
KIAA0141	ENSG00000081791.8	5	141923808	141942047	0.548886191656843	0.492269766998218	329	107
CADPS2	ENSG00000081803.15	7	122318425	122886759	0.118768892979123	0.0350344858878669	329	107
PCDHB4	ENSG00000081818.3	5	141121799	141125623	2.52078284716644e-09	5.07740751147473e-11	329	107
PCDHA6	ENSG00000081842.17	5	140827958	140831224	0.0003882687075565	3.09968914107399e-06	329	107
PCDHGA2	ENSG00000081853.14	5	141338760	141343302	0.00016242854353354	1.62608625047061e-06	329	107
HSPB11	ENSG00000081870.11	1	53916574	53945929	0.679575775346868	0.634100379873397	329	107
PHLPP1	ENSG00000081913.13	18	62715450	62980433	0.00543072932780887	0.000151070369136833	329	107
ATP8B1	ENSG00000081923.11	18	57646426	57803101	0.203690869212502	0.108886584631511	329	107
IL12RB2	ENSG00000081985.10	1	67307364	67396900	0.0581408503045436	0.00213403242847322	329	107
SMARCD3	ENSG00000082014.16	7	151238828	151277896	0.881230566621106	0.840736130524519	329	107
WDR70	ENSG00000082068.8	5	37379212	37753435	0.000180458171613231	6.13496955601736e-07	329	107
FYB	ENSG00000082074.15	5	39105236	39274528	0.729683551387824	0.697176384364062	329	107
MPP4	ENSG00000082126.17	2	201644870	201698694	0.00380993902306649	2.28305304257731e-06	329	107
STRADB	ENSG00000082146.12	2	201388002	201480846	8.88630189666339e-05	8.26421419451635e-06	329	107
BZW1	ENSG00000082153.17	2	200810594	200827338	0.583407061832195	0.516769995176085	329	107
PGR	ENSG00000082175.14	11	101029624	101130524	0.185432403622665	0.0385741028220515	329	107
C1QTNF3	ENSG00000082196.20	5	34019448	34043832	0.053560396648799	0.00474164275340534	329	107
ME2	ENSG00000082212.12	18	50878734	50954257	0.31406213810136	0.199826807758383	329	107
C5orf22	ENSG00000082213.17	5	31532266	31555058	0.569711724231867	0.475183419435339	329	107
CCNT2	ENSG00000082258.12	2	134918235	134959342	0.880558664149279	0.152134249242068	329	107
FAM135A	ENSG00000082269.16	6	70413063	70561174	0.523025192730204	0.479891550602465	329	107
COL19A1	ENSG00000082293.12	6	69866571	70209976	0.000609449152507237	2.86138353071942e-06	329	107
EPB41L3	ENSG00000082397.17	18	5392381	5630700	0.573924597868016	0.514404043597554	329	107
COBLL1	ENSG00000082438.15	2	164653624	164843679	0.000733981069204245	3.83985616755185e-07	329	107
KCNK2	ENSG00000082482.13	1	215005775	215237093	0.648519035809366	0.512821806337955	329	107
SERTAD4	ENSG00000082497.11	1	210232973	210246631	0.998522094355936	0.998051199179547	329	107
TRAF5	ENSG00000082512.14	1	211326615	211374946	0.000310615639712832	1.47701536783985e-07	329	107
MRPL22	ENSG00000082515.17	5	154941070	154969411	7.79434684477812e-06	9.59422227258764e-09	329	107
GEMIN5	ENSG00000082516.8	5	154887416	154938209	1	0.671402297295033	329	107
NFE2L1	ENSG00000082641.15	17	48048329	48061487	1	0.721346174889114	329	107
SEMA5B	ENSG00000082684.14	3	122909193	123028605	0.00271212480511904	9.46901653151014e-06	329	107
GSK3B	ENSG00000082701.14	3	119821323	120094417	0.000887752143841948	4.00653110394126e-07	329	107
ITGB5	ENSG00000082781.11	3	124761948	124901418	0.108077715784432	0.0125465147679173	329	107
ERC1	ENSG00000082805.19	12	990609	1495933	0.683522524850889	0.543110288995214	329	107
XPO1	ENSG00000082898.16	2	61477849	61538626	0.00216701970155116	5.57377772674801e-06	329	107
RNF13	ENSG00000082996.19	3	149812708	149962139	0.362188128965055	0.275314912350548	329	107
TRPM3	ENSG00000083067.22	9	70529063	71446835	0.941326508226691	0.926486016221318	329	107
PALB2	ENSG00000083093.9	16	23603160	23641310	0.0267050725722713	0.000723275722087173	329	107
DOPEY1	ENSG00000083097.14	6	83067666	83171350	0.626334944402069	0.00414476938224984	329	107
LYRM2	ENSG00000083099.10	6	89568144	89638753	0.307119079691514	0.0885291424713902	329	107
BCKDHB	ENSG00000083123.14	6	80106647	80346270	0.8382507975563	0.788815409537313	329	107
KAT6A	ENSG00000083168.9	8	41929479	42051990	7.24498452106886e-06	7.65403101298471e-08	329	107
ZCCHC6	ENSG00000083223.17	9	86287733	86354454	0.00680603883008272	0.000212357143678514	329	107
ULK2	ENSG00000083290.19	17	19770830	19867936	0.00018227443178005	4.78371618109985e-06	329	107
GRHL2	ENSG00000083307.10	8	101492432	101669726	0.000106254299972207	1.77022877167418e-08	329	107
TNPO1	ENSG00000083312.17	5	72816566	72916733	6.18758149619428e-05	1.68022561226736e-06	329	107
PLOD1	ENSG00000083444.16	1	11934205	11975538	0.310579944658911	0.232270359916013	329	107
P2RX5	ENSG00000083454.21	17	3672199	3696404	0.170886590736029	0.059463963870927	329	107
ITGAE	ENSG00000083457.11	17	3714628	3801243	0.125274101287211	0.00722754143264988	329	107
DIS3	ENSG00000083520.14	13	72752169	72782058	0.0224417381609319	0.00375098360816384	329	107
PIBF1	ENSG00000083535.15	13	72782097	73016461	0.000352455962113461	6.40096129987805e-06	329	107
TDRD3	ENSG00000083544.13	13	60396457	60573878	0.162847346605587	0.000209955971749761	329	107
NUFIP1	ENSG00000083635.7	13	44939249	44989483	7.83615526268694e-06	1.23133773852064e-07	329	107
PDS5B	ENSG00000083642.18	13	32586427	32778019	0.746056966876811	0.722425218823931	329	107
OXCT1	ENSG00000083720.12	5	41730065	41870519	0.0698111093409493	0.0335347222374256	329	107
CYLD	ENSG00000083799.17	16	50742050	50801935	0.00520843445029251	0.000132735013940445	329	107
SLC27A5	ENSG00000083807.9	19	58479512	58512065	0.000323857851806837	8.63711580856588e-06	329	107
ZNF324	ENSG00000083812.11	19	58467045	58474016	0.000714731236718022	6.14968919730286e-07	329	107
ZNF671	ENSG00000083814.13	19	57719751	57727624	0.00074321808515697	6.55781047796161e-05	329	107
ZNF416	ENSG00000083817.8	19	57571566	57578098	0.125945042193858	0.0160812704388505	329	107
ZNF586	ENSG00000083828.15	19	57769655	57819740	0.0149504059614799	0.00011994741549123	329	107
ZNF446	ENSG00000083838.15	19	58475764	58481230	0.184119072976132	0.0670425862139561	329	107
ZNF264	ENSG00000083844.10	19	57191500	57222846	0.152884032082748	0.0736802591635857	329	107
RPS5	ENSG00000083845.8	19	58386400	58394806	0.00199681372498992	2.42159634654424e-05	329	107
FAT1	ENSG00000083857.13	4	186587783	186726722	0.0203950630338323	0.00316129266004342	329	107
YTHDC1	ENSG00000083896.12	4	68310387	68350089	0.000120876646341035	1.85110721011169e-05	329	107
CHMP2B	ENSG00000083937.8	3	87227271	87255548	0.250012351217648	0.0320295102948168	329	107
SMAP2	ENSG00000084070.11	1	40344850	40423326	0.0147524809488751	0.000575893962873712	329	107
PPIE	ENSG00000084072.16	1	39692182	39763914	0.633880376103121	0.181763848058633	329	107
ZMPSTE24	ENSG00000084073.8	1	40258107	40294184	0.160278728366683	0.0169592244740149	329	107
STARD7	ENSG00000084090.13	2	96184859	96208415	1	0.525106773148696	329	107
NOA1	ENSG00000084092.6	4	56963370	56978639	0.0002817786976545	8.71859399678574e-07	329	107
REST	ENSG00000084093.16	4	56907876	56935844	0.00784025800700672	0.000517733945654268	329	107
HAL	ENSG00000084110.10	12	95972662	95996365	1.17111650103732e-05	6.874153815099e-08	329	107
SSH1	ENSG00000084112.14	12	108778272	108857590	0.0464262291350118	0.016491614394987	329	107
GSTP1	ENSG00000084207.15	11	67583595	67586660	0.147743727636254	0.0563002029981911	329	107
APLP2	ENSG00000084234.16	11	130069837	130144811	0.187923478760223	0.0870315934937809	329	107
FAM234B	ENSG00000084444.13	12	13044284	13142521	0.00396072673662	6.2698332704131e-05	329	107
WBP11	ENSG00000084463.7	12	14784579	14803540	0.00582710820165261	8.17580607405461e-08	329	107
EIF3I	ENSG00000084623.11	1	32222019	32231604	1	0.289355753573008	329	107
COL16A1	ENSG00000084636.17	1	31652247	31704319	0.870819740985451	0.258521342583517	329	107
TXLNA	ENSG00000084652.15	1	32179686	32198285	1	0.0423708465326897	329	107
APOB	ENSG00000084674.14	2	21001429	21044073	2.46031465050234e-05	8.67658867062751e-09	329	107
NCOA1	ENSG00000084676.15	2	24491914	24770702	0.275396131341223	0.0658583326382268	329	107
AGBL5	ENSG00000084693.15	2	27042364	27070471	1	0.319202914026622	329	107
EFR3B	ENSG00000084710.13	2	25042130	25159137	0.0211550363015066	0.00636693751764615	329	107
KIF3C	ENSG00000084731.14	2	25926596	25982749	0.000762897682824606	7.99279655035542e-07	329	107
RAB10	ENSG00000084733.10	2	26034110	26137454	3.55726530221929e-05	1.33665618860977e-07	329	107
GCKR	ENSG00000084734.8	2	27496842	27523684	0.0233299056004863	2.67014339376708e-05	329	107
HADHA	ENSG00000084754.10	2	26190635	26244726	0.998582721637076	0.997858816734624	329	107
MAPRE3	ENSG00000084764.10	2	26970612	27027196	0.00422810364685604	3.08365215504224e-05	329	107
CAD	ENSG00000084774.13	2	27217390	27243943	1	0.524557746588514	329	107
CD59	ENSG00000085063.14	11	33702668	33736445	0.0626955160784236	4.94672300665636e-05	329	107
CD82	ENSG00000085117.11	11	44564427	44620363	0.662209342231313	0.595062052606569	329	107
AK6	ENSG00000085231.13	5	69350984	69355953	1	0.764393691629382	329	107
FCN1	ENSG00000085265.10	9	134905890	134917963	0.143919418333511	0.0676119322013842	329	107
MYNN	ENSG00000085274.15	3	169772831	169789716	0.000480909181956611	2.05129610493068e-06	329	107
MECOM	ENSG00000085276.17	3	169083499	169663618	0.529199212467439	0.381594311485385	329	107
SCAMP1	ENSG00000085365.17	5	78360583	78479071	0.558615811292312	0.4795590738644	329	107
PREP	ENSG00000085377.13	6	105277565	105403084	0.00647097071903548	0.000202026947915807	329	107
HACE1	ENSG00000085382.11	6	104728093	104859919	0.0826148160832422	0.0121889282257653	329	107
SEH1L	ENSG00000085415.15	18	12947133	12987536	0.841416476311631	0.0288308076383728	329	107
WDR47	ENSG00000085433.15	1	108970214	109042113	0.017956808171947	0.00099232295004949	329	107
WDFY1	ENSG00000085449.14	2	223855716	223945387	0.403797834297903	0.209658707031033	329	107
OVGP1	ENSG00000085465.12	1	111414314	111427777	0.00416962463845989	8.25113935302841e-05	329	107
SLC25A24	ENSG00000085491.15	1	108134036	108199925	0.97093538822457	0.711253609885209	329	107
MAP3K4	ENSG00000085511.19	6	161022194	161117385	0.00536957732721331	0.000136021293007775	329	107
PILRA	ENSG00000085514.15	7	100373445	100400099	0.359278040184597	0.108773971903131	329	107
IGSF9	ENSG00000085552.16	1	159927039	159945604	0.534510214708948	0.432821352622654	329	107
ABCB1	ENSG00000085563.14	7	87503633	87713323	0.749809495491801	0.710614552133707	329	107
ZNF213	ENSG00000085644.13	16	3129777	3142805	0.122103337998731	0.0282936053368577	329	107
AKR1B1	ENSG00000085662.13	7	134442350	134459252	0.563106055246018	0.469249322831207	329	107
CPNE3	ENSG00000085719.12	8	86514427	86561498	0.0104430613823361	0.000670900564934637	329	107
RRN3	ENSG00000085721.12	16	15060022	15094317	0.0847336263213035	0.00438072259755008	329	107
CTTN	ENSG00000085733.15	11	70398489	70436584	0.0931939901930928	0.0230557645450226	329	107
WNT11	ENSG00000085741.12	11	76186325	76210736	2.81384502812599e-06	7.79412980156903e-08	329	107
MTIF2	ENSG00000085760.14	2	55236595	55269347	0.00468893143500425	0.00125576245512079	329	107
DDHD2	ENSG00000085788.13	8	38225218	38262833	0.000259033110679374	6.33317079615678e-06	329	107
TTC39A	ENSG00000085831.15	1	51287258	51345116	0.979101045632714	0.464688827409966	329	107
EPS15	ENSG00000085832.16	1	51354263	51519328	0.868632378565982	0.253732459483365	329	107
ORC1	ENSG00000085840.12	1	52372829	52404459	1	0.887810342514637	329	107
MGST2	ENSG00000085871.8	4	139665768	139740745	0.383208714628333	0.281987653965042	329	107
CHERP	ENSG00000085872.14	19	16517889	16542530	0.831717261769633	0.800891491814299	329	107
ATG16L1	ENSG00000085978.21	2	233210051	233295674	0.00490022751014407	8.26895218648036e-05	329	107
USP40	ENSG00000085982.13	2	233475520	233566782	0.000192607411627991	8.02948246652816e-09	329	107
POMGNT1	ENSG00000085998.13	1	46188682	46198443	0.957318831385806	0.268896948561046	329	107
RAD54L	ENSG00000085999.11	1	46247688	46274717	1	0.977495064729666	329	107
MAST2	ENSG00000086015.20	1	45786987	46036124	0.357224337939291	0.00297157900134475	329	107
DNAJA1	ENSG00000086061.15	9	33025211	33039907	0.358096474074116	0.255630837135927	329	107
B4GALT1	ENSG00000086062.12	9	33104082	33167356	0.0857415013068124	0.0464134898752839	329	107
CHMP5	ENSG00000086065.13	9	33264879	33282069	0.0477002831166548	0.00406576076742509	329	107
NFX1	ENSG00000086102.18	9	33290511	33371157	0.000581163997049462	1.43636363170269e-05	329	107
AQP6	ENSG00000086159.12	12	49967239	49977139	0.0143600458896473	1.24134082527664e-06	329	107
DIMT1	ENSG00000086189.9	5	62387254	62403939	0.786187354177303	0.0244334279672751	329	107
IPO11	ENSG00000086200.16	5	62403972	62628582	1	0.0079903562213213	329	107
FOLH1	ENSG00000086205.16	11	49146635	49208670	0.600543643072522	0.000255059570583549	329	107
EIF2AK1	ENSG00000086232.12	7	6022244	6059230	0.840673495717653	0.793639171489207	329	107
NME8	ENSG00000086288.11	7	37848597	37900401	0.00150357483232812	7.540408560951e-07	329	107
EPDR1	ENSG00000086289.11	7	37920561	37951941	0.000460878879431279	3.22986398491825e-05	329	107
SNX10	ENSG00000086300.15	7	26291895	26374329	0.000981607423248178	2.18575577349556e-05	329	107
SEPHS1	ENSG00000086475.14	10	13317424	13348298	0.361158414089284	0.25008810857463	329	107
MRPL28	ENSG00000086504.15	16	367384	370527	0.264459613723505	0.158818521231224	329	107
ITPKC	ENSG00000086544.2	19	40717103	40740855	0.217328253689592	0.0675575661682124	329	107
CEACAM6	ENSG00000086548.8	19	41750977	41772208	0.00258596056729208	2.445772655686e-05	329	107
FAT2	ENSG00000086570.12	5	151504093	151568944	0.0845528082028269	0.00395454113579052	329	107
RBM22	ENSG00000086589.11	5	150690794	150701107	0.431059564820662	0.294326466962434	329	107
TMED2	ENSG00000086598.10	12	123585562	123598577	0.934102843064951	0.27767883513554	329	107
ERO1B	ENSG00000086619.13	1	236215555	236281985	0.217592072030125	0.0598964868584852	329	107
ZFAND6	ENSG00000086666.18	15	80059568	80138393	0.675071743760855	0.59698443415995	329	107
LAT2	ENSG00000086730.16	7	74199652	74229834	0.0001509569049129	1.23672285807511e-06	329	107
ZW10	ENSG00000086827.8	11	113733187	113773811	0.452596851085183	0.384969984931299	329	107
ALG9	ENSG00000086848.14	11	111782195	111871581	0.00342672556448758	1.10746704941789e-06	329	107
MYBPC2	ENSG00000086967.9	19	50432903	50466321	0.41856096795337	0.310303194519419	329	107
NOX4	ENSG00000086991.12	11	89324356	89498187	1	NA	329	107
ACOX3	ENSG00000087008.15	4	8366282	8440723	0.466659183285857	0.381323338275668	329	107
MTMR2	ENSG00000087053.18	11	95832882	95925315	0.0452318048870437	0.00719013098448422	329	107
PPP1R15A	ENSG00000087074.7	19	48872392	48876057	0.773375020882948	0.720035874627574	329	107
HSD17B14	ENSG00000087076.8	19	48813017	48836678	0.900561512119057	0.853264499630951	329	107
TRIP6	ENSG00000087077.13	7	100867138	100873454	0.0123828571582902	3.34147429132458e-05	329	107
ACHE	ENSG00000087085.13	7	100889994	100896974	0.000914950858532904	9.88379085623537e-05	329	107
FTL	ENSG00000087086.14	19	48965301	48966878	0.352808910747607	0.270389946253087	329	107
SRRT	ENSG00000087087.18	7	100875126	100888664	0.686393108363619	0.414395136486729	329	107
BAX	ENSG00000087088.19	19	48954877	48961798	0.0403798671073233	0.0124375618538239	329	107
NLK	ENSG00000087095.12	17	28041737	28196381	0.000195850340664208	3.88006885385515e-07	329	107
PIGS	ENSG00000087111.20	17	28553383	28571872	1	0.872371770075062	329	107
ADAMTS2	ENSG00000087116.14	5	179110851	179345430	0.377956379951999	0.304172668268287	329	107
ATXN7L3	ENSG00000087152.15	17	44191805	44200113	0.00505487492781287	0.000345974778264422	329	107
PGS1	ENSG00000087157.18	17	78378640	78425114	0.876065738814528	0.841759384847179	329	107
PSMC5	ENSG00000087191.12	17	63827672	63832026	0.731786796300932	0.000197734006354287	329	107
UIMC1	ENSG00000087206.16	5	176905005	177022602	0.000115640030001041	1.39682459337351e-07	329	107
CETP	ENSG00000087237.10	16	56961850	56983845	0.96306965780981	0.944507510641684	329	107
MMP2	ENSG00000087245.12	16	55389700	55506691	0.67702414609904	0.576492683709579	329	107
MT3	ENSG00000087250.8	16	56589074	56591088	0.0189639239433558	3.516939994078e-05	329	107
LPCAT2	ENSG00000087253.12	16	55508998	55586670	5.5362689151382e-05	1.55479581913749e-08	329	107
GNAO1	ENSG00000087258.14	16	56191347	56357457	0.000734497358234144	3.28169901627118e-05	329	107
OGFOD1	ENSG00000087263.16	16	56451490	56479100	0.00467130561959025	4.4927687534909e-05	329	107
SH3BP2	ENSG00000087266.15	4	2793023	2841098	0.000913705849129573	5.83987119954902e-06	329	107
NOP14	ENSG00000087269.15	4	2938143	2963385	0.0778723836448216	0.00269012803917203	329	107
ADD1	ENSG00000087274.16	4	2843857	2930076	0.0297197024513733	0.00164455543282731	329	107
L2HGDH	ENSG00000087299.11	14	50237563	50312325	0.106721567159726	0.0177965719449985	329	107
TXNDC16	ENSG00000087301.8	14	52430590	52552522	0.565865466296222	0.456872896041047	329	107
C14orf166	ENSG00000087302.8	14	51989475	52010691	0.0152631206894368	0.00111127144335972	329	107
NID2	ENSG00000087303.17	14	52010876	52069228	0.775417236717223	0.695411179469336	329	107
GMCL1	ENSG00000087338.4	2	69829642	69881396	1	0.0741620171866477	329	107
SF3B2	ENSG00000087365.15	11	66050729	66069308	0.435793056187844	7.69311321158542e-05	329	107
KLHL42	ENSG00000087448.9	12	27780020	27803040	0.0347084587260467	0.00889512452308681	329	107
GNAS	ENSG00000087460.24	20	58840845	58911192	0.000108016556216637	5.07504765861791e-06	329	107
DNM1L	ENSG00000087470.17	12	32679200	32745650	0.00599093228091021	2.49191526558701e-05	329	107
PTHLH	ENSG00000087494.15	12	27958084	27972705	0.0331305222451382	0.000484723962862439	329	107
ERGIC2	ENSG00000087502.17	12	29337352	29381189	0.000702169654297946	9.9789235737398e-05	329	107
TFAP2C	ENSG00000087510.6	20	56629302	56639283	0.210464611012311	0.0831661269464585	329	107
AURKA	ENSG00000087586.17	20	56369389	56392337	0.407602735019854	0.239958585617885	329	107
CASS4	ENSG00000087589.16	20	56412112	56460387	0.054463235735864	0.00522190808436457	329	107
AAMDC	ENSG00000087884.14	11	77821109	77918432	0.949470662422904	0.390978646670705	329	107
RFX2	ENSG00000087903.12	19	5993164	6199572	0.0693616832847158	0.0181648942049553	329	107
METTL2A	ENSG00000087995.15	17	62423867	62450822	0.000583439952580978	2.14542288666847e-07	329	107
SULT2B1	ENSG00000088002.11	19	48552075	48599425	0.32309301451951	0.275858951330597	329	107
ALG6	ENSG00000088035.15	1	63367590	63438562	0.456556632676001	0.31246596098791	329	107
CNOT3	ENSG00000088038.17	19	54137728	54154455	0.525214600533715	0.441919889479625	329	107
GP6	ENSG00000088053.11	19	55013705	55038264	0.119833211843437	0.0585666022741134	329	107
PTPN4	ENSG00000088179.8	2	119759631	119983818	0.0792582811291351	0.0235711710209778	329	107
DDX18	ENSG00000088205.12	2	117814650	117832379	0.00455423738727941	7.33119358471102e-07	329	107
KHSRP	ENSG00000088247.17	19	6413348	6424794	0.100096741313013	0.0389357662771142	329	107
GNA11	ENSG00000088256.8	19	3094410	3124004	0.383024296370597	0.248568541560485	329	107
ASAP3	ENSG00000088280.18	1	23428563	23484568	0.0304695756446737	2.11268104862999e-05	329	107
EDEM2	ENSG00000088298.12	20	35115357	35147364	0.807890184116208	0.0191634067820204	329	107
DNMT3B	ENSG00000088305.18	20	32762385	32809356	0.0403381702573059	0.00694380822332462	329	107
REM1	ENSG00000088320.3	20	31475293	31484905	1	0.31289328536338	329	107
TPX2	ENSG00000088325.15	20	31739271	31801805	0.815740237688224	0.405446411081491	329	107
PDRG1	ENSG00000088356.5	20	31944964	31952092	1	0.819332253492933	329	107
EPB41L1	ENSG00000088367.21	20	36091504	36232799	1	0.950048022659955	329	107
DOCK9	ENSG00000088387.18	13	98793429	99086625	0.118717520329677	0.018506190822942	329	107
ANKRD10	ENSG00000088448.14	13	110878540	110915069	0.814442948221027	0.757561165745586	329	107
TGDS	ENSG00000088451.10	13	94574051	94596257	0.000416183492096224	2.26440300715735e-05	329	107
DOCK3	ENSG00000088538.12	3	50675241	51384198	0.727109476234632	0.0362623159156173	329	107
C3orf18	ENSG00000088543.14	3	50558025	50570930	0.895293532877628	0.227926901876381	329	107
COQ9	ENSG00000088682.13	16	57447529	57461275	0.0127765171176979	0.00197729448402144	329	107
KIF9	ENSG00000088727.12	3	47228026	47283451	1	0.743112280882737	329	107
ARHGAP28	ENSG00000088756.12	18	6729718	6915716	0.345511279355088	0.213790896577465	329	107
CRLS1	ENSG00000088766.11	20	6006090	6040053	0.14527049140996	0.0425520935373612	329	107
PPP1R13B	ENSG00000088808.16	14	103733752	103847590	0.557679599550051	0.485757635593381	329	107
ATRN	ENSG00000088812.17	20	3471040	3651122	0.568072856088858	0.353000506307912	329	107
SMOX	ENSG00000088826.17	20	4120980	4187747	0.908057738359082	0.88848581698495	329	107
SIGLEC1	ENSG00000088827.12	20	3686970	3707128	0.140210819063266	0.0844734198385482	329	107
FKBP1A	ENSG00000088832.16	20	1368978	1393172	0.829061945802012	0.775081349293183	329	107
NSFL1C	ENSG00000088833.17	20	1442162	1467692	0.0173230683836566	0.00305567063124959	329	107
SLC4A11	ENSG00000088836.12	20	3227417	3239190	0.408522084272629	0.301752447398221	329	107
C20orf194	ENSG00000088854.12	20	3249305	3407625	0.0770693318123516	0.0161425729106473	329	107
ZNF343	ENSG00000088876.11	20	2481817	2524702	0.252022750959135	0.120378077715854	329	107
EBF4	ENSG00000088881.20	20	2692878	2760108	0.630816244364147	0.526063181201402	329	107
CPXM1	ENSG00000088882.7	20	2794069	2800637	0.0940192005149982	0.0154229379231667	329	107
MAVS	ENSG00000088888.17	20	3846799	3876123	0.0658684638178991	0.00844845849682831	329	107
LZTS3	ENSG00000088899.14	20	3162617	3173592	0.0041282039668705	3.41051393879733e-05	329	107
F11	ENSG00000088926.13	4	186265945	186287823	0.0275621733460968	0.00207817819431096	329	107
XRN2	ENSG00000088930.7	20	21326279	21389827	0.402009075647157	0.346892532873369	329	107
KIZ	ENSG00000088970.15	20	21125983	21246622	0.257262822271831	0.198598370068536	329	107
DYNLL1	ENSG00000088986.10	12	120469850	120498493	0.00637960920757832	7.88034716446076e-06	329	107
TESC	ENSG00000088992.17	12	117038923	117099479	0.208135362336078	0.131044378782365	329	107
SNX5	ENSG00000089006.16	20	17941597	17968912	0.0169660028086051	4.3515490867811e-05	329	107
RPL6	ENSG00000089009.15	12	112405199	112411442	1	0.697901095199918	329	107
SIRPG	ENSG00000089012.14	20	1629152	1657779	0.300891781657128	0.160907547586109	329	107
MAPKAPK5	ENSG00000089022.13	12	111843103	111902238	0.142770965279449	4.31037783229412e-05	329	107
P2RX7	ENSG00000089041.16	12	121132819	121188032	0.0230826072967021	0.00546163275553589	329	107
ESF1	ENSG00000089048.14	20	13714322	13784886	0.000669578306256538	5.95307228498715e-06	329	107
RBBP9	ENSG00000089050.15	20	18486540	18497243	0.227851175241745	0.158351229355277	329	107
ANAPC5	ENSG00000089053.12	12	121308357	121399896	0.00766527490426214	0.000105981764803472	329	107
SLC23A2	ENSG00000089057.14	20	4852356	5010293	0.531949272237825	0.422410775577278	329	107
SLC8B1	ENSG00000089060.11	12	113298759	113359493	0.000702300086500683	9.60581511458344e-06	329	107
TMEM230	ENSG00000089063.14	20	5068232	5113103	0.000640539960862007	3.68791725585535e-07	329	107
DZANK1	ENSG00000089091.16	20	18383367	18467126	8.22643960297141e-05	3.6630547304982e-08	329	107
KDM2B	ENSG00000089094.18	12	121429097	121580791	0.101691665512905	0.00729597363325619	329	107
CFAP61	ENSG00000089101.17	20	20056618	20360702	0.95998105539622	0.954197177282613	329	107
TASP1	ENSG00000089123.15	20	13389392	13638940	7.74906943491776e-05	7.80560774893045e-07	329	107
OAS1	ENSG00000089127.12	12	112906777	112933222	0.00674477151580475	4.71127129782573e-06	329	107
GCN1	ENSG00000089154.10	12	120127203	120194710	0.857653074337132	0.114145291996491	329	107
RPLP0	ENSG00000089157.15	12	120196686	120201235	0.000235448522371921	4.5571202242182e-06	329	107
PXN	ENSG00000089159.16	12	120210520	120265771	0.0162593159308297	1.86328305147894e-05	329	107
SIRT4	ENSG00000089163.4	12	120302316	120313237	0.0109113002701514	5.85946267097579e-05	329	107
KIF16B	ENSG00000089177.18	20	16272104	16573434	0.77109158419572	0.630799153979255	329	107
TRMT6	ENSG00000089195.14	20	5937235	5950558	0.0349872403486542	0.00846362649351288	329	107
CHGB	ENSG00000089199.9	20	5911430	5925361	0.120924277295185	0.0653049199215619	329	107
PEBP1	ENSG00000089220.4	12	118136027	118145584	0.0569449613173524	0.0104840245535433	329	107
TBX5	ENSG00000089225.19	12	114353931	114408190	0.00101156994101452	2.41534430777985e-05	329	107
BRAP	ENSG00000089234.15	12	111642146	111685986	1	0.202018882012666	329	107
ERP29	ENSG00000089248.6	12	112013316	112023451	1	0.545598025940482	329	107
FUS	ENSG00000089280.18	16	31180110	31194871	1	0.667009022963291	329	107
FXYD5	ENSG00000089327.14	19	35154730	35169883	0.406886203788822	0.321500497073252	329	107
ZNF302	ENSG00000089335.20	19	34677639	34686397	0.0589367135193688	0.00013562038007274	329	107
GRAMD1A	ENSG00000089351.14	19	34994784	35026471	0.707813429887568	0.650729184065699	329	107
FXYD3	ENSG00000089356.18	19	35115879	35124324	0.756769865072581	0.687067591832591	329	107
CDIP1	ENSG00000089486.16	16	4510675	4538828	0.0173692973757131	0.000794493671676324	329	107
CMTM1	ENSG00000089505.17	16	66566393	66579137	0.0022955670066461	7.55077443796986e-05	329	107
KCNH4	ENSG00000089558.8	17	42156891	42181278	0.961227988805681	0.141311071984277	329	107
GANAB	ENSG00000089597.16	11	62624826	62646726	0.094702693150815	0.014436999655151	329	107
GMIP	ENSG00000089639.10	19	19629476	19643667	0.0357179112843863	0.00232298224354799	329	107
BIRC5	ENSG00000089685.14	17	78214186	78225636	0.357591491044887	0.21508289667499	329	107
LAG3	ENSG00000089692.8	12	6772519	6778453	0.280367476639336	0.189647475304751	329	107
MLF2	ENSG00000089693.10	12	6747996	6767475	0.790537382705198	0.703917340846957	329	107
OTUB2	ENSG00000089723.9	14	94026329	94048290	0.890559536146164	0.873416117589394	329	107
DDX24	ENSG00000089737.16	14	94048931	94081245	0.869841210399242	0.845105049394996	329	107
ZBTB25	ENSG00000089775.11	14	64449106	64505213	0.00248345935606171	1.52898629443436e-05	329	107
NECAP1	ENSG00000089818.17	12	8076939	8097859	0.000512518141898869	3.5334919164314e-05	329	107
ANKRD24	ENSG00000089847.12	19	4183354	4224814	0.781019607676809	0.702807378088166	329	107
DHX32	ENSG00000089876.11	10	125836554	125896436	0.141155674307239	0.0394847406856865	329	107
RCOR1	ENSG00000089902.9	14	102592661	102730576	0.0001051065589942	1.54246474847721e-06	329	107
GPATCH2L	ENSG00000089916.17	14	76151916	76254342	0.0136782042399955	0.00127305061434695	329	107
LTBP4	ENSG00000090006.17	19	40592883	40629818	7.48033897158201e-06	5.02581941155667e-07	329	107
BLVRB	ENSG00000090013.9	19	40447789	40465840	0.00704502235373849	0.000143049280748985	329	107
SLC9A1	ENSG00000090020.10	1	27098815	27166981	0.894327457432935	0.538001584897175	329	107
SPTLC1	ENSG00000090054.13	9	92031999	92115384	0.0253177015619011	0.000752867373515468	329	107
PAPOLA	ENSG00000090060.17	14	96502373	96567111	0.0058597027806801	0.0014290311285721	329	107
CCNK	ENSG00000090061.17	14	99481169	99535044	0.529725330677476	0.43722371548658	329	107
PCBP4	ENSG00000090097.21	3	51957505	51968410	1	0.919059564504886	329	107
RGS1	ENSG00000090104.11	1	192575727	192580031	0.000431318446081897	2.79368474320461e-06	329	107
YPEL3	ENSG00000090238.11	16	30092314	30096244	0.8457842965855	0.0880681097778854	329	107
MRPS33	ENSG00000090263.15	7	141002610	141015228	0.724392129767828	0.0364269241569615	329	107
NDUFB2	ENSG00000090266.12	7	140696821	140706646	0.024010397890498	0.000160739536336719	329	107
NUDC	ENSG00000090273.13	1	26902282	26946862	5.83985187126958e-06	1.78389095603181e-07	329	107
MAEA	ENSG00000090316.15	4	1289851	1340137	0.274771327465323	0.0760327697810237	329	107
ICAM1	ENSG00000090339.8	19	10270835	10285800	0.102605173527998	0.0302598599205318	329	107
STRN4	ENSG00000090372.14	19	46719507	46746994	0.0347732050101986	8.48748627357478e-05	329	107
IRAK3	ENSG00000090376.10	12	66188879	66254622	0.852508489079499	0.784451486099817	329	107
LYZ	ENSG00000090382.6	12	69348341	69354234	0.869667771696555	0.490371244725016	329	107
MUL1	ENSG00000090432.6	1	20499448	20508161	0.192452919985432	0.0829132533655148	329	107
TFAP4	ENSG00000090447.11	16	4257186	4273075	0.879347017008292	0.812461695771702	329	107
PDCD7	ENSG00000090470.14	15	65117379	65133836	0.00557778054167369	4.28272384963665e-05	329	107
SPG21	ENSG00000090487.10	15	64963021	64990310	0.368157783203027	0.0257106631043955	329	107
DNAJB11	ENSG00000090520.11	3	186567403	186585800	0.134235314532138	0.0511333741984425	329	107
P3H2	ENSG00000090530.9	3	189956728	190122437	0.564209171136733	0.450276822014206	329	107
THPO	ENSG00000090534.17	3	184371935	184378144	0.0216731633872054	0.00264159237060083	329	107
CHRD	ENSG00000090539.15	3	184380073	184389829	0.000327496736449775	3.78755181255562e-05	329	107
FLT3LG	ENSG00000090554.12	19	49474207	49486231	0.559418097200616	0.466052334319879	329	107
RAB11FIP3	ENSG00000090565.15	16	425619	523011	0.757439131725515	0.68318283626462	329	107
GNPTG	ENSG00000090581.9	16	1351923	1363204	0.288688614083327	0.169052136761793	329	107
ZNF268	ENSG00000090612.20	12	133181409	133214831	0.735086493066745	0.0148319455562064	329	107
GOLGA3	ENSG00000090615.14	12	132768909	132828858	0.00402156571745409	4.50192672446559e-05	329	107
PABPC4	ENSG00000090621.13	1	39560816	39576790	0.01709001031533	0.000272243426224728	329	107
CD209	ENSG00000090659.17	19	7739994	7747564	0.0734161028277968	0.0378902092949519	329	107
CERS4	ENSG00000090661.11	19	8206736	8262421	0.635119132820263	0.284544241432627	329	107
MCOLN1	ENSG00000090674.15	19	7522626	7534003	0.71777954937428	0.648746147517787	329	107
USP48	ENSG00000090686.15	1	21678298	21783606	0.0692656307827942	0.0323294519070089	329	107
PDPR	ENSG00000090857.13	16	70113626	70162537	0.462879245158577	0.154830229570054	329	107
AARS	ENSG00000090861.15	16	70252295	70289543	1	0.677351704504382	329	107
GLG1	ENSG00000090863.11	16	74447427	74607144	0.633628578297437	0.529060506383861	329	107
TNRC6A	ENSG00000090905.18	16	24610209	24827632	0.00227460944728583	6.41659275139891e-06	329	107
PLEKHG2	ENSG00000090924.14	19	39412585	39428415	0.0398684911923704	0.00231933738398386	329	107
NAT14	ENSG00000090971.4	19	55485004	55487568	0.0170544242257857	0.0011663630771888	329	107
PITPNM2	ENSG00000090975.12	12	122983480	123150015	0.000774216759072994	6.98427878789909e-06	329	107
EXOC1	ENSG00000090989.17	4	55853616	55905034	0.00577027413275935	0.000143205584793605	329	107
RBM27	ENSG00000091009.7	5	146203600	146289132	0.0414272724486625	0.00241494243730071	329	107
POU4F3	ENSG00000091010.4	5	146339024	146340520	0.00501005275335169	7.79790229226371e-05	329	107
OSBPL8	ENSG00000091039.16	12	76351797	76559809	0.000338627881110732	1.82317701258784e-08	329	107
DTX2	ENSG00000091073.19	7	76461676	76505994	0.00518310236442645	2.00499941508405e-05	329	107
NLRC4	ENSG00000091106.18	2	32224453	32265854	1	NA	329	107
PUS7	ENSG00000091127.13	7	105439661	105522267	0.00153918046224968	3.86829340384785e-05	329	107
NRCAM	ENSG00000091129.19	7	108147623	108456717	0.433328665813386	0.0762315664271126	329	107
LAMB1	ENSG00000091136.13	7	107923803	108003255	0.53235890615273	0.00599657041462042	329	107
SLC26A4	ENSG00000091137.11	7	107660635	107717809	8.3722712073389e-05	3.51120943360152e-07	329	107
SLC26A3	ENSG00000091138.12	7	107765467	107803225	0.955650094141904	0.944743858457202	329	107
DLD	ENSG00000091140.13	7	107890970	107931730	0.00151747959199236	0.000185334963000687	329	107
WDR7	ENSG00000091157.13	18	56651675	57036606	0.00213940367445447	2.0120332230003e-05	329	107
TXNL1	ENSG00000091164.12	18	56597208	56651600	1.83996584990982e-06	7.07371337110355e-10	329	107
ABCC6	ENSG00000091262.15	16	16148928	16223522	0.000319701825945269	5.6222345522659e-06	329	107
CMTM6	ENSG00000091317.7	3	32481312	32503408	0.0141000580990524	0.00113441871726271	329	107
ITGA6	ENSG00000091409.14	2	172427354	172506282	0.520905586367534	0.376101910716604	329	107
RAPGEF4	ENSG00000091428.17	2	172735274	173052893	0.133456914620848	0.0145913730744664	329	107
MAP3K20	ENSG00000091436.16	2	173075435	173268010	0.0113372966695843	0.00113550356807193	329	107
FH	ENSG00000091483.6	1	241497603	241519761	0.0338166027969251	0.00778270861612962	329	107
SEL1L3	ENSG00000091490.10	4	25747427	25863760	0.135302389418259	0.0461513049305222	329	107
TF	ENSG00000091513.14	3	133745956	133779006	0.0834567331334666	0.0352220657662217	329	107
CDV3	ENSG00000091527.15	3	133573730	133590261	0.00053604087724205	9.50533285419012e-07	329	107
MYO15A	ENSG00000091536.16	17	18118582	18179802	0.81281031961722	0.151289691884508	329	107
ALKBH5	ENSG00000091542.8	17	18183078	18209954	0.923600407268733	0.0729494820781155	329	107
APOH	ENSG00000091583.10	17	66212033	66256525	0.00082341449695289	6.83410479153262e-07	329	107
NLRP1	ENSG00000091592.15	17	5499427	5619424	0.000691427794621566	1.88690864623769e-06	329	107
PITPNM3	ENSG00000091622.15	17	6451470	6556494	0.243204141897944	0.10415779979585	329	107
SPAG7	ENSG00000091640.7	17	4959226	4967872	0.41643345079819	0.267493857404316	329	107
ORC6	ENSG00000091651.8	16	46689643	46698394	1	0.832761741215514	329	107
ZFHX4	ENSG00000091656.15	8	76681219	76867285	0.00180536037019734	4.49748589183986e-05	329	107
CPA1	ENSG00000091704.9	7	130380339	130388114	5.02939373376149e-05	7.16166472126557e-08	329	107
ZC3HC1	ENSG00000091732.15	7	130018286	130051451	0.51192787219036	0.392608135046227	329	107
ESR1	ENSG00000091831.22	6	151656691	152129619	0.242278825039724	0.15102786193781	329	107
RGS17	ENSG00000091844.7	6	153004459	153131249	0.0268321258500225	0.00271925526989528	329	107
ANGPT2	ENSG00000091879.13	8	6499651	6563409	0.305859609646626	0.143723487141575	329	107
TMEM101	ENSG00000091947.9	17	44011188	44023946	1	0.582395326729495	329	107
CD200	ENSG00000091972.18	3	112332841	112362812	0.30752812815262	0.120780143787287	329	107
CCDC80	ENSG00000091986.15	3	112596794	112649530	1.2878992435226e-05	1.85964304020025e-08	329	107
CMA1	ENSG00000092009.10	14	24505353	24507506	0.974958722298504	0.966248082231354	329	107
PSME1	ENSG00000092010.14	14	24136158	24138964	0.0948758561956323	0.0108213869264697	329	107
PPP2R3C	ENSG00000092020.10	14	35085467	35122517	0.0260956311495048	0.000243408573901191	329	107
HAUS4	ENSG00000092036.18	14	22946228	22957161	0.043506955667873	0.000252847958487727	329	107
JPH4	ENSG00000092051.16	14	23568074	23578800	0.413837015131976	0.300419836630633	329	107
MYH7	ENSG00000092054.12	14	23412738	23435718	0.00353302112374755	0.000419521372005591	329	107
CEBPE	ENSG00000092067.5	14	23117304	23119616	0.0316717206376472	0.000607287195142059	329	107
SLC7A8	ENSG00000092068.19	14	23125295	23183674	0.459625724004083	0.352026982457494	329	107
OSGEP	ENSG00000092094.10	14	20446668	20455105	0.463313421134106	0.321963522349219	329	107
SLC22A17	ENSG00000092096.16	14	23346306	23352912	0.145233885363926	0.0669235708470933	329	107
RNF31	ENSG00000092098.16	14	24147379	24160661	0.00406143003866625	1.18232754144221e-05	329	107
SCFD1	ENSG00000092108.20	14	30622112	30735812	0.00402588832557338	8.42333300102438e-06	329	107
G2E3	ENSG00000092140.14	14	30559123	30620063	0.000657927446566234	1.3110762977228e-07	329	107
HECTD1	ENSG00000092148.12	14	31100112	31207804	0.00998062182030323	0.00038716261173626	329	107
HNRNPC	ENSG00000092199.17	14	21209136	21269494	0.0535127714444129	0.017025920465208	329	107
RPGRIP1	ENSG00000092200.12	14	21287939	21351301	0.0336021383963662	0.00431652311984998	329	107
SUPT16H	ENSG00000092201.9	14	21351472	21384266	0.377080904620417	0.248806511070521	329	107
TOX4	ENSG00000092203.13	14	21476674	21499024	0.000281643185878751	2.55321550837991e-08	329	107
GEMIN2	ENSG00000092208.16	14	39114223	39136973	1	0.21142815153048	329	107
TGM1	ENSG00000092295.11	14	24249114	24264432	0.000281543976059584	1.18646233120999e-05	329	107
TINF2	ENSG00000092330.15	14	24239643	24242674	0.871576487153949	0.84805116485392	329	107
SEMA6A	ENSG00000092421.16	5	116443616	116574934	0.291172506446668	0.20663923816966	329	107
TRPM7	ENSG00000092439.13	15	50552473	50686815	0.948115917980625	0.357041670915267	329	107
TYRO3	ENSG00000092445.11	15	41557675	41583586	0.401873495761098	0.0171468710006251	329	107
WDR76	ENSG00000092470.11	15	43826963	43868419	1	0.973599197204499	329	107
CAPN3	ENSG00000092529.23	15	42359500	42412317	0.00850432633901899	7.47179504662908e-05	329	107
SNAP23	ENSG00000092531.9	15	42491244	42545356	1	0.105674137613998	329	107
TBX15	ENSG00000092607.13	1	118883046	118989556	0.00195616248965676	5.5233092140503e-05	329	107
PHGDH	ENSG00000092621.11	1	119659798	119744215	0.0108434784726091	0.000103507410095859	329	107
COL9A3	ENSG00000092758.15	20	62816244	62841114	0.530342642840163	0.440224954586509	329	107
EZR	ENSG00000092820.17	6	158765741	158819412	0.279845394216457	0.20963327708728	329	107
MYL6	ENSG00000092841.18	12	56158161	56162982	0.985160166161135	0.880443083094231	329	107
AGO1	ENSG00000092847.11	1	35869808	35930528	1	0.626338777342067	329	107
TEKT2	ENSG00000092850.11	1	36084075	36088275	1	0.319587858275464	329	107
CLSPN	ENSG00000092853.13	1	35720218	35769967	0.000363625979458145	9.30569765585324e-07	329	107
RFFL	ENSG00000092871.16	17	35009744	35089319	0.0185248421797994	0.00100928435560204	329	107
UNC13D	ENSG00000092929.11	17	75827225	75844717	0.00190457717433023	2.93525384869891e-05	329	107
MFSD11	ENSG00000092931.11	17	76736549	76781449	0.106274597087582	0.057192678616867	329	107
DPYSL2	ENSG00000092964.17	8	26514093	26658178	0.129001146726996	0.0435352256473608	329	107
TGFB2	ENSG00000092969.11	1	218346235	218444619	0.00184711635382461	3.35983206935544e-05	329	107
GPATCH2	ENSG00000092978.10	1	217426992	217631082	0.0563480759303897	0.014878713730881	329	107
NUP50	ENSG00000093000.18	22	45163841	45188015	0.759871725465526	0.649055638233185	329	107
CDC45	ENSG00000093009.9	22	19479459	19520612	0.962533999948038	0.956280451925051	329	107
COMT	ENSG00000093010.13	22	19941607	19969895	0.480004799642715	0.342558436576551	329	107
CECR1	ENSG00000093072.15	22	17178790	17221989	0.00304352481262975	2.93276692889988e-06	329	107
VNN3	ENSG00000093134.14	6	132722787	132734765	0.756638347197453	0.583308373465263	329	107
ECHDC1	ENSG00000093144.18	6	127288710	127343609	0.0192034566028492	0.00143846165636395	329	107
LRRFIP2	ENSG00000093167.17	3	37052656	37176532	0.000241265203786213	8.02244921863474e-06	329	107
SEC22C	ENSG00000093183.13	3	42547969	42601080	0.748180702444032	0.600336733447282	329	107
XYLB	ENSG00000093217.9	3	38346760	38421348	0.00477936929967947	0.000247029111100528	329	107
GABRP	ENSG00000094755.16	5	170763350	170814047	0.412400303817104	0.319818074481097	329	107
KRT31	ENSG00000094796.4	17	41393724	41397592	0.15113142650904	0.0758814640805262	329	107
CDC6	ENSG00000094804.9	17	40287633	40304657	0.00967327652525668	0.00129005659025681	329	107
CDC23	ENSG00000094880.10	5	138187716	138213343	1	0.929233338313334	329	107
AAAS	ENSG00000094914.12	12	53307456	53324864	0.0123160625591121	0.00153038562654119	329	107
CBX5	ENSG00000094916.15	12	54230940	54280133	7.49888833917509e-05	1.271698420742e-06	329	107
FMO2	ENSG00000094963.13	1	171185208	171211230	0.390061096601177	0.0184823807297158	329	107
SUCO	ENSG00000094975.13	1	172532349	172611833	0.919817027237789	0.17989089728114	329	107
MSH2	ENSG00000095002.13	2	47402969	47562311	0.00556127559479797	1.15887041565657e-05	329	107
MAP3K1	ENSG00000095015.5	5	56815574	56896152	0.000863355731566983	1.98125114291938e-05	329	107
DHPS	ENSG00000095059.15	19	12675833	12681902	0.00156060992870186	2.48270972789557e-05	329	107
HOOK2	ENSG00000095066.11	19	12763003	12872740	0.316530364631325	0.209506341721091	329	107
ARCN1	ENSG00000095139.13	11	118572390	118603033	0.00594480110233947	0.000626524065552534	329	107
EPB41L4B	ENSG00000095203.14	9	109171975	109320964	0.00500840273854559	3.87344247019288e-05	329	107
TMEM38B	ENSG00000095209.11	9	105694544	105776612	4.17175980511471e-05	1.63217037582748e-06	329	107
PSMD5	ENSG00000095261.13	9	120815496	120842984	0.00401546851599631	1.03988436618015e-07	329	107
PTGS1	ENSG00000095303.14	9	122370530	122395703	0.0138732291115629	0.000317950098060197	329	107
NUP188	ENSG00000095319.14	9	128947699	129007035	0.0881854815875432	0.00130735048745702	329	107
CRAT	ENSG00000095321.16	9	129094810	129111189	0.904848102262029	0.330883497736108	329	107
SH2D3C	ENSG00000095370.19	9	127738317	127778741	0.0008443391679256	9.59578690134971e-07	329	107
NANS	ENSG00000095380.10	9	98056739	98083075	0.141408245773304	0.0212585123709067	329	107
TBC1D2	ENSG00000095383.19	9	98198999	98255721	0.000357020704996372	3.04523498460449e-05	329	107
WHRN	ENSG00000095397.13	9	114402080	114505450	0.468773257460114	0.375229852458863	329	107
PDE6C	ENSG00000095464.9	10	93612588	93666010	0.00163960873179324	0.000292588615989988	329	107
CWF19L1	ENSG00000095485.16	10	100232298	100267680	0.579601588307807	0.000350223738898853	329	107
SEMA4G	ENSG00000095539.15	10	100969905	100985871	9.83413693160013e-05	1.03593268095556e-06	329	107
BTAF1	ENSG00000095564.13	10	91923769	92030325	0.00157768304568601	1.48963247310173e-05	329	107
IKZF5	ENSG00000095574.11	10	122990806	123008817	0.000549251743467979	8.40407331810259e-06	329	107
BLNK	ENSG00000095585.16	10	96191702	96271587	1.40009525568947e-05	7.7245307961615e-07	329	107
TLL2	ENSG00000095587.8	10	96364606	96513918	6.42245140454842e-05	3.79620391786133e-07	329	107
TDRD1	ENSG00000095627.9	10	114179270	114232304	0.262071728098246	0.144923694015059	329	107
SORBS1	ENSG00000095637.21	10	95311771	95561414	0.000271711995225493	3.84415546539594e-07	329	107
CRTAC1	ENSG00000095713.13	10	97865000	98030828	0.129320159852618	0.0616415868191531	329	107
BAMBI	ENSG00000095739.10	10	28677342	28682939	0.621669678372343	0.5512094530644	329	107
IL11	ENSG00000095752.6	19	55364389	55370463	0.463468471539382	0.391589986916731	329	107
MYO3A	ENSG00000095777.14	10	25934267	26212527	0.32498915986209	0.209629973331734	329	107
WAC	ENSG00000095787.21	10	28532744	28623112	0.11270210120078	0.012246571845361	329	107
CREM	ENSG00000095794.19	10	35126791	35212958	0.0226018828675248	0.000668609420833692	329	107
NUBP2	ENSG00000095906.16	16	1782901	1789191	0.630570926396597	0.562940949824559	329	107
TPSD1	ENSG00000095917.13	16	1256059	1258998	0.137589094620865	0.0137602851562791	329	107
SMIM24	ENSG00000095932.6	19	3473986	3480542	0.333728555772592	0.198801614012286	329	107
HIVEP1	ENSG00000095951.16	6	12008857	12164999	0.441382095877429	0.374195995764018	329	107
TREM2	ENSG00000095970.16	6	41158506	41163186	1	0.074491279427919	329	107
KCNK16	ENSG00000095981.10	6	39314698	39322968	0.0719902023015783	0.0362599170109136	329	107
CRISP3	ENSG00000096006.11	6	49727384	49744437	1	0.971482855233176	329	107
FKBP5	ENSG00000096060.14	6	35573585	35728583	5.09874516476591e-05	7.88803572814497e-08	329	107
SRPK1	ENSG00000096063.15	6	35832966	35921342	0.0214130535522387	0.00082767569415207	329	107
BRPF3	ENSG00000096070.19	6	36196744	36232790	0.125142835947048	0.0494212797332738	329	107
MRPS18A	ENSG00000096080.11	6	43675202	43687791	0.514763529942783	0.417122607897232	329	107
PGC	ENSG00000096088.16	6	41736711	41754109	0.135361521783241	0.0615862809180927	329	107
TMEM14A	ENSG00000096092.5	6	52671109	52686588	0.0610204619082821	0.033044019242382	329	107
EFHC1	ENSG00000096093.15	6	52362123	52529886	0.0033446302591446	0.000442937129852981	329	107
HSP90AB1	ENSG00000096384.19	6	44246166	44253888	0.151169268669255	0.0474219780692685	329	107
CDC5L	ENSG00000096401.7	6	44387525	44450426	0.0747493164579769	0.0292327964522198	329	107
ITPR3	ENSG00000096433.10	6	33620365	33696574	0.00401095578671398	6.95875052812629e-05	329	107
ZNF184	ENSG00000096654.15	6	27450743	27473118	0.998030611338171	0.934378457070123	329	107
DSP	ENSG00000096696.13	6	7541575	7586717	0.852026647882929	0.800891718744795	329	107
SIRT1	ENSG00000096717.11	10	67884669	67918390	0.163298049613339	0.0792314758753882	329	107
HNRNPH3	ENSG00000096746.17	10	68331174	68343191	0.00522466361049777	1.37164873410338e-08	329	107
IFT74	ENSG00000096872.15	9	26956373	27062930	0.288018329344025	0.0332854311619527	329	107
JAK2	ENSG00000096968.13	9	4984390	5128183	0.952031966160602	0.942982669216478	329	107
IL12RB1	ENSG00000096996.15	19	18058995	18098944	0.28347332677589	0.0430487757713692	329	107
ABL1	ENSG00000097007.17	9	130713946	130887675	0.274617656332117	0.198990551363422	329	107
ACOT7	ENSG00000097021.19	1	6264269	6393554	0.151694605863162	0.0656479917944537	329	107
SH3GLB1	ENSG00000097033.14	1	86704570	86748184	0.00222614161879003	2.36939326977395e-05	329	107
CDC7	ENSG00000097046.12	1	91500893	91525764	0.00342681986801718	1.7730424647762e-06	329	107
SYDE2	ENSG00000097096.8	1	85156873	85201046	0.0441706952321856	0.0116076895289063	329	107
PCSK5	ENSG00000099139.13	9	75890644	76362339	0.151013306311928	0.0657120468789138	329	107
SCD	ENSG00000099194.5	10	100347124	100364834	2.4125368644038e-06	2.12992227561121e-08	329	107
TMED1	ENSG00000099203.6	19	10832438	10836318	0.00259623122567428	0.000185268999837194	329	107
ABLIM1	ENSG00000099204.18	10	114431113	114685003	0.00648540555015867	0.000290622067176294	329	107
ERMP1	ENSG00000099219.13	9	5765076	5833117	0.00534066300949108	3.93226925353333e-08	329	107
RAB18	ENSG00000099246.16	10	27504174	27542237	7.07519922981189e-05	3.09501816392581e-08	329	107
NRP1	ENSG00000099250.17	10	33177492	33336262	0.00556842305167964	1.9726379363898e-06	329	107
PRTFDC1	ENSG00000099256.18	10	24848607	24952604	0.0330646726748667	0.00842238448933359	329	107
PALMD	ENSG00000099260.10	1	99645943	99694541	0.000172426231743849	2.76628986754787e-06	329	107
TSPAN15	ENSG00000099282.9	10	69451473	69507669	0.164048051948042	0.0649985943009237	329	107
H2AFY2	ENSG00000099284.13	10	70052796	70112269	0.680229798294985	0.612235747390402	329	107
WASHC2A	ENSG00000099290.15	10	50067888	50133506	0.0726524795292603	0.00842413162639628	329	107
MAST3	ENSG00000099308.10	19	18097793	18151692	0.86211516780498	0.800944467870708	329	107
MZF1	ENSG00000099326.8	19	58561932	58572577	1	0.488610697220221	329	107
OCEL1	ENSG00000099330.8	19	17226204	17229219	0.514574079240685	0.374030758382687	329	107
MYO9B	ENSG00000099331.13	19	17075781	17214537	0.000391118824974307	9.05804397140513e-06	329	107
KCNK6	ENSG00000099337.4	19	38319844	38332076	0.00111025572070555	2.34978596169401e-05	329	107
CATSPERG	ENSG00000099338.22	19	38335775	38370943	0.496556637754324	0.302338771377157	329	107
PSMD8	ENSG00000099341.11	19	38374536	38383824	0.0398816659540803	0.00951447732542064	329	107
FBXL19	ENSG00000099364.16	16	30924097	30948783	0.70738239575809	0.475437059902275	329	107
STX1B	ENSG00000099365.10	16	30989256	31010661	0.91716531378769	0.498868920698439	329	107
HSD3B7	ENSG00000099377.13	16	30988271	30989152	0.612352458458178	0.119277912397414	329	107
SETD1A	ENSG00000099381.17	16	30957294	30984629	0.885197291718837	0.0334563042821821	329	107
BCL7C	ENSG00000099385.11	16	30833626	30894547	6.43835155998575e-05	1.43523324794532e-06	329	107
CIRBP	ENSG00000099622.13	19	1259384	1274880	0.964541248385668	0.953325343624529	329	107
ATP5D	ENSG00000099624.7	19	1241746	1244826	0.0158855199025005	0.00165176592927322	329	107
CBARP	ENSG00000099625.12	19	1228436	1238027	0.00937462417130156	0.000392393541749902	329	107
IGFALS	ENSG00000099769.5	16	1790413	1794971	0.686915674470957	0.624036620753344	329	107
HNRNPM	ENSG00000099783.11	19	8455405	8489114	0.00261090706435977	4.34261172665766e-05	329	107
MARCH2	ENSG00000099785.10	19	8413270	8439017	0.184477705348249	0.0356340265694648	329	107
NDUFB7	ENSG00000099795.6	19	14566078	14572062	0.0614543600470582	0.0304323912679137	329	107
TECR	ENSG00000099797.13	19	14533933	14565980	0.0105288127000836	0.00202011556109654	329	107
TIMM13	ENSG00000099800.7	19	2425624	2427637	0.309403591883262	0.246873091941066	329	107
CDC34	ENSG00000099804.8	19	531712	542092	0.164496291669044	0.0475040624877506	329	107
MTAP	ENSG00000099810.18	9	21802543	21937651	0.996443574226034	0.950576442379287	329	107
MISP	ENSG00000099812.8	19	751126	764318	0.00914733143747137	0.00193381466803203	329	107
CEP170B	ENSG00000099814.15	14	104865280	104896770	0.015632611648469	4.66531209688971e-05	329	107
POLR2E	ENSG00000099817.11	19	1086629	1095380	0.819750836263053	0.737406401895753	329	107
POLRMT	ENSG00000099821.13	19	617224	633604	0.963976643893059	0.956628895421149	329	107
HCN2	ENSG00000099822.2	19	589893	617159	0.38553038798703	0.255934014517613	329	107
CDHR5	ENSG00000099834.18	11	616565	626078	0.00168788086487068	0.000110352962061955	329	107
IZUMO4	ENSG00000099840.13	19	2096869	2099593	0.213864051761234	0.0714198808673827	329	107
RASSF7	ENSG00000099849.14	11	560404	564021	0.151144488381102	0.0765318504273482	329	107
GADD45B	ENSG00000099860.8	19	2476127	2478259	0.107548320626909	0.0565543221225749	329	107
PALM	ENSG00000099864.17	19	708939	748329	0.228554703931152	0.146336659947384	329	107
MADCAM1	ENSG00000099866.14	19	489176	505342	0.887169496650588	0.824515185828085	329	107
MKNK2	ENSG00000099875.14	19	2037465	2051244	0.582977247146419	0.46582106442822	329	107
ARVCF	ENSG00000099889.13	22	19969976	20016808	0.103611015530743	0.0235463956633593	329	107
TRMT2A	ENSG00000099899.14	22	20111876	20117392	0.0781811744559627	0.0298110086317874	329	107
RANBP1	ENSG00000099901.16	22	20115938	20127357	0.894243160991996	0.867345955472827	329	107
ZDHHC8	ENSG00000099904.15	22	20129456	20148007	0.0098641639832312	0.000196570733234013	329	107
KLHL22	ENSG00000099910.16	22	20441519	20495883	0.319001029700182	0.217601385170486	329	107
MED15	ENSG00000099917.17	22	20495913	20587495	0.748586073658364	0.687698706849426	329	107
SERPIND1	ENSG00000099937.10	22	20773879	20787720	0.217374056696644	0.0736511517934525	329	107
SNAP29	ENSG00000099940.11	22	20858983	20891218	0.000812653657607066	1.49214215675836e-07	329	107
CRKL	ENSG00000099942.12	22	20917426	20953749	0.666057531528249	0.581978874113358	329	107
LZTR1	ENSG00000099949.18	22	20979462	20999038	0.0752299036674568	0.00437554529005232	329	107
MMP11	ENSG00000099953.9	22	23768643	23784316	0.572780680982448	0.515769242066023	329	107
CECR2	ENSG00000099954.18	22	17359949	17558149	0.953341356676529	0.935397645363679	329	107
SMARCB1	ENSG00000099956.18	22	23786963	23834502	0.00374662422052738	4.2436384704425e-06	329	107
P2RX6	ENSG00000099957.16	22	21015027	21028717	0.900567334056021	0.432371046839912	329	107
DERL3	ENSG00000099958.14	22	23834517	23839012	0.0111271076344532	0.000383053031320325	329	107
SLC7A4	ENSG00000099960.12	22	21028831	21032840	7.98688171431348e-05	1.61931074367097e-07	329	107
BCL2L13	ENSG00000099968.17	22	17628855	17730855	0.00974706496570546	0.00100743487758416	329	107
DDTL	ENSG00000099974.7	22	23966901	23972532	0.000951195676809714	2.20752674180098e-06	329	107
DDT	ENSG00000099977.13	22	23973104	23980469	0.00022214967280057	8.62245999654795e-06	329	107
OSM	ENSG00000099985.3	22	30262829	30266840	0.329219528746817	0.0277880968933801	329	107
CABIN1	ENSG00000099991.17	22	24011192	24178628	0.0118311777655725	0.000241908327798038	329	107
TBC1D10A	ENSG00000099992.15	22	30291990	30327046	0.000284745912573036	1.1009222182481e-06	329	107
SUSD2	ENSG00000099994.10	22	24181259	24189110	0.337424203583669	0.24552640443107	329	107
SF3A1	ENSG00000099995.18	22	30331988	30353072	4.32273972474937e-05	2.42367194472769e-06	329	107
GGT5	ENSG00000099998.17	22	24219654	24245142	0.00328479799419977	0.000135773035895155	329	107
RNF215	ENSG00000099999.14	22	30368811	30421771	0.914610484557872	0.0883531601843969	329	107
SEC14L2	ENSG00000100003.17	22	30396857	30425317	2.10614884122996e-06	8.11954742142007e-12	329	107
SPECC1L	ENSG00000100014.19	22	24270817	24417740	0.758758406790493	0.393695076900987	329	107
PPIL2	ENSG00000100023.18	22	21666009	21697543	0.699293810894596	0.0503196921048179	329	107
UPB1	ENSG00000100024.14	22	24494107	24528390	0.00018323217182766	2.0995489326538e-08	329	107
YPEL1	ENSG00000100027.14	22	21700016	21735834	0.000928366891664334	8.36291100860702e-05	329	107
SNRPD3	ENSG00000100028.11	22	24555503	24583749	0.313994425556094	0.246641610878922	329	107
PES1	ENSG00000100029.17	22	30576625	30606837	0.000681162461877746	5.05115191368974e-05	329	107
MAPK1	ENSG00000100030.14	22	21754500	21867680	0.923457689530035	0.901011224837602	329	107
GGT1	ENSG00000100031.18	22	24594811	24629005	0.0633496204966703	1.19340253358738e-05	329	107
PRODH	ENSG00000100033.16	22	18916890	18936410	0.0119659597967628	2.97067288187726e-05	329	107
PPM1F	ENSG00000100034.13	22	21919420	21940657	0.00109250877588487	1.8677766810864e-05	329	107
SLC35E4	ENSG00000100036.12	22	30635652	30669016	0.00265751025434782	1.99763063424112e-06	329	107
TOP3B	ENSG00000100038.19	22	21982200	21982816	0.00232447232477917	0.000301289370886229	329	107
CRYBB3	ENSG00000100053.9	22	25199850	25207363	0.414060278992753	0.333268140935851	329	107
CYTH4	ENSG00000100055.20	22	37282027	37315345	0.163176990561973	0.130120029896501	329	107
DGCR14	ENSG00000100056.11	22	19130279	19144684	0.0108235456192109	0.000131379995034731	329	107
MFNG	ENSG00000100060.17	22	37469063	37486401	0.650830858451246	0.588326893807314	329	107
CARD10	ENSG00000100065.14	22	37490362	37519542	0.233972086379821	0.102158338664937	329	107
LRP5L	ENSG00000100068.11	22	25351421	25405377	0.283024728239065	0.133511217419608	329	107
SLC25A1	ENSG00000100075.9	22	19175575	19178830	0.243257920819833	0.0700015836850364	329	107
GRK3	ENSG00000100077.14	22	25564849	25729294	0.0143624597802506	0.00122676680720941	329	107
PLA2G3	ENSG00000100078.3	22	31134809	31140607	0.00129610430939131	3.57759277706806e-06	329	107
LGALS2	ENSG00000100079.6	22	37570246	37582616	0.00210400468185127	0.000146478286792678	329	107
GGA1	ENSG00000100083.18	22	37608475	37633564	0.0543145902406648	4.33666273064328e-05	329	107
HIRA	ENSG00000100084.14	22	19330698	19431733	2.17119087385184e-06	1.26398124766373e-09	329	107
SH3BP1	ENSG00000100092.20	22	37634654	37656117	0.0250423899708113	0.000251834039872037	329	107
SEZ6L	ENSG00000100095.18	22	26169474	26383597	0.20138201963399	0.108998320583281	329	107
LGALS1	ENSG00000100097.11	22	37675608	37679806	0.0141756493068575	0.000783737277898057	329	107
HPS4	ENSG00000100099.20	22	26451480	26483836	0.00727364880636291	0.000206355360891843	329	107
PIK3IP1	ENSG00000100100.12	22	31281593	31292498	1	0.993220938331884	329	107
SRRD	ENSG00000100104.13	22	26483877	26494658	0.0364468131367854	0.00342753449296856	329	107
PATZ1	ENSG00000100105.17	22	31325804	31346232	0.00863023259414293	0.000501393097907825	329	107
TRIOBP	ENSG00000100106.19	22	37697004	37776556	0.195324788349454	0.10166648641831	329	107
TFIP11	ENSG00000100109.16	22	26491225	26512505	0.00703571405064849	0.000763906320674216	329	107
GCAT	ENSG00000100116.16	22	37807905	37817176	0.0251820580056535	0.00247972628355322	329	107
CRYBB1	ENSG00000100122.5	22	26599278	26618088	0.80958946104339	0.738139028187225	329	107
ANKRD54	ENSG00000100124.14	22	37830855	37848867	0.05478281526342	0.00762535608468652	329	107
EIF3L	ENSG00000100129.17	22	37849328	37876011	0.96540546538546	0.956298383597259	329	107
SNU13	ENSG00000100138.13	22	41673930	41690504	0.823434179404801	0.000129426609462125	329	107
MICALL1	ENSG00000100139.13	22	37905657	37942822	0.00578690111984724	0.000151763745659319	329	107
POLR2F	ENSG00000100142.14	22	38025579	38041915	0.109532484921138	0.0691655761799091	329	107
CCDC134	ENSG00000100147.13	22	41800679	41826299	0.739250717551522	1.29903148266413e-05	329	107
DEPDC5	ENSG00000100150.16	22	31753951	31907034	0.238843124379088	0.0922448141227767	329	107
PICK1	ENSG00000100151.15	22	38056311	38075701	0.82436770226967	0.747786445930085	329	107
TTC28	ENSG00000100154.14	22	27978014	28679865	0.833909190518866	0.796602561233695	329	107
SLC16A8	ENSG00000100156.10	22	38078134	38084093	1.07466351586282e-05	1.30171952608898e-07	329	107
CENPM	ENSG00000100162.14	22	41938721	41947164	1	0.334817584777353	329	107
SEPT3	ENSG00000100167.19	22	41976272	41998221	0.000945890825016201	6.28964057956042e-05	329	107
SLC5A4	ENSG00000100191.5	22	32218476	32255341	0.0601578085692038	0.0176008407443584	329	107
KDELR3	ENSG00000100196.10	22	38468062	38483439	0.0584284161089997	0.00868944528527691	329	107
CYP2D6	ENSG00000100197.20	22	42126499	42130906	0.143258143501101	9.95899453177282e-05	329	107
DDX17	ENSG00000100201.20	22	38483448	38507660	0.988310086268141	0.158821841963809	329	107
DMC1	ENSG00000100206.9	22	38518949	38570286	0.0260221650564434	0.00150897322592002	329	107
TCF20	ENSG00000100207.18	22	42160013	42343616	0.00169870045986967	2.42940282402665e-06	329	107
HSCB	ENSG00000100209.9	22	28742679	28757515	0.984000096474403	0.746853482234567	329	107
CBY1	ENSG00000100211.10	22	38656640	38673854	7.60934026842702e-05	3.02648161551222e-06	329	107
TOMM22	ENSG00000100216.5	22	38681948	38685421	0.0566570112738658	0.0257788409903982	329	107
RSPH14	ENSG00000100218.11	22	23059415	23145021	0.372273229361062	0.25284227088916	329	107
XBP1	ENSG00000100219.16	22	28794555	28800597	0.135991160412653	0.000545224974959517	329	107
RTCB	ENSG00000100220.11	22	32387582	32412255	0.0577511300516221	0.0153395060550044	329	107
JOSD1	ENSG00000100221.10	22	38685543	38701556	0.0022185886425691	1.37419431758949e-05	329	107
FBXO7	ENSG00000100225.17	22	32474676	32498829	0.0722966641015144	0.00899169514819756	329	107
GTPBP1	ENSG00000100226.15	22	38705723	38738299	0.351816974825295	0.224850090219329	329	107
POLDIP3	ENSG00000100227.17	22	42583721	42614962	0.000469287910326109	2.74257470214866e-06	329	107
RAB36	ENSG00000100228.12	22	23145326	23164350	0.6014026870685	0.495188303164648	329	107
TIMP3	ENSG00000100234.11	22	32801701	32863043	0.658568187073589	0.616820159951572	329	107
PPP6R2	ENSG00000100239.15	22	50343304	50444999	0.000590701716464785	1.36862612137629e-07	329	107
SBF1	ENSG00000100241.20	22	50445091	50475024	0.681868325896508	0.577441041601004	329	107
SUN2	ENSG00000100242.15	22	38735042	38766333	0.227637625319259	0.168842576708833	329	107
CYB5R3	ENSG00000100243.20	22	42617840	42649568	0.00661309081105544	0.000958981623365907	329	107
DNAL4	ENSG00000100246.12	22	38778508	38794198	0.653856578788097	0.594824378022927	329	107
LMF2	ENSG00000100258.17	22	50502949	50507691	0.0170441643258445	1.25081533616119e-05	329	107
RHBDD3	ENSG00000100263.13	22	29259852	29267978	0.0153841294161711	6.91514193183126e-05	329	107
PACSIN2	ENSG00000100266.18	22	42858387	43015145	0.366942382658021	0.211821754962734	329	107
TTLL1	ENSG00000100271.16	22	43046410	43089428	0.000157056082192267	1.01857170273274e-06	329	107
RASL10A	ENSG00000100276.9	22	29312933	29319679	0.000138563376932078	1.62842057397556e-06	329	107
AP1B1	ENSG00000100280.16	22	29327682	29388583	0.0174987619239825	0.00162667874209559	329	107
HMGXB4	ENSG00000100281.13	22	35257452	35295807	0.00570397845864601	0.000109163930839073	329	107
TOM1	ENSG00000100284.20	22	35299275	35347994	0.0418205174022124	0.00556074022404346	329	107
NEFH	ENSG00000100285.9	22	29480243	29491390	1	0.233581353051992	329	107
CHKB	ENSG00000100288.19	22	50578949	50601455	0.215779800308988	0.00164074707240942	329	107
BIK	ENSG00000100290.2	22	43110748	43129712	0.445946468485153	0.349620387948573	329	107
HMOX1	ENSG00000100292.16	22	35380361	35394214	3.86424004290587e-05	2.98734137979856e-06	329	107
MCAT	ENSG00000100294.12	22	43132206	43143394	0.0830964797714245	0.0396192201701696	329	107
THOC5	ENSG00000100296.13	22	29505879	29554254	0.928566403951267	0.725723842969517	329	107
MCM5	ENSG00000100297.15	22	35400063	35425430	0.403700625635502	0.298654727217783	329	107
APOBEC3H	ENSG00000100298.15	22	39097224	39104067	0.0811194508134989	0.00487238935935975	329	107
ARSA	ENSG00000100299.17	22	50622754	50628173	0.00706393414876552	7.98921304620031e-05	329	107
TSPO	ENSG00000100300.17	22	43151514	43163242	0.111229964671578	0.0121795267202781	329	107
[truncated: 13,375 more rows]
