# Supplementary material for: A BOOTSTRAP MODEL COMPARISON TEST FOR IDENTIFYING GENES WITH CONTEXT-SPECIFIC PATTERNS OF GENETIC REGULATION
Source: bioRxiv. 2023 Oct 22:2023.03.06.531446. Originally published 2023 Mar 7. Preprint. [Version 2] doi: 10.1101/2023.03.06.531446 (PMC10028853; doi:10.1101/2023.03.06.531446)
Supplement: Supplement 2 [file media-2.zip › MSCLSK_vs_ADPSBQ.tsv]

gene	id	chr	start	end	p	p_c	n_train	n_test
DPM1	ENSG00000000419.12	20	50934867	50958555	1	0.714327080937239	479	109
SCYL3	ENSG00000000457.13	1	169849631	169894267	0.861091739676682	0.000417305694993795	479	109
C1orf112	ENSG00000000460.16	1	169662007	169854080	0.986050611250837	0.701479208017211	479	109
FGR	ENSG00000000938.12	1	27612064	27635277	0.999362774559689	0.96609385456945	479	109
CFH	ENSG00000000971.15	1	196651878	196747504	0.760412843728915	0.0745366548318173	479	109
FUCA2	ENSG00000001036.13	6	143494811	143511690	0.958265680367123	0.317397813083044	479	109
GCLC	ENSG00000001084.10	6	53497341	53545129	1	0.734319333274756	479	109
NFYA	ENSG00000001167.14	6	41072945	41099976	0.969531467631304	0.868626257033367	479	109
STPG1	ENSG00000001460.17	1	24356999	24416934	0.604082143268734	0.0329391017438841	479	109
NIPAL3	ENSG00000001461.16	1	24419291	24472976	0.917660510250317	0.443772423727338	479	109
ENPP4	ENSG00000001561.6	6	46129993	46146699	0.896270318623539	0.208877667078036	479	109
SEMA3F	ENSG00000001617.11	3	50155045	50189075	0.975621411935626	0.237862704597827	479	109
ANKIB1	ENSG00000001629.9	7	92246234	92401384	1	0.838929956032101	479	109
CYP51A1	ENSG00000001630.15	7	92112151	92142952	0.307036376463465	0.00325284428034775	479	109
KRIT1	ENSG00000001631.15	7	92198969	92246166	1	0.542699994209117	479	109
RAD52	ENSG00000002016.17	12	912077	990053	0.921155556916018	0.708436729368592	479	109
BAD	ENSG00000002330.13	11	64269830	64284669	1	0.180888178472804	479	109
LAP3	ENSG00000002549.12	4	17577192	17607972	1	NA	479	109
HS3ST1	ENSG00000002587.9	4	11393150	11429765	0.988806396807099	0.704671246521293	479	109
WNT16	ENSG00000002745.12	7	121325367	121341104	0.990788808824386	0.820746544736413	479	109
HECW1	ENSG00000002746.14	7	43112599	43566001	0.690805623351463	0.0444457563732797	479	109
MAD1L1	ENSG00000002822.15	7	1815793	2233243	0.985587844233838	0.87665614221292	479	109
LASP1	ENSG00000002834.17	17	38869859	38921770	1	0.592162023299029	479	109
SNX11	ENSG00000002919.14	17	48103357	48123074	0.980809912780798	0.897275880467172	479	109
TMEM176A	ENSG00000002933.7	7	150800534	150805120	0.189851625822979	0.00488396428584197	479	109
M6PR	ENSG00000003056.7	12	8941468	8949955	0.944275003912049	0.642417606681138	479	109
CYP26B1	ENSG00000003137.8	2	72129238	72148038	1	0.512296874860644	479	109
ICA1	ENSG00000003147.17	7	8113184	8262579	0.995210261367785	0.941013110959203	479	109
DBNDD1	ENSG00000003249.13	16	90004865	90020043	0.213945752420738	5.63968346113631e-05	479	109
ALS2	ENSG00000003393.14	2	201700554	201781189	0.816550179319968	0.288823847189182	479	109
CASP10	ENSG00000003400.14	2	201182881	201229406	1	0.162516496283687	479	109
CFLAR	ENSG00000003402.19	2	201116104	201176687	1	0.198392154692239	479	109
TFPI	ENSG00000003436.15	2	187464230	187565760	0.482997443561146	0.033163051971979	479	109
NDUFAF7	ENSG00000003509.15	2	37231714	37253403	1	0.411310627853397	479	109
RBM5	ENSG00000003756.16	3	50088908	50119021	1	0.980846482502086	479	109
MTMR7	ENSG00000003987.13	8	17298030	17413327	0.149545027495694	0.0990815947983458	479	109
SLC7A2	ENSG00000003989.17	8	17497088	17570573	0.869622947854982	0.0180737016351472	479	109
ARF5	ENSG00000004059.10	7	127588345	127591408	1	0.341805611979283	479	109
SARM1	ENSG00000004139.13	17	28365116	28404049	0.999107423133342	0.91201539564012	479	109
POLDIP2	ENSG00000004142.11	17	28347177	28357522	0.98330530149847	0.588521777114623	479	109
PLXND1	ENSG00000004399.12	3	129555175	129606818	1	0.696817782924872	479	109
AK2	ENSG00000004455.16	1	33007940	33080996	1	0.925563001766481	479	109
CD38	ENSG00000004468.12	4	15778275	15853230	0.995597842625762	0.935496671905143	479	109
FKBP4	ENSG00000004478.7	12	2794953	2805423	0.455862870826246	0.289044283332103	479	109
KDM1A	ENSG00000004487.15	1	23019448	23083689	1	0.248273020467908	479	109
RBM6	ENSG00000004534.14	3	49940007	50077252	0.216687832590618	9.30523048039281e-11	479	109
CAMKK1	ENSG00000004660.14	17	3860315	3893044	0.988675104177116	0.648213860486003	479	109
RECQL	ENSG00000004700.15	12	21471428	21501669	0.92584231441716	0.561553932398447	479	109
VPS50	ENSG00000004766.15	7	93232340	93361121	0.693186363328402	0.112361262263304	479	109
HSPB6	ENSG00000004776.12	19	35754872	35758079	1	0.184442592920762	479	109
ARHGAP33	ENSG00000004777.18	19	35774532	35788822	0.863783881538674	0.000862165402002323	479	109
NDUFAB1	ENSG00000004779.9	16	23581002	23596356	1	0.357918986250307	479	109
PDK4	ENSG00000004799.7	7	95583499	95596491	1	0.303858237177403	479	109
ZMYND10	ENSG00000004838.13	3	50341229	50346852	1	0.426618598336115	479	109
SLC25A13	ENSG00000004864.13	7	96120220	96322147	1	0.749928277237208	479	109
ST7	ENSG00000004866.20	7	117014888	117230103	1	0.16274495015184	479	109
CDC27	ENSG00000004897.11	17	47117703	47189422	0.643763693946	0.00028946677461815	479	109
SLC4A1	ENSG00000004939.13	17	44248385	44268141	1	0.0711677269418764	479	109
CALCR	ENSG00000004948.13	7	93424487	93574730	1	0.189373169331254	479	109
DVL2	ENSG00000004975.11	17	7225341	7234545	1	0.25515052514896	479	109
UPF1	ENSG00000005007.12	19	18831938	18868236	1	0.658196104853844	479	109
SKAP2	ENSG00000005020.12	7	26667062	26995239	1	0.332479527112431	479	109
MCUB	ENSG00000005059.15	4	109560205	109688621	1	0.774230549129316	479	109
HOXA11	ENSG00000005073.5	7	27181510	27184517	1	0.0553757026570266	479	109
POLR2J	ENSG00000005075.15	7	102473169	102478907	0.805644423279045	0.0374855322314337	479	109
DHX33	ENSG00000005100.12	17	5440912	5469060	0.758152774969133	0.0252932552765048	479	109
MEOX1	ENSG00000005102.12	17	43640388	43661954	0.910194089843834	0.0724366543107983	479	109
THSD7A	ENSG00000005108.15	7	11370357	11832198	0.0123546802450214	0.000979541679902999	479	109
LIG3	ENSG00000005156.11	17	34980494	35005989	0.0172127777473595	8.55902188053618e-08	479	109
RPAP3	ENSG00000005175.9	12	47661249	47706061	1	0.301417861047102	479	109
ACSM3	ENSG00000005187.11	16	20610243	20796124	0.671538783477594	0.219463140851429	479	109
AC004381.6	ENSG00000005189.19	16	20806677	20849668	1	0.803106646733876	479	109
CIAPIN1	ENSG00000005194.14	16	57428169	57447436	0.884992962555751	0.0698917246409272	479	109
SPPL2B	ENSG00000005206.16	19	2328621	2354806	0.10443099797564	0.00165751344655171	479	109
FAM214B	ENSG00000005238.19	9	35104112	35116341	1	0.082455234407081	479	109
COPZ2	ENSG00000005243.9	17	48026167	48038030	0.750176755655617	0.0121761227067537	479	109
PRKAR2B	ENSG00000005249.12	7	107044649	107161811	1	0.81972560118567	479	109
CREBBP	ENSG00000005339.14	16	3725054	3880726	4.45479760024988e-05	1.30200996476597e-06	479	109
TSPOAP1	ENSG00000005379.15	17	58301231	58328760	0.789034604678291	0.00329918930133462	479	109
MPO	ENSG00000005381.7	17	58269856	58280935	1	0.712386597566912	479	109
GCFC2	ENSG00000005436.13	2	75652000	75710989	0.385470767476447	0.0199508675252906	479	109
WDR54	ENSG00000005448.16	2	74421678	74425755	1	0.0199385202900545	479	109
CROT	ENSG00000005469.11	7	87345681	87399795	1	0.600271575115833	479	109
ABCB4	ENSG00000005471.15	7	87401697	87480435	0.612567083203724	0.009511747718019	479	109
KMT2E	ENSG00000005483.20	7	105014322	105114361	1	0.759701681449165	479	109
RHBDD2	ENSG00000005486.16	7	75842602	75888926	0.928255097699214	0.0266227234206642	479	109
SOX8	ENSG00000005513.9	16	981808	986979	1	0.36004133636529	479	109
IBTK	ENSG00000005700.14	6	82169983	82247754	1	0.203147587579765	479	109
ZNF195	ENSG00000005801.16	11	3339261	3379222	0.947393751770759	0.730478436577272	479	109
MYCBP2	ENSG00000005810.17	13	77044655	77327050	1	0.120637167556652	479	109
FBXL3	ENSG00000005812.10	13	77000147	77027195	1	0.546895641986864	479	109
ITGAL	ENSG00000005844.17	16	30472658	30523185	0.935169990888294	0.513060408871126	479	109
PDK2	ENSG00000005882.11	17	50094737	50110039	0.791559043964305	0.0180126190168913	479	109
ITGA3	ENSG00000005884.17	17	50055968	50090481	1	0.319399702419362	479	109
ITGA2B	ENSG00000005961.17	17	44372180	44389505	1	0.825795098678415	479	109
ASB4	ENSG00000005981.12	7	95478444	95540232	0.590815137357969	0.00126945776110826	479	109
GDE1	ENSG00000006007.11	16	19501890	19522145	0.984879382265539	0.483236935965257	479	109
C19orf60	ENSG00000006015.17	19	18588725	18592336	1	0.0631801551074767	479	109
CRLF1	ENSG00000006016.10	19	18572608	18607741	1	0.319545783277591	479	109
OSBPL7	ENSG00000006025.11	17	47807372	47821834	1	0.100644885606023	479	109
TMEM98	ENSG00000006042.11	17	32927910	32945106	0.628000278728876	0.0156617565233354	479	109
YBX2	ENSG00000006047.12	17	7288258	7294615	1	0.41342022632643	479	109
MAP3K14	ENSG00000006062.14	17	45263392	45317040	1	0.114570420291414	479	109
ABCC8	ENSG00000006071.12	11	17392885	17476845	0.559902628386553	0.00320935246272678	479	109
TMEM132A	ENSG00000006118.14	11	60924463	60937083	1	0.833076103325794	479	109
AP2B1	ENSG00000006125.17	17	35586899	35726409	0.233878601285929	0.00201615218404907	479	109
TAC1	ENSG00000006128.11	7	97731908	97740472	0.994944108250595	0.854172081369671	479	109
ZNF263	ENSG00000006194.9	16	3282943	3291460	0.734861268349113	0.078657641494728	479	109
CX3CL1	ENSG00000006210.6	16	57372458	57385048	1	0.203327968868804	479	109
SPATA20	ENSG00000006282.20	17	50546306	50555852	0.876840345502665	0.18651607300085	479	109
TNFRSF12A	ENSG00000006327.13	16	3018485	3022383	1	0.560818687111603	479	109
DLX6	ENSG00000006377.10	7	97005548	97011039	1	0.458596332094735	479	109
MAP3K9	ENSG00000006432.15	14	70722526	70809534	0.973134403199901	0.85079009379686	479	109
RALA	ENSG00000006451.7	7	39623483	39708124	1	0.794058809268712	479	109
BAIAP2L1	ENSG00000006453.13	7	98291651	98401068	0.820118667906251	0.00174858213063359	479	109
KDM7A	ENSG00000006459.10	7	140084746	140177035	0.945708617260774	0.355861602498851	479	109
ETV1	ENSG00000006468.13	7	13891228	13991425	0.0120985929170824	8.64954492596168e-05	479	109
AGK	ENSG00000006530.15	7	141551305	141655244	0.949575641551542	0.478242664228958	479	109
ALDH3B1	ENSG00000006534.15	11	68008578	68029276	1	0.72353176587907	479	109
PHTF2	ENSG00000006576.16	7	77798792	77957503	1	0.444567391208789	479	109
CCL26	ENSG00000006606.8	7	75769533	75789896	1	0.734882651704785	479	109
FARP2	ENSG00000006607.13	2	241356243	241491679	0.661071551651937	0.0223309922895477	479	109
GGCT	ENSG00000006625.17	7	30496621	30504844	0.674739241534662	0.0273152954108843	479	109
DBF4	ENSG00000006634.7	7	87876358	87909541	1	0.276581721681908	479	109
TBXA2R	ENSG00000006638.11	19	3594506	3606840	1	0.0915136463209132	479	109
IFRD1	ENSG00000006652.13	7	112422968	112480990	0.935477578327318	0.0377091263356398	479	109
COX10	ENSG00000006695.10	17	14069496	14208677	0.000104094304595188	2.01385350282731e-06	479	109
GTF2IRD1	ENSG00000006704.10	7	74453790	74602604	1	0.386806509249447	479	109
PAF1	ENSG00000006712.14	19	39385852	39391195	1	0.138040039635428	479	109
VPS41	ENSG00000006715.15	7	38722963	38932394	0.73743760353634	0.0194181491648331	479	109
ARHGAP44	ENSG00000006740.16	17	12789539	12991643	0.00386933291490718	0.00130289112337938	479	109
ELAC2	ENSG00000006744.18	17	12992391	13018187	0.948035961424365	0.506744767891822	479	109
SCIN	ENSG00000006747.14	7	12570849	12660179	0.777323753563422	0.0834042089987709	479	109
ADIPOR2	ENSG00000006831.9	12	1688574	1788678	1	0.974545676172789	479	109
CDKL3	ENSG00000006837.11	5	134286350	134371047	1	0.671297870583017	479	109
MARK4	ENSG00000007047.14	19	45251258	45305283	0.499619801037968	0.00388799355754142	479	109
CCDC124	ENSG00000007080.10	19	17933016	17943991	0.522351600317747	0.000320902521533526	479	109
CEACAM21	ENSG00000007129.17	19	41549518	41586844	0.682241180427577	0.223622281977717	479	109
PAFAH1B1	ENSG00000007168.12	17	2593210	2685615	0.984789314680298	0.131878743699267	479	109
NOS2	ENSG00000007171.16	17	27756766	27800499	0.864669172808949	0.10986773670606	479	109
KIAA0100	ENSG00000007202.14	17	28614440	28645454	1	0.253665534408624	479	109
GAS7	ENSG00000007237.18	17	9910609	10198551	0.124024336504456	0.0104322999464976	479	109
TRAPPC6A	ENSG00000007255.10	19	45162928	45178237	0.732614400547493	0.0371249110792832	479	109
MATK	ENSG00000007264.14	19	3777970	3802129	0.968878917567834	0.4568768862923	479	109
CD79B	ENSG00000007312.12	17	63928740	63932354	0.371237446734907	0.00571629919728973	479	109
SCN4A	ENSG00000007314.12	17	63938554	63972918	1	0.671006933180362	479	109
ST7L	ENSG00000007341.18	1	112539159	112620825	0.415223689721038	0.000977183637503381	479	109
RPUSD1	ENSG00000007376.7	16	784974	787981	0.0154722907086573	0.00320689665797457	479	109
RHBDF1	ENSG00000007384.15	16	58059	76355	1	0.442717343460201	479	109
LUC7L	ENSG00000007392.16	16	188969	229463	1	0.314286131494779	479	109
CACNA2D2	ENSG00000007402.11	3	50362799	50504244	1	0.590421166603961	479	109
BAIAP3	ENSG00000007516.13	16	1333601	1349239	0.497068932746026	0.0142639671645861	479	109
TSR3	ENSG00000007520.3	16	1349442	1351911	0.781810064426239	0.120645852351286	479	109
PIGQ	ENSG00000007541.16	16	566995	584136	0.901855185679147	0.0660598285324624	479	109
CRAMP1	ENSG00000007545.15	16	1612325	1677908	1	0.184611725135956	479	109
TEAD3	ENSG00000007866.19	6	35473597	35497076	1	0.335381702101963	479	109
SELE	ENSG00000007908.15	1	169722641	169764705	1	0.565654831662568	479	109
DNAJC11	ENSG00000007923.15	1	6635587	6701924	1	NA	479	109
FMO3	ENSG00000007933.12	1	171090877	171117819	1	0.612284786866768	479	109
MYLIP	ENSG00000007944.14	6	16129125	16148248	1	0.832587194853987	479	109
PSMB1	ENSG00000008018.8	6	170535117	170553341	0.993578974278158	0.946710367631716	479	109
JARID2	ENSG00000008083.13	6	15246296	15522040	0.948098089201158	0.397586661588228	479	109
CAMK1G	ENSG00000008118.9	1	209583717	209613938	1	0.854668111641373	479	109
CDK11A	ENSG00000008128.22	1	1702730	1724324	0.941078787687679	0.817334919438685	479	109
NADK	ENSG00000008130.15	1	1751232	1780457	0.934051726122688	0.0342382405297058	479	109
DLEC1	ENSG00000008226.19	3	38039205	38123549	0.915274776419334	0.161703154476449	479	109
CYTH3	ENSG00000008256.15	7	6161776	6272644	0.917641747843906	0.0811627534186973	479	109
ADAM22	ENSG00000008277.14	7	87934143	88202889	0.250352608557273	6.01521897900082e-10	479	109
SYPL1	ENSG00000008282.8	7	106090503	106112576	1	0.502826210422931	479	109
CYB561	ENSG00000008283.15	17	63432304	63446378	1	0.133394170171375	479	109
SPAG9	ENSG00000008294.20	17	50962174	51120865	1	0.438778516683074	479	109
CELSR3	ENSG00000008300.16	3	48636469	48662915	1	0.680696112651702	479	109
AASS	ENSG00000008311.14	7	122076133	122144280	1	0.13659965580849	479	109
PLEKHG6	ENSG00000008323.15	12	6310436	6328506	0.470606142779265	0.041326930521622	479	109
SS18L2	ENSG00000008324.11	3	42581840	42595114	0.993595010685247	0.710925150718185	479	109
MPND	ENSG00000008382.15	19	4343527	4360086	0.933017538428597	0.50863586826415	479	109
MGST1	ENSG00000008394.12	12	16347142	16609259	0.907750844128299	0.578439139963224	479	109
CRY1	ENSG00000008405.11	12	106991364	107093829	1	0.556098119299453	479	109
PGLYRP1	ENSG00000008438.4	19	46019153	46023065	1	0.671034941275434	479	109
NFIX	ENSG00000008441.16	19	12995608	13098796	1	0.210484694370516	479	109
ST3GAL1	ENSG00000008513.14	8	133454848	133571940	1	0.910568573759378	479	109
MMP25	ENSG00000008516.16	16	3046681	3060726	0.971372699718774	0.49074306067419	479	109
IL32	ENSG00000008517.16	16	3065297	3082192	0.583510898205685	0.0175435881565238	479	109
PKD1	ENSG00000008710.19	16	2088721	2135898	0.975162399397924	0.510176963698839	479	109
MAPK8IP2	ENSG00000008735.13	22	50600685	50611551	0.904440618015503	0.562941668187868	479	109
MED24	ENSG00000008838.19	17	40019097	40061215	0.0388143228648155	9.03085208144248e-07	479	109
RHOBTB2	ENSG00000008853.16	8	22987417	23020132	1	0.829938397388375	479	109
HEATR5B	ENSG00000008869.11	2	36968383	37084342	0.0116704686095082	0.00130321008336829	479	109
SEC62	ENSG00000008952.16	3	169966735	169998373	1	0.518512624652263	479	109
RPS20	ENSG00000008988.9	8	56067295	56074581	0.90901482642993	0.621542427035261	479	109
CSDE1	ENSG00000009307.15	1	114716913	114758676	1	0.256443102311243	479	109
UBE3C	ENSG00000009335.17	7	157138913	157269372	0.93071051370293	0.39113169735528	479	109
REV3L	ENSG00000009413.15	6	111299028	111483229	0.772538524460418	0.0049633626262938	479	109
MASP2	ENSG00000009724.16	1	11026523	11047233	1	0.0324668436144101	479	109
FAM76A	ENSG00000009780.15	1	27725979	27763122	1	0.00978808441693447	479	109
TRAF3IP3	ENSG00000009790.14	1	209756032	209778173	0.97626650016883	0.174681350885208	479	109
POMT2	ENSG00000009830.11	14	77274956	77320883	0.955301561794301	0.77929971867743	479	109
VTA1	ENSG00000009844.15	6	142147162	142224689	0.999455272532203	0.977936506903484	479	109
MLXIPL	ENSG00000009950.15	7	73593194	73624543	0.638045267715625	0.0925094082694025	479	109
BAZ1B	ENSG00000009954.10	7	73440398	73522278	0.979798610347761	0.397844231711071	479	109
RANBP9	ENSG00000010017.12	6	13621498	13711564	0.689599753807619	0.000300593132573151	479	109
ETV7	ENSG00000010030.13	6	36354091	36387800	1	0.0523407508341442	479	109
SPRTN	ENSG00000010072.15	1	231337853	231355023	0.937827082551079	0.243052182732742	479	109
METTL13	ENSG00000010165.19	1	171781664	171814023	0.991087884860067	0.685556212475755	479	109
DYRK4	ENSG00000010219.13	12	4562204	4615302	0.869467382727787	0.524177069955763	479	109
ZNF207	ENSG00000010244.18	17	32350203	32381886	1	0.956180020200608	479	109
UQCRC1	ENSG00000010256.10	3	48599003	48610976	1	0.58021449834841	479	109
STARD3NL	ENSG00000010270.13	7	38178222	38230671	0.000434361217072196	2.73255063157366e-05	479	109
CD9	ENSG00000010278.12	12	6199715	6238271	1	0.994034800316787	479	109
HHATL	ENSG00000010282.14	3	42693077	42702827	0.739687844983279	0.020484199902732	479	109
NCAPD2	ENSG00000010292.12	12	6493842	6531955	0.93772816461656	0.714856522661965	479	109
IFFO1	ENSG00000010295.19	12	6538375	6556083	0.269605596121564	7.3536120102911e-07	479	109
GIPR	ENSG00000010310.8	19	45668244	45683724	1	0.473760050029078	479	109
PHF7	ENSG00000010318.20	3	52410657	52423641	1	0.638591190746843	479	109
SEMA3G	ENSG00000010319.6	3	52433053	52445085	1	0.172634470045109	479	109
NISCH	ENSG00000010322.15	3	52455118	52493071	1	0.315496342838733	479	109
STAB1	ENSG00000010327.10	3	52495338	52524384	1	0.750687642422104	479	109
FUZ	ENSG00000010361.13	19	49807113	49817376	0.384152301377517	1.64561912913132e-06	479	109
SLC6A13	ENSG00000010379.15	12	220621	262873	0.95095409114539	0.159716701024594	479	109
PRSS3	ENSG00000010438.16	9	33750466	33799231	1	0.68105097081485	479	109
ZNF200	ENSG00000010539.11	16	3222325	3236221	1	0.790483289367414	479	109
CD4	ENSG00000010610.9	12	6786858	6820808	0.98401129175549	0.791207915657314	479	109
LRRC23	ENSG00000010626.14	12	6904733	6914243	0.729596498468226	0.0274373413561022	479	109
HFE	ENSG00000010704.18	6	26087281	26098343	0.986109277051368	0.688788602624022	479	109
SCMH1	ENSG00000010803.16	1	41027200	41242116	0.567807762542365	3.55800796899914e-05	479	109
FYN	ENSG00000010810.17	6	111660332	111873452	0.978466571652157	0.752126011932588	479	109
HIVEP2	ENSG00000010818.9	6	142751467	142956698	1	0.180239203521005	479	109
FMO1	ENSG00000010932.16	1	171248471	171285978	1	0.0759167156128238	479	109
ELOA	ENSG00000011007.12	1	23743155	23762059	1	0.871901351367035	479	109
LYPLA2	ENSG00000011009.10	1	23790970	23795539	1	0.319545783277591	479	109
CLCN6	ENSG00000011021.21	1	11807131	11843144	1	0.991627047028202	479	109
MRC2	ENSG00000011028.13	17	62627591	62693597	1	0.480168012751306	479	109
TSPAN9	ENSG00000011105.12	12	3077355	3286564	0.0302234452268625	0.000633462735598258	479	109
BTBD7	ENSG00000011114.14	14	93237550	93333092	1	0.347723767003752	479	109
APBA3	ENSG00000011132.11	19	3750880	3761699	1	0.63028769311051	479	109
MKS1	ENSG00000011143.16	17	58205437	58219605	1	0.262138440396689	479	109
ABHD5	ENSG00000011198.7	3	43690113	43734371	1	0.778618029696815	479	109
AKAP8L	ENSG00000011243.17	19	15380048	15419141	1	0.714973740093646	479	109
MBTD1	ENSG00000011258.15	17	51177425	51260066	1	0.510314365283787	479	109
UTP18	ENSG00000011260.13	17	51260528	51297936	0.0176987839746936	1.50239390557688e-08	479	109
RNF216	ENSG00000011275.18	7	5620047	5781739	0.801835085531296	0.000285329471057055	479	109
TTC19	ENSG00000011295.15	17	15999380	16045015	0.551353751894253	3.61454695432962e-07	479	109
PTBP1	ENSG00000011304.19	19	797075	812327	0.916089699274804	0.902475711986412	479	109
DPF1	ENSG00000011332.19	19	38211006	38229714	1	0.709005175898776	479	109
SYT7	ENSG00000011347.9	11	61515313	61581148	1	0.0978361773486531	479	109
LARS2	ENSG00000011376.9	3	45388506	45549421	0.761329021031144	0.0266177726794272	479	109
PIK3C2A	ENSG00000011405.13	11	17077788	17207983	1	0.238346791851638	479	109
PLAUR	ENSG00000011422.11	19	43646095	43670547	1	0.280030448074746	479	109
ANLN	ENSG00000011426.10	7	36389806	36453791	1	0.784183526859609	479	109
WIZ	ENSG00000011451.17	19	15419980	15449951	1	0.519588311576951	479	109
RABGAP1	ENSG00000011454.16	9	122940833	123104866	0.874532876910486	0.020065554398938	479	109
DCN	ENSG00000011465.16	12	91140484	91183123	1	0.8851387369427	479	109
QPCTL	ENSG00000011478.11	19	45692483	45703989	1	0.468757027887368	479	109
PPP5C	ENSG00000011485.14	19	46346994	46392981	0.495546475565678	0.00473484548909366	479	109
CEP68	ENSG00000011523.13	2	65056366	65086854	0.779267010205401	0.00460211171923806	479	109
MAP4K3	ENSG00000011566.14	2	39249266	39437312	1	0.0916437088435802	479	109
ZBTB32	ENSG00000011590.13	19	35704527	35717038	0.577640364547534	9.95787678998384e-05	479	109
TYROBP	ENSG00000011600.11	19	35904401	35908295	1	0.0720155237644476	479	109
TMEM159	ENSG00000011638.10	16	21158377	21180616	1	0.842978011783613	479	109
BRCA1	ENSG00000012048.20	17	43044295	43125483	1	0.312066978263429	479	109
ERCC1	ENSG00000012061.15	19	45407333	45478828	0.990883650532909	0.172594477912927	479	109
CD22	ENSG00000012124.16	19	35319261	35347355	0.377626588239585	0.000262045747083308	479	109
SEMA3B	ENSG00000012171.19	3	50267558	50277546	1	0.225837004972976	479	109
LTF	ENSG00000012223.12	3	46435645	46485234	0.953244164967518	0.210352216478122	479	109
EXTL3	ENSG00000012232.8	8	28600469	28753687	1	0.647436035274997	479	109
ELOVL5	ENSG00000012660.13	6	53267398	53349179	1	0.037837497675741	479	109
ALOX5	ENSG00000012779.10	10	45374176	45446119	0.688991410565772	0.139990125714023	479	109
CALCOCO1	ENSG00000012822.15	12	53708517	53727745	1	0.78458526372458	479	109
UBR7	ENSG00000012963.14	14	93207095	93229215	1	0.115903924786864	479	109
MAP4K5	ENSG00000012983.11	14	50418525	50561126	0.809501324967639	0.000481426035785999	479	109
EHD3	ENSG00000013016.15	2	31234337	31269447	0.857940446675706	0.0307242077214541	479	109
PSMC4	ENSG00000013275.7	19	39971005	39981441	1	0.714198525497956	479	109
MAN2B2	ENSG00000013288.8	4	6575175	6623362	2.79092287425256e-05	6.76823520858684e-07	479	109
CLDN11	ENSG00000013297.10	3	170418865	170860380	0.952653805042218	0.741747005148481	479	109
SLC25A39	ENSG00000013306.15	17	44319625	44324870	0.799812936803808	0.161612169975618	479	109
MVP	ENSG00000013364.18	16	29820394	29848039	1	0.588667797068276	479	109
NUB1	ENSG00000013374.15	7	151341699	151378449	0.0289143883264584	8.66338866703427e-06	479	109
PGM3	ENSG00000013375.15	6	83161150	83193936	1	0.960818201931156	479	109
RWDD2A	ENSG00000013392.7	6	83193379	83198932	0.999190403447006	0.988606579419857	479	109
CLK1	ENSG00000013441.15	2	200853009	200864744	1	0.417490402855414	479	109
POLR3B	ENSG00000013503.9	12	106357658	106510198	1	0.533902216119927	479	109
ANGEL1	ENSG00000013523.9	14	76786725	76826246	0.91871272839086	0.0321572155703315	479	109
RNF14	ENSG00000013561.17	5	141966820	141990291	0.415529991993771	0.0061525257474667	479	109
DDX11	ENSG00000013573.16	12	31073848	31104791	0.902173056749362	0.74723422483637	479	109
HEBP1	ENSG00000013583.8	12	12974864	13000273	0.548221947491686	0.0124591874382305	479	109
GPRC5A	ENSG00000013588.7	12	12890782	12917937	1	0.0324777197834977	479	109
CD6	ENSG00000013725.14	11	60971680	61020377	1	0.724751950099095	479	109
TACC3	ENSG00000013810.18	4	1721490	1745176	0.592090234829766	0.00612970746439006	479	109
UFL1	ENSG00000014123.9	6	96521595	96555276	1	0.15665693357315	479	109
POLA2	ENSG00000014138.8	11	65261762	65305589	0.92303569801247	0.259603438201188	479	109
ZC3H3	ENSG00000014164.6	8	143437655	143541453	0.968142463602332	0.862356889557138	479	109
CAPN1	ENSG00000014216.15	11	65181194	65212006	1	0.101807368594414	479	109
ACPP	ENSG00000014257.15	3	132317367	132368298	1	0.899664122831321	479	109
MDH1	ENSG00000014641.17	2	63588800	63607197	0.200764775546251	0.000758656901897308	479	109
SLC30A9	ENSG00000014824.13	4	41990472	42090457	0.807645497586269	0.425789194596178	479	109
MTMR11	ENSG00000014914.20	1	149928651	149936867	0.993109462155437	0.892748660702842	479	109
COX15	ENSG00000014919.12	10	99711844	99732100	1	0.1123134634574	479	109
CCDC88C	ENSG00000015133.18	14	91271323	91417844	0.585839110128592	0.0467444257254029	479	109
YAF2	ENSG00000015153.14	12	42157104	42238349	1	0.463932254121848	479	109
ZMYND11	ENSG00000015171.19	10	134465	254637	1	0.0655004882969532	479	109
BID	ENSG00000015475.18	22	17734138	17774770	0.00526477785237201	6.74340153390152e-05	479	109
MATR3	ENSG00000015479.18	5	139293648	139331677	1	0.082071858251925	479	109
NPC1L1	ENSG00000015520.14	7	44512535	44541315	0.664112529865774	8.08140465576944e-05	479	109
XYLT2	ENSG00000015532.9	17	50346092	50361151	0.000683780600708765	3.10872990332052e-06	479	109
STMN4	ENSG00000015592.16	8	27235323	27258420	1	0.0845980255048709	479	109
NUDCD3	ENSG00000015676.17	7	44379121	44490880	0.977618548860747	0.936901184870921	479	109
CHDH	ENSG00000016391.10	3	53813734	53846390	0.865621075955957	0.267969017601399	479	109
IL20RA	ENSG00000016402.13	6	136999971	137045180	0.638903740349197	0.0552572620385404	479	109
GLT8D1	ENSG00000016864.18	3	52694493	52705635	1	0.319545783277591	479	109
ATP2C1	ENSG00000017260.19	3	130850595	131016712	1	0.163921556394366	479	109
IGF1	ENSG00000017427.15	12	102415704	102480645	0.823258428020117	0.36746344702522	479	109
RALBP1	ENSG00000017797.12	18	9475009	9538116	0.000720251036560633	3.3849952902422e-06	479	109
RUFY3	ENSG00000018189.12	4	70704801	70807315	0.654220857117237	0.00784016643391372	479	109
CNTN1	ENSG00000018236.14	12	40692442	41072418	1	0.52013292778332	479	109
SLC11A1	ENSG00000018280.16	2	218382029	218396894	1	0.14677944521047	479	109
WWTR1	ENSG00000018408.14	3	149517235	149736714	0.998370403464924	0.786135549959772	479	109
AGPS	ENSG00000018510.13	2	177392698	177559299	0.775480767604643	0.000181181717386903	479	109
ATP1A2	ENSG00000018625.14	1	160115773	160143591	0.986247900946106	0.325370198571357	479	109
TTC27	ENSG00000018699.11	2	32628032	32821051	0.592304309843699	0.000583636296671659	479	109
ZNF582	ENSG00000018869.16	19	56375846	56393545	0.00960982837136785	4.65934974517762e-05	479	109
VSIG2	ENSG00000019102.11	11	124747472	124752238	0.904606015159832	0.426507330540188	479	109
PHLDB1	ENSG00000019144.18	11	118606440	118657315	1	0.568149215271456	479	109
MARCO	ENSG00000019169.10	2	118942166	118994660	0.160555479028877	0.00197227183684277	479	109
PRDM11	ENSG00000019485.13	11	45095806	45235110	0.741934352589581	0.0171749931905563	479	109
SNAI2	ENSG00000019549.9	8	48917768	48921740	1	0.209088289198176	479	109
CD74	ENSG00000019582.14	5	150401637	150412929	1	0.87317201285538	479	109
HGF	ENSG00000019991.15	7	81699006	81770438	1	0.747638203769896	479	109
ZRANB1	ENSG00000019995.6	10	124942123	124983688	1	0.128428403399763	479	109
NCDN	ENSG00000020129.15	1	35557473	35567274	1	0.188863281835436	479	109
ADGRA2	ENSG00000020181.17	8	37784191	37843267	1	0.0562413090944006	479	109
ZFP64	ENSG00000020256.19	20	52051663	52204308	1	0.435404247398344	479	109
MNAT1	ENSG00000020426.10	14	60734742	60969953	1	0.180916230207092	479	109
SAMD4A	ENSG00000020577.13	14	54567097	54793315	1	0.319347086267722	479	109
RUNX3	ENSG00000020633.18	1	24899511	24965121	1	0.317640235812322	479	109
MRE11	ENSG00000020922.12	11	94415578	94492906	0.679009797588308	0.333208129148761	479	109
PLEKHB1	ENSG00000021300.13	11	73646178	73662819	1	0.434462657657704	479	109
SERPINB1	ENSG00000021355.12	6	2832332	2842006	1	0.0998688754026747	479	109
CYP3A43	ENSG00000021461.16	7	99828013	99866102	1	0.609837053012512	479	109
SLC7A9	ENSG00000021488.12	19	32830509	32869766	0.802383189380166	0.542667713725982	479	109
SPAST	ENSG00000021574.11	2	32063611	32157637	0.889378514068119	0.0226386562075287	479	109
OSBPL5	ENSG00000021762.19	11	3087116	3165770	0.211930904927897	0.0282708634668677	479	109
AQR	ENSG00000021776.10	15	34851782	34969839	0.898309056057651	0.0131979045426328	479	109
CPS1	ENSG00000021826.14	2	210477682	210679107	0.191745042173257	1.64006459016085e-06	479	109
RTFDC1	ENSG00000022277.12	20	56468585	56519449	0.988343531956172	0.305886526364559	479	109
SLC45A4	ENSG00000022567.9	8	141207166	141308305	0.86117845299389	0.000754896678659808	479	109
RNF10	ENSG00000022840.15	12	120533480	120577594	0.961806111389428	0.193224349822973	479	109
ZNF839	ENSG00000022976.15	14	102317377	102339229	0.812535858885031	0.065787617155918	479	109
ZDHHC6	ENSG00000023041.11	10	112424428	112446917	0.801851506112653	0.000530701285818033	479	109
GRAMD1B	ENSG00000023171.16	11	123358428	123627774	0.977097382781709	0.629218089402624	479	109
RNH1	ENSG00000023191.16	11	494512	507300	0.730133517943816	0.244166283342169	479	109
NDUFS1	ENSG00000023228.13	2	206114817	206159584	0.356670750995008	6.45295683193725e-05	479	109
RB1CC1	ENSG00000023287.12	8	52622456	52745843	1	0.622240735385665	479	109
ERP44	ENSG00000023318.7	9	99979179	100099040	1	0.721758612165403	479	109
ALAS1	ENSG00000023330.14	3	52198086	52214327	0.989855792266267	0.713750564738478	479	109
BIRC3	ENSG00000023445.13	11	102317450	102339403	0.650940154368546	0.0646835842425808	479	109
AKAP11	ENSG00000023516.8	13	42272153	42323267	0.28000140098524	0.000650777373513135	479	109
GLRX2	ENSG00000023572.8	1	193096468	193106114	1	0.657857517176369	479	109
SNAPC1	ENSG00000023608.4	14	61762357	61796428	0.0878985610186041	0.00422317294305001	479	109
DERA	ENSG00000023697.12	12	15911172	16037282	0.474285360364156	0.000279496459889327	479	109
STRAP	ENSG00000023734.10	12	15882391	15903478	0.956947860251785	0.52023491316043	479	109
ABCC2	ENSG00000023839.10	10	99782732	99852192	0.980237801413663	0.807962753440316	479	109
DEF6	ENSG00000023892.10	6	35297852	35321771	0.862111236437713	0.0532384851876207	479	109
PLEKHO1	ENSG00000023902.13	1	150149183	150164720	0.859267811423198	0.353821610452679	479	109
GCLM	ENSG00000023909.9	1	93885205	93909456	0.966054516362195	0.33679770567715	479	109
UBR2	ENSG00000024048.10	6	42564062	42693504	0.980486951141828	0.742658855207135	479	109
EHD2	ENSG00000024422.11	19	47713343	47743134	1	0.140447682862173	479	109
CCDC28A	ENSG00000024862.17	6	138773509	138793319	0.571601392323968	0.00114861373770851	479	109
RRAGD	ENSG00000025039.14	6	89364636	89412270	0.710216298704668	0.205365937306151	479	109
HSF2	ENSG00000025156.12	6	122399546	122433119	0.312403587947809	0.00771767287135635	479	109
PHF20	ENSG00000025293.16	20	35771974	35950381	1	0.697011243406113	479	109
HSD17B6	ENSG00000025423.11	12	56752161	56787790	1	0.394818621373129	479	109
NR1H3	ENSG00000025434.18	11	47248300	47269032	1	0.310936723934825	479	109
TYMP	ENSG00000025708.13	22	50525752	50530056	0.600480095510728	0.0220748684044399	479	109
NCAPH2	ENSG00000025770.18	22	50508216	50523472	0.992275282169133	0.861436557352871	479	109
TOMM34	ENSG00000025772.7	20	44942130	44960486	0.227488172563279	0.02153307274553	479	109
SEC63	ENSG00000025796.13	6	107867756	107957340	1	0.319545783277591	479	109
KPNA6	ENSG00000025800.13	1	32108038	32176375	0.811399512920411	0.000620932940474563	479	109
VIM	ENSG00000026025.15	10	17228259	17237593	0.976245838504361	0.33322696255464	479	109
FAS	ENSG00000026103.21	10	88990582	89015785	0.287057734612137	0.00347326993430721	479	109
RNASET2	ENSG00000026297.15	6	166929504	166957184	0.67447876405813	0.0018936654357571	479	109
CD44	ENSG00000026508.17	11	35138870	35232402	0.814478286153197	0.00769780354891893	479	109
AGPAT4	ENSG00000026652.13	6	161129979	161274061	0.00251729910525107	0.000205452091563052	479	109
SLAMF7	ENSG00000026751.16	1	160739057	160754821	1	0.850395798359824	479	109
BTN3A1	ENSG00000026950.16	6	26402237	26415216	0.589871887488932	0.0785764285141949	479	109
MIPEP	ENSG00000027001.9	13	23730189	23889419	0.7108826611757	0.109365910682281	479	109
PRKCH	ENSG00000027075.14	14	61187559	61550976	0.703220784014472	0.000864558824591794	479	109
IFNGR1	ENSG00000027697.13	6	137197484	137219449	1	0.484248056409822	479	109
B4GALT7	ENSG00000027847.13	5	177600100	177610347	0.987659710723148	0.573509726855291	479	109
SH2D2A	ENSG00000027869.11	1	156806243	156816862	1	0.781535742592449	479	109
VRK2	ENSG00000028116.16	2	57907651	58159920	0.979948623180476	0.356903027348286	479	109
TNFRSF1B	ENSG00000028137.18	1	12167039	12209228	1	0.13335311522618	479	109
VEZT	ENSG00000028203.17	12	95217746	95302790	0.284376092865571	0.00516400267057779	479	109
POU2F2	ENSG00000028277.21	19	42086110	42196585	1	0.427975455624159	479	109
BRD9	ENSG00000028310.17	5	863741	892642	1	0.768411122937481	479	109
SNX1	ENSG00000028528.14	15	64094123	64146090	0.800302978340767	0.180383218120959	479	109
TBPL1	ENSG00000028839.9	6	133952170	133988696	1	0.715954723260163	479	109
ARNTL2	ENSG00000029153.14	12	27332854	27425289	1	0.687318616997086	479	109
BCLAF1	ENSG00000029363.16	6	136256627	136289851	1	0.537113822087774	479	109
SLC39A9	ENSG00000029364.11	14	69398015	69462388	0.955547455599055	0.643311658335198	479	109
ANK1	ENSG00000029534.19	8	41653220	41896762	0.899426891217139	0.00368842230934253	479	109
TFB1M	ENSG00000029639.10	6	155257724	155314493	0.986399437124525	0.796792922881901	479	109
RABEP1	ENSG00000029725.16	17	5282265	5385812	0.792562015904324	0.117306115405582	479	109
NUP160	ENSG00000030066.13	11	47778087	47848555	1	0.401041664070043	479	109
BAK1	ENSG00000030110.12	6	33572547	33580293	0.172272004253426	1.02779242915191e-08	479	109
MUSK	ENSG00000030304.13	9	110668771	110801620	1	0.579827107617044	479	109
IKZF2	ENSG00000030419.16	2	212999691	213152427	0.98990123695451	0.781819773811507	479	109
GRN	ENSG00000030582.17	17	44345086	44353102	1	0.785074338600775	479	109
FAM13B	ENSG00000031003.10	5	137937960	138051961	1	0.319545783277591	479	109
ARHGAP31	ENSG00000031081.10	3	119294373	119420714	1	0.164669847645477	479	109
CENPQ	ENSG00000031691.6	6	49463378	49493107	0.351427729069062	0.0230106120002266	479	109
SARS	ENSG00000031698.12	1	109213918	109238169	1	0.0709056053237762	479	109
RANBP3	ENSG00000031823.14	19	5916139	5978142	1	0.480769581346482	479	109
ARID4A	ENSG00000032219.18	14	58298385	58373887	0.898239391521558	0.0499038418555117	479	109
TSSC1	ENSG00000032389.12	2	3188925	3377882	0.297615105007134	0.220398210769423	479	109
PNPLA6	ENSG00000032444.15	19	7534010	7561764	0.922187920246764	0.137238196399903	479	109
IFT88	ENSG00000032742.17	13	20567069	20691437	0.310264135654766	0.00127061506428151	479	109
ALG1	ENSG00000033011.11	16	5071819	5087379	0.0896719362384072	0.00330362959371976	479	109
ZCCHC8	ENSG00000033030.13	12	122471600	122501073	0.971502875107712	0.0434109246407289	479	109
ABCF2	ENSG00000033050.7	7	151207837	151227230	0.68631471230616	2.6981503352633e-07	479	109
CHPF2	ENSG00000033100.16	7	151232489	151238763	1	0.250641714958414	479	109
LRRC7	ENSG00000033122.18	1	69568398	70151945	0.289709050324443	0.00135019710334349	479	109
FUT8	ENSG00000033170.16	14	65410592	65744121	1	0.692344046283443	479	109
UBA6	ENSG00000033178.12	4	67612652	67701179	0.295281057611548	2.82340698560766e-06	479	109
GAB2	ENSG00000033327.12	11	78215297	78418348	0.806422539128434	0.00161749777041103	479	109
ATP6V0A1	ENSG00000033627.16	17	42458844	42522611	1	0.152510141863523	479	109
PIAS1	ENSG00000033800.13	15	68054179	68198603	0.522429612892598	0.0401055445181432	479	109
SLC4A7	ENSG00000033867.16	3	27372721	27484420	0.932525342634562	0.33244149483396	479	109
APBA2	ENSG00000034053.14	15	28884483	29118315	1	0.00385724182741861	479	109
MAP2K3	ENSG00000034152.18	17	21284672	21315240	1	0.641538069631961	479	109
TMSB10	ENSG00000034510.5	2	84905625	84906662	1	0.68530347056227	479	109
ASTE1	ENSG00000034533.11	3	131013875	131027649	0.874559969218135	0.519758738208911	479	109
RNF19A	ENSG00000034677.12	8	100257060	100336218	0.000365151284925576	7.05357955039328e-07	479	109
PEX3	ENSG00000034693.14	6	143450807	143490010	1	0.433092091632983	479	109
GABARAPL2	ENSG00000034713.7	16	75566351	75577881	1	0.796184578425672	479	109
MYOC	ENSG00000034971.16	1	171635417	171652683	0.887005014240904	0.000109238428659239	479	109
SH3YL1	ENSG00000035115.21	2	217730	266398	0.944383409771889	0.0743570943126027	479	109
FAM136A	ENSG00000035141.7	2	70295975	70302090	0.987596702106005	0.335851682002048	479	109
VCL	ENSG00000035403.17	10	73995193	74120254	0.976693972999744	0.705544586870857	479	109
DAPK2	ENSG00000035664.11	15	63907036	64072033	1	0.455893739567681	479	109
NSMAF	ENSG00000035681.7	8	58583504	58659844	1	0.61450226609294	479	109
ADSS	ENSG00000035687.9	1	244408494	244452134	0.894325964401359	0.0117962798973623	479	109
TIMP2	ENSG00000035862.12	17	78852977	78925387	0.78732465890793	0.306068951443444	479	109
RFC1	ENSG00000035928.15	4	39287456	39366375	0.876169941455033	0.304289992001801	479	109
TBC1D23	ENSG00000036054.12	3	100261000	100325251	0.111633653552297	8.88844500835032e-07	479	109
CUL3	ENSG00000036257.12	2	224470150	224585397	0.878143564462517	0.00470298723047682	479	109
MYOM2	ENSG00000036448.9	8	2045040	2165552	0.837246707989132	0.291577900510336	479	109
CYP46A1	ENSG00000036530.8	14	99684304	99727301	0.997972106877328	0.902971317674065	479	109
ZZZ3	ENSG00000036549.12	1	77562416	77683419	1	0.28950771602145	479	109
USP2	ENSG00000036672.15	11	119355215	119381726	1	0.564521003374095	479	109
TUBG2	ENSG00000037042.8	17	42659305	42667006	0.252918079948993	0.00748653990168632	479	109
RPL26L1	ENSG00000037241.7	5	172958779	172969771	0.282833703735298	0.00208232733587157	479	109
FLT4	ENSG00000037280.15	5	180601506	180649624	0.000428087118400101	1.69745697802583e-05	479	109
NSUN2	ENSG00000037474.14	5	6599239	6633291	0.509235244099777	0.359592522645439	479	109
FBXO42	ENSG00000037637.10	1	16246839	16352454	0.951543731185382	0.40456704817323	479	109
MFAP3	ENSG00000037749.11	5	154038937	154220478	0.461548368491557	0.00186491311279272	479	109
MRI1	ENSG00000037757.13	19	13764532	13774167	0.566190812944722	0.0331142593441362	479	109
METTL1	ENSG00000037897.16	12	57768471	57772599	1	0.351804748811785	479	109
HOXC8	ENSG00000037965.5	12	54009106	54012362	0.960301519019162	0.120473939966697	479	109
AGA	ENSG00000038002.8	4	177430770	177442503	0.246276124951451	0.000496278148741597	479	109
PI4K2B	ENSG00000038210.12	4	25233975	25279092	0.763141221925294	0.000124420461172544	479	109
BOD1L1	ENSG00000038219.12	4	13568738	13627723	0.882911048201399	0.00241307142892821	479	109
MAT2B	ENSG00000038274.16	5	163503114	163519336	0.474712553083067	0.000723516771116495	479	109
TLL1	ENSG00000038295.7	4	165873258	166103895	1	0.561752630534699	479	109
EDC4	ENSG00000038358.14	16	67873023	67884503	1	0.226827498761126	479	109
TRIO	ENSG00000038382.18	5	14143702	14532128	0.983756887858093	0.0129761835609701	479	109
VCAN	ENSG00000038427.15	5	83471465	83582303	0.996462012808582	0.830664576475158	479	109
CLEC16A	ENSG00000038532.14	16	10944488	11182189	0.000916081551402253	1.97880187995702e-05	479	109
MSR1	ENSG00000038945.14	8	16107878	16567490	0.988690815641538	0.818095728210322	479	109
CDH1	ENSG00000039068.18	16	68737225	68835548	1	0.10550132415341	479	109
SKIV2L2	ENSG00000039123.15	5	55307760	55425581	0.97916831461969	0.854059649278087	479	109
ZFYVE16	ENSG00000039319.16	5	80408013	80479350	1	0.451680783165474	479	109
FAM65A	ENSG00000039523.19	16	67518418	67546788	1	0.409019946071352	479	109
C6	ENSG00000039537.13	5	41142234	41261438	0.992006141283173	0.84340798903605	479	109
RAI14	ENSG00000039560.13	5	34656237	34832627	0.982422822441046	0.79554926672572	479	109
PNKP	ENSG00000039650.11	19	49859882	49867909	0.89469524436228	0.0100027763341752	479	109
BEST2	ENSG00000039987.6	19	12751702	12758458	1	0.182155183499864	479	109
PHLPP2	ENSG00000040199.18	16	71644751	71724701	0.277598406723108	0.00841763088035592	479	109
SPDL1	ENSG00000040275.16	5	169583634	169604778	0.523152970544443	0.110346978130773	479	109
STAU2	ENSG00000040341.17	8	73420369	73747708	1	0.79204231293364	479	109
PQLC2	ENSG00000040487.12	1	19312326	19329300	0.938053699282856	0.0259402369172916	479	109
CTNS	ENSG00000040531.14	17	3636468	3661542	0.926562491944023	0.716818924939487	479	109
RTN4R	ENSG00000040608.13	22	20241415	20283246	1	0.51618878488635	479	109
PHF23	ENSG00000040633.12	17	7235028	7239722	1	0.241183285577022	479	109
INPP4A	ENSG00000040933.15	2	98444854	98594390	0.630368420666283	0.0507681255404542	479	109
PSMA4	ENSG00000041357.15	15	78540405	78552419	0.00627865376952952	2.28346206408847e-09	479	109
LSG1	ENSG00000041802.10	3	194640788	194672477	0.903082643528129	0.853678136775028	479	109
PARP3	ENSG00000041880.14	3	51942345	51948867	1	0.241969689707003	479	109
TNC	ENSG00000041982.15	9	115019578	115118257	1	0.973408318007654	479	109
THAP3	ENSG00000041988.15	1	6624866	6634167	0.62420655529454	0.000109997981695784	479	109
FAM65C	ENSG00000042062.11	20	50586108	50691528	0.896813195667811	1.76469495422441e-05	479	109
TDP1	ENSG00000042088.13	14	89954939	90044768	0.975777264193024	0.321821395132895	479	109
AIFM2	ENSG00000042286.14	10	70098223	70132934	0.000234084827447835	2.81187588110681e-06	479	109
SPATA7	ENSG00000042317.16	14	88384924	88470350	0.934609099320384	0.63804391051349	479	109
MED17	ENSG00000042429.11	11	93784227	93814963	0.691566779622318	0.00120403710557583	479	109
RETSAT	ENSG00000042445.13	2	85342088	85354393	0.846947550213463	0.0337198661789881	479	109
CAPG	ENSG00000042493.15	2	85394748	85418432	0.550426757787354	0.00251809402008124	479	109
AP2S1	ENSG00000042753.11	19	46838136	46850992	0.9451127503034	0.00163078395927147	479	109
TG	ENSG00000042832.11	8	132866958	133134903	0.000151748403935773	3.36440276656755e-08	479	109
ADAM28	ENSG00000042980.12	8	24294040	24359018	1	0.222946405374043	479	109
BARX2	ENSG00000043039.6	11	129375940	129452279	1	0.370585598353714	479	109
DCUN1D1	ENSG00000043093.13	3	182938074	182985953	1	0.319545783277591	479	109
JADE2	ENSG00000043143.20	5	134524312	134583230	1	0.340207308608439	479	109
LCP2	ENSG00000043462.11	5	170246237	170298227	0.0712726517919051	0.00309841756658835	479	109
TRIT1	ENSG00000043514.15	1	39841022	39883511	0.982230111000615	0.873303524952695	479	109
ADRB1	ENSG00000043591.5	10	114044056	114046908	0.994471032586965	0.417611972846457	479	109
CUL7	ENSG00000044090.8	6	43037617	43053945	0.793374904120722	0.140416909593777	479	109
CTNNA1	ENSG00000044115.20	5	138610967	138935034	1	0.0265566414043372	479	109
CNTLN	ENSG00000044459.14	9	17134982	17503923	0.581901924382307	0.00230922487577195	479	109
EPHA3	ENSG00000044524.10	3	89107524	89482134	0.981096853469554	0.529200891672516	479	109
HSPA5	ENSG00000044574.7	9	125234853	125241330	1	0.43033714775234	479	109
DSG2	ENSG00000046604.12	18	31498043	31549008	1	0.239286705782589	479	109
PREX2	ENSG00000046889.18	8	67952118	68237030	0.981324874279621	0.807488835176371	479	109
WDR37	ENSG00000047056.14	10	1049538	1132297	0.98773420633592	0.910486410310507	479	109
YTHDC2	ENSG00000047188.15	5	113513683	113595284	0.943022374011502	0.686730471101206	479	109
ATP6V1H	ENSG00000047249.17	8	53715557	53843558	1	0.168185989613263	479	109
POLR2B	ENSG00000047315.15	4	56978824	57030399	0.962817799752865	0.794238590157661	479	109
FAM214A	ENSG00000047346.12	15	52581321	52709817	1	0.106621063733435	479	109
ARAP2	ENSG00000047365.11	4	35948221	36244509	0.987921126583166	0.837196802102419	479	109
TPR	ENSG00000047410.13	1	186311652	186375693	1	0.273010449021606	479	109
CP	ENSG00000047457.13	3	149162410	149222055	1	0.946516516416272	479	109
KIAA0556	ENSG00000047578.12	16	27550152	27780369	0.90678797282569	0.175485075220998	479	109
DTNBP1	ENSG00000047579.19	6	15522801	15663058	0.912723890983042	0.0376567783634971	479	109
ANO2	ENSG00000047617.14	12	5531869	5946232	0.946670838248422	0.490953811351343	479	109
C12orf4	ENSG00000047621.11	12	4487728	4538508	0.0462291696760094	0.000225248321136414	479	109
FAM184B	ENSG00000047662.4	4	17635009	17781512	1	0.143620920971442	479	109
MAP4	ENSG00000047849.21	3	47850690	48089272	1	0.58920347412186	479	109
GOPC	ENSG00000047932.13	6	117560269	117602542	0.657741366878114	0.00133113018601249	479	109
USP28	ENSG00000048028.11	11	113797874	113875570	1	0.666951485998558	479	109
HDAC9	ENSG00000048052.21	7	18086949	19002416	0.144337194378768	0.0995331341376784	479	109
TSPAN17	ENSG00000048140.17	5	176647387	176659054	1	0.564350442612732	479	109
NOP16	ENSG00000048162.20	5	176383938	176388975	0.762440066892484	0.00290288804300997	479	109
CC2D2A	ENSG00000048342.15	4	15469865	15601557	1	0.331320034165099	479	109
RRM2B	ENSG00000048392.11	8	102204502	102239118	0.331296870337572	0.00306092496153169	479	109
ZNF800	ENSG00000048405.9	7	127346790	127431924	0.714879913774076	0.000657780775075703	479	109
SNX29	ENSG00000048471.13	16	11976737	12574289	0.0502379673482735	0.00124184710002537	479	109
LMO3	ENSG00000048540.14	12	16548373	16610594	0.955242653871075	0.0351261834742815	479	109
MRPS10	ENSG00000048544.5	6	42206801	42217865	0.402861585216579	0.000917911392961382	479	109
RSF1	ENSG00000048649.13	11	77659996	77821017	1	NA	479	109
VPS13D	ENSG00000048707.13	1	12230067	12512047	0.890565889419915	0.470901393255897	479	109
CELF2	ENSG00000048740.18	10	10798397	11336675	0.000491959307560784	2.46655752853728e-06	479	109
FAM120A	ENSG00000048828.16	9	93451722	93566107	1	0.770564106606866	479	109
R3HDM1	ENSG00000048991.16	2	135531455	135725270	1	0.894359930783303	479	109
COL9A2	ENSG00000049089.13	1	40300487	40317294	0.95424039695165	0.000628632556269077	479	109
KITLG	ENSG00000049130.14	12	88492793	88580851	1	0.656802374375488	479	109
ERCC8	ENSG00000049167.13	5	60873831	60945073	0.889576516845508	0.11630807964572	479	109
ADAMTS6	ENSG00000049192.14	5	65148736	65481920	1	0.161896803196199	479	109
H6PD	ENSG00000049239.12	1	9234775	9271337	0.795978160709075	0.21880318490832	479	109
VAMP3	ENSG00000049245.12	1	7771269	7781432	0.544415338197002	0.000271670376226924	479	109
PER3	ENSG00000049246.14	1	7784320	7845177	1	0.409149854982522	479	109
EPN3	ENSG00000049283.17	17	50532543	50543750	0.977724280547741	0.78902795678257	479	109
LTBP1	ENSG00000049323.15	2	32946972	33399509	1	0.607029087333512	479	109
RCN1	ENSG00000049449.8	11	31816384	32105755	0.144401402343317	0.00218224466201142	479	109
ELN	ENSG00000049540.16	7	74027789	74069907	1	0.088705555892957	479	109
RFC2	ENSG00000049541.10	7	74231499	74254458	0.973556438363472	0.428573394774341	479	109
ARID1B	ENSG00000049618.22	6	156777432	157210779	1	0.627461972821482	479	109
CLPTM1L	ENSG00000049656.13	5	1317744	1345099	0.00541676555174478	0.000105875003472843	479	109
NEDD4L	ENSG00000049759.17	18	58044367	58401540	0.99444151926663	0.77125006922983	479	109
HEXB	ENSG00000049860.13	5	74640023	74722647	0.896128742308948	0.0482114695392157	479	109
PTCD2	ENSG00000049883.14	5	72320527	72368395	1	0.778772261117527	479	109
JKAMP	ENSG00000050130.17	14	59484443	59505404	0.361509111198746	0.00231245769328895	479	109
DKK3	ENSG00000050165.17	11	11963106	12009769	0.632394414691204	0.00537377310186986	479	109
ARHGEF5	ENSG00000050327.14	7	144355288	144380632	0.920001166188573	0.383326666769958	479	109
NFE2L3	ENSG00000050344.8	7	26152240	26187125	0.972582192691214	0.0225343023021636	479	109
MCUR1	ENSG00000050393.11	6	13786557	13814568	0.866833359552926	0.418939752863696	479	109
LIMA1	ENSG00000050405.13	12	50175788	50283546	0.495255556769424	1.88795327459006e-05	479	109
LETMD1	ENSG00000050426.15	12	51047962	51060424	0.468694778882714	0.00530674940427387	479	109
LAMC3	ENSG00000050555.17	9	131009082	131094473	0.00582040259056059	0.000489939254907727	479	109
PTGER3	ENSG00000050628.20	1	70852353	71047808	0.847251555523225	2.23563704853626e-05	479	109
MAPK9	ENSG00000050748.17	5	180233143	180292099	0.911953327117462	0.384081373246837	479	109
COL23A1	ENSG00000050767.15	5	178237618	178590555	0.100199352398925	0.0460327863448414	479	109
BCAR1	ENSG00000050820.16	16	75228198	75268053	0.731785464660294	0.000914326277805425	479	109
FAM160A2	ENSG00000051009.10	11	6211335	6234711	0.451773887875631	0.00939721935980223	479	109
HERPUD1	ENSG00000051108.14	16	56932048	56944863	0.958228360648622	0.6649558328963	479	109
HOMER3	ENSG00000051128.18	19	18929201	18941261	0.00012371814806329	3.12604346957481e-08	479	109
RAD51	ENSG00000051180.16	15	40694796	40732339	1	0.83443066160895	479	109
POLQ	ENSG00000051341.13	3	121431427	121546641	1	0.64074795036679	479	109
PIK3CB	ENSG00000051382.8	3	138652699	138834938	0.975408226145611	0.281847844807171	479	109
CYBA	ENSG00000051523.10	16	88643283	88651152	0.823656226081991	0.30819030656733	479	109
THOC3	ENSG00000051596.9	5	175917873	176034680	0.799352106164415	0.102017964338335	479	109
HEBP2	ENSG00000051620.10	6	138403561	138422042	0.0485893026731796	1.3494913852634e-05	479	109
MPHOSPH9	ENSG00000051825.14	12	123152320	123244014	0.96084972655167	0.535825445849557	479	109
PLEKHA5	ENSG00000052126.14	12	19129752	19376400	1	0.273408892283028	479	109
PRSS8	ENSG00000052344.15	16	31131605	31135762	1	0.7656461598604	479	109
SIKE1	ENSG00000052723.11	1	114769479	114780685	0.992677363714933	0.849054062070083	479	109
RRP12	ENSG00000052749.13	10	97356701	97426076	0.0164882833260026	7.57924191995093e-06	479	109
FNIP2	ENSG00000052795.12	4	158769138	158908049	1	0.909785492008578	479	109
MSMO1	ENSG00000052802.12	4	165327623	165343160	1	0.418320702935824	479	109
TTC17	ENSG00000052841.14	11	43358932	43494933	1	0.313608504454829	479	109
ALX4	ENSG00000052850.5	11	44260444	44310166	0.667694625160077	0.0328761339439531	479	109
FSTL4	ENSG00000053108.16	5	133196455	133612564	0.994386917901481	0.75936258724512	479	109
FOXN3	ENSG00000053254.15	14	89124871	89619149	0.0140111053815905	0.00105825966220035	479	109
AKR7A2	ENSG00000053371.12	1	19303965	19312146	0.781253594319879	0.0877989385900068	479	109
MRTO4	ENSG00000053372.4	1	19251553	19260128	0.701454431832886	0.000129408985687538	479	109
NNAT	ENSG00000053438.8	20	37521215	37523693	1	0.696601065831491	479	109
USE1	ENSG00000053501.12	19	17215346	17219829	1	0.597192609677174	479	109
MCF2L2	ENSG00000053524.12	3	183178043	183428778	0.98567549648225	0.913549100441379	479	109
NRIP2	ENSG00000053702.14	12	2825348	2835544	0.000859858600083267	1.91743458415259e-06	479	109
LAMA3	ENSG00000053747.15	18	23689443	23955066	1	0.703342313515087	479	109
AP5M1	ENSG00000053770.11	14	57269009	57298742	1	0.71417398647809	479	109
ANAPC4	ENSG00000053900.10	4	25377213	25418498	0.0282827714425911	2.20278954086898e-07	479	109
KCNQ1	ENSG00000053918.15	11	2444684	2849109	0.414473120130743	0.208847092997733	479	109
TRAPPC3	ENSG00000054116.11	1	36136570	36155964	0.0375130279386805	0.000859914484090954	479	109
THRAP3	ENSG00000054118.13	1	36224416	36305357	1	0.780121671822798	479	109
PHPT1	ENSG00000054148.17	9	136849091	136850942	0.965765981887482	2.95867390499104e-05	479	109
ENTPD2	ENSG00000054179.11	9	137048098	137054045	0.243877315726334	0.178954630080116	479	109
LY75	ENSG00000054219.10	2	159803355	159904749	0.421309426813524	0.015167076676565	479	109
ARID4B	ENSG00000054267.21	1	235166895	235328219	1	0.868451022525146	479	109
OPN3	ENSG00000054277.13	1	241590114	241677376	0.00166187865326669	3.4194015373935e-07	479	109
SDCCAG8	ENSG00000054282.15	1	243256034	243489140	0.712408805132673	0.00192122192319047	479	109
PTPRN	ENSG00000054356.13	2	219289623	219309648	0.973889694189927	0.381178039465816	479	109
HHAT	ENSG00000054392.12	1	210328252	210676296	1	0.753793423708174	479	109
KIF1B	ENSG00000054523.17	1	10210805	10381603	0.5470482282735	0.0152074647132274	479	109
FOXC1	ENSG00000054598.6	6	1609972	1613897	1	0.968622445823565	479	109
TBC1D22A	ENSG00000054611.13	22	46762617	47175699	0.377503743638254	0.244009164434432	479	109
SYNE2	ENSG00000054654.16	14	63852983	64226433	0.983387514284101	0.572087806761362	479	109
PLEKHH1	ENSG00000054690.13	14	67533301	67589310	0.681664690944388	0.000815342712087051	479	109
ATP9A	ENSG00000054793.13	20	51596514	51768634	0.310813452631833	0.00192778133298478	479	109
CBLN4	ENSG00000054803.3	20	55997440	56005472	1	0.0834313534551793	479	109
CHRDL2	ENSG00000054938.15	11	74696429	74731385	1	0.643876526977492	479	109
FAM168A	ENSG00000054965.10	11	73400487	73598189	1	0.366689399304047	479	109
RELT	ENSG00000054967.12	11	73376264	73397472	1	NA	479	109
GALC	ENSG00000054983.16	14	87837820	87993665	0.995722549556805	0.979408856420004	479	109
NOP58	ENSG00000055044.10	2	202265716	202303666	1	0.577978519953993	479	109
SZRD1	ENSG00000055070.16	1	16352575	16398145	0.976464155169888	0.646820942204224	479	109
KCNH2	ENSG00000055118.14	7	150944961	150978315	1	0.0377555198269762	479	109
CUL1	ENSG00000055130.15	7	148698665	148801036	0.984593175994601	0.808187918690823	479	109
FAM114A2	ENSG00000055147.18	5	153990128	154038905	0.718568084242292	0.0236955761589013	479	109
CYFIP2	ENSG00000055163.19	5	157266079	157395533	1	0.696816800064756	479	109
TAB2	ENSG00000055208.18	6	149317534	149411613	0.893131889936242	0.0109970473965282	479	109
GINM1	ENSG00000055211.12	6	149566294	149591748	0.892710200680935	0.00102095048048783	479	109
EIF2AK2	ENSG00000055332.16	2	37099245	37157065	0.927800468821937	0.07346360135341	479	109
USP36	ENSG00000055483.19	17	78787381	78841441	0.929284350510121	0.0692232199030928	479	109
KMT2C	ENSG00000055609.17	7	152134922	152436005	0.0053881065094777	4.99020844439046e-05	479	109
MCOLN3	ENSG00000055732.12	1	85018082	85048499	0.937268395606364	0.306361406833333	479	109
CCDC85A	ENSG00000055813.5	2	56184123	56386173	0.174825393365932	0.0253023365136649	479	109
PUM2	ENSG00000055917.15	2	20248691	20352234	1	0.142182022924964	479	109
MRPL43	ENSG00000055950.16	10	100969458	100987366	0.990969026275779	0.931936910486086	479	109
ITIH4	ENSG00000055955.15	3	52812975	52830739	0.85436423026256	0.372400925626056	479	109
HPF1	ENSG00000056050.6	4	169729465	169757953	1	0.0780385359105051	479	109
ZFR	ENSG00000056097.15	5	32354350	32444761	1	NA	479	109
PHF21B	ENSG00000056487.15	22	44881162	45009999	0.0287328023632896	0.00227199890355623	479	109
TRAF1	ENSG00000056558.10	9	120902393	120929173	0.131387516755099	1.88842852598963e-06	479	109
RC3H2	ENSG00000056586.15	9	122844556	122905341	1	0.156785429456514	479	109
IL17RB	ENSG00000056736.9	3	53846580	53865800	1	0.181521879906436	479	109
TRAF3IP2	ENSG00000056972.18	6	111556454	111606278	0.922780965975867	0.7460745629862	479	109
DCBLD2	ENSG00000057019.15	3	98795941	98901689	0.955932870871545	0.790689432786992	479	109
SOAT1	ENSG00000057252.12	1	179293714	179358680	0.653587178109009	0.00284642298769927	479	109
PKP2	ENSG00000057294.14	12	32790745	32896840	1	0.660377758092656	479	109
MSH4	ENSG00000057468.6	1	75796882	75913238	0.655061460442131	0.0097810197224623	479	109
GDI2	ENSG00000057608.16	10	5765223	5842132	0.273245554460562	0.0778130004255101	479	109
PRDM1	ENSG00000057657.15	6	106086320	106109939	1	0.689731882841587	479	109
ATG5	ENSG00000057663.14	6	106045423	106325791	0.93992450413929	0.085402386248038	479	109
TMCC3	ENSG00000057704.12	12	94567124	94650562	0.939108671743272	0.488129995320202	479	109
PITHD1	ENSG00000057757.9	1	23778405	23788232	0.807263114199279	0.162464909776229	479	109
MTA3	ENSG00000057935.13	2	42494569	42756947	1	0.501103312332593	479	109
USP13	ENSG00000058056.8	3	179652755	179789401	1	0.423744716273696	479	109
ATP11B	ENSG00000058063.15	3	182793500	182921239	0.755767280262226	0.0282830967398282	479	109
LAMC2	ENSG00000058085.14	1	183186238	183244900	0.947504199044958	0.857754867368511	479	109
CDK14	ENSG00000058091.16	7	90563735	91210590	0.000329478042528874	8.92763101901523e-06	479	109
SEC61A1	ENSG00000058262.9	3	128051641	128071683	0.999994436291578	0.999838395505608	479	109
PPP1R12A	ENSG00000058272.16	12	79773563	79934900	1	0.992955617170546	479	109
CAMK2B	ENSG00000058404.19	7	44217150	44334577	1	0.481775083663718	479	109
CROCC	ENSG00000058453.16	1	16921950	16972979	0.662932413887595	0.0326377433645213	479	109
POLR3E	ENSG00000058600.15	16	22297375	22335103	1	0.13748979337847	479	109
ATP2B4	ENSG00000058668.14	1	203626561	203744081	1	0.691686589795785	479	109
ZC3H11A	ENSG00000058673.16	1	203795654	203850514	1	0.647739018122915	479	109
RIOK2	ENSG00000058729.10	5	97160867	97183260	0.812637834886182	0.00332692061231541	479	109
YIPF1	ENSG00000058799.14	1	53851719	53889834	1	0.506638312690211	479	109
NDC1	ENSG00000058804.11	1	53765460	53838860	1	0.129290962457922	479	109
DGKG	ENSG00000058866.14	3	186147201	186362237	0.963530116471558	0.0347558947994542	479	109
FLYWCH1	ENSG00000059122.16	16	2911937	2951208	0.0272041230873373	0.00168101241818347	479	109
UNKL	ENSG00000059145.18	16	1364114	1414751	1	0.744485139994074	479	109
TBXAS1	ENSG00000059377.16	7	139777051	140020325	0.845562783903693	0.26229133199401	479	109
PARP12	ENSG00000059378.12	7	140023744	140063721	1	0.0650058314641739	479	109
ALDH18A1	ENSG00000059573.8	10	95605929	95656706	1	0.347588330987748	479	109
TARBP1	ENSG00000059588.9	1	234391313	234479103	0.00849522281326835	6.2939513654854e-05	479	109
GATB	ENSG00000059691.11	4	151670504	151761023	0.988178754389401	0.934547529736082	479	109
MXD1	ENSG00000059728.10	2	69897688	69942945	1	0.792275258474242	479	109
CDK17	ENSG00000059758.7	12	96278261	96400560	1	0.129547886269919	479	109
DNAJC25	ENSG00000059769.19	9	111631352	111654351	0.759528864495486	0.127444124842467	479	109
SLC2A3	ENSG00000059804.15	12	7919230	7936275	1	0.0631606599458319	479	109
PSD	ENSG00000059915.16	10	102402617	102421539	1	0.795646613075563	479	109
CTDP1	ENSG00000060069.16	18	79679801	79756623	0.910041754436746	0.00363715407377864	479	109
YBX3	ENSG00000060138.12	12	10699089	10723312	0.440664866444943	0.0380652790315017	479	109
STYK1	ENSG00000060140.8	12	10618939	10674318	1	0.719055407139995	479	109
WNK1	ENSG00000060237.16	12	752593	911452	1	0.756264490411263	479	109
CCAR1	ENSG00000060339.13	10	68721012	68792377	1	0.158253761403108	479	109
OGFR	ENSG00000060491.16	20	62804835	62814000	0.821684163667826	0.390982233196686	479	109
GNA15	ENSG00000060558.3	19	3136193	3163769	0.0782639938864704	0.0018716540260724	479	109
PIGV	ENSG00000060642.10	1	26787472	26798398	0.845396128302249	0.000511601977989136	479	109
PTPRU	ENSG00000060656.19	1	29236516	29326813	0.829788922448811	0.0764898867510262	479	109
SNRNP40	ENSG00000060688.12	1	31259568	31296782	1	NA	479	109
RIMBP2	ENSG00000060709.14	12	130396137	130517917	0.00213457127974252	0.000200774862356705	479	109
COL11A1	ENSG00000060718.20	1	102876467	103108496	1	0.743879105659408	479	109
QSER1	ENSG00000060749.14	11	32893178	32993316	1	0.878246537399375	479	109
MPC1	ENSG00000060762.18	6	166364919	166383013	0.000558740087161254	1.28889708700159e-06	479	109
ACAA1	ENSG00000060971.17	3	38103129	38137242	0.992517416469026	0.407194771113958	479	109
BCAT1	ENSG00000060982.14	12	24810022	24949459	0.526062605429314	0.106536056363548	479	109
HDAC7	ENSG00000061273.17	12	47782754	47833132	1	NA	479	109
LZTS1	ENSG00000061337.15	8	20246165	20303963	1	0.0539203782268084	479	109
PRDM6	ENSG00000061455.10	5	123089121	123194266	0.941795632127883	0.0530565705469119	479	109
SPAG4	ENSG00000061656.9	20	35615892	35621049	1	0.416729462165585	479	109
NCKAP1	ENSG00000061676.14	2	182909115	183038858	1	0.30709024912199	479	109
MRPS35	ENSG00000061794.12	12	27710773	27756295	0.660062649478977	1.85242913643999e-05	479	109
GUCY1B3	ENSG00000061918.12	4	155758992	155807591	1	0.319545783277591	479	109
SFSWAP	ENSG00000061936.9	12	131711089	131799737	1	0.215585109004804	479	109
TNK2	ENSG00000061938.16	3	195863364	195911945	0.887754957048995	1.64070354004114e-05	479	109
MON2	ENSG00000061987.14	12	62466817	62600479	1	0.552219389809792	479	109
GPBP1	ENSG00000062194.15	5	57173948	57264679	1	0.606095483561717	479	109
DGAT2	ENSG00000062282.14	11	75759512	75801535	1	0.0886298071860506	479	109
ZNF112	ENSG00000062370.16	19	44326555	44367217	1	0.604941264598672	479	109
CS	ENSG00000062485.18	12	56271699	56300392	1	0.0328986670528676	479	109
LTK	ENSG00000062524.15	15	41503638	41513887	1	0.879332639192549	479	109
MRPS24	ENSG00000062582.13	7	43866558	43869893	1	0.0859593842005133	479	109
ELMO2	ENSG00000062598.17	20	46366049	46432985	1	0.521715754355218	479	109
WAPL	ENSG00000062650.17	10	86435256	86521815	1	0.992039029772018	479	109
VMP1	ENSG00000062716.12	17	59707192	59841092	1	0.335990771646708	479	109
APPBP2	ENSG00000062725.9	17	60443149	60526219	1	0.168472779306211	479	109
POLD1	ENSG00000062822.12	19	50384204	50418018	1	0.733064017000985	479	109
EIF4B	ENSG00000063046.17	12	53006158	53042209	0.904404165531892	0.00592830429524435	479	109
SLC6A16	ENSG00000063127.15	19	49289638	49325225	0.901341584449877	0.0373135347867211	479	109
GLTSCR1	ENSG00000063169.10	19	47609123	47703277	1	0.735362084838013	479	109
SPHK2	ENSG00000063176.15	19	48624133	48630029	0.95317454963934	0.234874824778546	479	109
RPL18	ENSG00000063177.12	19	48615328	48619271	1	0.363380329787065	479	109
CA11	ENSG00000063180.8	19	48637942	48646312	1	0.472933497532406	479	109
ISOC2	ENSG00000063241.7	19	55452985	55462343	0.961412811797087	0.000148524489505076	479	109
U2AF2	ENSG00000063244.12	19	55654146	55674648	0.979380325197701	0.971876059740856	479	109
EPN1	ENSG00000063245.14	19	55675226	55709858	0.00204766305360911	2.05309484357405e-05	479	109
MED29	ENSG00000063322.13	19	39391303	39400637	1	0.0615180540392511	479	109
AHRR	ENSG00000063438.16	5	304176	438291	0.891254487480845	0.546003387673371	479	109
GPC1	ENSG00000063660.8	2	240435671	240468078	0.800162020525082	0.0036139189131461	479	109
ADCK1	ENSG00000063761.15	14	77800083	77933954	0.389744184077468	3.67014151585113e-06	479	109
HAGH	ENSG00000063854.12	16	1795620	1826940	0.716028782278171	0.00673571179376966	479	109
RNF4	ENSG00000063978.15	4	2462220	2515855	0.991645359831496	0.574028431437596	479	109
CASP8	ENSG00000064012.21	2	201233443	201287711	0.25701235421675	0.00953563865779789	479	109
LIMCH1	ENSG00000064042.17	4	41359607	41700044	1	0.0215150597539725	479	109
INTS13	ENSG00000064102.14	12	26905181	26938326	1	0.649022366582909	479	109
TM7SF3	ENSG00000064115.10	12	26973195	27014434	0.778999526208492	0.634738445417178	479	109
SPA17	ENSG00000064199.6	11	124673882	124697518	1	0.925597832358032	479	109
TSPAN32	ENSG00000064201.15	11	2302061	2318200	1	0.299960271546461	479	109
WISP2	ENSG00000064205.10	20	44714844	44728509	1	0.725595026359267	479	109
DMRT3	ENSG00000064218.4	9	976964	991731	0.0215521194493963	5.62817057375713e-06	479	109
ST3GAL6	ENSG00000064225.12	3	98732236	98821201	1	0.746898028978511	479	109
NGFR	ENSG00000064300.8	17	49502063	49515017	1	0.477881946479743	479	109
CDON	ENSG00000064309.14	11	125955796	126063335	0.847361002204952	0.421986883647062	479	109
TAF2	ENSG00000064313.11	8	119730775	119832863	0.916948279194045	0.326381763975733	479	109
HIPK2	ENSG00000064393.15	7	139561570	139777778	1	0.685435275330478	479	109
TNPO3	ENSG00000064419.13	7	128954180	129055173	1	0.286449781441975	479	109
RFXANK	ENSG00000064490.13	19	19192590	19200893	1	0.971139806072724	479	109
TMEM161A	ENSG00000064545.14	19	19119169	19138513	6.21835415564182e-05	4.55072758873397e-11	479	109
LPAR2	ENSG00000064547.13	19	19623668	19628930	0.652296892390944	0.0175788736415626	479	109
CTSA	ENSG00000064601.16	20	45890144	45898620	1	0.121574913804495	479	109
SUGP2	ENSG00000064607.16	19	18990888	19034023	0.894224735181797	0.171385588112359	479	109
SLC12A2	ENSG00000064651.13	5	128083766	128189688	1	0.462344534516113	479	109
SNX24	ENSG00000064652.10	5	122843439	123029304	0.868043337574584	0.0580405212534759	479	109
EYA2	ENSG00000064655.18	20	46894624	47188844	1	0.563217412288478	479	109
CNN2	ENSG00000064666.14	19	1026581	1039068	0.906427362569505	0.857848831542852	479	109
ABCA7	ENSG00000064687.12	19	1040101	1065572	0.468621290960991	0.374806142531419	479	109
SNCAIP	ENSG00000064692.18	5	122311691	122464219	1	NA	479	109
DDX20	ENSG00000064703.11	1	111755538	111768016	1	0.836986057302895	479	109
BTBD1	ENSG00000064726.9	15	83016422	83067334	0.848894610980733	0.0451522147478765	479	109
FAR2	ENSG00000064763.10	12	29149103	29335616	1	0.9873888890046	479	109
BCAS1	ENSG00000064787.13	20	53936777	54070594	1	0.940406245605774	479	109
CHI3L2	ENSG00000064886.13	1	111200771	111243440	0.933531659865403	0.568088963415603	479	109
SBNO2	ENSG00000064932.15	19	1107636	1174283	0.0314415868647265	0.00238042700553234	479	109
PMS1	ENSG00000064933.17	2	189784085	189877629	0.762624995399081	0.00843109168396239	479	109
HMG20B	ENSG00000064961.18	19	3572777	3579088	1	0.561893993610998	479	109
CALCRL	ENSG00000064989.12	2	187343129	187448460	1	0.929409560497711	479	109
TAF11	ENSG00000064995.16	6	34877778	34888089	0.869506256096728	0.167762040208592	479	109
ANKS1A	ENSG00000064999.13	6	34889265	35091413	0.886405869102852	0.000292565653882267	479	109
AP3D1	ENSG00000065000.15	19	2100988	2164465	0.336099156226654	0.106754082952322	479	109
ZNF76	ENSG00000065029.14	6	35258982	35295985	0.932603365617429	0.168180460726975	479	109
SLC9A3R2	ENSG00000065054.13	16	2025356	2039026	0.924057400897813	0.00129587933086358	479	109
NTHL1	ENSG00000065057.7	16	2039815	2047464	1	0.435786498187614	479	109
UHRF1BP1	ENSG00000065060.16	6	34792015	34883138	0.680595638791839	0.120528670096537	479	109
GNAI3	ENSG00000065135.10	1	109548611	109618321	1	0.175775575011473	479	109
IPO5	ENSG00000065150.18	13	97953658	98024297	1	0.957502714832604	479	109
OAT	ENSG00000065154.11	10	124397303	124418976	0.881687599582536	0.0291366960282578	479	109
WDR3	ENSG00000065183.15	1	117929720	117965096	1	0.319545783277591	479	109
PKN2	ENSG00000065243.19	1	88684222	88836255	1	0.388949166155135	479	109
WDR18	ENSG00000065268.10	19	984271	998438	0.32156204383413	0.0171736718211434	479	109
TRAM2	ENSG00000065308.4	6	52497402	52576915	0.905104688522495	0.18950957082542	479	109
NTN1	ENSG00000065320.8	17	9021542	9244000	1	0.659762565412666	479	109
MCM10	ENSG00000065328.16	10	13161554	13211104	0.103001964364791	1.8007825954378e-05	479	109
DGKA	ENSG00000065357.19	12	55927614	55954027	1	0.818096807083802	479	109
ERBB3	ENSG00000065361.14	12	56079857	56103505	1	0.67345124716659	479	109
ANKRD44	ENSG00000065413.18	2	196967017	197311173	0.884191105318215	0.37863423191559	479	109
KARS	ENSG00000065427.14	16	75627474	75647679	1	0.582709118523354	479	109
ADAT1	ENSG00000065457.10	16	75596981	75623300	0.941103698021309	0.825652421381391	479	109
PDIA5	ENSG00000065485.19	3	123067062	123162104	1	0.468551274794837	479	109
TBC1D22B	ENSG00000065491.8	6	37257772	37332970	1	0.0922761426400013	479	109
NDUFB4	ENSG00000065518.7	3	120596309	120602500	1	0.422316443837529	479	109
SPEN	ENSG00000065526.10	1	15847864	15940460	1	0.374633201464411	479	109
MYLK	ENSG00000065534.18	3	123610049	123884331	0.947550945672688	0.0734697849787232	479	109
ZC3H15	ENSG00000065548.17	2	186486156	186509363	1	0.340423370459167	479	109
MAP2K4	ENSG00000065559.14	17	12020824	12143830	0.973089823382974	0.184050543231834	479	109
TMEM206	ENSG00000065600.12	1	212363931	212414901	0.889079103824031	0.00354155740076977	479	109
SLK	ENSG00000065613.13	10	103967201	104029233	1	0.332232140942283	479	109
CYB5R4	ENSG00000065615.13	6	83859643	83967424	0.919506321742339	0.000848276118452838	479	109
COL17A1	ENSG00000065618.18	10	104031286	104086002	1	0.513288456796682	479	109
GSTO2	ENSG00000065621.14	10	104268873	104304945	0.858005644143145	0.035318780045465	479	109
SEC61A2	ENSG00000065665.20	10	12129637	12169721	0.918829743183083	0.432539301313397	479	109
PRKCQ	ENSG00000065675.14	10	6427143	6580301	0.0239558749532332	0.00166964837085457	479	109
TLE2	ENSG00000065717.14	19	2997638	3047635	0.000746906158301532	2.89351049951921e-05	479	109
ASB1	ENSG00000065802.11	2	238426742	238452250	0.929987885146106	0.0436715484318984	479	109
FAM107B	ENSG00000065809.13	10	14518557	14774897	0.774732895879391	7.9999815194506e-05	479	109
ME1	ENSG00000065833.8	6	83210389	83431071	0.908483593664978	0.270910326271202	479	109
TBC1D1	ENSG00000065882.15	4	37891087	38139175	0.00140219299471581	0.000123579589602232	479	109
CDK13	ENSG00000065883.14	7	39950037	40097134	1	0.806664064219933	479	109
MTHFD2	ENSG00000065911.11	2	74198562	74216241	1	0.830951075755378	479	109
FOXJ2	ENSG00000065970.8	12	8032703	8055503	1	0.441387128261922	479	109
YBX1	ENSG00000065978.18	1	42682427	42702349	1	0.177374325608135	479	109
PDE4A	ENSG00000065989.15	19	10416773	10469631	0.942486583674657	0.62266195132988	479	109
PPP2R5A	ENSG00000066027.11	1	212285537	212361863	1	0.764217464899463	479	109
ELAVL1	ENSG00000066044.14	19	7958579	8005659	0.000180126366279713	1.03169757300071e-05	479	109
TIE1	ENSG00000066056.13	1	43300993	43323108	0.955938126064137	0.165938665636824	479	109
DIP2B	ENSG00000066084.12	12	50505107	50748667	0.629679003765277	0.000786900812713077	479	109
SMARCD1	ENSG00000066117.14	12	50084972	50100712	1	0.859303091184199	479	109
KDM4A	ENSG00000066135.12	1	43650158	43705515	1	0.918373325659143	479	109
NFYC	ENSG00000066136.20	1	40692067	40771603	0.932648833994631	0.363880504370262	479	109
ZMYND12	ENSG00000066185.12	1	42430329	42456116	0.64866379931818	0.000175489312364558	479	109
SLC9A3	ENSG00000066230.10	5	474883	524332	0.625632362753738	0.00804912120944444	479	109
NGEF	ENSG00000066248.14	2	232878709	233013272	0.669506471612617	0.41509681954448	479	109
CD84	ENSG00000066294.14	1	160541095	160579516	1	0.488376225804309	479	109
ELOVL1	ENSG00000066322.14	1	43363397	43368074	1	0.563090554519425	479	109
SPI1	ENSG00000066336.11	11	47354860	47378576	1	0.274949801640561	479	109
ZNRD1	ENSG00000066379.14	6	30061641	30064909	0.670907132530937	0.0966762329885998	479	109
MPPED2	ENSG00000066382.16	11	30384493	30586872	0.485440571821234	0.00118110819375053	479	109
CLDN18	ENSG00000066405.12	3	137998735	138033655	1	0.883993948245974	479	109
ZBTB11	ENSG00000066422.4	3	101648889	101672213	1	NA	479	109
ATXN3	ENSG00000066427.21	14	92038652	92106621	0.741720373602397	0.000345018154641409	479	109
GOLGA5	ENSG00000066455.12	14	92794231	92839963	0.825801044391921	0.00112640550209538	479	109
FGFR2	ENSG00000066468.22	10	121478334	121598458	1	0.150864660054516	479	109
LRRC40	ENSG00000066557.5	1	70144805	70205620	1	0.435073745725092	479	109
ISOC1	ENSG00000066583.11	5	129094751	129114028	1	0.388250959993844	479	109
EML1	ENSG00000066629.16	14	99737693	99942060	1	0.789997883782026	479	109
TRMT11	ENSG00000066651.18	6	125986430	126039276	1	0.340670722060752	479	109
THUMPD1	ENSG00000066654.13	16	20702816	20742084	1	0.886322129985116	479	109
MSANTD3	ENSG00000066697.14	9	100427156	100451711	0.908895907841417	0.0353674158697091	479	109
KIF26A	ENSG00000066735.14	14	104138723	104180894	1	0.319545783281286	479	109
ATG2B	ENSG00000066739.11	14	96279202	96363451	1	0.83446309070018	479	109
ARFGEF1	ENSG00000066777.8	8	67173511	67343677	1	0.814189584036828	479	109
ZFAT	ENSG00000066827.15	8	134477788	134713049	0.10039099748008	6.33608534258386e-07	479	109
MTFR1	ENSG00000066855.15	8	65644734	65771261	0.670278232539637	0.139740630191012	479	109
STAG3	ENSG00000066923.17	7	100177563	100220546	0.612478774779063	0.00245493547264026	479	109
FECH	ENSG00000066926.10	18	57548283	57586772	0.685542500647856	0.00116352809852443	479	109
MYO9A	ENSG00000066933.15	15	71822456	72118577	1	0.850664132822442	479	109
PFKP	ENSG00000067057.16	10	3066333	3137712	0.00169722318660927	3.86550967265329e-06	479	109
IDI1	ENSG00000067064.10	10	1039908	1049170	0.672973143991108	3.11053670212119e-06	479	109
SP100	ENSG00000067066.16	2	230415942	230544090	0.948194291476305	0.0599932109360559	479	109
KLF6	ENSG00000067082.14	10	3775996	3785281	1	0.324981583166286	479	109
PLPP1	ENSG00000067113.16	5	55425863	55535050	1	0.420275164732114	479	109
NEO1	ENSG00000067141.16	15	73051710	73305206	1	0.315741937194406	479	109
TRAM1	ENSG00000067167.7	8	70573442	70608387	1	0.0465132574954316	479	109
TNFRSF1A	ENSG00000067182.7	12	6328757	6342114	0.00320225903068327	2.53230436811717e-05	479	109
CACNB1	ENSG00000067191.15	17	39173563	39197703	1	0.406621411033702	479	109
EVI5	ENSG00000067208.14	1	92508696	92792404	1	0.0757716963763083	479	109
STOML1	ENSG00000067221.13	15	73978923	73994622	0.943860566272409	0.752813642890366	479	109
PKM	ENSG00000067225.17	15	72199029	72231822	1	0.110840572087797	479	109
DHX29	ENSG00000067248.9	5	55256245	55307722	1	0.694222628940136	479	109
DNTTIP2	ENSG00000067334.13	1	93866283	93879918	1	0.773171323844211	479	109
METTL22	ENSG00000067365.14	16	8621683	8649654	0.722268078426262	0.339579901313499	479	109
TP53BP1	ENSG00000067369.13	15	43403061	43510728	0.966185625124595	0.679174234424318	479	109
RRP15	ENSG00000067533.5	1	218285287	218337983	0.932246381108201	0.406820707751009	479	109
RHOA	ENSG00000067560.10	3	49359145	49412202	0.371715891531624	0.00225609615147783	479	109
DHX8	ENSG00000067596.10	17	43483865	43544463	0.932092884248541	0.156242695256068	479	109
PRKCZ	ENSG00000067606.16	1	2050470	2175313	1	0.995404182980768	479	109
IARS2	ENSG00000067704.9	1	220094102	220148041	0.982406848935627	0.29784524732334	479	109
SYT1	ENSG00000067715.13	12	78863993	79452008	0.322255601861084	0.000791485978000638	479	109
NAV3	ENSG00000067798.14	12	77324641	78213008	0.0814775577079541	0.00140910710639043	479	109
ROGDI	ENSG00000067836.12	16	4796968	4802950	0.385659613905973	0.000684355718792527	479	109
ROCK1	ENSG00000067900.7	18	20946906	21111851	1	0.279563528063899	479	109
CBFB	ENSG00000067955.13	16	67029116	67101058	1	0.453850953503619	479	109
HYAL2	ENSG00000068001.13	3	50317790	50322906	1	0.192244785640387	479	109
HDAC4	ENSG00000068024.16	2	239048168	239401011	0.0949336056481705	0.0102063536581856	479	109
RASSF1	ENSG00000068028.17	3	50329782	50340936	1	0.158253761403108	479	109
FGFR3	ENSG00000068078.17	4	1793307	1808872	0.796488643103017	0.212024647166667	479	109
IFI35	ENSG00000068079.7	17	43006725	43014456	0.901781114040996	0.275807744503039	479	109
HEATR6	ENSG00000068097.14	17	60043194	60078931	0.833317748808724	0.0445520311365095	479	109
COASY	ENSG00000068120.14	17	42561467	42566275	0.776831870295432	0.0630074193495763	479	109
PLEKHH3	ENSG00000068137.14	17	42667914	42676994	1	0.827839055607867	479	109
MEF2A	ENSG00000068305.17	15	99565417	99715696	0.00797449897826385	0.000774363028569119	479	109
INPP5A	ENSG00000068383.18	10	132537820	132783178	1	0.243137955813026	479	109
PRR11	ENSG00000068489.12	17	59155499	59204705	1	0.127207507806596	479	109
REEP1	ENSG00000068615.17	2	86213993	86338083	1	0.550387171417023	479	109
ATP11A	ENSG00000068650.18	13	112690329	112887168	0.43467230144471	0.332950438520674	479	109
POLR1A	ENSG00000068654.15	2	86020216	86106155	0.705614050919665	0.0331437910011698	479	109
LAPTM4A	ENSG00000068697.6	2	20032650	20052028	0.985207626076984	0.848198217941017	479	109
TTC7A	ENSG00000068724.15	2	46916157	47076137	0.00607270859279073	0.000759605767201099	479	109
IP6K2	ENSG00000068745.14	3	48688003	48740353	0.967488060602265	0.554066768531021	479	109
SRBD1	ENSG00000068784.12	2	45388680	45612165	0.961357825287413	0.953028801738309	479	109
KIF2A	ENSG00000068796.16	5	62306162	62386383	0.84559221428155	0.0329936184010745	479	109
RASGRP2	ENSG00000068831.18	11	64726911	64745456	1	0.522106196738274	479	109
PSME4	ENSG00000068878.14	2	53864067	53970837	1	0.090820393695853	479	109
IFT80	ENSG00000068885.14	3	160256986	160399273	1	0.101617153559347	479	109
SIRT2	ENSG00000068903.19	19	38878555	38899862	1	0.734595039869829	479	109
ERLEC1	ENSG00000068912.13	2	53787044	53818819	1	0.28993664229397	479	109
PPP2R5B	ENSG00000068971.13	11	64917553	64934470	1	0.730390067609354	479	109
PYGM	ENSG00000068976.13	11	64746389	64760297	1	0.781147620652778	479	109
PITX1	ENSG00000069011.15	5	135027735	135034520	0.967162066112779	0.56154875494129	479	109
MAST4	ENSG00000069020.18	5	66596361	67169595	0.0286761937326244	0.00242432774427478	479	109
ADGRF5	ENSG00000069122.18	6	46852512	46954943	1	0.224636317441504	479	109
NUP133	ENSG00000069248.11	1	229440260	229508341	1	0.272088469831783	479	109
NUCKS1	ENSG00000069275.12	1	205712819	205750276	0.94561498976178	0.194960806228467	479	109
VPS35	ENSG00000069329.16	16	46656132	46689194	1	0.402843983911402	479	109
DNAJA2	ENSG00000069345.11	16	46955362	46973788	1	0.801609972654423	479	109
BCL3	ENSG00000069399.14	19	44747836	44760044	1	0.562628065319807	479	109
KCNAB2	ENSG00000069424.14	1	5991466	6101193	0.0441085515640356	5.24729832708689e-05	479	109
ABCC9	ENSG00000069431.11	12	21797401	21942529	1	0.221856184638481	479	109
GAL	ENSG00000069482.6	11	68683779	68691175	1	0.712791534647663	479	109
CLEC2D	ENSG00000069493.14	12	9664969	9699555	0.651101986076696	0.128017280157774	479	109
RORA	ENSG00000069667.15	15	60488284	61229319	0.000463899081696638	3.0072261148323e-06	479	109
DRD4	ENSG00000069696.6	11	637293	640706	0.808020430213511	0.139547503967246	479	109
TGFBR3	ENSG00000069702.10	1	91680343	91906335	1	0.242303919258897	479	109
KIAA1107	ENSG00000069712.12	1	92166985	92184723	1	0.139939011240867	479	109
ATP1B3	ENSG00000069849.10	3	141876124	141926514	1	0.830830310771526	479	109
NEDD4	ENSG00000069869.15	15	55826922	55993746	0.90430936168445	0.302865184499947	479	109
PIGB	ENSG00000069943.9	15	55319162	55354978	0.343430596514687	0.00019169611248849	479	109
MAPK6	ENSG00000069956.11	15	51952106	52067372	1	0.37487861161251	479	109
GNB5	ENSG00000069966.18	15	52115105	52191369	0.69798097664873	0.112179922152996	479	109
RAB27A	ENSG00000069974.15	15	55202966	55314160	0.430093469987089	0.00213348332313656	479	109
HDHD5	ENSG00000069998.12	22	17137511	17165268	0.00491808074110965	7.62642489802054e-06	479	109
UFD1L	ENSG00000070010.18	22	19450106	19479215	0.0479575477803232	4.75148777781633e-10	479	109
LRP6	ENSG00000070018.8	12	12116025	12267012	1	0.492071816805445	479	109
GUCY2C	ENSG00000070019.4	12	14612632	14696585	1	0.0773687055488615	479	109
PHRF1	ENSG00000070047.11	11	576486	612222	0.988277856248766	0.00751066342826592	479	109
IKBKAP	ENSG00000070061.14	9	108867517	108934116	0.0613710432094612	0.000640429806386187	479	109
NUCB2	ENSG00000070081.15	11	17208153	17349974	0.96730072862448	0.130201632358577	479	109
PFN2	ENSG00000070087.13	3	149964904	150050728	0.974304304917739	0.00810015201078587	479	109
PTPN3	ENSG00000070159.13	9	109375466	109498313	1	0.946221124340836	479	109
SPTB	ENSG00000070182.19	14	64752211	64879883	1	0.319545783277591	479	109
DAPP1	ENSG00000070190.12	4	99816833	99870154	1	0.32391228385328	479	109
FGF10	ENSG00000070193.4	5	44303544	44389706	0.981181067480376	0.399737245303324	479	109
SLC44A1	ENSG00000070214.15	9	105244622	105439171	1	0.889297693404038	479	109
TMEM260	ENSG00000070269.13	14	56488354	56650606	1	0.756310902347149	479	109
SMG6	ENSG00000070366.13	17	2065073	2303703	0.000258673914464547	5.12350716083735e-05	479	109
EXOC5	ENSG00000070367.15	14	57200507	57268908	0.992271698344302	0.825509404467932	479	109
CLTCL1	ENSG00000070371.15	22	19179473	19291716	0.713985322768019	0.0627758760698349	479	109
FGF22	ENSG00000070388.11	19	639895	644371	0.00753442144029092	0.000457358897767845	479	109
FSTL3	ENSG00000070404.9	19	676365	683399	0.798609740545821	0.764280436568218	479	109
DGCR2	ENSG00000070413.19	22	19036282	19122454	0.0835664499404268	0.000104873826572159	479	109
RNF126	ENSG00000070423.17	19	647526	663277	0.336514448626663	0.188335641937111	479	109
MNT	ENSG00000070444.14	17	2384060	2401118	0.924929676544576	0.299367115291888	479	109
ZXDC	ENSG00000070476.14	3	126437601	126475919	0.150240645436566	0.000514646163072765	479	109
JMJD6	ENSG00000070495.14	17	76712832	76726799	1	0.169362200329157	479	109
POLB	ENSG00000070501.11	8	42338454	42371808	1	0.998871021670392	479	109
ST6GALNAC1	ENSG00000070526.14	17	76624761	76643838	1	0.0136670795366696	479	109
WIPI1	ENSG00000070540.12	17	68425930	68457513	0.908364460431644	0.000828469255435312	479	109
FRMPD1	ENSG00000070601.9	9	37651000	37746904	0.985094086064874	0.183757242230653	479	109
GBA2	ENSG00000070610.14	9	35737005	35749228	0.379462113325392	0.0193998271902704	479	109
NDST1	ENSG00000070614.14	5	150485818	150558211	1	0.256008245704266	479	109
ASNS	ENSG00000070669.16	7	97852118	97872542	0.941985851140381	0.658167869167531	479	109
AP3M2	ENSG00000070718.11	8	42152946	42171673	0.374423140991832	0.000883437228951817	479	109
ST6GALNAC2	ENSG00000070731.10	17	76572637	76586956	0.381710732446377	1.03447447652064e-06	479	109
PABPC1	ENSG00000070756.15	8	100685816	100722809	0.975086948473242	0.906893008354601	479	109
TESK2	ENSG00000070759.16	1	45343976	45491166	1	0.365509886970622	479	109
CFAP20	ENSG00000070761.7	16	58113588	58129450	1	0.54271912970848	479	109
CSNK2A2	ENSG00000070770.8	16	58157907	58197920	0.908481175256309	0.225970549433514	479	109
PTPN21	ENSG00000070778.12	14	88465778	88554733	0.971457075385628	0.0182611215291905	479	109
EIF2B3	ENSG00000070785.16	1	44850522	44986722	1	0.946174609897799	479	109
CAMK2A	ENSG00000070808.15	5	150219491	150290291	1	0.174475364662193	479	109
TCOF1	ENSG00000070814.17	5	150357639	150400308	1	0.624841571418216	479	109
CDC42	ENSG00000070831.15	1	22052627	22092946	0.722553022378618	0.000649999621229343	479	109
OSBPL3	ENSG00000070882.12	7	24796539	24981634	0.843079047228142	0.375447939552183	479	109
RAD18	ENSG00000070950.9	3	8775402	8963773	0.850837938871132	0.0433787327714283	479	109
ATP2B1	ENSG00000070961.15	12	89588049	89708831	1	0.227703115477453	479	109
NCK2	ENSG00000071051.13	2	105744897	105894274	1	0.975764631443876	479	109
MAP4K4	ENSG00000071054.16	2	101696850	101894689	1	0.75127210804107	479	109
MGAT4A	ENSG00000071073.12	2	98619106	98731126	1	0.601578940991625	479	109
RPL31	ENSG00000071082.10	2	101002245	101024032	1	0.799109565624979	479	109
WDR1	ENSG00000071127.16	4	10074339	10116949	1	0.340952572080876	479	109
SNX13	ENSG00000071189.21	7	17790761	17940501	0.847583779075884	0.00157083375255057	479	109
ARHGAP10	ENSG00000071205.11	4	147732063	148072780	1	0.49930544573195	479	109
RPS6KA2	ENSG00000071242.11	6	166409364	166906451	0.66991695653884	0.579744446482215	479	109
ING3	ENSG00000071243.15	7	120950749	120977216	0.852013490547293	0.0158307795014703	479	109
VASH1	ENSG00000071246.10	14	76762189	76783015	0.900315701083381	0.338559312727068	479	109
LMCD1	ENSG00000071282.11	3	8501707	8574673	0.922783209985583	0.372187923911635	479	109
WBSCR22	ENSG00000071462.11	7	73683568	73705149	1	0.41662388792713	479	109
SEL1L	ENSG00000071537.13	14	81471549	81533861	0.988433939089819	0.225620269097661	479	109
TRIP13	ENSG00000071539.13	5	892825	919357	1	0.12623501498002	479	109
TCF3	ENSG00000071564.14	19	1609290	1652605	0.54763912906089	0.502676243550727	479	109
TRIB2	ENSG00000071575.11	2	12716889	12742734	0.745466765183437	0.0175009081096571	479	109
DAZAP1	ENSG00000071626.16	19	1407569	1435687	0.0987630955626623	0.042097709451645	479	109
MBD3	ENSG00000071655.17	19	1573596	1592801	0.00011856778671634	3.2025141474045e-08	479	109
HLTF	ENSG00000071794.15	3	149030127	149086554	0.985153797545423	0.822181824741536	479	109
CPSF1	ENSG00000071894.16	8	144393243	144409349	0.802506709195107	0.503473451833797	479	109
CYBRD1	ENSG00000071967.11	2	171522247	171558133	0.867566847999362	0.414941465114031	479	109
CDH19	ENSG00000071991.8	18	66501083	66604138	1	0.871920058907201	479	109
PDCD2	ENSG00000071994.10	6	170575295	170584692	1	0.908316712115089	479	109
RDH11	ENSG00000072042.12	14	67676801	67695814	1	0.688104814904004	479	109
PRKACA	ENSG00000072062.13	19	14091688	14118084	0.00246448059995979	1.67408691922096e-05	479	109
ADGRL1	ENSG00000072071.16	19	14147743	14206187	0.895649046954562	0.382037387153466	479	109
ACTN1	ENSG00000072110.13	14	68874143	68979440	1	0.938831118675288	479	109
ZFYVE26	ENSG00000072121.15	14	67746520	67816589	1	0.294488094599017	479	109
EPN2	ENSG00000072134.15	17	19215615	19336715	0.967596450057899	0.848767011152714	479	109
PTPN18	ENSG00000072135.12	2	130356007	130375409	1	0.597777359598032	479	109
LIMS2	ENSG00000072163.19	2	127638381	127681786	0.937871711003762	0.380142769863571	479	109
ASIC4	ENSG00000072182.12	2	219514330	219538772	0.658613933716763	0.000700138171865999	479	109
SPEG	ENSG00000072195.14	2	219434846	219498287	0.935953967984493	0.747522587000608	479	109
LNX1	ENSG00000072201.13	4	53459301	53701405	1	0.753502284955546	479	109
ALDH3A2	ENSG00000072210.18	17	19648136	19677598	1	0.748529958554417	479	109
TFRC	ENSG00000072274.12	3	196027183	196082189	1	0.746521595666275	479	109
SREBF1	ENSG00000072310.16	17	17811454	17837002	1	0.378787420389672	479	109
AFF4	ENSG00000072364.12	5	132875379	132963634	0.933319528669694	0.557819124365068	479	109
UBE2D1	ENSG00000072401.14	10	58334975	58370753	1	0.513802539125481	479	109
MPP5	ENSG00000072415.8	14	67241109	67335819	1	0.314523778683824	479	109
RHOBTB1	ENSG00000072422.16	10	60869438	61001440	1	0.343145532058786	479	109
MARK2	ENSG00000072518.20	11	63838928	63911019	1	0.714983139151905	479	109
HMMR	ENSG00000072571.19	5	163460203	163491945	1	0.435913329837927	479	109
CHFR	ENSG00000072609.17	12	132832357	132909186	0.968502848618434	0.659930886977791	479	109
TRHDE	ENSG00000072657.8	12	72087266	72670757	0.983596809799668	0.831301146458581	479	109
P4HA2	ENSG00000072682.18	5	132191838	132295315	1	0.763618784349992	479	109
FCGR2B	ENSG00000072694.20	1	161663147	161678654	0.995153326915089	0.96077998740725	479	109
NFATC3	ENSG00000072736.18	16	68084751	68221284	0.859687189963702	0.00228545094775137	479	109
TRNT1	ENSG00000072756.16	3	3126916	3149233	0.095098173897125	0.00228485729702868	479	109
ACADVL	ENSG00000072778.19	17	7217716	7225273	0.979708659443761	0.275546710828194	479	109
STK10	ENSG00000072786.12	5	172042073	172188386	1	0.312607969974189	479	109
FBXW11	ENSG00000072803.17	5	171861549	172006873	1	0.534789867767275	479	109
ACAP1	ENSG00000072818.11	17	7336529	7351478	0.911508074012899	0.393069985907015	479	109
CRMP1	ENSG00000072832.14	4	5748084	5893058	0.685716075664132	0.0120159059610477	479	109
EVC	ENSG00000072840.12	4	5711197	5814305	0.397105687033895	0.310847319126244	479	109
DERL2	ENSG00000072849.10	17	5471251	5486811	1	0.687133053216838	479	109
SIDT1	ENSG00000072858.10	3	113532296	113629578	1	0.574127497687599	479	109
NDE1	ENSG00000072864.14	16	15643267	15726353	0.488079790541201	2.7714890015543e-05	479	109
MRVI1	ENSG00000072952.18	11	10573091	10693988	1	0.0435470240784469	479	109
TMEM38A	ENSG00000072954.6	19	16661127	16690029	0.246796727973418	0.000143960679401115	479	109
AP1M1	ENSG00000072958.8	19	16197578	16245907	0.690876219272512	0.000420454115341312	479	109
PVR	ENSG00000073008.14	19	44643798	44663583	0.369001432303509	2.91414367480756e-07	479	109
XRCC1	ENSG00000073050.11	19	43543040	43580473	0.760916503725863	0.0116059125060551	479	109
SCARB1	ENSG00000073060.15	12	124776856	124882668	0.893190918598087	0.207437807464416	479	109
MCM2	ENSG00000073111.13	3	127598252	127622436	0.733917503356198	8.50477545649872e-05	479	109
PANX2	ENSG00000073150.13	22	50170731	50180294	1	0.593178289774608	479	109
SELENOO	ENSG00000073169.13	22	50200979	50217616	0.506936337681038	0.000316924983214616	479	109
TP63	ENSG00000073282.12	3	189631427	189897279	1	0.0697231887893057	479	109
ALPK1	ENSG00000073331.17	4	112285509	112442606	0.955086215184573	0.667889510599309	479	109
LLGL2	ENSG00000073350.13	17	75525080	75575208	0.956079049250708	0.57907600088038	479	109
PDE8A	ENSG00000073417.14	15	84980440	85139145	0.940736491254628	0.20480229143372	479	109
NLE1	ENSG00000073536.17	17	35128753	35142315	1	0.0659597643321506	479	109
SDHA	ENSG00000073578.16	5	218241	256700	0.931297359659673	0.636354670258737	479	109
SMARCE1	ENSG00000073584.18	17	40624962	40648299	0.992827783380571	0.829585347032793	479	109
GSDMB	ENSG00000073605.18	17	39904595	39918650	0.963377604170771	0.798857164739187	479	109
KDM5A	ENSG00000073614.12	12	280129	389272	0.977350968130018	0.0537463673546294	479	109
ADAM11	ENSG00000073670.13	17	44759031	44781846	0.77658247840201	0.35417157776057	479	109
PPP2R3A	ENSG00000073711.10	3	135965673	136147891	1	0.9666981984605	479	109
FERMT2	ENSG00000073712.14	14	52857268	52952435	1	0.199618818358619	479	109
DHRS9	ENSG00000073737.16	2	169064789	169096167	1	0.341323207102476	479	109
PTGS2	ENSG00000073756.11	1	186671791	186680427	0.984674096448283	0.71098376880109	479	109
IGF2BP2	ENSG00000073792.15	3	185643739	185825056	1	0.859054182237885	479	109
MAP3K13	ENSG00000073803.13	3	185282941	185489097	0.998701135280806	0.962070130417227	479	109
ST6GAL1	ENSG00000073849.14	3	186930485	187078553	0.00435877632604987	0.00053963143947304	479	109
TBX21	ENSG00000073861.2	17	47733244	47746119	1	0.750501955636656	479	109
FRY	ENSG00000073910.19	13	32031300	32299122	1	0.332804935672769	479	109
PICALM	ENSG00000073921.17	11	85957684	86069882	0.941952339334274	0.35013492447582	479	109
NSF	ENSG00000073969.18	17	46590669	46757464	0.451237736760556	1.51238538311514e-05	479	109
GLI2	ENSG00000074047.21	2	120735623	120992653	0.00493925519586637	0.000235892708379124	479	109
CLASP1	ENSG00000074054.17	2	121337776	121649587	1	0.449572962945244	479	109
MRPS34	ENSG00000074071.14	16	1771890	1773155	0.802688874501895	8.93631957697455e-06	479	109
NOTCH3	ENSG00000074181.8	19	15159038	15200981	1	0.658213163992229	479	109
CLNS1A	ENSG00000074201.8	11	77514936	77637805	1	0.287372285841859	479	109
PPP2R2C	ENSG00000074211.13	4	6320578	6563600	0.0470802940378368	0.000204905560441865	479	109
TEAD2	ENSG00000074219.13	19	49340861	49362457	0.522701501902004	0.0248309720291061	479	109
EED	ENSG00000074266.19	11	86244544	86278813	1	0.0197316671032218	479	109
SNCB	ENSG00000074317.10	5	176620084	176630556	1	0.251650171889671	479	109
TSG101	ENSG00000074319.12	11	18468336	18527232	0.0287922149395851	1.05666552044858e-06	479	109
NCBP3	ENSG00000074356.16	17	3802165	3846251	1	0.365138123260619	479	109
ATP2A3	ENSG00000074370.17	17	3923870	3964464	0.955310297555785	0.549824362360723	479	109
CA12	ENSG00000074410.13	15	63321378	63382161	0.926219084556923	0.0282578898762205	479	109
MGLL	ENSG00000074416.13	3	127689062	127823250	1	0.688580985746204	479	109
NTN4	ENSG00000074527.11	12	95657807	95791152	1	0.319545783277591	479	109
BCS1L	ENSG00000074582.12	2	218658898	218663443	1	0.441579196360112	479	109
NUAK1	ENSG00000074590.13	12	106063340	106140033	1	0.211853473777425	479	109
DPP8	ENSG00000074603.18	15	65442463	65517704	0.972600622439473	0.341311338342915	479	109
SLC24A1	ENSG00000074621.13	15	65611378	65656260	1	0.931886709511831	479	109
ZNF532	ENSG00000074657.13	18	58862600	58986480	0.594628245246756	0.00420341452867486	479	109
SCARF1	ENSG00000074660.15	17	1633858	1645747	0.0865872314781323	0.0381222175243045	479	109
LMAN1	ENSG00000074695.5	18	59327823	59359962	1	0.999261286077342	479	109
HACD3	ENSG00000074696.12	15	65530418	65578352	0.979662353429178	0.535653946455972	479	109
IPCEF1	ENSG00000074706.13	6	154154496	154356792	0.988478200781473	0.844142374383307	479	109
ZZEF1	ENSG00000074755.14	17	4004445	4143020	0.121898548959599	0.0172032464760968	479	109
ENO1	ENSG00000074800.13	1	8861002	8879249	0.980965906813481	0.402779113151346	479	109
MYDGF	ENSG00000074842.7	19	4657545	4670370	0.467784604858788	0.384897232512616	479	109
ANO8	ENSG00000074855.10	19	17323302	17334829	0.970368892655828	0.417077829061554	479	109
TUBE1	ENSG00000074935.13	6	112070970	112087513	1	0.103485264552233	479	109
ARHGEF10L	ENSG00000074964.16	1	17539835	17697869	0.978631086337897	0.689643135749164	479	109
TXK	ENSG00000074966.10	4	48066393	48134256	1	0.598960393631133	479	109
WSCD2	ENSG00000075035.9	12	108129471	108250537	0.934703985979141	0.0279530470394186	479	109
TACR2	ENSG00000075073.14	10	69403903	69416867	0.156708473967825	8.1525413906372e-07	479	109
ACTR6	ENSG00000075089.9	12	100199122	100241865	0.985687948691938	0.00855910232785333	479	109
TIPIN	ENSG00000075131.9	15	66336206	66386746	0.967310580071002	0.88891947412646	479	109
SRI	ENSG00000075142.13	7	88205118	88226993	0.671508599486929	0.233368421616558	479	109
EIF4G3	ENSG00000075151.20	1	20806292	21176888	0.923369794835186	0.00988532663648927	479	109
NUP37	ENSG00000075188.8	12	102073103	102120124	1	0.894523068774374	479	109
SEMA3A	ENSG00000075213.10	7	83955777	84492724	1	0.226558240202495	479	109
GTSE1	ENSG00000075218.18	22	46296741	46330810	1	0.0841428723663013	479	109
SEMA3C	ENSG00000075223.13	7	80742538	80922359	0.868810970485442	0.0622929355927345	479	109
TTC38	ENSG00000075234.16	22	46267961	46294008	0.870434435410124	0.228218082332099	479	109
ACAT1	ENSG00000075239.13	11	108121751	108147776	0.145109725965338	3.03358450829931e-05	479	109
GRAMD4	ENSG00000075240.16	22	46576012	46679790	0.966310058977577	0.333896934613753	479	109
CELSR1	ENSG00000075275.16	22	46360834	46537170	0.361210534994169	0.000134782386335969	479	109
WNT8B	ENSG00000075290.7	10	100463041	100483744	1	0.122355566456135	479	109
ZNF638	ENSG00000075292.18	2	71276561	71435069	0.0966657944649363	0.000449981090962468	479	109
SLC25A40	ENSG00000075303.12	7	87833568	87876215	1	0.0775171706874277	479	109
TIMM21	ENSG00000075336.11	18	74148511	74160530	1	0.995042075706866	479	109
ADD2	ENSG00000075340.22	2	70607618	70768225	0.97819992635379	0.576262049511643	479	109
RASAL2	ENSG00000075391.16	1	178094141	178484147	1	0.405475189752869	479	109
VPS9D1	ENSG00000075399.13	16	89707134	89720984	0.632423659444697	0.059613582284223	479	109
ZNF37A	ENSG00000075407.18	10	38094334	38150293	1	0.106917469089599	479	109
MARK3	ENSG00000075413.17	14	103385392	103503831	0.914475326049315	0.0844748229462473	479	109
SLC25A3	ENSG00000075415.12	12	98593591	98606379	0.81747425779863	0.041354258380906	479	109
FNDC3B	ENSG00000075420.12	3	172039628	172401665	0.945017373605595	0.182079252963544	479	109
FOSL2	ENSG00000075426.11	2	28392448	28417312	1	0.0318505138913729	479	109
FRYL	ENSG00000075539.13	4	48497361	48780322	1	0.0343931022448189	479	109
TMEM131	ENSG00000075568.16	2	97756340	97995891	1	0.18123777950229	479	109
FSCN1	ENSG00000075618.17	7	5592823	5606655	0.0867501872255164	0.0345166402534008	479	109
ACTB	ENSG00000075624.13	7	5527151	5563784	1	0.539163612408827	479	109
MOCOS	ENSG00000075643.5	18	36187519	36272157	1	0.57739940580372	479	109
PLD1	ENSG00000075651.15	3	171600405	171810950	0.512201067653224	0.103542313972445	479	109
WDR62	ENSG00000075702.16	19	36054881	36105106	0.36610527333727	0.022934021810626	479	109
DLG1	ENSG00000075711.20	3	197042560	197299300	0.712940169775148	0.00587617164785918	479	109
RAB7A	ENSG00000075785.12	3	128726122	128814796	1	0.535564302734049	479	109
BCAP29	ENSG00000075790.10	7	107580058	107623317	1	0.448380411765973	479	109
SEC31B	ENSG00000075826.16	10	100486642	100519864	0.639942761780222	0.134931356177441	479	109
SART3	ENSG00000075856.11	12	108522580	108561400	1	0.279099137561038	479	109
ARHGAP15	ENSG00000075884.13	2	143091362	143768352	1	0.0950431802151774	479	109
TUBA3D	ENSG00000075886.10	2	131476093	131482934	1	0.557726913659488	479	109
EXOSC7	ENSG00000075914.12	3	44975241	45012668	1	0.528909831450679	479	109
KIFAP3	ENSG00000075945.12	1	169921326	170085208	0.665601698747292	0.000345651243490155	479	109
MKRN2	ENSG00000075975.15	3	12557014	12583600	0.547332667200624	0.0789923992331489	479	109
MCM6	ENSG00000076003.4	2	135839626	135876426	0.713186104954023	0.00390808991523042	479	109
REXO2	ENSG00000076043.9	11	114439386	114450279	0.00537755555172336	0.000134881384229557	479	109
RBM7	ENSG00000076053.10	11	114400512	114414203	1	0.247045069077301	479	109
RBMS2	ENSG00000076067.12	12	56521929	56595595	0.854659769608153	0.105968434033946	479	109
BAZ2A	ENSG00000076108.11	12	56596197	56636816	1	0.210597002796496	479	109
PTPN23	ENSG00000076201.14	3	47381011	47413441	1	0.160175901894322	479	109
MLH1	ENSG00000076242.14	3	36993332	37050918	0.255221662688572	0.000815424740655816	479	109
UNG	ENSG00000076248.10	12	109097574	109110992	1	0.0508051185330806	479	109
FMO4	ENSG00000076258.9	1	171314208	171342084	0.347565266608704	0.012506294726935	479	109
KLHL20	ENSG00000076321.10	1	173714941	173786702	1	0.606186003178429	479	109
RGS11	ENSG00000076344.15	16	268301	275940	0.839539452378073	0.39273083946705	479	109
SLC46A1	ENSG00000076351.12	17	28394756	28407197	1	0.0934011615780292	479	109
PLXNA2	ENSG00000076356.6	1	208022242	208244320	1	0.109177578324799	479	109
SPAG5	ENSG00000076382.16	17	28577574	28598635	1	0.747128413004495	479	109
ANKRD13A	ENSG00000076513.16	12	109999186	110039763	1	NA	479	109
TPD52	ENSG00000076554.15	8	80034745	80231232	0.11783284403915	0.0010227493817951	479	109
ACACB	ENSG00000076555.15	12	109116595	109268226	1	0.061720406582663	479	109
TRAF4	ENSG00000076604.14	17	28743984	28750958	1	0.845238024409746	479	109
PAG1	ENSG00000076641.4	8	80967810	81112068	1	0.0992874802453253	479	109
GPATCH1	ENSG00000076650.6	19	33080880	33130542	0.363684198052575	0.000137682271141958	479	109
ICAM3	ENSG00000076662.9	19	10338682	10339823	1	0.21716975480752	479	109
NT5C2	ENSG00000076685.18	10	103090611	103193306	0.701850813466582	0.00464386939494882	479	109
MCAM	ENSG00000076706.16	11	119308529	119321521	1	0.947425304286079	479	109
CAMSAP3	ENSG00000076826.9	19	7595902	7618304	0.893768924679342	0.00874560055213239	479	109
RAP1GAP	ENSG00000076864.19	1	21596215	21669363	1	0.743803810575219	479	109
XAB2	ENSG00000076924.11	19	7619525	7629565	0.0718126045276691	0.000504430831510355	479	109
ARHGEF1	ENSG00000076928.17	19	41883161	41930150	1	0.0549812589099435	479	109
STXBP2	ENSG00000076944.15	19	7636991	7647873	1	0.21310523473464	479	109
MAP2K7	ENSG00000076984.17	19	7903843	7914478	0.000933536041452463	2.80251003380415e-05	479	109
NMRK2	ENSG00000077009.13	19	3933103	3942416	1	0.745462492365866	479	109
DGKD	ENSG00000077044.10	2	233354507	233472104	0.648790100331612	0.00025759856673236	479	109
CTTNBP2	ENSG00000077063.10	7	117710702	117874139	0.93596916711572	0.456492302551471	479	109
RARB	ENSG00000077092.18	3	25174332	25597904	0.0294964574729345	0.00440529693218775	479	109
TOP2B	ENSG00000077097.15	3	25597933	25664499	0.969292056735307	0.0201436218856537	479	109
TM9SF3	ENSG00000077147.14	10	96518109	96587452	0.961161619449002	0.819897512070833	479	109
NFKB2	ENSG00000077150.18	10	102394110	102402529	1	0.343390585229076	479	109
UBE2T	ENSG00000077152.9	1	202331657	202341980	1	0.113234090172666	479	109
PPP1R12B	ENSG00000077157.21	1	202348699	202590595	1	0.763990126158623	479	109
DNAJC10	ENSG00000077232.17	2	182716041	182794464	1	0.0799174368738747	479	109
GTF3C1	ENSG00000077235.17	16	27459555	27549913	0.657307937003873	0.00208968866453189	479	109
IL4R	ENSG00000077238.13	16	27314102	27364778	1	0.329765013969144	479	109
USP33	ENSG00000077254.14	1	77695987	77759852	1	0.420743815365815	479	109
SNRPA	ENSG00000077312.8	19	40750637	40765389	1	0.685053992044028	479	109
EXOSC5	ENSG00000077348.8	19	41386374	41397459	0.447354238335165	0.000179684368047952	479	109
DYNC1I2	ENSG00000077380.15	2	171687409	171748420	0.913702160364599	0.000135460266076764	479	109
APBB1IP	ENSG00000077420.15	10	26438203	26567803	0.581789813417927	5.74805228498322e-05	479	109
LRCH4	ENSG00000077454.15	7	100574011	100586153	0.964932898641155	0.472739440271925	479	109
FAM76B	ENSG00000077458.12	11	95768942	95790409	1	0.916359713877977	479	109
SIRT6	ENSG00000077463.14	19	4174109	4182604	0.664657069422789	0.00963952461571238	479	109
POLD3	ENSG00000077514.8	11	74592530	74669117	1	0.418634359296941	479	109
ACTN2	ENSG00000077522.12	1	236686454	236764631	0.00777803551444923	0.000246022437477879	479	109
CAPZB	ENSG00000077549.17	1	19338776	19485539	0.993275868709171	0.712316260162559	479	109
GPR137B	ENSG00000077585.13	1	236142505	236221865	0.717247388066205	0.0270379487281119	479	109
NAALAD2	ENSG00000077616.10	11	90131515	90192894	1	0.782013436160247	479	109
JADE1	ENSG00000077684.15	4	128809623	128875224	1	0.313444065414061	479	109
FGFR1	ENSG00000077782.19	8	38411138	38468834	1	0.363239051828875	479	109
FBLN1	ENSG00000077942.18	22	45502238	45601135	0.0214924121678067	0.000407708860203811	479	109
ITGA8	ENSG00000077943.7	10	15513949	15720125	1	0.117981996038462	479	109
CST7	ENSG00000077984.5	20	24949230	24959928	1	0.915605196712006	479	109
MAP2	ENSG00000078018.19	2	209424058	209734118	1	0.314040124712273	479	109
PIAS2	ENSG00000078043.15	18	46803224	46920148	1	0.82155244900119	479	109
AMPH	ENSG00000078053.16	7	38383704	38631567	0.614086989631876	0.00318646307198015	479	109
MCCC1	ENSG00000078070.12	3	183015218	183116075	0.0319745081614389	1.61792867761455e-05	479	109
FAP	ENSG00000078098.13	2	162173723	162245151	0.974353333055014	0.0832873927494041	479	109
NEBL	ENSG00000078114.18	10	20779973	21174187	1	0.375437324312357	479	109
ACER3	ENSG00000078124.11	11	76860867	77026797	0.913101131467468	0.138529578427865	479	109
UBE2K	ENSG00000078140.13	4	39698044	39782792	1	0.61306774288745	479	109
PIK3C3	ENSG00000078142.12	18	41955206	42087830	0.973626943449636	0.432226477423498	479	109
N4BP2	ENSG00000078177.13	4	40056826	40158252	0.849293806718258	0.372530302439431	479	109
TIGAR	ENSG00000078237.6	12	4307763	4354593	0.862751662092902	0.537034880043853	479	109
TULP3	ENSG00000078246.16	12	2890887	2941140	1	0.224072276500572	479	109
SYNJ2	ENSG00000078269.14	6	157981887	158099176	0.52184704701296	0.0112964840812336	479	109
ADCY2	ENSG00000078295.16	5	7396208	7830081	0.000257895327458091	5.13502588446315e-07	479	109
PPP2R5C	ENSG00000078304.19	14	101761798	101927989	0.043830263181495	0.000180556742829326	479	109
GNB1	ENSG00000078369.17	1	1785285	1891117	0.949674069953168	0.0557819021707938	479	109
HOXA9	ENSG00000078399.17	7	27162435	27175180	1	0.319545783277591	479	109
EDN1	ENSG00000078401.6	6	12290363	12297194	1	0.856986002700517	479	109
MLLT10	ENSG00000078403.16	10	21524675	21743630	1	0.305840644533462	479	109
ZCWPW1	ENSG00000078487.17	7	100400853	100428792	0.743833136204165	0.302526404551182	479	109
ADCYAP1R1	ENSG00000078549.14	7	31052461	31111479	0.880261366084003	0.115156850883098	479	109
NRDC	ENSG00000078618.21	1	51789191	51878937	0.784528475575607	0.161248411601253	479	109
VDAC3	ENSG00000078668.13	8	42391624	42405897	1	0.90543058304181	479	109
PCM1	ENSG00000078674.17	8	17922840	18029944	0.430718309082445	0.00708470055434142	479	109
TNRC6C	ENSG00000078687.17	17	77959240	78108835	0.937250803500727	0.931626538805369	479	109
CBFA2T2	ENSG00000078699.21	20	33490075	33650036	0.907828121074422	0.251288645510353	479	109
BRINP1	ENSG00000078725.12	9	119153458	119369467	0.973946902714537	0.371853701116712	479	109
ITCH	ENSG00000078747.14	20	34363235	34511393	1	0.117218598109827	479	109
PKD2L2	ENSG00000078795.16	5	137887968	137942747	1	0.367761848944463	479	109
TP53INP2	ENSG00000078804.12	20	34704290	34713439	0.996921284274507	0.887567562797005	479	109
SDF4	ENSG00000078808.16	1	1216908	1232031	0.944654768026391	0.549480151898996	479	109
MYH7B	ENSG00000078814.15	20	34975403	35002403	1	0.478958583171406	479	109
TP73	ENSG00000078900.14	1	3652520	3735600	6.98866316627231e-05	7.23111776225139e-08	479	109
TOLLIP	ENSG00000078902.15	11	1274371	1309654	0.942978574929165	0.0206911022446437	479	109
UBE2D4	ENSG00000078967.12	7	43926438	43956136	0.925411909571781	0.379453107042669	479	109
RUNX1T1	ENSG00000079102.16	8	91954967	92103286	1	0.253596402630829	479	109
THOC1	ENSG00000079134.11	18	214630	268050	1	0.0709800210643155	479	109
FKBP7	ENSG00000079150.17	2	178463664	178478600	0.792626385285868	0.0868447048386608	479	109
OSBPL6	ENSG00000079156.16	2	178194481	178402891	0.976308272685969	0.272064264388305	479	109
SLC1A3	ENSG00000079215.13	5	36606355	36688334	1	0.39521839909367	479	109
XRCC5	ENSG00000079246.15	2	216107464	216206303	0.74481793738241	0.0156555067370151	479	109
LXN	ENSG00000079257.7	3	158645822	158672693	0.876795335585925	0.00306120444854897	479	109
SP140	ENSG00000079263.18	2	230203624	230313215	1	0.917773741641838	479	109
MKNK1	ENSG00000079277.19	1	46557408	46604294	0.973654430909608	0.0166878490072805	479	109
TNS1	ENSG00000079308.16	2	217799789	218002995	1	0.128422731356968	479	109
REXO1	ENSG00000079313.13	19	1815246	1848463	0.0719598105003168	0.00506939437730584	479	109
SAR1A	ENSG00000079332.14	10	70147289	70170523	0.861000764895818	0.318956840200989	479	109
CDC14A	ENSG00000079335.18	1	100351734	100520277	0.471432544936435	0.00108408121857613	479	109
RAPGEF3	ENSG00000079337.15	12	47734367	47771040	0.981598821051436	0.392798866474362	479	109
CEACAM1	ENSG00000079385.21	19	42507304	42561234	1	0.220934042199335	479	109
SENP1	ENSG00000079387.13	12	48042898	48105834	1	0.686482254621738	479	109
DUSP13	ENSG00000079393.20	10	75094432	75109221	0.990114363036551	0.643648299403242	479	109
CIC	ENSG00000079432.7	19	42268537	42295797	1	0.471366344383554	479	109
LIPE	ENSG00000079435.9	19	42401507	42427426	0.994775700350431	0.869730486899814	479	109
FDFT1	ENSG00000079459.12	8	11795573	11839309	0.311863132199776	0.00496236851256152	479	109
PAFAH1B3	ENSG00000079462.7	19	42297033	42303546	1	0.455723089070751	479	109
KIF22	ENSG00000079616.12	16	29790719	29805385	1	0.574035787662689	479	109
CARMIL1	ENSG00000079691.17	6	25279078	25620530	0.982203161635175	0.895962031631972	479	109
PGM1	ENSG00000079739.15	1	63593276	63660245	0.986170463545223	0.32096348977714	479	109
DDX1	ENSG00000079785.14	2	15591178	15631111	0.666831990255131	0.0231338606417925	479	109
DNM2	ENSG00000079805.16	19	10718079	10833488	0.821230328695024	0.00225461856315765	479	109
EPB41L2	ENSG00000079819.18	6	130839347	131063322	1	0.772707466723166	479	109
RIMS1	ENSG00000079841.18	6	71886703	72403143	0.000207917804364874	1.11959571339675e-07	479	109
MOXD1	ENSG00000079931.14	6	132296055	132401545	0.99094737151994	0.0768126566290379	479	109
STX7	ENSG00000079950.13	6	132445867	132513198	0.908914004881729	0.659306279381406	479	109
RABL2B	ENSG00000079974.17	22	50767501	50783663	0.981606575970829	0.0287071115075324	479	109
KEAP1	ENSG00000079999.13	19	10486120	10503741	0.962143834431395	0.207433821802361	479	109
DDX43	ENSG00000080007.7	6	73395134	73417569	1	0.944535245918065	479	109
PTPRH	ENSG00000080031.9	19	55181248	55209506	0.00416141850609098	0.000162924388694713	479	109
DCT	ENSG00000080166.15	13	94436808	94479682	0.916406515014584	8.01413399455647e-06	479	109
SLC35C2	ENSG00000080189.14	20	46345980	46364458	1	0.321681655246766	479	109
CRYBG3	ENSG00000080200.9	3	97822040	97941306	1	0.319293138787869	479	109
RFX3	ENSG00000080298.15	9	3218297	3526004	0.93118139653751	0.51506527468211	479	109
RIF1	ENSG00000080345.17	2	151409883	151508004	0.642431573970601	0.383573045022792	479	109
RAB21	ENSG00000080371.5	12	71754874	71800285	1	0.802076860455657	479	109
SLC4A4	ENSG00000080493.15	4	71186757	71572087	1	0.857595323835985	479	109
SMARCA2	ENSG00000080503.22	9	1980290	2193624	0.0104416218629285	0.000295483526012437	479	109
SESN1	ENSG00000080546.13	6	108986437	109094819	1	0.253639480158818	479	109
COL5A3	ENSG00000080573.6	19	9959561	10010471	0.998764094067023	0.982254900887982	479	109
SRCAP	ENSG00000080603.16	16	30699141	30741409	1	0.878533209094545	479	109
PUM3	ENSG00000080608.9	9	2720469	2844241	0.121574972926627	0.0166903111397349	479	109
KCNN2	ENSG00000080709.14	5	114360945	114496500	0.706925653074071	0.0117917182817664	479	109
CNOT4	ENSG00000080802.18	7	135361795	135510127	1	0.498540981282047	479	109
PSEN1	ENSG00000080815.18	14	73136418	73223691	0.675240755452613	0.125991052607072	479	109
CPOX	ENSG00000080819.6	3	98521132	98593723	1	0.778792660861665	479	109
CLDND1	ENSG00000080822.16	3	98500840	98523066	1	0.468272377788179	479	109
MOK	ENSG00000080823.22	14	102224500	102305200	0.884328696564481	0.260835349528152	479	109
HSP90AA1	ENSG00000080824.18	14	102080738	102139502	1	0.968228067407579	479	109
RBL1	ENSG00000080839.11	20	36996349	37095784	0.981430281162184	0.397252917474295	479	109
DLGAP4	ENSG00000080845.17	20	36306336	36528637	1	0.729776197270717	479	109
IGSF9B	ENSG00000080854.14	11	133908564	133956985	0.384678096155931	7.40828096340633e-05	479	109
NDC80	ENSG00000080986.12	18	2571511	2616635	1	0.810799925359793	479	109
AP4E1	ENSG00000081014.10	15	50908672	51005900	0.132136233311567	0.000115502422447281	479	109
RSBN1	ENSG00000081019.13	1	113761832	113812378	1	0.282641737287757	479	109
MAGI3	ENSG00000081026.18	1	113390749	113685923	1	0.703769723935608	479	109
CXCL2	ENSG00000081041.8	4	74097035	74099293	0.891461246586296	0.0806495353250438	479	109
COL4A4	ENSG00000081052.11	2	227002711	227164113	0.761078103879844	0.0268673763398894	479	109
TCF7	ENSG00000081059.19	5	134114711	134148229	0.997430680889758	0.960950141451004	479	109
OSTM1	ENSG00000081087.14	6	108041409	108165854	1	0.557840855112892	479	109
IMPG2	ENSG00000081148.11	3	101222546	101320560	1	0.799049534524248	479	109
PCNP	ENSG00000081154.11	3	101574095	101594437	1	0.366709222675252	479	109
EXD2	ENSG00000081177.18	14	69191511	69244020	0.858770837989302	7.80967395328248e-05	479	109
ARG2	ENSG00000081181.7	14	67619798	67651720	0.0985206703268801	1.07812196424781e-07	479	109
MEF2C	ENSG00000081189.15	5	88717117	88904257	1	0.818635988347583	479	109
PTPRC	ENSG00000081237.18	1	198638671	198757283	1	0.227976077287957	479	109
PKP1	ENSG00000081277.12	1	201283452	201332993	0.718296494539669	0.00017151287114275	479	109
UBA5	ENSG00000081307.12	3	132654446	132678097	1	0.500440443333555	479	109
STK17B	ENSG00000081320.10	2	196133566	196176503	0.766314661850394	0.0407806777465747	479	109
CDC14B	ENSG00000081377.16	9	96491337	96619830	1	0.631265899297831	479	109
ZNF510	ENSG00000081386.12	9	96755865	96778129	1	0.416985832329457	479	109
ZNF506	ENSG00000081665.13	19	19785839	19821751	0.51093017053027	0.000165372225506916	479	109
JMJD4	ENSG00000081692.12	1	227731189	227734816	1	0.505917314879117	479	109
DUSP12	ENSG00000081721.11	1	161749758	161757238	1	0.85750597502654	479	109
AACS	ENSG00000081760.16	12	125065379	125143320	0.340968540955061	1.36521884527679e-05	479	109
KIAA0141	ENSG00000081791.8	5	141923808	141942047	0.6358712766984	0.0300599128793555	479	109
CADPS2	ENSG00000081803.15	7	122318425	122886759	1	0.462009998595393	479	109
PCDHB4	ENSG00000081818.3	5	141121799	141125623	1	1	479	109
PCDHGA2	ENSG00000081853.14	5	141338760	141343302	0.97773668821236	0.0507492090681574	479	109
HSPB11	ENSG00000081870.11	1	53916574	53945929	1	0.317314602174207	479	109
PHLPP1	ENSG00000081913.13	18	62715450	62980433	0.945429467323607	0.736123170681666	479	109
ATP8B1	ENSG00000081923.11	18	57646426	57803101	1	0.0633478845912024	479	109
IL12RB2	ENSG00000081985.10	1	67307364	67396900	0.990465881176688	0.642602168789344	479	109
SMARCD3	ENSG00000082014.16	7	151238828	151277896	1	0.253689958147246	479	109
WDR70	ENSG00000082068.8	5	37379212	37753435	0.944740659238412	0.00552669315030326	479	109
FYB	ENSG00000082074.15	5	39105236	39274528	0.98460906275813	0.406117166899154	479	109
MPP4	ENSG00000082126.17	2	201644870	201698694	1	0.871532985931699	479	109
STRADB	ENSG00000082146.12	2	201388002	201480846	1	0.795556472555257	479	109
BZW1	ENSG00000082153.17	2	200810594	200827338	1	0.659693251055456	479	109
PGR	ENSG00000082175.14	11	101029624	101130524	0.803636612260368	0.000237435447367521	479	109
C1QTNF3	ENSG00000082196.20	5	34019448	34043832	0.98174344879064	0.454121174805191	479	109
ME2	ENSG00000082212.12	18	50878734	50954257	0.68105445027021	0.00101908059057879	479	109
C5orf22	ENSG00000082213.17	5	31532266	31555058	0.828273469440235	0.0141524411898469	479	109
CCNT2	ENSG00000082258.12	2	134918235	134959342	0.985145278349099	0.92953581116189	479	109
FAM135A	ENSG00000082269.16	6	70413063	70561174	1	0.548406978606814	479	109
EPB41L3	ENSG00000082397.17	18	5392381	5630700	0.0360610678532113	0.00121767148781438	479	109
COBLL1	ENSG00000082438.15	2	164653624	164843679	0.985898214650095	0.812806546443821	479	109
KCNK2	ENSG00000082482.13	1	215005775	215237093	1	0.114439026720024	479	109
SERTAD4	ENSG00000082497.11	1	210232973	210246631	1	0.319545783277591	479	109
TRAF5	ENSG00000082512.14	1	211326615	211374946	1	0.877093086265031	479	109
MRPL22	ENSG00000082515.17	5	154941070	154969411	1	0.799746690708576	479	109
GEMIN5	ENSG00000082516.8	5	154887416	154938209	0.661094258445115	0.00388648602208265	479	109
NFE2L1	ENSG00000082641.15	17	48048329	48061487	1	0.783924858030522	479	109
SEMA5B	ENSG00000082684.14	3	122909193	123028605	1	0.604685874418544	479	109
GSK3B	ENSG00000082701.14	3	119821323	120094417	0.968218717756026	0.761596219428864	479	109
ITGB5	ENSG00000082781.11	3	124761948	124901418	1	0.914392897934458	479	109
ERC1	ENSG00000082805.19	12	990609	1495933	0.00471004992081234	0.000258014269744606	479	109
XPO1	ENSG00000082898.16	2	61477849	61538626	1	0.243727329195776	479	109
RNF13	ENSG00000082996.19	3	149812708	149962139	1	0.112216940969515	479	109
PALB2	ENSG00000083093.9	16	23603160	23641310	1	0.651790332093866	479	109
DOPEY1	ENSG00000083097.14	6	83067666	83171350	0.653086139090674	0.0949975880758977	479	109
LYRM2	ENSG00000083099.10	6	89568144	89638753	0.914626593301841	0.242709271099271	479	109
BCKDHB	ENSG00000083123.14	6	80106647	80346270	1	0.627783662330057	479	109
KAT6A	ENSG00000083168.9	8	41929479	42051990	1	0.973767942683641	479	109
ZCCHC6	ENSG00000083223.17	9	86287733	86354454	1	0.322252999458169	479	109
ULK2	ENSG00000083290.19	17	19770830	19867936	0.827857669894215	0.191195355551015	479	109
TNPO1	ENSG00000083312.17	5	72816566	72916733	0.965907160418894	0.0592696279312534	479	109
PLOD1	ENSG00000083444.16	1	11934205	11975538	1	0.644959991296236	479	109
P2RX5	ENSG00000083454.21	17	3672199	3696404	0.133216075455691	0.0354145903233469	479	109
ITGAE	ENSG00000083457.11	17	3714628	3801243	0.95630386829516	0.195749896074435	479	109
DIS3	ENSG00000083520.14	13	72752169	72782058	1	0.502757756997966	479	109
PIBF1	ENSG00000083535.15	13	72782097	73016461	1	0.496514099319912	479	109
TDRD3	ENSG00000083544.13	13	60396457	60573878	0.993672731913625	0.973128427944456	479	109
NUFIP1	ENSG00000083635.7	13	44939249	44989483	1	0.443923186073747	479	109
PDS5B	ENSG00000083642.18	13	32586427	32778019	1	0.106660577746806	479	109
OXCT1	ENSG00000083720.12	5	41730065	41870519	0.912298433131352	0.592993325429084	479	109
CYLD	ENSG00000083799.17	16	50742050	50801935	0.940527337400031	5.96629452584682e-05	479	109
SLC27A5	ENSG00000083807.9	19	58479512	58512065	1	0.432267146887945	479	109
ZNF324	ENSG00000083812.11	19	58467045	58474016	1	0.4435633686577	479	109
ZNF671	ENSG00000083814.13	19	57719751	57727624	1	0.412145019633254	479	109
ZNF416	ENSG00000083817.8	19	57571566	57578098	1	0.901511134068831	479	109
ZNF586	ENSG00000083828.15	19	57769655	57819740	0.924043971967162	0.557186533801455	479	109
ZNF446	ENSG00000083838.15	19	58475764	58481230	0.668305969390072	0.00593866600357323	479	109
ZNF264	ENSG00000083844.10	19	57191500	57222846	0.977527382569422	0.209437668059502	479	109
RPS5	ENSG00000083845.8	19	58386400	58394806	0.51266004743213	0.0561613874176532	479	109
FAT1	ENSG00000083857.13	4	186587783	186726722	0.175512592719024	0.06624800644128	479	109
YTHDC1	ENSG00000083896.12	4	68310387	68350089	0.924006297225013	0.0071683100330631	479	109
CHMP2B	ENSG00000083937.8	3	87227271	87255548	0.320962762575145	0.000548834498444806	479	109
SMAP2	ENSG00000084070.11	1	40344850	40423326	1	0.470916803305224	479	109
PPIE	ENSG00000084072.16	1	39692182	39763914	0.168285465139759	0.00497779408431075	479	109
ZMPSTE24	ENSG00000084073.8	1	40258107	40294184	0.979279660933956	0.333834948513271	479	109
STARD7	ENSG00000084090.13	2	96184859	96208415	1	0.800011796799386	479	109
NOA1	ENSG00000084092.6	4	56963370	56978639	0.927975049125715	0.722405119717421	479	109
REST	ENSG00000084093.16	4	56907876	56935844	0.961159977541076	0.0799594750203895	479	109
HAL	ENSG00000084110.10	12	95972662	95996365	1	0.0649549024729516	479	109
SSH1	ENSG00000084112.14	12	108778272	108857590	1	0.538821923665235	479	109
GSTP1	ENSG00000084207.15	11	67583595	67586660	0.972017766652467	0.00950363840863985	479	109
APLP2	ENSG00000084234.16	11	130069837	130144811	0.779432527376672	0.00148869737995416	479	109
FAM234B	ENSG00000084444.13	12	13044284	13142521	0.00188989976330394	5.71061401985599e-07	479	109
WBP11	ENSG00000084463.7	12	14784579	14803540	0.716549205667811	0.00208622614976724	479	109
EIF3I	ENSG00000084623.11	1	32222019	32231604	0.811764274971714	0.00026816853717986	479	109
NKAIN1	ENSG00000084628.9	1	31179745	31239554	0.976030347177358	0.699181729285181	479	109
COL16A1	ENSG00000084636.17	1	31652247	31704319	0.822650705558441	0.0309633708611726	479	109
TXLNA	ENSG00000084652.15	1	32179686	32198285	1	0.915390154663061	479	109
APOB	ENSG00000084674.14	2	21001429	21044073	0.564765580961667	0.00271650299710923	479	109
NCOA1	ENSG00000084676.15	2	24491914	24770702	0.81120255443772	0.0750957067001481	479	109
AGBL5	ENSG00000084693.15	2	27042364	27070471	1	0.322651227684012	479	109
EFR3B	ENSG00000084710.13	2	25042130	25159137	1	0.209958769192872	479	109
KIF3C	ENSG00000084731.14	2	25926596	25982749	0.989052394196106	0.852958928302731	479	109
RAB10	ENSG00000084733.10	2	26034110	26137454	1	0.260731760673308	479	109
GCKR	ENSG00000084734.8	2	27496842	27523684	0.998265393173259	0.719306684102592	479	109
HADHA	ENSG00000084754.10	2	26190635	26244726	1	0.673459561772866	479	109
MAPRE3	ENSG00000084764.10	2	26970612	27027196	0.858403388907337	0.0594847428058739	479	109
CAD	ENSG00000084774.13	2	27217390	27243943	0.962991987287277	0.199409780150711	479	109
CD59	ENSG00000085063.14	11	33702668	33736445	0.748333406486485	0.0247969046078739	479	109
CD82	ENSG00000085117.11	11	44564427	44620363	0.842567582217061	0.28566218923094	479	109
AK6	ENSG00000085231.13	5	69350984	69355953	1	0.668670862434214	479	109
FCN1	ENSG00000085265.10	9	134905890	134917963	0.869924788236553	0.834995740193651	479	109
MYNN	ENSG00000085274.15	3	169772831	169789716	1	0.274844096208321	479	109
MECOM	ENSG00000085276.17	3	169083499	169663618	0.929620451610436	0.211539666548093	479	109
SCAMP1	ENSG00000085365.17	5	78360583	78479071	1	0.186992434968634	479	109
PREP	ENSG00000085377.13	6	105277565	105403084	0.865993980907117	0.120623107554565	479	109
HACE1	ENSG00000085382.11	6	104728093	104859919	0.767134737399763	0.00196688755783379	479	109
SEH1L	ENSG00000085415.15	18	12947133	12987536	0.912483160034807	0.197049693393426	479	109
WDR47	ENSG00000085433.15	1	108970214	109042113	1	0.351450292646632	479	109
WDFY1	ENSG00000085449.14	2	223855716	223945387	1	0.681938364735522	479	109
OVGP1	ENSG00000085465.12	1	111414314	111427777	0.96412950344672	0.445397582148361	479	109
SLC25A24	ENSG00000085491.15	1	108134036	108199925	0.886625069550015	0.312018253448371	479	109
MAP3K4	ENSG00000085511.19	6	161022194	161117385	1	0.819601636750214	479	109
PILRA	ENSG00000085514.15	7	100373445	100400099	0.772329234548442	0.190227493569468	479	109
ABCB1	ENSG00000085563.14	7	87503633	87713323	1	0.638755189576089	479	109
ZNF213	ENSG00000085644.13	16	3129777	3142805	0.274828704068223	0.000235391857119497	479	109
AKR1B1	ENSG00000085662.13	7	134442350	134459252	1	0.983638167083326	479	109
CPNE3	ENSG00000085719.12	8	86514427	86561498	0.731742674097917	0.00537213851500325	479	109
RRN3	ENSG00000085721.12	16	15060022	15094317	0.175473028210483	0.000101378990775297	479	109
CTTN	ENSG00000085733.15	11	70398489	70436584	0.833659172594693	0.0137466353903933	479	109
WNT11	ENSG00000085741.12	11	76186325	76210736	1	0.296410715010534	479	109
MTIF2	ENSG00000085760.14	2	55236595	55269347	1	0.411644143553718	479	109
DDHD2	ENSG00000085788.13	8	38225218	38262833	0.904479403376212	0.406564633488003	479	109
TTC39A	ENSG00000085831.15	1	51287258	51345116	1	0.975988077596495	479	109
EPS15	ENSG00000085832.16	1	51354263	51519328	0.262111109013109	1.46026291769401e-05	479	109
ORC1	ENSG00000085840.12	1	52372829	52404459	1	0.131534197829549	479	109
MGST2	ENSG00000085871.8	4	139665768	139740745	0.872913730214764	0.127059466476927	479	109
CHERP	ENSG00000085872.14	19	16517889	16542530	0.858876600225407	0.0220031756214366	479	109
ATG16L1	ENSG00000085978.21	2	233210051	233295674	0.996955868679615	0.760773794541726	479	109
USP40	ENSG00000085982.13	2	233475520	233566782	0.932084845524509	0.802424744575034	479	109
POMGNT1	ENSG00000085998.13	1	46188682	46198443	1	0.631475943365405	479	109
RAD54L	ENSG00000085999.11	1	46247688	46274717	1	0.641757841908082	479	109
MAST2	ENSG00000086015.20	1	45786987	46036124	0.597329365223672	0.00756314914112634	479	109
DNAJA1	ENSG00000086061.15	9	33025211	33039907	1	0.296871207345299	479	109
B4GALT1	ENSG00000086062.12	9	33104082	33167356	0.512713603242658	0.0424965329235498	479	109
CHMP5	ENSG00000086065.13	9	33264879	33282069	1	0.654028148526095	479	109
NFX1	ENSG00000086102.18	9	33290511	33371157	1	0.889245719494522	479	109
DIMT1	ENSG00000086189.9	5	62387254	62403939	0.997940319250322	0.850025312707313	479	109
IPO11	ENSG00000086200.16	5	62403972	62628582	1	0.696972987586258	479	109
EIF2AK1	ENSG00000086232.12	7	6022244	6059230	0.334340502452951	0.000758383269245786	479	109
EPDR1	ENSG00000086289.11	7	37920561	37951941	0.490043315297134	0.00188898637769696	479	109
SNX10	ENSG00000086300.15	7	26291895	26374329	0.0581884217265139	0.00109815327680389	479	109
SEPHS1	ENSG00000086475.14	10	13317424	13348298	0.662454213733213	0.0987976697715667	479	109
MRPL28	ENSG00000086504.15	16	367384	370527	1	0.752094532079693	479	109
ITPKC	ENSG00000086544.2	19	40717103	40740855	0.985970587515178	0.103715631810019	479	109
CEACAM6	ENSG00000086548.8	19	41750977	41772208	1	0.701463909304442	479	109
FAT2	ENSG00000086570.12	5	151504093	151568944	1	0.128386213649959	479	109
RBM22	ENSG00000086589.11	5	150690794	150701107	1	0.0999189641090173	479	109
TMED2	ENSG00000086598.10	12	123585562	123598577	0.97617459273755	0.615982314820131	479	109
ERO1B	ENSG00000086619.13	1	236215555	236281985	0.479728661985429	0.0355227002526411	479	109
ZFAND6	ENSG00000086666.18	15	80059568	80138393	0.975017285535413	0.000358475233046582	479	109
LAT2	ENSG00000086730.16	7	74199652	74229834	1	0.188523663523688	479	109
ZW10	ENSG00000086827.8	11	113733187	113773811	0.94293656568638	0.000265510125675358	479	109
ALG9	ENSG00000086848.14	11	111782195	111871581	1	0.954919387215811	479	109
MYBPC2	ENSG00000086967.9	19	50432903	50466321	0.66622542434305	0.00082173517644263	479	109
NOX4	ENSG00000086991.12	11	89324356	89498187	1	0.580371389026035	479	109
ACOX3	ENSG00000087008.15	4	8366282	8440723	0.0181029266349347	0.0001379591546894	479	109
MTMR2	ENSG00000087053.18	11	95832882	95925315	0.900077886744315	0.405820475128537	479	109
PPP1R15A	ENSG00000087074.7	19	48872392	48876057	1	0.575237026028343	479	109
HSD17B14	ENSG00000087076.8	19	48813017	48836678	0.80031336948189	0.100837260621323	479	109
TRIP6	ENSG00000087077.13	7	100867138	100873454	0.996443331796517	0.976625008714502	479	109
ACHE	ENSG00000087085.13	7	100889994	100896974	0.705068709987223	0.0241686503296365	479	109
FTL	ENSG00000087086.14	19	48965301	48966878	0.981766370838511	0.913314844438534	479	109
SRRT	ENSG00000087087.18	7	100875126	100888664	0.827552533806604	0.187881408577482	479	109
BAX	ENSG00000087088.19	19	48954877	48961798	1	0.144401667748549	479	109
NLK	ENSG00000087095.12	17	28041737	28196381	1	0.0689799759453683	479	109
PIGS	ENSG00000087111.20	17	28553383	28571872	1	0.0151112213978787	479	109
ADAMTS2	ENSG00000087116.14	5	179110851	179345430	1	0.938336124917046	479	109
ATXN7L3	ENSG00000087152.15	17	44191805	44200113	1	0.565922276048789	479	109
PGS1	ENSG00000087157.18	17	78378640	78425114	0.978340255997891	0.776159368915859	479	109
PSMC5	ENSG00000087191.12	17	63827672	63832026	0.951840387171926	0.786442333284347	479	109
UIMC1	ENSG00000087206.16	5	176905005	177022602	1	0.329305243082014	479	109
CETP	ENSG00000087237.10	16	56961850	56983845	1	0.19445128642309	479	109
MMP2	ENSG00000087245.12	16	55389700	55506691	1	0.61952693321425	479	109
MT3	ENSG00000087250.8	16	56589074	56591088	1	0.806279176592615	479	109
LPCAT2	ENSG00000087253.12	16	55508998	55586670	1	0.664380269548019	479	109
GNAO1	ENSG00000087258.14	16	56191347	56357457	0.923974448560122	0.0589553903288123	479	109
OGFOD1	ENSG00000087263.16	16	56451490	56479100	0.200833323657072	6.14804336332974e-06	479	109
SH3BP2	ENSG00000087266.15	4	2793023	2841098	0.996526475591927	0.778076528263901	479	109
NOP14	ENSG00000087269.15	4	2938143	2963385	0.117346986356026	0.0175707234326873	479	109
ADD1	ENSG00000087274.16	4	2843857	2930076	1	0.86813699168281	479	109
L2HGDH	ENSG00000087299.11	14	50237563	50312325	0.526596996832031	0.012327923292802	479	109
TXNDC16	ENSG00000087301.8	14	52430590	52552522	0.920144148628411	0.405293151319299	479	109
C14orf166	ENSG00000087302.8	14	51989475	52010691	1	0.638512284517904	479	109
NID2	ENSG00000087303.17	14	52010876	52069228	1	0.689169531608718	479	109
GMCL1	ENSG00000087338.4	2	69829642	69881396	0.813705545101384	0.0676500841952073	479	109
SF3B2	ENSG00000087365.15	11	66050729	66069308	0.400434870932432	0.000120597880908234	479	109
KLHL42	ENSG00000087448.9	12	27780020	27803040	1	0.562271869064727	479	109
GNAS	ENSG00000087460.24	20	58840845	58911192	1	0.754936171770159	479	109
DNM1L	ENSG00000087470.17	12	32679200	32745650	0.904569694695427	0.10090259311452	479	109
PTHLH	ENSG00000087494.15	12	27958084	27972705	1	0.94935026842482	479	109
PHACTR3	ENSG00000087495.16	20	59577509	59847711	0.124134593170205	0.00469048404053426	479	109
ERGIC2	ENSG00000087502.17	12	29337352	29381189	0.929367759356325	0.184740450304971	479	109
TFAP2C	ENSG00000087510.6	20	56629302	56639283	0.750584731854186	0.697554173585441	479	109
AURKA	ENSG00000087586.17	20	56369389	56392337	0.644672951185734	0.193691527350634	479	109
CASS4	ENSG00000087589.16	20	56412112	56460387	0.231199859348868	0.000191598824475568	479	109
AAMDC	ENSG00000087884.14	11	77821109	77918432	0.909376732904744	0.58926173923662	479	109
RFX2	ENSG00000087903.12	19	5993164	6199572	1	0.733312270712929	479	109
METTL2A	ENSG00000087995.15	17	62423867	62450822	1	0.728927589066685	479	109
SULT2B1	ENSG00000088002.11	19	48552075	48599425	0.497092408576096	0.000172552524861035	479	109
ALG6	ENSG00000088035.15	1	63367590	63438562	0.79816436454819	0.0437737415906221	479	109
CNOT3	ENSG00000088038.17	19	54137728	54154455	0.14204335526205	0.0548538000937225	479	109
GP6	ENSG00000088053.11	19	55013705	55038264	0.00060272040914626	2.01412731034563e-05	479	109
PTPN4	ENSG00000088179.8	2	119759631	119983818	1	0.461180992465027	479	109
DDX18	ENSG00000088205.12	2	117814650	117832379	0.60289813205361	0.00391571868372871	479	109
KHSRP	ENSG00000088247.17	19	6413348	6424794	1	0.296137726524563	479	109
GNA11	ENSG00000088256.8	19	3094410	3124004	0.0812803997317988	0.0167977033923088	479	109
ASAP3	ENSG00000088280.18	1	23428563	23484568	0.104432503716424	3.09582162132973e-05	479	109
EDEM2	ENSG00000088298.12	20	35115357	35147364	0.787066748619411	0.0942374311580681	479	109
DNMT3B	ENSG00000088305.18	20	32762385	32809356	1	0.0721767319519554	479	109
REM1	ENSG00000088320.3	20	31475293	31484905	1	0.412973558080291	479	109
TPX2	ENSG00000088325.15	20	31739271	31801805	0.923172893181174	0.0200409720238004	479	109
PDRG1	ENSG00000088356.5	20	31944964	31952092	1	0.505665275077894	479	109
EPB41L1	ENSG00000088367.21	20	36091504	36232799	1	0.927457722938222	479	109
DOCK9	ENSG00000088387.18	13	98793429	99086625	1	0.907223839328787	479	109
ANKRD10	ENSG00000088448.14	13	110878540	110915069	0.963067392804116	0.680199412203293	479	109
TGDS	ENSG00000088451.10	13	94574051	94596257	1	0.686182441025597	479	109
DOCK3	ENSG00000088538.12	3	50675241	51384198	0.937705615267343	0.578613142167333	479	109
C3orf18	ENSG00000088543.14	3	50558025	50570930	0.816589397859835	0.000297691212431637	479	109
COQ9	ENSG00000088682.13	16	57447529	57461275	0.0427975832848199	0.000864135028947594	479	109
TMEM40	ENSG00000088726.15	3	12733525	12769457	0.0428754069291604	0.00195021772464935	479	109
KIF9	ENSG00000088727.12	3	47228026	47283451	1	0.158118830858465	479	109
ARHGAP28	ENSG00000088756.12	18	6729718	6915716	0.856756428476529	0.838880298199045	479	109
CRLS1	ENSG00000088766.11	20	6006090	6040053	0.00574374269814245	0.000132110626530641	479	109
PPP1R13B	ENSG00000088808.16	14	103733752	103847590	1	0.165360055006651	479	109
ATRN	ENSG00000088812.17	20	3471040	3651122	0.0126020132783125	5.52787300504899e-05	479	109
SMOX	ENSG00000088826.17	20	4120980	4187747	1	NA	479	109
SIGLEC1	ENSG00000088827.12	20	3686970	3707128	1	0.406685875350698	479	109
FKBP1A	ENSG00000088832.16	20	1368978	1393172	0.500237552304217	0.000329944492860253	479	109
NSFL1C	ENSG00000088833.17	20	1442162	1467692	0.897593399416651	0.327935589704029	479	109
SLC4A11	ENSG00000088836.12	20	3227417	3239190	0.941067686813141	0.00197037659446485	479	109
C20orf194	ENSG00000088854.12	20	3249305	3407625	0.910019922446212	0.527080197447586	479	109
ZNF343	ENSG00000088876.11	20	2481817	2524702	0.606502335716334	0.000797130597841687	479	109
EBF4	ENSG00000088881.20	20	2692878	2760108	1	0.16656648605118	479	109
CPXM1	ENSG00000088882.7	20	2794069	2800637	0.0405292852657621	0.00353902216644132	479	109
MAVS	ENSG00000088888.17	20	3846799	3876123	0.627281983565697	0.00870210647454758	479	109
LZTS3	ENSG00000088899.14	20	3162617	3173592	0.496470160715841	0.000264770119088373	479	109
XRN2	ENSG00000088930.7	20	21326279	21389827	1	0.291994263551267	479	109
KIZ	ENSG00000088970.15	20	21125983	21246622	0.886550776755986	0.0239218116752874	479	109
DYNLL1	ENSG00000088986.10	12	120469850	120498493	1	0.930347390497481	479	109
TESC	ENSG00000088992.17	12	117038923	117099479	0.963435564177827	0.741756714231376	479	109
SNX5	ENSG00000089006.16	20	17941597	17968912	0.891438606548692	0.035130959038207	479	109
RPL6	ENSG00000089009.15	12	112405199	112411442	1	0.831768641286393	479	109
MAPKAPK5	ENSG00000089022.13	12	111843103	111902238	0.924386641139447	0.000217385485591845	479	109
P2RX7	ENSG00000089041.16	12	121132819	121188032	0.915296472299613	0.449897079591092	479	109
ESF1	ENSG00000089048.14	20	13714322	13784886	1	0.327617779972557	479	109
RBBP9	ENSG00000089050.15	20	18486540	18497243	0.959283117924004	0.00787645187637271	479	109
ANAPC5	ENSG00000089053.12	12	121308357	121399896	0.652242425470169	3.70327927303683e-06	479	109
SLC23A2	ENSG00000089057.14	20	4852356	5010293	0.514898095784958	0.00278227854829185	479	109
SLC8B1	ENSG00000089060.11	12	113298759	113359493	1	0.283848711619732	479	109
TMEM230	ENSG00000089063.14	20	5068232	5113103	0.44243534994276	0.0471313142530138	479	109
DZANK1	ENSG00000089091.16	20	18383367	18467126	0.776666530471977	0.0320684931915471	479	109
KDM2B	ENSG00000089094.18	12	121429097	121580791	0.917221023068766	0.103607113542838	479	109
CFAP61	ENSG00000089101.17	20	20056618	20360702	0.538455150261856	0.00287271443655014	479	109
TASP1	ENSG00000089123.15	20	13389392	13638940	0.899953385571479	0.0876833114325991	479	109
OAS1	ENSG00000089127.12	12	112906777	112933222	0.884364029237037	0.00438126601868171	479	109
GCN1	ENSG00000089154.10	12	120127203	120194710	0.70356108023068	0.0903683948459294	479	109
RPLP0	ENSG00000089157.15	12	120196686	120201235	1	0.961876412079735	479	109
PXN	ENSG00000089159.16	12	120210520	120265771	1	0.839502713884172	479	109
SIRT4	ENSG00000089163.4	12	120302316	120313237	0.995161467558327	0.538433277665267	479	109
KIF16B	ENSG00000089177.18	20	16272104	16573434	0.659535486826221	0.0215530160632832	479	109
TRMT6	ENSG00000089195.14	20	5937235	5950558	1	0.0905458341834735	479	109
CHGB	ENSG00000089199.9	20	5911430	5925361	1	0.49542314325501	479	109
PEBP1	ENSG00000089220.4	12	118136027	118145584	1	0.76582612417943	479	109
BRAP	ENSG00000089234.15	12	111642146	111685986	1	0.243903361901849	479	109
ERP29	ENSG00000089248.6	12	112013316	112023451	0.86062322741139	0.0324677080705741	479	109
NOS1	ENSG00000089250.18	12	117208142	117452170	0.554493398812494	0.00669917782546006	479	109
FUS	ENSG00000089280.18	16	31180110	31194871	1	0.700562060012708	479	109
FXYD5	ENSG00000089327.14	19	35154730	35169883	0.766646583373589	0.0305282445211501	479	109
ZNF302	ENSG00000089335.20	19	34677639	34686397	0.874327630791606	0.12356956421739	479	109
GRAMD1A	ENSG00000089351.14	19	34994784	35026471	0.344144323116373	1.8845451636569e-05	479	109
FXYD3	ENSG00000089356.18	19	35115879	35124324	0.896003332119267	0.0165075294374513	479	109
CDIP1	ENSG00000089486.16	16	4510675	4538828	0.507484846165509	0.00939552542454069	479	109
CMTM1	ENSG00000089505.17	16	66566393	66579137	1	0.723836069267395	479	109
GANAB	ENSG00000089597.16	11	62624826	62646726	0.880491231939456	0.0717090255392202	479	109
GMIP	ENSG00000089639.10	19	19629476	19643667	1	0.916160623479589	479	109
BIRC5	ENSG00000089685.14	17	78214186	78225636	0.224318826619457	0.0435122920586121	479	109
LAG3	ENSG00000089692.8	12	6772519	6778453	1	0.236847608905407	479	109
MLF2	ENSG00000089693.10	12	6747996	6767475	0.913573664892746	0.00525141886846308	479	109
DDX24	ENSG00000089737.16	14	94048931	94081245	0.476420980631913	0.0122792416120025	479	109
ZBTB25	ENSG00000089775.11	14	64449106	64505213	1	0.0500528393830008	479	109
NECAP1	ENSG00000089818.17	12	8076939	8097859	0.791579320729516	0.0858520517240671	479	109
ANKRD24	ENSG00000089847.12	19	4183354	4224814	0.437644740597215	0.0124314058411498	479	109
DHX32	ENSG00000089876.11	10	125836554	125896436	0.887063967590083	0.0381235746637849	479	109
RCOR1	ENSG00000089902.9	14	102592661	102730576	1	0.762673335972138	479	109
GPATCH2L	ENSG00000089916.17	14	76151916	76254342	0.99037337596724	0.933619487232858	479	109
LTBP4	ENSG00000090006.17	19	40592883	40629818	1	0.241708946794439	479	109
BLVRB	ENSG00000090013.9	19	40447789	40465840	0.988100175671328	0.846602949263953	479	109
SLC9A1	ENSG00000090020.10	1	27098815	27166981	1	0.623956056921693	479	109
SPTLC1	ENSG00000090054.13	9	92031999	92115384	0.959783052210698	0.791421721708386	479	109
PAPOLA	ENSG00000090060.17	14	96502373	96567111	0.552293263478139	0.000621101637213487	479	109
CCNK	ENSG00000090061.17	14	99481169	99535044	1	0.282590472643977	479	109
PCBP4	ENSG00000090097.21	3	51957505	51968410	1	0.733931008199891	479	109
RGS1	ENSG00000090104.11	1	192575727	192580031	1	0.94646623871136	479	109
YPEL3	ENSG00000090238.11	16	30092314	30096244	0.967059529297716	0.920985456273042	479	109
MRPS33	ENSG00000090263.15	7	141002610	141015228	0.796063319589696	0.147334264320041	479	109
NDUFB2	ENSG00000090266.12	7	140696821	140706646	0.0746628138808552	1.95596902655496e-06	479	109
NUDC	ENSG00000090273.13	1	26902282	26946862	0.914755338441217	0.132466774999642	479	109
MAEA	ENSG00000090316.15	4	1289851	1340137	0.994385998677708	0.978562137836937	479	109
ICAM1	ENSG00000090339.8	19	10270835	10285800	1	0.859542864535954	479	109
STRN4	ENSG00000090372.14	19	46719507	46746994	0.175695023495649	1.90326059260668e-06	479	109
IRAK3	ENSG00000090376.10	12	66188879	66254622	1	0.612910341586418	479	109
LYZ	ENSG00000090382.6	12	69348341	69354234	0.699018233875269	0.170433753295024	479	109
MUL1	ENSG00000090432.6	1	20499448	20508161	0.516606887425192	0.00660057315671935	479	109
TFAP4	ENSG00000090447.11	16	4257186	4273075	1	0.636006262752743	479	109
PDCD7	ENSG00000090470.14	15	65117379	65133836	1	0.708883684070435	479	109
SPG21	ENSG00000090487.10	15	64963021	64990310	0.370961063609182	1.42932761063515e-08	479	109
DNAJB11	ENSG00000090520.11	3	186567403	186585800	0.959692897914071	0.799646578876273	479	109
P3H2	ENSG00000090530.9	3	189956728	190122437	0.772118317769063	0.0596778068343205	479	109
THPO	ENSG00000090534.17	3	184371935	184378144	1	0.376421535957287	479	109
CHRD	ENSG00000090539.15	3	184380073	184389829	1	0.390974018516246	479	109
FLT3LG	ENSG00000090554.12	19	49474207	49486231	1	0.472644305464391	479	109
RAB11FIP3	ENSG00000090565.15	16	425619	523011	1	0.4036540986834	479	109
GNPTG	ENSG00000090581.9	16	1351923	1363204	0.970248964626075	0.119631269846483	479	109
ZNF268	ENSG00000090612.20	12	133181409	133214831	0.702192278227761	0.00457126090348534	479	109
GOLGA3	ENSG00000090615.14	12	132768909	132828858	0.873201309380227	0.0481080904055153	479	109
PABPC4	ENSG00000090621.13	1	39560816	39576790	0.746933339340355	0.046620214434246	479	109
CD209	ENSG00000090659.17	19	7739994	7747564	0.984299336604379	0.65717335128057	479	109
CERS4	ENSG00000090661.11	19	8206736	8262421	0.045845332287307	5.56861692330598e-12	479	109
MCOLN1	ENSG00000090674.15	19	7522626	7534003	0.000501868077282267	2.61360777491175e-07	479	109
USP48	ENSG00000090686.15	1	21678298	21783606	0.724574353944101	0.032038816766638	479	109
PDPR	ENSG00000090857.13	16	70113626	70162537	0.820750979712126	0.468850949256816	479	109
AARS	ENSG00000090861.15	16	70252295	70289543	0.954370417934389	0.00733432930537143	479	109
GLG1	ENSG00000090863.11	16	74447427	74607144	1	0.582379736462283	479	109
TNRC6A	ENSG00000090905.18	16	24610209	24827632	0.197819337986616	0.12829801065882	479	109
PLEKHG2	ENSG00000090924.14	19	39412585	39428415	1	0.319545783277591	479	109
NAT14	ENSG00000090971.4	19	55485004	55487568	0.944765685788257	0.24846427806061	479	109
PITPNM2	ENSG00000090975.12	12	122983480	123150015	1	1	479	109
EXOC1	ENSG00000090989.17	4	55853616	55905034	1	0.915301795826929	479	109
RBM27	ENSG00000091009.7	5	146203600	146289132	1	0.383315654317541	479	109
OSBPL8	ENSG00000091039.16	12	76351797	76559809	1	0.825508760587876	479	109
DTX2	ENSG00000091073.19	7	76461676	76505994	0.897161542478949	0.0164952012744329	479	109
NLRC4	ENSG00000091106.18	2	32224453	32265854	1	0.0840464255958733	479	109
PUS7	ENSG00000091127.13	7	105439661	105522267	0.97704211766413	0.197886455775015	479	109
NRCAM	ENSG00000091129.19	7	108147623	108456717	0.00165015537427179	0.000128206535156644	479	109
LAMB1	ENSG00000091136.13	7	107923803	108003255	0.488309123133569	2.65719684331962e-06	479	109
SLC26A4	ENSG00000091137.11	7	107660635	107717809	0.987476458641216	0.236814411301732	479	109
DLD	ENSG00000091140.13	7	107890970	107931730	0.916231769393381	0.001638857408868	479	109
WDR7	ENSG00000091157.13	18	56651675	57036606	0.997094655966273	0.969140534443619	479	109
TXNL1	ENSG00000091164.12	18	56597208	56651600	1	0.79377953018788	479	109
ABCC6	ENSG00000091262.15	16	16148928	16223522	0.00481487389297462	1.47370305683536e-05	479	109
CMTM6	ENSG00000091317.7	3	32481312	32503408	1	0.319545783277591	479	109
ITGA6	ENSG00000091409.14	2	172427354	172506282	0.714421818255903	0.0165856061977802	479	109
RAPGEF4	ENSG00000091428.17	2	172735274	173052893	0.26700332389471	0.0502426313822468	479	109
MAP3K20	ENSG00000091436.16	2	173075435	173268010	0.77447386560364	0.480769741634552	479	109
FH	ENSG00000091483.6	1	241497603	241519761	1	0.630905390474137	479	109
SEL1L3	ENSG00000091490.10	4	25747427	25863760	1	0.154571370276422	479	109
TF	ENSG00000091513.14	3	133745956	133779006	0.959433666374688	0.838382488591799	479	109
CDV3	ENSG00000091527.15	3	133573730	133590261	0.97789717630727	0.100526858953681	479	109
MYO15A	ENSG00000091536.16	17	18118582	18179802	0.873588703574691	0.0457308016064563	479	109
ALKBH5	ENSG00000091542.8	17	18183078	18209954	0.784708398971472	1.49276375321476e-05	479	109
APOH	ENSG00000091583.10	17	66212033	66256525	1	0.182986419668931	479	109
NLRP1	ENSG00000091592.15	17	5499427	5619424	0.939870403541123	0.336645800083454	479	109
PITPNM3	ENSG00000091622.15	17	6451470	6556494	0.0191084284155003	0.00110456917254609	479	109
SPAG7	ENSG00000091640.7	17	4959226	4967872	0.9869375913948	0.884455071889663	479	109
ORC6	ENSG00000091651.8	16	46689643	46698394	1	0.129578399649391	479	109
ZFHX4	ENSG00000091656.15	8	76681219	76867285	1	0.314433088369229	479	109
CPA1	ENSG00000091704.9	7	130380339	130388114	1	0.118574286467014	479	109
ZC3HC1	ENSG00000091732.15	7	130018286	130051451	0.929548844139784	0.0849208016406231	479	109
ESR1	ENSG00000091831.22	6	151656691	152129619	1	0.456375711244668	479	109
RGS17	ENSG00000091844.7	6	153004459	153131249	0.979187249840715	0.68675205471827	479	109
ANGPT2	ENSG00000091879.13	8	6499651	6563409	0.415082235865661	0.362264130041238	479	109
TMEM101	ENSG00000091947.9	17	44011188	44023946	0.671453194975688	0.0164334815475516	479	109
CD200	ENSG00000091972.18	3	112332841	112362812	1	0.60202718426139	479	109
CCDC80	ENSG00000091986.15	3	112596794	112649530	1	0.117240991323552	479	109
CMA1	ENSG00000092009.10	14	24505353	24507506	0.910949859523175	0.000231046560289324	479	109
PSME1	ENSG00000092010.14	14	24136158	24138964	1	0.705281554826819	479	109
PPP2R3C	ENSG00000092020.10	14	35085467	35122517	0.177425899541241	0.000165265256255345	479	109
HAUS4	ENSG00000092036.18	14	22946228	22957161	0.955969851048011	0.905030875125096	479	109
JPH4	ENSG00000092051.16	14	23568074	23578800	1	0.948570442382801	479	109
MYH7	ENSG00000092054.12	14	23412738	23435718	2.88011159126069e-05	1.86527804872237e-09	479	109
CEBPE	ENSG00000092067.5	14	23117304	23119616	1	0.806270789209007	479	109
SLC7A8	ENSG00000092068.19	14	23125295	23183674	0.0183918478669476	0.00110279578095636	479	109
OSGEP	ENSG00000092094.10	14	20446668	20455105	0.0239644471755188	5.44629808427692e-06	479	109
SLC22A17	ENSG00000092096.16	14	23346306	23352912	0.983229674379534	0.249290488305667	479	109
RNF31	ENSG00000092098.16	14	24147379	24160661	1	0.314871592493876	479	109
SCFD1	ENSG00000092108.20	14	30622112	30735812	0.988769718711249	0.816821682816938	479	109
G2E3	ENSG00000092140.14	14	30559123	30620063	1	0.293023139059376	479	109
HECTD1	ENSG00000092148.12	14	31100112	31207804	1	0.470060849485504	479	109
HNRNPC	ENSG00000092199.17	14	21209136	21269494	1	0.683176627423931	479	109
SUPT16H	ENSG00000092201.9	14	21351472	21384266	1	0.42729440049095	479	109
TOX4	ENSG00000092203.13	14	21476674	21499024	0.984627118897431	0.795160929250362	479	109
GEMIN2	ENSG00000092208.16	14	39114223	39136973	1	0.805646742091651	479	109
TGM1	ENSG00000092295.11	14	24249114	24264432	0.938636659700984	0.282629476757368	479	109
TINF2	ENSG00000092330.15	14	24239643	24242674	0.970527209272874	0.666044460287162	479	109
SEMA6A	ENSG00000092421.16	5	116443616	116574934	1	0.334022224954113	479	109
TRPM7	ENSG00000092439.13	15	50552473	50686815	1	0.69047483124346	479	109
TYRO3	ENSG00000092445.11	15	41557675	41583586	1	0.840047135526123	479	109
WDR76	ENSG00000092470.11	15	43826963	43868419	1	0.190697284045774	479	109
CAPN3	ENSG00000092529.23	15	42359500	42412317	1	0.100609661884325	479	109
SNAP23	ENSG00000092531.9	15	42491244	42545356	0.636949160849662	0.14017318882305	479	109
TBX15	ENSG00000092607.13	1	118883046	118989556	1	0.164821059923319	479	109
PHGDH	ENSG00000092621.11	1	119659798	119744215	1	0.34468343916485	479	109
COL9A3	ENSG00000092758.15	20	62816244	62841114	5.9026319611038e-05	3.94255349206066e-10	479	109
EZR	ENSG00000092820.17	6	158765741	158819412	0.32686678190507	0.000107065432160216	479	109
MYL6	ENSG00000092841.18	12	56158161	56162982	1	0.272276304465242	479	109
AGO1	ENSG00000092847.11	1	35869808	35930528	1	0.17935258131356	479	109
RFFL	ENSG00000092871.16	17	35009744	35089319	0.902959447141559	0.13416255791672	479	109
UNC13D	ENSG00000092929.11	17	75827225	75844717	1	0.222594577394231	479	109
MFSD11	ENSG00000092931.11	17	76736549	76781449	0.684768530069299	0.0132777601713347	479	109
DPYSL2	ENSG00000092964.17	8	26514093	26658178	1	0.0729409943155945	479	109
TGFB2	ENSG00000092969.11	1	218346235	218444619	1	0.820371339794294	479	109
GPATCH2	ENSG00000092978.10	1	217426992	217631082	1	0.384044336333982	479	109
NUP50	ENSG00000093000.18	22	45163841	45188015	0.00863125034366862	0.000888847775764864	479	109
CDC45	ENSG00000093009.9	22	19479459	19520612	1	0.460463797229359	479	109
COMT	ENSG00000093010.13	22	19941607	19969895	0.702654676329627	0.0257401070421126	479	109
CECR1	ENSG00000093072.15	22	17178790	17221989	0.979857256722225	0.847791873329985	479	109
VNN3	ENSG00000093134.14	6	132722787	132734765	0.83957195625731	6.28077604247443e-06	479	109
ECHDC1	ENSG00000093144.18	6	127288710	127343609	1	0.460617422435317	479	109
LRRFIP2	ENSG00000093167.17	3	37052656	37176532	0.380447421675716	3.60478611540612e-05	479	109
SEC22C	ENSG00000093183.13	3	42547969	42601080	0.0456100288356338	0.000100023289585328	479	109
XYLB	ENSG00000093217.9	3	38346760	38421348	1	0.670791726910179	479	109
GABRP	ENSG00000094755.16	5	170763350	170814047	0.96110126412242	0.315402133210536	479	109
KRT31	ENSG00000094796.4	17	41393724	41397592	1	0.243217459293182	479	109
CDC6	ENSG00000094804.9	17	40287633	40304657	1	0.297408353070402	479	109
CDC23	ENSG00000094880.10	5	138187716	138213343	1	0.325820999755793	479	109
AAAS	ENSG00000094914.12	12	53307456	53324864	1	0.556534913946998	479	109
CBX5	ENSG00000094916.15	12	54230940	54280133	1	0.073496104002339	479	109
FMO2	ENSG00000094963.13	1	171185208	171211230	0.919779400653692	0.163919053001636	479	109
SUCO	ENSG00000094975.13	1	172532349	172611833	0.966672121760522	0.78041178950727	479	109
MSH2	ENSG00000095002.13	2	47402969	47562311	0.360391855211189	0.140059224769226	479	109
MAP3K1	ENSG00000095015.5	5	56815574	56896152	1	0.369111754013023	479	109
DHPS	ENSG00000095059.15	19	12675833	12681902	1	0.505361736068525	479	109
HOOK2	ENSG00000095066.11	19	12763003	12872740	1	0.626514390417624	479	109
ARCN1	ENSG00000095139.13	11	118572390	118603033	1	0.113689161167961	479	109
EPB41L4B	ENSG00000095203.14	9	109171975	109320964	0.721963136128059	0.0165793638489717	479	109
TMEM38B	ENSG00000095209.11	9	105694544	105776612	1	0.143960351909698	479	109
PSMD5	ENSG00000095261.13	9	120815496	120842984	0.000848250004703843	3.98418236903637e-07	479	109
PTGS1	ENSG00000095303.14	9	122370530	122395703	0.959524178383304	0.30938814981658	479	109
NUP188	ENSG00000095319.14	9	128947699	129007035	1	0.242288570033896	479	109
CRAT	ENSG00000095321.16	9	129094810	129111189	0.671731305922164	0.283173905022475	479	109
SH2D3C	ENSG00000095370.19	9	127738317	127778741	1	0.331204758535126	479	109
NANS	ENSG00000095380.10	9	98056739	98083075	1	0.942487075843565	479	109
TBC1D2	ENSG00000095383.19	9	98198999	98255721	0.923253621531994	0.687608968938117	479	109
WHRN	ENSG00000095397.13	9	114402080	114505450	0.935994364152773	0.320751613073144	479	109
PDE6C	ENSG00000095464.9	10	93612588	93666010	1	0.103239256358084	479	109
CWF19L1	ENSG00000095485.16	10	100232298	100267680	0.549158843846884	0.00822555454242196	479	109
SEMA4G	ENSG00000095539.15	10	100969905	100985871	0.960254716547884	0.368234935188287	479	109
BTAF1	ENSG00000095564.13	10	91923769	92030325	1	0.223109051084633	479	109
IKZF5	ENSG00000095574.11	10	122990806	123008817	0.822949904870019	0.0801649992322968	479	109
BLNK	ENSG00000095585.16	10	96191702	96271587	0.987332825463233	0.909960648249541	479	109
TLL2	ENSG00000095587.8	10	96364606	96513918	0.968422191057863	0.713238747445165	479	109
SORBS1	ENSG00000095637.21	10	95311771	95561414	1	0.319545783277591	479	109
CRTAC1	ENSG00000095713.13	10	97865000	98030828	1	0.772737237438476	479	109
BAMBI	ENSG00000095739.10	10	28677342	28682939	0.895098585762035	5.04219313843673e-05	479	109
WAC	ENSG00000095787.21	10	28532744	28623112	0.722153427436203	0.00030952379576314	479	109
CREM	ENSG00000095794.19	10	35126791	35212958	1	0.192824224920719	479	109
NUBP2	ENSG00000095906.16	16	1782901	1789191	1	0.669902100313159	479	109
TPSD1	ENSG00000095917.13	16	1256059	1258998	0.669566889920688	0.129676922620687	479	109
SMIM24	ENSG00000095932.6	19	3473986	3480542	1	0.210838809460462	479	109
HIVEP1	ENSG00000095951.16	6	12008857	12164999	0.00125848421660516	1.49306109961949e-05	479	109
TREM2	ENSG00000095970.16	6	41158506	41163186	0.796421350434179	0.0344483079218443	479	109
CRISP3	ENSG00000096006.11	6	49727384	49744437	1	0.228798146588464	479	109
FKBP5	ENSG00000096060.14	6	35573585	35728583	1	0.656503922455535	479	109
SRPK1	ENSG00000096063.15	6	35832966	35921342	1	0.0147152717843563	479	109
BRPF3	ENSG00000096070.19	6	36196744	36232790	1	0.254081321166684	479	109
MRPS18A	ENSG00000096080.11	6	43675202	43687791	1	0.835547950918009	479	109
PGC	ENSG00000096088.16	6	41736711	41754109	1	0.971234523883277	479	109
TMEM14A	ENSG00000096092.5	6	52671109	52686588	1	0.657341676713641	479	109
EFHC1	ENSG00000096093.15	6	52362123	52529886	1	0.59019525183529	479	109
HSP90AB1	ENSG00000096384.19	6	44246166	44253888	1	0.636160949069934	479	109
CDC5L	ENSG00000096401.7	6	44387525	44450426	1	0.679509789841988	479	109
ITPR3	ENSG00000096433.10	6	33620365	33696574	0.954755847695871	0.759621771416455	479	109
ZNF184	ENSG00000096654.15	6	27450743	27473118	1	0.917903181535606	479	109
DSP	ENSG00000096696.13	6	7541575	7586717	0.883038816265297	0.537542386650093	479	109
SIRT1	ENSG00000096717.11	10	67884669	67918390	0.980432876270595	0.508974758556825	479	109
HNRNPH3	ENSG00000096746.17	10	68331174	68343191	1	0.705866277997291	479	109
IFT74	ENSG00000096872.15	9	26956373	27062930	0.856873253018088	0.245968597213586	479	109
JAK2	ENSG00000096968.13	9	4984390	5128183	1	0.0293187532317474	479	109
IL12RB1	ENSG00000096996.15	19	18058995	18098944	0.811726167685501	0.01396518453251	479	109
ABL1	ENSG00000097007.17	9	130713946	130887675	7.86341766785433e-05	2.08660495839391e-06	479	109
ACOT7	ENSG00000097021.19	1	6264269	6393554	0.950918134745605	0.169331875760389	479	109
SH3GLB1	ENSG00000097033.14	1	86704570	86748184	1	0.226394725687421	479	109
CDC7	ENSG00000097046.12	1	91500893	91525764	0.960720858828326	0.145521539588484	479	109
SYDE2	ENSG00000097096.8	1	85156873	85201046	1	0.902743877366298	479	109
PCSK5	ENSG00000099139.13	9	75890644	76362339	0.00199310361376961	9.96271793967071e-05	479	109
SCD	ENSG00000099194.5	10	100347124	100364834	1	0.194584377024617	479	109
TMED1	ENSG00000099203.6	19	10832438	10836318	1	0.208232337041814	479	109
ABLIM1	ENSG00000099204.18	10	114431113	114685003	0.881292744047002	0.00313655822418159	479	109
ERMP1	ENSG00000099219.13	9	5765076	5833117	1	0.322969736960935	479	109
RAB18	ENSG00000099246.16	10	27504174	27542237	0.842819440851152	0.215368949982073	479	109
NRP1	ENSG00000099250.17	10	33177492	33336262	1	0.343390585229076	479	109
PRTFDC1	ENSG00000099256.18	10	24848607	24952604	0.967973235115751	0.0968565761602429	479	109
PALMD	ENSG00000099260.10	1	99645943	99694541	0.989250116127289	0.0567451579362555	479	109
TSPAN15	ENSG00000099282.9	10	69451473	69507669	0.430232761391102	3.28911457085314e-05	479	109
H2AFY2	ENSG00000099284.13	10	70052796	70112269	0.00108351738963868	1.72644843346981e-06	479	109
WASHC2A	ENSG00000099290.15	10	50067888	50133506	0.49699299416157	0.00847977655128931	479	109
MAST3	ENSG00000099308.10	19	18097793	18151692	0.987131212635582	0.818798399817704	479	109
MZF1	ENSG00000099326.8	19	58561932	58572577	0.862787413980685	0.458410491929806	479	109
OCEL1	ENSG00000099330.8	19	17226204	17229219	0.0239858517313939	2.27034274556883e-05	479	109
MYO9B	ENSG00000099331.13	19	17075781	17214537	1	0.440816052447903	479	109
KCNK6	ENSG00000099337.4	19	38319844	38332076	1	0.349844054149371	479	109
CATSPERG	ENSG00000099338.22	19	38335775	38370943	0.43688213375843	0.0038079019015977	479	109
PSMD8	ENSG00000099341.11	19	38374536	38383824	1	0.0951269411137664	479	109
FBXL19	ENSG00000099364.16	16	30924097	30948783	0.784837381563797	0.038937530421542	479	109
STX1B	ENSG00000099365.10	16	30989256	31010661	0.929282111413436	0.120005987021845	479	109
HSD3B7	ENSG00000099377.13	16	30988271	30989152	0.534720180508868	0.101719520976077	479	109
SETD1A	ENSG00000099381.17	16	30957294	30984629	1	0.989924180603902	479	109
BCL7C	ENSG00000099385.11	16	30833626	30894547	1	0.845321243879195	479	109
CIRBP	ENSG00000099622.13	19	1259384	1274880	0.511591290210389	0.382110699281964	479	109
ATP5D	ENSG00000099624.7	19	1241746	1244826	0.0349852931232707	0.000628016763865583	479	109
CBARP	ENSG00000099625.12	19	1228436	1238027	0.000331231639121708	4.31855641601499e-07	479	109
IGFALS	ENSG00000099769.5	16	1790413	1794971	0.959156049689175	0.152354251587283	479	109
HNRNPM	ENSG00000099783.11	19	8455405	8489114	1	0.853102608318967	479	109
MARCH2	ENSG00000099785.10	19	8413270	8439017	0.60828910216471	0.160767918673393	479	109
NDUFB7	ENSG00000099795.6	19	14566078	14572062	1	0.784980393249267	479	109
TECR	ENSG00000099797.13	19	14533933	14565980	0.935882499592102	0.0653664567572021	479	109
TIMM13	ENSG00000099800.7	19	2425624	2427637	0.000798164379739559	5.48344378011307e-05	479	109
CDC34	ENSG00000099804.8	19	531712	542092	0.00409351673949731	0.00021243700066114	479	109
MTAP	ENSG00000099810.18	9	21802543	21937651	0.81411788449435	0.113151505781058	479	109
CEP170B	ENSG00000099814.15	14	104865280	104896770	0.995701669068597	0.980150513426213	479	109
POLR2E	ENSG00000099817.11	19	1086629	1095380	0.846270410453071	0.207650912115764	479	109
POLRMT	ENSG00000099821.13	19	617224	633604	0.975934671275018	0.958955749500098	479	109
HCN2	ENSG00000099822.2	19	589893	617159	0.000504706547450799	2.56615230449914e-06	479	109
CDHR5	ENSG00000099834.18	11	616565	626078	1	0.883848032141892	479	109
IZUMO4	ENSG00000099840.13	19	2096869	2099593	1	0.0240410662987529	479	109
RASSF7	ENSG00000099849.14	11	560404	564021	1	0.638013419274026	479	109
GADD45B	ENSG00000099860.8	19	2476127	2478259	4.02681512538573e-05	1.39977053880956e-06	479	109
PALM	ENSG00000099864.17	19	708939	748329	0.0012366720513303	2.78596837886104e-05	479	109
MADCAM1	ENSG00000099866.14	19	489176	505342	0.816468477959306	0.00781223474576481	479	109
MKNK2	ENSG00000099875.14	19	2037465	2051244	0.00112748915299104	5.92852201516204e-05	479	109
ARVCF	ENSG00000099889.13	22	19969976	20016808	1	0.769975174306933	479	109
TRMT2A	ENSG00000099899.14	22	20111876	20117392	0.918039817058887	0.442400053545505	479	109
RANBP1	ENSG00000099901.16	22	20115938	20127357	1	0.351159838896666	479	109
ZDHHC8	ENSG00000099904.15	22	20129456	20148007	5.50855074416737e-05	2.24741366159884e-06	479	109
KLHL22	ENSG00000099910.16	22	20441519	20495883	1	0.486403602023899	479	109
MED15	ENSG00000099917.17	22	20495913	20587495	0.522089960861279	0.0867053640314479	479	109
SERPIND1	ENSG00000099937.10	22	20773879	20787720	0.687982933040435	0.167037634088541	479	109
SNAP29	ENSG00000099940.11	22	20858983	20891218	0.276464243435048	0.0416948502863846	479	109
CRKL	ENSG00000099942.12	22	20917426	20953749	1	0.855039931023235	479	109
LZTR1	ENSG00000099949.18	22	20979462	20999038	0.692171453808124	0.20639737868401	479	109
MMP11	ENSG00000099953.9	22	23768643	23784316	1	0.845824889364443	479	109
CECR2	ENSG00000099954.18	22	17359949	17558149	0.492827337757773	0.294518445551772	479	109
SMARCB1	ENSG00000099956.18	22	23786963	23834502	0.940132873546628	0.44380063082294	479	109
P2RX6	ENSG00000099957.16	22	21015027	21028717	0.327563069875118	0.000154157562410464	479	109
DERL3	ENSG00000099958.14	22	23834517	23839012	0.907416411864497	1.38805013059316e-05	479	109
SLC7A4	ENSG00000099960.12	22	21028831	21032840	0.268973788111714	0.00138655191210271	479	109
BCL2L13	ENSG00000099968.17	22	17628855	17730855	0.706917361083785	0.103101056688674	479	109
DDTL	ENSG00000099974.7	22	23966901	23972532	0.694648027700801	0.183016112883808	479	109
DDT	ENSG00000099977.13	22	23973104	23980469	0.129024110966428	5.30588020581474e-05	479	109
OSM	ENSG00000099985.3	22	30262829	30266840	1	0.15484948200653	479	109
CABIN1	ENSG00000099991.17	22	24011192	24178628	0.388121445596048	0.217354362217472	479	109
TBC1D10A	ENSG00000099992.15	22	30291990	30327046	1	0.43358403677065	479	109
SUSD2	ENSG00000099994.10	22	24181259	24189110	0.930923090869864	0.684462180276586	479	109
SF3A1	ENSG00000099995.18	22	30331988	30353072	1	0.165628372818969	479	109
GGT5	ENSG00000099998.17	22	24219654	24245142	0.779635176268669	0.00665362331183135	479	109
RNF215	ENSG00000099999.14	22	30368811	30421771	0.955289972471739	0.555642424295616	479	109
SEC14L2	ENSG00000100003.17	22	30396857	30425317	1	0.654030462316366	479	109
SPECC1L	ENSG00000100014.19	22	24270817	24417740	0.855518870113945	0.0367750115555253	479	109
PPIL2	ENSG00000100023.18	22	21666009	21697543	0.846401582139662	0.0933835026518228	479	109
UPB1	ENSG00000100024.14	22	24494107	24528390	0.724877846855178	0.123129150939262	479	109
YPEL1	ENSG00000100027.14	22	21700016	21735834	1	0.895907090852211	479	109
SNRPD3	ENSG00000100028.11	22	24555503	24583749	1	0.319545783277591	479	109
PES1	ENSG00000100029.17	22	30576625	30606837	0.756313245819097	0.0979286541610899	479	109
MAPK1	ENSG00000100030.14	22	21754500	21867680	1	0.557827776313089	479	109
GGT1	ENSG00000100031.18	22	24594811	24629005	1	0.947114702107832	479	109
PRODH	ENSG00000100033.16	22	18916890	18936410	0.951842789315795	0.756863411431996	479	109
PPM1F	ENSG00000100034.13	22	21919420	21940657	1	0.699881104088445	479	109
SLC35E4	ENSG00000100036.12	22	30635652	30669016	0.91647400130381	0.0786710820452653	479	109
TOP3B	ENSG00000100038.19	22	21982200	21982816	1	0.74081714362362	479	109
CRYBB3	ENSG00000100053.9	22	25199850	25207363	0.822103917446927	0.00779848908435689	479	109
CYTH4	ENSG00000100055.20	22	37282027	37315345	0.995180756289812	0.925601895095381	479	109
DGCR14	ENSG00000100056.11	22	19130279	19144684	0.580274291364615	0.196853480499578	479	109
MFNG	ENSG00000100060.17	22	37469063	37486401	1	0.762442577912511	479	109
CARD10	ENSG00000100065.14	22	37490362	37519542	0.00860320840613856	0.00171405677243651	479	109
LRP5L	ENSG00000100068.11	22	25351421	25405377	0.888948545613651	0.0141828836562604	479	109
SLC25A1	ENSG00000100075.9	22	19175575	19178830	1	0.0984493708876136	479	109
GRK3	ENSG00000100077.14	22	25564849	25729294	0.517525520954968	0.00103017188287319	479	109
GGA1	ENSG00000100083.18	22	37608475	37633564	0.668246450795701	0.00185647511517108	479	109
HIRA	ENSG00000100084.14	22	19330698	19431733	1	0.0864406314434366	479	109
SH3BP1	ENSG00000100092.20	22	37634654	37656117	0.992305575720281	0.707136595880378	479	109
LGALS1	ENSG00000100097.11	22	37675608	37679806	0.98119905549859	0.646438285965719	479	109
HPS4	ENSG00000100099.20	22	26451480	26483836	0.385638137344519	0.000252983776395285	479	109
PIK3IP1	ENSG00000100100.12	22	31281593	31292498	1	0.386151868449905	479	109
SRRD	ENSG00000100104.13	22	26483877	26494658	0.427205821431765	1.33757782572838e-06	479	109
PATZ1	ENSG00000100105.17	22	31325804	31346232	1	0.792595605240889	479	109
TRIOBP	ENSG00000100106.19	22	37697004	37776556	0.826070240909085	0.215792538056818	479	109
TFIP11	ENSG00000100109.16	22	26491225	26512505	0.76716268493969	0.208661652717367	479	109
GCAT	ENSG00000100116.16	22	37807905	37817176	0.947452396959863	0.25243769379218	479	109
CRYBB1	ENSG00000100122.5	22	26599278	26618088	1	0.615105876816291	479	109
ANKRD54	ENSG00000100124.14	22	37830855	37848867	0.998862921804286	0.951593430437391	479	109
EIF3L	ENSG00000100129.17	22	37849328	37876011	1	0.402915523805997	479	109
SNU13	ENSG00000100138.13	22	41673930	41690504	0.974551184829501	0.0407162364249577	479	109
MICALL1	ENSG00000100139.13	22	37905657	37942822	1	0.500239433798608	479	109
POLR2F	ENSG00000100142.14	22	38025579	38041915	1	0.19599822057718	479	109
CCDC134	ENSG00000100147.13	22	41800679	41826299	0.991923065396702	0.901424068611258	479	109
DEPDC5	ENSG00000100150.16	22	31753951	31907034	1	0.464834298142617	479	109
PICK1	ENSG00000100151.15	22	38056311	38075701	0.587179860546625	0.0479652410257175	479	109
TTC28	ENSG00000100154.14	22	27978014	28679865	0.806594474506489	0.000926428160225805	479	109
SLC16A8	ENSG00000100156.10	22	38078134	38084093	0.649499047350866	0.0164019756108735	479	109
CENPM	ENSG00000100162.14	22	41938721	41947164	0.850868119349232	0.0154027718760625	479	109
SEPT3	ENSG00000100167.19	22	41976272	41998221	1	0.112640571290355	479	109
SLC5A1	ENSG00000100170.9	22	32043032	32113029	1	0.968047364647679	479	109
SLC5A4	ENSG00000100191.5	22	32218476	32255341	0.327715658035256	0.0228486218319268	479	109
KDELR3	ENSG00000100196.10	22	38468062	38483439	0.919877546157939	0.601908268316013	479	109
CYP2D6	ENSG00000100197.20	22	42126499	42130906	0.28355749120435	0.00950635492316158	479	109
DDX17	ENSG00000100201.20	22	38483448	38507660	0.666834945000881	0.0912405237135169	479	109
DMC1	ENSG00000100206.9	22	38518949	38570286	0.722366731069562	0.000995556058594324	479	109
TCF20	ENSG00000100207.18	22	42160013	42343616	1	0.604944066177422	479	109
HSCB	ENSG00000100209.9	22	28742679	28757515	1	0.0688201352608524	479	109
CBY1	ENSG00000100211.10	22	38656640	38673854	0.358009946557424	0.0103328197354747	479	109
TOMM22	ENSG00000100216.5	22	38681948	38685421	1	0.627994222692014	479	109
XBP1	ENSG00000100219.16	22	28794555	28800597	1	0.400069194424051	479	109
RTCB	ENSG00000100220.11	22	32387582	32412255	1	0.668607144981747	479	109
JOSD1	ENSG00000100221.10	22	38685543	38701556	1	0.650946529001548	479	109
FBXO7	ENSG00000100225.17	22	32474676	32498829	0.388035648780855	0.00554623965281123	479	109
GTPBP1	ENSG00000100226.15	22	38705723	38738299	0.9261922405412	0.0529107890455691	479	109
POLDIP3	ENSG00000100227.17	22	42583721	42614962	0.000408320777319168	1.60283838713488e-05	479	109
RAB36	ENSG00000100228.12	22	23145326	23164350	0.000686327628108155	4.84797875559505e-06	479	109
TIMP3	ENSG00000100234.11	22	32801701	32863043	0.0143944107683449	0.00086432102308282	479	109
PPP6R2	ENSG00000100239.15	22	50343304	50444999	0.815650370479678	0.00205617690244685	479	109
SBF1	ENSG00000100241.20	22	50445091	50475024	0.416746782848981	0.000224650997289248	479	109
SUN2	ENSG00000100242.15	22	38735042	38766333	1	0.280994187413612	479	109
CYB5R3	ENSG00000100243.20	22	42617840	42649568	0.390082814696254	0.000162614356112365	479	109
DNAL4	ENSG00000100246.12	22	38778508	38794198	0.621026529492151	0.000754823385560602	479	109
C22orf31	ENSG00000100249.4	22	29058672	29061844	1	0.946249904500666	479	109
LMF2	ENSG00000100258.17	22	50502949	50507691	0.493607632333842	4.60241267982347e-06	479	109
RHBDD3	ENSG00000100263.13	22	29259852	29267978	0.993375943148934	0.760758785043961	479	109
PACSIN2	ENSG00000100266.18	22	42858387	43015145	1	0.395354301694349	479	109
TTLL1	ENSG00000100271.16	22	43046410	43089428	5.54943754268123e-05	2.17581254818091e-07	479	109
RASL10A	ENSG00000100276.9	22	29312933	29319679	0.804631052561727	0.203755905016727	479	109
AP1B1	ENSG00000100280.16	22	29327682	29388583	0.840184207240213	0.0508890102249569	479	109
HMGXB4	ENSG00000100281.13	22	35257452	35295807	1	0.202123221913756	479	109
TOM1	ENSG00000100284.20	22	35299275	35347994	0.423817009245158	3.31984622640287e-08	479	109
NEFH	ENSG00000100285.9	22	29480243	29491390	1	0.00141704123288819	479	109
CHKB	ENSG00000100288.19	22	50578949	50601455	0.82717531475173	0.0396138868943288	479	109
HMOX1	ENSG00000100292.16	22	35380361	35394214	1	0.35441274899391	479	109
MCAT	ENSG00000100294.12	22	43132206	43143394	0.992786314835086	0.852556650635922	479	109
THOC5	ENSG00000100296.13	22	29505879	29554254	0.734349796398761	0.194632007632492	479	109
MCM5	ENSG00000100297.15	22	35400063	35425430	1	0.799874451713823	479	109
ARSA	ENSG00000100299.17	22	50622754	50628173	0.869238807701656	0.641890309396979	479	109
TSPO	ENSG00000100300.17	22	43151514	43163242	0.0875779715975663	0.00967747732350653	479	109
RASD2	ENSG00000100302.6	22	35540868	35554001	0.975040141901548	0.89672342401121	479	109
TTLL12	ENSG00000100304.12	22	43166622	43187133	0.945532531449269	0.546442840053654	479	109
CBX7	ENSG00000100307.12	22	39120167	39152650	0.988580531955341	0.417296318641918	479	109
PDGFB	ENSG00000100311.16	22	39223359	39244751	1	0.468067913177223	479	109
ACR	ENSG00000100312.10	22	50738196	50745334	1	0.305536914413927	479	109
CABP7	ENSG00000100314.3	22	29720084	29731839	1	0.217807172400429	479	109
RPL3	ENSG00000100316.15	22	39312882	39320389	0.96938875300512	0.613318908045504	479	109
ZMAT5	ENSG00000100319.12	22	29738330	29766961	1	0.906018600759153	479	109
RBFOX2	ENSG00000100320.22	22	35738736	36028425	0.76970748004484	0.0108408298240271	479	109
SYNGR1	ENSG00000100321.14	22	39349925	39385588	0.976465252576229	0.655059528913328	479	109
TAB1	ENSG00000100324.13	22	39399741	39437060	0.971640498166861	0.481863625808253	479	109
ASCC2	ENSG00000100325.14	22	29788608	29838304	0.870593996515432	0.0503295609681391	479	109
MTMR3	ENSG00000100330.15	22	29883155	30030866	0.992271495172877	0.904609713235183	479	109
MIEF1	ENSG00000100335.13	22	39499432	39518132	1	0.133736911978817	479	109
APOL4	ENSG00000100336.17	22	36189124	36204840	0.635395063229143	0.212315871816155	479	109
APOL1	ENSG00000100342.20	22	36253010	36267530	1	0.652557501950082	479	109
PNPLA3	ENSG00000100344.10	22	43923739	43947568	0.0404478313492115	0.000126873943331613	479	109
MYH9	ENSG00000100345.20	22	36281281	36388018	1	0.672435534369111	479	109
SAMM50	ENSG00000100347.14	22	43955421	44010531	0.733379271433464	0.38545261190234	479	109
TXN2	ENSG00000100348.9	22	36467036	36482030	0.588063229430789	0.000459699051837332	479	109
FOXRED2	ENSG00000100350.14	22	36487190	36507101	0.0115902421427215	1.54600390735135e-05	479	109
GRAP2	ENSG00000100351.16	22	39901082	39973721	1	0.245091695928554	479	109
EIF3D	ENSG00000100353.17	22	36510850	36529436	0.0463660504395654	0.0042529338019452	479	109
TNRC6B	ENSG00000100354.20	22	40044817	40335808	1	0.172487587701996	479	109
SGSM3	ENSG00000100359.20	22	40370591	40410280	1	0.868012051125447	479	109
IFT27	ENSG00000100360.14	22	36758202	36776256	0.909049612282845	0.0661107227399466	479	109
PVALB	ENSG00000100362.12	22	36800684	36819479	1	0.562885954278263	479	109
KIAA0930	ENSG00000100364.18	22	45190338	45240769	0.00313647206258927	6.58597746375044e-08	479	109
NCF4	ENSG00000100365.14	22	36860988	36878015	0.905838837044869	0.136037960795056	479	109
CSF2RB	ENSG00000100368.13	22	36913628	36940449	0.963072900694438	0.374955902255389	479	109
SLC25A17	ENSG00000100372.14	22	40769630	40819399	0.976628636864748	0.311983419291791	479	109
UPK3A	ENSG00000100373.9	22	45284982	45295874	0.0503710474840499	1.0268155357018e-07	479	109
FAM118A	ENSG00000100376.11	22	45308968	45341955	0.660135069200558	0.282307554032033	479	109
KCTD17	ENSG00000100379.17	22	37051736	37063390	1	0.216476857319623	479	109
ST13	ENSG00000100380.13	22	40824535	40857022	1	0.760987570666033	479	109
IL2RB	ENSG00000100385.13	22	37125838	37175054	1	0.726475720644584	479	109
RBX1	ENSG00000100387.8	22	40951359	40973309	1	0.386849298448946	479	109
EP300	ENSG00000100393.12	22	41091786	41180079	1	0.760224748951216	479	109
L3MBTL2	ENSG00000100395.14	22	41205205	41231271	1	0.918640919985917	479	109
CHADL	ENSG00000100399.15	22	41229510	41240934	0.872221973788419	0.00217717945099979	479	109
RANGAP1	ENSG00000100401.19	22	41245611	41286251	0.997687791152844	0.776364983327721	479	109
ZC3H7B	ENSG00000100403.11	22	41301522	41360147	1	0.281677800178326	479	109
PHF5A	ENSG00000100410.7	22	41459717	41468725	1	0.753821620271211	479	109
ACO2	ENSG00000100412.15	22	41469125	41525348	1	0.152183239292064	479	109
POLR3H	ENSG00000100413.16	22	41525804	41544606	0.690677642792607	0.000445473013748135	479	109
TRMU	ENSG00000100416.12	22	46330875	46357340	0.135509327834986	0.0625808245286828	479	109
PMM1	ENSG00000100417.11	22	41576894	41589890	0.431383600419938	0.014236730377372	479	109
DESI1	ENSG00000100418.7	22	41598028	41621096	0.68694073279191	0.091700129480204	479	109
CERK	ENSG00000100422.13	22	46684411	46738261	1	0.0956861423811637	479	109
BRD1	ENSG00000100425.18	22	49773283	49827512	0.000159563731599845	2.7194725120593e-06	479	109
ZBED4	ENSG00000100426.6	22	49853842	49890078	1	0.176375097117154	479	109
MLC1	ENSG00000100427.15	22	50059391	50085902	1	0.460384653298628	479	109
HDAC10	ENSG00000100429.17	22	50245183	50249859	0.793380557113099	0.222427827058576	479	109
ABHD4	ENSG00000100439.10	14	22600119	22613215	2.96135299059905e-06	2.02552439268092e-08	479	109
KHNYN	ENSG00000100441.9	14	24429935	24441834	0.0019088178049919	5.64544293939791e-06	479	109
FKBP3	ENSG00000100442.10	14	45118028	45135319	1	0.281752170641972	479	109
SDR39U1	ENSG00000100445.17	14	24442098	24442904	0.622993623443335	0.0257166325858358	479	109
CTSG	ENSG00000100448.3	14	24573556	24576260	1	0.199667512131781	479	109
GZMH	ENSG00000100450.12	14	24606480	24609699	1	0.210172335031098	479	109
GZMB	ENSG00000100453.12	14	24630954	24634267	1	0.682073032301148	479	109
RBM23	ENSG00000100461.17	14	22893206	22917802	0.137135492889532	0.0205248489193632	479	109
PRMT5	ENSG00000100462.15	14	22922176	22929585	1	0.627707475046893	479	109
COCH	ENSG00000100473.15	14	30874543	30890618	0.920408628250544	0.00892103490220532	479	109
AP4S1	ENSG00000100478.14	14	31025106	31096450	1	0.274646093263375	479	109
POLE2	ENSG00000100479.12	14	49643555	49688422	1	0.3710100326402	479	109
VCPKMT	ENSG00000100483.13	14	50108633	50116600	0.929993807809842	0.00395237420930185	479	109
SOS2	ENSG00000100485.11	14	50117120	50231558	0.939678882039335	0.594828455224691	479	109
CDKL1	ENSG00000100490.9	14	50335993	50416461	0.987268749406417	0.475812784715081	479	109
NIN	ENSG00000100503.23	14	50719763	50831121	0.864250150737458	0.0973369386241175	479	109
PYGL	ENSG00000100504.16	14	50857891	50944736	0.774548165424327	0.000150697553814133	479	109
TRIM9	ENSG00000100505.13	14	50975262	51096061	1	0.642392246292728	479	109
PSMC6	ENSG00000100519.11	14	52707172	52728587	1	0.321736694864663	479	109
GNPNAT1	ENSG00000100522.8	14	52775194	52791668	1	0.272135264214374	479	109
DDHD1	ENSG00000100523.14	14	53036745	53153282	1	0.259960414481012	479	109
CDKN3	ENSG00000100526.19	14	54396849	54420218	0.992550344788837	0.806551202456626	479	109
[truncated: 12,445 more rows]
