# Supplementary material for: A BOOTSTRAP MODEL COMPARISON TEST FOR IDENTIFYING GENES WITH CONTEXT-SPECIFIC PATTERNS OF GENETIC REGULATION
Source: bioRxiv. 2023 Oct 22:2023.03.06.531446. Originally published 2023 Mar 7. Preprint. [Version 2] doi: 10.1101/2023.03.06.531446 (PMC10028853; doi:10.1101/2023.03.06.531446)
Supplement: Supplement 2 [file media-2.zip › SKINS_vs_FIBRBLS.tsv]

gene	id	chr	start	end	p	p_c	n_train	n_test
DPM1	ENSG00000000419.12	20	50934867	50958555	0.590798584763043	0.498551073115053	403	105
SCYL3	ENSG00000000457.13	1	169849631	169894267	0.976805142694958	0.611180642906689	403	105
C1orf112	ENSG00000000460.16	1	169662007	169854080	0.654899423872132	0.00274376475786546	403	105
FGR	ENSG00000000938.12	1	27612064	27635277	1	0.179593054432305	403	105
CFH	ENSG00000000971.15	1	196651878	196747504	0.98660222076995	0.262788569722945	403	105
FUCA2	ENSG00000001036.13	6	143494811	143511690	0.000854566425309612	1.28329608030617e-05	403	105
GCLC	ENSG00000001084.10	6	53497341	53545129	0.766033738452873	0.122946574377031	403	105
NFYA	ENSG00000001167.14	6	41072945	41099976	0.687503606622919	0.00103607365641624	403	105
STPG1	ENSG00000001460.17	1	24356999	24416934	0.585054687903218	0.138826065620473	403	105
NIPAL3	ENSG00000001461.16	1	24419291	24472976	0.00223935994556292	5.19157856081762e-06	403	105
ENPP4	ENSG00000001561.6	6	46129993	46146699	0.161074283053069	0.0524334059622958	403	105
SEMA3F	ENSG00000001617.11	3	50155045	50189075	1	0.126391101048686	403	105
ANKIB1	ENSG00000001629.9	7	92246234	92401384	1	0.177280739665808	403	105
CYP51A1	ENSG00000001630.15	7	92112151	92142952	1	0.112995261301389	403	105
KRIT1	ENSG00000001631.15	7	92198969	92246166	1	0.292367318144859	403	105
RAD52	ENSG00000002016.17	12	912077	990053	0.996469508767166	0.985325575400025	403	105
BAD	ENSG00000002330.13	11	64269830	64284669	0.0638440626939579	0.000364316193913737	403	105
LAP3	ENSG00000002549.12	4	17577192	17607972	1	0.517320576906239	403	105
AOC1	ENSG00000002726.20	7	150824627	150861504	0.00306773398505868	2.9992326137532e-05	403	105
WNT16	ENSG00000002745.12	7	121325367	121341104	0.669735328141156	0.000145018182773956	403	105
HECW1	ENSG00000002746.14	7	43112599	43566001	0.00328028372554591	0.000187847247647063	403	105
MAD1L1	ENSG00000002822.15	7	1815793	2233243	0.00368614509920777	4.15326099603387e-05	403	105
LASP1	ENSG00000002834.17	17	38869859	38921770	1.0818764936148e-05	6.17879820971569e-08	403	105
SNX11	ENSG00000002919.14	17	48103357	48123074	0.783297749460626	0.0016897072643985	403	105
TMEM176A	ENSG00000002933.7	7	150800534	150805120	0.98805465094491	0.9465144080086	403	105
M6PR	ENSG00000003056.7	12	8941468	8949955	0.742643776239193	0.099994629657609	403	105
CYP26B1	ENSG00000003137.8	2	72129238	72148038	0.0399016540522937	0.000431568858544479	403	105
ICA1	ENSG00000003147.17	7	8113184	8262579	0.612474542878877	0.537477734385463	403	105
DBNDD1	ENSG00000003249.13	16	90004865	90020043	0.76931082289767	0.121941312477145	403	105
ALS2	ENSG00000003393.14	2	201700554	201781189	0.994788555057786	0.938369387500839	403	105
CASP10	ENSG00000003400.14	2	201182881	201229406	0.525161680875153	6.49469777933498e-06	403	105
CFLAR	ENSG00000003402.19	2	201116104	201176687	1	0.715988906917953	403	105
TFPI	ENSG00000003436.15	2	187464230	187565760	0.742996275804479	0.0449539018065814	403	105
NDUFAF7	ENSG00000003509.15	2	37231714	37253403	0.155805391974015	0.0147826846977406	403	105
RBM5	ENSG00000003756.16	3	50088908	50119021	0.829078254632509	0.0038002919167173	403	105
MTMR7	ENSG00000003987.13	8	17298030	17413327	0.114831527146683	0.0711227810942159	403	105
SLC7A2	ENSG00000003989.17	8	17497088	17570573	0.0205288482182292	0.00888997239235445	403	105
ARF5	ENSG00000004059.10	7	127588345	127591408	1	0.348023034589798	403	105
SARM1	ENSG00000004139.13	17	28365116	28404049	0.834693045869017	6.42625430124561e-05	403	105
POLDIP2	ENSG00000004142.11	17	28347177	28357522	0.834778891048803	0.000191234038387928	403	105
PLXND1	ENSG00000004399.12	3	129555175	129606818	0.200535227541852	0.00124600557470332	403	105
AK2	ENSG00000004455.16	1	33007940	33080996	0.707695667369226	0.00188895818065399	403	105
FKBP4	ENSG00000004478.7	12	2794953	2805423	0.000402490305345044	4.24972690293289e-06	403	105
KDM1A	ENSG00000004487.15	1	23019448	23083689	1	0.962854289032314	403	105
RBM6	ENSG00000004534.14	3	49940007	50077252	0.977128328546357	0.00212929245113451	403	105
CAMKK1	ENSG00000004660.14	17	3860315	3893044	0.013103887161517	0.00369540707186113	403	105
RECQL	ENSG00000004700.15	12	21471428	21501669	0.00699666846101503	1.39151997902437e-05	403	105
VPS50	ENSG00000004766.15	7	93232340	93361121	0.775578776600159	0.00202842928505554	403	105
HSPB6	ENSG00000004776.12	19	35754872	35758079	0.160581834910963	0.121834662656031	403	105
ARHGAP33	ENSG00000004777.18	19	35774532	35788822	0.0115252560929394	7.24115638079069e-05	403	105
NDUFAB1	ENSG00000004779.9	16	23581002	23596356	1	0.0872797745568656	403	105
PDK4	ENSG00000004799.7	7	95583499	95596491	0.880058988558601	0.493549070344275	403	105
ZMYND10	ENSG00000004838.13	3	50341229	50346852	1	0.540651414897939	403	105
SLC25A13	ENSG00000004864.13	7	96120220	96322147	1	0.739200750621647	403	105
ST7	ENSG00000004866.20	7	117014888	117230103	1	0.576139158721619	403	105
CDC27	ENSG00000004897.11	17	47117703	47189422	1	0.211858561065101	403	105
DVL2	ENSG00000004975.11	17	7225341	7234545	0.00109412975250721	1.96838578510544e-05	403	105
PRSS22	ENSG00000005001.9	16	2852727	2858170	0.000307539587674844	1.21597307455675e-05	403	105
UPF1	ENSG00000005007.12	19	18831938	18868236	0.00279161990720771	0.000274501898860812	403	105
SKAP2	ENSG00000005020.12	7	26667062	26995239	0.0780763603550869	0.0268875710355307	403	105
MCUB	ENSG00000005059.15	4	109560205	109688621	1	0.0873103056732953	403	105
HOXA11	ENSG00000005073.5	7	27181510	27184517	1	0.964030481040617	403	105
POLR2J	ENSG00000005075.15	7	102473169	102478907	1	0.174077789693402	403	105
DHX33	ENSG00000005100.12	17	5440912	5469060	0.938769240039915	0.926588954516371	403	105
MEOX1	ENSG00000005102.12	17	43640388	43661954	0.00110311867196234	5.20976169005871e-05	403	105
THSD7A	ENSG00000005108.15	7	11370357	11832198	0.793708297933219	0.735949794586636	403	105
LIG3	ENSG00000005156.11	17	34980494	35005989	0.359058544835729	0.00438265826647175	403	105
RPAP3	ENSG00000005175.9	12	47661249	47706061	1	0.387819398227125	403	105
ACSM3	ENSG00000005187.11	16	20610243	20796124	0.353611499067028	1.36513174642464e-05	403	105
AC004381.6	ENSG00000005189.19	16	20806677	20849668	0.0583168786224281	0.000402560195438146	403	105
CIAPIN1	ENSG00000005194.14	16	57428169	57447436	6.96910730617988e-06	5.20467992613624e-09	403	105
SPPL2B	ENSG00000005206.16	19	2328621	2354806	0.00533812776386462	0.000188081184614449	403	105
FAM214B	ENSG00000005238.19	9	35104112	35116341	0.77146412904789	0.0161687123701799	403	105
COPZ2	ENSG00000005243.9	17	48026167	48038030	0.954890711019685	0.268360870180768	403	105
PRKAR2B	ENSG00000005249.12	7	107044649	107161811	0.0199729170331738	2.1280514449818e-07	403	105
CREBBP	ENSG00000005339.14	16	3725054	3880726	0.132244720047934	0.0848096854000946	403	105
TSPOAP1	ENSG00000005379.15	17	58301231	58328760	0.646042967730501	0.000526217716231002	403	105
GCFC2	ENSG00000005436.13	2	75652000	75710989	0.91372129246564	0.68500356113497	403	105
WDR54	ENSG00000005448.16	2	74421678	74425755	1	0.319631547615766	403	105
CROT	ENSG00000005469.11	7	87345681	87399795	0.16940531228174	0.00457848359293366	403	105
ABCB4	ENSG00000005471.15	7	87401697	87480435	0.68310617406477	0.0671400039114938	403	105
KMT2E	ENSG00000005483.20	7	105014322	105114361	1	0.597599065095139	403	105
RHBDD2	ENSG00000005486.16	7	75842602	75888926	0.866572845478614	0.515572975698362	403	105
SOX8	ENSG00000005513.9	16	981808	986979	0.0250534905997997	0.00439138704893248	403	105
IBTK	ENSG00000005700.14	6	82169983	82247754	1	0.0963063102166564	403	105
ZNF195	ENSG00000005801.16	11	3339261	3379222	0.493357633482058	0.234786228229127	403	105
MYCBP2	ENSG00000005810.17	13	77044655	77327050	1	0.884101038059439	403	105
FBXL3	ENSG00000005812.10	13	77000147	77027195	1	0.0264454903416539	403	105
ITGAL	ENSG00000005844.17	16	30472658	30523185	1	0.0273850010293115	403	105
PDK2	ENSG00000005882.11	17	50094737	50110039	0.643764121247918	0.0966954753133553	403	105
ITGA3	ENSG00000005884.17	17	50055968	50090481	1	0.537562317439828	403	105
ITGA2B	ENSG00000005961.17	17	44372180	44389505	1	0.68181236292855	403	105
GDE1	ENSG00000006007.11	16	19501890	19522145	0.531556555789376	0.000249542740449106	403	105
C19orf60	ENSG00000006015.17	19	18588725	18592336	0.00114539420290944	1.74081304018679e-06	403	105
CRLF1	ENSG00000006016.10	19	18572608	18607741	0.87111404194407	0.00030758348373337	403	105
OSBPL7	ENSG00000006025.11	17	47807372	47821834	0.929403993136443	0.0334149414036526	403	105
TMEM98	ENSG00000006042.11	17	32927910	32945106	0.063000183757105	0.000254252883267557	403	105
YBX2	ENSG00000006047.12	17	7288258	7294615	0.430190661556217	0.00928825027376022	403	105
MAP3K14	ENSG00000006062.14	17	45263392	45317040	0.000143800463481224	1.25373683425162e-06	403	105
TMEM132A	ENSG00000006118.14	11	60924463	60937083	0.950027334387022	0.475844753835769	403	105
AP2B1	ENSG00000006125.17	17	35586899	35726409	0.709775946647174	0.656992586332638	403	105
TAC1	ENSG00000006128.11	7	97731908	97740472	0.248055005761954	0.0339343824699028	403	105
ZNF263	ENSG00000006194.9	16	3282943	3291460	0.000583540082665176	1.27735910462648e-07	403	105
CX3CL1	ENSG00000006210.6	16	57372458	57385048	0.0112561815281915	0.000209831505827248	403	105
SPATA20	ENSG00000006282.20	17	50546306	50555852	0.0978574706232712	0.00347145244886323	403	105
CACNA1G	ENSG00000006283.17	17	50561068	50627474	0.927630986450422	0.513041639007277	403	105
TNFRSF12A	ENSG00000006327.13	16	3018485	3022383	0.00010949644678171	4.5972884794265e-06	403	105
MAP3K9	ENSG00000006432.15	14	70722526	70809534	0.73668512512369	0.0396562988412708	403	105
RALA	ENSG00000006451.7	7	39623483	39708124	0.780765002676549	0.0376614158764684	403	105
BAIAP2L1	ENSG00000006453.13	7	98291651	98401068	0.329407851302235	9.13015731814054e-08	403	105
KDM7A	ENSG00000006459.10	7	140084746	140177035	0.0140000840800914	0.000239655110269994	403	105
ETV1	ENSG00000006468.13	7	13891228	13991425	0.00197655197216097	4.59500586573924e-05	403	105
AGK	ENSG00000006530.15	7	141551305	141655244	0.704207009689219	0.00132551714890506	403	105
ALDH3B1	ENSG00000006534.15	11	68008578	68029276	1	0.974398415734867	403	105
PHTF2	ENSG00000006576.16	7	77798792	77957503	0.773471463934187	0.147588248402164	403	105
CCL26	ENSG00000006606.8	7	75769533	75789896	0.0370648648317672	0.000250955269312558	403	105
FARP2	ENSG00000006607.13	2	241356243	241491679	0.0516311905562206	0.000777824408636653	403	105
GGCT	ENSG00000006625.17	7	30496621	30504844	0.185238561707697	0.00155687925469229	403	105
DBF4	ENSG00000006634.7	7	87876358	87909541	1	0.69378838511007	403	105
TBXA2R	ENSG00000006638.11	19	3594506	3606840	0.0178762512716929	0.010387874002726	403	105
IFRD1	ENSG00000006652.13	7	112422968	112480990	0.030111233557561	0.000683077666845689	403	105
COX10	ENSG00000006695.10	17	14069496	14208677	2.43480283993393e-05	7.40123690010415e-08	403	105
GTF2IRD1	ENSG00000006704.10	7	74453790	74602604	0.65813420968057	0.0309017599126743	403	105
PAF1	ENSG00000006712.14	19	39385852	39391195	0.000243725033910287	5.74863546522537e-06	403	105
VPS41	ENSG00000006715.15	7	38722963	38932394	0.758807721249774	0.340531521051719	403	105
ARHGAP44	ENSG00000006740.16	17	12789539	12991643	0.785312594835958	0.757395302493489	403	105
ELAC2	ENSG00000006744.18	17	12992391	13018187	0.437206169018842	0.352048523924677	403	105
ADIPOR2	ENSG00000006831.9	12	1688574	1788678	0.601158629931508	0.509266187331477	403	105
CDKL3	ENSG00000006837.11	5	134286350	134371047	1	0.922798791419306	403	105
PRSS21	ENSG00000007038.10	16	2817180	2826304	2.07088611327841e-05	1.94840072603923e-07	403	105
MARK4	ENSG00000007047.14	19	45251258	45305283	0.451547597476597	0.280172570084186	403	105
CCDC124	ENSG00000007080.10	19	17933016	17943991	0.572029140939667	0.323767482941412	403	105
PAFAH1B1	ENSG00000007168.12	17	2593210	2685615	0.0322999008974457	0.00866273881193316	403	105
KIAA0100	ENSG00000007202.14	17	28614440	28645454	1	0.373022970976268	403	105
GAS7	ENSG00000007237.18	17	9910609	10198551	0.144080839939869	0.064425265687938	403	105
TRAPPC6A	ENSG00000007255.10	19	45162928	45178237	0.256264550343574	0.193088681710146	403	105
MATK	ENSG00000007264.14	19	3777970	3802129	0.457813881345365	0.376656018304313	403	105
CD79B	ENSG00000007312.12	17	63928740	63932354	0.948340203813071	0.495205749324202	403	105
ST7L	ENSG00000007341.18	1	112539159	112620825	0.00951481510609616	7.41779107811512e-09	403	105
RPUSD1	ENSG00000007376.7	16	784974	787981	0.992351439476144	0.990985334654695	403	105
RHBDF1	ENSG00000007384.15	16	58059	76355	0.0114386306571686	9.60026232568923e-06	403	105
LUC7L	ENSG00000007392.16	16	188969	229463	5.24858897121008e-06	8.00941050278893e-09	403	105
CACNA2D2	ENSG00000007402.11	3	50362799	50504244	0.711093744125192	0.0810212516931383	403	105
BAIAP3	ENSG00000007516.13	16	1333601	1349239	0.152742059576926	0.0613338464426524	403	105
TSR3	ENSG00000007520.3	16	1349442	1351911	0.666008237890875	0.585897143724309	403	105
PIGQ	ENSG00000007541.16	16	566995	584136	0.773921638036214	0.698097752654697	403	105
CRAMP1	ENSG00000007545.15	16	1612325	1677908	0.178515874276762	0.0829515726931601	403	105
TEAD3	ENSG00000007866.19	6	35473597	35497076	0.971572204699071	0.94033857656552	403	105
DNAJC11	ENSG00000007923.15	1	6635587	6701924	3.06814788683521e-06	4.19239382461505e-08	403	105
FMO3	ENSG00000007933.12	1	171090877	171117819	0.789127108707778	0.225813832576171	403	105
MYLIP	ENSG00000007944.14	6	16129125	16148248	0.673966374441722	0.00341198273804894	403	105
E2F2	ENSG00000007968.6	1	23506430	23531220	1	0.73824616736756	403	105
PSMB1	ENSG00000008018.8	6	170535117	170553341	0.866727646993754	0.0101420925450369	403	105
JARID2	ENSG00000008083.13	6	15246296	15522040	0.0617490853871078	0.0073873721975571	403	105
CAMK1G	ENSG00000008118.9	1	209583717	209613938	1	0.553564915651817	403	105
CDK11A	ENSG00000008128.22	1	1702730	1724324	0.718003093213425	0.18918867961614	403	105
NADK	ENSG00000008130.15	1	1751232	1780457	0.0057538324484837	5.86236086678478e-05	403	105
DLEC1	ENSG00000008226.19	3	38039205	38123549	0.800523531252702	0.0643366779938514	403	105
CYTH3	ENSG00000008256.15	7	6161776	6272644	0.386280088317087	0.251636615275223	403	105
ADAM22	ENSG00000008277.14	7	87934143	88202889	0.99934448358163	0.995335093218602	403	105
SYPL1	ENSG00000008282.8	7	106090503	106112576	0.348624429392681	0.220990576984341	403	105
CYB561	ENSG00000008283.15	17	63432304	63446378	0.696292433332214	0.00204946170306557	403	105
SPAG9	ENSG00000008294.20	17	50962174	51120865	0.962975250405925	0.251385849480659	403	105
CELSR3	ENSG00000008300.16	3	48636469	48662915	1	0.152632156138205	403	105
AASS	ENSG00000008311.14	7	122076133	122144280	1	0.792846327992594	403	105
PLEKHG6	ENSG00000008323.15	12	6310436	6328506	0.158538350696479	0.0483905730444237	403	105
SS18L2	ENSG00000008324.11	3	42581840	42595114	1	0.0361128585036334	403	105
MPND	ENSG00000008382.15	19	4343527	4360086	0.218689679251552	0.104144773077071	403	105
MGST1	ENSG00000008394.12	12	16347142	16609259	0.00410657595023278	0.000520461489191372	403	105
CRY1	ENSG00000008405.11	12	106991364	107093829	1	0.819342860139755	403	105
NFIX	ENSG00000008441.16	19	12995608	13098796	0.00359935481108418	4.59509499173203e-05	403	105
ST3GAL1	ENSG00000008513.14	8	133454848	133571940	0.00643145586755811	0.000546564402851534	403	105
MMP25	ENSG00000008516.16	16	3046681	3060726	0.0562889317759895	0.00369039303659975	403	105
IL32	ENSG00000008517.16	16	3065297	3082192	0.000225412202058688	2.31158836976641e-06	403	105
PKD1	ENSG00000008710.19	16	2088721	2135898	0.00078624405619841	3.05194634828537e-05	403	105
MAPK8IP2	ENSG00000008735.13	22	50600685	50611551	0.00632507398236496	6.60392904072408e-05	403	105
MED24	ENSG00000008838.19	17	40019097	40061215	0.948263088168181	0.0889429328468657	403	105
RHOBTB2	ENSG00000008853.16	8	22987417	23020132	0.302891168276247	0.215089219884509	403	105
HEATR5B	ENSG00000008869.11	2	36968383	37084342	0.262386915340605	0.157750783314924	403	105
SEC62	ENSG00000008952.16	3	169966735	169998373	0.927226953252152	0.000260893974991278	403	105
RPS20	ENSG00000008988.9	8	56067295	56074581	0.34466225535932	0.000485822222239708	403	105
CSDE1	ENSG00000009307.15	1	114716913	114758676	1	NA	403	105
UBE3C	ENSG00000009335.17	7	157138913	157269372	6.2574236483932e-05	9.41403261390999e-08	403	105
REV3L	ENSG00000009413.15	6	111299028	111483229	0.914064882546384	0.120400331788799	403	105
MASP2	ENSG00000009724.16	1	11026523	11047233	0.00606335517872618	0.000510687449284345	403	105
IYD	ENSG00000009765.14	6	150368892	150405969	0.163915778283585	0.0872652187375039	403	105
FAM76A	ENSG00000009780.15	1	27725979	27763122	0.0147441559510709	0.000694321091514654	403	105
POMT2	ENSG00000009830.11	14	77274956	77320883	0.322839708800007	0.215273077668497	403	105
VTA1	ENSG00000009844.15	6	142147162	142224689	0.953233851538525	0.162696208094632	403	105
MLXIPL	ENSG00000009950.15	7	73593194	73624543	0.809697357579503	0.3063413058614	403	105
BAZ1B	ENSG00000009954.10	7	73440398	73522278	1	0.319631547615766	403	105
RANBP9	ENSG00000010017.12	6	13621498	13711564	0.945245171344524	0.242087181316931	403	105
ETV7	ENSG00000010030.13	6	36354091	36387800	0.490550955634919	0.000128650190526909	403	105
SPRTN	ENSG00000010072.15	1	231337853	231355023	0.000790456013293464	3.61312646101361e-06	403	105
METTL13	ENSG00000010165.19	1	171781664	171814023	0.920482620062572	0.59448567121418	403	105
DYRK4	ENSG00000010219.13	12	4562204	4615302	0.993454796203416	0.991968482653737	403	105
ZNF207	ENSG00000010244.18	17	32350203	32381886	1	0.086835748682908	403	105
UQCRC1	ENSG00000010256.10	3	48599003	48610976	1	0.728194232857254	403	105
STARD3NL	ENSG00000010270.13	7	38178222	38230671	0.956086475053646	0.345204573506563	403	105
CD9	ENSG00000010278.12	12	6199715	6238271	0.145454597619664	0.0534166058733543	403	105
HHATL	ENSG00000010282.14	3	42693077	42702827	0.791762312388444	0.0614893956632833	403	105
NCAPD2	ENSG00000010292.12	12	6493842	6531955	0.00633596261512099	2.43819809873485e-05	403	105
IFFO1	ENSG00000010295.19	12	6538375	6556083	0.607742859667338	0.454059628181707	403	105
GIPR	ENSG00000010310.8	19	45668244	45683724	0.000585663501623579	4.81148996063249e-05	403	105
PHF7	ENSG00000010318.20	3	52410657	52423641	1	0.482118002048521	403	105
SEMA3G	ENSG00000010319.6	3	52433053	52445085	1	0.344886701071281	403	105
NISCH	ENSG00000010322.15	3	52455118	52493071	0.922603034542601	0.484950898940333	403	105
STAB1	ENSG00000010327.10	3	52495338	52524384	1	0.274077849283512	403	105
FUZ	ENSG00000010361.13	19	49807113	49817376	0.181287544634014	0.0592142274655847	403	105
SLC6A13	ENSG00000010379.15	12	220621	262873	1	0.120343903997588	403	105
PRSS3	ENSG00000010438.16	9	33750466	33799231	0.480494938148924	0.0132758785779465	403	105
ZNF200	ENSG00000010539.11	16	3222325	3236221	0.295002311469601	0.198903166775555	403	105
CD4	ENSG00000010610.9	12	6786858	6820808	0.00778565637496125	8.14417570696312e-05	403	105
LRRC23	ENSG00000010626.14	12	6904733	6914243	0.975426649009478	0.795566621412399	403	105
HFE	ENSG00000010704.18	6	26087281	26098343	1	0.191071565125432	403	105
SCMH1	ENSG00000010803.16	1	41027200	41242116	0.00299760303894679	0.000376670615113289	403	105
FYN	ENSG00000010810.17	6	111660332	111873452	0.489322558814633	0.0611009746643304	403	105
HIVEP2	ENSG00000010818.9	6	142751467	142956698	1	0.514894757884679	403	105
FMO1	ENSG00000010932.16	1	171248471	171285978	0.631349016783701	0.00234296932107281	403	105
ELOA	ENSG00000011007.12	1	23743155	23762059	1	0.10827576205837	403	105
LYPLA2	ENSG00000011009.10	1	23790970	23795539	9.05248649051772e-05	2.94896404305799e-08	403	105
CLCN6	ENSG00000011021.21	1	11807131	11843144	0.013020783690722	0.000566727479653255	403	105
MRC2	ENSG00000011028.13	17	62627591	62693597	0.825648138357974	0.103481633408759	403	105
TSPAN9	ENSG00000011105.12	12	3077355	3286564	0.049201879287652	0.018926052176358	403	105
BTBD7	ENSG00000011114.14	14	93237550	93333092	0.0089385988368842	0.000106588408327764	403	105
APBA3	ENSG00000011132.11	19	3750880	3761699	0.892875441867815	0.874455526698186	403	105
MKS1	ENSG00000011143.16	17	58205437	58219605	0.910452921188297	0.633237800210255	403	105
ABHD5	ENSG00000011198.7	3	43690113	43734371	1	0.565421423213473	403	105
AKAP8L	ENSG00000011243.17	19	15380048	15419141	0.168253788794476	0.128809874554419	403	105
MBTD1	ENSG00000011258.15	17	51177425	51260066	0.0206945938862593	0.00068535977434706	403	105
UTP18	ENSG00000011260.13	17	51260528	51297936	0.00114830564293643	6.57288176158099e-06	403	105
RNF216	ENSG00000011275.18	7	5620047	5781739	0.774235326641893	0.721756634436092	403	105
TTC19	ENSG00000011295.15	17	15999380	16045015	0.953350509641705	0.846647340786462	403	105
PTBP1	ENSG00000011304.19	19	797075	812327	0.135423523179132	0.0877100295840196	403	105
DPF1	ENSG00000011332.19	19	38211006	38229714	0.854789829251319	0.00870298400099596	403	105
SYT7	ENSG00000011347.9	11	61515313	61581148	0.00124898145152914	8.56012053749016e-05	403	105
LARS2	ENSG00000011376.9	3	45388506	45549421	0.350236014875969	0.00271028803130157	403	105
PIK3C2A	ENSG00000011405.13	11	17077788	17207983	0.804568880348139	0.00220284033370858	403	105
PLAUR	ENSG00000011422.11	19	43646095	43670547	0.00439764743323966	0.00113075103671746	403	105
ANLN	ENSG00000011426.10	7	36389806	36453791	2.74715418614264e-05	2.10538890783987e-06	403	105
WIZ	ENSG00000011451.17	19	15419980	15449951	0.369281761218098	0.277760023244029	403	105
RABGAP1	ENSG00000011454.16	9	122940833	123104866	0.00115738970752789	4.92336643711331e-05	403	105
DCN	ENSG00000011465.16	12	91140484	91183123	0.602743451400352	0.0066762589812076	403	105
QPCTL	ENSG00000011478.11	19	45692483	45703989	0.00417157220801096	0.00037630484032583	403	105
PPP5C	ENSG00000011485.14	19	46346994	46392981	0.215979884797833	0.165534211247256	403	105
CEP68	ENSG00000011523.13	2	65056366	65086854	0.637878703864333	0.0114701083558376	403	105
MAP4K3	ENSG00000011566.14	2	39249266	39437312	1	0.0426409295456852	403	105
ZBTB32	ENSG00000011590.13	19	35704527	35717038	0.802802131104766	0.406859687387025	403	105
TYROBP	ENSG00000011600.11	19	35904401	35908295	1	0.128040623899529	403	105
TMEM159	ENSG00000011638.10	16	21158377	21180616	0.736440774775976	0.0669506501561292	403	105
BRCA1	ENSG00000012048.20	17	43044295	43125483	0.983629657957335	0.677013061515081	403	105
ERCC1	ENSG00000012061.15	19	45407333	45478828	0.345344390238453	0.233481648218424	403	105
CD22	ENSG00000012124.16	19	35319261	35347355	0.00269008189432039	6.05999840077288e-06	403	105
SEMA3B	ENSG00000012171.19	3	50267558	50277546	1	0.468872466557008	403	105
LTF	ENSG00000012223.12	3	46435645	46485234	1	0.23830007675512	403	105
EXTL3	ENSG00000012232.8	8	28600469	28753687	1	0.467903569500464	403	105
ELOVL5	ENSG00000012660.13	6	53267398	53349179	0.922253650303165	6.61002569505599e-07	403	105
ALOX5	ENSG00000012779.10	10	45374176	45446119	0.891313431643007	0.324995494759829	403	105
CALCOCO1	ENSG00000012822.15	12	53708517	53727745	1	0.629760634531591	403	105
UBR7	ENSG00000012963.14	14	93207095	93229215	1	0.620608063939301	403	105
MAP4K5	ENSG00000012983.11	14	50418525	50561126	0.872128099236055	0.0688990421347535	403	105
EHD3	ENSG00000013016.15	2	31234337	31269447	0.00280927932484563	1.94453928609295e-05	403	105
PSMC4	ENSG00000013275.7	19	39971005	39981441	1	0.739012721231589	403	105
MAN2B2	ENSG00000013288.8	4	6575175	6623362	0.0309919067103345	0.000269071955633842	403	105
CLDN11	ENSG00000013297.10	3	170418865	170860380	0.00404504089944045	0.000210303141409951	403	105
SLC25A39	ENSG00000013306.15	17	44319625	44324870	0.850843955508231	0.291679661382082	403	105
MVP	ENSG00000013364.18	16	29820394	29848039	0.208621875840851	3.14771566102286e-05	403	105
NUB1	ENSG00000013374.15	7	151341699	151378449	0.716546138109283	0.636271410438973	403	105
PGM3	ENSG00000013375.15	6	83161150	83193936	0.988769945684588	0.212284888092719	403	105
RWDD2A	ENSG00000013392.7	6	83193379	83198932	1	0.23434883877457	403	105
CLK1	ENSG00000013441.15	2	200853009	200864744	1	0.144051338590432	403	105
POLR3B	ENSG00000013503.9	12	106357658	106510198	1	0.203570461205014	403	105
ANGEL1	ENSG00000013523.9	14	76786725	76826246	0.856125310274669	0.554750719194377	403	105
RNF14	ENSG00000013561.17	5	141966820	141990291	0.976143185406889	0.682548227071629	403	105
DDX11	ENSG00000013573.16	12	31073848	31104791	0.0053230954664687	1.44080548661884e-06	403	105
HEBP1	ENSG00000013583.8	12	12974864	13000273	0.00326443032139125	0.00032637558098424	403	105
GPRC5A	ENSG00000013588.7	12	12890782	12917937	0.320169054847165	0.259052442434398	403	105
TACC3	ENSG00000013810.18	4	1721490	1745176	0.984100364980753	0.796935792800812	403	105
UFL1	ENSG00000014123.9	6	96521595	96555276	1	0.273042669210792	403	105
POLA2	ENSG00000014138.8	11	65261762	65305589	1	0.28842063319698	403	105
ZC3H3	ENSG00000014164.6	8	143437655	143541453	0.893410551930533	0.390084363718515	403	105
CAPN1	ENSG00000014216.15	11	65181194	65212006	0.0042550993110046	0.00020776063496704	403	105
ACPP	ENSG00000014257.15	3	132317367	132368298	0.775436221186696	0.00670355125570306	403	105
MDH1	ENSG00000014641.17	2	63588800	63607197	0.944053735987707	0.564177574081962	403	105
SLC30A9	ENSG00000014824.13	4	41990472	42090457	0.586088730589951	0.0442690771216653	403	105
MTMR11	ENSG00000014914.20	1	149928651	149936867	0.914776946196854	3.12678892324965e-05	403	105
COX15	ENSG00000014919.12	10	99711844	99732100	1	0.610877361939057	403	105
CCDC88C	ENSG00000015133.18	14	91271323	91417844	0.99670748948044	0.978362558340613	403	105
YAF2	ENSG00000015153.14	12	42157104	42238349	0.407993531795275	0.00360502785796747	403	105
ZMYND11	ENSG00000015171.19	10	134465	254637	1	0.912483694753138	403	105
DPEP1	ENSG00000015413.9	16	89613308	89638456	0.00662168302068754	1.41036356217311e-05	403	105
BID	ENSG00000015475.18	22	17734138	17774770	0.560375754803644	0.389215882945321	403	105
MATR3	ENSG00000015479.18	5	139293648	139331677	1	0.0763238671642379	403	105
NPC1L1	ENSG00000015520.14	7	44512535	44541315	1	0.752965132501794	403	105
XYLT2	ENSG00000015532.9	17	50346092	50361151	0.916455536000054	0.892390082680093	403	105
NUDCD3	ENSG00000015676.17	7	44379121	44490880	0.224959705716335	0.0400760455780951	403	105
CHDH	ENSG00000016391.10	3	53813734	53846390	0.000535664368622535	3.9440812956083e-05	403	105
IL20RA	ENSG00000016402.13	6	136999971	137045180	0.0104442498988786	3.31079717709595e-05	403	105
CLCA4	ENSG00000016602.9	1	86547078	86580754	1	0.230166482916278	403	105
GLT8D1	ENSG00000016864.18	3	52694493	52705635	0.79491504599943	0.071271676250861	403	105
ATP2C1	ENSG00000017260.19	3	130850595	131016712	0.914586795837737	0.108785541921407	403	105
RALBP1	ENSG00000017797.12	18	9475009	9538116	0.0176566980469347	0.00143141356457838	403	105
RUFY3	ENSG00000018189.12	4	70704801	70807315	0.950332024140977	0.740614014502575	403	105
CNTN1	ENSG00000018236.14	12	40692442	41072418	0.000166055830664773	3.17743985937933e-06	403	105
SLC11A1	ENSG00000018280.16	2	218382029	218396894	7.83673057461307e-05	1.54641479366045e-06	403	105
WWTR1	ENSG00000018408.14	3	149517235	149736714	0.823558103880194	0.78219353770033	403	105
AGPS	ENSG00000018510.13	2	177392698	177559299	0.840216852142692	0.0231108064807754	403	105
ATP1A2	ENSG00000018625.14	1	160115773	160143591	0.570220704123478	0.408606958580498	403	105
TTC27	ENSG00000018699.11	2	32628032	32821051	0.990653349230931	0.980497002231823	403	105
ZNF582	ENSG00000018869.16	19	56375846	56393545	0.252141276509193	0.191492264699343	403	105
VSIG2	ENSG00000019102.11	11	124747472	124752238	3.26561471864585e-05	5.77714108316863e-09	403	105
PHLDB1	ENSG00000019144.18	11	118606440	118657315	0.781667153310079	0.0958454085092716	403	105
MARCO	ENSG00000019169.10	2	118942166	118994660	0.678402581033745	0.173208400274437	403	105
CYP24A1	ENSG00000019186.9	20	54153449	54173973	0.116845228248089	0.0549679382080718	403	105
PRDM11	ENSG00000019485.13	11	45095806	45235110	0.631784898928554	0.197142350572603	403	105
SNAI2	ENSG00000019549.9	8	48917768	48921740	1	0.594288165035996	403	105
CD74	ENSG00000019582.14	5	150401637	150412929	0.00305684031480207	1.97601402621849e-05	403	105
HGF	ENSG00000019991.15	7	81699006	81770438	0.00957175524614282	0.000109628787669427	403	105
ZRANB1	ENSG00000019995.6	10	124942123	124983688	1	0.59154678738898	403	105
NCDN	ENSG00000020129.15	1	35557473	35567274	1	0.780513081984318	403	105
ADGRA2	ENSG00000020181.17	8	37784191	37843267	0.0721963362259659	0.0344626276805731	403	105
ZFP64	ENSG00000020256.19	20	52051663	52204308	0.799472191448267	0.17988321076942	403	105
MNAT1	ENSG00000020426.10	14	60734742	60969953	1	0.189990404233085	403	105
SAMD4A	ENSG00000020577.13	14	54567097	54793315	0.00022680226746041	1.88597690983371e-05	403	105
RUNX3	ENSG00000020633.18	1	24899511	24965121	0.933582807800933	0.348389878236674	403	105
MRE11	ENSG00000020922.12	11	94415578	94492906	0.574116016261307	0.0155501975816254	403	105
PLEKHB1	ENSG00000021300.13	11	73646178	73662819	0.361334168578314	7.14855537247455e-05	403	105
SERPINB1	ENSG00000021355.12	6	2832332	2842006	0.104238804337562	0.0689999957153002	403	105
SLC7A9	ENSG00000021488.12	19	32830509	32869766	5.16818731143056e-06	4.82401351035961e-08	403	105
SPAST	ENSG00000021574.11	2	32063611	32157637	0.954580511354555	0.0111424405157483	403	105
NRXN3	ENSG00000021645.18	14	78170373	79868290	0.447186721637493	0.365691591806481	403	105
OSBPL5	ENSG00000021762.19	11	3087116	3165770	0.00669285774378321	0.00095790986083269	403	105
AQR	ENSG00000021776.10	15	34851782	34969839	0.986062370890316	0.879578474447252	403	105
CPS1	ENSG00000021826.14	2	210477682	210679107	0.306344808058197	0.000314231892051015	403	105
RTFDC1	ENSG00000022277.12	20	56468585	56519449	0.662796181684447	0.00785326253880642	403	105
SLC45A4	ENSG00000022567.9	8	141207166	141308305	8.8600908695752e-05	4.29197981036926e-06	403	105
RNF10	ENSG00000022840.15	12	120533480	120577594	0.94527950511318	0.177643668950301	403	105
ZNF839	ENSG00000022976.15	14	102317377	102339229	1	0.714581101678877	403	105
ZDHHC6	ENSG00000023041.11	10	112424428	112446917	0.667648643708745	0.417019096535153	403	105
GRAMD1B	ENSG00000023171.16	11	123358428	123627774	0.00898145183484604	1.63486817596401e-05	403	105
RNH1	ENSG00000023191.16	11	494512	507300	0.0102536434261202	7.38449371733229e-05	403	105
NDUFS1	ENSG00000023228.13	2	206114817	206159584	0.00553623215427844	0.000590479544029146	403	105
RB1CC1	ENSG00000023287.12	8	52622456	52745843	1	0.146385622783005	403	105
ERP44	ENSG00000023318.7	9	99979179	100099040	1	0.789670160930859	403	105
ALAS1	ENSG00000023330.14	3	52198086	52214327	0.000232633344285333	8.82354279212787e-08	403	105
BIRC3	ENSG00000023445.13	11	102317450	102339403	0.00314641604445244	6.46971856117923e-06	403	105
AKAP11	ENSG00000023516.8	13	42272153	42323267	0.92470469222335	0.019738751815662	403	105
GLRX2	ENSG00000023572.8	1	193096468	193106114	0.904095949560978	0.115857523607069	403	105
SNAPC1	ENSG00000023608.4	14	61762357	61796428	0.678895194102894	0.0133496415782244	403	105
DERA	ENSG00000023697.12	12	15911172	16037282	0.918836801732985	0.0330953755882371	403	105
STRAP	ENSG00000023734.10	12	15882391	15903478	0.382715535263231	0.270921686199202	403	105
ABCC2	ENSG00000023839.10	10	99782732	99852192	1	0.372619625837997	403	105
DEF6	ENSG00000023892.10	6	35297852	35321771	0.929349298714033	0.124372136612359	403	105
PLEKHO1	ENSG00000023902.13	1	150149183	150164720	0.845291057897027	0.185449470758535	403	105
GCLM	ENSG00000023909.9	1	93885205	93909456	0.66039956058198	0.0842065980490916	403	105
UBR2	ENSG00000024048.10	6	42564062	42693504	0.0113297311978798	0.00139009836497249	403	105
EHD2	ENSG00000024422.11	19	47713343	47743134	0.00373677044469715	0.00023536727871548	403	105
DEPDC1	ENSG00000024526.16	1	68474152	68497221	0.00981223306333338	9.86823622389761e-05	403	105
CCDC28A	ENSG00000024862.17	6	138773509	138793319	0.358575962655294	0.190312463266622	403	105
RRAGD	ENSG00000025039.14	6	89364636	89412270	0.751233170208567	0.0409322370110339	403	105
HSF2	ENSG00000025156.12	6	122399546	122433119	0.884330864150317	0.452419802404784	403	105
PHF20	ENSG00000025293.16	20	35771974	35950381	1	0.550868279324426	403	105
HSD17B6	ENSG00000025423.11	12	56752161	56787790	1	0.928042750765969	403	105
NR1H3	ENSG00000025434.18	11	47248300	47269032	1	0.903384366688277	403	105
TYMP	ENSG00000025708.13	22	50525752	50530056	0.708696520675844	0.0029471502977385	403	105
NCAPH2	ENSG00000025770.18	22	50508216	50523472	0.0354101598635116	0.00440808506573878	403	105
TOMM34	ENSG00000025772.7	20	44942130	44960486	0.86430847715084	0.0344214759595455	403	105
SEC63	ENSG00000025796.13	6	107867756	107957340	1	0.737776996287316	403	105
KPNA6	ENSG00000025800.13	1	32108038	32176375	0.00110022632380296	1.16845521985608e-07	403	105
VIM	ENSG00000026025.15	10	17228259	17237593	0.526503984438528	0.460415369140405	403	105
FAS	ENSG00000026103.21	10	88990582	89015785	0.357693480688084	5.71243178016979e-05	403	105
RNASET2	ENSG00000026297.15	6	166929504	166957184	0.00143464307991135	0.000321705586739804	403	105
CD44	ENSG00000026508.17	11	35138870	35232402	0.535169354072698	0.474653170223361	403	105
KCNG1	ENSG00000026559.13	20	51003656	51023129	0.231133950902053	0.0624855102736166	403	105
AGPAT4	ENSG00000026652.13	6	161129979	161274061	0.950198167739111	0.933743243657736	403	105
BTN3A1	ENSG00000026950.16	6	26402237	26415216	0.493364537895375	0.287764100607331	403	105
MIPEP	ENSG00000027001.9	13	23730189	23889419	8.29322590082146e-05	2.63503580724956e-07	403	105
PRKCH	ENSG00000027075.14	14	61187559	61550976	0.909784298051015	0.891767399730589	403	105
IFNGR1	ENSG00000027697.13	6	137197484	137219449	0.0970357432379994	0.0280561642868793	403	105
B4GALT7	ENSG00000027847.13	5	177600100	177610347	0.805781012168822	0.143342692251261	403	105
SH2D2A	ENSG00000027869.11	1	156806243	156816862	0.901223746081193	0.0395224046605544	403	105
VRK2	ENSG00000028116.16	2	57907651	58159920	1	0.42612901024908	403	105
TNFRSF1B	ENSG00000028137.18	1	12167039	12209228	0.568429999336544	0.525433196798586	403	105
VEZT	ENSG00000028203.17	12	95217746	95302790	0.220316431157096	0.0128905531523522	403	105
POU2F2	ENSG00000028277.21	19	42086110	42196585	0.861303121581436	0.00867700381445657	403	105
BRD9	ENSG00000028310.17	5	863741	892642	0.299547582182822	0.150393946931508	403	105
SNX1	ENSG00000028528.14	15	64094123	64146090	0.723822564347646	0.156489047095984	403	105
TBPL1	ENSG00000028839.9	6	133952170	133988696	0.0777267420126267	0.000144603711510368	403	105
ARNTL2	ENSG00000029153.14	12	27332854	27425289	0.0417858019647839	0.0105892707830605	403	105
BCLAF1	ENSG00000029363.16	6	136256627	136289851	1	0.782998189590113	403	105
SLC39A9	ENSG00000029364.11	14	69398015	69462388	0.116252071277306	0.0170544426406281	403	105
ANK1	ENSG00000029534.19	8	41653220	41896762	0.927962955042485	0.910129537026719	403	105
TFB1M	ENSG00000029639.10	6	155257724	155314493	0.0415243304667803	0.00526851885734865	403	105
RABEP1	ENSG00000029725.16	17	5282265	5385812	0.148631454060446	0.0141634489330106	403	105
NUP160	ENSG00000030066.13	11	47778087	47848555	1	0.0294090577513972	403	105
BAK1	ENSG00000030110.12	6	33572547	33580293	0.355129271279326	6.46037268524327e-05	403	105
MUSK	ENSG00000030304.13	9	110668771	110801620	0.088535708220224	0.0115119246337555	403	105
IKZF2	ENSG00000030419.16	2	212999691	213152427	0.974847562420329	0.46041213980833	403	105
GRN	ENSG00000030582.17	17	44345086	44353102	1	0.505584739640222	403	105
FAM13B	ENSG00000031003.10	5	137937960	138051961	1	0.158385030096607	403	105
ARHGAP31	ENSG00000031081.10	3	119294373	119420714	0.835759847157516	0.123318954519254	403	105
CENPQ	ENSG00000031691.6	6	49463378	49493107	0.355306113483954	0.00838332721737625	403	105
SARS	ENSG00000031698.12	1	109213918	109238169	0.77576676305425	1.70006270222936e-06	403	105
RANBP3	ENSG00000031823.14	19	5916139	5978142	0.966275508616461	0.959792285681334	403	105
ARID4A	ENSG00000032219.18	14	58298385	58373887	1	0.780880977646861	403	105
TSSC1	ENSG00000032389.12	2	3188925	3377882	0.0333717247233841	0.00223333261727808	403	105
PNPLA6	ENSG00000032444.15	19	7534010	7561764	0.25791431695541	0.0845479850392313	403	105
IFT88	ENSG00000032742.17	13	20567069	20691437	0.0340554678766626	0.00428443354287787	403	105
ALG1	ENSG00000033011.11	16	5071819	5087379	0.000152766152646623	1.68229107447807e-06	403	105
ZCCHC8	ENSG00000033030.13	12	122471600	122501073	1	0.797489377272019	403	105
ABCF2	ENSG00000033050.7	7	151207837	151227230	0.00471926170961418	0.000210797248072329	403	105
CHPF2	ENSG00000033100.16	7	151232489	151238763	0.10726120472584	0.00670771994230789	403	105
LRRC7	ENSG00000033122.18	1	69568398	70151945	0.168398075312909	0.0625833788692949	403	105
FUT8	ENSG00000033170.16	14	65410592	65744121	0.811078425615352	0.38386418830648	403	105
UBA6	ENSG00000033178.12	4	67612652	67701179	0.667701367783175	0.309151871931964	403	105
GAB2	ENSG00000033327.12	11	78215297	78418348	0.964640412082538	0.626334524201077	403	105
ATP6V0A1	ENSG00000033627.16	17	42458844	42522611	1	0.859265177157393	403	105
PIAS1	ENSG00000033800.13	15	68054179	68198603	0.941871870506871	0.32576156890422	403	105
SLC4A7	ENSG00000033867.16	3	27372721	27484420	0.85781759556289	7.09145553153678e-05	403	105
APBA2	ENSG00000034053.14	15	28884483	29118315	0.172843095924072	0.0982520518119405	403	105
MAP2K3	ENSG00000034152.18	17	21284672	21315240	1	0.361585193711527	403	105
EFCAB1	ENSG00000034239.10	8	48710789	48735311	0.795317508443141	0.00383339392185747	403	105
TMSB10	ENSG00000034510.5	2	84905625	84906662	1	0.513192732742181	403	105
ASTE1	ENSG00000034533.11	3	131013875	131027649	0.933733384891534	0.000144458249117759	403	105
RNF19A	ENSG00000034677.12	8	100257060	100336218	1	0.996782782523831	403	105
PEX3	ENSG00000034693.14	6	143450807	143490010	0.00312403851227446	1.76944087764676e-05	403	105
GABARAPL2	ENSG00000034713.7	16	75566351	75577881	0.0002260919283562	2.30683306269905e-08	403	105
MYOC	ENSG00000034971.16	1	171635417	171652683	0.853683313143803	0.000246142928302231	403	105
SH3YL1	ENSG00000035115.21	2	217730	266398	0.000650272844137469	2.18176316973475e-09	403	105
FAM136A	ENSG00000035141.7	2	70295975	70302090	0.282814853630866	0.0109989015796613	403	105
VCL	ENSG00000035403.17	10	73995193	74120254	0.954924628618584	0.0907948061147283	403	105
DEPDC1B	ENSG00000035499.12	5	60596912	60700190	0.945193150290789	0.105096219395991	403	105
DAPK2	ENSG00000035664.11	15	63907036	64072033	0.977038845703389	0.599034979491288	403	105
NSMAF	ENSG00000035681.7	8	58583504	58659844	0.000516401429586126	2.28726814837837e-06	403	105
ADSS	ENSG00000035687.9	1	244408494	244452134	3.0308800625346e-05	2.57523554726397e-06	403	105
TIMP2	ENSG00000035862.12	17	78852977	78925387	0.144438732922598	0.0543648171689624	403	105
RFC1	ENSG00000035928.15	4	39287456	39366375	1	0.0938380154276528	403	105
TBC1D23	ENSG00000036054.12	3	100261000	100325251	0.612153497919873	0.104010780482754	403	105
CUL3	ENSG00000036257.12	2	224470150	224585397	1	0.340911791947623	403	105
MYOM2	ENSG00000036448.9	8	2045040	2165552	0.485537439162873	0.262273114453031	403	105
CYP46A1	ENSG00000036530.8	14	99684304	99727301	0.806294595129812	0.121603307431975	403	105
ZZZ3	ENSG00000036549.12	1	77562416	77683419	0.953808895796211	0.572905364117018	403	105
USP2	ENSG00000036672.15	11	119355215	119381726	0.179318889453755	0.0192296418437181	403	105
TUBG2	ENSG00000037042.8	17	42659305	42667006	0.942737316339858	0.689057054143987	403	105
RPL26L1	ENSG00000037241.7	5	172958779	172969771	0.076277848880044	0.00839568204182222	403	105
FLT4	ENSG00000037280.15	5	180601506	180649624	0.00253038500116171	0.000275918383654468	403	105
NSUN2	ENSG00000037474.14	5	6599239	6633291	0.00513031818970872	0.000507008706515739	403	105
FBXO42	ENSG00000037637.10	1	16246839	16352454	0.0120450503336191	0.00128791611221075	403	105
MFAP3	ENSG00000037749.11	5	154038937	154220478	0.0102832594892627	0.000590479366478236	403	105
MRI1	ENSG00000037757.13	19	13764532	13774167	0.178897782217334	0.000121647541270095	403	105
METTL1	ENSG00000037897.16	12	57768471	57772599	1	0.657371246544266	403	105
HOXC8	ENSG00000037965.5	12	54009106	54012362	0.9234207424641	0.00432168319158305	403	105
AGA	ENSG00000038002.8	4	177430770	177442503	0.858095462235946	0.247450354108781	403	105
PI4K2B	ENSG00000038210.12	4	25233975	25279092	0.0107318551246284	3.38091293506073e-05	403	105
BOD1L1	ENSG00000038219.12	4	13568738	13627723	0.00399443012021527	8.75396379709413e-05	403	105
MAT2B	ENSG00000038274.16	5	163503114	163519336	1	0.908497176750492	403	105
TLL1	ENSG00000038295.7	4	165873258	166103895	0.601066516352553	0.000784894549655346	403	105
EDC4	ENSG00000038358.14	16	67873023	67884503	1	0.210903512188162	403	105
TRIO	ENSG00000038382.18	5	14143702	14532128	0.0066689421227156	0.000962236828970451	403	105
VCAN	ENSG00000038427.15	5	83471465	83582303	0.0675755315169602	0.000119488098351043	403	105
CLEC16A	ENSG00000038532.14	16	10944488	11182189	0.770741096172908	0.72276005026472	403	105
MSR1	ENSG00000038945.14	8	16107878	16567490	0.00716466098211604	9.75587990246866e-05	403	105
CDH1	ENSG00000039068.18	16	68737225	68835548	0.950393844443698	0.206889583808898	403	105
SKIV2L2	ENSG00000039123.15	5	55307760	55425581	0.99303428571421	0.807236429589436	403	105
DNAH5	ENSG00000039139.9	5	13690331	13944543	0.883168426579283	0.666521064066074	403	105
ZFYVE16	ENSG00000039319.16	5	80408013	80479350	1	0.278254475535422	403	105
FAM65A	ENSG00000039523.19	16	67518418	67546788	1	0.388139696967021	403	105
C6	ENSG00000039537.13	5	41142234	41261438	0.0307059082724373	1.02414268527243e-05	403	105
RAI14	ENSG00000039560.13	5	34656237	34832627	0.247186771522283	0.000429039626444257	403	105
PNKP	ENSG00000039650.11	19	49859882	49867909	0.856671915735257	0.45700785027485	403	105
PHLPP2	ENSG00000040199.18	16	71644751	71724701	0.740639106684462	0.00585423399418521	403	105
SPDL1	ENSG00000040275.16	5	169583634	169604778	0.0409232462024232	5.97262365305005e-05	403	105
STAU2	ENSG00000040341.17	8	73420369	73747708	0.774094234701713	0.69743022784573	403	105
PQLC2	ENSG00000040487.12	1	19312326	19329300	0.934107774167002	0.390105587019616	403	105
CTNS	ENSG00000040531.14	17	3636468	3661542	0.466736794289557	0.113194441564532	403	105
RTN4R	ENSG00000040608.13	22	20241415	20283246	0.292887873596167	0.179559487667479	403	105
PHF23	ENSG00000040633.12	17	7235028	7239722	0.000700422306067446	1.21607752518538e-07	403	105
CDH10	ENSG00000040731.10	5	24487100	24644978	0.930983300887145	0.492249170530305	403	105
INPP4A	ENSG00000040933.15	2	98444854	98594390	0.282509454730293	0.00151962381050741	403	105
RAB27B	ENSG00000041353.9	18	54717860	54895516	1	0.0898088755261943	403	105
PSMA4	ENSG00000041357.15	15	78540405	78552419	0.0224558160289795	0.000284826331310084	403	105
MYO16	ENSG00000041515.15	13	108596152	109208007	0.782543203591999	0.733471633896531	403	105
LSG1	ENSG00000041802.10	3	194640788	194672477	0.149424655920962	0.0284474382032184	403	105
PARP3	ENSG00000041880.14	3	51942345	51948867	1	0.37465518305243	403	105
TNC	ENSG00000041982.15	9	115019578	115118257	0.770716638553496	0.146008343137559	403	105
THAP3	ENSG00000041988.15	1	6624866	6634167	0.772477627732546	0.0678866602004629	403	105
FAM65C	ENSG00000042062.11	20	50586108	50691528	0.504131110834186	0.370998905680363	403	105
TDP1	ENSG00000042088.13	14	89954939	90044768	0.784638165640196	0.0832607865884907	403	105
AIFM2	ENSG00000042286.14	10	70098223	70132934	0.0220978060417181	0.000200332320205143	403	105
SPATA7	ENSG00000042317.16	14	88384924	88470350	0.634076713413901	0.0779862272410858	403	105
MED17	ENSG00000042429.11	11	93784227	93814963	0.793085100228029	0.394000174066253	403	105
RETSAT	ENSG00000042445.13	2	85342088	85354393	0.319393896268693	0.00130101962123239	403	105
CAPG	ENSG00000042493.15	2	85394748	85418432	0.0935623744881189	0.00062493041965431	403	105
AP2S1	ENSG00000042753.11	19	46838136	46850992	0.32406448338498	0.120832030413668	403	105
TG	ENSG00000042832.11	8	132866958	133134903	0.151500696993864	0.0710875961387746	403	105
ADAM28	ENSG00000042980.12	8	24294040	24359018	1.12083991997122e-05	4.98247238862854e-08	403	105
DCUN1D1	ENSG00000043093.13	3	182938074	182985953	1	0.774887936419904	403	105
JADE2	ENSG00000043143.20	5	134524312	134583230	0.914713080659592	0.0455468540054788	403	105
TRIT1	ENSG00000043514.15	1	39841022	39883511	0.547897979010793	0.052248673920102	403	105
CUL7	ENSG00000044090.8	6	43037617	43053945	0.952558894484044	0.295581790392208	403	105
CTNNA1	ENSG00000044115.20	5	138610967	138935034	0.739048910795731	0.0840839442873045	403	105
CNTLN	ENSG00000044459.14	9	17134982	17503923	0.860837553357757	0.73241006513926	403	105
EPHA3	ENSG00000044524.10	3	89107524	89482134	1	0.560917921463669	403	105
HSPA5	ENSG00000044574.7	9	125234853	125241330	1	0.588075337237407	403	105
DSG2	ENSG00000046604.12	18	31498043	31549008	0.993066067494461	0.963844910917801	403	105
PREX2	ENSG00000046889.18	8	67952118	68237030	0.000700736281177611	1.19500560110355e-05	403	105
WDR37	ENSG00000047056.14	10	1049538	1132297	0.385355826619261	0.261152363680089	403	105
YTHDC2	ENSG00000047188.15	5	113513683	113595284	0.723269569324299	0.156952137557431	403	105
ATP6V1H	ENSG00000047249.17	8	53715557	53843558	1	0.320419610624639	403	105
POLR2B	ENSG00000047315.15	4	56978824	57030399	0.144302026034933	0.0380133592845689	403	105
FAM214A	ENSG00000047346.12	15	52581321	52709817	0.942754360758577	0.362162140039069	403	105
ARAP2	ENSG00000047365.11	4	35948221	36244509	0.862749181002646	0.436601034084114	403	105
TPR	ENSG00000047410.13	1	186311652	186375693	1	0.346101510480955	403	105
CP	ENSG00000047457.13	3	149162410	149222055	0.74623762292315	0.00713516293540412	403	105
KIAA0556	ENSG00000047578.12	16	27550152	27780369	0.000334581081542878	1.37738992388295e-06	403	105
DTNBP1	ENSG00000047579.19	6	15522801	15663058	0.0284874401334834	0.0019938946701326	403	105
C12orf4	ENSG00000047621.11	12	4487728	4538508	0.581509493019424	0.545001817799182	403	105
FAM184B	ENSG00000047662.4	4	17635009	17781512	1	0.247828845418141	403	105
MAP4	ENSG00000047849.21	3	47850690	48089272	0.973716112966674	0.847114777360577	403	105
GOPC	ENSG00000047932.13	6	117560269	117602542	0.552554123906761	0.0335907562913652	403	105
ROS1	ENSG00000047936.10	6	117288300	117425855	0.925799222428179	0.703932210049097	403	105
USP28	ENSG00000048028.11	11	113797874	113875570	0.00206604895916655	2.82312403603862e-06	403	105
HDAC9	ENSG00000048052.21	7	18086949	19002416	0.82434812475969	0.765580515652298	403	105
TSPAN17	ENSG00000048140.17	5	176647387	176659054	0.00422151507103772	6.91417447673822e-07	403	105
NOP16	ENSG00000048162.20	5	176383938	176388975	0.891720082626041	0.601714954236435	403	105
CC2D2A	ENSG00000048342.15	4	15469865	15601557	0.00106502114881594	0.000172831327759574	403	105
RRM2B	ENSG00000048392.11	8	102204502	102239118	0.933528343182487	0.00578366059006604	403	105
ZNF800	ENSG00000048405.9	7	127346790	127431924	1	0.0768718703262653	403	105
SNX29	ENSG00000048471.13	16	11976737	12574289	0.898099989131628	0.875169637452053	403	105
LMO3	ENSG00000048540.14	12	16548373	16610594	0.00356702901867698	1.62862267867393e-05	403	105
MRPS10	ENSG00000048544.5	6	42206801	42217865	0.961589233180448	0.665004627896677	403	105
RSF1	ENSG00000048649.13	11	77659996	77821017	1	0.904857306832356	403	105
VPS13D	ENSG00000048707.13	1	12230067	12512047	0.0204909165987042	0.00015290493236539	403	105
CELF2	ENSG00000048740.18	10	10798397	11336675	0.152265790814315	0.110510189759867	403	105
FAM120A	ENSG00000048828.16	9	93451722	93566107	0.962563546743031	0.172790839285199	403	105
R3HDM1	ENSG00000048991.16	2	135531455	135725270	1	0.973249330030275	403	105
COL9A2	ENSG00000049089.13	1	40300487	40317294	1	0.678772484973028	403	105
KITLG	ENSG00000049130.14	12	88492793	88580851	0.982470934398521	0.703114196553346	403	105
ERCC8	ENSG00000049167.13	5	60873831	60945073	0.406731520295651	0.000141439347434593	403	105
ADAMTS6	ENSG00000049192.14	5	65148736	65481920	0.999903603332246	0.997395358081511	403	105
H6PD	ENSG00000049239.12	1	9234775	9271337	0.00708944324406007	1.57848305293771e-06	403	105
VAMP3	ENSG00000049245.12	1	7771269	7781432	0.907989161624545	0.879941155529722	403	105
PER3	ENSG00000049246.14	1	7784320	7845177	0.00309957264123615	2.20749686401184e-06	403	105
EPN3	ENSG00000049283.17	17	50532543	50543750	0.0977044771782583	6.39796763458657e-05	403	105
LTBP1	ENSG00000049323.15	2	32946972	33399509	0.170113217888144	0.101691118177275	403	105
RCN1	ENSG00000049449.8	11	31816384	32105755	0.602093121718155	0.107845128004784	403	105
ELN	ENSG00000049540.16	7	74027789	74069907	0.99244357521231	0.990226880424433	403	105
RFC2	ENSG00000049541.10	7	74231499	74254458	0.000118041313358046	1.09805609715269e-06	403	105
ARID1B	ENSG00000049618.22	6	156777432	157210779	6.25179954379593e-05	1.21379895023216e-07	403	105
CLPTM1L	ENSG00000049656.13	5	1317744	1345099	0.455189176690892	0.388514177644125	403	105
NEDD4L	ENSG00000049759.17	18	58044367	58401540	0.0202716153796071	0.000281196999100309	403	105
HEXB	ENSG00000049860.13	5	74640023	74722647	0.00110140551660027	7.68625785786644e-05	403	105
PTCD2	ENSG00000049883.14	5	72320527	72368395	1	0.164434841287076	403	105
JKAMP	ENSG00000050130.17	14	59484443	59505404	0.255695423047372	0.000555624269402984	403	105
DKK3	ENSG00000050165.17	11	11963106	12009769	0.108266708633694	0.0553533226779131	403	105
ARHGEF5	ENSG00000050327.14	7	144355288	144380632	0.40147318813443	0.202690386797082	403	105
NFE2L3	ENSG00000050344.8	7	26152240	26187125	0.593242507112863	0.211702208659628	403	105
MCUR1	ENSG00000050393.11	6	13786557	13814568	0.955497197780667	0.797196631414029	403	105
LIMA1	ENSG00000050405.13	12	50175788	50283546	0.930760731487031	0.681723209261497	403	105
LETMD1	ENSG00000050426.15	12	51047962	51060424	0.966965967197404	0.631867964979544	403	105
SLC4A8	ENSG00000050438.16	12	51403073	51515763	0.967345075518008	0.568541647254293	403	105
LAMC3	ENSG00000050555.17	9	131009082	131094473	0.611918348612548	0.472521317592111	403	105
PTGER3	ENSG00000050628.20	1	70852353	71047808	0.0515320157647135	1.19970753885244e-06	403	105
MAPK9	ENSG00000050748.17	5	180233143	180292099	0.0351286068752287	0.000125846609597558	403	105
BCAR1	ENSG00000050820.16	16	75228198	75268053	0.0005943743226067	1.9865323771919e-05	403	105
FAM160A2	ENSG00000051009.10	11	6211335	6234711	0.0423798588375531	0.0101488860646888	403	105
HERPUD1	ENSG00000051108.14	16	56932048	56944863	0.587803360985351	0.0351788808182839	403	105
HOMER3	ENSG00000051128.18	19	18929201	18941261	0.007868730602447	9.26455243541526e-05	403	105
RAD51	ENSG00000051180.16	15	40694796	40732339	0.807832815806814	0.0441767274542454	403	105
POLQ	ENSG00000051341.13	3	121431427	121546641	1	0.457266366862893	403	105
PIK3CB	ENSG00000051382.8	3	138652699	138834938	1	0.497566147422967	403	105
CYBA	ENSG00000051523.10	16	88643283	88651152	0.145813691413741	0.0641871620569483	403	105
THOC3	ENSG00000051596.9	5	175917873	176034680	0.0564234003001436	0.0166323206267274	403	105
HEBP2	ENSG00000051620.10	6	138403561	138422042	0.0657872356832236	0.0115591296072349	403	105
MPHOSPH9	ENSG00000051825.14	12	123152320	123244014	0.909004513790214	0.387539267261907	403	105
PLEKHA5	ENSG00000052126.14	12	19129752	19376400	0.0244045062192519	0.00199918385717841	403	105
PRSS8	ENSG00000052344.15	16	31131605	31135762	1	0.106667923038563	403	105
SIKE1	ENSG00000052723.11	1	114769479	114780685	1	0.0291754823817957	403	105
RRP12	ENSG00000052749.13	10	97356701	97426076	0.462614933812164	6.55511362894759e-06	403	105
FNIP2	ENSG00000052795.12	4	158769138	158908049	0.962511974584356	0.68003856132411	403	105
MSMO1	ENSG00000052802.12	4	165327623	165343160	0.496532001656218	0.395539335443066	403	105
TTC17	ENSG00000052841.14	11	43358932	43494933	1	0.502852682842539	403	105
ALX4	ENSG00000052850.5	11	44260444	44310166	0.000215403557258728	1.84236524231222e-06	403	105
FOXN3	ENSG00000053254.15	14	89124871	89619149	0.18462480758657	0.100890466075426	403	105
METTL24	ENSG00000053328.8	6	110245928	110358272	0.993436427435955	0.950212710790694	403	105
AKR7A2	ENSG00000053371.12	1	19303965	19312146	0.127305441816614	0.00312066325315015	403	105
MRTO4	ENSG00000053372.4	1	19251553	19260128	0.998761448729322	0.988260406169764	403	105
NNAT	ENSG00000053438.8	20	37521215	37523693	0.0641713699142262	0.0226212202982586	403	105
USE1	ENSG00000053501.12	19	17215346	17219829	0.674875414105147	0.600015237552271	403	105
MCF2L2	ENSG00000053524.12	3	183178043	183428778	0.789220842882256	0.0585069059256811	403	105
NRIP2	ENSG00000053702.14	12	2825348	2835544	0.0314689531973574	0.000782055466508404	403	105
LAMA3	ENSG00000053747.15	18	23689443	23955066	0.000253390214138932	3.28625395049069e-08	403	105
AP5M1	ENSG00000053770.11	14	57269009	57298742	1	0.0151458641143357	403	105
ANAPC4	ENSG00000053900.10	4	25377213	25418498	0.27563260001849	0.00155855962722348	403	105
TRAPPC3	ENSG00000054116.11	1	36136570	36155964	1	0.591794167965872	403	105
THRAP3	ENSG00000054118.13	1	36224416	36305357	0.88241785798546	0.0948874214063329	403	105
PHPT1	ENSG00000054148.17	9	136849091	136850942	0.928095035956757	0.842565073220782	403	105
LY75	ENSG00000054219.10	2	159803355	159904749	0.700620401236247	0.0172217719562947	403	105
ARID4B	ENSG00000054267.21	1	235166895	235328219	0.000749392941379034	9.00246168375104e-07	403	105
OPN3	ENSG00000054277.13	1	241590114	241677376	0.272321291520174	0.118864176365926	403	105
SDCCAG8	ENSG00000054282.15	1	243256034	243489140	0.515619227447205	0.244399832914862	403	105
PTPRN	ENSG00000054356.13	2	219289623	219309648	0.807156656322774	0.00985921324476066	403	105
HHAT	ENSG00000054392.12	1	210328252	210676296	0.00128511532850854	6.53046440685256e-07	403	105
KIF1B	ENSG00000054523.17	1	10210805	10381603	0.991430119479977	0.963271069060949	403	105
FOXC1	ENSG00000054598.6	6	1609972	1613897	0.649050920332502	0.567451279382601	403	105
TBC1D22A	ENSG00000054611.13	22	46762617	47175699	0.161621278390199	0.0808406196251071	403	105
SYNE2	ENSG00000054654.16	14	63852983	64226433	0.977912084205495	0.24821020078425	403	105
PLEKHH1	ENSG00000054690.13	14	67533301	67589310	1	0.453136911850274	403	105
ATP9A	ENSG00000054793.13	20	51596514	51768634	0.0048869243469749	0.000847235542181798	403	105
FAM168A	ENSG00000054965.10	11	73400487	73598189	0.920240659029582	0.0740488681301247	403	105
RELT	ENSG00000054967.12	11	73376264	73397472	1	0.34573022849689	403	105
GALC	ENSG00000054983.16	14	87837820	87993665	0.876228697230287	0.426592368255331	403	105
NOP58	ENSG00000055044.10	2	202265716	202303666	1	0.301199362284533	403	105
SZRD1	ENSG00000055070.16	1	16352575	16398145	1	0.319631547615766	403	105
KCNH2	ENSG00000055118.14	7	150944961	150978315	0.81104923247448	0.77459669907199	403	105
CUL1	ENSG00000055130.15	7	148698665	148801036	0.000546061782562013	1.53614214902465e-06	403	105
FAM114A2	ENSG00000055147.18	5	153990128	154038905	0.943695126864746	0.168104898229286	403	105
CYFIP2	ENSG00000055163.19	5	157266079	157395533	0.683136241679135	0.0100993573560236	403	105
TAB2	ENSG00000055208.18	6	149317534	149411613	0.707640878219686	0.15762365096696	403	105
GINM1	ENSG00000055211.12	6	149566294	149591748	0.000231343037277485	3.22121411501901e-07	403	105
EIF2AK2	ENSG00000055332.16	2	37099245	37157065	0.09144692046773	0.0122314122041349	403	105
USP36	ENSG00000055483.19	17	78787381	78841441	0.000733418516904565	2.18091631064653e-06	403	105
KMT2C	ENSG00000055609.17	7	152134922	152436005	0.000147393780033726	3.11184024111441e-06	403	105
MCOLN3	ENSG00000055732.12	1	85018082	85048499	0.685319396568688	0.019643174158685	403	105
CCDC85A	ENSG00000055813.5	2	56184123	56386173	0.019518788861782	0.00238034242594359	403	105
PUM2	ENSG00000055917.15	2	20248691	20352234	0.00666423762051188	0.00192606631554237	403	105
MRPL43	ENSG00000055950.16	10	100969458	100987366	1	0.164171493990445	403	105
ITIH4	ENSG00000055955.15	3	52812975	52830739	0.745404185367373	0.235937707497439	403	105
HPF1	ENSG00000056050.6	4	169729465	169757953	0.771525274237596	0.236041438052866	403	105
ZFR	ENSG00000056097.15	5	32354350	32444761	0.630009781559022	0.5772693313222	403	105
TRAF1	ENSG00000056558.10	9	120902393	120929173	0.378512782364973	0.000858875264930248	403	105
RC3H2	ENSG00000056586.15	9	122844556	122905341	1	0.279778535509314	403	105
IL17RB	ENSG00000056736.9	3	53846580	53865800	0.993138104834471	0.991565993623454	403	105
TRAF3IP2	ENSG00000056972.18	6	111556454	111606278	0.970367476433557	0.730787530207754	403	105
DCBLD2	ENSG00000057019.15	3	98795941	98901689	0.205386789022156	1.12786408324234e-05	403	105
SERPINB3	ENSG00000057149.15	18	63655197	63661963	1	0.98121517900053	403	105
SOAT1	ENSG00000057252.12	1	179293714	179358680	0.853163401475247	0.171660887634904	403	105
PKP2	ENSG00000057294.14	12	32790745	32896840	1	0.186687548556041	403	105
MSH4	ENSG00000057468.6	1	75796882	75913238	0.921505830426772	0.408089732708524	403	105
F7	ENSG00000057593.13	13	113105788	113120681	0.386203701119972	0.0206941254631214	403	105
GDI2	ENSG00000057608.16	10	5765223	5842132	0.0037202428252055	3.06583930695511e-06	403	105
PRDM1	ENSG00000057657.15	6	106086320	106109939	0.000463831634610019	3.52953515185511e-06	403	105
ATG5	ENSG00000057663.14	6	106045423	106325791	0.20759967640639	0.0529919997732223	403	105
TMCC3	ENSG00000057704.12	12	94567124	94650562	0.94341401151788	0.92817823246635	403	105
PITHD1	ENSG00000057757.9	1	23778405	23788232	0.657643226753485	0.0585111094201295	403	105
MTA3	ENSG00000057935.13	2	42494569	42756947	1	0.230591355919742	403	105
USP13	ENSG00000058056.8	3	179652755	179789401	1	0.471983500213835	403	105
ATP11B	ENSG00000058063.15	3	182793500	182921239	0.0065849672826095	0.00191362175750532	403	105
LAMC2	ENSG00000058085.14	1	183186238	183244900	0.923100236657632	0.0665628863246372	403	105
CDK14	ENSG00000058091.16	7	90563735	91210590	0.652639143868223	0.59989596454494	403	105
SEC61A1	ENSG00000058262.9	3	128051641	128071683	0.213622024918502	0.000165026177024098	403	105
PPP1R12A	ENSG00000058272.16	12	79773563	79934900	1	0.212695886486657	403	105
RASGRF1	ENSG00000058335.15	15	78959947	79090773	5.65685198136569e-05	4.71212228128695e-07	403	105
CAMK2B	ENSG00000058404.19	7	44217150	44334577	0.981360517671397	0.444851683046068	403	105
CROCC	ENSG00000058453.16	1	16921950	16972979	0.754542207802927	0.530206678129136	403	105
POLR3E	ENSG00000058600.15	16	22297375	22335103	0.000436823568600423	3.49720013222251e-07	403	105
ATP2B4	ENSG00000058668.14	1	203626561	203744081	0.0341538236071555	0.00448621715882236	403	105
ZC3H11A	ENSG00000058673.16	1	203795654	203850514	0.00038752750122631	2.2364116083979e-05	403	105
RIOK2	ENSG00000058729.10	5	97160867	97183260	0.992843021422759	0.979010894483702	403	105
YIPF1	ENSG00000058799.14	1	53851719	53889834	0.0301168190963154	0.0013800221273496	403	105
NDC1	ENSG00000058804.11	1	53765460	53838860	1	0.359247764635052	403	105
FLYWCH1	ENSG00000059122.16	16	2911937	2951208	0.414333100684074	0.0156281913321298	403	105
UNKL	ENSG00000059145.18	16	1364114	1414751	0.0248204168186632	0.00443981832276803	403	105
TBXAS1	ENSG00000059377.16	7	139777051	140020325	0.104531061536395	0.00929856910043825	403	105
PARP12	ENSG00000059378.12	7	140023744	140063721	0.829051015656896	0.61540134947789	403	105
ALDH18A1	ENSG00000059573.8	10	95605929	95656706	0.953372828660358	0.835075039081012	403	105
TARBP1	ENSG00000059588.9	1	234391313	234479103	0.571446142094232	0.479695300763844	403	105
GATB	ENSG00000059691.11	4	151670504	151761023	0.669527701796825	0.000758995233091578	403	105
MXD1	ENSG00000059728.10	2	69897688	69942945	1	0.0984808584458611	403	105
CDK17	ENSG00000059758.7	12	96278261	96400560	0.01044955587949	0.00191688389985884	403	105
DNAJC25	ENSG00000059769.19	9	111631352	111654351	0.910974393002617	0.759729109305599	403	105
SLC2A3	ENSG00000059804.15	12	7919230	7936275	0.720514558696571	0.652546221783362	403	105
PSD	ENSG00000059915.16	10	102402617	102421539	1	0.282056024843471	403	105
CTDP1	ENSG00000060069.16	18	79679801	79756623	0.332380522391296	0.249198335433128	403	105
YBX3	ENSG00000060138.12	12	10699089	10723312	0.860263861433197	0.370245373451895	403	105
STYK1	ENSG00000060140.8	12	10618939	10674318	0.974820819687641	0.388474754564875	403	105
WNK1	ENSG00000060237.16	12	752593	911452	0.000231771687342306	1.94524636127471e-05	403	105
CCAR1	ENSG00000060339.13	10	68721012	68792377	1	0.319631547615766	403	105
OGFR	ENSG00000060491.16	20	62804835	62814000	0.0282325011307158	0.00995517716015135	403	105
GNA15	ENSG00000060558.3	19	3136193	3163769	0.00889159291407539	0.00308753538170882	403	105
PIGV	ENSG00000060642.10	1	26787472	26798398	0.936182485648181	0.0660909682358377	403	105
PTPRU	ENSG00000060656.19	1	29236516	29326813	0.0172932833496649	0.000699463387926539	403	105
SNRNP40	ENSG00000060688.12	1	31259568	31296782	0.000445607100903864	1.44093921128047e-06	403	105
COL11A1	ENSG00000060718.20	1	102876467	103108496	0.66825629135016	3.48328694284279e-05	403	105
QSER1	ENSG00000060749.14	11	32893178	32993316	0.877517462609601	0.0658519151725189	403	105
MPC1	ENSG00000060762.18	6	166364919	166383013	0.736354540443933	0.624040296733741	403	105
ACAA1	ENSG00000060971.17	3	38103129	38137242	0.574272886554526	0.0814646294079418	403	105
BCAT1	ENSG00000060982.14	12	24810022	24949459	0.84570158533016	0.426412657613165	403	105
HDAC7	ENSG00000061273.17	12	47782754	47833132	0.0485328031019227	0.00760498983480895	403	105
LZTS1	ENSG00000061337.15	8	20246165	20303963	0.682080902352408	0.582229646551272	403	105
PRDM6	ENSG00000061455.10	5	123089121	123194266	1	0.869641237562568	403	105
SPAG4	ENSG00000061656.9	20	35615892	35621049	1	0.697055181987096	403	105
NCKAP1	ENSG00000061676.14	2	182909115	183038858	1	0.219728158796722	403	105
MRPS35	ENSG00000061794.12	12	27710773	27756295	0.000772445868162154	8.76597615817697e-06	403	105
GUCY1B3	ENSG00000061918.12	4	155758992	155807591	0.65293523101708	0.0529256410877873	403	105
SFSWAP	ENSG00000061936.9	12	131711089	131799737	0.552262379181081	0.47542373757213	403	105
TNK2	ENSG00000061938.16	3	195863364	195911945	0.0270813054673167	0.00684404284819707	403	105
MON2	ENSG00000061987.14	12	62466817	62600479	1	0.586496234098715	403	105
CDH3	ENSG00000062038.13	16	68636189	68722616	1	0.111894004067405	403	105
GPBP1	ENSG00000062194.15	5	57173948	57264679	0.701254600065314	0.00090074571024816	403	105
DGAT2	ENSG00000062282.14	11	75759512	75801535	0.92145566659829	0.421288486275654	403	105
ZNF112	ENSG00000062370.16	19	44326555	44367217	1	0.778684511485308	403	105
CS	ENSG00000062485.18	12	56271699	56300392	1	0.541684480033447	403	105
LTK	ENSG00000062524.15	15	41503638	41513887	1	0.0684209876418681	403	105
MRPS24	ENSG00000062582.13	7	43866558	43869893	0.927160598257134	0.180070902293696	403	105
ELMO2	ENSG00000062598.17	20	46366049	46432985	0.830859887472192	0.194307199290938	403	105
WAPL	ENSG00000062650.17	10	86435256	86521815	0.00169815606589323	0.000110073467567836	403	105
VMP1	ENSG00000062716.12	17	59707192	59841092	1	0.991248387882153	403	105
APPBP2	ENSG00000062725.9	17	60443149	60526219	1	0.705602677310779	403	105
POLD1	ENSG00000062822.12	19	50384204	50418018	0.955142011996373	0.945345952754988	403	105
EIF4B	ENSG00000063046.17	12	53006158	53042209	0.175190615071038	0.0374879314134104	403	105
SLC6A16	ENSG00000063127.15	19	49289638	49325225	3.96160567293016e-05	1.50543184397118e-06	403	105
GLTSCR1	ENSG00000063169.10	19	47609123	47703277	0.106366037658488	0.0567912413646069	403	105
SPHK2	ENSG00000063176.15	19	48624133	48630029	0.925551314504005	0.445841687836321	403	105
RPL18	ENSG00000063177.12	19	48615328	48619271	0.030925488652597	0.0122512351384836	403	105
CA11	ENSG00000063180.8	19	48637942	48646312	0.0121231271100822	0.000181777046597908	403	105
ISOC2	ENSG00000063241.7	19	55452985	55462343	0.843346515645855	0.81135770321176	403	105
U2AF2	ENSG00000063244.12	19	55654146	55674648	0.249412792263166	0.167008072423251	403	105
EPN1	ENSG00000063245.14	19	55675226	55709858	0.139705151103118	0.0476456183888005	403	105
MED29	ENSG00000063322.13	19	39391303	39400637	0.310510823916814	0.233756808419197	403	105
AHRR	ENSG00000063438.16	5	304176	438291	0.00417938422897005	9.1680661190029e-07	403	105
GPC1	ENSG00000063660.8	2	240435671	240468078	0.0289418410645227	0.00101668397337952	403	105
ADCK1	ENSG00000063761.15	14	77800083	77933954	0.241876962850711	8.31836872377082e-07	403	105
HAGH	ENSG00000063854.12	16	1795620	1826940	0.486107537357834	0.323533470281392	403	105
RNF4	ENSG00000063978.15	4	2462220	2515855	0.913856652603454	0.509305275089674	403	105
CASP8	ENSG00000064012.21	2	201233443	201287711	0.868300418004129	0.485504149182591	403	105
LIMCH1	ENSG00000064042.17	4	41359607	41700044	0.847089587333636	0.607326340798364	403	105
INTS13	ENSG00000064102.14	12	26905181	26938326	0.537594591131752	0.0195151709105574	403	105
TM7SF3	ENSG00000064115.10	12	26973195	27014434	0.0452231809056118	0.000244369973805546	403	105
DLX3	ENSG00000064195.7	17	49990005	49995224	0.998235630579122	0.94085943230649	403	105
SPA17	ENSG00000064199.6	11	124673882	124697518	0.852606435689803	0.304530572987099	403	105
TSPAN32	ENSG00000064201.15	11	2302061	2318200	0.538147634661163	0.461153056784729	403	105
WISP2	ENSG00000064205.10	20	44714844	44728509	1	0.482326245048892	403	105
ST3GAL6	ENSG00000064225.12	3	98732236	98821201	0.37665861019832	0.000632950808094862	403	105
ATP2C2	ENSG00000064270.12	16	84368527	84464187	0.496021843518621	0.306521971192841	403	105
NGFR	ENSG00000064300.8	17	49502063	49515017	0.909729901851944	0.164660919287707	403	105
CDON	ENSG00000064309.14	11	125955796	126063335	0.327374329790776	0.218391597004496	403	105
TAF2	ENSG00000064313.11	8	119730775	119832863	1.15924948805356e-05	1.42477944466785e-06	403	105
HIPK2	ENSG00000064393.15	7	139561570	139777778	0.165783618775651	0.107661768169663	403	105
TNPO3	ENSG00000064419.13	7	128954180	129055173	1	0.443340634541051	403	105
RFXANK	ENSG00000064490.13	19	19192590	19200893	0.00742541847880932	0.000327031094535156	403	105
TMEM161A	ENSG00000064545.14	19	19119169	19138513	0.113974589584001	0.0220349972411303	403	105
LPAR2	ENSG00000064547.13	19	19623668	19628930	0.759436464988557	0.00825890795406499	403	105
CTSA	ENSG00000064601.16	20	45890144	45898620	1	0.848440345980324	403	105
SUGP2	ENSG00000064607.16	19	18990888	19034023	1	0.493718407524921	403	105
SLC12A2	ENSG00000064651.13	5	128083766	128189688	0.40303431404711	0.0670783674337444	403	105
SNX24	ENSG00000064652.10	5	122843439	123029304	0.738431078490104	0.043708555357909	403	105
EYA2	ENSG00000064655.18	20	46894624	47188844	0.0473120006057121	0.00224587594875961	403	105
CNN2	ENSG00000064666.14	19	1026581	1039068	0.905624157947377	0.879245737494246	403	105
ABCA7	ENSG00000064687.12	19	1040101	1065572	0.432488713434571	0.310975946358921	403	105
SNCAIP	ENSG00000064692.18	5	122311691	122464219	1	0.267982428460073	403	105
DDX20	ENSG00000064703.11	1	111755538	111768016	0.860317664859481	0.318938873738888	403	105
BTBD1	ENSG00000064726.9	15	83016422	83067334	0.967029028966592	0.361122684194389	403	105
FAR2	ENSG00000064763.10	12	29149103	29335616	1	0.818867758614573	403	105
BCAS1	ENSG00000064787.13	20	53936777	54070594	0.986631628690358	0.904488198060778	403	105
CHI3L2	ENSG00000064886.13	1	111200771	111243440	0.96105462929664	0.555865632153723	403	105
SBNO2	ENSG00000064932.15	19	1107636	1174283	0.346288380228173	0.265783957416301	403	105
PMS1	ENSG00000064933.17	2	189784085	189877629	0.130642737304891	4.50406238077986e-07	403	105
HMG20B	ENSG00000064961.18	19	3572777	3579088	0.674287446981364	0.630194251329438	403	105
CALCRL	ENSG00000064989.12	2	187343129	187448460	1	0.417311947389574	403	105
TAF11	ENSG00000064995.16	6	34877778	34888089	0.819415305595339	0.0256060571516531	403	105
ANKS1A	ENSG00000064999.13	6	34889265	35091413	1	0.601548502526275	403	105
AP3D1	ENSG00000065000.15	19	2100988	2164465	0.126288069487636	0.0499436007168858	403	105
ZNF76	ENSG00000065029.14	6	35258982	35295985	0.902641099664635	0.052841336286949	403	105
SLC9A3R2	ENSG00000065054.13	16	2025356	2039026	0.00159153044595014	7.66151335415092e-07	403	105
NTHL1	ENSG00000065057.7	16	2039815	2047464	0.214523204886141	0.0889128960235629	403	105
UHRF1BP1	ENSG00000065060.16	6	34792015	34883138	0.922629820501838	0.816610819258041	403	105
GNAI3	ENSG00000065135.10	1	109548611	109618321	0.973143899392372	0.0875342713892441	403	105
IPO5	ENSG00000065150.18	13	97953658	98024297	0.928268050257556	0.390410123314899	403	105
OAT	ENSG00000065154.11	10	124397303	124418976	0.028963461732386	0.00377349946502116	403	105
WDR3	ENSG00000065183.15	1	117929720	117965096	1	0.679540145452717	403	105
PKN2	ENSG00000065243.19	1	88684222	88836255	1	0.780721338480113	403	105
WDR18	ENSG00000065268.10	19	984271	998438	0.171175451775765	0.0885251248574282	403	105
TRAM2	ENSG00000065308.4	6	52497402	52576915	0.00803300165862249	8.06625644068702e-05	403	105
NTN1	ENSG00000065320.8	17	9021542	9244000	0.0225205135936749	0.000493007762118586	403	105
MCM10	ENSG00000065328.16	10	13161554	13211104	0.73239450297715	0.678151033635485	403	105
DGKA	ENSG00000065357.19	12	55927614	55954027	1	0.500935133295051	403	105
ERBB3	ENSG00000065361.14	12	56079857	56103505	0.000290248322428897	2.24673244262039e-05	403	105
ANKRD44	ENSG00000065413.18	2	196967017	197311173	0.397786045412602	0.000118258930999509	403	105
KARS	ENSG00000065427.14	16	75627474	75647679	0.979247690435199	0.46993259888778	403	105
ADAT1	ENSG00000065457.10	16	75596981	75623300	0.773608435199477	0.0515786066411141	403	105
PDIA5	ENSG00000065485.19	3	123067062	123162104	0.0100565336320855	9.32114323131963e-05	403	105
TBC1D22B	ENSG00000065491.8	6	37257772	37332970	0.267257048218102	0.160599016326871	403	105
NDUFB4	ENSG00000065518.7	3	120596309	120602500	0.853922194766343	0.0110515776650161	403	105
SPEN	ENSG00000065526.10	1	15847864	15940460	9.59862859829078e-06	2.2236898947814e-07	403	105
MYLK	ENSG00000065534.18	3	123610049	123884331	1	0.0443470030899017	403	105
ZC3H15	ENSG00000065548.17	2	186486156	186509363	1	0.71654160040051	403	105
MAP2K4	ENSG00000065559.14	17	12020824	12143830	0.00239995349263469	0.000244536233884363	403	105
TMEM206	ENSG00000065600.12	1	212363931	212414901	0.595859905916389	0.00955694017414748	403	105
SLK	ENSG00000065613.13	10	103967201	104029233	0.36994757840889	0.000802981734467751	403	105
CYB5R4	ENSG00000065615.13	6	83859643	83967424	0.80427445963193	0.0181416596344839	403	105
COL17A1	ENSG00000065618.18	10	104031286	104086002	1	0.779349253913685	403	105
GSTO2	ENSG00000065621.14	10	104268873	104304945	5.82263343698747e-05	2.2522404491748e-08	403	105
SEC61A2	ENSG00000065665.20	10	12129637	12169721	0.345084522602223	0.252002478076932	403	105
PRKCQ	ENSG00000065675.14	10	6427143	6580301	0.724068443783993	0.632898113915922	403	105
TLE2	ENSG00000065717.14	19	2997638	3047635	0.117798362305012	0.0377624713026212	403	105
ASB1	ENSG00000065802.11	2	238426742	238452250	0.619965186599647	0.526600667627267	403	105
FAM107B	ENSG00000065809.13	10	14518557	14774897	0.341966522346724	0.211758829391402	403	105
ME1	ENSG00000065833.8	6	83210389	83431071	0.910428250594582	0.428979192670907	403	105
TBC1D1	ENSG00000065882.15	4	37891087	38139175	0.712610752450908	0.64232646385906	403	105
CDK13	ENSG00000065883.14	7	39950037	40097134	1	0.506640699265153	403	105
MTHFD2	ENSG00000065911.11	2	74198562	74216241	1	0.729411046918586	403	105
FOXJ2	ENSG00000065970.8	12	8032703	8055503	0.000550359397125116	1.41925784521696e-05	403	105
YBX1	ENSG00000065978.18	1	42682427	42702349	1	0.32589214448697	403	105
PDE4A	ENSG00000065989.15	19	10416773	10469631	0.00259483994859251	0.000285109550353089	403	105
PPP2R5A	ENSG00000066027.11	1	212285537	212361863	0.00594563874230895	0.00096352511687281	403	105
ELAVL1	ENSG00000066044.14	19	7958579	8005659	0.527945899035474	0.463450844392653	403	105
TIE1	ENSG00000066056.13	1	43300993	43323108	0.538515702141319	0.00126746403617965	403	105
DIP2B	ENSG00000066084.12	12	50505107	50748667	0.800500832259991	0.108866518044139	403	105
SMARCD1	ENSG00000066117.14	12	50084972	50100712	0.885605564329817	0.0167412004748941	403	105
KDM4A	ENSG00000066135.12	1	43650158	43705515	1	0.294210253566277	403	105
NFYC	ENSG00000066136.20	1	40692067	40771603	0.761634651894044	0.0117325193561679	403	105
ZMYND12	ENSG00000066185.12	1	42430329	42456116	0.849495140763333	0.00980198360143569	403	105
SLC9A3	ENSG00000066230.10	5	474883	524332	0.321043147242418	0.008390213364149	403	105
NGEF	ENSG00000066248.14	2	232878709	233013272	0.0035620137082143	1.34787369366702e-05	403	105
ASPM	ENSG00000066279.17	1	197084128	197146694	1	0.833450995427721	403	105
ELOVL1	ENSG00000066322.14	1	43363397	43368074	1	0.0265386484772163	403	105
SPI1	ENSG00000066336.11	11	47354860	47378576	1	0.43173077706724	403	105
ZNRD1	ENSG00000066379.14	6	30061641	30064909	0.936594487785536	0.543304765670064	403	105
CLDN18	ENSG00000066405.12	3	137998735	138033655	1	0.456308815652884	403	105
ZBTB11	ENSG00000066422.4	3	101648889	101672213	1	0.117809217019022	403	105
ATXN3	ENSG00000066427.21	14	92038652	92106621	0.196815713711311	0.00169979497517833	403	105
GOLGA5	ENSG00000066455.12	14	92794231	92839963	0.00357631220174093	0.000373919448715233	403	105
FGFR2	ENSG00000066468.22	10	121478334	121598458	0.144064803779503	0.0487929047243357	403	105
LRRC40	ENSG00000066557.5	1	70144805	70205620	1	0.158356544616946	403	105
ISOC1	ENSG00000066583.11	5	129094751	129114028	1	NA	403	105
EML1	ENSG00000066629.16	14	99737693	99942060	0.00291684794059334	9.71044812994253e-05	403	105
TRMT11	ENSG00000066651.18	6	125986430	126039276	0.84907991058021	0.17829054307093	403	105
THUMPD1	ENSG00000066654.13	16	20702816	20742084	0.00144185089100338	3.3714106525055e-06	403	105
MSANTD3	ENSG00000066697.14	9	100427156	100451711	1	0.400433201797578	403	105
KIF26A	ENSG00000066735.14	14	104138723	104180894	0.0188233173346651	0.00231564974857826	403	105
ATG2B	ENSG00000066739.11	14	96279202	96363451	0.0572569282202191	0.012133628284433	403	105
ARFGEF1	ENSG00000066777.8	8	67173511	67343677	1	0.131761796688171	403	105
ZFAT	ENSG00000066827.15	8	134477788	134713049	0.003874417449761	2.38832885947361e-05	403	105
MTFR1	ENSG00000066855.15	8	65644734	65771261	0.888562829049671	0.126261037027738	403	105
STAG3	ENSG00000066923.17	7	100177563	100220546	0.495709820152837	0.000919602039364066	403	105
FECH	ENSG00000066926.10	18	57548283	57586772	0.0072361778713775	4.84831645918092e-05	403	105
MYO9A	ENSG00000066933.15	15	71822456	72118577	0.00117610631319807	1.89649506489936e-08	403	105
PFKP	ENSG00000067057.16	10	3066333	3137712	0.772558819883669	0.745980587006556	403	105
IDI1	ENSG00000067064.10	10	1039908	1049170	0.00392265813329883	0.000810528058870534	403	105
SP100	ENSG00000067066.16	2	230415942	230544090	0.241890234644259	0.125214401100577	403	105
KLF6	ENSG00000067082.14	10	3775996	3785281	0.000102715349951308	1.13917538930618e-05	403	105
PLPP1	ENSG00000067113.16	5	55425863	55535050	0.928929719877778	0.398075068653338	403	105
NEO1	ENSG00000067141.16	15	73051710	73305206	0.699049934255891	0.133143005502069	403	105
TRAM1	ENSG00000067167.7	8	70573442	70608387	0.970478333897046	0.0222926291052146	403	105
TNFRSF1A	ENSG00000067182.7	12	6328757	6342114	0.00661659936872482	0.00076367515962689	403	105
CACNB1	ENSG00000067191.15	17	39173563	39197703	1	0.428704842118083	403	105
EVI5	ENSG00000067208.14	1	92508696	92792404	0.943915223823414	0.756615330611845	403	105
STOML1	ENSG00000067221.13	15	73978923	73994622	0.984976293069057	0.733699879461087	403	105
PKM	ENSG00000067225.17	15	72199029	72231822	1	0.872694121118511	403	105
DHX29	ENSG00000067248.9	5	55256245	55307722	1	0.226104661015763	403	105
DNTTIP2	ENSG00000067334.13	1	93866283	93879918	0.878634770786006	0.0133897630642875	403	105
METTL22	ENSG00000067365.14	16	8621683	8649654	0.0127272816190883	0.00294233103064279	403	105
TP53BP1	ENSG00000067369.13	15	43403061	43510728	0.729962197411766	0.0921772019480136	403	105
RRP15	ENSG00000067533.5	1	218285287	218337983	0.907401394936348	0.40920401906568	403	105
RHOA	ENSG00000067560.10	3	49359145	49412202	1	0.949724395059527	403	105
DHX8	ENSG00000067596.10	17	43483865	43544463	0.192057914460437	3.58279804103958e-07	403	105
PRKCZ	ENSG00000067606.16	1	2050470	2175313	0.00314056616065541	0.000105794062408654	403	105
IARS2	ENSG00000067704.9	1	220094102	220148041	0.794768852388121	0.00240780487700094	403	105
SYT1	ENSG00000067715.13	12	78863993	79452008	0.0654919530176175	0.00520359436260977	403	105
NAV3	ENSG00000067798.14	12	77324641	78213008	0.122967490086445	0.039283417510889	403	105
ROGDI	ENSG00000067836.12	16	4796968	4802950	0.334792617978996	0.241836027236633	403	105
ROCK1	ENSG00000067900.7	18	20946906	21111851	1	0.635191634411557	403	105
CBFB	ENSG00000067955.13	16	67029116	67101058	1	0.302831537183342	403	105
HYAL2	ENSG00000068001.13	3	50317790	50322906	1	0.0286749898416047	403	105
HDAC4	ENSG00000068024.16	2	239048168	239401011	0.781156844291835	0.709034842936508	403	105
RASSF1	ENSG00000068028.17	3	50329782	50340936	0.854903807679627	0.00611024635442686	403	105
FGFR3	ENSG00000068078.17	4	1793307	1808872	0.0474611881804964	0.0136469164132545	403	105
IFI35	ENSG00000068079.7	17	43006725	43014456	0.88301452777739	0.0348599306350088	403	105
HEATR6	ENSG00000068097.14	17	60043194	60078931	0.910271895626849	0.277733827952385	403	105
COASY	ENSG00000068120.14	17	42561467	42566275	0.815169809539642	0.211780667699193	403	105
PLEKHH3	ENSG00000068137.14	17	42667914	42676994	1	0.389748973255149	403	105
MEF2A	ENSG00000068305.17	15	99565417	99715696	0.763714555570631	0.722875155142183	403	105
INPP5A	ENSG00000068383.18	10	132537820	132783178	0.00346483002367767	0.000351707471817349	403	105
PRR11	ENSG00000068489.12	17	59155499	59204705	0.982127293898136	0.574195464022839	403	105
REEP1	ENSG00000068615.17	2	86213993	86338083	0.000266171296225671	4.20031702679747e-08	403	105
ATP11A	ENSG00000068650.18	13	112690329	112887168	0.00483524305593008	0.000302962938509076	403	105
POLR1A	ENSG00000068654.15	2	86020216	86106155	0.935330300758854	0.357885800842429	403	105
LAPTM4A	ENSG00000068697.6	2	20032650	20052028	1.1078014302547e-06	2.7812485990007e-08	403	105
TTC7A	ENSG00000068724.15	2	46916157	47076137	0.657733478162239	0.473591227729989	403	105
IP6K2	ENSG00000068745.14	3	48688003	48740353	0.7781123864518	0.436845324540124	403	105
SRBD1	ENSG00000068784.12	2	45388680	45612165	0.123893052828192	0.0284958964881954	403	105
KIF2A	ENSG00000068796.16	5	62306162	62386383	0.998251277081617	0.93251695541387	403	105
RASGRP2	ENSG00000068831.18	11	64726911	64745456	1	0.883585153088614	403	105
PSME4	ENSG00000068878.14	2	53864067	53970837	0.913599150368388	0.261693197874663	403	105
IFT80	ENSG00000068885.14	3	160256986	160399273	0.00121095570902085	1.87415872958622e-07	403	105
SIRT2	ENSG00000068903.19	19	38878555	38899862	0.0128884120540957	0.000313405890052816	403	105
ERLEC1	ENSG00000068912.13	2	53787044	53818819	0.0858817192151904	0.0104046882017852	403	105
PPP2R5B	ENSG00000068971.13	11	64917553	64934470	1	0.906602246755807	403	105
PYGM	ENSG00000068976.13	11	64746389	64760297	0.00023210820182784	3.52848207112191e-07	403	105
PITX1	ENSG00000069011.15	5	135027735	135034520	0.771762267003082	0.103868740675059	403	105
MAST4	ENSG00000069020.18	5	66596361	67169595	0.00134322873351003	0.000136537586240746	403	105
ADGRF5	ENSG00000069122.18	6	46852512	46954943	0.995092124386552	0.967698808451754	403	105
SDK2	ENSG00000069188.16	17	73334384	73644089	0.797628757847902	0.748645268625603	403	105
NUP133	ENSG00000069248.11	1	229440260	229508341	0.00115895228734068	1.85104305696656e-05	403	105
NUCKS1	ENSG00000069275.12	1	205712819	205750276	0.011363522057664	0.000343108055358647	403	105
VPS35	ENSG00000069329.16	16	46656132	46689194	1	0.819343004482485	403	105
DNAJA2	ENSG00000069345.11	16	46955362	46973788	0.972755815474807	0.218123240593132	403	105
BCL3	ENSG00000069399.14	19	44747836	44760044	0.636007747671568	0.555916997587037	403	105
KCNAB2	ENSG00000069424.14	1	5991466	6101193	0.0652667400121894	0.0384563838837633	403	105
ABCC9	ENSG00000069431.11	12	21797401	21942529	0.945101525476757	0.927987488801894	403	105
GAL	ENSG00000069482.6	11	68683779	68691175	1	0.674681813557989	403	105
CLEC2D	ENSG00000069493.14	12	9664969	9699555	0.954061700550036	0.806643394715101	403	105
RORA	ENSG00000069667.15	15	60488284	61229319	0.376882361432279	0.29193641029134	403	105
DRD4	ENSG00000069696.6	11	637293	640706	0.00834947410685819	0.00127500240760459	403	105
TGFBR3	ENSG00000069702.10	1	91680343	91906335	0.00132005845506034	0.000212551771742305	403	105
KIAA1107	ENSG00000069712.12	1	92166985	92184723	0.994623128908822	0.595082422765172	403	105
HES2	ENSG00000069812.11	1	6412418	6424670	1	0.422613654949037	403	105
ATP1B3	ENSG00000069849.10	3	141876124	141926514	0.812627702886924	0.428998535259825	403	105
NEDD4	ENSG00000069869.15	15	55826922	55993746	0.00511588975548795	3.46715424379779e-05	403	105
PIGB	ENSG00000069943.9	15	55319162	55354978	0.022964488777312	0.000176564035603177	403	105
MAPK6	ENSG00000069956.11	15	51952106	52067372	1	0.250462555220962	403	105
GNB5	ENSG00000069966.18	15	52115105	52191369	0.364623787039074	0.000353757838283627	403	105
RAB27A	ENSG00000069974.15	15	55202966	55314160	0.00754703298773296	9.83847396929956e-05	403	105
HDHD5	ENSG00000069998.12	22	17137511	17165268	0.434170277644591	0.337592183481895	403	105
UFD1L	ENSG00000070010.18	22	19450106	19479215	0.0327575535150636	0.00533872283797016	403	105
LRP6	ENSG00000070018.8	12	12116025	12267012	0.00107256791873216	3.22481920104242e-05	403	105
PHRF1	ENSG00000070047.11	11	576486	612222	0.0097392302053512	0.000341905434354803	403	105
IKBKAP	ENSG00000070061.14	9	108867517	108934116	0.771738438103749	0.0328193565368497	403	105
NUCB2	ENSG00000070081.15	11	17208153	17349974	0.364752185117566	0.111542088896247	403	105
PFN2	ENSG00000070087.13	3	149964904	150050728	0.545506767011597	0.482412706847827	403	105
PTPN3	ENSG00000070159.13	9	109375466	109498313	0.830722313370068	0.00554896446160973	403	105
DAPP1	ENSG00000070190.12	4	99816833	99870154	0.592907166395257	2.37085436494083e-06	403	105
FGF10	ENSG00000070193.4	5	44303544	44389706	1	0.358982532183143	403	105
SLC44A1	ENSG00000070214.15	9	105244622	105439171	0.0111203573190203	0.000296800275761461	403	105
TMEM260	ENSG00000070269.13	14	56488354	56650606	0.415232700070482	0.0912282006430705	403	105
SMG6	ENSG00000070366.13	17	2065073	2303703	0.00173763599233168	6.9771514266457e-05	403	105
EXOC5	ENSG00000070367.15	14	57200507	57268908	0.0225832609936423	0.000114193048318687	403	105
CLTCL1	ENSG00000070371.15	22	19179473	19291716	0.12896818307669	0.0119928725041017	403	105
FGF22	ENSG00000070388.11	19	639895	644371	0.0132262019812231	0.00377158364355311	403	105
FSTL3	ENSG00000070404.9	19	676365	683399	0.0377917453122788	0.00853539318988089	403	105
DGCR2	ENSG00000070413.19	22	19036282	19122454	0.903797489935784	0.724346834741194	403	105
RNF126	ENSG00000070423.17	19	647526	663277	0.735650066295113	0.641775632886722	403	105
MNT	ENSG00000070444.14	17	2384060	2401118	0.582190031544875	0.458356043143117	403	105
ZXDC	ENSG00000070476.14	3	126437601	126475919	0.35808362550785	0.00731409894734511	403	105
JMJD6	ENSG00000070495.14	17	76712832	76726799	0.029200264178124	0.00112675445678213	403	105
POLB	ENSG00000070501.11	8	42338454	42371808	0.000693449962888898	1.11495588528109e-08	403	105
WIPI1	ENSG00000070540.12	17	68425930	68457513	0.00633634388722862	0.000532453235233931	403	105
GBA2	ENSG00000070610.14	9	35737005	35749228	1	0.0817523995000362	403	105
NDST1	ENSG00000070614.14	5	150485818	150558211	0.620835134857869	0.210903651237623	403	105
ASNS	ENSG00000070669.16	7	97852118	97872542	0.000113368738549388	1.17594301558225e-05	403	105
AP3M2	ENSG00000070718.11	8	42152946	42171673	0.662302660032174	0.342173166853357	403	105
ST6GALNAC2	ENSG00000070731.10	17	76572637	76586956	0.000239317394717275	3.03802815590609e-06	403	105
PABPC1	ENSG00000070756.15	8	100685816	100722809	1.10069292659914e-05	7.4555544369173e-07	403	105
TESK2	ENSG00000070759.16	1	45343976	45491166	0.935109593269734	0.138671371954358	403	105
CFAP20	ENSG00000070761.7	16	58113588	58129450	0.0122496039123793	0.00383018262732462	403	105
CSNK2A2	ENSG00000070770.8	16	58157907	58197920	0.619712080047957	0.0559285015620857	403	105
PTPN21	ENSG00000070778.12	14	88465778	88554733	0.943181111206019	0.363912142983482	403	105
EIF2B3	ENSG00000070785.16	1	44850522	44986722	1	0.382320702595713	403	105
CAMK2A	ENSG00000070808.15	5	150219491	150290291	0.109139716239186	0.00453639006264283	403	105
TCOF1	ENSG00000070814.17	5	150357639	150400308	0.130529243205376	0.0785397955722443	403	105
CDC42	ENSG00000070831.15	1	22052627	22092946	0.000948840258751955	4.57822165674568e-05	403	105
OSBPL3	ENSG00000070882.12	7	24796539	24981634	0.00982180877990558	2.9012863026812e-05	403	105
RAD18	ENSG00000070950.9	3	8775402	8963773	0.539600538708588	0.383457011543746	403	105
ATP2B1	ENSG00000070961.15	12	89588049	89708831	1	0.319631547615766	403	105
NCK2	ENSG00000071051.13	2	105744897	105894274	0.0654419210384542	0.0117101620312478	403	105
MAP4K4	ENSG00000071054.16	2	101696850	101894689	0.82376737826622	0.304452454821556	403	105
MGAT4A	ENSG00000071073.12	2	98619106	98731126	0.968128077860049	0.0817505514696101	403	105
RPL31	ENSG00000071082.10	2	101002245	101024032	1	0.967103355548342	403	105
WDR1	ENSG00000071127.16	4	10074339	10116949	0.85338971284953	0.752389304521508	403	105
SNX13	ENSG00000071189.21	7	17790761	17940501	0.188396463998326	0.129047785568553	403	105
ARHGAP10	ENSG00000071205.11	4	147732063	148072780	1	0.517582924725811	403	105
RPS6KA2	ENSG00000071242.11	6	166409364	166906451	0.337184729437356	0.237948946878481	403	105
ING3	ENSG00000071243.15	7	120950749	120977216	1	0.0584570040114917	403	105
VASH1	ENSG00000071246.10	14	76762189	76783015	0.0569633737681181	0.00834606942747151	403	105
LMCD1	ENSG00000071282.11	3	8501707	8574673	0.462526943123618	0.386162012304519	403	105
WBSCR22	ENSG00000071462.11	7	73683568	73705149	0.787476275585501	0.000589085651421866	403	105
SEL1L	ENSG00000071537.13	14	81471549	81533861	0.95205200236495	0.0928803362744356	403	105
TRIP13	ENSG00000071539.13	5	892825	919357	0.186239732659995	0.0991432984675121	403	105
TCF3	ENSG00000071564.14	19	1609290	1652605	0.420368451112056	0.284705481921149	403	105
TRIB2	ENSG00000071575.11	2	12716889	12742734	0.307528051302852	0.0262645097592599	403	105
DAZAP1	ENSG00000071626.16	19	1407569	1435687	0.0849758939182547	0.0401086991313307	403	105
MBD3	ENSG00000071655.17	19	1573596	1592801	0.349768793101353	0.194673688112878	403	105
HLTF	ENSG00000071794.15	3	149030127	149086554	0.354542816713272	0.247722689267636	403	105
CPSF1	ENSG00000071894.16	8	144393243	144409349	0.799478832606629	0.42989605108203	403	105
MYO3B	ENSG00000071909.18	2	170178145	170655171	0.709833875534364	0.666593983683218	403	105
CYBRD1	ENSG00000071967.11	2	171522247	171558133	0.100643421173094	0.000101377233609975	403	105
PDCD2	ENSG00000071994.10	6	170575295	170584692	1	0.660813085733437	403	105
SLC6A15	ENSG00000072041.16	12	84859488	84913615	1	0.697117931582321	403	105
RDH11	ENSG00000072042.12	14	67676801	67695814	1	0.851915844465691	403	105
PRKACA	ENSG00000072062.13	19	14091688	14118084	0.000145885073970752	1.22627452484432e-05	403	105
ADGRL1	ENSG00000072071.16	19	14147743	14206187	0.0931914757777551	0.0373716317480784	403	105
ACTN1	ENSG00000072110.13	14	68874143	68979440	0.88053962430493	0.0017252174421245	403	105
ZFYVE26	ENSG00000072121.15	14	67746520	67816589	1	0.981336599311091	403	105
EPN2	ENSG00000072134.15	17	19215615	19336715	0.705144881740792	0.0154202175237045	403	105
PTPN18	ENSG00000072135.12	2	130356007	130375409	0.834713934372273	0.251190981477631	403	105
LIMS2	ENSG00000072163.19	2	127638381	127681786	0.398860525566192	0.000203679623594889	403	105
ASIC4	ENSG00000072182.12	2	219514330	219538772	1	0.61927340324002	403	105
SPEG	ENSG00000072195.14	2	219434846	219498287	0.176717620413161	0.127461857691724	403	105
LNX1	ENSG00000072201.13	4	53459301	53701405	1	0.0215478707498279	403	105
ALDH3A2	ENSG00000072210.18	17	19648136	19677598	1	0.139852364333595	403	105
TFRC	ENSG00000072274.12	3	196027183	196082189	0.492824868885916	0.204162965964004	403	105
SREBF1	ENSG00000072310.16	17	17811454	17837002	1	0.685589318498139	403	105
AFF4	ENSG00000072364.12	5	132875379	132963634	1	0.595851285702923	403	105
UBE2D1	ENSG00000072401.14	10	58334975	58370753	0.0306983708743987	7.25956235518834e-05	403	105
MPP5	ENSG00000072415.8	14	67241109	67335819	0.97352840193544	0.364481066425555	403	105
RHOBTB1	ENSG00000072422.16	10	60869438	61001440	0.883745755167464	0.206104659861869	403	105
MARK2	ENSG00000072518.20	11	63838928	63911019	1	0.293336135787907	403	105
HMMR	ENSG00000072571.19	5	163460203	163491945	1	0.929305531814623	403	105
CHFR	ENSG00000072609.17	12	132832357	132909186	0.57131869675256	0.40857471214751	403	105
TRHDE	ENSG00000072657.8	12	72087266	72670757	0.996330276694211	0.983180159143645	403	105
P4HA2	ENSG00000072682.18	5	132191838	132295315	0.56855851605935	0.00203641436310883	403	105
NFATC3	ENSG00000072736.18	16	68084751	68221284	0.793197861735543	0.00522024721151003	403	105
TRNT1	ENSG00000072756.16	3	3126916	3149233	0.126632313279495	0.0308304277515775	403	105
ACADVL	ENSG00000072778.19	17	7217716	7225273	0.90033894954348	0.872631787669025	403	105
STK10	ENSG00000072786.12	5	172042073	172188386	0.0128800804153504	0.00236564035999132	403	105
FBXW11	ENSG00000072803.17	5	171861549	172006873	0.0105067679675066	0.00118821065869396	403	105
ACAP1	ENSG00000072818.11	17	7336529	7351478	0.0011576658843364	8.79386828150737e-07	403	105
CRMP1	ENSG00000072832.14	4	5748084	5893058	0.0372143067065542	0.00104591142623551	403	105
EVC	ENSG00000072840.12	4	5711197	5814305	0.0732238727923473	0.0361285468895598	403	105
DERL2	ENSG00000072849.10	17	5471251	5486811	0.119604424844661	0.0288745063285701	403	105
NDE1	ENSG00000072864.14	16	15643267	15726353	0.958508264472277	0.348765152901197	403	105
MRVI1	ENSG00000072952.18	11	10573091	10693988	0.0771047465954786	0.0232293308535045	403	105
TMEM38A	ENSG00000072954.6	19	16661127	16690029	1	0.651280972421993	403	105
AP1M1	ENSG00000072958.8	19	16197578	16245907	0.00391871885536395	1.57378217661365e-05	403	105
PVR	ENSG00000073008.14	19	44643798	44663583	0.591000947193817	0.385362247414974	403	105
XRCC1	ENSG00000073050.11	19	43543040	43580473	0.0469295865991224	0.0287076062770749	403	105
SCARB1	ENSG00000073060.15	12	124776856	124882668	0.0162488895815666	0.00102933987021007	403	105
MCM2	ENSG00000073111.13	3	127598252	127622436	1	0.794219425486533	403	105
MOV10L1	ENSG00000073146.15	22	50089879	50161690	3.95842502682028e-06	2.95533667570601e-08	403	105
PANX2	ENSG00000073150.13	22	50170731	50180294	0.907012186958498	0.344411297736475	403	105
SELENOO	ENSG00000073169.13	22	50200979	50217616	0.56809757994046	0.00272802398983153	403	105
TP63	ENSG00000073282.12	3	189631427	189897279	0.0756045384485987	0.0265046805528249	403	105
ALPK1	ENSG00000073331.17	4	112285509	112442606	0.836633335768667	0.169059654668781	403	105
LLGL2	ENSG00000073350.13	17	75525080	75575208	0.000751952076945336	0.000157261132801391	403	105
PDE8A	ENSG00000073417.14	15	84980440	85139145	0.0401722259318522	0.000593407444036751	403	105
NLE1	ENSG00000073536.17	17	35128753	35142315	1	0.775914783124052	403	105
SDHA	ENSG00000073578.16	5	218241	256700	0.0526438721381608	0.00962081829998894	403	105
SMARCE1	ENSG00000073584.18	17	40624962	40648299	0.803754218679346	0.145784812101663	403	105
FNDC8	ENSG00000073598.5	17	35121579	35127417	1	1	403	105
GSDMB	ENSG00000073605.18	17	39904595	39918650	0.949206070523048	0.474927365084995	403	105
KDM5A	ENSG00000073614.12	12	280129	389272	0.0457552572917236	0.00397812844811526	403	105
ADAM11	ENSG00000073670.13	17	44759031	44781846	1	0.534154441365617	403	105
PPP2R3A	ENSG00000073711.10	3	135965673	136147891	0.894505510643226	0.0364460922430185	403	105
FERMT2	ENSG00000073712.14	14	52857268	52952435	0.0273245821367583	0.00065956776500535	403	105
PTGS2	ENSG00000073756.11	1	186671791	186680427	1	0.995897689220651	403	105
IGF2BP2	ENSG00000073792.15	3	185643739	185825056	1	0.270841015771238	403	105
MAP3K13	ENSG00000073803.13	3	185282941	185489097	0.00146283320194923	8.22930806892324e-06	403	105
ST6GAL1	ENSG00000073849.14	3	186930485	187078553	0.000343164184982159	1.01309280990524e-05	403	105
TBX21	ENSG00000073861.2	17	47733244	47746119	1	0.38723561554948	403	105
FRY	ENSG00000073910.19	13	32031300	32299122	0.718876104361653	0.116342722440206	403	105
PICALM	ENSG00000073921.17	11	85957684	86069882	0.604035340548998	0.151442894131962	403	105
NSF	ENSG00000073969.18	17	46590669	46757464	0.961339652765869	0.000273939153776755	403	105
GLI2	ENSG00000074047.21	2	120735623	120992653	0.0209479191393573	0.000930453658703954	403	105
CLASP1	ENSG00000074054.17	2	121337776	121649587	0.00422605177029037	0.000116939419927129	403	105
MRPS34	ENSG00000074071.14	16	1771890	1773155	0.00118195812190781	9.64950809251839e-06	403	105
NOTCH3	ENSG00000074181.8	19	15159038	15200981	0.00212049338314885	2.41905379494683e-05	403	105
CLNS1A	ENSG00000074201.8	11	77514936	77637805	0.511558416978483	9.87652416202216e-06	403	105
PPP2R2C	ENSG00000074211.13	4	6320578	6563600	0.0837913052960023	0.0492560490813653	403	105
TEAD2	ENSG00000074219.13	19	49340861	49362457	0.115687672723614	0.00750190509703951	403	105
EED	ENSG00000074266.19	11	86244544	86278813	0.990929033858727	0.921446766919131	403	105
SNCB	ENSG00000074317.10	5	176620084	176630556	0.000254191640194346	5.29400407973117e-07	403	105
TSG101	ENSG00000074319.12	11	18468336	18527232	0.404794746205189	0.05729196074941	403	105
NCBP3	ENSG00000074356.16	17	3802165	3846251	0.26866585882431	0.176186517453168	403	105
ATP2A3	ENSG00000074370.17	17	3923870	3964464	0.61704570631851	0.516231036507938	403	105
CA12	ENSG00000074410.13	15	63321378	63382161	0.0932054750727427	3.07566729111888e-05	403	105
MGLL	ENSG00000074416.13	3	127689062	127823250	0.958107740692377	0.881964161253829	403	105
NTN4	ENSG00000074527.11	12	95657807	95791152	0.706056843501889	0.621667752886948	403	105
BCS1L	ENSG00000074582.12	2	218658898	218663443	1	NA	403	105
NUAK1	ENSG00000074590.13	12	106063340	106140033	1.76464535013498e-05	1.01429879701608e-07	403	105
DPP8	ENSG00000074603.18	15	65442463	65517704	0.000494858653820688	8.10464154785042e-06	403	105
SLC24A1	ENSG00000074621.13	15	65611378	65656260	0.650553969149912	0.0451846453085986	403	105
ZNF532	ENSG00000074657.13	18	58862600	58986480	0.0196208937031994	0.00639074388138678	403	105
SCARF1	ENSG00000074660.15	17	1633858	1645747	0.0476080283146894	0.00361372554514535	403	105
LMAN1	ENSG00000074695.5	18	59327823	59359962	0.764927841115566	0.69838054272319	403	105
HACD3	ENSG00000074696.12	15	65530418	65578352	0.825347173459356	0.150219180999372	403	105
ZZEF1	ENSG00000074755.14	17	4004445	4143020	0.000554048944324534	1.65409334282125e-05	403	105
ENO1	ENSG00000074800.13	1	8861002	8879249	0.00114329822824499	3.44979133200284e-07	403	105
MYDGF	ENSG00000074842.7	19	4657545	4670370	0.5488153860623	0.456673624607752	403	105
ANO8	ENSG00000074855.10	19	17323302	17334829	0.650853736301957	0.568795871572319	403	105
TUBE1	ENSG00000074935.13	6	112070970	112087513	1	0.685181756048427	403	105
ARHGEF10L	ENSG00000074964.16	1	17539835	17697869	1.55857628338928e-05	1.94161043645298e-08	403	105
TXK	ENSG00000074966.10	4	48066393	48134256	0.759758213386421	0.00123984001117577	403	105
TACR2	ENSG00000075073.14	10	69403903	69416867	0.00368350072099004	1.06949772434117e-05	403	105
ACTR6	ENSG00000075089.9	12	100199122	100241865	1	0.832606965069529	403	105
TIPIN	ENSG00000075131.9	15	66336206	66386746	0.258530615854199	0.00300778840196038	403	105
SRI	ENSG00000075142.13	7	88205118	88226993	0.955619641418792	0.34636115339662	403	105
EIF4G3	ENSG00000075151.20	1	20806292	21176888	4.59786268815772e-07	6.81313042000113e-09	403	105
NUP37	ENSG00000075188.8	12	102073103	102120124	0.950726251556483	0.20227066090434	403	105
SEMA3A	ENSG00000075213.10	7	83955777	84492724	1	0.0412881594101343	403	105
GTSE1	ENSG00000075218.18	22	46296741	46330810	0.0034489844638021	1.41833227832284e-05	403	105
SEMA3C	ENSG00000075223.13	7	80742538	80922359	0.95397064540018	0.233995965348716	403	105
TTC38	ENSG00000075234.16	22	46267961	46294008	0.014193668989266	0.000165504344287222	403	105
ACAT1	ENSG00000075239.13	11	108121751	108147776	0.317175785985136	0.08366455967298	403	105
GRAMD4	ENSG00000075240.16	22	46576012	46679790	3.03487646523438e-05	6.86397418740689e-07	403	105
CELSR1	ENSG00000075275.16	22	46360834	46537170	0.0659597059190657	0.0104485079119211	403	105
WNT8B	ENSG00000075290.7	10	100463041	100483744	1	0.0302175886031849	403	105
ZNF638	ENSG00000075292.18	2	71276561	71435069	0.437554611198224	6.63210674511217e-07	403	105
SLC25A40	ENSG00000075303.12	7	87833568	87876215	0.983180337742833	0.783715698743484	403	105
TIMM21	ENSG00000075336.11	18	74148511	74160530	0.678206315958108	0.618441342636602	403	105
RASAL2	ENSG00000075391.16	1	178094141	178484147	0.533503911830585	0.0671651701662051	403	105
VPS9D1	ENSG00000075399.13	16	89707134	89720984	0.000620551159997034	1.12694143566698e-05	403	105
ZNF37A	ENSG00000075407.18	10	38094334	38150293	0.799305798409804	0.273618369722931	403	105
MARK3	ENSG00000075413.17	14	103385392	103503831	0.187539788574206	0.000138713184233234	403	105
SLC25A3	ENSG00000075415.12	12	98593591	98606379	0.811679829842511	0.0010754317207039	403	105
FNDC3B	ENSG00000075420.12	3	172039628	172401665	0.14931154131396	0.0899947217150483	403	105
FOSL2	ENSG00000075426.11	2	28392448	28417312	0.355880253690151	0.270657228679842	403	105
FRYL	ENSG00000075539.13	4	48497361	48780322	0.942582748655371	0.00517510381145818	403	105
TMEM131	ENSG00000075568.16	2	97756340	97995891	0.994608051097162	0.94713571206054	403	105
FSCN1	ENSG00000075618.17	7	5592823	5606655	0.0292943588986125	0.00359485718362637	403	105
ACTB	ENSG00000075624.13	7	5527151	5563784	0.00124206610880606	3.9624008568859e-06	403	105
MOCOS	ENSG00000075643.5	18	36187519	36272157	0.407075613758068	0.00110199456765468	403	105
PLD1	ENSG00000075651.15	3	171600405	171810950	0.744110466561944	0.632333080422302	403	105
ATP12A	ENSG00000075673.11	13	24680411	24712493	0.998212965091781	0.997314221926997	403	105
WDR62	ENSG00000075702.16	19	36054881	36105106	0.208843034252917	8.69083554921723e-05	403	105
DLG1	ENSG00000075711.20	3	197042560	197299300	0.964771492443552	0.945563496865592	403	105
RAB7A	ENSG00000075785.12	3	128726122	128814796	1	0.942454809604895	403	105
BCAP29	ENSG00000075790.10	7	107580058	107623317	0.756900442846267	0.164505059442797	403	105
SEC31B	ENSG00000075826.16	10	100486642	100519864	0.904770811702938	0.0063959983453659	403	105
SART3	ENSG00000075856.11	12	108522580	108561400	1	0.502046859841012	403	105
TUBA3D	ENSG00000075886.10	2	131476093	131482934	0.00228319445459499	4.87952355720702e-05	403	105
EXOSC7	ENSG00000075914.12	3	44975241	45012668	0.975569969234139	0.903880667733528	403	105
KIFAP3	ENSG00000075945.12	1	169921326	170085208	0.765714178606502	0.620563626561892	403	105
MKRN2	ENSG00000075975.15	3	12557014	12583600	0.000108256283962968	7.29752442162031e-07	403	105
MCM6	ENSG00000076003.4	2	135839626	135876426	0.69495878383668	0.00627326972627746	403	105
REXO2	ENSG00000076043.9	11	114439386	114450279	0.941799423351866	0.917104392770864	403	105
RBM7	ENSG00000076053.10	11	114400512	114414203	0.058637824025643	0.00983574352174933	403	105
RBMS2	ENSG00000076067.12	12	56521929	56595595	0.984894413222926	0.473202740038781	403	105
BAZ2A	ENSG00000076108.11	12	56596197	56636816	1	0.592482050684305	403	105
PTPN23	ENSG00000076201.14	3	47381011	47413441	1	0.790235178210226	403	105
MLH1	ENSG00000076242.14	3	36993332	37050918	0.827284257594537	0.179828896657549	403	105
UNG	ENSG00000076248.10	12	109097574	109110992	0.195113646681985	0.000234158640403472	403	105
FMO4	ENSG00000076258.9	1	171314208	171342084	0.944539327744363	0.139701163672379	403	105
KLHL20	ENSG00000076321.10	1	173714941	173786702	1	0.0849171541914115	403	105
RGS11	ENSG00000076344.15	16	268301	275940	0.963524366181742	0.884013384838767	403	105
SLC46A1	ENSG00000076351.12	17	28394756	28407197	1	0.650447538067431	403	105
PLXNA2	ENSG00000076356.6	1	208022242	208244320	0.969681097431565	0.955711680410511	403	105
SPAG5	ENSG00000076382.16	17	28577574	28598635	1	0.878709364764914	403	105
ANKRD13A	ENSG00000076513.16	12	109999186	110039763	0.997060627806378	0.791984921689509	403	105
TPD52	ENSG00000076554.15	8	80034745	80231232	0.169531306027463	0.0170208828312651	403	105
ACACB	ENSG00000076555.15	12	109116595	109268226	0.689544676027201	0.608748390221609	403	105
TRAF4	ENSG00000076604.14	17	28743984	28750958	0.930688254932388	0.477256580552931	403	105
PAG1	ENSG00000076641.4	8	80967810	81112068	0.000150287742577261	8.94464683322484e-07	403	105
GPATCH1	ENSG00000076650.6	19	33080880	33130542	0.787711618653292	0.092495171336777	403	105
NT5C2	ENSG00000076685.18	10	103090611	103193306	0.0184413076958725	2.36051841958613e-06	403	105
MCAM	ENSG00000076706.16	11	119308529	119321521	0.00306874781350054	8.45408790956968e-07	403	105
CAMSAP3	ENSG00000076826.9	19	7595902	7618304	0.76156872711662	0.710363188668541	403	105
RAP1GAP	ENSG00000076864.19	1	21596215	21669363	0.0877060722601589	0.0175066855677252	403	105
XAB2	ENSG00000076924.11	19	7619525	7629565	0.0207360519485538	0.000113906910323214	403	105
ARHGEF1	ENSG00000076928.17	19	41883161	41930150	0.980980773966227	0.605408029069197	403	105
STXBP2	ENSG00000076944.15	19	7636991	7647873	0.163661463332241	0.0723420260735475	403	105
MAP2K7	ENSG00000076984.17	19	7903843	7914478	0.417595967845681	0.297058791327016	403	105
NMRK2	ENSG00000077009.13	19	3933103	3942416	0.000718114959684084	0.000103136876661038	403	105
DGKD	ENSG00000077044.10	2	233354507	233472104	0.998227018737041	0.766575496494633	403	105
CTTNBP2	ENSG00000077063.10	7	117710702	117874139	0.867093806093633	0.541639265161425	403	105
RARB	ENSG00000077092.18	3	25174332	25597904	0.441277633667025	0.322693973490394	403	105
TOP2B	ENSG00000077097.15	3	25597933	25664499	0.995351402170386	0.923853881077672	403	105
TM9SF3	ENSG00000077147.14	10	96518109	96587452	0.899570797641631	0.324003582686529	403	105
NFKB2	ENSG00000077150.18	10	102394110	102402529	1	0.226398549081598	403	105
UBE2T	ENSG00000077152.9	1	202331657	202341980	0.397368162095653	0.000115424241474015	403	105
PPP1R12B	ENSG00000077157.21	1	202348699	202590595	0.0067938943004217	0.000227306747880939	403	105
DNAJC10	ENSG00000077232.17	2	182716041	182794464	0.89179014096228	0.0121766558367599	403	105
GTF3C1	ENSG00000077235.17	16	27459555	27549913	0.0211054646300636	0.000931018653062126	403	105
IL4R	ENSG00000077238.13	16	27314102	27364778	0.0103886589042987	0.000256994396295432	403	105
USP33	ENSG00000077254.14	1	77695987	77759852	0.921128710904249	0.0964126041962915	403	105
SNRPA	ENSG00000077312.8	19	40750637	40765389	0.0180691969321719	0.000400652399107541	403	105
EXOSC5	ENSG00000077348.8	19	41386374	41397459	3.39246616486175e-05	6.31429675043003e-07	403	105
DYNC1I2	ENSG00000077380.15	2	171687409	171748420	0.703525992868619	0.00972073066685009	403	105
APBB1IP	ENSG00000077420.15	10	26438203	26567803	0.834858818897097	0.653068979879134	403	105
LRCH4	ENSG00000077454.15	7	100574011	100586153	1	0.526123813441359	403	105
FAM76B	ENSG00000077458.12	11	95768942	95790409	0.478568219341623	0.379139751751391	403	105
SIRT6	ENSG00000077463.14	19	4174109	4182604	0.604816619582865	0.501182346206251	403	105
POLD3	ENSG00000077514.8	11	74592530	74669117	1	0.586282868400405	403	105
ACTN2	ENSG00000077522.12	1	236686454	236764631	7.12882801660336e-05	2.52553112984494e-07	403	105
CAPZB	ENSG00000077549.17	1	19338776	19485539	0.00187150083637671	4.42026090401087e-05	403	105
GPR137B	ENSG00000077585.13	1	236142505	236221865	0.0242297964439815	1.0004470182646e-05	403	105
NAALAD2	ENSG00000077616.10	11	90131515	90192894	0.76537064911406	0.316851226803294	403	105
JADE1	ENSG00000077684.15	4	128809623	128875224	0.000468917002983026	3.08204363567454e-06	403	105
FGFR1	ENSG00000077782.19	8	38411138	38468834	0.968548109464541	0.703371312351393	403	105
SMC1B	ENSG00000077935.16	22	45344063	45413619	0.0121092552750319	0.00479902598779163	403	105
FBLN1	ENSG00000077942.18	22	45502238	45601135	0.00928172023375164	0.00240038097977947	403	105
ITGA8	ENSG00000077943.7	10	15513949	15720125	0.142236312419129	0.0122301344132554	403	105
CST7	ENSG00000077984.5	20	24949230	24959928	0.477782504662874	0.00319048815060244	403	105
MAP2	ENSG00000078018.19	2	209424058	209734118	0.995497002244128	0.951371539855544	403	105
PIAS2	ENSG00000078043.15	18	46803224	46920148	0.37507714127756	0.211938646226263	403	105
AMPH	ENSG00000078053.16	7	38383704	38631567	0.570846753054036	0.401754998772472	403	105
MCCC1	ENSG00000078070.12	3	183015218	183116075	0.272700255910691	0.00116183354765602	403	105
LAMP3	ENSG00000078081.7	3	183122213	183163839	0.903535873420888	0.544955720574509	403	105
FAP	ENSG00000078098.13	2	162173723	162245151	1	0.782339151808653	403	105
NEBL	ENSG00000078114.18	10	20779973	21174187	0.967653988301091	0.37365582121679	403	105
ACER3	ENSG00000078124.11	11	76860867	77026797	0.155393086197524	0.0291173161235767	403	105
UBE2K	ENSG00000078140.13	4	39698044	39782792	0.983966838484364	0.84969615701126	403	105
PIK3C3	ENSG00000078142.12	18	41955206	42087830	0.938320461886804	0.292534165515414	403	105
N4BP2	ENSG00000078177.13	4	40056826	40158252	0.000498842463191607	1.0812162688781e-06	403	105
TIGAR	ENSG00000078237.6	12	4307763	4354593	0.319666454193281	0.0922498413825023	403	105
TULP3	ENSG00000078246.16	12	2890887	2941140	0.10374715064655	9.43182207236422e-07	403	105
SYNJ2	ENSG00000078269.14	6	157981887	158099176	0.78682703667871	0.336074292815541	403	105
PPP2R5C	ENSG00000078304.19	14	101761798	101927989	0.967231222867566	0.205929534364476	403	105
GNB1	ENSG00000078369.17	1	1785285	1891117	0.579860474927249	0.503721377330868	403	105
HOXA9	ENSG00000078399.17	7	27162435	27175180	1	0.789814284744898	403	105
EDN1	ENSG00000078401.6	6	12290363	12297194	0.141887664912448	0.0239892411151415	403	105
MLLT10	ENSG00000078403.16	10	21524675	21743630	0.986125932613889	0.59250048868709	403	105
ZCWPW1	ENSG00000078487.17	7	100400853	100428792	0.00357591312223318	7.58881595518533e-05	403	105
ADCYAP1R1	ENSG00000078549.14	7	31052461	31111479	0.455805618740674	0.34268685813634	403	105
NRDC	ENSG00000078618.21	1	51789191	51878937	0.96411518803183	0.450649249154561	403	105
VDAC3	ENSG00000078668.13	8	42391624	42405897	1	0.280248628324453	403	105
PCM1	ENSG00000078674.17	8	17922840	18029944	0.015779041676391	7.83462859245212e-05	403	105
TNRC6C	ENSG00000078687.17	17	77959240	78108835	0.943586522887292	0.928251067954621	403	105
CBFA2T2	ENSG00000078699.21	20	33490075	33650036	1	0.941946591888037	403	105
BRINP1	ENSG00000078725.12	9	119153458	119369467	0.00897032340246767	0.00356333433185279	403	105
ITCH	ENSG00000078747.14	20	34363235	34511393	0.604942944751669	1.05736933289601e-05	403	105
TP53INP2	ENSG00000078804.12	20	34704290	34713439	0.973499045987663	0.61775540069603	403	105
SDF4	ENSG00000078808.16	1	1216908	1232031	0.000841776615050016	8.20774153650299e-05	403	105
MYH7B	ENSG00000078814.15	20	34975403	35002403	0.97086609326627	0.37575498929554	403	105
TP73	ENSG00000078900.14	1	3652520	3735600	0.181424658832962	0.0641734598789759	403	105
TOLLIP	ENSG00000078902.15	11	1274371	1309654	0.335883009863376	0.194167306119529	403	105
UBE2D4	ENSG00000078967.12	7	43926438	43956136	0.795492024700453	0.0894190412160796	403	105
CLUL1	ENSG00000079101.16	18	596988	650228	0.0260816890503329	0.00275749802030945	403	105
RUNX1T1	ENSG00000079102.16	8	91954967	92103286	1	0.434548144785725	403	105
THOC1	ENSG00000079134.11	18	214630	268050	0.18840295295417	0.114177323495447	403	105
FKBP7	ENSG00000079150.17	2	178463664	178478600	0.868152546679073	0.503009153700452	403	105
OSBPL6	ENSG00000079156.16	2	178194481	178402891	0.486968775308968	0.0112796786614144	403	105
SLC1A3	ENSG00000079215.13	5	36606355	36688334	0.978964717429635	0.922237312295619	403	105
XRCC5	ENSG00000079246.15	2	216107464	216206303	0.633840323219688	0.590255644888577	403	105
LXN	ENSG00000079257.7	3	158645822	158672693	0.852083072308015	0.737079423072797	403	105
SP140	ENSG00000079263.18	2	230203624	230313215	0.0136105439913404	0.000253109010756857	403	105
MKNK1	ENSG00000079277.19	1	46557408	46604294	0.544805748050934	0.00932407740942726	403	105
TNS1	ENSG00000079308.16	2	217799789	218002995	0.00141043922180449	0.000100174490062905	403	105
REXO1	ENSG00000079313.13	19	1815246	1848463	0.107601912003662	0.0450004741880745	403	105
SAR1A	ENSG00000079332.14	10	70147289	70170523	0.915972903572704	0.00537989837047497	403	105
CDC14A	ENSG00000079335.18	1	100351734	100520277	0.633807612624214	0.0321281695841806	403	105
RAPGEF3	ENSG00000079337.15	12	47734367	47771040	0.892873904136994	0.557713912501114	403	105
CEACAM1	ENSG00000079385.21	19	42507304	42561234	1	0.509800250866447	403	105
SENP1	ENSG00000079387.13	12	48042898	48105834	1	0.644843792807652	403	105
CIC	ENSG00000079432.7	19	42268537	42295797	1	0.785788963678382	403	105
LIPE	ENSG00000079435.9	19	42401507	42427426	1	0.360556224795313	403	105
FDFT1	ENSG00000079459.12	8	11795573	11839309	0.0025554583995471	9.7579300760013e-06	403	105
PAFAH1B3	ENSG00000079462.7	19	42297033	42303546	1	0.468609168517859	403	105
KIF22	ENSG00000079616.12	16	29790719	29805385	1	0.00621172996000535	403	105
CARMIL1	ENSG00000079691.17	6	25279078	25620530	0.100509688045012	0.001410620319732	403	105
PGM1	ENSG00000079739.15	1	63593276	63660245	1	0.915362016651123	403	105
DDX1	ENSG00000079785.14	2	15591178	15631111	0.0480821723965889	0.00173509069032908	403	105
DNM2	ENSG00000079805.16	19	10718079	10833488	0.829941527657993	0.0645188487752784	403	105
EPB41L2	ENSG00000079819.18	6	130839347	131063322	0.91451928036965	0.0785697010063299	403	105
RIMS1	ENSG00000079841.18	6	71886703	72403143	0.00500129358700797	9.61046106367726e-05	403	105
MOXD1	ENSG00000079931.14	6	132296055	132401545	0.43965416445289	0.00729393072145421	403	105
STX7	ENSG00000079950.13	6	132445867	132513198	0.931013214092844	0.848699894707188	403	105
RABL2B	ENSG00000079974.17	22	50767501	50783663	0.954757994324446	0.422809609256544	403	105
KEAP1	ENSG00000079999.13	19	10486120	10503741	0.882830283667049	0.233981086575334	403	105
DDX43	ENSG00000080007.7	6	73395134	73417569	0.829068276166023	0.0807881493239638	403	105
PTPRH	ENSG00000080031.9	19	55181248	55209506	0.170592038995071	0.0406159801025373	403	105
DCT	ENSG00000080166.15	13	94436808	94479682	0.528840574811008	0.418743008322082	403	105
SLC35C2	ENSG00000080189.14	20	46345980	46364458	3.61804072225836e-05	3.67569823621472e-08	403	105
CRYBG3	ENSG00000080200.9	3	97822040	97941306	1	0.573195046015772	403	105
RFX3	ENSG00000080298.15	9	3218297	3526004	0.101325531785674	0.0067617027139111	403	105
RIF1	ENSG00000080345.17	2	151409883	151508004	0.00725976349792507	1.43129603394379e-07	403	105
RAB21	ENSG00000080371.5	12	71754874	71800285	0.702403368801813	0.0632788881945775	403	105
SLC4A4	ENSG00000080493.15	4	71186757	71572087	0.750371753754516	0.29095438026714	403	105
SMARCA2	ENSG00000080503.22	9	1980290	2193624	0.777883722581577	0.734871980343812	403	105
SESN1	ENSG00000080546.13	6	108986437	109094819	1	0.637993431992042	403	105
COL5A3	ENSG00000080573.6	19	9959561	10010471	1	0.614748656763355	403	105
SRCAP	ENSG00000080603.16	16	30699141	30741409	1	0.33115201809913	403	105
PUM3	ENSG00000080608.9	9	2720469	2844241	0.232089853310338	0.121217676142421	403	105
CPB2	ENSG00000080618.13	13	46053186	46105076	0.0105406362808025	0.000577607249621679	403	105
CNOT4	ENSG00000080802.18	7	135361795	135510127	0.985010810278383	0.834176806753378	403	105
PSEN1	ENSG00000080815.18	14	73136418	73223691	0.867813681881925	0.0989779949753023	403	105
CPOX	ENSG00000080819.6	3	98521132	98593723	0.837489279705449	0.0283218378222057	403	105
CLDND1	ENSG00000080822.16	3	98500840	98523066	1	0.929883738117263	403	105
MOK	ENSG00000080823.22	14	102224500	102305200	2.72946665893037e-06	1.92409898345069e-09	403	105
HSP90AA1	ENSG00000080824.18	14	102080738	102139502	1	0.893609015695065	403	105
RBL1	ENSG00000080839.11	20	36996349	37095784	1	0.119872110615501	403	105
DLGAP4	ENSG00000080845.17	20	36306336	36528637	1	0.0966379153658365	403	105
IGSF9B	ENSG00000080854.14	11	133908564	133956985	0.090038422325388	0.0049403387274965	403	105
NDC80	ENSG00000080986.12	18	2571511	2616635	0.00206135757945501	0.000214007833199543	403	105
AP4E1	ENSG00000081014.10	15	50908672	51005900	1	0.449017672476702	403	105
RSBN1	ENSG00000081019.13	1	113761832	113812378	0.0831311332714413	0.000115608995223843	403	105
MAGI3	ENSG00000081026.18	1	113390749	113685923	0.150572996174739	0.0486774168781409	403	105
CXCL2	ENSG00000081041.8	4	74097035	74099293	0.864041477095752	0.00449057448192908	403	105
COL4A4	ENSG00000081052.11	2	227002711	227164113	0.100598287915389	0.0329953736840849	403	105
TCF7	ENSG00000081059.19	5	134114711	134148229	0.0129235726133755	0.000172954091836856	403	105
OSTM1	ENSG00000081087.14	6	108041409	108165854	0.967393438653458	0.783298915712077	403	105
IMPG2	ENSG00000081148.11	3	101222546	101320560	1	0.294087300714967	403	105
PCNP	ENSG00000081154.11	3	101574095	101594437	1	0.79332732983607	403	105
EXD2	ENSG00000081177.18	14	69191511	69244020	0.991126663372599	0.817342500747863	403	105
ARG2	ENSG00000081181.7	14	67619798	67651720	1	0.970462797746745	403	105
MEF2C	ENSG00000081189.15	5	88717117	88904257	1	0.534454789382205	403	105
PKP1	ENSG00000081277.12	1	201283452	201332993	0.599056840242467	0.471355582659697	403	105
UBA5	ENSG00000081307.12	3	132654446	132678097	1	0.765614277918358	403	105
STK17B	ENSG00000081320.10	2	196133566	196176503	0.501097574249334	0.0220597130321638	403	105
CDC14B	ENSG00000081377.16	9	96491337	96619830	7.13874386324465e-07	1.32401622636373e-08	403	105
ZNF510	ENSG00000081386.12	9	96755865	96778129	1	0.463650948010377	403	105
ZNF506	ENSG00000081665.13	19	19785839	19821751	0.831498457497325	0.187950703697105	403	105
JMJD4	ENSG00000081692.12	1	227731189	227734816	1	0.868189621545751	403	105
DUSP12	ENSG00000081721.11	1	161749758	161757238	0.981141286345164	0.779309797464618	403	105
AACS	ENSG00000081760.16	12	125065379	125143320	0.441920418530246	0.338080964648714	403	105
KIAA0141	ENSG00000081791.8	5	141923808	141942047	0.818442677206673	0.261971794785683	403	105
CADPS2	ENSG00000081803.15	7	122318425	122886759	0.950221743539152	0.365773843143509	403	105
PCDHB4	ENSG00000081818.3	5	141121799	141125623	1	0.466307469532162	403	105
PCDHA6	ENSG00000081842.17	5	140827958	140831224	1	0.755982209610066	403	105
PCDHGA2	ENSG00000081853.14	5	141338760	141343302	4.42372938619541e-05	6.67787635048409e-07	403	105
HSPB11	ENSG00000081870.11	1	53916574	53945929	0.209885690221852	0.105771869940017	403	105
PHLPP1	ENSG00000081913.13	18	62715450	62980433	0.360190567832637	0.0479365076270526	403	105
ATP8B1	ENSG00000081923.11	18	57646426	57803101	0.0028827280975364	3.48027902591931e-05	403	105
IL12RB2	ENSG00000081985.10	1	67307364	67396900	0.830265378641362	0.0972149234556933	403	105
SMARCD3	ENSG00000082014.16	7	151238828	151277896	0.590126956191807	0.487393778890075	403	105
WDR70	ENSG00000082068.8	5	37379212	37753435	0.000540103443129745	6.62544366134518e-07	403	105
FYB	ENSG00000082074.15	5	39105236	39274528	0.85193175439977	0.0106907481607395	403	105
MPP4	ENSG00000082126.17	2	201644870	201698694	0.0148408945354571	0.00069117206995664	403	105
STRADB	ENSG00000082146.12	2	201388002	201480846	1	0.859500521868456	403	105
BZW1	ENSG00000082153.17	2	200810594	200827338	1	0.413946438598082	403	105
PGR	ENSG00000082175.14	11	101029624	101130524	0.766420128846909	0.165208395021377	403	105
C1QTNF3	ENSG00000082196.20	5	34019448	34043832	0.000890521821334335	3.82027844197302e-05	403	105
ME2	ENSG00000082212.12	18	50878734	50954257	1.91034950216326e-06	5.04155601689225e-08	403	105
C5orf22	ENSG00000082213.17	5	31532266	31555058	0.722459122799861	0.644784529470572	403	105
CCNT2	ENSG00000082258.12	2	134918235	134959342	0.78188303519169	2.16544823499007e-05	403	105
FAM135A	ENSG00000082269.16	6	70413063	70561174	0.0125806440992134	3.10140009161865e-05	403	105
EPB41L3	ENSG00000082397.17	18	5392381	5630700	0.0673952935511127	0.0179603148116335	403	105
COBLL1	ENSG00000082438.15	2	164653624	164843679	0.0505580809498498	7.37562640618777e-06	403	105
KCNK2	ENSG00000082482.13	1	215005775	215237093	0.994896058024153	0.968427568633639	403	105
SERTAD4	ENSG00000082497.11	1	210232973	210246631	0.720601305818204	0.0383005573731486	403	105
TRAF5	ENSG00000082512.14	1	211326615	211374946	0.82282542833875	0.115483268358781	403	105
MRPL22	ENSG00000082515.17	5	154941070	154969411	0.000203209409951009	6.14587185876102e-07	403	105
GEMIN5	ENSG00000082516.8	5	154887416	154938209	1	0.359907548965777	403	105
NFE2L1	ENSG00000082641.15	17	48048329	48061487	1	0.853807512871001	403	105
GSK3B	ENSG00000082701.14	3	119821323	120094417	0.999304935654845	0.96553420646212	403	105
ITGB5	ENSG00000082781.11	3	124761948	124901418	0.117545440011429	0.0262978052011087	403	105
ERC1	ENSG00000082805.19	12	990609	1495933	0.0770037873290657	0.0242382955544619	403	105
XPO1	ENSG00000082898.16	2	61477849	61538626	1	0.994666138787391	403	105
RNF13	ENSG00000082996.19	3	149812708	149962139	0.240018927655833	0.156171622638668	403	105
TRPM3	ENSG00000083067.22	9	70529063	71446835	0.000323103485758132	5.4571188308865e-06	403	105
PALB2	ENSG00000083093.9	16	23603160	23641310	0.00791588564994705	0.000139037593402099	403	105
DOPEY1	ENSG00000083097.14	6	83067666	83171350	0.534461047154075	0.00138278620077256	403	105
LYRM2	ENSG00000083099.10	6	89568144	89638753	0.906771907051558	0.617158420650113	403	105
BCKDHB	ENSG00000083123.14	6	80106647	80346270	1	0.327810953978527	403	105
KAT6A	ENSG00000083168.9	8	41929479	42051990	0.000152798019536151	2.46373492720014e-06	403	105
ZCCHC6	ENSG00000083223.17	9	86287733	86354454	0.00100928227162673	0.000141505223739143	403	105
ULK2	ENSG00000083290.19	17	19770830	19867936	0.939506394318611	0.56169845684736	403	105
TNPO1	ENSG00000083312.17	5	72816566	72916733	1	0.276321076098355	403	105
PLOD1	ENSG00000083444.16	1	11934205	11975538	0.899726147816442	0.183467755925602	403	105
P2RX5	ENSG00000083454.21	17	3672199	3696404	0.0750173130602114	0.0228003958978728	403	105
ITGAE	ENSG00000083457.11	17	3714628	3801243	0.350519483714242	0.223589370381019	403	105
DIS3	ENSG00000083520.14	13	72752169	72782058	0.345311370877599	0.172898479256855	403	105
PIBF1	ENSG00000083535.15	13	72782097	73016461	0.000908888537039087	1.01081891970859e-05	403	105
TDRD3	ENSG00000083544.13	13	60396457	60573878	1	0.526652371650754	403	105
NUFIP1	ENSG00000083635.7	13	44939249	44989483	1	0.250913294018958	403	105
PDS5B	ENSG00000083642.18	13	32586427	32778019	1	0.00176307374871134	403	105
OXCT1	ENSG00000083720.12	5	41730065	41870519	1	0.481006397770031	403	105
CYLD	ENSG00000083799.17	16	50742050	50801935	0.935139038751879	0.251057675313265	403	105
SLC27A5	ENSG00000083807.9	19	58479512	58512065	0.88325105875726	0.296968687873273	403	105
ZNF324	ENSG00000083812.11	19	58467045	58474016	1	0.782234734969541	403	105
ZNF671	ENSG00000083814.13	19	57719751	57727624	0.851834045618043	0.262341383660944	403	105
ZNF416	ENSG00000083817.8	19	57571566	57578098	1	0.891211726134223	403	105
ZNF586	ENSG00000083828.15	19	57769655	57819740	0.779838916550031	0.266485575329381	403	105
ZNF446	ENSG00000083838.15	19	58475764	58481230	1	0.127908953358613	403	105
ZNF264	ENSG00000083844.10	19	57191500	57222846	0.00762359470164606	0.00067001893835006	403	105
RPS5	ENSG00000083845.8	19	58386400	58394806	0.321897756533406	6.44820244893029e-05	403	105
FAT1	ENSG00000083857.13	4	186587783	186726722	0.0474942452462678	0.00115177391212349	403	105
YTHDC1	ENSG00000083896.12	4	68310387	68350089	0.82450788978281	0.153524600967457	403	105
CHMP2B	ENSG00000083937.8	3	87227271	87255548	0.722934115935568	0.0234682009150239	403	105
SMAP2	ENSG00000084070.11	1	40344850	40423326	0.486845150338836	0.0048461399022675	403	105
PPIE	ENSG00000084072.16	1	39692182	39763914	0.463425388706019	0.00601988899724914	403	105
ZMPSTE24	ENSG00000084073.8	1	40258107	40294184	0.000166199376612642	6.9437586458019e-06	403	105
STARD7	ENSG00000084090.13	2	96184859	96208415	1	0.473853692567083	403	105
NOA1	ENSG00000084092.6	4	56963370	56978639	0.000163815171556223	2.31735499585634e-07	403	105
REST	ENSG00000084093.16	4	56907876	56935844	0.00286950875236697	0.000100939299636288	403	105
HAL	ENSG00000084110.10	12	95972662	95996365	0.000102740365203007	1.85630705212767e-07	403	105
SSH1	ENSG00000084112.14	12	108778272	108857590	0.0186466340100902	0.000205695756525624	403	105
GSTP1	ENSG00000084207.15	11	67583595	67586660	0.763990992177778	0.0851084265149154	403	105
APLP2	ENSG00000084234.16	11	130069837	130144811	0.505042523107306	0.445923511145796	403	105
FAM234B	ENSG00000084444.13	12	13044284	13142521	0.685568705728446	0.523701326974858	403	105
WBP11	ENSG00000084463.7	12	14784579	14803540	0.953830178294996	0.819581399539002	403	105
EIF3I	ENSG00000084623.11	1	32222019	32231604	0.99058992260716	0.0891843359623082	403	105
NKAIN1	ENSG00000084628.9	1	31179745	31239554	1	0.85927722861943	403	105
COL16A1	ENSG00000084636.17	1	31652247	31704319	0.8757948755416	0.0200788716116411	403	105
TXLNA	ENSG00000084652.15	1	32179686	32198285	1	0.489487086120652	403	105
APOB	ENSG00000084674.14	2	21001429	21044073	0.174438976405029	0.000439144244411818	403	105
NCOA1	ENSG00000084676.15	2	24491914	24770702	0.54220247973032	0.010640315141617	403	105
AGBL5	ENSG00000084693.15	2	27042364	27070471	1	0.310631320541154	403	105
EFR3B	ENSG00000084710.13	2	25042130	25159137	0.900058512951467	0.892574032060964	403	105
KIF3C	ENSG00000084731.14	2	25926596	25982749	0.605375760398828	0.0773259126961217	403	105
RAB10	ENSG00000084733.10	2	26034110	26137454	1	0.764837584765248	403	105
GCKR	ENSG00000084734.8	2	27496842	27523684	1	0.0124946963914414	403	105
HADHA	ENSG00000084754.10	2	26190635	26244726	0.876045308564567	0.125824291902877	403	105
MAPRE3	ENSG00000084764.10	2	26970612	27027196	0.704534290128764	0.000398629646900068	403	105
CAD	ENSG00000084774.13	2	27217390	27243943	0.709736695160082	4.14236771826502e-06	403	105
CD59	ENSG00000085063.14	11	33702668	33736445	0.000104156326141994	9.12939613560379e-08	403	105
CD82	ENSG00000085117.11	11	44564427	44620363	0.248828497954265	0.197776711023736	403	105
AK6	ENSG00000085231.13	5	69350984	69355953	1	0.453172690094756	403	105
MYNN	ENSG00000085274.15	3	169772831	169789716	0.944126511316923	0.0546919714160962	403	105
MECOM	ENSG00000085276.17	3	169083499	169663618	0.0943628846336368	0.0251922608709409	403	105
SCAMP1	ENSG00000085365.17	5	78360583	78479071	1.99958533318436e-05	7.70172806120129e-08	403	105
PREP	ENSG00000085377.13	6	105277565	105403084	0.62151989466763	0.0262065015939518	403	105
HACE1	ENSG00000085382.11	6	104728093	104859919	0.67714422928441	0.115190172099464	403	105
SEH1L	ENSG00000085415.15	18	12947133	12987536	0.590807401195053	0.0614128130569777	403	105
WDR47	ENSG00000085433.15	1	108970214	109042113	1	0.914767564914714	403	105
WDFY1	ENSG00000085449.14	2	223855716	223945387	0.0143508617218929	0.00221716908381824	403	105
OVGP1	ENSG00000085465.12	1	111414314	111427777	0.353105856778733	0.000342795491688058	403	105
SLC25A24	ENSG00000085491.15	1	108134036	108199925	0.00722502260412661	1.83267946170568e-08	403	105
MAP3K4	ENSG00000085511.19	6	161022194	161117385	8.1066756159755e-05	3.83361090104762e-06	403	105
PILRA	ENSG00000085514.15	7	100373445	100400099	0.0530580708697386	1.66977216318232e-08	403	105
ABCB1	ENSG00000085563.14	7	87503633	87713323	1	0.458210059874209	403	105
ZNF213	ENSG00000085644.13	16	3129777	3142805	0.751231380177415	0.565247043660041	403	105
AKR1B1	ENSG00000085662.13	7	134442350	134459252	0.97229075267854	0.254108088616745	403	105
CPNE3	ENSG00000085719.12	8	86514427	86561498	0.735214168413561	0.00126281644847216	403	105
RRN3	ENSG00000085721.12	16	15060022	15094317	0.999833715999584	0.999385927844551	403	105
CTTN	ENSG00000085733.15	11	70398489	70436584	0.00619662316895253	8.27221218715795e-07	403	105
WNT11	ENSG00000085741.12	11	76186325	76210736	0.906758840706956	0.0059959515242605	403	105
MTIF2	ENSG00000085760.14	2	55236595	55269347	0.930000750632534	0.00279085026673382	403	105
DDHD2	ENSG00000085788.13	8	38225218	38262833	0.00487452697759159	0.000210939924020607	403	105
TTC39A	ENSG00000085831.15	1	51287258	51345116	0.995899569540434	0.42457365413223	403	105
EPS15	ENSG00000085832.16	1	51354263	51519328	0.00547537024309701	9.23332309631906e-07	403	105
ORC1	ENSG00000085840.12	1	52372829	52404459	1	0.386330713617167	403	105
MGST2	ENSG00000085871.8	4	139665768	139740745	0.0155351414634446	0.0021664516318389	403	105
CHERP	ENSG00000085872.14	19	16517889	16542530	0.895633382727371	0.864692898067085	403	105
ATG16L1	ENSG00000085978.21	2	233210051	233295674	0.0106748695328731	0.00120638017455317	403	105
USP40	ENSG00000085982.13	2	233475520	233566782	0.621654962091535	0.337512238316047	403	105
POMGNT1	ENSG00000085998.13	1	46188682	46198443	0.900408495035552	0.450680331874463	403	105
RAD54L	ENSG00000085999.11	1	46247688	46274717	0.936778285026887	0.00027374159290974	403	105
MAST2	ENSG00000086015.20	1	45786987	46036124	0.96619935549276	0.918853595252175	403	105
DNAJA1	ENSG00000086061.15	9	33025211	33039907	0.969535799577568	0.0271036714075524	403	105
B4GALT1	ENSG00000086062.12	9	33104082	33167356	0.157669219224528	0.0672138020073721	403	105
CHMP5	ENSG00000086065.13	9	33264879	33282069	0.0321499369740387	0.00105552536035976	403	105
NFX1	ENSG00000086102.18	9	33290511	33371157	0.0873681979073477	0.00234662367396855	403	105
DIMT1	ENSG00000086189.9	5	62387254	62403939	0.763742678602538	0.0109000730840442	403	105
IPO11	ENSG00000086200.16	5	62403972	62628582	1	0.828461528249645	403	105
EIF2AK1	ENSG00000086232.12	7	6022244	6059230	0.0998816596774478	0.00870829501601701	403	105
EPDR1	ENSG00000086289.11	7	37920561	37951941	0.95823743350294	0.869849450232274	403	105
SNX10	ENSG00000086300.15	7	26291895	26374329	0.938901456665018	0.671259864622641	403	105
SEPHS1	ENSG00000086475.14	10	13317424	13348298	0.0407558267826885	0.00293101922130885	403	105
MRPL28	ENSG00000086504.15	16	367384	370527	0.00556763826359043	4.22503461020916e-05	403	105
ITPKC	ENSG00000086544.2	19	40717103	40740855	0.0999532500395662	9.43920793732881e-05	403	105
CEACAM6	ENSG00000086548.8	19	41750977	41772208	1	0.223657055508229	403	105
FAT2	ENSG00000086570.12	5	151504093	151568944	0.0147786281239664	0.000109546897677162	403	105
RBM22	ENSG00000086589.11	5	150690794	150701107	1	0.627472182584044	403	105
TMED2	ENSG00000086598.10	12	123585562	123598577	0.000153132572351378	9.98280234354328e-07	403	105
ERO1B	ENSG00000086619.13	1	236215555	236281985	0.913526551033752	0.591497136811172	403	105
ZFAND6	ENSG00000086666.18	15	80059568	80138393	0.00127572570652958	0.000152444210077175	403	105
HSD17B2	ENSG00000086696.10	16	82035004	82098534	0.00125561899283392	8.56817522331943e-05	403	105
LAT2	ENSG00000086730.16	7	74199652	74229834	1	0.879138741756557	403	105
ZW10	ENSG00000086827.8	11	113733187	113773811	0.00168037228932074	0.000133555951736552	403	105
ALG9	ENSG00000086848.14	11	111782195	111871581	1	0.959459971983342	403	105
MYBPC2	ENSG00000086967.9	19	50432903	50466321	0.599168782065713	0.503510403544279	403	105
NOX4	ENSG00000086991.12	11	89324356	89498187	0.815504909265449	0.275413582769991	403	105
ACOX3	ENSG00000087008.15	4	8366282	8440723	0.037702337712969	0.00669366213456752	403	105
MTMR2	ENSG00000087053.18	11	95832882	95925315	0.0182782649965506	0.000239179354230415	403	105
PPP1R15A	ENSG00000087074.7	19	48872392	48876057	0.0167650962411181	0.00272522315957909	403	105
HSD17B14	ENSG00000087076.8	19	48813017	48836678	0.0467308071837391	0.00143150969890618	403	105
TRIP6	ENSG00000087077.13	7	100867138	100873454	0.46796714212138	0.115924353801922	403	105
ACHE	ENSG00000087085.13	7	100889994	100896974	0.550053395524524	9.81461033797556e-06	403	105
FTL	ENSG00000087086.14	19	48965301	48966878	0.000622886869825792	4.54085242100922e-06	403	105
SRRT	ENSG00000087087.18	7	100875126	100888664	0.665943545977888	0.00276929053223469	403	105
BAX	ENSG00000087088.19	19	48954877	48961798	0.0299811644889134	0.000836274043891808	403	105
NLK	ENSG00000087095.12	17	28041737	28196381	0.922913913104127	0.3513961403476	403	105
PIGS	ENSG00000087111.20	17	28553383	28571872	1	0.553827928306712	403	105
ADAMTS2	ENSG00000087116.14	5	179110851	179345430	0.0209542420520952	0.00351783428618103	403	105
TMPRSS11E	ENSG00000087128.9	4	68447449	68497604	1	0.406123133043008	403	105
ATXN7L3	ENSG00000087152.15	17	44191805	44200113	1	0.770816302326645	403	105
PGS1	ENSG00000087157.18	17	78378640	78425114	0.689222899429534	0.166592972808297	403	105
PSMC5	ENSG00000087191.12	17	63827672	63832026	0.804649402238876	0.0966755832212698	403	105
UIMC1	ENSG00000087206.16	5	176905005	177022602	0.620760552082254	0.0137655726298362	403	105
CETP	ENSG00000087237.10	16	56961850	56983845	0.900240795830544	0.872143440186561	403	105
MMP2	ENSG00000087245.12	16	55389700	55506691	0.0746203989088004	0.0313751848709761	403	105
MT3	ENSG00000087250.8	16	56589074	56591088	1	0.165779416182261	403	105
LPCAT2	ENSG00000087253.12	16	55508998	55586670	0.92727427422131	0.907995009242672	403	105
OGFOD1	ENSG00000087263.16	16	56451490	56479100	0.417297437386061	0.136237056672994	403	105
SH3BP2	ENSG00000087266.15	4	2793023	2841098	0.919122395298966	0.823463482573429	403	105
NOP14	ENSG00000087269.15	4	2938143	2963385	0.944018746792791	0.509715747130487	403	105
ADD1	ENSG00000087274.16	4	2843857	2930076	0.983129271647834	0.522875190872326	403	105
L2HGDH	ENSG00000087299.11	14	50237563	50312325	0.977612634089276	0.743352912805095	403	105
TXNDC16	ENSG00000087301.8	14	52430590	52552522	0.867669102392204	0.0778589052125449	403	105
C14orf166	ENSG00000087302.8	14	51989475	52010691	0.632805538582466	0.432030608460074	403	105
NID2	ENSG00000087303.17	14	52010876	52069228	0.00502710644254058	3.22124504239049e-05	403	105
GMCL1	ENSG00000087338.4	2	69829642	69881396	0.725511576685505	0.0165740765395899	403	105
SF3B2	ENSG00000087365.15	11	66050729	66069308	0.924005633836819	0.203384380368906	403	105
KLHL42	ENSG00000087448.9	12	27780020	27803040	0.841584531633701	0.109754583472339	403	105
GNAS	ENSG00000087460.24	20	58840845	58911192	0.0577313028686825	0.0196178936439286	403	105
DNM1L	ENSG00000087470.17	12	32679200	32745650	0.845472840562538	0.280437801987138	403	105
PTHLH	ENSG00000087494.15	12	27958084	27972705	1	0.988083913233956	403	105
ERGIC2	ENSG00000087502.17	12	29337352	29381189	0.537879648055112	0.0616864298262151	403	105
TFAP2C	ENSG00000087510.6	20	56629302	56639283	0.220488784734021	0.104472415193059	403	105
AURKA	ENSG00000087586.17	20	56369389	56392337	0.9554671480399	0.941811064016918	403	105
CASS4	ENSG00000087589.16	20	56412112	56460387	0.0608553808098953	0.0312156819275886	403	105
AAMDC	ENSG00000087884.14	11	77821109	77918432	0.350036228174543	1.63994428660101e-07	403	105
RFX2	ENSG00000087903.12	19	5993164	6199572	0.187266146390892	0.120852737894382	403	105
METTL2A	ENSG00000087995.15	17	62423867	62450822	1	0.437459651773489	403	105
SULT2B1	ENSG00000088002.11	19	48552075	48599425	0.0320821918693599	0.00768494802829907	403	105
ALG6	ENSG00000088035.15	1	63367590	63438562	0.852005509538649	0.141275357561757	403	105
CNOT3	ENSG00000088038.17	19	54137728	54154455	0.858375967504865	0.823422978097306	403	105
PTPN4	ENSG00000088179.8	2	119759631	119983818	0.0111336095911286	0.000167776613029047	403	105
DDX18	ENSG00000088205.12	2	117814650	117832379	0.668464376536833	0.0339691051594211	403	105
KHSRP	ENSG00000088247.17	19	6413348	6424794	0.00936730672050569	0.00157613994111479	403	105
GNA11	ENSG00000088256.8	19	3094410	3124004	0.112898523083016	0.0355017679123375	403	105
ASAP3	ENSG00000088280.18	1	23428563	23484568	0.396733698392636	0.0235643659369027	403	105
EDEM2	ENSG00000088298.12	20	35115357	35147364	0.775657521530138	0.0156262074418283	403	105
DNMT3B	ENSG00000088305.18	20	32762385	32809356	0.942924022798759	0.614804182117278	403	105
REM1	ENSG00000088320.3	20	31475293	31484905	0.986705244169171	0.834618368014511	403	105
TPX2	ENSG00000088325.15	20	31739271	31801805	1	0.947593591121784	403	105
PDRG1	ENSG00000088356.5	20	31944964	31952092	0.989210459717147	0.688634894386151	403	105
EPB41L1	ENSG00000088367.21	20	36091504	36232799	1	0.862658888654831	403	105
DOCK9	ENSG00000088387.18	13	98793429	99086625	0.080166247536638	0.00178955750310879	403	105
ANKRD10	ENSG00000088448.14	13	110878540	110915069	0.387043737809212	0.00188728286957498	403	105
TGDS	ENSG00000088451.10	13	94574051	94596257	0.75075465797516	0.130053662083928	403	105
DOCK3	ENSG00000088538.12	3	50675241	51384198	0.11376346119606	1.24880977713122e-09	403	105
C3orf18	ENSG00000088543.14	3	50558025	50570930	1	0.539167092273589	403	105
COQ9	ENSG00000088682.13	16	57447529	57461275	0.147178616635615	0.087510443664832	403	105
TMEM40	ENSG00000088726.15	3	12733525	12769457	0.715365443810104	0.0222466815638321	403	105
KIF9	ENSG00000088727.12	3	47228026	47283451	1	0.0160303726415098	403	105
ARHGAP28	ENSG00000088756.12	18	6729718	6915716	0.390230348930461	0.261020562257616	403	105
CRLS1	ENSG00000088766.11	20	6006090	6040053	0.00537666244903755	1.82836998602503e-05	403	105
PPP1R13B	ENSG00000088808.16	14	103733752	103847590	0.913914985012536	0.466708696270157	403	105
ATRN	ENSG00000088812.17	20	3471040	3651122	0.601529782892007	0.504580869358444	403	105
SMOX	ENSG00000088826.17	20	4120980	4187747	0.624224002343936	0.412589947412988	403	105
FKBP1A	ENSG00000088832.16	20	1368978	1393172	0.00105795290322259	5.53255166234822e-05	403	105
NSFL1C	ENSG00000088833.17	20	1442162	1467692	0.0664897928994547	0.0345249250722393	403	105
SLC4A11	ENSG00000088836.12	20	3227417	3239190	0.81288808182243	0.0972930033425432	403	105
C20orf194	ENSG00000088854.12	20	3249305	3407625	0.938222796152186	0.920682264045414	403	105
ZNF343	ENSG00000088876.11	20	2481817	2524702	0.250490740462811	0.161129032152327	403	105
EBF4	ENSG00000088881.20	20	2692878	2760108	0.882796002169489	0.862284258130251	403	105
CPXM1	ENSG00000088882.7	20	2794069	2800637	0.524889368707621	1.3532708852808e-06	403	105
MAVS	ENSG00000088888.17	20	3846799	3876123	0.00011867851022369	8.03053216101529e-08	403	105
LZTS3	ENSG00000088899.14	20	3162617	3173592	0.880398117430255	0.425461305847866	403	105
XRN2	ENSG00000088930.7	20	21326279	21389827	0.000131317131487133	1.9728889516573e-06	403	105
KIZ	ENSG00000088970.15	20	21125983	21246622	0.192673948375245	9.09342655275883e-05	403	105
DYNLL1	ENSG00000088986.10	12	120469850	120498493	0.00263590778752359	1.72909188766982e-06	403	105
SNX5	ENSG00000089006.16	20	17941597	17968912	0.0123807962733253	0.000755390519072269	403	105
RPL6	ENSG00000089009.15	12	112405199	112411442	1	0.827353306822991	403	105
MAPKAPK5	ENSG00000089022.13	12	111843103	111902238	0.527889474425113	2.92066067415457e-06	403	105
P2RX7	ENSG00000089041.16	12	121132819	121188032	0.479780781637315	0.245796528785409	403	105
ESF1	ENSG00000089048.14	20	13714322	13784886	1	0.846200629461706	403	105
RBBP9	ENSG00000089050.15	20	18486540	18497243	0.855697294153373	0.379685619907861	403	105
ANAPC5	ENSG00000089053.12	12	121308357	121399896	0.00940893020479747	0.000152452837625466	403	105
SLC23A2	ENSG00000089057.14	20	4852356	5010293	0.827160164954794	0.756809213543267	403	105
SLC8B1	ENSG00000089060.11	12	113298759	113359493	0.000111259768030179	2.94937894590941e-06	403	105
TMEM230	ENSG00000089063.14	20	5068232	5113103	0.736928645107796	0.165956766393698	403	105
DZANK1	ENSG00000089091.16	20	18383367	18467126	0.958829789061509	0.765656336903411	403	105
KDM2B	ENSG00000089094.18	12	121429097	121580791	0.0388980145434099	0.000332345733355341	403	105
TASP1	ENSG00000089123.15	20	13389392	13638940	0.0281266184256928	0.0125834182723672	403	105
OAS1	ENSG00000089127.12	12	112906777	112933222	0.713206017163988	3.39269649126057e-05	403	105
GCN1	ENSG00000089154.10	12	120127203	120194710	0.753364422862135	0.0680104981793407	403	105
RPLP0	ENSG00000089157.15	12	120196686	120201235	0.144523817624829	0.00169913576868979	403	105
PXN	ENSG00000089159.16	12	120210520	120265771	1	0.812473681934795	403	105
SIRT4	ENSG00000089163.4	12	120302316	120313237	0.906670470811954	0.00749291980471941	403	105
KIF16B	ENSG00000089177.18	20	16272104	16573434	0.00178165064871014	9.56725489146524e-05	403	105
TRMT6	ENSG00000089195.14	20	5937235	5950558	0.546363143425786	0.4723488437299	403	105
CHGB	ENSG00000089199.9	20	5911430	5925361	0.948175206270876	0.934867328544351	403	105
PEBP1	ENSG00000089220.4	12	118136027	118145584	0.391116243568266	0.0386177785968726	403	105
TBX5	ENSG00000089225.19	12	114353931	114408190	0.850482186121923	0.819050674704789	403	105
BRAP	ENSG00000089234.15	12	111642146	111685986	1	0.419315442555484	403	105
ERP29	ENSG00000089248.6	12	112013316	112023451	1	0.131404941470384	403	105
FUS	ENSG00000089280.18	16	31180110	31194871	1	0.0668591089633833	403	105
FXYD5	ENSG00000089327.14	19	35154730	35169883	0.000341536092009531	2.06542082362051e-05	403	105
ZNF302	ENSG00000089335.20	19	34677639	34686397	0.94696341647779	0.538158827785595	403	105
GRAMD1A	ENSG00000089351.14	19	34994784	35026471	0.058772445439612	0.0096378244805088	403	105
FXYD3	ENSG00000089356.18	19	35115879	35124324	0.773600025266424	0.0940613261639054	403	105
CDIP1	ENSG00000089486.16	16	4510675	4538828	0.629629729589986	0.254299057440594	403	105
CMTM1	ENSG00000089505.17	16	66566393	66579137	0.996504280654977	0.36670776968443	403	105
GANAB	ENSG00000089597.16	11	62624826	62646726	0.827237094078583	0.101916556880498	403	105
GMIP	ENSG00000089639.10	19	19629476	19643667	0.770823725075791	0.0038130774293175	403	105
BIRC5	ENSG00000089685.14	17	78214186	78225636	0.00257909274736395	0.000162334395663569	403	105
LAG3	ENSG00000089692.8	12	6772519	6778453	0.00265290808003992	0.000200696600471397	403	105
MLF2	ENSG00000089693.10	12	6747996	6767475	0.651711359501139	0.0828162016236955	403	105
OTUB2	ENSG00000089723.9	14	94026329	94048290	0.171444254417716	0.0991881137178881	403	105
DDX24	ENSG00000089737.16	14	94048931	94081245	0.85263273771073	0.825313389305564	403	105
ZBTB25	ENSG00000089775.11	14	64449106	64505213	0.00295387662677758	0.000213417246129674	403	105
NECAP1	ENSG00000089818.17	12	8076939	8097859	0.56336620065467	0.464606227959032	403	105
ANKRD24	ENSG00000089847.12	19	4183354	4224814	0.00457384098606477	0.000666896757053393	403	105
DHX32	ENSG00000089876.11	10	125836554	125896436	0.113735203934066	0.0121485097931779	403	105
RCOR1	ENSG00000089902.9	14	102592661	102730576	0.984705491352801	0.802184224197276	403	105
GPATCH2L	ENSG00000089916.17	14	76151916	76254342	0.336758684212929	0.000148842386840513	403	105
LTBP4	ENSG00000090006.17	19	40592883	40629818	0.011169278811909	0.000353480976968194	403	105
BLVRB	ENSG00000090013.9	19	40447789	40465840	0.00235786442624648	5.19280222734567e-05	403	105
SLC9A1	ENSG00000090020.10	1	27098815	27166981	1	0.602555736036662	403	105
SPTLC1	ENSG00000090054.13	9	92031999	92115384	0.506060375688517	0.00110887201429937	403	105
PAPOLA	ENSG00000090060.17	14	96502373	96567111	1	0.978507692182524	403	105
CCNK	ENSG00000090061.17	14	99481169	99535044	0.0243994981088905	0.00417868783038094	403	105
PCBP4	ENSG00000090097.21	3	51957505	51968410	1	0.561940303841472	403	105
RGS1	ENSG00000090104.11	1	192575727	192580031	1	0.318379724031217	403	105
YPEL3	ENSG00000090238.11	16	30092314	30096244	0.536022760131681	0.00640419176216265	403	105
MRPS33	ENSG00000090263.15	7	141002610	141015228	0.580440099837582	0.157963709558404	403	105
NDUFB2	ENSG00000090266.12	7	140696821	140706646	0.879243217913565	0.0963138588626044	403	105
NUDC	ENSG00000090273.13	1	26902282	26946862	0.864319345522679	0.0015237207452887	403	105
MAEA	ENSG00000090316.15	4	1289851	1340137	0.0253239486230473	0.00922265248552558	403	105
ICAM1	ENSG00000090339.8	19	10270835	10285800	1	0.324770173288186	403	105
STRN4	ENSG00000090372.14	19	46719507	46746994	0.536898331921366	0.100610401400135	403	105
IRAK3	ENSG00000090376.10	12	66188879	66254622	1	0.959867538919322	403	105
LYZ	ENSG00000090382.6	12	69348341	69354234	4.30618142583025e-06	1.01696526959965e-07	403	105
MUL1	ENSG00000090432.6	1	20499448	20508161	0.221268237257075	0.00193117311431612	403	105
TFAP4	ENSG00000090447.11	16	4257186	4273075	0.00881093392083715	0.0035334577687785	403	105
PDCD7	ENSG00000090470.14	15	65117379	65133836	1	0.810214609100372	403	105
SPG21	ENSG00000090487.10	15	64963021	64990310	0.610481601721287	0.0797532244678048	403	105
DNAJB11	ENSG00000090520.11	3	186567403	186585800	2.20579857892112e-06	1.71566166095761e-08	403	105
P3H2	ENSG00000090530.9	3	189956728	190122437	0.0669699871138939	0.000414179074668992	403	105
THPO	ENSG00000090534.17	3	184371935	184378144	0.694626325844809	0.648897544542968	403	105
CHRD	ENSG00000090539.15	3	184380073	184389829	0.0543518103636508	0.0115231203988252	403	105
FLT3LG	ENSG00000090554.12	19	49474207	49486231	0.260315326785328	0.175816526669775	403	105
RAB11FIP3	ENSG00000090565.15	16	425619	523011	0.0300327977292493	0.00202864275959811	403	105
GNPTG	ENSG00000090581.9	16	1351923	1363204	0.572865246122126	0.507059806247772	403	105
ZNF268	ENSG00000090612.20	12	133181409	133214831	0.919935002714226	0.757256624482235	403	105
GOLGA3	ENSG00000090615.14	12	132768909	132828858	0.0844316014404946	0.028279196498932	403	105
PABPC4	ENSG00000090621.13	1	39560816	39576790	0.769452723179514	0.0181661436802869	403	105
CERS4	ENSG00000090661.11	19	8206736	8262421	0.0257335148875415	0.0047972476274084	403	105
MCOLN1	ENSG00000090674.15	19	7522626	7534003	0.294092854147664	0.163282045601446	403	105
USP48	ENSG00000090686.15	1	21678298	21783606	0.735770221805017	0.173646833857463	403	105
PDPR	ENSG00000090857.13	16	70113626	70162537	0.788123190031882	0.120129699590176	403	105
AARS	ENSG00000090861.15	16	70252295	70289543	1	0.751718898948889	403	105
GLG1	ENSG00000090863.11	16	74447427	74607144	0.00416133270188205	0.000429220988478723	403	105
TNRC6A	ENSG00000090905.18	16	24610209	24827632	8.67310288503824e-05	4.13207492205999e-07	403	105
PLEKHG2	ENSG00000090924.14	19	39412585	39428415	0.00200392031796683	0.000319538819651049	403	105
DLL3	ENSG00000090932.10	19	39498895	39508481	0.000553101157403992	1.70467542894216e-06	403	105
NAT14	ENSG00000090971.4	19	55485004	55487568	0.397741558607276	0.345855019005983	403	105
PITPNM2	ENSG00000090975.12	12	122983480	123150015	1	0.757773079587067	403	105
EXOC1	ENSG00000090989.17	4	55853616	55905034	0.0106610473612558	0.000646168496084026	403	105
RBM27	ENSG00000091009.7	5	146203600	146289132	0.000131490703554622	3.53505288636189e-07	403	105
OSBPL8	ENSG00000091039.16	12	76351797	76559809	1	0.0253690914417278	403	105
DTX2	ENSG00000091073.19	7	76461676	76505994	0.0572139436965008	0.00257265892101601	403	105
NLRC4	ENSG00000091106.18	2	32224453	32265854	0.98530027313239	0.643729393014642	403	105
PUS7	ENSG00000091127.13	7	105439661	105522267	0.00315093870092993	0.000263587829683268	403	105
LAMB4	ENSG00000091128.12	7	108023548	108130356	0.983454178730416	0.88788162793256	403	105
NRCAM	ENSG00000091129.19	7	108147623	108456717	0.182617629688279	0.00274264859101274	403	105
LAMB1	ENSG00000091136.13	7	107923803	108003255	0.72440987930909	0.451826498188178	403	105
SLC26A4	ENSG00000091137.11	7	107660635	107717809	0.720035345549944	0.00128786873346834	403	105
SLC26A3	ENSG00000091138.12	7	107765467	107803225	1	0.807977976411423	403	105
DLD	ENSG00000091140.13	7	107890970	107931730	0.00229296091691567	0.000214086202069542	403	105
WDR7	ENSG00000091157.13	18	56651675	57036606	0.714106282979186	0.653383211910814	403	105
TXNL1	ENSG00000091164.12	18	56597208	56651600	0.961854635272032	0.358194928899554	403	105
ABCC6	ENSG00000091262.15	16	16148928	16223522	0.545034490331052	0.00358251778853567	403	105
CMTM6	ENSG00000091317.7	3	32481312	32503408	0.646393973107467	0.0158429417055893	403	105
ITGA6	ENSG00000091409.14	2	172427354	172506282	0.0173968333509626	0.00175598574528197	403	105
RAPGEF4	ENSG00000091428.17	2	172735274	173052893	0.410553780558869	0.162652927956689	403	105
MAP3K20	ENSG00000091436.16	2	173075435	173268010	0.0927811669166947	0.0160131366342462	403	105
FH	ENSG00000091483.6	1	241497603	241519761	0.550095501101393	0.425152516159736	403	105
SEL1L3	ENSG00000091490.10	4	25747427	25863760	0.0661275849632562	9.01056823141526e-05	403	105
TF	ENSG00000091513.14	3	133745956	133779006	0.0426993325203311	7.87143583353682e-05	403	105
CDV3	ENSG00000091527.15	3	133573730	133590261	0.0905815055041414	0.0308456189066397	403	105
MYO15A	ENSG00000091536.16	17	18118582	18179802	0.899600493362448	0.00671834003285813	403	105
ALKBH5	ENSG00000091542.8	17	18183078	18209954	0.113867631473264	0.000384517487393693	403	105
APOH	ENSG00000091583.10	17	66212033	66256525	1	0.0733145660111741	403	105
NLRP1	ENSG00000091592.15	17	5499427	5619424	0.154633312200541	0.0223707069820312	403	105
PITPNM3	ENSG00000091622.15	17	6451470	6556494	0.243024159001149	0.154333266833076	403	105
SPAG7	ENSG00000091640.7	17	4959226	4967872	0.0778108230077323	0.0125642046372069	403	105
ORC6	ENSG00000091651.8	16	46689643	46698394	1	0.908978395264854	403	105
ZFHX4	ENSG00000091656.15	8	76681219	76867285	0.000701671481630661	9.94776452417103e-07	403	105
CPA1	ENSG00000091704.9	7	130380339	130388114	6.04437280556904e-05	1.61298498178123e-06	403	105
ZC3HC1	ENSG00000091732.15	7	130018286	130051451	0.998509682662489	0.973594595380319	403	105
ESR1	ENSG00000091831.22	6	151656691	152129619	0.555122242543189	0.510579055729196	403	105
RGS17	ENSG00000091844.7	6	153004459	153131249	0.00798269268252763	0.000622972238997311	403	105
ANGPT2	ENSG00000091879.13	8	6499651	6563409	0.861449535360397	0.835019792066731	403	105
TMEM101	ENSG00000091947.9	17	44011188	44023946	0.756760659518321	0.0518058561580183	403	105
CD200	ENSG00000091972.18	3	112332841	112362812	1	0.746623492125415	403	105
CCDC80	ENSG00000091986.15	3	112596794	112649530	0.982881821761027	0.770533542068122	403	105
PSME1	ENSG00000092010.14	14	24136158	24138964	0.0366323323132418	0.0138388418096869	403	105
PPP2R3C	ENSG00000092020.10	14	35085467	35122517	0.446886441171775	0.00582988325444432	403	105
HAUS4	ENSG00000092036.18	14	22946228	22957161	0.326806666936679	0.00166606958755289	403	105
JPH4	ENSG00000092051.16	14	23568074	23578800	0.147660824488148	0.0631991173503298	403	105
MYH7	ENSG00000092054.12	14	23412738	23435718	0.00227910881322335	1.55568744837981e-05	403	105
SLC7A8	ENSG00000092068.19	14	23125295	23183674	0.00181716280620641	5.39838978598566e-06	403	105
OSGEP	ENSG00000092094.10	14	20446668	20455105	0.113066706961942	0.0179717115319204	403	105
SLC22A17	ENSG00000092096.16	14	23346306	23352912	0.584062170695322	0.477199611923697	403	105
RNF31	ENSG00000092098.16	14	24147379	24160661	0.619837198604699	0.0143728546522923	403	105
SCFD1	ENSG00000092108.20	14	30622112	30735812	0.591639034098714	0.00375784262360449	403	105
G2E3	ENSG00000092140.14	14	30559123	30620063	0.000111173134880878	1.01896716930217e-07	403	105
HECTD1	ENSG00000092148.12	14	31100112	31207804	0.00780998269712782	5.69882787736926e-05	403	105
HNRNPC	ENSG00000092199.17	14	21209136	21269494	0.0438224711390381	0.00042738462285572	403	105
RPGRIP1	ENSG00000092200.12	14	21287939	21351301	0.0009091450720975	0.000144549609465509	403	105
SUPT16H	ENSG00000092201.9	14	21351472	21384266	0.343608213874216	0.266782549432455	403	105
TOX4	ENSG00000092203.13	14	21476674	21499024	0.00976394070789942	6.65537856687187e-07	403	105
GEMIN2	ENSG00000092208.16	14	39114223	39136973	0.979969171964136	0.812882744702625	403	105
TGM1	ENSG00000092295.11	14	24249114	24264432	0.00741369296965698	0.00289406222757965	403	105
TINF2	ENSG00000092330.15	14	24239643	24242674	0.0374974503222287	0.00914953306993435	403	105
SEMA6A	ENSG00000092421.16	5	116443616	116574934	0.583599932030379	0.408725196796656	403	105
TRPM7	ENSG00000092439.13	15	50552473	50686815	0.927979280445458	0.00311578486080975	403	105
TYRO3	ENSG00000092445.11	15	41557675	41583586	0.905219258439798	0.286336861453243	403	105
WDR76	ENSG00000092470.11	15	43826963	43868419	1	0.194467703883754	403	105
CAPN3	ENSG00000092529.23	15	42359500	42412317	1	0.810929391464722	403	105
SNAP23	ENSG00000092531.9	15	42491244	42545356	0.983134249117136	0.85438578851491	403	105
TBX15	ENSG00000092607.13	1	118883046	118989556	0.980141579986613	0.667438568583224	403	105
PHGDH	ENSG00000092621.11	1	119659798	119744215	0.954419384117075	0.808471066331329	403	105
COL9A3	ENSG00000092758.15	20	62816244	62841114	0.463630887147996	0.206808256264997	403	105
EZR	ENSG00000092820.17	6	158765741	158819412	0.468174959948229	0.00282945008978259	403	105
MYL6	ENSG00000092841.18	12	56158161	56162982	0.952709844610287	0.266469720889742	403	105
AGO1	ENSG00000092847.11	1	35869808	35930528	1	0.016862766956014	403	105
TEKT2	ENSG00000092850.11	1	36084075	36088275	1	0.946877660335292	403	105
CLSPN	ENSG00000092853.13	1	35720218	35769967	1	0.298817496653548	403	105
RFFL	ENSG00000092871.16	17	35009744	35089319	0.746865978549084	0.000139031974718891	403	105
UNC13D	ENSG00000092929.11	17	75827225	75844717	0.00465812323812103	2.64486693424701e-07	403	105
MFSD11	ENSG00000092931.11	17	76736549	76781449	0.814500066037132	0.000127075952286816	403	105
DPYSL2	ENSG00000092964.17	8	26514093	26658178	0.000269180032108205	4.32742547076048e-05	403	105
TGFB2	ENSG00000092969.11	1	218346235	218444619	0.000701586819719903	3.50403458902197e-06	403	105
GPATCH2	ENSG00000092978.10	1	217426992	217631082	0.0125123554611167	0.000304269678008417	403	105
NUP50	ENSG00000093000.18	22	45163841	45188015	0.780632912758508	0.675894591416837	403	105
CDC45	ENSG00000093009.9	22	19479459	19520612	0.00937859694991581	0.00076700998796155	403	105
COMT	ENSG00000093010.13	22	19941607	19969895	0.00744314621702982	7.48777802513199e-05	403	105
CECR1	ENSG00000093072.15	22	17178790	17221989	0.138628782821504	1.86068484925735e-07	403	105
ECHDC1	ENSG00000093144.18	6	127288710	127343609	1	0.420474951497121	403	105
LRRFIP2	ENSG00000093167.17	3	37052656	37176532	0.711093667459649	0.00236996621644037	403	105
SEC22C	ENSG00000093183.13	3	42547969	42601080	1	0.790557316634704	403	105
XYLB	ENSG00000093217.9	3	38346760	38421348	0.839981884990084	0.130290740999303	403	105
CDC6	ENSG00000094804.9	17	40287633	40304657	0.0007417280898622	1.05769900611702e-05	403	105
CDC23	ENSG00000094880.10	5	138187716	138213343	1	0.493534699369675	403	105
AAAS	ENSG00000094914.12	12	53307456	53324864	0.000136822130932584	2.3879142200445e-07	403	105
CBX5	ENSG00000094916.15	12	54230940	54280133	0.00193814184011549	0.000119308657644521	403	105
FMO2	ENSG00000094963.13	1	171185208	171211230	0.851147186448148	0.279390516614175	403	105
SUCO	ENSG00000094975.13	1	172532349	172611833	0.505920850157988	0.035156224487897	403	105
MSH2	ENSG00000095002.13	2	47402969	47562311	0.802077676187653	0.307383729798017	403	105
MAP3K1	ENSG00000095015.5	5	56815574	56896152	0.759385020655935	0.631090040242576	403	105
DHPS	ENSG00000095059.15	19	12675833	12681902	1	0.0614208910934271	403	105
HOOK2	ENSG00000095066.11	19	12763003	12872740	0.863356018681865	0.0172295129911149	403	105
ARCN1	ENSG00000095139.13	11	118572390	118603033	0.00276560043282708	0.000155335237724767	403	105
EPB41L4B	ENSG00000095203.14	9	109171975	109320964	0.00764225136278124	0.000119148582340026	403	105
TMEM38B	ENSG00000095209.11	9	105694544	105776612	0.783496244466271	0.00100174330686238	403	105
PSMD5	ENSG00000095261.13	9	120815496	120842984	0.825818033923408	0.0299762301553896	403	105
PTGS1	ENSG00000095303.14	9	122370530	122395703	0.936649692331768	0.194959652691296	403	105
NUP188	ENSG00000095319.14	9	128947699	129007035	0.386227263140437	0.272502939032759	403	105
CRAT	ENSG00000095321.16	9	129094810	129111189	0.654136447984198	0.11435130475096	403	105
SH2D3C	ENSG00000095370.19	9	127738317	127778741	1	0.114983949915825	403	105
NANS	ENSG00000095380.10	9	98056739	98083075	0.0615335523785185	0.00115476155581891	403	105
TBC1D2	ENSG00000095383.19	9	98198999	98255721	0.728730982055112	0.371587093016008	403	105
WHRN	ENSG00000095397.13	9	114402080	114505450	0.000196317383139925	6.76581325097599e-06	403	105
PDE6C	ENSG00000095464.9	10	93612588	93666010	1	0.764699769301643	403	105
CWF19L1	ENSG00000095485.16	10	100232298	100267680	0.909122602294093	0.474884252340475	403	105
SEMA4G	ENSG00000095539.15	10	100969905	100985871	0.814100319410868	0.175825825889123	403	105
BTAF1	ENSG00000095564.13	10	91923769	92030325	0.857930385404543	0.525348393158087	403	105
IKZF5	ENSG00000095574.11	10	122990806	123008817	4.32867042651635e-05	1.06760944119387e-06	403	105
BLNK	ENSG00000095585.16	10	96191702	96271587	0.00397679635583844	1.44593122600496e-05	403	105
SORBS1	ENSG00000095637.21	10	95311771	95561414	0.981295440645319	0.0780452766921072	403	105
BAMBI	ENSG00000095739.10	10	28677342	28682939	0.996335538223509	0.995404175555649	403	105
IL11	ENSG00000095752.6	19	55364389	55370463	0.0182629922748605	0.000542869183747116	403	105
WAC	ENSG00000095787.21	10	28532744	28623112	0.0136622090391956	0.000476454448101579	403	105
CREM	ENSG00000095794.19	10	35126791	35212958	1	NA	403	105
NUBP2	ENSG00000095906.16	16	1782901	1789191	0.0593458252400946	0.0270743192745871	403	105
HIVEP1	ENSG00000095951.16	6	12008857	12164999	0.32790470946447	0.259214028542697	403	105
TREM2	ENSG00000095970.16	6	41158506	41163186	0.00373052812156545	4.79714548151765e-07	403	105
CRISP3	ENSG00000096006.11	6	49727384	49744437	1	0.78190871767187	403	105
FKBP5	ENSG00000096060.14	6	35573585	35728583	1	0.913163679447366	403	105
SRPK1	ENSG00000096063.15	6	35832966	35921342	0.946403020674506	0.000780972527731607	403	105
BRPF3	ENSG00000096070.19	6	36196744	36232790	1	0.137700757476826	403	105
MRPS18A	ENSG00000096080.11	6	43675202	43687791	1	0.672636569115232	403	105
PGC	ENSG00000096088.16	6	41736711	41754109	0.172959138773846	0.109281126330979	403	105
TMEM14A	ENSG00000096092.5	6	52671109	52686588	1	0.692908719932152	403	105
EFHC1	ENSG00000096093.15	6	52362123	52529886	0.0795626695016656	0.00388663928590019	403	105
HSP90AB1	ENSG00000096384.19	6	44246166	44253888	0.0033069282905279	0.000383692380140817	403	105
CDC5L	ENSG00000096401.7	6	44387525	44450426	0.00150489508895597	4.41998555553766e-05	403	105
ITPR3	ENSG00000096433.10	6	33620365	33696574	0.288336171517475	0.0013244008464724	403	105
ZNF184	ENSG00000096654.15	6	27450743	27473118	1	0.624252413721331	403	105
DSP	ENSG00000096696.13	6	7541575	7586717	0.596444090388587	0.515557413992595	403	105
SIRT1	ENSG00000096717.11	10	67884669	67918390	1	0.053241365465368	403	105
HNRNPH3	ENSG00000096746.17	10	68331174	68343191	1	0.0498916101552947	403	105
IFT74	ENSG00000096872.15	9	26956373	27062930	0.00510290364498445	5.51778485040302e-06	403	105
JAK2	ENSG00000096968.13	9	4984390	5128183	0.00723989066978773	0.00193376604493565	403	105
ABL1	ENSG00000097007.17	9	130713946	130887675	0.00221426788634371	0.000114751624537314	403	105
ACOT7	ENSG00000097021.19	1	6264269	6393554	0.387984247383405	0.000791178821433888	403	105
SH3GLB1	ENSG00000097033.14	1	86704570	86748184	1	0.0175851631136208	403	105
CDC7	ENSG00000097046.12	1	91500893	91525764	0.971505360015911	0.815001312747382	403	105
SYDE2	ENSG00000097096.8	1	85156873	85201046	0.0149991136344787	0.00324415732530936	403	105
PCSK5	ENSG00000099139.13	9	75890644	76362339	0.6960306114935	0.646327847240981	403	105
SCD	ENSG00000099194.5	10	100347124	100364834	0.180184264242872	0.0956105409145778	403	105
TMED1	ENSG00000099203.6	19	10832438	10836318	1	0.0466587556743576	403	105
ABLIM1	ENSG00000099204.18	10	114431113	114685003	0.972721245736039	0.964858372753545	403	105
ERMP1	ENSG00000099219.13	9	5765076	5833117	0.0129937464233344	0.00028376600670058	403	105
RAB18	ENSG00000099246.16	10	27504174	27542237	0.61555394120637	0.0197300909609089	403	105
NRP1	ENSG00000099250.17	10	33177492	33336262	1	0.208584304117782	403	105
PRTFDC1	ENSG00000099256.18	10	24848607	24952604	0.483036414663986	0.0593039243570854	403	105
PALMD	ENSG00000099260.10	1	99645943	99694541	1	0.433001780177213	403	105
TSPAN15	ENSG00000099282.9	10	69451473	69507669	0.00284481248170079	0.000169828938511478	403	105
H2AFY2	ENSG00000099284.13	10	70052796	70112269	0.000278969465022626	4.01707595073624e-06	403	105
WASHC2A	ENSG00000099290.15	10	50067888	50133506	0.279293616814346	0.00309462401076259	403	105
MAST3	ENSG00000099308.10	19	18097793	18151692	0.170289525458464	0.0358759368827402	403	105
MZF1	ENSG00000099326.8	19	58561932	58572577	0.859596914808952	0.00078755982039776	403	105
OCEL1	ENSG00000099330.8	19	17226204	17229219	0.187548823118525	0.026322096230937	403	105
MYO9B	ENSG00000099331.13	19	17075781	17214537	0.0621322530215358	0.0088862091942084	403	105
KCNK6	ENSG00000099337.4	19	38319844	38332076	0.952369758565356	0.367541674234605	403	105
CATSPERG	ENSG00000099338.22	19	38335775	38370943	0.66596435934687	0.0118964522335759	403	105
PSMD8	ENSG00000099341.11	19	38374536	38383824	0.928111459056068	0.248449350949107	403	105
FBXL19	ENSG00000099364.16	16	30924097	30948783	1	0.979711674629392	403	105
STX1B	ENSG00000099365.10	16	30989256	31010661	0.820650739269976	0.102786220306702	403	105
HSD3B7	ENSG00000099377.13	16	30988271	30989152	0.204855283290515	2.04261723898057e-06	403	105
SETD1A	ENSG00000099381.17	16	30957294	30984629	1	0.990215836625595	403	105
BCL7C	ENSG00000099385.11	16	30833626	30894547	1	0.490931624069192	403	105
CIRBP	ENSG00000099622.13	19	1259384	1274880	0.0428808098711551	0.0159294268226666	403	105
ATP5D	ENSG00000099624.7	19	1241746	1244826	0.0818516693503037	0.0116333872372509	403	105
CBARP	ENSG00000099625.12	19	1228436	1238027	0.0765460600040004	0.0281592869730486	403	105
IGFALS	ENSG00000099769.5	16	1790413	1794971	5.17956972780753e-05	3.04995762435178e-08	403	105
HNRNPM	ENSG00000099783.11	19	8455405	8489114	0.104940176235755	0.0699512625388445	403	105
MARCH2	ENSG00000099785.10	19	8413270	8439017	0.856161090768746	0.0433435709782795	403	105
NDUFB7	ENSG00000099795.6	19	14566078	14572062	0.168966019241475	0.0994005392864786	403	105
TECR	ENSG00000099797.13	19	14533933	14565980	0.0806475039683484	0.024823170473803	403	105
TIMM13	ENSG00000099800.7	19	2425624	2427637	0.399282764477863	0.148454990221988	403	105
CDC34	ENSG00000099804.8	19	531712	542092	0.173086590256382	0.0797972109529546	403	105
MTAP	ENSG00000099810.18	9	21802543	21937651	0.129250799260764	0.0062394723748445	403	105
MISP	ENSG00000099812.8	19	751126	764318	0.00699051813701075	0.0022389938410077	403	105
CEP170B	ENSG00000099814.15	14	104865280	104896770	0.664654094508704	0.444534009903026	403	105
POLR2E	ENSG00000099817.11	19	1086629	1095380	0.603123268465471	0.423801148882359	403	105
POLRMT	ENSG00000099821.13	19	617224	633604	0.0561907691869368	0.0181513755074903	403	105
HCN2	ENSG00000099822.2	19	589893	617159	0.00028272660394173	4.23271941172066e-05	403	105
CDHR5	ENSG00000099834.18	11	616565	626078	0.00863446981194992	0.000571881609860545	403	105
IZUMO4	ENSG00000099840.13	19	2096869	2099593	0.00132710394111528	6.08399525411365e-06	403	105
RASSF7	ENSG00000099849.14	11	560404	564021	0.117630828317889	0.038026781010669	403	105
GADD45B	ENSG00000099860.8	19	2476127	2478259	0.760245158469229	0.677541429272658	403	105
PALM	ENSG00000099864.17	19	708939	748329	0.71518127314581	0.594792140439657	403	105
MADCAM1	ENSG00000099866.14	19	489176	505342	0.827324748748021	0.781037831225972	403	105
MKNK2	ENSG00000099875.14	19	2037465	2051244	0.00752140744404834	0.00128535009566475	403	105
ARVCF	ENSG00000099889.13	22	19969976	20016808	0.795919127282417	0.445608183515069	403	105
TRMT2A	ENSG00000099899.14	22	20111876	20117392	0.00994511402829915	0.00196956457044837	403	105
RANBP1	ENSG00000099901.16	22	20115938	20127357	0.0154088993998957	0.000409146891181953	403	105
ZDHHC8	ENSG00000099904.15	22	20129456	20148007	0.0242341866506798	0.00429514617236555	403	105
KLHL22	ENSG00000099910.16	22	20441519	20495883	0.00163306495253367	6.72427294497571e-06	403	105
MED15	ENSG00000099917.17	22	20495913	20587495	0.0007006715022193	2.40137762493831e-06	403	105
SERPIND1	ENSG00000099937.10	22	20773879	20787720	0.0265748545184838	0.00559143612865225	403	105
SNAP29	ENSG00000099940.11	22	20858983	20891218	0.932347542382322	0.73430343004595	403	105
CRKL	ENSG00000099942.12	22	20917426	20953749	0.87834482499695	0.00686288176086782	403	105
LZTR1	ENSG00000099949.18	22	20979462	20999038	0.994986949510857	0.99057798728995	403	105
MMP11	ENSG00000099953.9	22	23768643	23784316	0.0193326894013632	0.00160504378958388	403	105
SMARCB1	ENSG00000099956.18	22	23786963	23834502	0.0764072220701855	0.00162091356733473	403	105
P2RX6	ENSG00000099957.16	22	21015027	21028717	1.43439393484491e-05	2.07677201870613e-07	403	105
DERL3	ENSG00000099958.14	22	23834517	23839012	0.0828934034446736	0.0273210626028685	403	105
SLC7A4	ENSG00000099960.12	22	21028831	21032840	0.119364451809153	0.00879180116106234	403	105
BCL2L13	ENSG00000099968.17	22	17628855	17730855	0.0682179955633396	0.0230875695378842	403	105
DDTL	ENSG00000099974.7	22	23966901	23972532	0.0168869812806755	0.00128481811236085	403	105
DDT	ENSG00000099977.13	22	23973104	23980469	0.000425819997380272	1.41487277035176e-08	403	105
CABIN1	ENSG00000099991.17	22	24011192	24178628	0.0080681850041564	0.000188362299018661	403	105
TBC1D10A	ENSG00000099992.15	22	30291990	30327046	0.960034252220667	0.00168085757030177	403	105
SUSD2	ENSG00000099994.10	22	24181259	24189110	0.994638129918012	0.98978083601349	403	105
SF3A1	ENSG00000099995.18	22	30331988	30353072	1	0.917390914975221	403	105
GGT5	ENSG00000099998.17	22	24219654	24245142	0.00132021365641064	6.0579594746972e-06	403	105
RNF215	ENSG00000099999.14	22	30368811	30421771	0.841525306037777	0.000250533326144745	403	105
SEC14L2	ENSG00000100003.17	22	30396857	30425317	1	0.899634901964662	403	105
SPECC1L	ENSG00000100014.19	22	24270817	24417740	0.177581398031098	0.000633929157142203	403	105
PPIL2	ENSG00000100023.18	22	21666009	21697543	0.862602953964993	0.056528294813667	403	105
YPEL1	ENSG00000100027.14	22	21700016	21735834	1	0.532884588330951	403	105
SNRPD3	ENSG00000100028.11	22	24555503	24583749	0.988674036048495	0.569761173423925	403	105
PES1	ENSG00000100029.17	22	30576625	30606837	0.6814416610307	0.0106824051445366	403	105
MAPK1	ENSG00000100030.14	22	21754500	21867680	1	0.684343756874642	403	105
GGT1	ENSG00000100031.18	22	24594811	24629005	0.0200548439642174	0.00135824915878119	403	105
PRODH	ENSG00000100033.16	22	18916890	18936410	0.984060234384598	0.560117460326043	403	105
PPM1F	ENSG00000100034.13	22	21919420	21940657	0.770196495555688	8.66274994279494e-05	403	105
SLC35E4	ENSG00000100036.12	22	30635652	30669016	0.0105250378880281	7.20147792077447e-05	403	105
TOP3B	ENSG00000100038.19	22	21982200	21982816	1	0.50737010869414	403	105
CYTH4	ENSG00000100055.20	22	37282027	37315345	0.000826741046811085	6.395895852736e-06	403	105
DGCR14	ENSG00000100056.11	22	19130279	19144684	0.423943423431616	8.33194033074378e-05	403	105
MFNG	ENSG00000100060.17	22	37469063	37486401	9.70202128385081e-05	1.34872538651224e-06	403	105
CARD10	ENSG00000100065.14	22	37490362	37519542	0.000494984017215114	1.65655050295242e-08	403	105
LRP5L	ENSG00000100068.11	22	25351421	25405377	0.314021382492863	0.00342641458562368	403	105
SLC25A1	ENSG00000100075.9	22	19175575	19178830	0.307700390208526	0.0135957898419754	403	105
GRK3	ENSG00000100077.14	22	25564849	25729294	0.275940181352023	0.193739844817401	403	105
LGALS2	ENSG00000100079.6	22	37570246	37582616	0.556750156627459	0.00163919147014968	403	105
GGA1	ENSG00000100083.18	22	37608475	37633564	0.0518157300183765	0.015015403472702	403	105
HIRA	ENSG00000100084.14	22	19330698	19431733	0.00528247183957755	4.61677822926971e-05	403	105
SH3BP1	ENSG00000100092.20	22	37634654	37656117	0.625052561997416	0.165207529682615	403	105
LGALS1	ENSG00000100097.11	22	37675608	37679806	0.000393783412658591	2.83767633359817e-06	403	105
HPS4	ENSG00000100099.20	22	26451480	26483836	0.517018450618792	0.389938230959816	403	105
PIK3IP1	ENSG00000100100.12	22	31281593	31292498	1	0.730046695349648	403	105
SRRD	ENSG00000100104.13	22	26483877	26494658	1.56688515741173e-05	1.08798365734107e-07	403	105
PATZ1	ENSG00000100105.17	22	31325804	31346232	1	0.396553770318801	403	105
TRIOBP	ENSG00000100106.19	22	37697004	37776556	0.908453881718957	0.74862818263006	403	105
TFIP11	ENSG00000100109.16	22	26491225	26512505	1.57387596528992e-07	2.9579628933963e-09	403	105
GCAT	ENSG00000100116.16	22	37807905	37817176	0.993875439806573	0.755445849316698	403	105
ANKRD54	ENSG00000100124.14	22	37830855	37848867	0.913641744595741	0.182862374329742	403	105
EIF3L	ENSG00000100129.17	22	37849328	37876011	0.000432900953072946	7.13094469300646e-06	403	105
SNU13	ENSG00000100138.13	22	41673930	41690504	1	0.319631547615766	403	105
MICALL1	ENSG00000100139.13	22	37905657	37942822	0.00121379297852058	6.94024173763364e-05	403	105
POLR2F	ENSG00000100142.14	22	38025579	38041915	0.763550653198623	0.506058543928804	403	105
CCDC134	ENSG00000100147.13	22	41800679	41826299	0.886543654037065	0.00056273658952911	403	105
DEPDC5	ENSG00000100150.16	22	31753951	31907034	0.829159573793939	0.00755383909840237	403	105
PICK1	ENSG00000100151.15	22	38056311	38075701	0.533708438223849	0.000346441505337972	403	105
TTC28	ENSG00000100154.14	22	27978014	28679865	0.168745160450916	0.0304810791290202	403	105
SLC16A8	ENSG00000100156.10	22	38078134	38084093	0.948492230201727	0.739759677085002	403	105
CENPM	ENSG00000100162.14	22	41938721	41947164	0.974120459355318	0.591986908517365	403	105
SEPT3	ENSG00000100167.19	22	41976272	41998221	1	0.356427691996135	403	105
KDELR3	ENSG00000100196.10	22	38468062	38483439	0.875324722541398	0.00257226148642721	403	105
CYP2D6	ENSG00000100197.20	22	42126499	42130906	0.0248233634046913	9.8365763582139e-08	403	105
DDX17	ENSG00000100201.20	22	38483448	38507660	0.0189277002158078	0.000648382382842595	403	105
DMC1	ENSG00000100206.9	22	38518949	38570286	0.0758675889479964	0.0182228086723449	403	105
TCF20	ENSG00000100207.18	22	42160013	42343616	0.109367640591955	0.0527783248922849	403	105
HSCB	ENSG00000100209.9	22	28742679	28757515	0.994963351227478	0.939582627475846	403	105
CBY1	ENSG00000100211.10	22	38656640	38673854	0.164136917921137	0.00119628016877123	403	105
TOMM22	ENSG00000100216.5	22	38681948	38685421	0.000167469077816168	1.10067932920269e-05	403	105
RSPH14	ENSG00000100218.11	22	23059415	23145021	0.307914350134284	0.237352634972619	403	105
XBP1	ENSG00000100219.16	22	28794555	28800597	1	0.483113711050619	403	105
RTCB	ENSG00000100220.11	22	32387582	32412255	0.000356446594391812	7.98195349677548e-06	403	105
JOSD1	ENSG00000100221.10	22	38685543	38701556	0.48855850524979	0.00055895095643001	403	105
FBXO7	ENSG00000100225.17	22	32474676	32498829	8.53593519559487e-06	1.05509707916308e-08	403	105
GTPBP1	ENSG00000100226.15	22	38705723	38738299	0.891793953805702	0.0177916287002697	403	105
POLDIP3	ENSG00000100227.17	22	42583721	42614962	0.966951463581955	0.367362065999789	403	105
RAB36	ENSG00000100228.12	22	23145326	23164350	0.792823070779828	0.751293473911967	403	105
TIMP3	ENSG00000100234.11	22	32801701	32863043	0.62264912499425	0.568450473606061	403	105
PPP6R2	ENSG00000100239.15	22	50343304	50444999	0.753460614925217	0.00040492035125682	403	105
SBF1	ENSG00000100241.20	22	50445091	50475024	0.450570373083364	0.384652913025352	403	105
SUN2	ENSG00000100242.15	22	38735042	38766333	0.311509360928003	1.71253926618676e-05	403	105
CYB5R3	ENSG00000100243.20	22	42617840	42649568	0.973134558721655	0.844427353139715	403	105
DNAL4	ENSG00000100246.12	22	38778508	38794198	1	0.639188148265635	403	105
LMF2	ENSG00000100258.17	22	50502949	50507691	0.54033557487464	0.0116619864590042	403	105
RHBDD3	ENSG00000100263.13	22	29259852	29267978	0.106842891335798	0.00723413682508379	403	105
PACSIN2	ENSG00000100266.18	22	42858387	43015145	0.0213779773885695	0.00650709980662129	403	105
TTLL1	ENSG00000100271.16	22	43046410	43089428	0.890866401177984	0.872226134649213	403	105
AP1B1	ENSG00000100280.16	22	29327682	29388583	0.00367115169216411	8.46020477618554e-05	403	105
HMGXB4	ENSG00000100281.13	22	35257452	35295807	0.0138371158115152	0.00213282525636449	403	105
TOM1	ENSG00000100284.20	22	35299275	35347994	1	NA	403	105
NEFH	ENSG00000100285.9	22	29480243	29491390	1	0.809234533987467	403	105
CHKB	ENSG00000100288.19	22	50578949	50601455	0.928895496752845	0.690221115918598	403	105
HMOX1	ENSG00000100292.16	22	35380361	35394214	0.856900278704855	0.160178959769094	403	105
MCAT	ENSG00000100294.12	22	43132206	43143394	0.00563403815877203	0.000234118135336534	403	105
THOC5	ENSG00000100296.13	22	29505879	29554254	0.82250409625188	0.370702820991812	403	105
MCM5	ENSG00000100297.15	22	35400063	35425430	0.932897327600211	0.222689871954248	403	105
APOBEC3H	ENSG00000100298.15	22	39097224	39104067	0.971333077552807	0.100255979864299	403	105
ARSA	ENSG00000100299.17	22	50622754	50628173	0.359527083552407	0.0158963824049438	403	105
TSPO	ENSG00000100300.17	22	43151514	43163242	0.849940442605118	0.518007574463039	403	105
RASD2	ENSG00000100302.6	22	35540868	35554001	0.814099452067323	0.251662156040226	403	105
TTLL12	ENSG00000100304.12	22	43166622	43187133	0.0313527989052238	1.68627492524138e-05	403	105
CBX7	ENSG00000100307.12	22	39120167	39152650	0.000440267314950517	6.41398132001179e-07	403	105
PDGFB	ENSG00000100311.16	22	39223359	39244751	0.999692183925696	0.997892276307697	403	105
CABP7	ENSG00000100314.3	22	29720084	29731839	1	0.248102276661488	403	105
RPL3	ENSG00000100316.15	22	39312882	39320389	0.000137464160048989	1.20591892389313e-06	403	105
ZMAT5	ENSG00000100319.12	22	29738330	29766961	1	0.651559405728018	403	105
RBFOX2	ENSG00000100320.22	22	35738736	36028425	0.806252924456121	0.763071746526833	403	105
SYNGR1	ENSG00000100321.14	22	39349925	39385588	0.887165606841931	0.525131112512896	403	105
TAB1	ENSG00000100324.13	22	39399741	39437060	0.0277205267891632	0.00085279138604447	403	105
ASCC2	ENSG00000100325.14	22	29788608	29838304	0.998865764411788	0.742920994447838	403	105
MTMR3	ENSG00000100330.15	22	29883155	30030866	0.320286586228185	7.2527213683228e-06	403	105
MIEF1	ENSG00000100335.13	22	39499432	39518132	0.00603065905121655	0.00253272740941684	403	105
APOL4	ENSG00000100336.17	22	36189124	36204840	0.312036664837979	0.141757754621491	403	105
APOL1	ENSG00000100342.20	22	36253010	36267530	0.984479268772458	0.44901068742259	403	105
PNPLA3	ENSG00000100344.10	22	43923739	43947568	0.0190738310654524	2.29381448833857e-05	403	105
MYH9	ENSG00000100345.20	22	36281281	36388018	0.657866159013306	0.542280291904261	403	105
SAMM50	ENSG00000100347.14	22	43955421	44010531	0.000667342522734356	1.01893116889884e-06	403	105
TXN2	ENSG00000100348.9	22	36467036	36482030	0.0228966640014448	0.00128567163021882	403	105
FOXRED2	ENSG00000100350.14	22	36487190	36507101	0.000277451080401207	1.42257988488013e-05	403	105
GRAP2	ENSG00000100351.16	22	39901082	39973721	1	0.110480972622374	403	105
EIF3D	ENSG00000100353.17	22	36510850	36529436	0.635373121624479	0.552427987969674	403	105
TNRC6B	ENSG00000100354.20	22	40044817	40335808	0.993511978873406	0.614929391641097	403	105
SGSM3	ENSG00000100359.20	22	40370591	40410280	1	0.110952947682964	403	105
IFT27	ENSG00000100360.14	22	36758202	36776256	0.0391084895632961	0.00783814646569443	403	105
KIAA0930	ENSG00000100364.18	22	45190338	45240769	0.000210059719045698	1.70782518788338e-06	403	105
NCF4	ENSG00000100365.14	22	36860988	36878015	0.729453644697393	0.693453902544745	403	105
SLC25A17	ENSG00000100372.14	22	40769630	40819399	1	0.716594624649038	403	105
FAM118A	ENSG00000100376.11	22	45308968	45341955	0.487505111737194	0.189574221178091	403	105
KCTD17	ENSG00000100379.17	22	37051736	37063390	0.00482143316443132	7.32686817516447e-05	403	105
ST13	ENSG00000100380.13	22	40824535	40857022	1	0.855374754822923	403	105
IL2RB	ENSG00000100385.13	22	37125838	37175054	9.96725153818151e-06	2.83399748741632e-08	403	105
RBX1	ENSG00000100387.8	22	40951359	40973309	1	0.495805047438521	403	105
EP300	ENSG00000100393.12	22	41091786	41180079	0.922580548384095	0.00535460834298491	403	105
L3MBTL2	ENSG00000100395.14	22	41205205	41231271	0.586432804848394	0.0125376902574606	403	105
CHADL	ENSG00000100399.15	22	41229510	41240934	1	0.269725837418226	403	105
RANGAP1	ENSG00000100401.19	22	41245611	41286251	1	0.832850533611928	403	105
ZC3H7B	ENSG00000100403.11	22	41301522	41360147	0.815501891686096	8.69158342972146e-06	403	105
PHF5A	ENSG00000100410.7	22	41459717	41468725	1	0.911608850851838	403	105
ACO2	ENSG00000100412.15	22	41469125	41525348	1	0.287591229232469	403	105
POLR3H	ENSG00000100413.16	22	41525804	41544606	0.365006813841231	0.0932370280498368	403	105
TRMU	ENSG00000100416.12	22	46330875	46357340	0.521112490757092	0.325645180383878	403	105
PMM1	ENSG00000100417.11	22	41576894	41589890	0.610100942345741	0.0150536202178176	403	105
DESI1	ENSG00000100418.7	22	41598028	41621096	0.435323961772297	0.000292765616718302	403	105
CERK	ENSG00000100422.13	22	46684411	46738261	0.000559906636052074	9.01501970318134e-06	403	105
BRD1	ENSG00000100425.18	22	49773283	49827512	0.50841860854166	0.442685103380993	403	105
ZBED4	ENSG00000100426.6	22	49853842	49890078	0.0340732635386347	0.00468928707968823	403	105
HDAC10	ENSG00000100429.17	22	50245183	50249859	0.816196901532899	0.191971491766494	403	105
ABHD4	ENSG00000100439.10	14	22600119	22613215	0.00528303731634451	1.77796227614586e-05	403	105
KHNYN	ENSG00000100441.9	14	24429935	24441834	0.668615811413699	0.235347947498419	403	105
FKBP3	ENSG00000100442.10	14	45118028	45135319	1	0.684122041790136	403	105
SDR39U1	ENSG00000100445.17	14	24442098	24442904	0.966119607587226	0.731186184497184	403	105
RBM23	ENSG00000100461.17	14	22893206	22917802	0.192200178536917	0.100768267788731	403	105
PRMT5	ENSG00000100462.15	14	22922176	22929585	0.0001008105028054	1.16191332205604e-07	403	105
COCH	ENSG00000100473.15	14	30874543	30890618	0.0031717287015761	8.53630025351263e-05	403	105
AP4S1	ENSG00000100478.14	14	31025106	31096450	0.93962937566643	0.204536365993042	403	105
POLE2	ENSG00000100479.12	14	49643555	49688422	1	0.606767307061633	403	105
VCPKMT	ENSG00000100483.13	14	50108633	50116600	0.953305589117963	0.0585190453386042	403	105
SOS2	ENSG00000100485.11	14	50117120	50231558	1	0.163307404868024	403	105
CDKL1	ENSG00000100490.9	14	50335993	50416461	0.259963775080159	0.00185755482780204	403	105
NIN	ENSG00000100503.23	14	50719763	50831121	0.381086463375508	0.000497202794758352	403	105
PYGL	ENSG00000100504.16	14	50857891	50944736	0.605367028689243	0.31544745060784	403	105
TRIM9	ENSG00000100505.13	14	50975262	51096061	0.0014725801319593	3.87401212118522e-06	403	105
PSMC6	ENSG00000100519.11	14	52707172	52728587	1	0.232122079301343	403	105
GNPNAT1	ENSG00000100522.8	14	52775194	52791668	1	0.972167626367268	403	105
DDHD1	ENSG00000100523.14	14	53036745	53153282	0.854894929583601	0.0459139513014463	403	105
CDKN3	ENSG00000100526.19	14	54396849	54420218	0.000946625326472156	4.92655828433748e-05	403	105
CNIH1	ENSG00000100528.11	14	54423560	54441431	0.978168846797854	0.927072938242448	403	105
CGRRF1	ENSG00000100532.11	14	54509812	54539309	1	0.500982465428889	403	105
ATP6V1D	ENSG00000100554.11	14	67294371	67359996	0.919600446598763	0.202061934424699	403	105
PLEK2	ENSG00000100558.8	14	67386983	67412200	1	0.166606581641711	403	105
PIGH	ENSG00000100564.8	14	67581955	67600287	0.749525129691927	0.0327075879932263	403	105
PSMA3	ENSG00000100567.12	14	58244831	58272012	0.0443925528941019	0.000728741836564122	403	105
VTI1B	ENSG00000100568.10	14	67647075	67674831	0.310140041020615	0.106962119326911	403	105
TIMM9	ENSG00000100575.13	14	58408494	58427242	0.0444837625518824	0.0019914939252902	403	105
GSTZ1	ENSG00000100577.18	14	77320885	77331597	0.751390272444099	0.177473958027984	403	105
KIAA0586	ENSG00000100578.14	14	58427385	58551289	1.96868279200538e-05	1.35668418023931e-07	403	105
TMED8	ENSG00000100580.7	14	77335021	77377109	0.83797003432834	0.485061472166951	403	105
SAMD15	ENSG00000100583.4	14	77376689	77391497	0.00301421907077043	8.79591436330975e-05	403	105
AHSA1	ENSG00000100591.7	14	77457953	77469474	0.000808479628347704	1.27110828022026e-06	403	105
DAAM1	ENSG00000100592.15	14	59188680	59371405	0.875002974046541	0.0328366210114701	403	105
ISM2	ENSG00000100593.17	14	77474394	77498850	0.00111713537525371	4.58284601244413e-05	403	105
SPTLC2	ENSG00000100596.6	14	77505997	77616773	0.92387347031029	0.00303822672340626	403	105
RIN3	ENSG00000100599.15	14	92513774	92688994	0.633261161899027	0.463394617298742	403	105
LGMN	ENSG00000100600.14	14	92703807	92748702	0.671176999728642	0.00671819092206225	403	105
ALKBH1	ENSG00000100601.9	14	77672404	77708020	0.905709418728567	0.211362850697066	403	105
SNW1	ENSG00000100603.13	14	77717599	77761207	0.00142647081872716	2.75486649678306e-05	403	105
CHGA	ENSG00000100604.12	14	92923080	92935293	1	0.521664325848619	403	105
ITPK1	ENSG00000100605.16	14	92936914	93116320	0.812629106407068	0.00769848208185405	403	105
DHRS7	ENSG00000100612.13	14	60148948	60169856	0.809603820537207	0.341431147356917	403	105
PPM1A	ENSG00000100614.17	14	60245752	60299087	0.520022360172383	5.12899488331708e-06	403	105
SIX4	ENSG00000100625.8	14	60709528	60724348	1	0.731787986395204	403	105
GALNT16	ENSG00000100626.16	14	69259277	69357009	0.00732038646213596	0.000223023548197871	403	105
ASB2	ENSG00000100628.11	14	93934153	93976791	0.556450140922598	0.461588576008438	403	105
CEP128	ENSG00000100629.16	14	80476983	80959517	0.0179137621059334	0.00300998581601229	403	105
ERH	ENSG00000100632.10	14	69380123	69398627	1	0.710578133658067	403	105
HIF1A	ENSG00000100644.16	14	61695513	61748259	0.00377428697105383	3.70968322159115e-07	403	105
SUSD6	ENSG00000100647.7	14	69611596	69715142	1	0.82995230384897	403	105
SRSF5	ENSG00000100650.15	14	69726900	69772005	0.0226735243328709	0.00365122098228184	403	105
EIF5	ENSG00000100664.10	14	103333544	103345025	1	0.411785976110434	403	105
DICER1	ENSG00000100697.14	14	95086228	95157422	0.0769751166442341	0.0280334726776542	403	105
ZFYVE21	ENSG00000100711.13	14	103715730	103733668	0.958911230752546	0.850326908549917	403	105
MTHFD1	ENSG00000100714.15	14	64388031	64463457	0.170673394247112	4.50616058201117e-06	403	105
[truncated: 12,367 more rows]
