# Supplementary material for: A BOOTSTRAP MODEL COMPARISON TEST FOR IDENTIFYING GENES WITH CONTEXT-SPECIFIC PATTERNS OF GENETIC REGULATION
Source: bioRxiv. 2023 Oct 22:2023.03.06.531446. Originally published 2023 Mar 7. Preprint. [Version 2] doi: 10.1101/2023.03.06.531446 (PMC10028853; doi:10.1101/2023.03.06.531446)
Supplement: Supplement 2 [file media-2.zip › SNTTRM_vs_CLNSGM.tsv]

gene	id	chr	start	end	p	p_c	n_train	n_test
DPM1	ENSG00000000419.12	20	50934867	50958555	0.0264749608632058	0.00619874179946061	141	125
SCYL3	ENSG00000000457.13	1	169849631	169894267	0.0469472663036522	0.0014740324172603	141	125
C1orf112	ENSG00000000460.16	1	169662007	169854080	0.830884578050623	0.761765450479017	141	125
FGR	ENSG00000000938.12	1	27612064	27635277	0.00392360210259045	1.58151250155775e-05	141	125
CFH	ENSG00000000971.15	1	196651878	196747504	0.492699116011841	0.32857506001824	141	125
FUCA2	ENSG00000001036.13	6	143494811	143511690	0.661896763113852	0.513698522581329	141	125
GCLC	ENSG00000001084.10	6	53497341	53545129	0.557729493653637	0.415774097186646	141	125
NFYA	ENSG00000001167.14	6	41072945	41099976	0.0750831812600423	0.0278038430324541	141	125
STPG1	ENSG00000001460.17	1	24356999	24416934	0.00706759676577414	9.89162534806734e-05	141	125
NIPAL3	ENSG00000001461.16	1	24419291	24472976	0.276621925322582	0.166033027434616	141	125
ENPP4	ENSG00000001561.6	6	46129993	46146699	0.740359095463245	0.663874705826049	141	125
SEMA3F	ENSG00000001617.11	3	50155045	50189075	0.00163025365671144	3.58212080368437e-06	141	125
CFTR	ENSG00000001626.14	7	117465784	117715971	0.00566745831345022	0.000134352953400275	141	125
ANKIB1	ENSG00000001629.9	7	92246234	92401384	0.000511787103351179	3.61897237153809e-08	141	125
CYP51A1	ENSG00000001630.15	7	92112151	92142952	0.00150550120478407	4.78881144253677e-06	141	125
KRIT1	ENSG00000001631.15	7	92198969	92246166	0.00143866879700817	2.30702494818521e-06	141	125
RAD52	ENSG00000002016.17	12	912077	990053	0.194501743815598	0.0875367598402705	141	125
BAD	ENSG00000002330.13	11	64269830	64284669	0.87669170589435	0.84089394012449	141	125
LAP3	ENSG00000002549.12	4	17577192	17607972	0.673131677615213	0.583945088794597	141	125
HS3ST1	ENSG00000002587.9	4	11393150	11429765	0.805962989404367	0.754844999739357	141	125
AOC1	ENSG00000002726.20	7	150824627	150861504	0.797587979786038	0.759765896408035	141	125
WNT16	ENSG00000002745.12	7	121325367	121341104	0.768653528321422	0.674791941238939	141	125
MAD1L1	ENSG00000002822.15	7	1815793	2233243	0.36979605083384	0.285553609959025	141	125
LASP1	ENSG00000002834.17	17	38869859	38921770	0.922304226673345	0.903379416628332	141	125
SNX11	ENSG00000002919.14	17	48103357	48123074	0.633265585471271	0.576805013924252	141	125
TMEM176A	ENSG00000002933.7	7	150800534	150805120	0.953253836581239	0.943039431634051	141	125
M6PR	ENSG00000003056.7	12	8941468	8949955	0.914706764615479	0.846711930017715	141	125
CYP26B1	ENSG00000003137.8	2	72129238	72148038	0.721103281223305	0.606088766047016	141	125
ICA1	ENSG00000003147.17	7	8113184	8262579	0.547434870309204	0.418987214049345	141	125
DBNDD1	ENSG00000003249.13	16	90004865	90020043	0.848587635903205	0.774326013941847	141	125
ALS2	ENSG00000003393.14	2	201700554	201781189	0.686484576452011	0.479513640916634	141	125
CASP10	ENSG00000003400.14	2	201182881	201229406	0.00219640429155322	2.6958756119919e-06	141	125
CFLAR	ENSG00000003402.19	2	201116104	201176687	0.0246107212050489	0.00105911924641322	141	125
TFPI	ENSG00000003436.15	2	187464230	187565760	0.0325632289512209	0.00371569752597197	141	125
NDUFAF7	ENSG00000003509.15	2	37231714	37253403	0.0215620381513773	0.00448980708956244	141	125
RBM5	ENSG00000003756.16	3	50088908	50119021	0.0239798995599689	0.000115228119242858	141	125
MTMR7	ENSG00000003987.13	8	17298030	17413327	0.803310504146949	0.776288980032161	141	125
SLC7A2	ENSG00000003989.17	8	17497088	17570573	0.0714495376890045	0.0227324485890818	141	125
ARF5	ENSG00000004059.10	7	127588345	127591408	0.168254157161052	0.0971951462560861	141	125
SARM1	ENSG00000004139.13	17	28365116	28404049	0.950247200400934	0.939460013960637	141	125
POLDIP2	ENSG00000004142.11	17	28347177	28357522	0.925683483454814	0.897010391623418	141	125
PLXND1	ENSG00000004399.12	3	129555175	129606818	0.19881328758201	0.0999223544146674	141	125
AK2	ENSG00000004455.16	1	33007940	33080996	0.0105548898321786	1.75929157239145e-05	141	125
CD38	ENSG00000004468.12	4	15778275	15853230	0.789045963509058	0.757982699876952	141	125
FKBP4	ENSG00000004478.7	12	2794953	2805423	0.457446285551665	0.345011670116393	141	125
KDM1A	ENSG00000004487.15	1	23019448	23083689	0.712577562983699	0.581340982732487	141	125
RBM6	ENSG00000004534.14	3	49940007	50077252	0.487643071225301	0.280803276757223	141	125
CAMKK1	ENSG00000004660.14	17	3860315	3893044	0.235426088505514	0.118244529366375	141	125
RECQL	ENSG00000004700.15	12	21471428	21501669	0.194760327987558	0.0963906543483314	141	125
VPS50	ENSG00000004766.15	7	93232340	93361121	0.00599027934656626	5.00592079746651e-05	141	125
HSPB6	ENSG00000004776.12	19	35754872	35758079	0.809987081697975	0.751271706931511	141	125
ARHGAP33	ENSG00000004777.18	19	35774532	35788822	0.844504541348954	0.817975962244179	141	125
NDUFAB1	ENSG00000004779.9	16	23581002	23596356	0.706948572659216	0.613742212795282	141	125
PDK4	ENSG00000004799.7	7	95583499	95596491	0.825315802520843	0.778078052471621	141	125
ZMYND10	ENSG00000004838.13	3	50341229	50346852	0.0024909318067062	1.01556486337872e-05	141	125
ABCB5	ENSG00000004846.16	7	20615207	20777038	0.0490730086762043	0.00185530957951081	141	125
SLC25A13	ENSG00000004864.13	7	96120220	96322147	0.118943196349092	0.0370485448628493	141	125
ST7	ENSG00000004866.20	7	117014888	117230103	0.96868225705749	0.959640235090773	141	125
CDC27	ENSG00000004897.11	17	47117703	47189422	0.0597375792157842	0.00183080656979795	141	125
DVL2	ENSG00000004975.11	17	7225341	7234545	0.211884154254673	0.145525609151059	141	125
PRSS22	ENSG00000005001.9	16	2852727	2858170	0.0823958119477623	0.0226541948547209	141	125
UPF1	ENSG00000005007.12	19	18831938	18868236	0.0870960258258632	0.0238811518466765	141	125
SKAP2	ENSG00000005020.12	7	26667062	26995239	0.0770396848641461	0.0251144645593047	141	125
MCUB	ENSG00000005059.15	4	109560205	109688621	0.421576599072688	0.349496536385962	141	125
HOXA11	ENSG00000005073.5	7	27181510	27184517	0.792699743500725	0.702660375667564	141	125
POLR2J	ENSG00000005075.15	7	102473169	102478907	0.00722789458922089	0.000416030369722421	141	125
DHX33	ENSG00000005100.12	17	5440912	5469060	0.239335272324563	0.0773106709134468	141	125
MEOX1	ENSG00000005102.12	17	43640388	43661954	0.967920451436041	0.953709916311052	141	125
THSD7A	ENSG00000005108.15	7	11370357	11832198	0.171897710036233	0.0873897040116798	141	125
LIG3	ENSG00000005156.11	17	34980494	35005989	0.0151665627501143	0.000676104055469373	141	125
RPAP3	ENSG00000005175.9	12	47661249	47706061	0.998735616658274	0.998376800794264	141	125
ACSM3	ENSG00000005187.11	16	20610243	20796124	0.154450808325362	0.0660538834846766	141	125
AC004381.6	ENSG00000005189.19	16	20806677	20849668	0.146736521984275	0.072911868526837	141	125
CIAPIN1	ENSG00000005194.14	16	57428169	57447436	0.575832356159019	0.502725224332524	141	125
SPPL2B	ENSG00000005206.16	19	2328621	2354806	0.0114944055884884	5.30748754209617e-05	141	125
FAM214B	ENSG00000005238.19	9	35104112	35116341	0.805620489929781	0.782050896666301	141	125
COPZ2	ENSG00000005243.9	17	48026167	48038030	0.0107976755536705	0.000260416064881644	141	125
PRKAR2B	ENSG00000005249.12	7	107044649	107161811	0.000512696592761275	7.86820708388133e-06	141	125
CREBBP	ENSG00000005339.14	16	3725054	3880726	0.539159840772418	0.396932510502051	141	125
TSPOAP1	ENSG00000005379.15	17	58301231	58328760	0.0230386048592925	0.00352238528780171	141	125
MPO	ENSG00000005381.7	17	58269856	58280935	0.280393176547164	0.129065370624193	141	125
PON1	ENSG00000005421.8	7	95297676	95324707	0.656908335204672	0.542898428076806	141	125
GCFC2	ENSG00000005436.13	2	75652000	75710989	0.999040271945705	0.99885702773546	141	125
WDR54	ENSG00000005448.16	2	74421678	74425755	0.920538044234917	0.891634971275651	141	125
CROT	ENSG00000005469.11	7	87345681	87399795	0.482295562485547	0.330677803926808	141	125
ABCB4	ENSG00000005471.15	7	87401697	87480435	0.0574690991386082	0.000143082407987732	141	125
KMT2E	ENSG00000005483.20	7	105014322	105114361	0.00196875345672711	8.56143258365291e-06	141	125
RHBDD2	ENSG00000005486.16	7	75842602	75888926	0.615180114180722	0.477874300570622	141	125
SOX8	ENSG00000005513.9	16	981808	986979	0.00394576829926039	0.000468308181277322	141	125
IBTK	ENSG00000005700.14	6	82169983	82247754	0.778819632611019	0.627778653825856	141	125
ZNF195	ENSG00000005801.16	11	3339261	3379222	0.0585432450722206	0.00609873570487936	141	125
MYCBP2	ENSG00000005810.17	13	77044655	77327050	0.523022172913513	0.35265021981948	141	125
FBXL3	ENSG00000005812.10	13	77000147	77027195	0.134523967757723	0.0557256022659565	141	125
ITGAL	ENSG00000005844.17	16	30472658	30523185	0.00137418079575533	9.31089751453334e-06	141	125
PDK2	ENSG00000005882.11	17	50094737	50110039	0.420345013532957	0.259469764470974	141	125
ITGA3	ENSG00000005884.17	17	50055968	50090481	0.603396634461566	0.409645806253178	141	125
ITGA2B	ENSG00000005961.17	17	44372180	44389505	0.967889125529732	0.956240484433346	141	125
ASB4	ENSG00000005981.12	7	95478444	95540232	0.0112058039517067	0.000246909822681388	141	125
GDE1	ENSG00000006007.11	16	19501890	19522145	0.16019990402596	0.0849052847334694	141	125
C19orf60	ENSG00000006015.17	19	18588725	18592336	0.176656061006353	0.0876503707868406	141	125
CRLF1	ENSG00000006016.10	19	18572608	18607741	0.456795543942306	0.265688631851594	141	125
OSBPL7	ENSG00000006025.11	17	47807372	47821834	0.00261277576096003	2.29924165514305e-06	141	125
TMEM98	ENSG00000006042.11	17	32927910	32945106	0.0148625844082977	0.00406611175801347	141	125
YBX2	ENSG00000006047.12	17	7288258	7294615	0.120359981833633	0.0497479883481192	141	125
MAP3K14	ENSG00000006062.14	17	45263392	45317040	0.0240712352637417	0.000427511982869372	141	125
ABCC8	ENSG00000006071.12	11	17392885	17476845	0.54370699943602	0.372121779908364	141	125
TMEM132A	ENSG00000006118.14	11	60924463	60937083	0.474635691800511	0.271226399682775	141	125
AP2B1	ENSG00000006125.17	17	35586899	35726409	0.00438887558268377	0.00052393503066476	141	125
TAC1	ENSG00000006128.11	7	97731908	97740472	0.434431628438697	0.345018587901631	141	125
ZNF263	ENSG00000006194.9	16	3282943	3291460	0.106727763972273	0.0143917926330266	141	125
CX3CL1	ENSG00000006210.6	16	57372458	57385048	0.233938131790697	0.108894492499872	141	125
SPATA20	ENSG00000006282.20	17	50546306	50555852	0.806554377568869	0.705885410472686	141	125
CACNA1G	ENSG00000006283.17	17	50561068	50627474	0.469074932330135	0.337294674561593	141	125
TNFRSF12A	ENSG00000006327.13	16	3018485	3022383	0.144549365206933	0.0296761929846359	141	125
MAP3K9	ENSG00000006432.15	14	70722526	70809534	0.184704868361833	0.0780341343188743	141	125
RALA	ENSG00000006451.7	7	39623483	39708124	0.947732074266775	0.932950117810447	141	125
BAIAP2L1	ENSG00000006453.13	7	98291651	98401068	0.252228462321749	0.139688042336816	141	125
KDM7A	ENSG00000006459.10	7	140084746	140177035	0.836323545165325	0.776076365211847	141	125
ETV1	ENSG00000006468.13	7	13891228	13991425	0.372025109426497	0.262087932808076	141	125
AGK	ENSG00000006530.15	7	141551305	141655244	0.499173044468453	0.383134872220012	141	125
ALDH3B1	ENSG00000006534.15	11	68008578	68029276	0.640847440493025	0.546346204276764	141	125
TTC22	ENSG00000006555.10	1	54779712	54801267	0.00461424324308847	0.00053881868871635	141	125
PHTF2	ENSG00000006576.16	7	77798792	77957503	0.424739271409976	0.342877068916186	141	125
CCL26	ENSG00000006606.8	7	75769533	75789896	0.585811232861748	0.470641657508658	141	125
FARP2	ENSG00000006607.13	2	241356243	241491679	0.868756530057475	0.814258810500876	141	125
USH1C	ENSG00000006611.15	11	17493895	17544416	0.689865885222567	0.599354932231205	141	125
GGCT	ENSG00000006625.17	7	30496621	30504844	0.606023792642626	0.538252269860047	141	125
DBF4	ENSG00000006634.7	7	87876358	87909541	0.141578203541759	0.0571769117736544	141	125
TBXA2R	ENSG00000006638.11	19	3594506	3606840	0.627849745359274	0.529944593418973	141	125
IFRD1	ENSG00000006652.13	7	112422968	112480990	0.00862295415696303	0.000402765408966588	141	125
COX10	ENSG00000006695.10	17	14069496	14208677	0.906079707238117	0.888107214751348	141	125
GTF2IRD1	ENSG00000006704.10	7	74453790	74602604	0.92676140567988	0.899460881152961	141	125
PAF1	ENSG00000006712.14	19	39385852	39391195	0.0723453296916222	0.012699167655175	141	125
VPS41	ENSG00000006715.15	7	38722963	38932394	0.218469605738652	0.133189842148799	141	125
ARHGAP44	ENSG00000006740.16	17	12789539	12991643	0.880336087554642	0.845120644465734	141	125
ELAC2	ENSG00000006744.18	17	12992391	13018187	0.540948175178376	0.365746720957167	141	125
SCIN	ENSG00000006747.14	7	12570849	12660179	0.162819355236611	0.0395774593354321	141	125
ADIPOR2	ENSG00000006831.9	12	1688574	1788678	0.219009357935354	0.101530332209856	141	125
CDKL3	ENSG00000006837.11	5	134286350	134371047	0.663180330094322	0.600496170343336	141	125
PRSS21	ENSG00000007038.10	16	2817180	2826304	0.193713928024714	0.131480618571177	141	125
MARK4	ENSG00000007047.14	19	45251258	45305283	0.982234470855113	0.978674564422858	141	125
PROM1	ENSG00000007062.11	4	15964248	16084378	0.0314772580745551	0.000864062658129058	141	125
CCDC124	ENSG00000007080.10	19	17933016	17943991	0.271280560785424	0.139693276206745	141	125
CEACAM21	ENSG00000007129.17	19	41549518	41586844	0.0128910913499517	5.10651450460971e-06	141	125
PAFAH1B1	ENSG00000007168.12	17	2593210	2685615	0.658680437545758	0.579245388314096	141	125
NOS2	ENSG00000007171.16	17	27756766	27800499	0.964806609279516	0.949053733021834	141	125
KIAA0100	ENSG00000007202.14	17	28614440	28645454	0.00145100014910827	3.13388763073517e-06	141	125
SLC13A2	ENSG00000007216.14	17	28473293	28497781	0.0221381825759271	7.93976863970551e-05	141	125
GAS7	ENSG00000007237.18	17	9910609	10198551	0.228578202624101	0.0905732535076553	141	125
TRAPPC6A	ENSG00000007255.10	19	45162928	45178237	0.464909160537545	0.358443190411755	141	125
MATK	ENSG00000007264.14	19	3777970	3802129	0.78878270821173	0.716844614925464	141	125
CEACAM7	ENSG00000007306.14	19	41673307	41706976	0.812057972027742	0.758712396831446	141	125
CD79B	ENSG00000007312.12	17	63928740	63932354	0.146725491693305	0.0119381468882263	141	125
SCN4A	ENSG00000007314.12	17	63938554	63972918	0.0873262993426372	0.0368742934260607	141	125
ST7L	ENSG00000007341.18	1	112539159	112620825	0.692490030209376	0.499429420922466	141	125
RPUSD1	ENSG00000007376.7	16	784974	787981	0.0833066907626213	0.0166168081358483	141	125
RHBDF1	ENSG00000007384.15	16	58059	76355	0.771400537447947	0.693730181130198	141	125
LUC7L	ENSG00000007392.16	16	188969	229463	0.760963543441999	0.652129807380882	141	125
CACNA2D2	ENSG00000007402.11	3	50362799	50504244	0.00765677710338124	6.42093649323079e-06	141	125
BAIAP3	ENSG00000007516.13	16	1333601	1349239	0.586190034297955	0.451320427645362	141	125
TSR3	ENSG00000007520.3	16	1349442	1351911	0.343481581593435	0.26037160983381	141	125
PIGQ	ENSG00000007541.16	16	566995	584136	0.188918475210678	0.0866106174930438	141	125
CRAMP1	ENSG00000007545.15	16	1612325	1677908	0.00471032234342655	5.94099194860182e-05	141	125
TEAD3	ENSG00000007866.19	6	35473597	35497076	0.0205889664871502	8.30747381996921e-05	141	125
SELE	ENSG00000007908.15	1	169722641	169764705	0.325098800029343	0.205373900512214	141	125
DNAJC11	ENSG00000007923.15	1	6635587	6701924	0.23278680283193	0.119734335455741	141	125
FMO3	ENSG00000007933.12	1	171090877	171117819	0.922767853918629	0.901169270175565	141	125
MYLIP	ENSG00000007944.14	6	16129125	16148248	0.556348288866059	0.450751809099849	141	125
E2F2	ENSG00000007968.6	1	23506430	23531220	0.792723490046878	0.74077605264125	141	125
PSMB1	ENSG00000008018.8	6	170535117	170553341	0.00335902406509481	9.88989837432374e-07	141	125
JARID2	ENSG00000008083.13	6	15246296	15522040	0.316688159063849	0.194815826870997	141	125
CAMK1G	ENSG00000008118.9	1	209583717	209613938	0.874781554741916	0.849022142796954	141	125
CDK11A	ENSG00000008128.22	1	1702730	1724324	0.707441865042662	0.508192908073972	141	125
NADK	ENSG00000008130.15	1	1751232	1780457	0.260838376545207	0.180511870104212	141	125
DLEC1	ENSG00000008226.19	3	38039205	38123549	0.514884583420888	0.375420880461117	141	125
CYTH3	ENSG00000008256.15	7	6161776	6272644	0.467438884388633	0.241645732521745	141	125
ADAM22	ENSG00000008277.14	7	87934143	88202889	0.435560734926147	0.286850964788282	141	125
SYPL1	ENSG00000008282.8	7	106090503	106112576	0.688032677817909	0.589713192708159	141	125
CYB561	ENSG00000008283.15	17	63432304	63446378	0.00349943262163174	3.0882468160467e-08	141	125
SPAG9	ENSG00000008294.20	17	50962174	51120865	0.159513664184092	0.0367284818912398	141	125
CELSR3	ENSG00000008300.16	3	48636469	48662915	0.00811287035342181	3.1947619802698e-05	141	125
AASS	ENSG00000008311.14	7	122076133	122144280	0.638909452519082	0.516050028824317	141	125
PLEKHG6	ENSG00000008323.15	12	6310436	6328506	0.741876885335431	0.626611472130641	141	125
SS18L2	ENSG00000008324.11	3	42581840	42595114	0.462840721177508	0.376824684828965	141	125
MPND	ENSG00000008382.15	19	4343527	4360086	0.0888864908700498	0.000244108878346209	141	125
MGST1	ENSG00000008394.12	12	16347142	16609259	0.0827351414400019	0.0237157409407186	141	125
CRY1	ENSG00000008405.11	12	106991364	107093829	0.00561565086481735	0.000256925448495428	141	125
PGLYRP1	ENSG00000008438.4	19	46019153	46023065	0.547939772686926	0.435868522470786	141	125
NFIX	ENSG00000008441.16	19	12995608	13098796	0.853472567694834	0.793943035817369	141	125
ST3GAL1	ENSG00000008513.14	8	133454848	133571940	0.425139510353388	0.246408771751538	141	125
MMP25	ENSG00000008516.16	16	3046681	3060726	0.726459380777027	0.662398588122789	141	125
IL32	ENSG00000008517.16	16	3065297	3082192	0.538056848820503	0.371894451530666	141	125
PKD1	ENSG00000008710.19	16	2088721	2135898	0.511856929202674	0.363332108253927	141	125
MAPK8IP2	ENSG00000008735.13	22	50600685	50611551	0.792020570556242	0.760336466528825	141	125
MED24	ENSG00000008838.19	17	40019097	40061215	0.0234882174164684	0.00709420273119124	141	125
RHOBTB2	ENSG00000008853.16	8	22987417	23020132	0.656008631353253	0.569568581553342	141	125
HEATR5B	ENSG00000008869.11	2	36968383	37084342	0.550486356466187	0.44130569897248	141	125
SEC62	ENSG00000008952.16	3	169966735	169998373	0.213570623897291	0.11731125198525	141	125
RPS20	ENSG00000008988.9	8	56067295	56074581	0.559689261851974	0.421856784020321	141	125
CSDE1	ENSG00000009307.15	1	114716913	114758676	0.00364514322880533	5.92358592815666e-05	141	125
UBE3C	ENSG00000009335.17	7	157138913	157269372	0.168747484359143	0.051803863799371	141	125
REV3L	ENSG00000009413.15	6	111299028	111483229	0.00171017868693332	4.28918907011038e-06	141	125
MASP2	ENSG00000009724.16	1	11026523	11047233	0.384446498581257	0.244340123571548	141	125
IYD	ENSG00000009765.14	6	150368892	150405969	0.154562706365355	0.0285672777430768	141	125
FAM76A	ENSG00000009780.15	1	27725979	27763122	0.0560130217256639	0.010433783157203	141	125
TRAF3IP3	ENSG00000009790.14	1	209756032	209778173	0.512213581176823	0.353490860526136	141	125
POMT2	ENSG00000009830.11	14	77274956	77320883	0.067383958343301	0.0214872166315786	141	125
VTA1	ENSG00000009844.15	6	142147162	142224689	0.113658297375068	0.004310021857426	141	125
MLXIPL	ENSG00000009950.15	7	73593194	73624543	0.0169413838307055	0.00124354731208032	141	125
BAZ1B	ENSG00000009954.10	7	73440398	73522278	0.15350733928517	0.0352742222892518	141	125
RANBP9	ENSG00000010017.12	6	13621498	13711564	0.497591160867481	0.363668566649184	141	125
ETV7	ENSG00000010030.13	6	36354091	36387800	0.017569310233418	0.00112105601103254	141	125
SPRTN	ENSG00000010072.15	1	231337853	231355023	0.777100337433686	0.710308313772242	141	125
METTL13	ENSG00000010165.19	1	171781664	171814023	0.00160605994092974	4.33425443759461e-05	141	125
DYRK4	ENSG00000010219.13	12	4562204	4615302	0.685777572809652	0.593232042862318	141	125
ZNF207	ENSG00000010244.18	17	32350203	32381886	0.00422146796710652	1.14030217666226e-06	141	125
UQCRC1	ENSG00000010256.10	3	48599003	48610976	0.000286030102289866	1.55141639852594e-07	141	125
STARD3NL	ENSG00000010270.13	7	38178222	38230671	0.182992826767032	0.0532371180848086	141	125
CD9	ENSG00000010278.12	12	6199715	6238271	0.273569190637594	0.173856509643578	141	125
HHATL	ENSG00000010282.14	3	42693077	42702827	0.105589971285892	0.0306012661865552	141	125
NCAPD2	ENSG00000010292.12	12	6493842	6531955	0.998523728152845	0.998180378085989	141	125
IFFO1	ENSG00000010295.19	12	6538375	6556083	0.4582311191357	0.320843375347374	141	125
GIPR	ENSG00000010310.8	19	45668244	45683724	0.154148950733943	0.0798766339276372	141	125
PHF7	ENSG00000010318.20	3	52410657	52423641	0.0373707410581426	2.36234853678641e-05	141	125
SEMA3G	ENSG00000010319.6	3	52433053	52445085	0.0360878054131864	9.43336697084612e-05	141	125
NISCH	ENSG00000010322.15	3	52455118	52493071	0.670718282252867	0.525590173519552	141	125
STAB1	ENSG00000010327.10	3	52495338	52524384	0.945351878319843	0.932084659854775	141	125
FUZ	ENSG00000010361.13	19	49807113	49817376	0.0376554872378155	0.0171527253202652	141	125
SLC6A13	ENSG00000010379.15	12	220621	262873	0.35864332068561	0.259664499058052	141	125
PRSS3	ENSG00000010438.16	9	33750466	33799231	0.00337878828918343	3.584607176937e-05	141	125
ZNF200	ENSG00000010539.11	16	3222325	3236221	0.623820405909204	0.575952027004541	141	125
CD4	ENSG00000010610.9	12	6786858	6820808	0.022191079974507	0.00132300001289831	141	125
LRRC23	ENSG00000010626.14	12	6904733	6914243	0.241119124282893	0.0929887453908693	141	125
HFE	ENSG00000010704.18	6	26087281	26098343	0.0279311650013107	0.00019712944313041	141	125
SCMH1	ENSG00000010803.16	1	41027200	41242116	0.16166986727103	0.081852673235668	141	125
FYN	ENSG00000010810.17	6	111660332	111873452	0.358563848725932	0.284948288856612	141	125
HIVEP2	ENSG00000010818.9	6	142751467	142956698	0.836749603463729	0.804221236410169	141	125
FMO1	ENSG00000010932.16	1	171248471	171285978	0.415211867047991	0.294232854753089	141	125
ELOA	ENSG00000011007.12	1	23743155	23762059	0.343589940336604	0.214580317223355	141	125
LYPLA2	ENSG00000011009.10	1	23790970	23795539	0.920737620130628	0.893645674401139	141	125
CLCN6	ENSG00000011021.21	1	11807131	11843144	0.416657895338892	0.310523544589985	141	125
MRC2	ENSG00000011028.13	17	62627591	62693597	0.00165270035735395	5.3295072372795e-06	141	125
SLC6A7	ENSG00000011083.8	5	150189957	150222788	0.0211030273754497	0.00152006866302624	141	125
TSPAN9	ENSG00000011105.12	12	3077355	3286564	0.0319821496742125	0.00940951742675213	141	125
BTBD7	ENSG00000011114.14	14	93237550	93333092	0.698459223599973	0.637428574598316	141	125
APBA3	ENSG00000011132.11	19	3750880	3761699	0.16383235963609	0.0993478788669301	141	125
MKS1	ENSG00000011143.16	17	58205437	58219605	0.791483652956738	0.747572467642672	141	125
ABHD5	ENSG00000011198.7	3	43690113	43734371	0.83032982601066	0.766673951349529	141	125
AKAP8L	ENSG00000011243.17	19	15380048	15419141	0.125746682305492	0.0633241553731518	141	125
MBTD1	ENSG00000011258.15	17	51177425	51260066	0.0324018874049724	0.00141074769479658	141	125
UTP18	ENSG00000011260.13	17	51260528	51297936	0.653292896605249	0.534476301103751	141	125
RNF216	ENSG00000011275.18	7	5620047	5781739	0.0102653328162685	0.000513215281075341	141	125
TTC19	ENSG00000011295.15	17	15999380	16045015	0.204192359008683	0.0673926502639375	141	125
PTBP1	ENSG00000011304.19	19	797075	812327	0.616653782748828	0.559568797421092	141	125
DPF1	ENSG00000011332.19	19	38211006	38229714	0.604572808984074	0.530313646055982	141	125
SYT7	ENSG00000011347.9	11	61515313	61581148	0.0528995198927679	0.0169213994564927	141	125
LARS2	ENSG00000011376.9	3	45388506	45549421	0.749797086340678	0.670860366591948	141	125
PIK3C2A	ENSG00000011405.13	11	17077788	17207983	0.772604041884103	0.715335081975938	141	125
PLAUR	ENSG00000011422.11	19	43646095	43670547	0.657918327256574	0.583157928772344	141	125
ANLN	ENSG00000011426.10	7	36389806	36453791	0.347956892713167	0.256307086478586	141	125
WIZ	ENSG00000011451.17	19	15419980	15449951	0.0823894673970697	0.0161201919808862	141	125
RABGAP1	ENSG00000011454.16	9	122940833	123104866	0.391661119663977	0.21222750754518	141	125
DCN	ENSG00000011465.16	12	91140484	91183123	0.625661831878194	0.516935624980875	141	125
QPCTL	ENSG00000011478.11	19	45692483	45703989	0.430216895726192	0.293845987516866	141	125
PPP5C	ENSG00000011485.14	19	46346994	46392981	0.0661946022897674	0.0231045643512132	141	125
CEP68	ENSG00000011523.13	2	65056366	65086854	0.000280520966031699	4.74106878802324e-07	141	125
MAP4K3	ENSG00000011566.14	2	39249266	39437312	0.00903436337344426	1.23208617240934e-05	141	125
ZBTB32	ENSG00000011590.13	19	35704527	35717038	0.0423193180890437	0.0121734330609591	141	125
TYROBP	ENSG00000011600.11	19	35904401	35908295	0.87286453362699	0.842815457695273	141	125
TMEM159	ENSG00000011638.10	16	21158377	21180616	0.219243914886418	0.1359432209885	141	125
BRCA1	ENSG00000012048.20	17	43044295	43125483	0.00823185276165685	7.03093798704494e-07	141	125
ERCC1	ENSG00000012061.15	19	45407333	45478828	0.494515800479805	0.37832202037683	141	125
CD22	ENSG00000012124.16	19	35319261	35347355	0.0582088629784148	0.0212578959335278	141	125
SEMA3B	ENSG00000012171.19	3	50267558	50277546	0.544529604050113	0.461672407355886	141	125
LTF	ENSG00000012223.12	3	46435645	46485234	0.000329975836051422	4.12025056395269e-07	141	125
EXTL3	ENSG00000012232.8	8	28600469	28753687	0.0899286822041768	0.0320071399527697	141	125
NR1H4	ENSG00000012504.13	12	100473708	100564413	0.725808685849533	0.597390609356768	141	125
ELOVL5	ENSG00000012660.13	6	53267398	53349179	0.322519119806815	0.174989838059379	141	125
ALOX5	ENSG00000012779.10	10	45374176	45446119	0.863001796076231	0.81998234840891	141	125
CALCOCO1	ENSG00000012822.15	12	53708517	53727745	0.228526110013622	0.104540346050851	141	125
UBR7	ENSG00000012963.14	14	93207095	93229215	0.162845370388409	0.038199213888576	141	125
MAP4K5	ENSG00000012983.11	14	50418525	50561126	0.910116646280535	0.891879549487455	141	125
EHD3	ENSG00000013016.15	2	31234337	31269447	0.00755705872281641	0.000700132817020646	141	125
PSMC4	ENSG00000013275.7	19	39971005	39981441	0.00133454497338569	3.10724548101094e-07	141	125
MAN2B2	ENSG00000013288.8	4	6575175	6623362	0.0820423228112151	0.0207047354890678	141	125
SLC7A14	ENSG00000013293.5	3	170459584	170586074	0.910384194358674	0.879605183435171	141	125
CLDN11	ENSG00000013297.10	3	170418865	170860380	0.354546397881408	0.171993577468942	141	125
SLC25A39	ENSG00000013306.15	17	44319625	44324870	0.154090257750541	0.0212850514474635	141	125
MVP	ENSG00000013364.18	16	29820394	29848039	0.283329433597547	0.116997331764273	141	125
NUB1	ENSG00000013374.15	7	151341699	151378449	0.754724755503058	0.688016358554558	141	125
PGM3	ENSG00000013375.15	6	83161150	83193936	0.0262452582238616	0.000832436904743305	141	125
RWDD2A	ENSG00000013392.7	6	83193379	83198932	0.0156456829439887	0.0004250286890838	141	125
CLK1	ENSG00000013441.15	2	200853009	200864744	0.000948761644846464	1.81703407323465e-06	141	125
POLR3B	ENSG00000013503.9	12	106357658	106510198	0.00499048885980327	4.11072475546996e-06	141	125
ANGEL1	ENSG00000013523.9	14	76786725	76826246	0.589013638473232	0.40496620087806	141	125
RNF14	ENSG00000013561.17	5	141966820	141990291	0.61156844763296	0.436570642418772	141	125
DDX11	ENSG00000013573.16	12	31073848	31104791	0.966692101378442	0.939245822272859	141	125
HEBP1	ENSG00000013583.8	12	12974864	13000273	0.0975778497724582	0.0508262482780197	141	125
GPRC5A	ENSG00000013588.7	12	12890782	12917937	0.162235027105404	0.0478897367684914	141	125
CD6	ENSG00000013725.14	11	60971680	61020377	0.78147102405832	0.724081028955347	141	125
TACC3	ENSG00000013810.18	4	1721490	1745176	0.941225853787177	0.924208897662023	141	125
UFL1	ENSG00000014123.9	6	96521595	96555276	0.466793314014017	0.366491536894321	141	125
POLA2	ENSG00000014138.8	11	65261762	65305589	0.0161949190329675	1.74603311505941e-05	141	125
ZC3H3	ENSG00000014164.6	8	143437655	143541453	0.0612363189756319	5.40647383724143e-05	141	125
CAPN1	ENSG00000014216.15	11	65181194	65212006	0.0435191827865724	0.000720953533101063	141	125
ACPP	ENSG00000014257.15	3	132317367	132368298	0.166735711744061	0.0154992516434587	141	125
MDH1	ENSG00000014641.17	2	63588800	63607197	0.00579677997442423	2.1666820361133e-06	141	125
SLC30A9	ENSG00000014824.13	4	41990472	42090457	0.125042707376864	0.0404729737980001	141	125
MTMR11	ENSG00000014914.20	1	149928651	149936867	0.085918272325315	0.0208959165712537	141	125
COX15	ENSG00000014919.12	10	99711844	99732100	0.584295943204388	0.466557633559058	141	125
CCDC88C	ENSG00000015133.18	14	91271323	91417844	0.494750843215041	0.322883562022775	141	125
YAF2	ENSG00000015153.14	12	42157104	42238349	0.688488880827582	0.542783504897413	141	125
ZMYND11	ENSG00000015171.19	10	134465	254637	0.5054164388091	0.320095146154544	141	125
DPEP1	ENSG00000015413.9	16	89613308	89638456	0.223446150671495	0.0942952677115054	141	125
BID	ENSG00000015475.18	22	17734138	17774770	0.051324161313567	0.00912090423308927	141	125
MATR3	ENSG00000015479.18	5	139293648	139331677	0.0026604889606907	4.01043259597911e-06	141	125
NPC1L1	ENSG00000015520.14	7	44512535	44541315	0.00255654171452367	2.03822141538662e-05	141	125
XYLT2	ENSG00000015532.9	17	50346092	50361151	0.981079674862617	0.975419899953421	141	125
STMN4	ENSG00000015592.16	8	27235323	27258420	0.233965752310513	0.0588395556079889	141	125
NUDCD3	ENSG00000015676.17	7	44379121	44490880	0.472589463317158	0.339411199021002	141	125
ISL1	ENSG00000016082.14	5	51383391	51394738	0.083600659552611	0.00599571381957215	141	125
CHDH	ENSG00000016391.10	3	53813734	53846390	0.861277923170219	0.831920093715356	141	125
IL20RA	ENSG00000016402.13	6	136999971	137045180	0.16839657868834	0.0809824334278322	141	125
CLCA1	ENSG00000016490.15	1	86468368	86500289	0.0129094289826984	7.17745171862035e-05	141	125
CLCA4	ENSG00000016602.9	1	86547078	86580754	0.0472543731911708	0.00821966711645511	141	125
GLT8D1	ENSG00000016864.18	3	52694493	52705635	0.174666517173366	0.062626784522643	141	125
ATP2C1	ENSG00000017260.19	3	130850595	131016712	0.00178879720116757	5.10275902398176e-08	141	125
IGF1	ENSG00000017427.15	12	102415704	102480645	0.0201360903415043	0.000320166930969655	141	125
RALBP1	ENSG00000017797.12	18	9475009	9538116	0.564328100323609	0.469339433630678	141	125
RUFY3	ENSG00000018189.12	4	70704801	70807315	0.0240870278513377	0.00227468015226536	141	125
CNTN1	ENSG00000018236.14	12	40692442	41072418	0.421628570217792	0.288113439741023	141	125
SLC11A1	ENSG00000018280.16	2	218382029	218396894	0.00630551953171889	0.000180399931291024	141	125
WWTR1	ENSG00000018408.14	3	149517235	149736714	0.263968787173938	0.162719175846885	141	125
AGPS	ENSG00000018510.13	2	177392698	177559299	0.0732138598719394	0.00344835738944877	141	125
ATP1A2	ENSG00000018625.14	1	160115773	160143591	0.739592978336951	0.667227456985094	141	125
TTC27	ENSG00000018699.11	2	32628032	32821051	0.10794061828758	0.0328650258434494	141	125
ZNF582	ENSG00000018869.16	19	56375846	56393545	0.291217169401537	0.163326914387026	141	125
VSIG2	ENSG00000019102.11	11	124747472	124752238	0.174038317211566	0.097551966390939	141	125
PHLDB1	ENSG00000019144.18	11	118606440	118657315	0.515344423253123	0.46553303552453	141	125
MARCO	ENSG00000019169.10	2	118942166	118994660	0.548776343632472	0.395434341230739	141	125
PRDM11	ENSG00000019485.13	11	45095806	45235110	0.850062748403133	0.817229437588749	141	125
SYT13	ENSG00000019505.7	11	45240301	45286319	0.315178130437714	0.124891927154954	141	125
SNAI2	ENSG00000019549.9	8	48917768	48921740	0.244594799706775	0.132260444649459	141	125
CD74	ENSG00000019582.14	5	150401637	150412929	0.518682246703488	0.314253329055161	141	125
HGF	ENSG00000019991.15	7	81699006	81770438	0.599911087567632	0.456548978924592	141	125
ZRANB1	ENSG00000019995.6	10	124942123	124983688	0.902654955296282	0.866440482645658	141	125
NCDN	ENSG00000020129.15	1	35557473	35567274	0.000207426763431895	2.71485925021913e-09	141	125
ADGRA2	ENSG00000020181.17	8	37784191	37843267	0.0846428087100464	0.0383310583965327	141	125
ZFP64	ENSG00000020256.19	20	52051663	52204308	0.0290633452982971	0.00724762861751813	141	125
MNAT1	ENSG00000020426.10	14	60734742	60969953	0.135849436066765	0.0292578367689383	141	125
SAMD4A	ENSG00000020577.13	14	54567097	54793315	0.212653982160096	0.119155002512096	141	125
RUNX3	ENSG00000020633.18	1	24899511	24965121	0.446628012080029	0.336588026514837	141	125
MRE11	ENSG00000020922.12	11	94415578	94492906	0.265705454926378	0.124140051844367	141	125
PLEKHB1	ENSG00000021300.13	11	73646178	73662819	0.732441669259446	0.66090773360856	141	125
SERPINB1	ENSG00000021355.12	6	2832332	2842006	0.957004842293659	0.935053129658234	141	125
CYP3A43	ENSG00000021461.16	7	99828013	99866102	0.264523241758566	0.147366283931598	141	125
SLC7A9	ENSG00000021488.12	19	32830509	32869766	0.00087109789871938	4.05097770247888e-05	141	125
SPAST	ENSG00000021574.11	2	32063611	32157637	0.0135355664680263	0.00022336498027515	141	125
NRXN3	ENSG00000021645.18	14	78170373	79868290	0.545862608685868	0.380203634614744	141	125
OSBPL5	ENSG00000021762.19	11	3087116	3165770	0.0208365691527892	0.0022156560075097	141	125
AQR	ENSG00000021776.10	15	34851782	34969839	0.304972536544697	0.18138054463225	141	125
CPS1	ENSG00000021826.14	2	210477682	210679107	0.438573617808646	0.303279919235241	141	125
RTFDC1	ENSG00000022277.12	20	56468585	56519449	0.543540868059502	0.473788926578096	141	125
NLRP2	ENSG00000022556.15	19	54953130	55001142	0.391620610060613	0.31824635319259	141	125
SLC45A4	ENSG00000022567.9	8	141207166	141308305	0.672615132367206	0.591777207176316	141	125
RNF10	ENSG00000022840.15	12	120533480	120577594	0.331324800531237	0.193885737453796	141	125
ZNF839	ENSG00000022976.15	14	102317377	102339229	0.501660082217426	0.323345894601547	141	125
ZDHHC6	ENSG00000023041.11	10	112424428	112446917	0.372073380252288	0.253061601772938	141	125
GRAMD1B	ENSG00000023171.16	11	123358428	123627774	0.0989108671533141	0.041407560466979	141	125
RNH1	ENSG00000023191.16	11	494512	507300	0.972944887998222	0.965225001864719	141	125
NDUFS1	ENSG00000023228.13	2	206114817	206159584	0.986801866783737	0.982949140827348	141	125
RB1CC1	ENSG00000023287.12	8	52622456	52745843	0.953709177931767	0.944094515427706	141	125
ERP44	ENSG00000023318.7	9	99979179	100099040	0.000594495505942257	5.55580914969398e-08	141	125
ALAS1	ENSG00000023330.14	3	52198086	52214327	0.31889052165789	0.13986970738566	141	125
BIRC3	ENSG00000023445.13	11	102317450	102339403	0.696148806650905	0.622999706945748	141	125
AKAP11	ENSG00000023516.8	13	42272153	42323267	0.0263801068031594	0.00295444369850656	141	125
GLRX2	ENSG00000023572.8	1	193096468	193106114	0.00641476498900934	8.44381226755693e-05	141	125
SNAPC1	ENSG00000023608.4	14	61762357	61796428	0.584138645492996	0.502766766636245	141	125
DERA	ENSG00000023697.12	12	15911172	16037282	0.959468408257551	0.945741034505029	141	125
STRAP	ENSG00000023734.10	12	15882391	15903478	0.879775716431873	0.863093839235245	141	125
ABCC2	ENSG00000023839.10	10	99782732	99852192	0.0206152505084547	0.000736580909973859	141	125
DEF6	ENSG00000023892.10	6	35297852	35321771	0.00262934791522416	2.52477325422052e-08	141	125
PLEKHO1	ENSG00000023902.13	1	150149183	150164720	0.181984306949833	0.0436365142024812	141	125
GCLM	ENSG00000023909.9	1	93885205	93909456	0.330143825349626	0.221464471982447	141	125
UBR2	ENSG00000024048.10	6	42564062	42693504	0.883776306648815	0.826625154455114	141	125
EHD2	ENSG00000024422.11	19	47713343	47743134	0.833158160270843	0.76426964156788	141	125
DEPDC1	ENSG00000024526.16	1	68474152	68497221	0.716174029570729	0.604045029520702	141	125
CCDC28A	ENSG00000024862.17	6	138773509	138793319	0.957107300964664	0.949463191966041	141	125
RRAGD	ENSG00000025039.14	6	89364636	89412270	0.0117515522087302	0.000460846342745458	141	125
HSF2	ENSG00000025156.12	6	122399546	122433119	0.325316944454587	0.159615885427816	141	125
PHF20	ENSG00000025293.16	20	35771974	35950381	0.00125968059277605	2.51623737404817e-07	141	125
HSD17B6	ENSG00000025423.11	12	56752161	56787790	0.4204409957141	0.242751168382958	141	125
NR1H3	ENSG00000025434.18	11	47248300	47269032	0.00225836963355845	5.25282770910181e-06	141	125
TYMP	ENSG00000025708.13	22	50525752	50530056	0.147495246379673	0.0146120829142427	141	125
NCAPH2	ENSG00000025770.18	22	50508216	50523472	0.334411566038224	0.211204396138768	141	125
TOMM34	ENSG00000025772.7	20	44942130	44960486	0.130544119128149	0.0703548877543199	141	125
SEC63	ENSG00000025796.13	6	107867756	107957340	0.0553833750213213	0.0177207584653694	141	125
KPNA6	ENSG00000025800.13	1	32108038	32176375	0.0702983770979467	0.0175569988271473	141	125
VIM	ENSG00000026025.15	10	17228259	17237593	0.0261241091228098	0.00493837140922193	141	125
FAS	ENSG00000026103.21	10	88990582	89015785	0.00603520156294233	6.35904696169352e-06	141	125
RNASET2	ENSG00000026297.15	6	166929504	166957184	0.0682539423431101	0.0108187333302098	141	125
CD44	ENSG00000026508.17	11	35138870	35232402	0.0147419485858242	0.000535150584494985	141	125
KCNG1	ENSG00000026559.13	20	51003656	51023129	0.179324081529747	0.108118630099441	141	125
AGPAT4	ENSG00000026652.13	6	161129979	161274061	0.56831202943068	0.428687238150751	141	125
SLAMF7	ENSG00000026751.16	1	160739057	160754821	0.974550228961607	0.965643016053011	141	125
BTN3A1	ENSG00000026950.16	6	26402237	26415216	0.420237264674852	0.0317114494846145	141	125
MIPEP	ENSG00000027001.9	13	23730189	23889419	0.819984956887517	0.778174516570301	141	125
PRKCH	ENSG00000027075.14	14	61187559	61550976	0.589117794047227	0.508476769599393	141	125
INSRR	ENSG00000027644.4	1	156840063	156859018	0.0681376430257475	0.0109563063678386	141	125
IFNGR1	ENSG00000027697.13	6	137197484	137219449	0.389201267412199	0.197202825704299	141	125
B4GALT7	ENSG00000027847.13	5	177600100	177610347	0.0409172804617178	0.0185673685427344	141	125
SH2D2A	ENSG00000027869.11	1	156806243	156816862	0.36647600651773	0.272331444257374	141	125
VRK2	ENSG00000028116.16	2	57907651	58159920	0.197446674028074	0.0681625796828812	141	125
TNFRSF1B	ENSG00000028137.18	1	12167039	12209228	0.518835242125971	0.399193927050177	141	125
VEZT	ENSG00000028203.17	12	95217746	95302790	0.0804821854864146	0.0335840834183694	141	125
POU2F2	ENSG00000028277.21	19	42086110	42196585	0.569294144247365	0.412700207192312	141	125
BRD9	ENSG00000028310.17	5	863741	892642	0.752178660854762	0.697130376707689	141	125
SNX1	ENSG00000028528.14	15	64094123	64146090	0.00113500299812773	8.06852118800975e-06	141	125
TBPL1	ENSG00000028839.9	6	133952170	133988696	0.870979173292745	0.820643471911244	141	125
ARNTL2	ENSG00000029153.14	12	27332854	27425289	0.894070967602633	0.847669753203107	141	125
BCLAF1	ENSG00000029363.16	6	136256627	136289851	0.192732082823446	0.0987525608411288	141	125
SLC39A9	ENSG00000029364.11	14	69398015	69462388	0.58299408294031	0.49627296526386	141	125
ANK1	ENSG00000029534.19	8	41653220	41896762	0.411845856885386	0.242953947309073	141	125
TFB1M	ENSG00000029639.10	6	155257724	155314493	0.499766500899654	0.340059863604637	141	125
RABEP1	ENSG00000029725.16	17	5282265	5385812	0.0792304723091402	0.0322174199855275	141	125
NUP160	ENSG00000030066.13	11	47778087	47848555	0.00382842916747811	9.70583497370422e-06	141	125
BAK1	ENSG00000030110.12	6	33572547	33580293	0.356379771101131	0.229499567710353	141	125
MUSK	ENSG00000030304.13	9	110668771	110801620	0.738545569826587	0.689281792465403	141	125
IKZF2	ENSG00000030419.16	2	212999691	213152427	0.867277997187647	0.829496344859695	141	125
GRN	ENSG00000030582.17	17	44345086	44353102	0.283516497599718	0.165736941471715	141	125
FAM13B	ENSG00000031003.10	5	137937960	138051961	0.884100658145818	0.820568424817684	141	125
ARHGAP31	ENSG00000031081.10	3	119294373	119420714	0.0119194598523106	2.80307985098909e-05	141	125
CENPQ	ENSG00000031691.6	6	49463378	49493107	0.545562072683987	0.347785029635381	141	125
SARS	ENSG00000031698.12	1	109213918	109238169	0.380836887018489	0.304734891068609	141	125
RANBP3	ENSG00000031823.14	19	5916139	5978142	0.983596564809392	0.979885141134619	141	125
ARID4A	ENSG00000032219.18	14	58298385	58373887	0.308318068530629	0.160660065812102	141	125
TSSC1	ENSG00000032389.12	2	3188925	3377882	0.409391041627822	0.294950697811903	141	125
PNPLA6	ENSG00000032444.15	19	7534010	7561764	0.867986949254001	0.817440346723492	141	125
IFT88	ENSG00000032742.17	13	20567069	20691437	0.492653048922524	0.389391349740332	141	125
ALG1	ENSG00000033011.11	16	5071819	5087379	0.0799108079867778	0.0167086970183793	141	125
ZCCHC8	ENSG00000033030.13	12	122471600	122501073	0.0310021911798109	0.00384517018955571	141	125
ABCF2	ENSG00000033050.7	7	151207837	151227230	0.564900375725784	0.400625180721593	141	125
CHPF2	ENSG00000033100.16	7	151232489	151238763	0.427846853450723	0.319151739361396	141	125
LRRC7	ENSG00000033122.18	1	69568398	70151945	0.0268588371568751	0.00931973312231669	141	125
FUT8	ENSG00000033170.16	14	65410592	65744121	0.584191449187994	0.499771611368583	141	125
UBA6	ENSG00000033178.12	4	67612652	67701179	0.0247195980193071	0.00589119695826655	141	125
GAB2	ENSG00000033327.12	11	78215297	78418348	0.208359833432129	0.0450634954894701	141	125
ATP6V0A1	ENSG00000033627.16	17	42458844	42522611	0.00718616756779033	8.68175111964732e-06	141	125
PIAS1	ENSG00000033800.13	15	68054179	68198603	0.652997731879783	0.49680174427655	141	125
SLC4A7	ENSG00000033867.16	3	27372721	27484420	0.760247491825903	0.678511818843118	141	125
APBA2	ENSG00000034053.14	15	28884483	29118315	0.497462280868007	0.404640645241115	141	125
MAP2K3	ENSG00000034152.18	17	21284672	21315240	0.703947848259206	0.587139449342749	141	125
EFCAB1	ENSG00000034239.10	8	48710789	48735311	0.263525876927344	0.0814662402973674	141	125
TMSB10	ENSG00000034510.5	2	84905625	84906662	0.497047433249968	0.384865405924374	141	125
ASTE1	ENSG00000034533.11	3	131013875	131027649	0.274626464262725	0.188484904742548	141	125
RNF19A	ENSG00000034677.12	8	100257060	100336218	0.39882842577308	0.347197048585315	141	125
PEX3	ENSG00000034693.14	6	143450807	143490010	0.916329645898572	0.894685768162707	141	125
GABARAPL2	ENSG00000034713.7	16	75566351	75577881	0.00209804313488008	3.54292516240417e-05	141	125
MYOC	ENSG00000034971.16	1	171635417	171652683	0.189141603843891	0.0344692232928146	141	125
SH3YL1	ENSG00000035115.21	2	217730	266398	0.00386038713736603	0.000300579272104528	141	125
FAM136A	ENSG00000035141.7	2	70295975	70302090	0.803679213841144	0.752635341225515	141	125
VCL	ENSG00000035403.17	10	73995193	74120254	0.486560383299727	0.344943794483382	141	125
DEPDC1B	ENSG00000035499.12	5	60596912	60700190	0.00973421531922405	0.000136312288814382	141	125
DAPK2	ENSG00000035664.11	15	63907036	64072033	0.00169115449353697	1.36454449131127e-06	141	125
NSMAF	ENSG00000035681.7	8	58583504	58659844	0.422725425481206	0.17151970701426	141	125
ADSS	ENSG00000035687.9	1	244408494	244452134	0.231950316981865	0.110277247734383	141	125
STAP1	ENSG00000035720.7	4	67558728	67607337	0.000399008771061007	7.88710445027617e-07	141	125
TIMP2	ENSG00000035862.12	17	78852977	78925387	0.811322801355372	0.767262381241912	141	125
RFC1	ENSG00000035928.15	4	39287456	39366375	0.48134420835676	0.342401670711622	141	125
TBC1D23	ENSG00000036054.12	3	100261000	100325251	0.722737526371159	0.606253063716849	141	125
CUL3	ENSG00000036257.12	2	224470150	224585397	0.554311382046385	0.404314864600157	141	125
MYOM2	ENSG00000036448.9	8	2045040	2165552	0.097935795495186	0.0420859547127255	141	125
CYP46A1	ENSG00000036530.8	14	99684304	99727301	0.736725258447015	0.666594219572714	141	125
ZZZ3	ENSG00000036549.12	1	77562416	77683419	0.00223898086437214	3.18108543171401e-06	141	125
SLC18A1	ENSG00000036565.14	8	20144855	20183206	0.93416874829343	0.921166167844338	141	125
USP2	ENSG00000036672.15	11	119355215	119381726	0.0249649277739462	0.0052641869601982	141	125
TUBG2	ENSG00000037042.8	17	42659305	42667006	0.00317299042551336	1.11580320147565e-06	141	125
RPL26L1	ENSG00000037241.7	5	172958779	172969771	0.297732227798078	0.214571424789407	141	125
FLT4	ENSG00000037280.15	5	180601506	180649624	0.0751715190615221	0.0066322965821239	141	125
NSUN2	ENSG00000037474.14	5	6599239	6633291	0.0044270887711456	0.000226997948717582	141	125
FBXO42	ENSG00000037637.10	1	16246839	16352454	0.20922650655111	0.117349949020635	141	125
MFAP3	ENSG00000037749.11	5	154038937	154220478	0.0625488460664811	0.00942721188393768	141	125
MRI1	ENSG00000037757.13	19	13764532	13774167	0.101236389560351	0.0244908199298006	141	125
METTL1	ENSG00000037897.16	12	57768471	57772599	0.017670621792591	0.000348052856893205	141	125
HOXC8	ENSG00000037965.5	12	54009106	54012362	0.648279845789704	0.581765205316862	141	125
AGA	ENSG00000038002.8	4	177430770	177442503	0.265381858666792	0.033941207413379	141	125
PI4K2B	ENSG00000038210.12	4	25233975	25279092	0.697332260220782	0.502380368020976	141	125
BOD1L1	ENSG00000038219.12	4	13568738	13627723	0.686966953736664	0.60619822351247	141	125
MAT2B	ENSG00000038274.16	5	163503114	163519336	0.0158041034456432	0.00010611632839094	141	125
TLL1	ENSG00000038295.7	4	165873258	166103895	0.0435509519416788	0.00978078330876599	141	125
EDC4	ENSG00000038358.14	16	67873023	67884503	7.86763582789479e-05	7.40465814557298e-09	141	125
TRIO	ENSG00000038382.18	5	14143702	14532128	0.527454404290842	0.408162420302277	141	125
VCAN	ENSG00000038427.15	5	83471465	83582303	0.120144996475732	0.0207869472510487	141	125
CLEC16A	ENSG00000038532.14	16	10944488	11182189	0.0439714869415658	0.0055053131443029	141	125
MSR1	ENSG00000038945.14	8	16107878	16567490	0.454622835160878	0.327431822592437	141	125
CDH1	ENSG00000039068.18	16	68737225	68835548	0.0270964728720232	0.00339209487184491	141	125
SKIV2L2	ENSG00000039123.15	5	55307760	55425581	0.0329418724229585	0.00077292841162194	141	125
DNAH5	ENSG00000039139.9	5	13690331	13944543	0.453676643563853	0.290281902672858	141	125
ZFYVE16	ENSG00000039319.16	5	80408013	80479350	0.650155073330689	0.554375616504375	141	125
FAM65A	ENSG00000039523.19	16	67518418	67546788	0.00724858926763766	2.19261608052338e-07	141	125
C6	ENSG00000039537.13	5	41142234	41261438	0.737027103922589	0.668191615440827	141	125
RAI14	ENSG00000039560.13	5	34656237	34832627	0.357131523296652	0.26207120475372	141	125
SOX30	ENSG00000039600.10	5	157625679	157671480	0.151136740883186	0.0559287179238852	141	125
PNKP	ENSG00000039650.11	19	49859882	49867909	0.0169411886130294	0.000973198510381105	141	125
BEST2	ENSG00000039987.6	19	12751702	12758458	0.924333855519892	0.905576263555401	141	125
PHLPP2	ENSG00000040199.18	16	71644751	71724701	0.348934165275389	0.150055199523763	141	125
SPDL1	ENSG00000040275.16	5	169583634	169604778	0.882811147216925	0.840838134155147	141	125
STAU2	ENSG00000040341.17	8	73420369	73747708	0.41009339592296	0.284800805189441	141	125
PQLC2	ENSG00000040487.12	1	19312326	19329300	0.597482029482827	0.516783711733535	141	125
CTNS	ENSG00000040531.14	17	3636468	3661542	0.100471608244526	0.0115211031802886	141	125
RTN4R	ENSG00000040608.13	22	20241415	20283246	0.363677589655114	0.19631196341676	141	125
PHF23	ENSG00000040633.12	17	7235028	7239722	0.342394892287087	0.208737859470702	141	125
CDH10	ENSG00000040731.10	5	24487100	24644978	0.759432117163048	0.705796284797598	141	125
INPP4A	ENSG00000040933.15	2	98444854	98594390	0.535813714902233	0.392838618732588	141	125
RAB27B	ENSG00000041353.9	18	54717860	54895516	0.801289276430919	0.752505030208383	141	125
PSMA4	ENSG00000041357.15	15	78540405	78552419	0.435452921041903	0.227193517511135	141	125
MYO16	ENSG00000041515.15	13	108596152	109208007	0.0176798299419526	0.00432825277225622	141	125
LSG1	ENSG00000041802.10	3	194640788	194672477	0.109726278595338	0.00922426104632377	141	125
PARP3	ENSG00000041880.14	3	51942345	51948867	0.087324310458402	0.0134458687649597	141	125
TNC	ENSG00000041982.15	9	115019578	115118257	0.0246512141905452	0.00591444776685858	141	125
THAP3	ENSG00000041988.15	1	6624866	6634167	0.366953399556918	0.211023689062462	141	125
FAM65C	ENSG00000042062.11	20	50586108	50691528	0.828048392320951	0.738974293271805	141	125
TDP1	ENSG00000042088.13	14	89954939	90044768	0.897476764936785	0.866591211616853	141	125
AIFM2	ENSG00000042286.14	10	70098223	70132934	0.481707891393062	0.368518401179436	141	125
SPATA7	ENSG00000042317.16	14	88384924	88470350	0.402806670849657	0.229472888630621	141	125
MED17	ENSG00000042429.11	11	93784227	93814963	0.0596490224500294	0.00820088642802376	141	125
RETSAT	ENSG00000042445.13	2	85342088	85354393	0.228044274955044	0.075162410885282	141	125
CAPG	ENSG00000042493.15	2	85394748	85418432	0.0093546666413889	0.000313962280888372	141	125
AP2S1	ENSG00000042753.11	19	46838136	46850992	0.242446652470054	0.136041651230517	141	125
TG	ENSG00000042832.11	8	132866958	133134903	0.832594380423038	0.777689186795208	141	125
ADAM28	ENSG00000042980.12	8	24294040	24359018	0.193575721411923	0.0677865460853592	141	125
BARX2	ENSG00000043039.6	11	129375940	129452279	0.541383845089424	0.365114693752174	141	125
DCUN1D1	ENSG00000043093.13	3	182938074	182985953	0.781230314912428	0.684380029602381	141	125
JADE2	ENSG00000043143.20	5	134524312	134583230	0.447476269363927	0.242600051011163	141	125
LCP2	ENSG00000043462.11	5	170246237	170298227	0.788877616814762	0.748032979672166	141	125
TRIT1	ENSG00000043514.15	1	39841022	39883511	0.479012698728157	0.34998892176261	141	125
ADRB1	ENSG00000043591.5	10	114044056	114046908	0.935184259291257	0.91660882878786	141	125
GUCA2B	ENSG00000044012.3	1	42153421	42155824	0.000166060689240034	7.947613952974e-08	141	125
CUL7	ENSG00000044090.8	6	43037617	43053945	0.135587994854867	0.0451775061312341	141	125
CTNNA1	ENSG00000044115.20	5	138610967	138935034	0.241556163796782	0.0973697347192133	141	125
CNTLN	ENSG00000044459.14	9	17134982	17503923	0.795979108210427	0.710280518960477	141	125
EPHA3	ENSG00000044524.10	3	89107524	89482134	0.0564941739448417	0.0124090370191887	141	125
HSPA5	ENSG00000044574.7	9	125234853	125241330	0.0069932366489553	1.52114005213771e-06	141	125
DSG2	ENSG00000046604.12	18	31498043	31549008	0.0153881965474406	2.49883063463151e-05	141	125
PREX2	ENSG00000046889.18	8	67952118	68237030	0.395382689665791	0.193484948296234	141	125
WDR37	ENSG00000047056.14	10	1049538	1132297	0.962363687049861	0.951716337228033	141	125
YTHDC2	ENSG00000047188.15	5	113513683	113595284	0.0465420636147321	0.0113531428871065	141	125
ATP6V1H	ENSG00000047249.17	8	53715557	53843558	0.0182321176416349	0.0030333652665493	141	125
POLR2B	ENSG00000047315.15	4	56978824	57030399	0.892092193740473	0.861626788250422	141	125
FAM214A	ENSG00000047346.12	15	52581321	52709817	0.0211712588211221	0.00574188833618481	141	125
ARAP2	ENSG00000047365.11	4	35948221	36244509	0.631756009859639	0.516212739845515	141	125
TPR	ENSG00000047410.13	1	186311652	186375693	0.000185891844889953	2.20712223107875e-08	141	125
CP	ENSG00000047457.13	3	149162410	149222055	0.101311219161176	0.0276161269467433	141	125
KIAA0556	ENSG00000047578.12	16	27550152	27780369	0.0293841448665613	0.00159546364674021	141	125
DTNBP1	ENSG00000047579.19	6	15522801	15663058	0.22173932955402	0.102359663155316	141	125
ANO2	ENSG00000047617.14	12	5531869	5946232	0.323330621190041	0.106039340704084	141	125
C12orf4	ENSG00000047621.11	12	4487728	4538508	0.68500996338495	0.598888129559894	141	125
FAM184B	ENSG00000047662.4	4	17635009	17781512	0.0116709197612267	0.000191848714064008	141	125
MAP4	ENSG00000047849.21	3	47850690	48089272	0.00566619500734581	9.80451716381202e-06	141	125
GOPC	ENSG00000047932.13	6	117560269	117602542	0.633440373176348	0.531009431286237	141	125
USP28	ENSG00000048028.11	11	113797874	113875570	0.0731201298247726	0.00968427973372974	141	125
HDAC9	ENSG00000048052.21	7	18086949	19002416	0.205598254964588	0.152817976838261	141	125
TSPAN17	ENSG00000048140.17	5	176647387	176659054	0.000959866345208419	1.4337202960132e-05	141	125
NOP16	ENSG00000048162.20	5	176383938	176388975	0.225530837827311	0.150192346651491	141	125
CC2D2A	ENSG00000048342.15	4	15469865	15601557	0.379591774864857	0.205600214220551	141	125
RRM2B	ENSG00000048392.11	8	102204502	102239118	0.814739474419704	0.743474092625036	141	125
ZNF800	ENSG00000048405.9	7	127346790	127431924	0.276866403915431	0.200320667607839	141	125
SNX29	ENSG00000048471.13	16	11976737	12574289	0.119662755590454	0.0619472526682775	141	125
LMO3	ENSG00000048540.14	12	16548373	16610594	0.824277117951737	0.767739682528018	141	125
MRPS10	ENSG00000048544.5	6	42206801	42217865	0.562817978725968	0.454040324954515	141	125
RSF1	ENSG00000048649.13	11	77659996	77821017	0.518953091875961	0.401755169401451	141	125
VPS13D	ENSG00000048707.13	1	12230067	12512047	0.195969237070693	0.08111236810935	141	125
CELF2	ENSG00000048740.18	10	10798397	11336675	0.877618086406603	0.841965257044121	141	125
FAM120A	ENSG00000048828.16	9	93451722	93566107	0.199306285315062	0.0798051509339528	141	125
R3HDM1	ENSG00000048991.16	2	135531455	135725270	0.00781381128682659	1.72377534005099e-06	141	125
COL9A2	ENSG00000049089.13	1	40300487	40317294	0.488310070724199	0.418726912940325	141	125
KITLG	ENSG00000049130.14	12	88492793	88580851	0.000583128922898735	3.26369311044205e-07	141	125
ERCC8	ENSG00000049167.13	5	60873831	60945073	0.0352550479009521	7.6452011532905e-05	141	125
ADAMTS6	ENSG00000049192.14	5	65148736	65481920	0.00253409168515185	1.17082942597584e-05	141	125
H6PD	ENSG00000049239.12	1	9234775	9271337	0.594715252453381	0.504624380732678	141	125
VAMP3	ENSG00000049245.12	1	7771269	7781432	0.926372718784927	0.912153149334945	141	125
PER3	ENSG00000049246.14	1	7784320	7845177	0.400800598529382	0.281988966351995	141	125
EPN3	ENSG00000049283.17	17	50532543	50543750	0.0418110420001848	0.00605690781063243	141	125
LTBP1	ENSG00000049323.15	2	32946972	33399509	0.567529840734208	0.406353902968471	141	125
RCN1	ENSG00000049449.8	11	31816384	32105755	0.0765909643295691	0.0468606599625913	141	125
ELN	ENSG00000049540.16	7	74027789	74069907	0.199029880337579	0.0933508039091903	141	125
RFC2	ENSG00000049541.10	7	74231499	74254458	0.939345655246443	0.906846286992546	141	125
ARID1B	ENSG00000049618.22	6	156777432	157210779	0.206704979206125	0.123882609210523	141	125
CLPTM1L	ENSG00000049656.13	5	1317744	1345099	0.229078165707189	0.149204432904685	141	125
NEDD4L	ENSG00000049759.17	18	58044367	58401540	0.156833530721435	0.0502822940204941	141	125
HEXB	ENSG00000049860.13	5	74640023	74722647	0.28392409412601	0.18106587950731	141	125
PTCD2	ENSG00000049883.14	5	72320527	72368395	0.182001860841578	0.112702623262233	141	125
JKAMP	ENSG00000050130.17	14	59484443	59505404	0.0581170668981747	0.00913193349487587	141	125
DKK3	ENSG00000050165.17	11	11963106	12009769	0.328264672121565	0.176475001395706	141	125
ARHGEF5	ENSG00000050327.14	7	144355288	144380632	0.00445174263169767	0.000943032582096395	141	125
NFE2L3	ENSG00000050344.8	7	26152240	26187125	0.253308090447206	0.10108022091504	141	125
MCUR1	ENSG00000050393.11	6	13786557	13814568	0.749886885323269	0.682754095181165	141	125
LIMA1	ENSG00000050405.13	12	50175788	50283546	0.306052582742297	0.190388461263353	141	125
LETMD1	ENSG00000050426.15	12	51047962	51060424	0.00158649709226551	1.03288469747338e-06	141	125
SLC4A8	ENSG00000050438.16	12	51403073	51515763	0.676399885190087	0.595387897640037	141	125
LAMC3	ENSG00000050555.17	9	131009082	131094473	0.419506844009718	0.309228694474799	141	125
PTGER3	ENSG00000050628.20	1	70852353	71047808	0.022796957397471	0.000215108974210275	141	125
MAPK9	ENSG00000050748.17	5	180233143	180292099	0.511160074004867	0.403633535805317	141	125
COL23A1	ENSG00000050767.15	5	178237618	178590555	0.490370855103267	0.379996348260453	141	125
BCAR1	ENSG00000050820.16	16	75228198	75268053	0.106325109813905	0.0159588321336685	141	125
FAM160A2	ENSG00000051009.10	11	6211335	6234711	0.801752411367679	0.72335170215724	141	125
HERPUD1	ENSG00000051108.14	16	56932048	56944863	0.501691013236321	0.381054522468803	141	125
HOMER3	ENSG00000051128.18	19	18929201	18941261	0.0772618159070458	0.0026999826569309	141	125
RAD51	ENSG00000051180.16	15	40694796	40732339	0.0183008407918521	0.000157551047377868	141	125
POLQ	ENSG00000051341.13	3	121431427	121546641	0.831364665661404	0.764042888213242	141	125
PIK3CB	ENSG00000051382.8	3	138652699	138834938	0.00143512221227303	2.22585378407448e-05	141	125
CYBA	ENSG00000051523.10	16	88643283	88651152	0.294743731629381	0.205428291026367	141	125
THOC3	ENSG00000051596.9	5	175917873	176034680	0.415920531784555	0.206035112075297	141	125
HEBP2	ENSG00000051620.10	6	138403561	138422042	0.217065865237722	0.145992657612159	141	125
MPHOSPH9	ENSG00000051825.14	12	123152320	123244014	0.743224707068744	0.640963423300081	141	125
PLEKHA5	ENSG00000052126.14	12	19129752	19376400	0.734774268693432	0.615677543998455	141	125
PRSS8	ENSG00000052344.15	16	31131605	31135762	0.839148366971391	0.776736453370995	141	125
SIKE1	ENSG00000052723.11	1	114769479	114780685	0.122592960087064	0.0543016758184936	141	125
RRP12	ENSG00000052749.13	10	97356701	97426076	0.428683779520547	0.331982903451879	141	125
FNIP2	ENSG00000052795.12	4	158769138	158908049	0.16073778120258	0.0541203502766015	141	125
MSMO1	ENSG00000052802.12	4	165327623	165343160	0.0890083096105199	0.0156993498667489	141	125
TTC17	ENSG00000052841.14	11	43358932	43494933	0.741341763171341	0.62591143225989	141	125
FSTL4	ENSG00000053108.16	5	133196455	133612564	0.0054992134957054	1.976439588392e-05	141	125
FOXN3	ENSG00000053254.15	14	89124871	89619149	0.14457757663471	0.0689824244017616	141	125
METTL24	ENSG00000053328.8	6	110245928	110358272	0.00642099538417843	4.23314193050301e-05	141	125
AKR7A2	ENSG00000053371.12	1	19303965	19312146	0.636574388451042	0.528687197334437	141	125
MRTO4	ENSG00000053372.4	1	19251553	19260128	0.685124449290088	0.623941905071725	141	125
NNAT	ENSG00000053438.8	20	37521215	37523693	0.128530839857331	0.0345679119741099	141	125
USE1	ENSG00000053501.12	19	17215346	17219829	0.306977017235079	0.19482753820214	141	125
MCF2L2	ENSG00000053524.12	3	183178043	183428778	0.346480328442006	0.214417304884143	141	125
NRIP2	ENSG00000053702.14	12	2825348	2835544	0.401839413500747	0.25291699161567	141	125
LAMA3	ENSG00000053747.15	18	23689443	23955066	0.294297291490077	0.185406042972053	141	125
AP5M1	ENSG00000053770.11	14	57269009	57298742	0.0591748680262876	0.0288381602569487	141	125
ANAPC4	ENSG00000053900.10	4	25377213	25418498	0.000348552203057982	5.99700662984521e-09	141	125
KCNQ1	ENSG00000053918.15	11	2444684	2849109	0.891744575151516	0.849912347519809	141	125
TRAPPC3	ENSG00000054116.11	1	36136570	36155964	0.433229348220557	0.308127674565476	141	125
THRAP3	ENSG00000054118.13	1	36224416	36305357	0.000552643195833406	1.00910120226561e-05	141	125
PHPT1	ENSG00000054148.17	9	136849091	136850942	0.32633644807756	0.242582701778962	141	125
ENTPD2	ENSG00000054179.11	9	137048098	137054045	0.116868588008066	0.0372469482108108	141	125
LY75	ENSG00000054219.10	2	159803355	159904749	0.596724331981475	0.421509427605908	141	125
ARID4B	ENSG00000054267.21	1	235166895	235328219	0.660687181898764	0.575843367610474	141	125
OPN3	ENSG00000054277.13	1	241590114	241677376	0.479000045338846	0.406440461399759	141	125
SDCCAG8	ENSG00000054282.15	1	243256034	243489140	0.852720310862396	0.757506190664428	141	125
PTPRN	ENSG00000054356.13	2	219289623	219309648	0.9857029862477	0.981662015940078	141	125
HHAT	ENSG00000054392.12	1	210328252	210676296	0.170770342111199	0.0855755730460007	141	125
KIF1B	ENSG00000054523.17	1	10210805	10381603	0.855916654277365	0.812174529120504	141	125
FOXC1	ENSG00000054598.6	6	1609972	1613897	0.451136799415569	0.273802935024363	141	125
TBC1D22A	ENSG00000054611.13	22	46762617	47175699	0.490179185174146	0.375058996111355	141	125
SYNE2	ENSG00000054654.16	14	63852983	64226433	0.108580702909279	0.0488124950897018	141	125
PLEKHH1	ENSG00000054690.13	14	67533301	67589310	0.372274718473095	0.251300218561976	141	125
ATP9A	ENSG00000054793.13	20	51596514	51768634	0.41118625699312	0.324512210998845	141	125
CBLN4	ENSG00000054803.3	20	55997440	56005472	0.157615580880933	0.0565444153568025	141	125
CHRDL2	ENSG00000054938.15	11	74696429	74731385	0.0714005924068255	0.0130200718763985	141	125
FAM168A	ENSG00000054965.10	11	73400487	73598189	0.244415389494883	0.114283529138323	141	125
RELT	ENSG00000054967.12	11	73376264	73397472	0.503314459100989	0.403316643144016	141	125
GALC	ENSG00000054983.16	14	87837820	87993665	0.189820092642359	0.0930454280725481	141	125
NOP58	ENSG00000055044.10	2	202265716	202303666	0.00244654140687786	3.87827117304142e-06	141	125
SZRD1	ENSG00000055070.16	1	16352575	16398145	0.994760185355377	0.994059062288178	141	125
KCNH2	ENSG00000055118.14	7	150944961	150978315	0.489302449029278	0.41166058875504	141	125
CUL1	ENSG00000055130.15	7	148698665	148801036	0.913845743519921	0.889169597517532	141	125
FAM114A2	ENSG00000055147.18	5	153990128	154038905	0.113620121300072	0.054675787164943	141	125
CYFIP2	ENSG00000055163.19	5	157266079	157395533	0.501415989498439	0.288756847888682	141	125
TAB2	ENSG00000055208.18	6	149317534	149411613	0.569406447987347	0.464408261230853	141	125
GINM1	ENSG00000055211.12	6	149566294	149591748	0.137479024052502	0.041012337981637	141	125
EIF2AK2	ENSG00000055332.16	2	37099245	37157065	0.548970363906946	0.442919155263179	141	125
USP36	ENSG00000055483.19	17	78787381	78841441	0.891197754088808	0.865418339707256	141	125
KMT2C	ENSG00000055609.17	7	152134922	152436005	0.639588373975069	0.550986370338918	141	125
MCOLN3	ENSG00000055732.12	1	85018082	85048499	0.251552864665291	0.144066360383012	141	125
CCDC85A	ENSG00000055813.5	2	56184123	56386173	0.374677477530822	0.241911464522458	141	125
PUM2	ENSG00000055917.15	2	20248691	20352234	0.658541615923498	0.57925890313569	141	125
MRPL43	ENSG00000055950.16	10	100969458	100987366	0.000258501565839309	4.37847984795293e-06	141	125
ITIH4	ENSG00000055955.15	3	52812975	52830739	0.622023134720891	0.459512959650554	141	125
ITIH1	ENSG00000055957.10	3	52777592	52792068	0.0278575029016232	2.26222221785632e-05	141	125
HPF1	ENSG00000056050.6	4	169729465	169757953	0.167218192103092	0.0645391988143706	141	125
ZFR	ENSG00000056097.15	5	32354350	32444761	0.800961605209562	0.756756324929198	141	125
PHF21B	ENSG00000056487.15	22	44881162	45009999	0.0394886012295734	0.00991878572754778	141	125
TRAF1	ENSG00000056558.10	9	120902393	120929173	0.524300390439104	0.458568351823017	141	125
RC3H2	ENSG00000056586.15	9	122844556	122905341	0.417041404079474	0.316964149565745	141	125
IL17RB	ENSG00000056736.9	3	53846580	53865800	0.905970820868839	0.889508810499448	141	125
TRAF3IP2	ENSG00000056972.18	6	111556454	111606278	0.121215748348353	0.0405380656420035	141	125
DCBLD2	ENSG00000057019.15	3	98795941	98901689	0.0563280222829208	0.0146468505225205	141	125
SOAT1	ENSG00000057252.12	1	179293714	179358680	0.056482573501383	0.0242782901980894	141	125
PKP2	ENSG00000057294.14	12	32790745	32896840	0.472949516483823	0.28261000355545	141	125
MSH4	ENSG00000057468.6	1	75796882	75913238	0.0346863582927524	0.000808413389015937	141	125
F7	ENSG00000057593.13	13	113105788	113120681	0.0645816451405448	0.0124228486553383	141	125
GDI2	ENSG00000057608.16	10	5765223	5842132	0.827168030366808	0.774274108769598	141	125
PRDM1	ENSG00000057657.15	6	106086320	106109939	0.650579922261191	0.516502962411395	141	125
ATG5	ENSG00000057663.14	6	106045423	106325791	0.895457340932416	0.879606843808398	141	125
TMCC3	ENSG00000057704.12	12	94567124	94650562	0.200262845728376	0.0827413128167808	141	125
PITHD1	ENSG00000057757.9	1	23778405	23788232	0.811430352814396	0.754830137663345	141	125
MTA3	ENSG00000057935.13	2	42494569	42756947	0.3412754746449	0.25762663389544	141	125
USP13	ENSG00000058056.8	3	179652755	179789401	0.038929567580004	2.05777346412429e-05	141	125
ATP11B	ENSG00000058063.15	3	182793500	182921239	0.145644301219766	0.080719121023628	141	125
LAMC2	ENSG00000058085.14	1	183186238	183244900	0.00169416351871296	9.50253608495157e-05	141	125
CDK14	ENSG00000058091.16	7	90563735	91210590	0.600371870348287	0.379008517307769	141	125
SEC61A1	ENSG00000058262.9	3	128051641	128071683	0.439480679267208	0.312575787507699	141	125
PPP1R12A	ENSG00000058272.16	12	79773563	79934900	0.497717073905603	0.363862354492365	141	125
RASGRF1	ENSG00000058335.15	15	78959947	79090773	0.236480756435086	0.113366090887189	141	125
CAMK2B	ENSG00000058404.19	7	44217150	44334577	0.0144646814839227	4.76443045406116e-05	141	125
CROCC	ENSG00000058453.16	1	16921950	16972979	0.966605284934008	0.960818717701551	141	125
POLR3E	ENSG00000058600.15	16	22297375	22335103	0.53756186005885	0.431641628354181	141	125
ATP2B4	ENSG00000058668.14	1	203626561	203744081	0.244158881475788	0.196527355735994	141	125
ZC3H11A	ENSG00000058673.16	1	203795654	203850514	0.0260253841674999	6.93937838828199e-06	141	125
RIOK2	ENSG00000058729.10	5	97160867	97183260	0.245864365649357	0.177145158583861	141	125
YIPF1	ENSG00000058799.14	1	53851719	53889834	0.328751917765703	0.224632574866985	141	125
NDC1	ENSG00000058804.11	1	53765460	53838860	0.0917855761887194	0.0427996970553656	141	125
DGKG	ENSG00000058866.14	3	186147201	186362237	0.0991557404465657	0.0288312262682229	141	125
FLYWCH1	ENSG00000059122.16	16	2911937	2951208	0.237646357776884	9.56457598099956e-05	141	125
UNKL	ENSG00000059145.18	16	1364114	1414751	0.51390011255342	0.383375705674879	141	125
TBXAS1	ENSG00000059377.16	7	139777051	140020325	0.15886923474196	0.0724093864153607	141	125
PARP12	ENSG00000059378.12	7	140023744	140063721	0.482137640961346	0.31540514318797	141	125
ALDH18A1	ENSG00000059573.8	10	95605929	95656706	0.0684489755223166	0.00298966033132853	141	125
TARBP1	ENSG00000059588.9	1	234391313	234479103	0.529691373407848	0.394878409179209	141	125
GATB	ENSG00000059691.11	4	151670504	151761023	0.0285311086611773	0.00168590604183129	141	125
MXD1	ENSG00000059728.10	2	69897688	69942945	0.0218741440089662	0.000113411287100133	141	125
CDK17	ENSG00000059758.7	12	96278261	96400560	0.0501110403731098	0.0136221325426321	141	125
DNAJC25	ENSG00000059769.19	9	111631352	111654351	0.0427494106862623	0.00297557945043669	141	125
SLC2A3	ENSG00000059804.15	12	7919230	7936275	0.899593038402118	0.861542360481049	141	125
PSD	ENSG00000059915.16	10	102402617	102421539	0.876521219220046	0.821037331919525	141	125
CTDP1	ENSG00000060069.16	18	79679801	79756623	0.854421606223327	0.817222854659288	141	125
YBX3	ENSG00000060138.12	12	10699089	10723312	0.429302364100388	0.298421539164691	141	125
STYK1	ENSG00000060140.8	12	10618939	10674318	0.0207369166816673	0.00150892635018331	141	125
WNK1	ENSG00000060237.16	12	752593	911452	0.88611429537349	0.843587757818252	141	125
CCAR1	ENSG00000060339.13	10	68721012	68792377	0.00277527977277851	4.85367129591619e-07	141	125
OGFR	ENSG00000060491.16	20	62804835	62814000	0.276699588766776	0.159349298177736	141	125
GNA15	ENSG00000060558.3	19	3136193	3163769	0.375162052193879	0.205152455420589	141	125
CREB3L3	ENSG00000060566.13	19	4153601	4173054	0.711963727082072	0.64807040942968	141	125
PIGV	ENSG00000060642.10	1	26787472	26798398	0.0026384105284806	1.84998270095932e-06	141	125
PTPRU	ENSG00000060656.19	1	29236516	29326813	0.722277020403809	0.630390275039048	141	125
SNRNP40	ENSG00000060688.12	1	31259568	31296782	0.151165122514515	0.0893197522536235	141	125
RIMBP2	ENSG00000060709.14	12	130396137	130517917	0.0196811906706779	0.000191647864519077	141	125
COL11A1	ENSG00000060718.20	1	102876467	103108496	0.710941148377069	0.653601059860207	141	125
QSER1	ENSG00000060749.14	11	32893178	32993316	0.10428867163513	0.00643372526903148	141	125
MPC1	ENSG00000060762.18	6	166364919	166383013	0.0870066830173815	0.0459502239973452	141	125
ACAA1	ENSG00000060971.17	3	38103129	38137242	0.585221799063777	0.520886815483679	141	125
BCAT1	ENSG00000060982.14	12	24810022	24949459	0.073119243189326	0.0292185736149235	141	125
HDAC7	ENSG00000061273.17	12	47782754	47833132	0.0313803003905514	0.0172666458214858	141	125
LZTS1	ENSG00000061337.15	8	20246165	20303963	0.73834511743603	0.657116189495328	141	125
PRDM6	ENSG00000061455.10	5	123089121	123194266	0.885773444464324	0.838068474974186	141	125
SPAG4	ENSG00000061656.9	20	35615892	35621049	0.916823906971379	0.8946361575575	141	125
NCKAP1	ENSG00000061676.14	2	182909115	183038858	0.304822538132457	0.177509410162644	141	125
MRPS35	ENSG00000061794.12	12	27710773	27756295	0.205672612305601	0.0977869168668006	141	125
GUCY1B3	ENSG00000061918.12	4	155758992	155807591	0.894728665396446	0.864959989035131	141	125
SFSWAP	ENSG00000061936.9	12	131711089	131799737	0.52526273517079	0.435969066802095	141	125
TNK2	ENSG00000061938.16	3	195863364	195911945	0.25454863267032	0.136069270814495	141	125
MON2	ENSG00000061987.14	12	62466817	62600479	0.330579518497643	0.182361084091867	141	125
CDH3	ENSG00000062038.13	16	68636189	68722616	0.00380705759094262	1.80411304100674e-05	141	125
GPBP1	ENSG00000062194.15	5	57173948	57264679	0.311523682921715	0.149589832017897	141	125
DGAT2	ENSG00000062282.14	11	75759512	75801535	0.292970882673701	0.146615633941307	141	125
ZNF112	ENSG00000062370.16	19	44326555	44367217	0.28113211513888	0.201152984716904	141	125
CS	ENSG00000062485.18	12	56271699	56300392	0.717749995137228	0.632071209008012	141	125
LTK	ENSG00000062524.15	15	41503638	41513887	0.0912803460850488	0.00512023020339076	141	125
MRPS24	ENSG00000062582.13	7	43866558	43869893	0.893380314369536	0.856196619195207	141	125
ELMO2	ENSG00000062598.17	20	46366049	46432985	0.935271342551942	0.921881243725679	141	125
WAPL	ENSG00000062650.17	10	86435256	86521815	0.0641366590511778	0.00309301893310685	141	125
VMP1	ENSG00000062716.12	17	59707192	59841092	0.00267261780177158	4.19775642627155e-05	141	125
APPBP2	ENSG00000062725.9	17	60443149	60526219	0.000921043584214264	1.65183791038206e-07	141	125
POLD1	ENSG00000062822.12	19	50384204	50418018	0.999914569679285	0.999894326510633	141	125
SEZ6	ENSG00000063015.19	17	28954901	29006440	0.259186485419899	0.142805530673311	141	125
EIF4B	ENSG00000063046.17	12	53006158	53042209	0.650035462314083	0.596330852136026	141	125
SLC6A16	ENSG00000063127.15	19	49289638	49325225	0.529586950520831	0.485500777130188	141	125
GLTSCR1	ENSG00000063169.10	19	47609123	47703277	0.814777461797092	0.77219447584882	141	125
SPHK2	ENSG00000063176.15	19	48624133	48630029	0.331956233423344	0.20716161192826	141	125
RPL18	ENSG00000063177.12	19	48615328	48619271	0.408619500264095	0.281566856106065	141	125
CA11	ENSG00000063180.8	19	48637942	48646312	0.49758474360872	0.341919132266598	141	125
ISOC2	ENSG00000063241.7	19	55452985	55462343	0.601993918298919	0.512152230841961	141	125
U2AF2	ENSG00000063244.12	19	55654146	55674648	0.942343108605131	0.914355042254322	141	125
EPN1	ENSG00000063245.14	19	55675226	55709858	0.19295291718458	0.0821317984659585	141	125
MED29	ENSG00000063322.13	19	39391303	39400637	0.130237895709013	0.0350774229491229	141	125
AHRR	ENSG00000063438.16	5	304176	438291	0.0343895154564666	0.00447103666597197	141	125
GPC1	ENSG00000063660.8	2	240435671	240468078	0.736436608891741	0.670577505359109	141	125
ADCK1	ENSG00000063761.15	14	77800083	77933954	0.15661624549541	0.0477516714222509	141	125
HAGH	ENSG00000063854.12	16	1795620	1826940	0.153941986875211	0.0472767313875673	141	125
RNF4	ENSG00000063978.15	4	2462220	2515855	0.049797737235235	0.0191877751485219	141	125
CASP8	ENSG00000064012.21	2	201233443	201287711	0.227834007945076	0.0214520262553657	141	125
LIMCH1	ENSG00000064042.17	4	41359607	41700044	0.894125156490794	0.866338337622401	141	125
INTS13	ENSG00000064102.14	12	26905181	26938326	0.630063437959288	0.453006529017596	141	125
TM7SF3	ENSG00000064115.10	12	26973195	27014434	0.269245742042933	0.0848691079350744	141	125
DLX3	ENSG00000064195.7	17	49990005	49995224	0.498203796095323	0.363856751658562	141	125
SPA17	ENSG00000064199.6	11	124673882	124697518	0.0369600458354925	0.000113214437273021	141	125
TSPAN32	ENSG00000064201.15	11	2302061	2318200	0.331308892170051	0.255426511596159	141	125
WISP2	ENSG00000064205.10	20	44714844	44728509	0.0964399644569623	0.0128019870355841	141	125
ST3GAL6	ENSG00000064225.12	3	98732236	98821201	0.326728702541547	0.0744232599340871	141	125
ATP2C2	ENSG00000064270.12	16	84368527	84464187	0.693143304011953	0.610867414786389	141	125
NGFR	ENSG00000064300.8	17	49502063	49515017	0.869351383351004	0.827215390890857	141	125
CDON	ENSG00000064309.14	11	125955796	126063335	0.0814951659509149	0.00696027867139115	141	125
TAF2	ENSG00000064313.11	8	119730775	119832863	0.00796537078118802	0.000278285584252379	141	125
HIPK2	ENSG00000064393.15	7	139561570	139777778	0.956821702546185	0.940627634090466	141	125
TNPO3	ENSG00000064419.13	7	128954180	129055173	0.49355383070949	0.14336882437186	141	125
RFXANK	ENSG00000064490.13	19	19192590	19200893	0.00498197653696036	7.42631264086996e-05	141	125
TMEM161A	ENSG00000064545.14	19	19119169	19138513	0.158700853087848	0.0584291409181207	141	125
LPAR2	ENSG00000064547.13	19	19623668	19628930	0.00863019395238037	0.00198859926076885	141	125
CTSA	ENSG00000064601.16	20	45890144	45898620	0.905519825858487	0.866917399062856	141	125
SUGP2	ENSG00000064607.16	19	18990888	19034023	0.905802171978309	0.878798177138718	141	125
SLC12A2	ENSG00000064651.13	5	128083766	128189688	0.000114479297684927	2.20369498001922e-06	141	125
SNX24	ENSG00000064652.10	5	122843439	123029304	0.00348120837836166	0.000113801636454997	141	125
EYA2	ENSG00000064655.18	20	46894624	47188844	0.793780323093476	0.738153125218355	141	125
CNN2	ENSG00000064666.14	19	1026581	1039068	0.53921126837567	0.410754567270018	141	125
ABCA7	ENSG00000064687.12	19	1040101	1065572	0.169732197298851	0.0771038572338468	141	125
SNCAIP	ENSG00000064692.18	5	122311691	122464219	0.0450708549296028	0.00745296366870743	141	125
DDX20	ENSG00000064703.11	1	111755538	111768016	0.0641907639378634	0.0050233349668727	141	125
BTBD1	ENSG00000064726.9	15	83016422	83067334	0.359302034619305	0.28003975070997	141	125
FAR2	ENSG00000064763.10	12	29149103	29335616	0.0202259585205003	0.00119139144037867	141	125
BCAS1	ENSG00000064787.13	20	53936777	54070594	0.5890723648062	0.503064862236591	141	125
POU1F1	ENSG00000064835.10	3	87259404	87276587	0.0400758378108585	0.00219457388574557	141	125
CHI3L2	ENSG00000064886.13	1	111200771	111243440	0.373481529618494	0.28585083508925	141	125
SBNO2	ENSG00000064932.15	19	1107636	1174283	0.392435328244264	0.283046160236891	141	125
PMS1	ENSG00000064933.17	2	189784085	189877629	0.0467288470764118	0.0127497503146617	141	125
HMG20B	ENSG00000064961.18	19	3572777	3579088	0.895411510732847	0.870825310507657	141	125
CALCRL	ENSG00000064989.12	2	187343129	187448460	0.00241364576552935	1.03957893752853e-05	141	125
TAF11	ENSG00000064995.16	6	34877778	34888089	0.00490793336775385	3.37346878771524e-05	141	125
ANKS1A	ENSG00000064999.13	6	34889265	35091413	0.263489449779308	0.14449152858043	141	125
AP3D1	ENSG00000065000.15	19	2100988	2164465	0.99863715101163	0.99832443631402	141	125
ZNF76	ENSG00000065029.14	6	35258982	35295985	0.00265858116287398	4.01081015925513e-07	141	125
SLC9A3R2	ENSG00000065054.13	16	2025356	2039026	0.611708063856284	0.519916377765136	141	125
NTHL1	ENSG00000065057.7	16	2039815	2047464	0.232590289814782	0.180786853988289	141	125
UHRF1BP1	ENSG00000065060.16	6	34792015	34883138	0.958043775779558	0.913412029551684	141	125
GNAI3	ENSG00000065135.10	1	109548611	109618321	0.421765746891058	0.283948202685493	141	125
IPO5	ENSG00000065150.18	13	97953658	98024297	0.519945411651273	0.370166900173665	141	125
OAT	ENSG00000065154.11	10	124397303	124418976	0.0736707791640146	0.03364237271588	141	125
WDR3	ENSG00000065183.15	1	117929720	117965096	0.171797686192423	0.041187772861676	141	125
PKN2	ENSG00000065243.19	1	88684222	88836255	0.00103988024939591	2.81225774809641e-07	141	125
WDR18	ENSG00000065268.10	19	984271	998438	0.332096293097537	0.189403912314277	141	125
TRAM2	ENSG00000065308.4	6	52497402	52576915	0.0510427286239861	0.00896324778317119	141	125
NTN1	ENSG00000065320.8	17	9021542	9244000	0.110331003737586	0.0303871290176038	141	125
GLP2R	ENSG00000065325.12	17	9822206	9892102	0.0868314964247118	0.0259985983725217	141	125
MCM10	ENSG00000065328.16	10	13161554	13211104	0.317331120754182	0.226897572156625	141	125
DGKA	ENSG00000065357.19	12	55927614	55954027	0.0109311825496598	0.000865495355999721	141	125
ERBB3	ENSG00000065361.14	12	56079857	56103505	0.654298719109224	0.566450295576509	141	125
ANKRD44	ENSG00000065413.18	2	196967017	197311173	0.272544548936715	0.0997269834028905	141	125
KARS	ENSG00000065427.14	16	75627474	75647679	0.584280344982624	0.483141884993274	141	125
ADAT1	ENSG00000065457.10	16	75596981	75623300	0.195284305686271	0.0272101221926959	141	125
PDIA5	ENSG00000065485.19	3	123067062	123162104	0.202141892874239	0.115179691628211	141	125
TBC1D22B	ENSG00000065491.8	6	37257772	37332970	0.572953029878918	0.447159387633151	141	125
NDUFB4	ENSG00000065518.7	3	120596309	120602500	0.0217197813788483	0.00165148013523723	141	125
SPEN	ENSG00000065526.10	1	15847864	15940460	0.625651377677366	0.510881450544856	141	125
MYLK	ENSG00000065534.18	3	123610049	123884331	0.473984557832066	0.341009309129251	141	125
ZC3H15	ENSG00000065548.17	2	186486156	186509363	0.00117627566656917	3.01183844496787e-06	141	125
MAP2K4	ENSG00000065559.14	17	12020824	12143830	0.838969032851437	0.801171144190629	141	125
TMEM206	ENSG00000065600.12	1	212363931	212414901	0.0987859017848987	0.0389973572806389	141	125
SNAP91	ENSG00000065609.14	6	83552880	83709691	0.399367895966684	0.290847262113401	141	125
SLK	ENSG00000065613.13	10	103967201	104029233	0.136363415387023	0.068232059253603	141	125
CYB5R4	ENSG00000065615.13	6	83859643	83967424	0.00339495449580012	3.66830175955171e-05	141	125
COL17A1	ENSG00000065618.18	10	104031286	104086002	0.488772872447229	0.305866081743736	141	125
GSTO2	ENSG00000065621.14	10	104268873	104304945	0.380894294460696	0.265713448810246	141	125
SEC61A2	ENSG00000065665.20	10	12129637	12169721	0.0110477495135295	0.00249112076556207	141	125
PRKCQ	ENSG00000065675.14	10	6427143	6580301	0.633934665647763	0.523756654308497	141	125
TLE2	ENSG00000065717.14	19	2997638	3047635	0.596559051895056	0.479141740738908	141	125
ASB1	ENSG00000065802.11	2	238426742	238452250	0.599360992928814	0.507303894584348	141	125
FAM107B	ENSG00000065809.13	10	14518557	14774897	0.237771744595083	0.155632465452866	141	125
ME1	ENSG00000065833.8	6	83210389	83431071	0.988047561874146	0.981179851419888	141	125
TBC1D1	ENSG00000065882.15	4	37891087	38139175	0.0945829291371203	0.0211837451742706	141	125
CDK13	ENSG00000065883.14	7	39950037	40097134	0.00744233792331119	0.000324766833770858	141	125
MTHFD2	ENSG00000065911.11	2	74198562	74216241	0.218228760557956	0.0740144344448462	141	125
FOXJ2	ENSG00000065970.8	12	8032703	8055503	0.871614816937137	0.834050619181481	141	125
YBX1	ENSG00000065978.18	1	42682427	42702349	0.023223404038368	0.0059569190570491	141	125
PDE4A	ENSG00000065989.15	19	10416773	10469631	0.0374144596798704	0.0073367792962044	141	125
PPP2R5A	ENSG00000066027.11	1	212285537	212361863	0.176502592075072	0.114338461328163	141	125
CTNNA2	ENSG00000066032.18	2	79185231	80648861	0.136705521461355	0.0922644777665511	141	125
ELAVL1	ENSG00000066044.14	19	7958579	8005659	0.758315983010535	0.698857639258286	141	125
TIE1	ENSG00000066056.13	1	43300993	43323108	0.0329659031708132	0.00210525524713676	141	125
DIP2B	ENSG00000066084.12	12	50505107	50748667	0.150156918342898	0.0657759401186547	141	125
SMARCD1	ENSG00000066117.14	12	50084972	50100712	0.957718383001485	0.942319167570682	141	125
KDM4A	ENSG00000066135.12	1	43650158	43705515	0.00167348832894251	9.21587101551344e-08	141	125
NFYC	ENSG00000066136.20	1	40692067	40771603	0.116188803498763	0.0556805346707602	141	125
ZMYND12	ENSG00000066185.12	1	42430329	42456116	0.00151456742960597	8.12015485143351e-06	141	125
SLC9A3	ENSG00000066230.10	5	474883	524332	0.088822755865636	0.0177964786514826	141	125
NGEF	ENSG00000066248.14	2	232878709	233013272	0.0329286204615515	0.00966639128670489	141	125
ASPM	ENSG00000066279.17	1	197084128	197146694	7.7265630871441e-05	1.06552040712933e-08	141	125
CD84	ENSG00000066294.14	1	160541095	160579516	0.0121379537236176	6.31412287415624e-05	141	125
ELOVL1	ENSG00000066322.14	1	43363397	43368074	0.747063603949208	0.720601016127451	141	125
SPI1	ENSG00000066336.11	11	47354860	47378576	0.0110866823814194	0.000108747919825248	141	125
ZNRD1	ENSG00000066379.14	6	30061641	30064909	0.196216512858563	0.0408563322092714	141	125
MPPED2	ENSG00000066382.16	11	30384493	30586872	0.00418517219462141	1.62961719626825e-06	141	125
CLDN18	ENSG00000066405.12	3	137998735	138033655	0.350439967993399	0.218465558827068	141	125
ZBTB11	ENSG00000066422.4	3	101648889	101672213	0.0217408789572952	6.54011375985454e-05	141	125
ATXN3	ENSG00000066427.21	14	92038652	92106621	0.643795504763562	0.586802019915639	141	125
GOLGA5	ENSG00000066455.12	14	92794231	92839963	0.129050187117951	0.0495718393195359	141	125
FGFR2	ENSG00000066468.22	10	121478334	121598458	0.34700087992119	0.233811638219072	141	125
LRRC40	ENSG00000066557.5	1	70144805	70205620	0.830470040540307	0.803637800241288	141	125
ISOC1	ENSG00000066583.11	5	129094751	129114028	0.027150599181659	0.00158547505158269	141	125
EML1	ENSG00000066629.16	14	99737693	99942060	0.024007255349126	0.000627053755763007	141	125
TRMT11	ENSG00000066651.18	6	125986430	126039276	0.436312454832878	0.315358544234044	141	125
THUMPD1	ENSG00000066654.13	16	20702816	20742084	0.197074003231586	0.0385503072149223	141	125
MSANTD3	ENSG00000066697.14	9	100427156	100451711	0.000904079092549215	5.56293892143156e-07	141	125
KIF26A	ENSG00000066735.14	14	104138723	104180894	0.0905381348313543	0.0348845080505249	141	125
ATG2B	ENSG00000066739.11	14	96279202	96363451	0.729387252965874	0.63848774844252	141	125
ARFGEF1	ENSG00000066777.8	8	67173511	67343677	0.0663236325070864	0.0328784325051074	141	125
ACSM2B	ENSG00000066813.14	16	20536226	20576427	0.799699349345937	0.745304802127013	141	125
ZFAT	ENSG00000066827.15	8	134477788	134713049	0.00103045578363665	6.07704207059513e-05	141	125
MTFR1	ENSG00000066855.15	8	65644734	65771261	0.00117958666719687	8.70074292679862e-07	141	125
STAG3	ENSG00000066923.17	7	100177563	100220546	0.146726694407512	0.0635587293206167	141	125
FECH	ENSG00000066926.10	18	57548283	57586772	0.944912045001577	0.924755953520341	141	125
MYO9A	ENSG00000066933.15	15	71822456	72118577	0.0273399595949834	0.000379144790367553	141	125
PFKP	ENSG00000067057.16	10	3066333	3137712	0.125743875403285	0.0420627544305318	141	125
IDI1	ENSG00000067064.10	10	1039908	1049170	0.510277131380838	0.390537290794011	141	125
SP100	ENSG00000067066.16	2	230415942	230544090	0.0772898315722451	0.0153078117976141	141	125
KLF6	ENSG00000067082.14	10	3775996	3785281	0.591209550919923	0.497078977253693	141	125
PLPP1	ENSG00000067113.16	5	55425863	55535050	0.0520029713302286	0.00311416492381613	141	125
NEO1	ENSG00000067141.16	15	73051710	73305206	0.422152739198392	0.232637075407799	141	125
TRAM1	ENSG00000067167.7	8	70573442	70608387	0.00259457076879739	1.88328117249917e-05	141	125
TNFRSF1A	ENSG00000067182.7	12	6328757	6342114	0.999699090479964	0.999638594930029	141	125
CACNB1	ENSG00000067191.15	17	39173563	39197703	0.512508753691277	0.408160042690136	141	125
EVI5	ENSG00000067208.14	1	92508696	92792404	0.0896527556667169	0.00623264124263737	141	125
STOML1	ENSG00000067221.13	15	73978923	73994622	0.191993121007894	0.00623931937783283	141	125
PKM	ENSG00000067225.17	15	72199029	72231822	0.308248780268488	0.174608606544926	141	125
DHX29	ENSG00000067248.9	5	55256245	55307722	0.00624656132766019	1.64326722472885e-05	141	125
DNTTIP2	ENSG00000067334.13	1	93866283	93879918	0.747537610870176	0.624993482213994	141	125
METTL22	ENSG00000067365.14	16	8621683	8649654	0.621803569669994	0.489539340284028	141	125
TP53BP1	ENSG00000067369.13	15	43403061	43510728	0.0425777556070004	0.000234643326789753	141	125
RRP15	ENSG00000067533.5	1	218285287	218337983	0.496216131273712	0.405457316210791	141	125
RHOA	ENSG00000067560.10	3	49359145	49412202	0.00315779523374318	6.88212030515562e-07	141	125
DHX8	ENSG00000067596.10	17	43483865	43544463	0.00850109676420415	6.66842798037387e-05	141	125
PRKCZ	ENSG00000067606.16	1	2050470	2175313	0.534393767291225	0.454399563353242	141	125
IARS2	ENSG00000067704.9	1	220094102	220148041	0.210506757026379	0.119227271259386	141	125
SYT1	ENSG00000067715.13	12	78863993	79452008	0.794078294976706	0.750087455089994	141	125
NAV3	ENSG00000067798.14	12	77324641	78213008	0.118689119199071	0.0575110507093107	141	125
ROGDI	ENSG00000067836.12	16	4796968	4802950	0.479964563259991	0.357657250020544	141	125
ROCK1	ENSG00000067900.7	18	20946906	21111851	0.0267483942799521	0.000169012393456743	141	125
CBFB	ENSG00000067955.13	16	67029116	67101058	0.0236049910983139	0.000243616113842438	141	125
HYAL2	ENSG00000068001.13	3	50317790	50322906	0.311624045103918	0.101379942229644	141	125
HDAC4	ENSG00000068024.16	2	239048168	239401011	0.741608319247883	0.674479429713199	141	125
RASSF1	ENSG00000068028.17	3	50329782	50340936	0.0154014116439866	1.26573711986782e-05	141	125
FGFR3	ENSG00000068078.17	4	1793307	1808872	0.0836558009297439	0.0443421301128153	141	125
IFI35	ENSG00000068079.7	17	43006725	43014456	0.997964289664549	0.996943812163035	141	125
HEATR6	ENSG00000068097.14	17	60043194	60078931	0.00139190787754885	2.82485094081206e-07	141	125
COASY	ENSG00000068120.14	17	42561467	42566275	0.0457037507780973	0.00768701202851214	141	125
PLEKHH3	ENSG00000068137.14	17	42667914	42676994	0.0500884958156397	0.0252005734008019	141	125
MEF2A	ENSG00000068305.17	15	99565417	99715696	0.624191253768535	0.515407337733427	141	125
INPP5A	ENSG00000068383.18	10	132537820	132783178	0.490850433339334	0.398707660957466	141	125
PRR11	ENSG00000068489.12	17	59155499	59204705	0.0205080793493255	0.000160021297732773	141	125
REEP1	ENSG00000068615.17	2	86213993	86338083	0.0759591942415816	0.0077246214251055	141	125
ATP11A	ENSG00000068650.18	13	112690329	112887168	0.499581701308473	0.373673126532353	141	125
POLR1A	ENSG00000068654.15	2	86020216	86106155	0.138355988684299	0.0293513883640504	141	125
LAPTM4A	ENSG00000068697.6	2	20032650	20052028	0.938967967189513	0.914720829499888	141	125
TTC7A	ENSG00000068724.15	2	46916157	47076137	0.657716556445716	0.544248339057767	141	125
IP6K2	ENSG00000068745.14	3	48688003	48740353	0.00212957773043966	2.41207901369225e-05	141	125
STON1-GTF2A1L	ENSG00000068781.21	2	48768954	48776481	0.0147231274737913	0.0052118137851553	141	125
SRBD1	ENSG00000068784.12	2	45388680	45612165	0.382553079973997	0.242991878713927	141	125
KIF2A	ENSG00000068796.16	5	62306162	62386383	0.613784846175268	0.478016576867248	141	125
RASGRP2	ENSG00000068831.18	11	64726911	64745456	0.732903702205823	0.682302460013561	141	125
PSME4	ENSG00000068878.14	2	53864067	53970837	0.0207923998579111	0.00149605100884793	141	125
IFT80	ENSG00000068885.14	3	160256986	160399273	0.0589361033613446	0.00691200296618223	141	125
SIRT2	ENSG00000068903.19	19	38878555	38899862	0.826635805611924	0.774095394601765	141	125
ERLEC1	ENSG00000068912.13	2	53787044	53818819	0.670859306908987	0.533095484608303	141	125
PPP2R5B	ENSG00000068971.13	11	64917553	64934470	0.0314093295191692	0.00416006853588709	141	125
PYGM	ENSG00000068976.13	11	64746389	64760297	0.509382391336804	0.375945742017272	141	125
PITX1	ENSG00000069011.15	5	135027735	135034520	0.103969760018003	0.0323186005810142	141	125
MAST4	ENSG00000069020.18	5	66596361	67169595	0.489751928156028	0.31637147378256	141	125
ADGRF5	ENSG00000069122.18	6	46852512	46954943	0.286711241272548	0.186641493183415	141	125
SDK2	ENSG00000069188.16	17	73334384	73644089	0.648191292165371	0.530691667615843	141	125
NUP133	ENSG00000069248.11	1	229440260	229508341	0.852577891375539	0.801653810705268	141	125
NUCKS1	ENSG00000069275.12	1	205712819	205750276	0.260869416834201	0.12421500258524	141	125
VPS35	ENSG00000069329.16	16	46656132	46689194	0.0057928848220396	0.000137436268613013	141	125
DNAJA2	ENSG00000069345.11	16	46955362	46973788	0.00268033882538602	1.03943790713912e-05	141	125
BCL3	ENSG00000069399.14	19	44747836	44760044	0.2829352409232	0.07472258199985	141	125
KCNAB2	ENSG00000069424.14	1	5991466	6101193	0.551408115239764	0.406283335304366	141	125
ABCC9	ENSG00000069431.11	12	21797401	21942529	0.324306659016277	0.203492722418903	141	125
GAL	ENSG00000069482.6	11	68683779	68691175	0.710533935220359	0.609963341567924	141	125
CLEC2D	ENSG00000069493.14	12	9664969	9699555	0.00931576474907837	0.00234790422859184	141	125
RORA	ENSG00000069667.15	15	60488284	61229319	0.0350726024051349	0.00580007064898414	141	125
DRD4	ENSG00000069696.6	11	637293	640706	0.935714571098591	0.910091375927203	141	125
TGFBR3	ENSG00000069702.10	1	91680343	91906335	0.0267473702603311	0.00851885369530072	141	125
KIAA1107	ENSG00000069712.12	1	92166985	92184723	0.00497250055070479	6.82786505004053e-05	141	125
PLA2G10	ENSG00000069764.9	16	14672545	14694669	0.575125072350207	0.417409320569197	141	125
HES2	ENSG00000069812.11	1	6412418	6424670	0.364880277546756	0.247274183659415	141	125
ATP1B3	ENSG00000069849.10	3	141876124	141926514	0.0158989249578397	0.000649369680298033	141	125
NEDD4	ENSG00000069869.15	15	55826922	55993746	0.539350155872415	0.373015628309017	141	125
PIGB	ENSG00000069943.9	15	55319162	55354978	0.0291097690083336	0.00442076363238982	141	125
MAPK6	ENSG00000069956.11	15	51952106	52067372	0.131054717509783	0.0660237531044037	141	125
GNB5	ENSG00000069966.18	15	52115105	52191369	0.147239321756841	0.0530010809539551	141	125
RAB27A	ENSG00000069974.15	15	55202966	55314160	0.594703262505861	0.498387926314975	141	125
HDHD5	ENSG00000069998.12	22	17137511	17165268	0.695526628349402	0.619055388672984	141	125
UFD1L	ENSG00000070010.18	22	19450106	19479215	0.5570897280766	0.446821829430734	141	125
LRP6	ENSG00000070018.8	12	12116025	12267012	0.120485810304305	0.0414030088649698	141	125
GUCY2C	ENSG00000070019.4	12	14612632	14696585	0.0244177387130395	7.66499754797319e-05	141	125
SCT	ENSG00000070031.3	11	626431	627143	0.00359602555447157	2.57431050103696e-05	141	125
PHRF1	ENSG00000070047.11	11	576486	612222	0.556727286527809	0.454846565760843	141	125
IKBKAP	ENSG00000070061.14	9	108867517	108934116	0.313200926411906	0.115588491295155	141	125
NUCB2	ENSG00000070081.15	11	17208153	17349974	0.870801296804252	0.835813246267807	141	125
PFN2	ENSG00000070087.13	3	149964904	150050728	0.743173150001764	0.639044948526347	141	125
PTPN3	ENSG00000070159.13	9	109375466	109498313	0.725047682987928	0.666869954911105	141	125
SPTB	ENSG00000070182.19	14	64752211	64879883	0.0104206481121996	5.29380458557076e-05	141	125
DAPP1	ENSG00000070190.12	4	99816833	99870154	0.0415620119991516	0.00892457913020964	141	125
FGF10	ENSG00000070193.4	5	44303544	44389706	0.0169712789105955	0.000218648934592477	141	125
SLC44A1	ENSG00000070214.15	9	105244622	105439171	0.458014173141711	0.390957815266609	141	125
TMEM260	ENSG00000070269.13	14	56488354	56650606	0.75937706570449	0.679935350375786	141	125
SMG6	ENSG00000070366.13	17	2065073	2303703	0.824966488071782	0.763408549101216	141	125
EXOC5	ENSG00000070367.15	14	57200507	57268908	0.246870609924887	0.132118451968869	141	125
CLTCL1	ENSG00000070371.15	22	19179473	19291716	0.296595591793819	0.187653095631651	141	125
FGF22	ENSG00000070388.11	19	639895	644371	0.213970432458662	0.0974044073470876	141	125
FSTL3	ENSG00000070404.9	19	676365	683399	0.569368298509556	0.47034893357831	141	125
DGCR2	ENSG00000070413.19	22	19036282	19122454	0.260398042389632	0.109492795539413	141	125
RNF126	ENSG00000070423.17	19	647526	663277	0.164804625827755	0.0611025476820252	141	125
MNT	ENSG00000070444.14	17	2384060	2401118	0.172594582857702	0.0335297825564644	141	125
ZXDC	ENSG00000070476.14	3	126437601	126475919	0.0936758876464779	0.0133184162322991	141	125
JMJD6	ENSG00000070495.14	17	76712832	76726799	0.903686431247699	0.868767523930198	141	125
POLB	ENSG00000070501.11	8	42338454	42371808	0.857871455312553	0.799816945023669	141	125
ST6GALNAC1	ENSG00000070526.14	17	76624761	76643838	0.0193565593814794	0.001962558610941	141	125
WIPI1	ENSG00000070540.12	17	68425930	68457513	0.461268461392038	0.327375726957749	141	125
FRMPD1	ENSG00000070601.9	9	37651000	37746904	0.943172279661905	0.926860786656974	141	125
GBA2	ENSG00000070610.14	9	35737005	35749228	0.334608963022798	0.197331360027913	141	125
NDST1	ENSG00000070614.14	5	150485818	150558211	0.20118010398119	0.0884366870029869	141	125
ASNS	ENSG00000070669.16	7	97852118	97872542	0.108620014602786	0.021184284271741	141	125
AP3M2	ENSG00000070718.11	8	42152946	42171673	0.029174782477711	0.00406243382154647	141	125
CNGB1	ENSG00000070729.13	16	57882340	57971116	0.317866659771859	0.158483665342817	141	125
ST6GALNAC2	ENSG00000070731.10	17	76572637	76586956	0.769309043779896	0.731344366507573	141	125
CHAT	ENSG00000070748.18	10	49609095	49665104	0.0286934993554271	0.00298944518303556	141	125
PABPC1	ENSG00000070756.15	8	100685816	100722809	0.930905489295421	0.905180892976978	141	125
TESK2	ENSG00000070759.16	1	45343976	45491166	0.021074040756748	0.000328089295060086	141	125
CFAP20	ENSG00000070761.7	16	58113588	58129450	0.971757232194055	0.966655811910832	141	125
CSNK2A2	ENSG00000070770.8	16	58157907	58197920	0.939303580274878	0.928773320615001	141	125
PTPN21	ENSG00000070778.12	14	88465778	88554733	0.053417889963721	0.000129514142283407	141	125
EIF2B3	ENSG00000070785.16	1	44850522	44986722	0.72491460699235	0.675733019486425	141	125
CAMK2A	ENSG00000070808.15	5	150219491	150290291	0.0143314968214486	0.000734559550165913	141	125
TCOF1	ENSG00000070814.17	5	150357639	150400308	0.0725173639508042	0.00331560655233877	141	125
CDC42	ENSG00000070831.15	1	22052627	22092946	0.00725058181609543	0.00154030822022957	141	125
OSBPL3	ENSG00000070882.12	7	24796539	24981634	0.52200155080665	0.415674905282833	141	125
RAD18	ENSG00000070950.9	3	8775402	8963773	0.425773577553044	0.318347134302178	141	125
ATP2B1	ENSG00000070961.15	12	89588049	89708831	0.00746481331011134	8.05655978468435e-06	141	125
TRPM5	ENSG00000070985.13	11	2404834	2423045	0.294917045268766	0.153155617329311	141	125
NCK2	ENSG00000071051.13	2	105744897	105894274	0.178271155703123	0.0904000979136962	141	125
MAP4K4	ENSG00000071054.16	2	101696850	101894689	0.396060317773561	0.259940179259182	141	125
MGAT4A	ENSG00000071073.12	2	98619106	98731126	0.00122930621716674	2.29290961925092e-07	141	125
RPL31	ENSG00000071082.10	2	101002245	101024032	0.71367321446805	0.654316160848857	141	125
WDR1	ENSG00000071127.16	4	10074339	10116949	0.00306322658077757	4.50343394760917e-08	141	125
SNX13	ENSG00000071189.21	7	17790761	17940501	0.25024820908383	0.0894916759457665	141	125
MS4A12	ENSG00000071203.9	11	60492778	60507430	0.559181699795042	0.430760691325948	141	125
ARHGAP10	ENSG00000071205.11	4	147732063	148072780	0.591268828024433	0.494041273700088	141	125
RPS6KA2	ENSG00000071242.11	6	166409364	166906451	0.0594383620500636	0.00849250130164813	141	125
ING3	ENSG00000071243.15	7	120950749	120977216	0.556737626245948	0.408983846738468	141	125
VASH1	ENSG00000071246.10	14	76762189	76783015	0.431538067797551	0.325567804052997	141	125
LMCD1	ENSG00000071282.11	3	8501707	8574673	0.961938466380335	0.954879006266245	141	125
WBSCR22	ENSG00000071462.11	7	73683568	73705149	0.626693600801012	0.52005017297312	141	125
SEL1L	ENSG00000071537.13	14	81471549	81533861	0.000358183127023064	2.21822310823644e-06	141	125
TRIP13	ENSG00000071539.13	5	892825	919357	0.583132917508983	0.492471914897788	141	125
TCF3	ENSG00000071564.14	19	1609290	1652605	0.410003661175358	0.266674953567582	141	125
TRIB2	ENSG00000071575.11	2	12716889	12742734	0.245890063534731	0.13824835150269	141	125
DAZAP1	ENSG00000071626.16	19	1407569	1435687	0.76175002931019	0.698452934153837	141	125
MBD3	ENSG00000071655.17	19	1573596	1592801	0.974314219160964	0.966567079819405	141	125
HLTF	ENSG00000071794.15	3	149030127	149086554	0.272659978454903	0.122418865229944	141	125
CPSF1	ENSG00000071894.16	8	144393243	144409349	0.272101221195464	2.04252357944813e-08	141	125
CYBRD1	ENSG00000071967.11	2	171522247	171558133	0.0898893994148302	0.0153123981159878	141	125
CDH19	ENSG00000071991.8	18	66501083	66604138	0.0313338099032626	0.0117682956676273	141	125
PDCD2	ENSG00000071994.10	6	170575295	170584692	0.00113009994194134	2.72736246822197e-06	141	125
SLC6A15	ENSG00000072041.16	12	84859488	84913615	0.395826397277149	0.238549386163087	141	125
RDH11	ENSG00000072042.12	14	67676801	67695814	0.355416906713789	0.230344079905671	141	125
PRKACA	ENSG00000072062.13	19	14091688	14118084	0.422213509007744	0.27943207178216	141	125
ADGRL1	ENSG00000072071.16	19	14147743	14206187	0.289411504501848	0.198625697889243	141	125
ACTN1	ENSG00000072110.13	14	68874143	68979440	0.713396889352406	0.629028619654804	141	125
ZFYVE26	ENSG00000072121.15	14	67746520	67816589	0.88086293392101	0.844304891568879	141	125
EPN2	ENSG00000072134.15	17	19215615	19336715	0.0338790794966185	0.00119627116070928	141	125
PTPN18	ENSG00000072135.12	2	130356007	130375409	0.191799492113333	0.0974339444909224	141	125
LIMS2	ENSG00000072163.19	2	127638381	127681786	0.403748971050602	0.206063821340832	141	125
ASIC4	ENSG00000072182.12	2	219514330	219538772	0.905148581847928	0.882106773235806	141	125
SPEG	ENSG00000072195.14	2	219434846	219498287	0.318687249777965	0.25273985926648	141	125
LNX1	ENSG00000072201.13	4	53459301	53701405	0.82867636738514	0.777432979654095	141	125
ALDH3A2	ENSG00000072210.18	17	19648136	19677598	0.0779105913250479	0.00941053106785389	141	125
TFRC	ENSG00000072274.12	3	196027183	196082189	0.33322183867832	0.116992081238758	141	125
SREBF1	ENSG00000072310.16	17	17811454	17837002	0.567116336559702	0.444539055460442	141	125
AFF4	ENSG00000072364.12	5	132875379	132963634	0.043995206918188	0.00228111205651116	141	125
UBE2D1	ENSG00000072401.14	10	58334975	58370753	0.611411868438237	0.439579189958557	141	125
MPP5	ENSG00000072415.8	14	67241109	67335819	0.110779277376981	0.0470762812360883	141	125
RHOBTB1	ENSG00000072422.16	10	60869438	61001440	0.341688696887293	0.21739143999348	141	125
MARK2	ENSG00000072518.20	11	63838928	63911019	0.787530110115011	0.71366692976351	141	125
HMMR	ENSG00000072571.19	5	163460203	163491945	0.00361032983354089	3.64255235187812e-08	141	125
CHFR	ENSG00000072609.17	12	132832357	132909186	0.446247729190357	0.350187507298344	141	125
TRHDE	ENSG00000072657.8	12	72087266	72670757	0.304716450520996	0.207370399753994	141	125
P4HA2	ENSG00000072682.18	5	132191838	132295315	0.173208606947364	0.071181733361759	141	125
FCGR2B	ENSG00000072694.20	1	161663147	161678654	0.0287219141932236	0.00187020904887999	141	125
NFATC3	ENSG00000072736.18	16	68084751	68221284	0.895294735348964	0.881607855460548	141	125
TRNT1	ENSG00000072756.16	3	3126916	3149233	0.59973209299729	0.496096651052581	141	125
ACADVL	ENSG00000072778.19	17	7217716	7225273	0.370998227816583	0.227358438458838	141	125
STK10	ENSG00000072786.12	5	172042073	172188386	0.474483599674626	0.389299711191069	141	125
FBXW11	ENSG00000072803.17	5	171861549	172006873	0.135339102700944	0.0809927260997896	141	125
ACAP1	ENSG00000072818.11	17	7336529	7351478	0.985770468363971	0.983259974467631	141	125
CRMP1	ENSG00000072832.14	4	5748084	5893058	0.109257437017971	0.0192412991697875	141	125
EVC	ENSG00000072840.12	4	5711197	5814305	0.11315988007932	0.0441987928694099	141	125
DERL2	ENSG00000072849.10	17	5471251	5486811	0.0370542224000759	0.0140020063126263	141	125
SIDT1	ENSG00000072858.10	3	113532296	113629578	0.318736536038837	0.21085387537609	141	125
NDE1	ENSG00000072864.14	16	15643267	15726353	0.121686495296532	0.0436866084245205	141	125
MRVI1	ENSG00000072952.18	11	10573091	10693988	0.94474079424518	0.933983550251582	141	125
TMEM38A	ENSG00000072954.6	19	16661127	16690029	0.158078468718346	0.0730262463850025	141	125
AP1M1	ENSG00000072958.8	19	16197578	16245907	0.0908944382037499	0.010540274447755	141	125
PVR	ENSG00000073008.14	19	44643798	44663583	0.0248665778332584	0.00658619324557998	141	125
XRCC1	ENSG00000073050.11	19	43543040	43580473	0.00370508238764819	0.000593347243282074	141	125
SCARB1	ENSG00000073060.15	12	124776856	124882668	0.00612665656086313	0.000537577650603928	141	125
CYP2W1	ENSG00000073067.13	7	983199	989640	0.997791526387885	0.997381032820526	141	125
MCM2	ENSG00000073111.13	3	127598252	127622436	0.224114986102514	0.148555639356747	141	125
MOV10L1	ENSG00000073146.15	22	50089879	50161690	0.718647277471429	0.633519092792384	141	125
PANX2	ENSG00000073150.13	22	50170731	50180294	0.218227119417621	0.0587869069122443	141	125
SELENOO	ENSG00000073169.13	22	50200979	50217616	0.926260636404862	0.901518211580953	141	125
TP63	ENSG00000073282.12	3	189631427	189897279	0.78894916482336	0.715753189401415	141	125
ALPK1	ENSG00000073331.17	4	112285509	112442606	0.000902270219612672	7.49764098187905e-08	141	125
LLGL2	ENSG00000073350.13	17	75525080	75575208	0.0163805651742256	0.0021214753976291	141	125
PDE8A	ENSG00000073417.14	15	84980440	85139145	0.356574509575	0.233729981772154	141	125
NLE1	ENSG00000073536.17	17	35128753	35142315	0.296298890203634	0.181025880874949	141	125
SDHA	ENSG00000073578.16	5	218241	256700	0.192088730560864	0.0996363926108951	141	125
SMARCE1	ENSG00000073584.18	17	40624962	40648299	0.983690892520141	0.974713112224101	141	125
GSDMB	ENSG00000073605.18	17	39904595	39918650	0.381891594925783	0.229814564927819	141	125
KDM5A	ENSG00000073614.12	12	280129	389272	0.178733669459895	0.0595862909136963	141	125
ADAM11	ENSG00000073670.13	17	44759031	44781846	0.485167678663508	0.366966461592596	141	125
PPP2R3A	ENSG00000073711.10	3	135965673	136147891	0.0227880878744073	0.00115461987093467	141	125
FERMT2	ENSG00000073712.14	14	52857268	52952435	0.811797183434082	0.735662619045984	141	125
DHRS9	ENSG00000073737.16	2	169064789	169096167	0.443421899401363	0.351917356650378	141	125
PTGS2	ENSG00000073756.11	1	186671791	186680427	0.33943132863016	0.190979277144707	141	125
IGF2BP2	ENSG00000073792.15	3	185643739	185825056	0.712988658272456	0.589497230039105	141	125
MAP3K13	ENSG00000073803.13	3	185282941	185489097	0.403066441690215	0.282031840784755	141	125
ST6GAL1	ENSG00000073849.14	3	186930485	187078553	0.898269673514717	0.881830923349958	141	125
TBX21	ENSG00000073861.2	17	47733244	47746119	0.954148646311296	0.924824505500572	141	125
FRY	ENSG00000073910.19	13	32031300	32299122	0.00134659099546769	7.01497894962416e-05	141	125
PICALM	ENSG00000073921.17	11	85957684	86069882	0.0516512597869855	0.000998251602505871	141	125
NSF	ENSG00000073969.18	17	46590669	46757464	0.453511519919067	0.336838658750695	141	125
GLI2	ENSG00000074047.21	2	120735623	120992653	0.134302801040903	0.0279771203697279	141	125
CLASP1	ENSG00000074054.17	2	121337776	121649587	0.0507354777942308	0.0110728660664785	141	125
MRPS34	ENSG00000074071.14	16	1771890	1773155	0.624095779269653	0.483710503482302	141	125
NOTCH3	ENSG00000074181.8	19	15159038	15200981	0.835867312260695	0.774008939249179	141	125
CLNS1A	ENSG00000074201.8	11	77514936	77637805	0.399631103262717	0.287092770003948	141	125
PPP2R2C	ENSG00000074211.13	4	6320578	6563600	0.919928790718144	0.89596506470613	141	125
TEAD2	ENSG00000074219.13	19	49340861	49362457	0.22588722611461	0.0260107384014713	141	125
EED	ENSG00000074266.19	11	86244544	86278813	0.794375005843795	0.74440263328279	141	125
CDHR2	ENSG00000074276.10	5	176542511	176595801	0.0107898196374089	0.000143828270696657	141	125
SNCB	ENSG00000074317.10	5	176620084	176630556	0.683790908370785	0.623568252624789	141	125
TSG101	ENSG00000074319.12	11	18468336	18527232	0.417746202684489	0.233724879269666	141	125
NCBP3	ENSG00000074356.16	17	3802165	3846251	0.168200534677869	0.0482907686758828	141	125
ATP2A3	ENSG00000074370.17	17	3923870	3964464	0.673053057975936	0.544639804795657	141	125
CA12	ENSG00000074410.13	15	63321378	63382161	0.00446908017857501	0.00016961379838679	141	125
MGLL	ENSG00000074416.13	3	127689062	127823250	0.130488023109564	0.0355237866678008	141	125
NTN4	ENSG00000074527.11	12	95657807	95791152	0.633953847843987	0.52541496057915	141	125
BCS1L	ENSG00000074582.12	2	218658898	218663443	0.529476298846924	0.370648830318056	141	125
NUAK1	ENSG00000074590.13	12	106063340	106140033	0.964218922540336	0.951983547385396	141	125
DPP8	ENSG00000074603.18	15	65442463	65517704	0.00127468479984583	1.66681994784848e-05	141	125
SLC24A1	ENSG00000074621.13	15	65611378	65656260	0.0413584789461361	0.00314984787144534	141	125
ZNF532	ENSG00000074657.13	18	58862600	58986480	0.859532159380176	0.822242455197498	141	125
SCARF1	ENSG00000074660.15	17	1633858	1645747	0.678279740038764	0.59241207377816	141	125
LMAN1	ENSG00000074695.5	18	59327823	59359962	0.398627356949024	0.249846236602859	141	125
HACD3	ENSG00000074696.12	15	65530418	65578352	0.671742757420598	0.560984137999871	141	125
IPCEF1	ENSG00000074706.13	6	154154496	154356792	0.370053757477691	0.249928039893108	141	125
ZZEF1	ENSG00000074755.14	17	4004445	4143020	0.855861414871242	0.834342021080661	141	125
ENO1	ENSG00000074800.13	1	8861002	8879249	0.205282548420098	0.108141953940382	141	125
MYDGF	ENSG00000074842.7	19	4657545	4670370	0.311368612439307	0.218642435351551	141	125
ANO8	ENSG00000074855.10	19	17323302	17334829	0.249612380248329	0.0949623096801784	141	125
TUBE1	ENSG00000074935.13	6	112070970	112087513	0.00756821262067086	0.000332089280107675	141	125
ARHGEF10L	ENSG00000074964.16	1	17539835	17697869	0.0354569523424437	0.0105938477205577	141	125
TXK	ENSG00000074966.10	4	48066393	48134256	0.032469861773308	0.00117954068346322	141	125
WSCD2	ENSG00000075035.9	12	108129471	108250537	0.28205507683628	0.1736366311383	141	125
KCNQ2	ENSG00000075043.18	20	63400210	63472677	0.476452788350293	0.363180969981681	141	125
TACR2	ENSG00000075073.14	10	69403903	69416867	0.991921678255075	0.988801185428964	141	125
ACTR6	ENSG00000075089.9	12	100199122	100241865	0.310752375777045	0.160800387238126	141	125
TIPIN	ENSG00000075131.9	15	66336206	66386746	0.546118799925501	0.304265522907031	141	125
SRI	ENSG00000075142.13	7	88205118	88226993	0.0173440701592328	8.11804669535267e-05	141	125
EIF4G3	ENSG00000075151.20	1	20806292	21176888	0.289083503274507	0.154673345011548	141	125
NUP37	ENSG00000075188.8	12	102073103	102120124	0.00637999775579019	4.49397051204216e-05	141	125
SEMA3A	ENSG00000075213.10	7	83955777	84492724	0.00964645879148114	0.000177533659994481	141	125
GTSE1	ENSG00000075218.18	22	46296741	46330810	0.461253576450037	0.325720924303653	141	125
SEMA3C	ENSG00000075223.13	7	80742538	80922359	0.339247744576938	0.226665523175581	141	125
TTC38	ENSG00000075234.16	22	46267961	46294008	0.881942346072705	0.851130006163993	141	125
ACAT1	ENSG00000075239.13	11	108121751	108147776	0.121533483065131	0.0249485606030063	141	125
GRAMD4	ENSG00000075240.16	22	46576012	46679790	0.363061934722748	0.296976812452791	141	125
CELSR1	ENSG00000075275.16	22	46360834	46537170	0.234661467714558	0.129228237331636	141	125
WNT8B	ENSG00000075290.7	10	100463041	100483744	0.00942751792546825	0.00181759205550311	141	125
ZNF638	ENSG00000075292.18	2	71276561	71435069	0.0712205103994412	0.0343799990317113	141	125
SLC25A40	ENSG00000075303.12	7	87833568	87876215	0.0279698527406917	7.07231642452637e-05	141	125
TIMM21	ENSG00000075336.11	18	74148511	74160530	0.461522928183738	0.346856980132964	141	125
ADD2	ENSG00000075340.22	2	70607618	70768225	0.314077890849569	0.200080628233632	141	125
RASAL2	ENSG00000075391.16	1	178094141	178484147	0.218619020134089	0.105938712292651	141	125
VPS9D1	ENSG00000075399.13	16	89707134	89720984	0.0606637267774928	0.00413875375955875	141	125
ZNF37A	ENSG00000075407.18	10	38094334	38150293	0.00512848854837037	1.17088921711743e-06	141	125
MARK3	ENSG00000075413.17	14	103385392	103503831	0.602192829113195	0.506065943548994	141	125
SLC25A3	ENSG00000075415.12	12	98593591	98606379	0.430435021420847	0.305273813081761	141	125
FNDC3B	ENSG00000075420.12	3	172039628	172401665	0.219180529914497	0.105881544421851	141	125
FOSL2	ENSG00000075426.11	2	28392448	28417312	0.886330029306503	0.851126056672574	141	125
CACNG4	ENSG00000075461.5	17	66964910	67033398	0.0899611459524875	0.0261191187711466	141	125
FRYL	ENSG00000075539.13	4	48497361	48780322	0.0362463456137293	0.00430726437782368	141	125
TMEM131	ENSG00000075568.16	2	97756340	97995891	0.00276910209990752	6.44640808274746e-06	141	125
FSCN1	ENSG00000075618.17	7	5592823	5606655	0.67332554486108	0.556199493523895	141	125
ACTB	ENSG00000075624.13	7	5527151	5563784	0.929103079526678	0.89577052239989	141	125
MOCOS	ENSG00000075643.5	18	36187519	36272157	0.818067943589379	0.778686501808473	141	125
PLD1	ENSG00000075651.15	3	171600405	171810950	0.0238616461487913	0.00104899259434722	141	125
WDR62	ENSG00000075702.16	19	36054881	36105106	0.922660523548823	0.900375807550383	141	125
DLG1	ENSG00000075711.20	3	197042560	197299300	0.887831834447652	0.861151831699194	141	125
RAB7A	ENSG00000075785.12	3	128726122	128814796	0.526964369654678	0.326049686280789	141	125
BCAP29	ENSG00000075790.10	7	107580058	107623317	0.345083073441988	0.28833615969488	141	125
SEC31B	ENSG00000075826.16	10	100486642	100519864	0.792651295861442	0.684877029157168	141	125
SART3	ENSG00000075856.11	12	108522580	108561400	0.00214919789207037	2.11251725486817e-05	141	125
ARHGAP15	ENSG00000075884.13	2	143091362	143768352	0.224524109835061	0.144839092236445	141	125
TUBA3D	ENSG00000075886.10	2	131476093	131482934	0.00841764049146872	0.00194676941374437	141	125
EXOSC7	ENSG00000075914.12	3	44975241	45012668	0.405807053394787	0.280794676125272	141	125
KIFAP3	ENSG00000075945.12	1	169921326	170085208	0.953926721516547	0.941109939928386	141	125
MKRN2	ENSG00000075975.15	3	12557014	12583600	0.928071616173506	0.901165508927846	141	125
MCM6	ENSG00000076003.4	2	135839626	135876426	0.000552790559542805	2.01737530247136e-06	141	125
REXO2	ENSG00000076043.9	11	114439386	114450279	0.140709158064451	0.0639811235823591	141	125
RBM7	ENSG00000076053.10	11	114400512	114414203	0.238778196419847	0.146160119842278	141	125
RBMS2	ENSG00000076067.12	12	56521929	56595595	0.0701063898241897	0.0227185295588029	141	125
BAZ2A	ENSG00000076108.11	12	56596197	56636816	0.844101750113574	0.806967345701006	141	125
PTPN23	ENSG00000076201.14	3	47381011	47413441	0.0224731827440189	0.000105083774348161	141	125
MLH1	ENSG00000076242.14	3	36993332	37050918	0.387654863716493	0.241131103638537	141	125
UNG	ENSG00000076248.10	12	109097574	109110992	0.15205128513496	0.0399003682914775	141	125
FMO4	ENSG00000076258.9	1	171314208	171342084	0.381252012746332	0.317295164784239	141	125
KLHL20	ENSG00000076321.10	1	173714941	173786702	0.00767982134952513	0.00147390880283425	141	125
RGS11	ENSG00000076344.15	16	268301	275940	0.00774856780440994	0.00110502424483746	141	125
SLC46A1	ENSG00000076351.12	17	28394756	28407197	0.00230457187828308	3.12319411795901e-06	141	125
PLXNA2	ENSG00000076356.6	1	208022242	208244320	0.296315946633894	0.146088536003636	141	125
SPAG5	ENSG00000076382.16	17	28577574	28598635	0.107976121857968	0.0418514579048107	141	125
ANKRD13A	ENSG00000076513.16	12	109999186	110039763	0.00267433027685895	2.87126505631235e-06	141	125
TPD52	ENSG00000076554.15	8	80034745	80231232	0.76129885119559	0.710194890840585	141	125
ACACB	ENSG00000076555.15	12	109116595	109268226	0.283387933784647	0.170370607411286	141	125
TRAF4	ENSG00000076604.14	17	28743984	28750958	0.0346980634574723	0.00318872259671426	141	125
PAG1	ENSG00000076641.4	8	80967810	81112068	0.621316945171186	0.518687393966742	141	125
GPATCH1	ENSG00000076650.6	19	33080880	33130542	0.770234451785307	0.72610037529341	141	125
ICAM3	ENSG00000076662.9	19	10338682	10339823	0.778994071115149	0.703452206174336	141	125
NT5C2	ENSG00000076685.18	10	103090611	103193306	0.0316994748426128	0.000186181507207885	141	125
MCAM	ENSG00000076706.16	11	119308529	119321521	0.875175059405935	0.847081492073165	141	125
CAMSAP3	ENSG00000076826.9	19	7595902	7618304	0.160882850107238	0.104619244703206	141	125
RAP1GAP	ENSG00000076864.19	1	21596215	21669363	0.556300775510349	0.441196991760949	141	125
XAB2	ENSG00000076924.11	19	7619525	7629565	0.0119631722916508	0.000600148281609582	141	125
ARHGEF1	ENSG00000076928.17	19	41883161	41930150	0.267104844479765	0.125344281125303	141	125
STXBP2	ENSG00000076944.15	19	7636991	7647873	0.998857691149212	0.998587068892114	141	125
MAP2K7	ENSG00000076984.17	19	7903843	7914478	0.461287895730147	0.323049221923441	141	125
NMRK2	ENSG00000077009.13	19	3933103	3942416	0.62896585805861	0.499228383504066	141	125
DGKD	ENSG00000077044.10	2	233354507	233472104	0.969987022593568	0.962302808642333	141	125
CTTNBP2	ENSG00000077063.10	7	117710702	117874139	0.504439204935093	0.424848968535831	141	125
ACTL6B	ENSG00000077080.9	7	100643097	100656461	0.429293107474942	0.287796876089354	141	125
RARB	ENSG00000077092.18	3	25174332	25597904	0.972703713675634	0.965078382648656	141	125
TOP2B	ENSG00000077097.15	3	25597933	25664499	0.129374999987904	0.0299844112978776	141	125
TM9SF3	ENSG00000077147.14	10	96518109	96587452	0.190964057212926	0.0963778783044719	141	125
NFKB2	ENSG00000077150.18	10	102394110	102402529	0.000510126761188775	1.98264848003851e-06	141	125
UBE2T	ENSG00000077152.9	1	202331657	202341980	0.00978194300820965	0.000716834438160112	141	125
PPP1R12B	ENSG00000077157.21	1	202348699	202590595	0.231594921678894	0.0942313142940067	141	125
DNAJC10	ENSG00000077232.17	2	182716041	182794464	0.101096252483052	0.0473173780355124	141	125
GTF3C1	ENSG00000077235.17	16	27459555	27549913	0.811115122650094	0.775313203232645	141	125
IL4R	ENSG00000077238.13	16	27314102	27364778	0.0480118461706687	0.0202424489526365	141	125
USP33	ENSG00000077254.14	1	77695987	77759852	0.00226929074598842	3.65746148329797e-06	141	125
SNRPA	ENSG00000077312.8	19	40750637	40765389	0.863872585938737	0.830739714526146	141	125
EXOSC5	ENSG00000077348.8	19	41386374	41397459	0.638952196395099	0.545526079987793	141	125
DYNC1I2	ENSG00000077380.15	2	171687409	171748420	0.675825207913951	0.584861617483248	141	125
APBB1IP	ENSG00000077420.15	10	26438203	26567803	0.0683704967685752	0.00595206367904157	141	125
LRCH4	ENSG00000077454.15	7	100574011	100586153	0.0648010349436217	0.00834919098159887	141	125
FAM76B	ENSG00000077458.12	11	95768942	95790409	0.371462492896692	0.290497066851381	141	125
SIRT6	ENSG00000077463.14	19	4174109	4182604	0.0112635979372294	0.001142494906052	141	125
POLD3	ENSG00000077514.8	11	74592530	74669117	0.273082615331093	0.103802016207694	141	125
ACTN2	ENSG00000077522.12	1	236686454	236764631	0.509385042222181	0.437742537117931	141	125
CAPZB	ENSG00000077549.17	1	19338776	19485539	0.499387081112783	0.320732948189576	141	125
GPR137B	ENSG00000077585.13	1	236142505	236221865	0.76580001430064	0.679495777614128	141	125
NAALAD2	ENSG00000077616.10	11	90131515	90192894	0.00369508950275478	7.36803756639701e-05	141	125
JADE1	ENSG00000077684.15	4	128809623	128875224	0.720455712628457	0.669681150447085	141	125
FGFR1	ENSG00000077782.19	8	38411138	38468834	0.113292003281161	0.0157855950436048	141	125
FBLN1	ENSG00000077942.18	22	45502238	45601135	0.571823810136658	0.451446349478814	141	125
ITGA8	ENSG00000077943.7	10	15513949	15720125	0.201526873314452	0.106058815302115	141	125
CST7	ENSG00000077984.5	20	24949230	24959928	0.00574875980270505	4.7182823197226e-05	141	125
MAP2	ENSG00000078018.19	2	209424058	209734118	0.10971208965171	0.0293478697071953	141	125
PIAS2	ENSG00000078043.15	18	46803224	46920148	0.153432520374974	0.0415328335997939	141	125
AMPH	ENSG00000078053.16	7	38383704	38631567	0.406243183353108	0.296330738718129	141	125
MCCC1	ENSG00000078070.12	3	183015218	183116075	0.938499334312914	0.931345253588714	141	125
LAMP3	ENSG00000078081.7	3	183122213	183163839	0.00618953358086692	1.09922691949283e-05	141	125
FAP	ENSG00000078098.13	2	162173723	162245151	0.735983141205612	0.675746706463601	141	125
NEBL	ENSG00000078114.18	10	20779973	21174187	0.71607335407757	0.621867670106465	141	125
ACER3	ENSG00000078124.11	11	76860867	77026797	0.101019504201004	0.0232625008433409	141	125
UBE2K	ENSG00000078140.13	4	39698044	39782792	0.681171192251094	0.615242706255483	141	125
PIK3C3	ENSG00000078142.12	18	41955206	42087830	0.324899647675321	0.223788249512923	141	125
N4BP2	ENSG00000078177.13	4	40056826	40158252	0.225238195440678	0.0892850907931782	141	125
TIGAR	ENSG00000078237.6	12	4307763	4354593	0.880776258587442	0.827235713645791	141	125
TULP3	ENSG00000078246.16	12	2890887	2941140	0.5474406258005	0.464970179543603	141	125
SYNJ2	ENSG00000078269.14	6	157981887	158099176	0.357830354530353	0.255016541583316	141	125
ADCY2	ENSG00000078295.16	5	7396208	7830081	0.690736704052212	0.619697722730234	141	125
PPP2R5C	ENSG00000078304.19	14	101761798	101927989	0.609230734387184	0.529127780533427	141	125
RBFOX1	ENSG00000078328.19	16	6019094	7713338	0.34647335437086	0.235261819630296	141	125
GNB1	ENSG00000078369.17	1	1785285	1891117	0.266475942653687	0.156770518110077	141	125
HOXA9	ENSG00000078399.17	7	27162435	27175180	0.00262296232522784	1.8645844190438e-06	141	125
EDN1	ENSG00000078401.6	6	12290363	12297194	0.392073137243016	0.256270774497692	141	125
MLLT10	ENSG00000078403.16	10	21524675	21743630	0.711815671842985	0.578463157931096	141	125
ZCWPW1	ENSG00000078487.17	7	100400853	100428792	0.00109381021832866	2.87843769900628e-07	141	125
ADCYAP1R1	ENSG00000078549.14	7	31052461	31111479	0.88934650031516	0.869824367325661	141	125
NRDC	ENSG00000078618.21	1	51789191	51878937	0.0901796749313578	0.0179282977894316	141	125
VDAC3	ENSG00000078668.13	8	42391624	42405897	0.00901824590687372	0.00186542557083461	141	125
PCM1	ENSG00000078674.17	8	17922840	18029944	0.643438250952329	0.582022571528325	141	125
TNRC6C	ENSG00000078687.17	17	77959240	78108835	0.2933246376091	0.2250041695377	141	125
CBFA2T2	ENSG00000078699.21	20	33490075	33650036	0.032003587278626	0.0109541055672525	141	125
BRINP1	ENSG00000078725.12	9	119153458	119369467	0.534191515641571	0.388820246594157	141	125
ITCH	ENSG00000078747.14	20	34363235	34511393	0.111718757854896	0.00245526873774975	141	125
PKD2L2	ENSG00000078795.16	5	137887968	137942747	0.248254214038795	0.146594196456044	141	125
TP53INP2	ENSG00000078804.12	20	34704290	34713439	0.00066188843621636	2.46264485010883e-06	141	125
SDF4	ENSG00000078808.16	1	1216908	1232031	0.280821292000036	0.123263447076683	141	125
MYH7B	ENSG00000078814.15	20	34975403	35002403	0.276008198243011	0.116362083822356	141	125
BPIFB2	ENSG00000078898.6	20	33007600	33023709	0.0550615556148753	0.000431606203016797	141	125
TP73	ENSG00000078900.14	1	3652520	3735600	0.240451642173388	0.127571501655697	141	125
TOLLIP	ENSG00000078902.15	11	1274371	1309654	0.000302956516971862	9.28745502738334e-07	141	125
UBE2D4	ENSG00000078967.12	7	43926438	43956136	0.032141233455019	0.00257598683044683	141	125
RUNX1T1	ENSG00000079102.16	8	91954967	92103286	0.0494194112104956	0.00657362268150597	141	125
CDH17	ENSG00000079112.9	8	94127171	94217303	0.606728426684473	0.485946243967495	141	125
THOC1	ENSG00000079134.11	18	214630	268050	0.139870605477509	0.0307352990426886	141	125
FKBP7	ENSG00000079150.17	2	178463664	178478600	0.241368564921508	0.176380029207626	141	125
OSBPL6	ENSG00000079156.16	2	178194481	178402891	0.173160211015326	0.0702749742357496	141	125
SLC1A3	ENSG00000079215.13	5	36606355	36688334	0.69531451108106	0.611602209029576	141	125
XRCC5	ENSG00000079246.15	2	216107464	216206303	0.350691737668714	0.269130742617554	141	125
LXN	ENSG00000079257.7	3	158645822	158672693	0.000970906045253145	7.31374655814095e-07	141	125
SP140	ENSG00000079263.18	2	230203624	230313215	0.131141216012292	0.0442173633258527	141	125
MKNK1	ENSG00000079277.19	1	46557408	46604294	0.0592078600415575	0.000415781015430893	141	125
TNS1	ENSG00000079308.16	2	217799789	218002995	0.983280046768478	0.97772683510882	141	125
REXO1	ENSG00000079313.13	19	1815246	1848463	0.127394135450441	0.0673070030553229	141	125
SAR1A	ENSG00000079332.14	10	70147289	70170523	0.112367956881148	0.0217168732610374	141	125
CDC14A	ENSG00000079335.18	1	100351734	100520277	0.000511028245933664	4.70470799753899e-07	141	125
RAPGEF3	ENSG00000079337.15	12	47734367	47771040	0.308670701205206	0.17896159632349	141	125
CEACAM1	ENSG00000079385.21	19	42507304	42561234	0.00944132081034303	1.35901336985893e-05	141	125
SENP1	ENSG00000079387.13	12	48042898	48105834	0.338009314649519	0.159131294308962	141	125
CIC	ENSG00000079432.7	19	42268537	42295797	0.375620331696322	0.114651425335791	141	125
LIPE	ENSG00000079435.9	19	42401507	42427426	0.0112035847490598	0.000114705864904628	141	125
FDFT1	ENSG00000079459.12	8	11795573	11839309	0.139665700763746	0.0564754805929163	141	125
PAFAH1B3	ENSG00000079462.7	19	42297033	42303546	0.0964392014253266	0.000317968171980083	141	125
KIF22	ENSG00000079616.12	16	29790719	29805385	0.000999833511213817	4.11122438527069e-06	141	125
SCGN	ENSG00000079689.13	6	25652201	25701783	0.00892640190021399	0.00145504648070487	141	125
CARMIL1	ENSG00000079691.17	6	25279078	25620530	0.625234246093936	0.524485874075119	141	125
PGM1	ENSG00000079739.15	1	63593276	63660245	0.121105250632877	0.0379437384847916	141	125
DDX1	ENSG00000079785.14	2	15591178	15631111	0.00321787835210159	3.32724124824838e-05	141	125
DNM2	ENSG00000079805.16	19	10718079	10833488	0.848347557935282	0.795470905338701	141	125
EPB41L2	ENSG00000079819.18	6	130839347	131063322	0.216814882486722	0.111410242498978	141	125
RIMS1	ENSG00000079841.18	6	71886703	72403143	0.472842937107237	0.211878867730449	141	125
MOXD1	ENSG00000079931.14	6	132296055	132401545	0.916553411925692	0.884400594805444	141	125
STX7	ENSG00000079950.13	6	132445867	132513198	0.564360041062137	0.381403636635366	141	125
RABL2B	ENSG00000079974.17	22	50767501	50783663	0.544418132031683	0.480066324418999	141	125
KEAP1	ENSG00000079999.13	19	10486120	10503741	0.729614145997892	0.616640627602117	141	125
DDX43	ENSG00000080007.7	6	73395134	73417569	0.790470526861377	0.710082996346721	141	125
PTPRH	ENSG00000080031.9	19	55181248	55209506	0.411177264114855	0.277687948794725	141	125
DCT	ENSG00000080166.15	13	94436808	94479682	0.543902393977082	0.410230409230981	141	125
SLC35C2	ENSG00000080189.14	20	46345980	46364458	0.839201133281947	0.780719070546123	141	125
CRYBG3	ENSG00000080200.9	3	97822040	97941306	0.643020592834612	0.493476168367758	141	125
EPHA6	ENSG00000080224.17	3	96814581	97752460	0.00486924293711292	2.60389114238253e-05	141	125
SCTR	ENSG00000080293.9	2	119439843	119525301	0.0569468797112473	0.0101701762394092	141	125
RFX3	ENSG00000080298.15	9	3218297	3526004	0.155945199745615	0.101085181228033	141	125
RIF1	ENSG00000080345.17	2	151409883	151508004	0.989477028633211	0.98629342341059	141	125
RAB21	ENSG00000080371.5	12	71754874	71800285	0.336308625229439	0.0456647322644324	141	125
SLC4A4	ENSG00000080493.15	4	71186757	71572087	0.742478412267875	0.637323265527882	141	125
SMARCA2	ENSG00000080503.22	9	1980290	2193624	0.904708031683101	0.878004598298339	141	125
SESN1	ENSG00000080546.13	6	108986437	109094819	0.524792638253544	0.421788837457882	141	125
COL5A3	ENSG00000080573.6	19	9959561	10010471	0.404101289033131	0.264880270660898	141	125
SRCAP	ENSG00000080603.16	16	30699141	30741409	0.000771700274622026	4.44959940985266e-08	141	125
PUM3	ENSG00000080608.9	9	2720469	2844241	0.39340450747148	0.260428048048023	141	125
CHRNA3	ENSG00000080644.15	15	78593052	78621295	0.0591222949240529	0.00898525474304553	141	125
KCNN2	ENSG00000080709.14	5	114360945	114496500	0.735158463273061	0.65934001158442	141	125
CNOT4	ENSG00000080802.18	7	135361795	135510127	0.783086677580499	0.708950364407178	141	125
PSEN1	ENSG00000080815.18	14	73136418	73223691	0.000712043398496921	4.69027137326445e-06	141	125
CPOX	ENSG00000080819.6	3	98521132	98593723	0.69404304912494	0.606463540500216	141	125
CLDND1	ENSG00000080822.16	3	98500840	98523066	0.274306495991058	0.181252210583214	141	125
MOK	ENSG00000080823.22	14	102224500	102305200	0.178878912591522	0.0327684175953281	141	125
HSP90AA1	ENSG00000080824.18	14	102080738	102139502	0.00898634100695636	8.56911366505234e-05	141	125
RBL1	ENSG00000080839.11	20	36996349	37095784	0.698773662024715	0.620562534644146	141	125
DLGAP4	ENSG00000080845.17	20	36306336	36528637	0.279151073438937	0.192661043456894	141	125
IGSF9B	ENSG00000080854.14	11	133908564	133956985	0.14875619786862	0.0788768992894491	141	125
NDC80	ENSG00000080986.12	18	2571511	2616635	0.026067697030044	0.00275199919639162	141	125
AP4E1	ENSG00000081014.10	15	50908672	51005900	0.283625547944662	0.128324541432497	141	125
RSBN1	ENSG00000081019.13	1	113761832	113812378	0.315571750437562	0.176481073278016	141	125
MAGI3	ENSG00000081026.18	1	113390749	113685923	0.717462967653451	0.672482985407459	141	125
CXCL2	ENSG00000081041.8	4	74097035	74099293	0.000299638858604201	6.82977513784927e-07	141	125
COL4A4	ENSG00000081052.11	2	227002711	227164113	0.244289324603089	0.148195940560532	141	125
TCF7	ENSG00000081059.19	5	134114711	134148229	0.0595581551506935	0.0186368157312398	141	125
OSTM1	ENSG00000081087.14	6	108041409	108165854	0.9918802042195	0.988584975691662	141	125
IMPG2	ENSG00000081148.11	3	101222546	101320560	0.356580500295806	0.236172593920231	141	125
PCNP	ENSG00000081154.11	3	101574095	101594437	0.307341791271036	0.150844888088075	141	125
EXD2	ENSG00000081177.18	14	69191511	69244020	0.706742126480637	0.611777701905637	141	125
ARG2	ENSG00000081181.7	14	67619798	67651720	0.412703568192077	0.280171106898375	141	125
MEF2C	ENSG00000081189.15	5	88717117	88904257	0.0463376137277606	0.000364585296519548	141	125
PTPRC	ENSG00000081237.18	1	198638671	198757283	0.436425504271457	0.233898913899322	141	125
CACNA1S	ENSG00000081248.10	1	201039512	201112566	0.28677049256915	0.227128904205978	141	125
PKP1	ENSG00000081277.12	1	201283452	201332993	0.0263553722763801	0.00191915652920584	141	125
UBA5	ENSG00000081307.12	3	132654446	132678097	0.618261763421877	0.514405041671567	141	125
STK17B	ENSG00000081320.10	2	196133566	196176503	0.640449759829957	0.514074648571745	141	125
CDC14B	ENSG00000081377.16	9	96491337	96619830	0.264219223017365	0.143153520961152	141	125
ZNF510	ENSG00000081386.12	9	96755865	96778129	0.073242674064773	0.0162494093384999	141	125
ZNF506	ENSG00000081665.13	19	19785839	19821751	0.278997801664584	0.139633161889199	141	125
JMJD4	ENSG00000081692.12	1	227731189	227734816	0.285820596765731	0.139035171412084	141	125
DUSP12	ENSG00000081721.11	1	161749758	161757238	0.221408069907008	0.050443323101971	141	125
AACS	ENSG00000081760.16	12	125065379	125143320	0.720972947508693	0.612106355355886	141	125
KIAA0141	ENSG00000081791.8	5	141923808	141942047	0.800314088902408	0.738488001268531	141	125
CADPS2	ENSG00000081803.15	7	122318425	122886759	0.185126935946209	0.0782290049024885	141	125
PCDHB4	ENSG00000081818.3	5	141121799	141125623	0.00486246044783357	0.00022768486923762	141	125
PCDHA6	ENSG00000081842.17	5	140827958	140831224	0.00333881034263269	2.986217235971e-06	141	125
PCDHGA2	ENSG00000081853.14	5	141338760	141343302	0.00403501274688651	3.52738780376653e-05	141	125
HSPB11	ENSG00000081870.11	1	53916574	53945929	0.894383110737582	0.86825389349743	141	125
PHLPP1	ENSG00000081913.13	18	62715450	62980433	0.787967142300529	0.649114431942966	141	125
ATP8B1	ENSG00000081923.11	18	57646426	57803101	0.886464734778719	0.854992178756053	141	125
IL12RB2	ENSG00000081985.10	1	67307364	67396900	0.900057373393739	0.874050818111227	141	125
SMARCD3	ENSG00000082014.16	7	151238828	151277896	0.130196777437133	0.055913249962783	141	125
WDR70	ENSG00000082068.8	5	37379212	37753435	0.000964869617088546	5.4292415052546e-06	141	125
FYB	ENSG00000082074.15	5	39105236	39274528	0.422911542568935	0.324454898610497	141	125
MPP4	ENSG00000082126.17	2	201644870	201698694	0.614258304380107	0.513028857328906	141	125
STRADB	ENSG00000082146.12	2	201388002	201480846	0.137165410637531	0.0428165670732219	141	125
BZW1	ENSG00000082153.17	2	200810594	200827338	0.853676917714398	0.822873550241031	141	125
PGR	ENSG00000082175.14	11	101029624	101130524	0.785548506037399	0.696220593238273	141	125
C1QTNF3	ENSG00000082196.20	5	34019448	34043832	0.500466993968159	0.395537156515267	141	125
ME2	ENSG00000082212.12	18	50878734	50954257	0.125143925837978	0.000594114999957392	141	125
C5orf22	ENSG00000082213.17	5	31532266	31555058	0.290481219543657	0.175763261751058	141	125
CCNT2	ENSG00000082258.12	2	134918235	134959342	0.0485293737312662	0.00101399874740385	141	125
FAM135A	ENSG00000082269.16	6	70413063	70561174	0.0998290737138049	0.0339218535975521	141	125
COL19A1	ENSG00000082293.12	6	69866571	70209976	0.4435130439602	0.348320462884353	141	125
EPB41L3	ENSG00000082397.17	18	5392381	5630700	0.000442722518369103	4.06956571282631e-06	141	125
COBLL1	ENSG00000082438.15	2	164653624	164843679	0.600193052198941	0.480360320345313	141	125
KCNK2	ENSG00000082482.13	1	215005775	215237093	0.657606171790886	0.578685261387121	141	125
SERTAD4	ENSG00000082497.11	1	210232973	210246631	0.140426832301428	0.0413830841014223	141	125
TRAF5	ENSG00000082512.14	1	211326615	211374946	0.769959042238916	0.708651419966682	141	125
MRPL22	ENSG00000082515.17	5	154941070	154969411	0.49628699643938	0.408824822580322	141	125
GEMIN5	ENSG00000082516.8	5	154887416	154938209	0.574845478910022	0.514258335613826	141	125
NFE2L1	ENSG00000082641.15	17	48048329	48061487	0.000683349952659488	9.53071190510127e-07	141	125
SEMA5B	ENSG00000082684.14	3	122909193	123028605	0.811065167428432	0.745045987910717	141	125
GSK3B	ENSG00000082701.14	3	119821323	120094417	0.425074470899072	0.297761812889812	141	125
ITGB5	ENSG00000082781.11	3	124761948	124901418	0.05368602862049	0.0137695289137483	141	125
ERC1	ENSG00000082805.19	12	990609	1495933	0.890329499307879	0.853737943321069	141	125
XPO1	ENSG00000082898.16	2	61477849	61538626	0.00287127236048925	9.91662664025708e-05	141	125
RNF13	ENSG00000082996.19	3	149812708	149962139	0.0195863007633461	0.000375566029447078	141	125
PALB2	ENSG00000083093.9	16	23603160	23641310	0.487094214035274	0.394153943730897	141	125
DOPEY1	ENSG00000083097.14	6	83067666	83171350	0.731963655252921	0.570881729495856	141	125
LYRM2	ENSG00000083099.10	6	89568144	89638753	0.497934617875533	0.298976376606192	141	125
BCKDHB	ENSG00000083123.14	6	80106647	80346270	0.24405893315868	0.121242959317799	141	125
KAT6A	ENSG00000083168.9	8	41929479	42051990	0.947308718529128	0.924235458627826	141	125
ZCCHC6	ENSG00000083223.17	9	86287733	86354454	0.345400025550163	0.248034545887473	141	125
ULK2	ENSG00000083290.19	17	19770830	19867936	0.385624774945632	0.223649211023244	141	125
GRHL2	ENSG00000083307.10	8	101492432	101669726	0.0251463446859191	0.00637897586557081	141	125
TNPO1	ENSG00000083312.17	5	72816566	72916733	0.0030035770582833	2.25270005050629e-05	141	125
PLOD1	ENSG00000083444.16	1	11934205	11975538	0.643102682956258	0.579792784128185	141	125
P2RX5	ENSG00000083454.21	17	3672199	3696404	0.32047362541545	0.226639213214682	141	125
ITGAE	ENSG00000083457.11	17	3714628	3801243	0.446902960294256	0.339687868986705	141	125
DIS3	ENSG00000083520.14	13	72752169	72782058	0.850337325607762	0.811855253635128	141	125
PIBF1	ENSG00000083535.15	13	72782097	73016461	0.0383318358545884	0.00717949445459869	141	125
TDRD3	ENSG00000083544.13	13	60396457	60573878	0.593631085402242	0.516583849984621	141	125
NUFIP1	ENSG00000083635.7	13	44939249	44989483	0.0183325880654083	3.06988580819119e-05	141	125
PDS5B	ENSG00000083642.18	13	32586427	32778019	0.556850609366989	0.451298341537789	141	125
OXCT1	ENSG00000083720.12	5	41730065	41870519	0.453273111290994	0.404099135104196	141	125
CYLD	ENSG00000083799.17	16	50742050	50801935	0.590749192729836	0.504092866359282	141	125
SLC27A5	ENSG00000083807.9	19	58479512	58512065	0.311002646773332	0.160405126952348	141	125
ZNF324	ENSG00000083812.11	19	58467045	58474016	0.0320579178320309	0.00168036362364663	141	125
ZNF671	ENSG00000083814.13	19	57719751	57727624	0.0943830192298593	0.0650320034095728	141	125
ZNF416	ENSG00000083817.8	19	57571566	57578098	0.255006491829492	0.141217708197734	141	125
ZNF586	ENSG00000083828.15	19	57769655	57819740	0.0437800379144135	0.00305274723847499	141	125
ZNF446	ENSG00000083838.15	19	58475764	58481230	0.264560232371071	0.180914089775879	141	125
ZNF264	ENSG00000083844.10	19	57191500	57222846	0.00279309672459077	0.00012320989247587	141	125
RPS5	ENSG00000083845.8	19	58386400	58394806	0.0748251544054001	0.00945514291383098	141	125
FAT1	ENSG00000083857.13	4	186587783	186726722	0.889151959721706	0.848885255122451	141	125
YTHDC1	ENSG00000083896.12	4	68310387	68350089	0.0481564957235429	0.00497563189632771	141	125
CHMP2B	ENSG00000083937.8	3	87227271	87255548	0.000817928360430624	7.45424088905908e-08	141	125
SMAP2	ENSG00000084070.11	1	40344850	40423326	0.170922886340277	0.0443322538572657	141	125
PPIE	ENSG00000084072.16	1	39692182	39763914	0.0126727823789797	0.000163372452996628	141	125
ZMPSTE24	ENSG00000084073.8	1	40258107	40294184	0.277473861964861	0.146186651546484	141	125
STARD7	ENSG00000084090.13	2	96184859	96208415	0.000975777176463714	5.59161213931249e-06	141	125
NOA1	ENSG00000084092.6	4	56963370	56978639	0.112781201733213	0.0353066301347516	141	125
REST	ENSG00000084093.16	4	56907876	56935844	0.73949016183238	0.667384980656342	141	125
HAL	ENSG00000084110.10	12	95972662	95996365	0.407321224225268	0.26085479677027	141	125
SSH1	ENSG00000084112.14	12	108778272	108857590	0.855418876881691	0.823673009750617	141	125
GSTP1	ENSG00000084207.15	11	67583595	67586660	0.199766499890689	0.0734101983952752	141	125
APLP2	ENSG00000084234.16	11	130069837	130144811	0.589679221151381	0.527058653042276	141	125
FAM234B	ENSG00000084444.13	12	13044284	13142521	0.646034303640133	0.561794059353256	141	125
WBP11	ENSG00000084463.7	12	14784579	14803540	0.387982222073366	0.318395615465305	141	125
EIF3I	ENSG00000084623.11	1	32222019	32231604	0.787671036994216	0.726993474482911	141	125
NKAIN1	ENSG00000084628.9	1	31179745	31239554	0.0542667228913095	0.00698565980528591	141	125
COL16A1	ENSG00000084636.17	1	31652247	31704319	0.000985645034798042	1.0889584663051e-05	141	125
TXLNA	ENSG00000084652.15	1	32179686	32198285	0.658413249962045	0.570157232815533	141	125
APOB	ENSG00000084674.14	2	21001429	21044073	0.144817927059995	0.0615938702132885	141	125
NCOA1	ENSG00000084676.15	2	24491914	24770702	0.00240065508846511	3.27350220057717e-05	141	125
AGBL5	ENSG00000084693.15	2	27042364	27070471	0.483216648883501	0.312236379455404	141	125
EFR3B	ENSG00000084710.13	2	25042130	25159137	0.75372830471959	0.683036171076792	141	125
KIF3C	ENSG00000084731.14	2	25926596	25982749	0.802615234162777	0.770016128255689	141	125
RAB10	ENSG00000084733.10	2	26034110	26137454	0.00946300110957168	0.000219170034588491	141	125
GCKR	ENSG00000084734.8	2	27496842	27523684	0.00307894571694801	1.43697544393077e-06	141	125
HADHA	ENSG00000084754.10	2	26190635	26244726	0.160446059035376	0.0824393635978294	141	125
MAPRE3	ENSG00000084764.10	2	26970612	27027196	0.787524675633832	0.741999181261256	141	125
CAD	ENSG00000084774.13	2	27217390	27243943	0.455284612103413	0.309543837501131	141	125
CD59	ENSG00000085063.14	11	33702668	33736445	0.0410409434355043	0.0101239651508708	141	125
CD82	ENSG00000085117.11	11	44564427	44620363	0.134419806860148	0.0783397921095583	141	125
AK6	ENSG00000085231.13	5	69350984	69355953	0.766290542435517	0.63657977376812	141	125
FCN1	ENSG00000085265.10	9	134905890	134917963	0.492443299002963	0.38694517439784	141	125
MYNN	ENSG00000085274.15	3	169772831	169789716	0.030539857815806	0.00522800192189949	141	125
MECOM	ENSG00000085276.17	3	169083499	169663618	0.493852934469229	0.377161404489752	141	125
SCAMP1	ENSG00000085365.17	5	78360583	78479071	0.0387786111649513	0.00147868864027487	141	125
PREP	ENSG00000085377.13	6	105277565	105403084	0.0881691794637929	0.00450711180864415	141	125
HACE1	ENSG00000085382.11	6	104728093	104859919	0.879978337701391	0.857474418266721	141	125
SEH1L	ENSG00000085415.15	18	12947133	12987536	0.200968948482715	0.0647980597014925	141	125
WDR47	ENSG00000085433.15	1	108970214	109042113	0.123443375575616	0.0328549624750336	141	125
WDFY1	ENSG00000085449.14	2	223855716	223945387	0.538680596755034	0.46286337554641	141	125
OVGP1	ENSG00000085465.12	1	111414314	111427777	0.616470136823331	0.448156387474766	141	125
SLC25A24	ENSG00000085491.15	1	108134036	108199925	0.815419866156412	0.737061498209683	141	125
MAP3K4	ENSG00000085511.19	6	161022194	161117385	0.0294561436988452	0.00934918120137944	141	125
PILRA	ENSG00000085514.15	7	100373445	100400099	0.0637188409607018	0.00300727313767897	141	125
IGSF9	ENSG00000085552.16	1	159927039	159945604	0.645584317895429	0.561759847403511	141	125
ABCB1	ENSG00000085563.14	7	87503633	87713323	0.000465614938618005	1.32367101701098e-07	141	125
ZNF213	ENSG00000085644.13	16	3129777	3142805	0.518395588983807	0.390694314811582	141	125
AKR1B1	ENSG00000085662.13	7	134442350	134459252	0.00388870025187748	0.000261196967002399	141	125
CPNE3	ENSG00000085719.12	8	86514427	86561498	0.758354021525047	0.700178053666629	141	125
RRN3	ENSG00000085721.12	16	15060022	15094317	0.892194272622791	0.839982147334967	141	125
CTTN	ENSG00000085733.15	11	70398489	70436584	0.865337251660394	0.820435339683787	141	125
WNT11	ENSG00000085741.12	11	76186325	76210736	0.00388229675766402	1.01970430571774e-05	141	125
MTIF2	ENSG00000085760.14	2	55236595	55269347	0.726222038488744	0.685395149496108	141	125
DDHD2	ENSG00000085788.13	8	38225218	38262833	0.79571632786721	0.746226765676171	141	125
TTC39A	ENSG00000085831.15	1	51287258	51345116	0.0206418221781278	0.000562367022776251	141	125
EPS15	ENSG00000085832.16	1	51354263	51519328	0.00126042772734354	2.15442937051672e-06	141	125
ORC1	ENSG00000085840.12	1	52372829	52404459	0.0265699146401942	0.00107992608264531	141	125
MGST2	ENSG00000085871.8	4	139665768	139740745	0.140096407295083	0.0619104002053648	141	125
CHERP	ENSG00000085872.14	19	16517889	16542530	0.429236235078887	0.33569079502598	141	125
ATG16L1	ENSG00000085978.21	2	233210051	233295674	0.159817725246403	0.0586310180224382	141	125
USP40	ENSG00000085982.13	2	233475520	233566782	0.350649130603013	0.190030212297689	141	125
POMGNT1	ENSG00000085998.13	1	46188682	46198443	0.0602905498129411	0.011774108448622	141	125
RAD54L	ENSG00000085999.11	1	46247688	46274717	0.829340429561628	0.761739351439234	141	125
MAST2	ENSG00000086015.20	1	45786987	46036124	0.714363253052913	0.632127850338663	141	125
DNAJA1	ENSG00000086061.15	9	33025211	33039907	0.153918654270922	0.0752373712260735	141	125
B4GALT1	ENSG00000086062.12	9	33104082	33167356	0.213019562439245	0.0700242498906291	141	125
CHMP5	ENSG00000086065.13	9	33264879	33282069	0.168342682554631	0.0799449645148603	141	125
NFX1	ENSG00000086102.18	9	33290511	33371157	0.115000929771473	0.0193412077478412	141	125
AQP6	ENSG00000086159.12	12	49967239	49977139	0.00100216041915653	5.27052385712966e-05	141	125
DIMT1	ENSG00000086189.9	5	62387254	62403939	0.351750904445233	0.174033250877598	141	125
IPO11	ENSG00000086200.16	5	62403972	62628582	0.790878077815909	0.752715717740795	141	125
FOLH1	ENSG00000086205.16	11	49146635	49208670	0.00667896749804872	5.90958797812327e-05	141	125
EIF2AK1	ENSG00000086232.12	7	6022244	6059230	0.484403231981512	0.29255460174283	141	125
NME8	ENSG00000086288.11	7	37848597	37900401	0.0243206614179715	0.000313916893578499	141	125
EPDR1	ENSG00000086289.11	7	37920561	37951941	0.927606590579421	0.906469790836732	141	125
SNX10	ENSG00000086300.15	7	26291895	26374329	0.220328114462738	0.0888010352093376	141	125
SEPHS1	ENSG00000086475.14	10	13317424	13348298	0.483456483574838	0.349929406288579	141	125
MRPL28	ENSG00000086504.15	16	367384	370527	0.388252359493759	0.300170577509633	141	125
ITPKC	ENSG00000086544.2	19	40717103	40740855	0.347454259952519	0.210024548369512	141	125
CEACAM6	ENSG00000086548.8	19	41750977	41772208	0.412902605788934	0.239166556570756	141	125
FAT2	ENSG00000086570.12	5	151504093	151568944	0.148237409706372	0.0456667503655068	141	125
RBM22	ENSG00000086589.11	5	150690794	150701107	0.851712646562698	0.828192480844016	141	125
TMED2	ENSG00000086598.10	12	123585562	123598577	0.00246403306457394	3.00765703048942e-05	141	125
ERO1B	ENSG00000086619.13	1	236215555	236281985	0.0954308897766811	0.0427327694796162	141	125
ZFAND6	ENSG00000086666.18	15	80059568	80138393	0.255648030511688	0.146062553922578	141	125
HSD17B2	ENSG00000086696.10	16	82035004	82098534	0.93642325345838	0.924998023968536	141	125
LAT2	ENSG00000086730.16	7	74199652	74229834	0.00460964208829543	3.58709797625379e-05	141	125
ZW10	ENSG00000086827.8	11	113733187	113773811	0.237149999081729	0.113939155794056	141	125
ALG9	ENSG00000086848.14	11	111782195	111871581	0.00089305451383901	7.40171482523539e-07	141	125
MYBPC2	ENSG00000086967.9	19	50432903	50466321	0.792952822174245	0.744936854743824	141	125
NOX4	ENSG00000086991.12	11	89324356	89498187	0.0872140481456909	0.0345370231849208	141	125
ACOX3	ENSG00000087008.15	4	8366282	8440723	0.32374596691918	0.229828324608577	141	125
MTMR2	ENSG00000087053.18	11	95832882	95925315	0.172350251826295	0.110297559545172	141	125
PPP1R15A	ENSG00000087074.7	19	48872392	48876057	0.0340071710205235	0.00529769987848796	141	125
HSD17B14	ENSG00000087076.8	19	48813017	48836678	0.518069748003635	0.391951855091704	141	125
TRIP6	ENSG00000087077.13	7	100867138	100873454	0.501450735492437	0.409312759182852	141	125
ACHE	ENSG00000087085.13	7	100889994	100896974	0.311790313172094	0.120713430588235	141	125
FTL	ENSG00000087086.14	19	48965301	48966878	0.184895025009859	0.0940624966747522	141	125
SRRT	ENSG00000087087.18	7	100875126	100888664	0.194871231154891	0.0990817984161407	141	125
BAX	ENSG00000087088.19	19	48954877	48961798	0.3779287030421	0.197225746622904	141	125
NLK	ENSG00000087095.12	17	28041737	28196381	0.00150724785234054	9.79594885651503e-06	141	125
PIGS	ENSG00000087111.20	17	28553383	28571872	0.0822040835004194	0.0143762162013189	141	125
ADAMTS2	ENSG00000087116.14	5	179110851	179345430	0.00357132072626745	0.000978730959618744	141	125
ATXN7L3	ENSG00000087152.15	17	44191805	44200113	0.0143293076071398	0.000115893477505674	141	125
PGS1	ENSG00000087157.18	17	78378640	78425114	0.520743616505981	0.432157014732877	141	125
PSMC5	ENSG00000087191.12	17	63827672	63832026	0.655398216046113	0.545204031411265	141	125
UIMC1	ENSG00000087206.16	5	176905005	177022602	0.16888204782971	0.0961210033255733	141	125
CETP	ENSG00000087237.10	16	56961850	56983845	0.954847257244698	0.94292500266475	141	125
MMP2	ENSG00000087245.12	16	55389700	55506691	0.107951399272945	0.045305681795206	141	125
MT3	ENSG00000087250.8	16	56589074	56591088	0.843091044128862	0.803125373135434	141	125
LPCAT2	ENSG00000087253.12	16	55508998	55586670	0.702087141417019	0.644655600870625	141	125
GNAO1	ENSG00000087258.14	16	56191347	56357457	0.000646550476336638	2.54208290820723e-05	141	125
OGFOD1	ENSG00000087263.16	16	56451490	56479100	0.334427112937163	0.207675615033424	141	125
SH3BP2	ENSG00000087266.15	4	2793023	2841098	0.53759679234336	0.407708172348519	141	125
NOP14	ENSG00000087269.15	4	2938143	2963385	0.519674110979495	0.423112814755487	141	125
ADD1	ENSG00000087274.16	4	2843857	2930076	0.38138802373456	0.201777124411385	141	125
L2HGDH	ENSG00000087299.11	14	50237563	50312325	0.300060617429106	0.170913308636815	141	125
TXNDC16	ENSG00000087301.8	14	52430590	52552522	0.979792519744781	0.972736253098907	141	125
C14orf166	ENSG00000087302.8	14	51989475	52010691	0.377130703248802	0.250060456259402	141	125
NID2	ENSG00000087303.17	14	52010876	52069228	0.678262046253061	0.614109590418807	141	125
GMCL1	ENSG00000087338.4	2	69829642	69881396	0.689254347551814	0.585767050558539	141	125
SF3B2	ENSG00000087365.15	11	66050729	66069308	0.895690023172325	0.804216209376405	141	125
KLHL42	ENSG00000087448.9	12	27780020	27803040	0.542633615762295	0.450860170753362	141	125
GNAS	ENSG00000087460.24	20	58840845	58911192	0.834098352086842	0.759898190837777	141	125
DNM1L	ENSG00000087470.17	12	32679200	32745650	0.120049753676827	0.0444707661084589	141	125
PTHLH	ENSG00000087494.15	12	27958084	27972705	0.495199465105744	0.396905547791482	141	125
PHACTR3	ENSG00000087495.16	20	59577509	59847711	0.118306161081412	0.0474661480940438	141	125
ERGIC2	ENSG00000087502.17	12	29337352	29381189	0.26894186997965	0.158271952213742	141	125
TFAP2C	ENSG00000087510.6	20	56629302	56639283	0.0061518363708399	0.000234793496660748	141	125
AURKA	ENSG00000087586.17	20	56369389	56392337	0.073388399350861	0.0280686695051912	141	125
CASS4	ENSG00000087589.16	20	56412112	56460387	0.223642494891648	0.0799049638613456	141	125
AAMDC	ENSG00000087884.14	11	77821109	77918432	0.00707947748544868	0.00136042052394402	141	125
RFX2	ENSG00000087903.12	19	5993164	6199572	0.63626873482556	0.557545685187102	141	125
METTL2A	ENSG00000087995.15	17	62423867	62450822	4.13113647511588e-05	2.05320276636094e-07	141	125
SULT2B1	ENSG00000088002.11	19	48552075	48599425	0.00711930433636177	0.00249486855838419	141	125
ALG6	ENSG00000088035.15	1	63367590	63438562	0.857681119093202	0.819312238145225	141	125
CNOT3	ENSG00000088038.17	19	54137728	54154455	0.224710668003272	0.138395637934967	141	125
GP6	ENSG00000088053.11	19	55013705	55038264	0.994409195419768	0.992409304329034	141	125
PTPN4	ENSG00000088179.8	2	119759631	119983818	0.884847741833205	0.852029934971769	141	125
DDX18	ENSG00000088205.12	2	117814650	117832379	0.0203912134042142	0.000608430394166297	141	125
KHSRP	ENSG00000088247.17	19	6413348	6424794	0.321839741840462	0.18296454068812	141	125
GNA11	ENSG00000088256.8	19	3094410	3124004	0.867119102970672	0.826274276366728	141	125
ASAP3	ENSG00000088280.18	1	23428563	23484568	0.0893018020764662	0.0361868475767975	141	125
EDEM2	ENSG00000088298.12	20	35115357	35147364	0.103065778038166	0.0169047442971256	141	125
DNMT3B	ENSG00000088305.18	20	32762385	32809356	0.59110628017124	0.466111476203892	141	125
REM1	ENSG00000088320.3	20	31475293	31484905	0.862790533132821	0.806196083163516	141	125
TPX2	ENSG00000088325.15	20	31739271	31801805	0.103127466437682	0.0181057725633352	141	125
PDRG1	ENSG00000088356.5	20	31944964	31952092	0.0106131987869091	2.53287044834337e-06	141	125
EPB41L1	ENSG00000088367.21	20	36091504	36232799	0.343799015985933	0.173046292051888	141	125
SLC15A1	ENSG00000088386.16	13	98683801	98752654	0.275462716938999	0.173717664565171	141	125
DOCK9	ENSG00000088387.18	13	98793429	99086625	0.581233551537311	0.46802905608911	141	125
ANKRD10	ENSG00000088448.14	13	110878540	110915069	0.364747201317882	0.243821930557246	141	125
TGDS	ENSG00000088451.10	13	94574051	94596257	0.101614416961961	0.0454836805401393	141	125
DOCK3	ENSG00000088538.12	3	50675241	51384198	0.0292565679802427	3.27355835364272e-05	141	125
C3orf18	ENSG00000088543.14	3	50558025	50570930	0.0328465556581268	0.000895624768609987	141	125
COQ9	ENSG00000088682.13	16	57447529	57461275	0.85724997762874	0.830039593588614	141	125
KIF9	ENSG00000088727.12	3	47228026	47283451	0.0121820088860711	0.000132184838457941	141	125
ARHGAP28	ENSG00000088756.12	18	6729718	6915716	0.209485254631005	0.0832475182687632	141	125
CRLS1	ENSG00000088766.11	20	6006090	6040053	0.423493801270185	0.304643239279501	141	125
PPP1R13B	ENSG00000088808.16	14	103733752	103847590	0.965721133687253	0.950813177060137	141	125
ATRN	ENSG00000088812.17	20	3471040	3651122	0.275856314504999	0.167792824418216	141	125
SMOX	ENSG00000088826.17	20	4120980	4187747	0.549418009110219	0.480669064139605	141	125
SIGLEC1	ENSG00000088827.12	20	3686970	3707128	0.511028209131649	0.393266829395868	141	125
FKBP1A	ENSG00000088832.16	20	1368978	1393172	0.374189548178805	0.311077003767191	141	125
NSFL1C	ENSG00000088833.17	20	1442162	1467692	0.364765228261826	0.22892351993501	141	125
SLC4A11	ENSG00000088836.12	20	3227417	3239190	0.357171288300319	0.290158131590734	141	125
C20orf194	ENSG00000088854.12	20	3249305	3407625	0.196224337633362	0.109958413884391	141	125
ZNF343	ENSG00000088876.11	20	2481817	2524702	0.165761043881782	0.100632178908814	141	125
EBF4	ENSG00000088881.20	20	2692878	2760108	0.360168797528692	0.156766016426469	141	125
CPXM1	ENSG00000088882.7	20	2794069	2800637	0.926887880151945	0.904028676862928	141	125
MAVS	ENSG00000088888.17	20	3846799	3876123	0.519042589958635	0.42003453440183	141	125
LZTS3	ENSG00000088899.14	20	3162617	3173592	0.873768194862236	0.848215928717868	141	125
F11	ENSG00000088926.13	4	186265945	186287823	0.155072280781536	0.071224524143244	141	125
XRN2	ENSG00000088930.7	20	21326279	21389827	0.421202246164965	0.287307038721121	141	125
KIZ	ENSG00000088970.15	20	21125983	21246622	0.00633960059556024	0.000245060725537506	141	125
DYNLL1	ENSG00000088986.10	12	120469850	120498493	0.0002794127598633	2.14754084293813e-06	141	125
TESC	ENSG00000088992.17	12	117038923	117099479	0.96228743996739	0.955453798677386	141	125
SNX5	ENSG00000089006.16	20	17941597	17968912	0.0357731901506456	0.0117228802081097	141	125
RPL6	ENSG00000089009.15	12	112405199	112411442	0.00470452861416405	5.3875641565993e-06	141	125
SIRPG	ENSG00000089012.14	20	1629152	1657779	0.502801580863536	0.447247656922248	141	125
MAPKAPK5	ENSG00000089022.13	12	111843103	111902238	0.028891910941271	0.000776031472358659	141	125
P2RX7	ENSG00000089041.16	12	121132819	121188032	0.00474114043895962	6.31212574571383e-05	141	125
ESF1	ENSG00000089048.14	20	13714322	13784886	0.00356542071999106	0.000146548406602608	141	125
RBBP9	ENSG00000089050.15	20	18486540	18497243	0.306937337094269	0.192846929030682	141	125
ANAPC5	ENSG00000089053.12	12	121308357	121399896	0.509356796317911	0.353994242942764	141	125
SLC23A2	ENSG00000089057.14	20	4852356	5010293	0.246070796261381	0.148588389438186	141	125
SLC8B1	ENSG00000089060.11	12	113298759	113359493	0.564683638023264	0.414478190231682	141	125
TMEM230	ENSG00000089063.14	20	5068232	5113103	0.393811326887499	0.105736111792383	141	125
DZANK1	ENSG00000089091.16	20	18383367	18467126	0.274749352502401	0.137793426251974	141	125
KDM2B	ENSG00000089094.18	12	121429097	121580791	0.687807704807919	0.568086004586811	141	125
TASP1	ENSG00000089123.15	20	13389392	13638940	0.45138761485131	0.351055310073002	141	125
OAS1	ENSG00000089127.12	12	112906777	112933222	0.449185629379753	0.380208100125921	141	125
GCN1	ENSG00000089154.10	12	120127203	120194710	0.137362675255373	0.021153950101607	141	125
RPLP0	ENSG00000089157.15	12	120196686	120201235	0.0401446302527584	0.00894556176209178	141	125
PXN	ENSG00000089159.16	12	120210520	120265771	0.13522119701422	0.0530793437629217	141	125
SIRT4	ENSG00000089163.4	12	120302316	120313237	0.00861809558418608	5.9702098850516e-05	141	125
RPH3A	ENSG00000089169.14	12	112570380	112898881	0.554046439034835	0.393211783715448	141	125
KIF16B	ENSG00000089177.18	20	16272104	16573434	0.0492027437819534	0.0122695001065697	141	125
TRMT6	ENSG00000089195.14	20	5937235	5950558	0.344003615619146	0.215461683367879	141	125
CHGB	ENSG00000089199.9	20	5911430	5925361	0.954337090436208	0.932262160625519	141	125
PEBP1	ENSG00000089220.4	12	118136027	118145584	0.913368613670048	0.891562248620362	141	125
BRAP	ENSG00000089234.15	12	111642146	111685986	0.0451465656346611	0.000607559067220157	141	125
ERP29	ENSG00000089248.6	12	112013316	112023451	0.0050904232659434	2.40188240884206e-06	141	125
NOS1	ENSG00000089250.18	12	117208142	117452170	0.208245972445942	0.144831800255188	141	125
FUS	ENSG00000089280.18	16	31180110	31194871	0.190418702197748	0.0638754632577625	141	125
FXYD5	ENSG00000089327.14	19	35154730	35169883	0.948660111048683	0.932514263847017	141	125
ZNF302	ENSG00000089335.20	19	34677639	34686397	0.694083679072116	0.579346887386538	141	125
GRAMD1A	ENSG00000089351.14	19	34994784	35026471	0.23087724552902	0.0826314854612537	141	125
FXYD3	ENSG00000089356.18	19	35115879	35124324	0.450559697966352	0.32520383644687	141	125
CDIP1	ENSG00000089486.16	16	4510675	4538828	0.154671734931914	0.0718173953164341	141	125
CMTM1	ENSG00000089505.17	16	66566393	66579137	0.578660412084731	0.509909484914236	141	125
KCNH4	ENSG00000089558.8	17	42156891	42181278	0.7412979730728	0.64721310904853	141	125
GANAB	ENSG00000089597.16	11	62624826	62646726	0.799574737202988	0.638681291900579	141	125
GMIP	ENSG00000089639.10	19	19629476	19643667	0.0414807504494959	0.00726583422552472	141	125
BIRC5	ENSG00000089685.14	17	78214186	78225636	0.938537013879407	0.922745255325174	141	125
LAG3	ENSG00000089692.8	12	6772519	6778453	0.96373068730524	0.951341012747035	141	125
MLF2	ENSG00000089693.10	12	6747996	6767475	0.622649294699366	0.46492674353951	141	125
OTUB2	ENSG00000089723.9	14	94026329	94048290	0.813524832957266	0.760966243269818	141	125
DDX24	ENSG00000089737.16	14	94048931	94081245	0.978317271739732	0.972607376929805	141	125
ZBTB25	ENSG00000089775.11	14	64449106	64505213	0.50111532353149	0.417596385948419	141	125
NECAP1	ENSG00000089818.17	12	8076939	8097859	0.541688849689589	0.448012030544792	141	125
ANKRD24	ENSG00000089847.12	19	4183354	4224814	0.55418891119015	0.466420816999245	141	125
DHX32	ENSG00000089876.11	10	125836554	125896436	0.46019945932739	0.384471726820092	141	125
RCOR1	ENSG00000089902.9	14	102592661	102730576	0.639214990890525	0.474806049584908	141	125
GPATCH2L	ENSG00000089916.17	14	76151916	76254342	0.142051090097152	0.0233047245597947	141	125
LTBP4	ENSG00000090006.17	19	40592883	40629818	0.984857762687624	0.9825083019265	141	125
BLVRB	ENSG00000090013.9	19	40447789	40465840	0.548945650828299	0.386825400790559	141	125
SLC9A1	ENSG00000090020.10	1	27098815	27166981	0.0383551427720187	0.00374236135130357	141	125
SPTLC1	ENSG00000090054.13	9	92031999	92115384	4.7931770026988e-05	1.12533865443737e-09	141	125
PAPOLA	ENSG00000090060.17	14	96502373	96567111	0.109206384653765	0.0315438180492892	141	125
CCNK	ENSG00000090061.17	14	99481169	99535044	0.681911287824401	0.563427672627994	141	125
PCBP4	ENSG00000090097.21	3	51957505	51968410	0.00778420847256899	2.50283926161331e-05	141	125
RGS1	ENSG00000090104.11	1	192575727	192580031	0.991668913237206	0.987039825126446	141	125
YPEL3	ENSG00000090238.11	16	30092314	30096244	0.0109097523008688	3.46623743805823e-05	141	125
MRPS33	ENSG00000090263.15	7	141002610	141015228	0.0467459192029004	0.00385418768069449	141	125
NDUFB2	ENSG00000090266.12	7	140696821	140706646	0.651749963026425	0.590557500278624	141	125
NUDC	ENSG00000090273.13	1	26902282	26946862	0.192564881686565	0.0768749164316561	141	125
MAEA	ENSG00000090316.15	4	1289851	1340137	0.113153360852516	0.0480886423174155	141	125
ICAM1	ENSG00000090339.8	19	10270835	10285800	0.20270042132047	0.085549299190129	141	125
STRN4	ENSG00000090372.14	19	46719507	46746994	0.467315674490014	0.340275964532054	141	125
IRAK3	ENSG00000090376.10	12	66188879	66254622	0.655305937371722	0.588916692932979	141	125
LYZ	ENSG00000090382.6	12	69348341	69354234	0.618484926670361	0.502134325420746	141	125
SI	ENSG00000090402.7	3	164978898	165078495	0.862736845542638	0.812920867600277	141	125
MUL1	ENSG00000090432.6	1	20499448	20508161	0.451252560581951	0.358979805437922	141	125
TFAP4	ENSG00000090447.11	16	4257186	4273075	0.410723811612442	0.279455494479969	141	125
PDCD7	ENSG00000090470.14	15	65117379	65133836	0.997663213807799	0.997292378670358	141	125
SPG21	ENSG00000090487.10	15	64963021	64990310	0.129014243169743	0.0398380775087807	141	125
DNAJB11	ENSG00000090520.11	3	186567403	186585800	0.398440340260245	0.250370253325473	141	125
P3H2	ENSG00000090530.9	3	189956728	190122437	0.251755915815312	0.170704282657107	141	125
THPO	ENSG00000090534.17	3	184371935	184378144	0.258969677215834	0.150155786740469	141	125
CHRD	ENSG00000090539.15	3	184380073	184389829	0.220610962112666	0.0808963529907523	141	125
FLT3LG	ENSG00000090554.12	19	49474207	49486231	0.394083465463321	0.30496796571703	141	125
RAB11FIP3	ENSG00000090565.15	16	425619	523011	0.216810876472913	0.129819324780141	141	125
GNPTG	ENSG00000090581.9	16	1351923	1363204	0.167680609214999	0.0688112704049472	141	125
ZNF268	ENSG00000090612.20	12	133181409	133214831	0.00425564963416415	4.53080911807364e-05	141	125
GOLGA3	ENSG00000090615.14	12	132768909	132828858	0.460789646206266	0.323751092694001	141	125
PABPC4	ENSG00000090621.13	1	39560816	39576790	0.732666515957678	0.675193733614553	141	125
CD209	ENSG00000090659.17	19	7739994	7747564	0.0739107109970322	0.0227018362270982	141	125
CERS4	ENSG00000090661.11	19	8206736	8262421	0.385683473431277	0.252051537486154	141	125
MCOLN1	ENSG00000090674.15	19	7522626	7534003	0.618463698777168	0.445147068344147	141	125
USP48	ENSG00000090686.15	1	21678298	21783606	0.127910475252677	0.047676093985791	141	125
PDPR	ENSG00000090857.13	16	70113626	70162537	0.00379145472143768	0.000362177555854359	141	125
AARS	ENSG00000090861.15	16	70252295	70289543	0.710490720458893	0.591531584596117	141	125
GLG1	ENSG00000090863.11	16	74447427	74607144	0.797145723123258	0.663899972077444	141	125
TNRC6A	ENSG00000090905.18	16	24610209	24827632	0.961430860702246	0.947189299211926	141	125
PLEKHG2	ENSG00000090924.14	19	39412585	39428415	0.413693119941763	0.276287581087455	141	125
DLL3	ENSG00000090932.10	19	39498895	39508481	0.241971128222733	0.102516836081003	141	125
NAT14	ENSG00000090971.4	19	55485004	55487568	0.649658004149999	0.567359352856259	141	125
PITPNM2	ENSG00000090975.12	12	122983480	123150015	0.044747376189007	0.00901956738271606	141	125
EXOC1	ENSG00000090989.17	4	55853616	55905034	0.246257298550318	0.165060978937015	141	125
RBM27	ENSG00000091009.7	5	146203600	146289132	0.00555220225165314	1.20215415807041e-05	141	125
OSBPL8	ENSG00000091039.16	12	76351797	76559809	0.966756162804669	0.950624311308277	141	125
DTX2	ENSG00000091073.19	7	76461676	76505994	0.867564788524146	0.829180946393484	141	125
NLRC4	ENSG00000091106.18	2	32224453	32265854	0.00342729512600024	2.77314700694186e-06	141	125
PUS7	ENSG00000091127.13	7	105439661	105522267	0.657215135948243	0.546537791465741	141	125
LAMB4	ENSG00000091128.12	7	108023548	108130356	0.179077348346161	0.0670666736340404	141	125
NRCAM	ENSG00000091129.19	7	108147623	108456717	0.295343405597937	0.156815303037913	141	125
LAMB1	ENSG00000091136.13	7	107923803	108003255	0.819825054700559	0.768860176921171	141	125
SLC26A4	ENSG00000091137.11	7	107660635	107717809	0.637129274563662	0.548179068446321	141	125
SLC26A3	ENSG00000091138.12	7	107765467	107803225	0.748064083294897	0.642068321355424	141	125
DLD	ENSG00000091140.13	7	107890970	107931730	0.706230693675885	0.615262265659498	141	125
WDR7	ENSG00000091157.13	18	56651675	57036606	0.400841812234503	0.292245534392544	141	125
TXNL1	ENSG00000091164.12	18	56597208	56651600	0.451480362867401	0.241369777386077	141	125
IL5RA	ENSG00000091181.19	3	3066326	3126613	0.207668004460858	0.107300295079585	141	125
ABCC6	ENSG00000091262.15	16	16148928	16223522	0.431967801449272	0.250522188885974	141	125
CMTM6	ENSG00000091317.7	3	32481312	32503408	0.578808120559093	0.466290470315719	141	125
ITGA6	ENSG00000091409.14	2	172427354	172506282	0.610407688060413	0.527236246028237	141	125
RAPGEF4	ENSG00000091428.17	2	172735274	173052893	0.170640861519809	0.058008064957234	141	125
MAP3K20	ENSG00000091436.16	2	173075435	173268010	0.562770645462431	0.455523489643523	141	125
FH	ENSG00000091483.6	1	241497603	241519761	0.806350047709001	0.750032877147594	141	125
SEL1L3	ENSG00000091490.10	4	25747427	25863760	0.197688970826735	0.0939899484246926	141	125
TF	ENSG00000091513.14	3	133745956	133779006	0.00170753614074277	9.90851386693482e-05	141	125
CDV3	ENSG00000091527.15	3	133573730	133590261	0.879647585358302	0.855313125184487	141	125
MYO15A	ENSG00000091536.16	17	18118582	18179802	0.249164072218488	0.0724630201308784	141	125
ALKBH5	ENSG00000091542.8	17	18183078	18209954	0.0248728249309495	0.000726073581657841	141	125
APOH	ENSG00000091583.10	17	66212033	66256525	0.40526001039083	0.259330770128702	141	125
NLRP1	ENSG00000091592.15	17	5499427	5619424	0.424854205913035	0.271131184069489	141	125
PITPNM3	ENSG00000091622.15	17	6451470	6556494	0.280124646677685	0.210457917638257	141	125
SPAG7	ENSG00000091640.7	17	4959226	4967872	0.166933680318222	0.0644480067607054	141	125
ORC6	ENSG00000091651.8	16	46689643	46698394	0.00355606493625678	4.45873662911268e-06	141	125
ZFHX4	ENSG00000091656.15	8	76681219	76867285	0.444412665867639	0.313778379252406	141	125
CPA1	ENSG00000091704.9	7	130380339	130388114	0.303162435635815	0.161644209846578	141	125
ZC3HC1	ENSG00000091732.15	7	130018286	130051451	0.675460961897977	0.619788871650242	141	125
ESR1	ENSG00000091831.22	6	151656691	152129619	0.441071541304418	0.259729026898677	141	125
RGS17	ENSG00000091844.7	6	153004459	153131249	0.601440204101736	0.511998297105802	141	125
ANGPT2	ENSG00000091879.13	8	6499651	6563409	0.80128060400659	0.757418072062019	141	125
TMEM101	ENSG00000091947.9	17	44011188	44023946	0.381666165640204	0.301369494968906	141	125
CD200	ENSG00000091972.18	3	112332841	112362812	0.155628749610715	0.0907736755619808	141	125
CCDC80	ENSG00000091986.15	3	112596794	112649530	0.185616169230013	0.0467365307147354	141	125
CMA1	ENSG00000092009.10	14	24505353	24507506	0.467033820253326	0.37662823452582	141	125
PSME1	ENSG00000092010.14	14	24136158	24138964	0.737724980953312	0.652145573247048	141	125
PPP2R3C	ENSG00000092020.10	14	35085467	35122517	0.00551546521398809	9.74011850883167e-05	141	125
HAUS4	ENSG00000092036.18	14	22946228	22957161	0.864447377506584	0.812243364569046	141	125
JPH4	ENSG00000092051.16	14	23568074	23578800	0.952631129742849	0.946996203420597	141	125
MYH7	ENSG00000092054.12	14	23412738	23435718	0.890394921245207	0.851123041935488	141	125
CEBPE	ENSG00000092067.5	14	23117304	23119616	0.97916971989062	0.968999062133101	141	125
SLC7A8	ENSG00000092068.19	14	23125295	23183674	0.93067351970194	0.910025850052409	141	125
OSGEP	ENSG00000092094.10	14	20446668	20455105	0.172796399060977	0.06972488677893	141	125
SLC22A17	ENSG00000092096.16	14	23346306	23352912	0.360264788845842	0.213211880622273	141	125
RNF31	ENSG00000092098.16	14	24147379	24160661	0.367279197324318	0.279670999293551	141	125
SCFD1	ENSG00000092108.20	14	30622112	30735812	0.485667903506648	0.338506495306397	141	125
G2E3	ENSG00000092140.14	14	30559123	30620063	0.396891438309575	0.277037376620839	141	125
HECTD1	ENSG00000092148.12	14	31100112	31207804	0.663851318278924	0.575888949437395	141	125
HNRNPC	ENSG00000092199.17	14	21209136	21269494	0.674942586352608	0.528035010575183	141	125
RPGRIP1	ENSG00000092200.12	14	21287939	21351301	0.0533012911574068	0.0181837356888157	141	125
SUPT16H	ENSG00000092201.9	14	21351472	21384266	0.2779345372028	0.193275788460737	141	125
TOX4	ENSG00000092203.13	14	21476674	21499024	0.0207905494769952	0.00122725429660825	141	125
GEMIN2	ENSG00000092208.16	14	39114223	39136973	0.0289881624908802	0.000140923776813458	141	125
TGM1	ENSG00000092295.11	14	24249114	24264432	0.507472506520918	0.427833407369829	141	125
TINF2	ENSG00000092330.15	14	24239643	24242674	0.892298962360379	0.860508391830619	141	125
SEMA6A	ENSG00000092421.16	5	116443616	116574934	0.107871306806345	0.0248193637267722	141	125
TRPM7	ENSG00000092439.13	15	50552473	50686815	0.647275719528666	0.43418944878422	141	125
TYRO3	ENSG00000092445.11	15	41557675	41583586	0.913917399578917	0.894217770730754	141	125
WDR76	ENSG00000092470.11	15	43826963	43868419	0.0610380825321177	0.00568227588427659	141	125
CAPN3	ENSG00000092529.23	15	42359500	42412317	0.151761842043496	0.0506960144975446	141	125
SNAP23	ENSG00000092531.9	15	42491244	42545356	0.665939483339228	0.59424657014428	141	125
TBX15	ENSG00000092607.13	1	118883046	118989556	0.0261569926478974	0.0024337063951032	141	125
PHGDH	ENSG00000092621.11	1	119659798	119744215	0.00464873399692934	1.98645213553369e-05	141	125
COL9A3	ENSG00000092758.15	20	62816244	62841114	0.185749321688567	0.0793528815467164	141	125
EZR	ENSG00000092820.17	6	158765741	158819412	0.820751580914805	0.798726628228957	141	125
MYL6	ENSG00000092841.18	12	56158161	56162982	0.4788482847737	0.395973830980681	141	125
AGO1	ENSG00000092847.11	1	35869808	35930528	0.0885588597927352	0.000576331940561356	141	125
TEKT2	ENSG00000092850.11	1	36084075	36088275	0.378413617698647	0.25702128329125	141	125
CLSPN	ENSG00000092853.13	1	35720218	35769967	0.00139625256022811	1.34381035181931e-06	141	125
RFFL	ENSG00000092871.16	17	35009744	35089319	0.316003286127451	0.149221361956767	141	125
UNC13D	ENSG00000092929.11	17	75827225	75844717	0.35418158334944	0.23998615281732	141	125
MFSD11	ENSG00000092931.11	17	76736549	76781449	0.515604034231572	0.407020756370114	141	125
DPYSL2	ENSG00000092964.17	8	26514093	26658178	0.183056999611452	0.0906358294086347	141	125
TGFB2	ENSG00000092969.11	1	218346235	218444619	0.647208003167421	0.506687846210498	141	125
GPATCH2	ENSG00000092978.10	1	217426992	217631082	0.028961505821173	0.0124828822405922	141	125
NUP50	ENSG00000093000.18	22	45163841	45188015	0.5032877680189	0.380751784150608	141	125
CDC45	ENSG00000093009.9	22	19479459	19520612	0.800518787522292	0.755791941284412	141	125
COMT	ENSG00000093010.13	22	19941607	19969895	0.655701001249624	0.511421413033456	141	125
CECR1	ENSG00000093072.15	22	17178790	17221989	0.00663696033739882	2.15394910309413e-08	141	125
VNN3	ENSG00000093134.14	6	132722787	132734765	0.102040512201681	0.0424675869320354	141	125
ECHDC1	ENSG00000093144.18	6	127288710	127343609	0.0372522216763565	0.00102212865964415	141	125
LRRFIP2	ENSG00000093167.17	3	37052656	37176532	0.0754814263724913	0.00255615435911077	141	125
SEC22C	ENSG00000093183.13	3	42547969	42601080	0.255086732084898	0.151518834247972	141	125
XYLB	ENSG00000093217.9	3	38346760	38421348	0.0650124000667434	0.0152100341289017	141	125
GABRP	ENSG00000094755.16	5	170763350	170814047	0.0446934299513433	0.0048572141678144	141	125
KRT31	ENSG00000094796.4	17	41393724	41397592	0.00669518649081317	3.01671761988858e-05	141	125
CDC6	ENSG00000094804.9	17	40287633	40304657	0.653616515173032	0.583978245388395	141	125
CDC23	ENSG00000094880.10	5	138187716	138213343	0.00862097842493159	3.25822213043246e-05	141	125
AAAS	ENSG00000094914.12	12	53307456	53324864	0.410761537225711	0.289506547290231	141	125
CBX5	ENSG00000094916.15	12	54230940	54280133	0.274141793180662	0.115341721206233	141	125
FMO2	ENSG00000094963.13	1	171185208	171211230	0.188458682920546	0.116344923511075	141	125
SUCO	ENSG00000094975.13	1	172532349	172611833	0.0190272745591303	0.00606553514536187	141	125
MSH2	ENSG00000095002.13	2	47402969	47562311	0.147884265598993	0.0603893389279088	141	125
MAP3K1	ENSG00000095015.5	5	56815574	56896152	0.0475547180076989	0.00992449168617253	141	125
DHPS	ENSG00000095059.15	19	12675833	12681902	0.00428113689973057	8.64679110126836e-06	141	125
HOOK2	ENSG00000095066.11	19	12763003	12872740	0.734527051074817	0.694431811943142	141	125
NXPE1	ENSG00000095110.7	11	114521715	114559895	0.47342635782059	0.34078988047791	141	125
ARCN1	ENSG00000095139.13	11	118572390	118603033	0.892012675984395	0.856455871373653	141	125
EPB41L4B	ENSG00000095203.14	9	109171975	109320964	0.365197002943504	0.266208015019963	141	125
TMEM38B	ENSG00000095209.11	9	105694544	105776612	0.564964669483821	0.481486521518984	141	125
PSMD5	ENSG00000095261.13	9	120815496	120842984	0.159943497872146	0.0193714573261021	141	125
PTGS1	ENSG00000095303.14	9	122370530	122395703	0.394773810544235	0.313378549422134	141	125
NUP188	ENSG00000095319.14	9	128947699	129007035	0.444222000186878	0.3486523404237	141	125
CRAT	ENSG00000095321.16	9	129094810	129111189	0.0484021813262442	0.00236584118114716	141	125
SH2D3C	ENSG00000095370.19	9	127738317	127778741	0.329750726715811	0.223201283859027	141	125
NANS	ENSG00000095380.10	9	98056739	98083075	0.0354288272714267	0.00266547044186172	141	125
TBC1D2	ENSG00000095383.19	9	98198999	98255721	0.416374636523519	0.300123889847956	141	125
WHRN	ENSG00000095397.13	9	114402080	114505450	0.896712701681847	0.839449145804682	141	125
PDE6C	ENSG00000095464.9	10	93612588	93666010	0.109336225587634	0.0673758533723208	141	125
CWF19L1	ENSG00000095485.16	10	100232298	100267680	0.100419938070096	0.0304752871651937	141	125
SEMA4G	ENSG00000095539.15	10	100969905	100985871	0.0395524220062326	0.0122414589505342	141	125
BTAF1	ENSG00000095564.13	10	91923769	92030325	0.0288544574940554	0.000664717817892202	141	125
IKZF5	ENSG00000095574.11	10	122990806	123008817	0.223611269065131	0.16033825116164	141	125
BLNK	ENSG00000095585.16	10	96191702	96271587	0.882761286153413	0.855836905394921	141	125
TLL2	ENSG00000095587.8	10	96364606	96513918	0.951134564461934	0.928701210159362	141	125
TDRD1	ENSG00000095627.9	10	114179270	114232304	0.20669921323866	0.0766815621105741	141	125
SORBS1	ENSG00000095637.21	10	95311771	95561414	0.677787557378459	0.635948459466607	141	125
CRTAC1	ENSG00000095713.13	10	97865000	98030828	0.165558362861157	0.0776360778716456	141	125
BAMBI	ENSG00000095739.10	10	28677342	28682939	0.20020025471565	0.100228832101269	141	125
IL11	ENSG00000095752.6	19	55364389	55370463	0.221056042697547	0.11298158355265	141	125
MYO3A	ENSG00000095777.14	10	25934267	26212527	0.178832760042008	0.0703156752428879	141	125
WAC	ENSG00000095787.21	10	28532744	28623112	0.447513854891665	0.292480808769369	141	125
CREM	ENSG00000095794.19	10	35126791	35212958	0.221687409364771	0.161936124718278	141	125
NUBP2	ENSG00000095906.16	16	1782901	1789191	0.278194956805826	0.133235783049839	141	125
TPSD1	ENSG00000095917.13	16	1256059	1258998	0.241652485553317	0.150912600402109	141	125
SMIM24	ENSG00000095932.6	19	3473986	3480542	0.266044417013841	0.159175294973674	141	125
HIVEP1	ENSG00000095951.16	6	12008857	12164999	0.0466603631119316	0.00516441799858011	141	125
TREM2	ENSG00000095970.16	6	41158506	41163186	0.675794064362165	0.609215202393855	141	125
CRISP3	ENSG00000096006.11	6	49727384	49744437	0.00240290752455909	6.37679503674047e-05	141	125
FKBP5	ENSG00000096060.14	6	35573585	35728583	0.859200139938394	0.810668309984756	141	125
SRPK1	ENSG00000096063.15	6	35832966	35921342	0.332173713828415	0.245299225249742	141	125
BRPF3	ENSG00000096070.19	6	36196744	36232790	0.0403410892635905	0.0159138282188735	141	125
MRPS18A	ENSG00000096080.11	6	43675202	43687791	0.902853460960911	0.866793895816367	141	125
PGC	ENSG00000096088.16	6	41736711	41754109	0.737916416420785	0.653319389823762	141	125
TMEM14A	ENSG00000096092.5	6	52671109	52686588	0.928759645251865	0.904035455126792	141	125
EFHC1	ENSG00000096093.15	6	52362123	52529886	0.498507504560198	0.391325707858442	141	125
HSP90AB1	ENSG00000096384.19	6	44246166	44253888	0.0103243149748804	0.0011866413310725	141	125
CDC5L	ENSG00000096401.7	6	44387525	44450426	0.720891148443222	0.652816508778106	141	125
ITPR3	ENSG00000096433.10	6	33620365	33696574	0.461891979666292	0.277714885016292	141	125
ZNF184	ENSG00000096654.15	6	27450743	27473118	0.00788650051459378	0.000146302279920574	141	125
DSP	ENSG00000096696.13	6	7541575	7586717	0.369405516580005	0.256383281527866	141	125
SIRT1	ENSG00000096717.11	10	67884669	67918390	0.189276348467305	0.0690533906209771	141	125
HNRNPH3	ENSG00000096746.17	10	68331174	68343191	0.0753138605273984	0.0247214887368631	141	125
IFT74	ENSG00000096872.15	9	26956373	27062930	0.443446303349206	0.311845494074671	141	125
JAK2	ENSG00000096968.13	9	4984390	5128183	0.246009015061764	0.155390677890196	141	125
IL12RB1	ENSG00000096996.15	19	18058995	18098944	0.745663600270298	0.651704609819603	141	125
ABL1	ENSG00000097007.17	9	130713946	130887675	0.055298836169182	0.0110212731035059	141	125
ACOT7	ENSG00000097021.19	1	6264269	6393554	0.843012807386464	0.801718298927887	141	125
SH3GLB1	ENSG00000097033.14	1	86704570	86748184	0.00569780937524547	0.00012999335017856	141	125
CDC7	ENSG00000097046.12	1	91500893	91525764	0.852676115944298	0.774215372598378	141	125
SYDE2	ENSG00000097096.8	1	85156873	85201046	0.0111001120799161	0.00034391592555871	141	125
PCSK5	ENSG00000099139.13	9	75890644	76362339	0.584237786752163	0.475663669517984	141	125
SCD	ENSG00000099194.5	10	100347124	100364834	0.0942490998392839	0.0243210124061216	141	125
TMED1	ENSG00000099203.6	19	10832438	10836318	0.218118337982425	0.0230898516387361	141	125
ABLIM1	ENSG00000099204.18	10	114431113	114685003	0.622009036639723	0.48589995522386	141	125
ERMP1	ENSG00000099219.13	9	5765076	5833117	0.283188321274873	0.199970872487259	141	125
RAB18	ENSG00000099246.16	10	27504174	27542237	0.273591989646139	0.185786488445796	141	125
NRP1	ENSG00000099250.17	10	33177492	33336262	0.380375535222784	0.261544116735747	141	125
PRTFDC1	ENSG00000099256.18	10	24848607	24952604	0.185909184177858	0.065402059605522	141	125
PALMD	ENSG00000099260.10	1	99645943	99694541	0.000293632360038354	5.64628984470847e-08	141	125
TSPAN15	ENSG00000099282.9	10	69451473	69507669	0.568833893869328	0.455612302453181	141	125
H2AFY2	ENSG00000099284.13	10	70052796	70112269	0.429091338640099	0.33943157843726	141	125
WASHC2A	ENSG00000099290.15	10	50067888	50133506	0.952203072700232	0.936341771011482	141	125
MAST3	ENSG00000099308.10	19	18097793	18151692	0.612197673244938	0.44318005708639	141	125
MZF1	ENSG00000099326.8	19	58561932	58572577	0.443909997258672	0.207144531496262	141	125
OCEL1	ENSG00000099330.8	19	17226204	17229219	0.00110151027336248	6.82120587007637e-06	141	125
MYO9B	ENSG00000099331.13	19	17075781	17214537	0.12515784096677	0.0355178624812818	141	125
KCNK6	ENSG00000099337.4	19	38319844	38332076	0.0171403307272625	0.00166397304692113	141	125
CATSPERG	ENSG00000099338.22	19	38335775	38370943	0.186398009554187	0.0686331358866445	141	125
PSMD8	ENSG00000099341.11	19	38374536	38383824	0.602082602018268	0.482563832712379	141	125
FBXL19	ENSG00000099364.16	16	30924097	30948783	0.0150501359370576	0.00268051956370597	141	125
STX1B	ENSG00000099365.10	16	30989256	31010661	0.0653595476656492	0.0315233082582121	141	125
HSD3B7	ENSG00000099377.13	16	30988271	30989152	0.0479186860299668	0.0184044770216236	141	125
SETD1A	ENSG00000099381.17	16	30957294	30984629	0.00220817984107207	2.71720272729527e-08	141	125
BCL7C	ENSG00000099385.11	16	30833626	30894547	0.0180438634198365	1.11861337873554e-05	141	125
EFNA2	ENSG00000099617.3	19	1286154	1300237	0.87060268725761	0.838474905182062	141	125
CIRBP	ENSG00000099622.13	19	1259384	1274880	0.92258448337663	0.891949937279554	141	125
ATP5D	ENSG00000099624.7	19	1241746	1244826	0.473403424161708	0.268622058116007	141	125
CBARP	ENSG00000099625.12	19	1228436	1238027	0.0355607067334095	0.00524274758233397	141	125
IGFALS	ENSG00000099769.5	16	1790413	1794971	0.125701852988541	0.0453762368887345	141	125
HNRNPM	ENSG00000099783.11	19	8455405	8489114	0.755432383030241	0.648519171150414	141	125
MARCH2	ENSG00000099785.10	19	8413270	8439017	0.777863021883382	0.699035565514738	141	125
NDUFB7	ENSG00000099795.6	19	14566078	14572062	0.00584192199879941	0.000240338243140984	141	125
TECR	ENSG00000099797.13	19	14533933	14565980	0.479010906555636	0.399164375823472	141	125
TIMM13	ENSG00000099800.7	19	2425624	2427637	0.0664182796776328	0.0163958079389152	141	125
CDC34	ENSG00000099804.8	19	531712	542092	0.371686220288826	0.246654604359685	141	125
MTAP	ENSG00000099810.18	9	21802543	21937651	0.383628527598595	0.237053322717509	141	125
MISP	ENSG00000099812.8	19	751126	764318	0.79195031379563	0.729723426126389	141	125
CEP170B	ENSG00000099814.15	14	104865280	104896770	0.591132211718518	0.529727498435052	141	125
POLR2E	ENSG00000099817.11	19	1086629	1095380	0.0668408399401989	0.00212660080716787	141	125
POLRMT	ENSG00000099821.13	19	617224	633604	0.173777830245246	0.0890828932014531	141	125
HCN2	ENSG00000099822.2	19	589893	617159	0.283966828528922	0.129185194504438	141	125
CDHR5	ENSG00000099834.18	11	616565	626078	0.824897580903565	0.782278407308617	141	125
IZUMO4	ENSG00000099840.13	19	2096869	2099593	0.386273429236928	0.261184511266112	141	125
RASSF7	ENSG00000099849.14	11	560404	564021	0.0625446718104768	0.0269881355381703	141	125
GADD45B	ENSG00000099860.8	19	2476127	2478259	0.795769869169691	0.732980019017721	141	125
PALM	ENSG00000099864.17	19	708939	748329	0.0672346737498658	0.0169422520417356	141	125
MADCAM1	ENSG00000099866.14	19	489176	505342	0.255580534266986	0.082295530199167	141	125
MKNK2	ENSG00000099875.14	19	2037465	2051244	0.035375652562525	0.0112711823025084	141	125
ARVCF	ENSG00000099889.13	22	19969976	20016808	0.00850985399100182	0.000628518140048145	141	125
TRMT2A	ENSG00000099899.14	22	20111876	20117392	0.483861343168527	0.394204877770038	141	125
RANBP1	ENSG00000099901.16	22	20115938	20127357	0.803544661891223	0.736371349422914	141	125
ZDHHC8	ENSG00000099904.15	22	20129456	20148007	0.616435255042155	0.470247186795414	141	125
KLHL22	ENSG00000099910.16	22	20441519	20495883	0.265925294647799	0.149840377836677	141	125
MED15	ENSG00000099917.17	22	20495913	20587495	0.848491632305204	0.79187894654376	141	125
SERPIND1	ENSG00000099937.10	22	20773879	20787720	0.353873314686041	0.258536562563297	141	125
SNAP29	ENSG00000099940.11	22	20858983	20891218	0.0487972454110495	0.00115597255711431	141	125
CRKL	ENSG00000099942.12	22	20917426	20953749	0.685560724302699	0.5981666100145	141	125
LZTR1	ENSG00000099949.18	22	20979462	20999038	0.1831794200732	0.0826492322978629	141	125
MMP11	ENSG00000099953.9	22	23768643	23784316	0.622821150514344	0.529856246552957	141	125
CECR2	ENSG00000099954.18	22	17359949	17558149	0.579176866488773	0.425027496614752	141	125
SMARCB1	ENSG00000099956.18	22	23786963	23834502	0.0494313804862051	0.0249355100175542	141	125
P2RX6	ENSG00000099957.16	22	21015027	21028717	0.513042210840393	0.242494928787788	141	125
DERL3	ENSG00000099958.14	22	23834517	23839012	0.969106066359382	0.957917102443853	141	125
SLC7A4	ENSG00000099960.12	22	21028831	21032840	0.865793585114188	0.816449901029254	141	125
BCL2L13	ENSG00000099968.17	22	17628855	17730855	0.245656792515266	0.104558843997267	141	125
DDTL	ENSG00000099974.7	22	23966901	23972532	0.0261019556621297	0.000312330669499963	141	125
DDT	ENSG00000099977.13	22	23973104	23980469	0.000337056808096745	1.30428947099813e-05	141	125
OSM	ENSG00000099985.3	22	30262829	30266840	0.751067252314939	0.691766483276987	141	125
CABIN1	ENSG00000099991.17	22	24011192	24178628	0.0889596270830214	0.0314478316029158	141	125
TBC1D10A	ENSG00000099992.15	22	30291990	30327046	0.236131150361771	0.137835323128904	141	125
SUSD2	ENSG00000099994.10	22	24181259	24189110	0.28649301627462	0.196323908065129	141	125
SF3A1	ENSG00000099995.18	22	30331988	30353072	0.0220677782899008	0.0036406482322717	141	125
GGT5	ENSG00000099998.17	22	24219654	24245142	0.0317495888664512	0.0102286172715592	141	125
RNF215	ENSG00000099999.14	22	30368811	30421771	0.780625119757633	0.702226694603375	141	125
SEC14L2	ENSG00000100003.17	22	30396857	30425317	0.504554940560421	0.357490166989009	141	125
SPECC1L	ENSG00000100014.19	22	24270817	24417740	0.807075438682625	0.726484924213646	141	125
PPIL2	ENSG00000100023.18	22	21666009	21697543	0.246188210039791	0.14837657083807	141	125
UPB1	ENSG00000100024.14	22	24494107	24528390	0.474238579044718	0.376030323947345	141	125
YPEL1	ENSG00000100027.14	22	21700016	21735834	0.182184148218352	0.0802285457434575	141	125
SNRPD3	ENSG00000100028.11	22	24555503	24583749	0.102986834301214	0.0590582503826001	141	125
PES1	ENSG00000100029.17	22	30576625	30606837	0.817484011960521	0.740235457427034	141	125
MAPK1	ENSG00000100030.14	22	21754500	21867680	0.183027024303966	0.0674870672662218	141	125
GGT1	ENSG00000100031.18	22	24594811	24629005	0.076192855706522	0.0275338498591113	141	125
PRODH	ENSG00000100033.16	22	18916890	18936410	0.654048877220136	0.559316516372397	141	125
PPM1F	ENSG00000100034.13	22	21919420	21940657	0.081088160941511	0.0356682436526431	141	125
SLC35E4	ENSG00000100036.12	22	30635652	30669016	0.0497159626099371	0.00686236102689551	141	125
TOP3B	ENSG00000100038.19	22	21982200	21982816	0.949192644723782	0.940668468005488	141	125
CRYBB3	ENSG00000100053.9	22	25199850	25207363	0.555877445222406	0.411156521960822	141	125
CYTH4	ENSG00000100055.20	22	37282027	37315345	0.462184451835131	0.323222399087027	141	125
DGCR14	ENSG00000100056.11	22	19130279	19144684	0.0228475065535217	0.000263557388019585	141	125
MFNG	ENSG00000100060.17	22	37469063	37486401	0.100718975136975	0.0115437885813941	141	125
CARD10	ENSG00000100065.14	22	37490362	37519542	0.465396064337178	0.349679510064017	141	125
LRP5L	ENSG00000100068.11	22	25351421	25405377	0.988149089479468	0.98646956736852	141	125
SLC25A1	ENSG00000100075.9	22	19175575	19178830	0.387447986274377	0.218252335493282	141	125
GRK3	ENSG00000100077.14	22	25564849	25729294	0.489442502555277	0.377116010212412	141	125
LGALS2	ENSG00000100079.6	22	37570246	37582616	0.627682319565609	0.533654439190281	141	125
GGA1	ENSG00000100083.18	22	37608475	37633564	0.101068678801677	0.0559600074125044	141	125
HIRA	ENSG00000100084.14	22	19330698	19431733	0.396703155391696	0.278501231712624	141	125
SH3BP1	ENSG00000100092.20	22	37634654	37656117	0.921183039598967	0.901841230837618	141	125
SEZ6L	ENSG00000100095.18	22	26169474	26383597	0.571677874461356	0.437663861737951	141	125
LGALS1	ENSG00000100097.11	22	37675608	37679806	0.204161809311955	0.113665470264602	141	125
HPS4	ENSG00000100099.20	22	26451480	26483836	0.0156627094241699	0.0011862241683003	141	125
PIK3IP1	ENSG00000100100.12	22	31281593	31292498	0.000406531222317527	1.62641651162586e-05	141	125
SRRD	ENSG00000100104.13	22	26483877	26494658	0.889144330409076	0.865236040602183	141	125
PATZ1	ENSG00000100105.17	22	31325804	31346232	0.0151495268656388	0.000120953498463681	141	125
TRIOBP	ENSG00000100106.19	22	37697004	37776556	0.0522475618080565	0.0158303412101687	141	125
TFIP11	ENSG00000100109.16	22	26491225	26512505	0.42917883115954	0.314585179977131	141	125
GCAT	ENSG00000100116.16	22	37807905	37817176	0.394982184794339	0.237373767110799	141	125
CRYBB1	ENSG00000100122.5	22	26599278	26618088	0.496354644597638	0.427622001724677	141	125
ANKRD54	ENSG00000100124.14	22	37830855	37848867	0.48360091406616	0.364374580010706	141	125
EIF3L	ENSG00000100129.17	22	37849328	37876011	0.526452416275483	0.428140411328495	141	125
SNU13	ENSG00000100138.13	22	41673930	41690504	0.224177450728164	0.0371439169899642	141	125
MICALL1	ENSG00000100139.13	22	37905657	37942822	0.143851414779503	0.0668897539056174	141	125
POLR2F	ENSG00000100142.14	22	38025579	38041915	0.735652255086367	0.63166344695127	141	125
CCDC134	ENSG00000100147.13	22	41800679	41826299	9.53184836424075e-05	1.67089768613963e-08	141	125
DEPDC5	ENSG00000100150.16	22	31753951	31907034	0.708787721633358	0.569171543587135	141	125
PICK1	ENSG00000100151.15	22	38056311	38075701	0.398561202643085	0.249065529876416	141	125
TTC28	ENSG00000100154.14	22	27978014	28679865	0.858436930647978	0.823763079264486	141	125
SLC16A8	ENSG00000100156.10	22	38078134	38084093	0.062339960618774	0.0010502029416076	141	125
CENPM	ENSG00000100162.14	22	41938721	41947164	0.00101092604952788	4.00936522903922e-06	141	125
SEPT3	ENSG00000100167.19	22	41976272	41998221	0.0282671202939912	0.000143511888787592	141	125
SLC5A1	ENSG00000100170.9	22	32043032	32113029	0.128714371465109	0.00127279276265357	141	125
SLC5A4	ENSG00000100191.5	22	32218476	32255341	0.0615869518580878	0.0162484506447501	141	125
KDELR3	ENSG00000100196.10	22	38468062	38483439	0.922657947489018	0.888659652807215	141	125
CYP2D6	ENSG00000100197.20	22	42126499	42130906	0.82713521526964	0.767270090245767	141	125
DDX17	ENSG00000100201.20	22	38483448	38507660	0.330457035222912	0.213937485961028	141	125
DMC1	ENSG00000100206.9	22	38518949	38570286	0.0540631852803402	0.00384242305566365	141	125
TCF20	ENSG00000100207.18	22	42160013	42343616	0.0717075717926978	0.015235968862207	141	125
HSCB	ENSG00000100209.9	22	28742679	28757515	0.000499699522084007	1.75041931882217e-07	141	125
CBY1	ENSG00000100211.10	22	38656640	38673854	0.798025853138073	0.727658814217803	141	125
TOMM22	ENSG00000100216.5	22	38681948	38685421	0.00620031861092837	4.71834798067581e-06	141	125
RSPH14	ENSG00000100218.11	22	23059415	23145021	0.199465731518978	0.118194353280894	141	125
XBP1	ENSG00000100219.16	22	28794555	28800597	0.313935567380946	0.233934333771923	141	125
RTCB	ENSG00000100220.11	22	32387582	32412255	0.461267500379733	0.306636044171831	141	125
JOSD1	ENSG00000100221.10	22	38685543	38701556	0.0923643492352242	0.0475800102965386	141	125
FBXO7	ENSG00000100225.17	22	32474676	32498829	0.460019209495607	0.213299347588814	141	125
GTPBP1	ENSG00000100226.15	22	38705723	38738299	0.348905682891936	0.18471068901967	141	125
[truncated: 13,698 more rows]
