# Supplementary material for: A BOOTSTRAP MODEL COMPARISON TEST FOR IDENTIFYING GENES WITH CONTEXT-SPECIFIC PATTERNS OF GENETIC REGULATION
Source: bioRxiv. 2023 Oct 22:2023.03.06.531446. Originally published 2023 Mar 7. Preprint. [Version 2] doi: 10.1101/2023.03.06.531446 (PMC10028853; doi:10.1101/2023.03.06.531446)
Supplement: Supplement 2 [file media-2.zip › WHLBLD_vs_BRNACC.tsv]

gene	id	chr	start	end	p	p_c	n_train	n_test
DPM1	ENSG00000000419.12	20	50934867	50958555	0.783966586803833	0.70511237024805	135	423
SCYL3	ENSG00000000457.13	1	169849631	169894267	0.609462686410734	0.485702929460396	135	423
C1orf112	ENSG00000000460.16	1	169662007	169854080	0.90362657975285	0.858567116507875	135	423
FGR	ENSG00000000938.12	1	27612064	27635277	0.035313193343676	8.78771663072701e-07	135	423
CFH	ENSG00000000971.15	1	196651878	196747504	0.972064796030738	0.957551491200976	135	423
FUCA2	ENSG00000001036.13	6	143494811	143511690	0.296991838605921	0.113843256783785	135	423
GCLC	ENSG00000001084.10	6	53497341	53545129	0.0812186624227087	0.0116311313262559	135	423
NFYA	ENSG00000001167.14	6	41072945	41099976	0.769449080183831	0.685989559826639	135	423
STPG1	ENSG00000001460.17	1	24356999	24416934	0.920587012315056	0.890899920203982	135	423
NIPAL3	ENSG00000001461.16	1	24419291	24472976	0.63496971292485	0.418623081439303	135	423
ENPP4	ENSG00000001561.6	6	46129993	46146699	0.00688145690555045	5.32516305547289e-05	135	423
SEMA3F	ENSG00000001617.11	3	50155045	50189075	0.00263579982240245	7.17076632213056e-14	135	423
ANKIB1	ENSG00000001629.9	7	92246234	92401384	0.00279809736975105	5.61731837941349e-08	135	423
CYP51A1	ENSG00000001630.15	7	92112151	92142952	6.16871363381919e-06	1.00380944076666e-13	135	423
KRIT1	ENSG00000001631.15	7	92198969	92246166	0.000264174009282625	5.67250498275767e-13	135	423
RAD52	ENSG00000002016.17	12	912077	990053	0.250379659734472	0.082665688211368	135	423
BAD	ENSG00000002330.13	11	64269830	64284669	0.578512901243401	0.469117382729941	135	423
LAP3	ENSG00000002549.12	4	17577192	17607972	0.0181640844383776	4.28148134056868e-05	135	423
HS3ST1	ENSG00000002587.9	4	11393150	11429765	0.0499406140790142	0.00666009430633129	135	423
WNT16	ENSG00000002745.12	7	121325367	121341104	0.200849427770621	0.0779888359508133	135	423
MAD1L1	ENSG00000002822.15	7	1815793	2233243	0.20076593646965	0.0866822092441883	135	423
LASP1	ENSG00000002834.17	17	38869859	38921770	0.250040801562004	0.0890734249020011	135	423
SNX11	ENSG00000002919.14	17	48103357	48123074	0.0421194589651081	0.00327578536434347	135	423
TMEM176A	ENSG00000002933.7	7	150800534	150805120	3.32106023970427e-11	2.33958260261671e-30	135	423
M6PR	ENSG00000003056.7	12	8941468	8949955	0.071514774844051	0.00424876420226496	135	423
CYP26B1	ENSG00000003137.8	2	72129238	72148038	0.0111614987853459	3.68670779059638e-06	135	423
ICA1	ENSG00000003147.17	7	8113184	8262579	0.424982853697117	0.266779601008927	135	423
DBNDD1	ENSG00000003249.13	16	90004865	90020043	0.134113639320378	0.012954907581532	135	423
ALS2	ENSG00000003393.14	2	201700554	201781189	9.19706570418455e-06	2.52107915173967e-10	135	423
CASP10	ENSG00000003400.14	2	201182881	201229406	0.869026061232849	0.812947564409886	135	423
CFLAR	ENSG00000003402.19	2	201116104	201176687	0.0485298349193265	0.00283852450803769	135	423
TFPI	ENSG00000003436.15	2	187464230	187565760	0.0374453463967076	5.29075663774817e-06	135	423
NDUFAF7	ENSG00000003509.15	2	37231714	37253403	0.186292070025841	0.0774798972722796	135	423
RBM5	ENSG00000003756.16	3	50088908	50119021	0.4251356140753	0.127355664321548	135	423
MTMR7	ENSG00000003987.13	8	17298030	17413327	0.513335075484149	0.422628025967912	135	423
SLC7A2	ENSG00000003989.17	8	17497088	17570573	0.838747748353794	0.767399903224731	135	423
ARF5	ENSG00000004059.10	7	127588345	127591408	0.345010859377433	0.0936478052734624	135	423
SARM1	ENSG00000004139.13	17	28365116	28404049	0.192866428766223	0.061260933508806	135	423
POLDIP2	ENSG00000004142.11	17	28347177	28357522	4.2753857422705e-07	1.92388393729772e-17	135	423
PLXND1	ENSG00000004399.12	3	129555175	129606818	0.0026086360449446	5.30852011836774e-06	135	423
AK2	ENSG00000004455.16	1	33007940	33080996	0.999191176047597	0.998977942736847	135	423
CD38	ENSG00000004468.12	4	15778275	15853230	0.0015352930490309	5.70633381950172e-12	135	423
FKBP4	ENSG00000004478.7	12	2794953	2805423	0.973869130592104	0.964656312027057	135	423
KDM1A	ENSG00000004487.15	1	23019448	23083689	0.545431117490496	0.313364123909249	135	423
RBM6	ENSG00000004534.14	3	49940007	50077252	0.37372104071392	6.4223638318855e-06	135	423
CAMKK1	ENSG00000004660.14	17	3860315	3893044	0.0347902563709701	0.00186227312514915	135	423
RECQL	ENSG00000004700.15	12	21471428	21501669	0.0574430570682351	0.00124365846873678	135	423
VPS50	ENSG00000004766.15	7	93232340	93361121	0.861961924600889	0.823023415796209	135	423
HSPB6	ENSG00000004776.12	19	35754872	35758079	0.530116796959717	0.349708963770574	135	423
ARHGAP33	ENSG00000004777.18	19	35774532	35788822	0.0062951093490503	3.25998460345344e-05	135	423
NDUFAB1	ENSG00000004779.9	16	23581002	23596356	0.817804530180966	0.727112332604919	135	423
PDK4	ENSG00000004799.7	7	95583499	95596491	0.410441740751231	0.1498404045821	135	423
ZMYND10	ENSG00000004838.13	3	50341229	50346852	3.53728982991791e-05	4.05875576280091e-19	135	423
SLC25A13	ENSG00000004864.13	7	96120220	96322147	0.11905639321106	0.0167910739982318	135	423
ST7	ENSG00000004866.20	7	117014888	117230103	0.113307569861737	0.0141125435710911	135	423
CDC27	ENSG00000004897.11	17	47117703	47189422	0.034039695701548	0.000336608857612492	135	423
SLC4A1	ENSG00000004939.13	17	44248385	44268141	0.849348912690239	0.807786037593993	135	423
DVL2	ENSG00000004975.11	17	7225341	7234545	0.61901210692843	0.478098564891854	135	423
UPF1	ENSG00000005007.12	19	18831938	18868236	0.165956171334359	0.0379742504552953	135	423
SKAP2	ENSG00000005020.12	7	26667062	26995239	1.31541217133539e-06	1.78108215789395e-13	135	423
MCUB	ENSG00000005059.15	4	109560205	109688621	0.153164248244176	0.0153939563968725	135	423
POLR2J	ENSG00000005075.15	7	102473169	102478907	0.405152038018629	0.157810769249508	135	423
DHX33	ENSG00000005100.12	17	5440912	5469060	0.608131366607528	0.471148343660256	135	423
LIG3	ENSG00000005156.11	17	34980494	35005989	0.603345143143049	0.468830491041328	135	423
RPAP3	ENSG00000005175.9	12	47661249	47706061	0.247242866806739	0.0671146131947757	135	423
AC004381.6	ENSG00000005189.19	16	20806677	20849668	0.268660635436827	0.0510636970035142	135	423
CIAPIN1	ENSG00000005194.14	16	57428169	57447436	0.690809142911051	0.510614090148965	135	423
SPPL2B	ENSG00000005206.16	19	2328621	2354806	0.0805282307508766	0.00745541514283483	135	423
FAM214B	ENSG00000005238.19	9	35104112	35116341	0.00217174257932722	3.05349819510887e-12	135	423
COPZ2	ENSG00000005243.9	17	48026167	48038030	0.199596835253446	0.0655924632568367	135	423
PRKAR2B	ENSG00000005249.12	7	107044649	107161811	0.238832323237318	0.0427830872127713	135	423
CREBBP	ENSG00000005339.14	16	3725054	3880726	0.135028257747763	0.0538109990653945	135	423
TSPOAP1	ENSG00000005379.15	17	58301231	58328760	0.0773818942900595	0.00801909014040372	135	423
MPO	ENSG00000005381.7	17	58269856	58280935	0.0125177084197771	0.000701909075658608	135	423
PON1	ENSG00000005421.8	7	95297676	95324707	0.347042991526564	0.159855063665624	135	423
GCFC2	ENSG00000005436.13	2	75652000	75710989	0.540945470827619	0.346983846301361	135	423
WDR54	ENSG00000005448.16	2	74421678	74425755	0.0842056311141173	0.0200265853578092	135	423
CROT	ENSG00000005469.11	7	87345681	87399795	0.000575740619052556	6.89566944116812e-10	135	423
ABCB4	ENSG00000005471.15	7	87401697	87480435	0.198152062167909	0.0432492716226036	135	423
KMT2E	ENSG00000005483.20	7	105014322	105114361	0.9268165275951	0.887816265570849	135	423
RHBDD2	ENSG00000005486.16	7	75842602	75888926	0.0177859761160497	0.000770937869992673	135	423
SOX8	ENSG00000005513.9	16	981808	986979	0.0718777244284736	0.00515825784513437	135	423
IBTK	ENSG00000005700.14	6	82169983	82247754	0.274765482280855	0.129435655790107	135	423
ZNF195	ENSG00000005801.16	11	3339261	3379222	0.845303673496229	0.781027597255625	135	423
MYCBP2	ENSG00000005810.17	13	77044655	77327050	0.552690042926886	0.365250485192085	135	423
FBXL3	ENSG00000005812.10	13	77000147	77027195	0.111784079051359	0.0137339940741957	135	423
ITGAL	ENSG00000005844.17	16	30472658	30523185	0.0504766409261106	0.00101982791484606	135	423
PDK2	ENSG00000005882.11	17	50094737	50110039	0.214190286643553	0.0821216698601167	135	423
ITGA3	ENSG00000005884.17	17	50055968	50090481	0.960834245500326	0.942451034670163	135	423
ITGA2B	ENSG00000005961.17	17	44372180	44389505	6.80739391741785e-05	3.99858442561202e-17	135	423
GDE1	ENSG00000006007.11	16	19501890	19522145	0.531511965526638	0.340281011491806	135	423
C19orf60	ENSG00000006015.17	19	18588725	18592336	0.000283027567701857	1.44509325587953e-08	135	423
CRLF1	ENSG00000006016.10	19	18572608	18607741	0.304160110585507	0.144282664095207	135	423
OSBPL7	ENSG00000006025.11	17	47807372	47821834	0.725292222901472	0.572564149850483	135	423
TMEM98	ENSG00000006042.11	17	32927910	32945106	0.378277709470305	0.240487027740304	135	423
YBX2	ENSG00000006047.12	17	7288258	7294615	0.0878877047496531	0.00809664801078673	135	423
MAP3K14	ENSG00000006062.14	17	45263392	45317040	0.537546382354406	0.335752172252796	135	423
TMEM132A	ENSG00000006118.14	11	60924463	60937083	0.953288516050416	0.926209304733484	135	423
AP2B1	ENSG00000006125.17	17	35586899	35726409	0.84911986001293	0.768992341949176	135	423
ZNF263	ENSG00000006194.9	16	3282943	3291460	0.0282905808861487	0.000260896634097161	135	423
CX3CL1	ENSG00000006210.6	16	57372458	57385048	0.803583030781407	0.706624305965387	135	423
SPATA20	ENSG00000006282.20	17	50546306	50555852	4.80307929504701e-07	1.33078416976656e-17	135	423
TNFRSF12A	ENSG00000006327.13	16	3018485	3022383	0.0921716175598109	0.017252244298091	135	423
MAP3K9	ENSG00000006432.15	14	70722526	70809534	0.00724188691528958	0.000264873952127333	135	423
RALA	ENSG00000006451.7	7	39623483	39708124	0.755814275279717	0.661864563513556	135	423
BAIAP2L1	ENSG00000006453.13	7	98291651	98401068	0.0234335665855849	0.00232346861103322	135	423
KDM7A	ENSG00000006459.10	7	140084746	140177035	0.467541308852734	0.35564155039445	135	423
AGK	ENSG00000006530.15	7	141551305	141655244	0.00146196987326925	1.16323290073093e-06	135	423
ALDH3B1	ENSG00000006534.15	11	68008578	68029276	0.980817156363826	0.96944216642818	135	423
TTC22	ENSG00000006555.10	1	54779712	54801267	0.375685448169419	0.191253745391928	135	423
PHTF2	ENSG00000006576.16	7	77798792	77957503	0.63009213561253	0.455070201608786	135	423
FARP2	ENSG00000006607.13	2	241356243	241491679	0.781610980873164	0.691232731877793	135	423
GGCT	ENSG00000006625.17	7	30496621	30504844	0.305317035932866	0.0826922824042195	135	423
DBF4	ENSG00000006634.7	7	87876358	87909541	0.0600281453619055	0.0148997238882534	135	423
TBXA2R	ENSG00000006638.11	19	3594506	3606840	0.127014138492387	0.0274688335119332	135	423
IFRD1	ENSG00000006652.13	7	112422968	112480990	0.0144270593782465	0.000410130527636722	135	423
COX10	ENSG00000006695.10	17	14069496	14208677	0.42273569042497	0.286979436898149	135	423
GTF2IRD1	ENSG00000006704.10	7	74453790	74602604	0.0445440976264074	0.00210792972600986	135	423
PAF1	ENSG00000006712.14	19	39385852	39391195	0.324905934664041	0.120101804719274	135	423
VPS41	ENSG00000006715.15	7	38722963	38932394	0.0537285477014932	0.00444236726974713	135	423
ARHGAP44	ENSG00000006740.16	17	12789539	12991643	0.988977995399585	0.983348952538552	135	423
ELAC2	ENSG00000006744.18	17	12992391	13018187	0.944215930326739	0.923385126670857	135	423
ADIPOR2	ENSG00000006831.9	12	1688574	1788678	0.286374615058146	0.153578291203035	135	423
CDKL3	ENSG00000006837.11	5	134286350	134371047	0.287917212616957	0.149258246553894	135	423
PRSS21	ENSG00000007038.10	16	2817180	2826304	0.125430221294287	0.0135789454009429	135	423
MARK4	ENSG00000007047.14	19	45251258	45305283	1.29394949874281e-08	3.458540991036e-16	135	423
CCDC124	ENSG00000007080.10	19	17933016	17943991	0.0350422210944162	0.00411855493773013	135	423
CEACAM21	ENSG00000007129.17	19	41549518	41586844	2.24204502398513e-05	1.69426953538733e-14	135	423
PAFAH1B1	ENSG00000007168.12	17	2593210	2685615	0.228950396458438	0.0755260756624201	135	423
KIAA0100	ENSG00000007202.14	17	28614440	28645454	0.00637569370089085	8.73681692873241e-05	135	423
GAS7	ENSG00000007237.18	17	9910609	10198551	0.727449777668674	0.641333450569247	135	423
TRAPPC6A	ENSG00000007255.10	19	45162928	45178237	0.332214243570431	0.197122807962291	135	423
MATK	ENSG00000007264.14	19	3777970	3802129	0.0380286087057019	0.00475671749997529	135	423
CD79B	ENSG00000007312.12	17	63928740	63932354	0.935933287368766	0.89877897153597	135	423
SCN4A	ENSG00000007314.12	17	63938554	63972918	0.000156820535581994	1.68345070031219e-14	135	423
ST7L	ENSG00000007341.18	1	112539159	112620825	0.00049568330225747	4.31172464875238e-09	135	423
RPUSD1	ENSG00000007376.7	16	784974	787981	0.483710193883835	0.343987708788741	135	423
RHBDF1	ENSG00000007384.15	16	58059	76355	0.110637063913962	0.00974456331397406	135	423
LUC7L	ENSG00000007392.16	16	188969	229463	0.6753737201617	0.503563098516306	135	423
CACNA2D2	ENSG00000007402.11	3	50362799	50504244	1.17948788782129e-06	2.03023605415489e-19	135	423
BAIAP3	ENSG00000007516.13	16	1333601	1349239	0.159747828737126	0.0443501830774721	135	423
TSR3	ENSG00000007520.3	16	1349442	1351911	0.555004435035728	0.443169055560241	135	423
PIGQ	ENSG00000007541.16	16	566995	584136	0.533150185573303	0.426547408676391	135	423
CRAMP1	ENSG00000007545.15	16	1612325	1677908	0.781014768042267	0.707197258420948	135	423
TEAD3	ENSG00000007866.19	6	35473597	35497076	0.304808052406568	0.102069182781151	135	423
DNAJC11	ENSG00000007923.15	1	6635587	6701924	0.642412929874258	0.40724626616321	135	423
FMO3	ENSG00000007933.12	1	171090877	171117819	0.683083640071173	0.546833720739194	135	423
MYLIP	ENSG00000007944.14	6	16129125	16148248	0.795788392851621	0.726875106733569	135	423
PSMB1	ENSG00000008018.8	6	170535117	170553341	0.0121273340686875	0.000303340461386506	135	423
JARID2	ENSG00000008083.13	6	15246296	15522040	0.00375810984139688	8.16398888443182e-06	135	423
CDK11A	ENSG00000008128.22	1	1702730	1724324	0.771333090195216	0.540416142316125	135	423
NADK	ENSG00000008130.15	1	1751232	1780457	0.122451390191602	0.0278661256992449	135	423
DLEC1	ENSG00000008226.19	3	38039205	38123549	0.964082013373638	0.947251488322829	135	423
CYTH3	ENSG00000008256.15	7	6161776	6272644	0.820199781880989	0.734119316221973	135	423
ADAM22	ENSG00000008277.14	7	87934143	88202889	0.000257723172218617	4.95187893389698e-12	135	423
SYPL1	ENSG00000008282.8	7	106090503	106112576	0.00776734928381996	9.36206582613169e-05	135	423
CYB561	ENSG00000008283.15	17	63432304	63446378	9.51533122022854e-06	1.14254874893031e-08	135	423
SPAG9	ENSG00000008294.20	17	50962174	51120865	0.356855953770828	0.207590015928175	135	423
CELSR3	ENSG00000008300.16	3	48636469	48662915	0.000193277272121409	1.95441204751404e-13	135	423
AASS	ENSG00000008311.14	7	122076133	122144280	0.0183236404976319	0.000407171957771024	135	423
SS18L2	ENSG00000008324.11	3	42581840	42595114	0.0945008654048551	0.0126961422096638	135	423
MPND	ENSG00000008382.15	19	4343527	4360086	0.0594669727627961	0.00647619317323458	135	423
MGST1	ENSG00000008394.12	12	16347142	16609259	0.633486269595332	0.487795522041449	135	423
CRY1	ENSG00000008405.11	12	106991364	107093829	0.782020562236213	0.65806520046181	135	423
PGLYRP1	ENSG00000008438.4	19	46019153	46023065	0.124325574341493	0.0336999701620769	135	423
NFIX	ENSG00000008441.16	19	12995608	13098796	0.244235091006157	0.0556007996441635	135	423
ST3GAL1	ENSG00000008513.14	8	133454848	133571940	0.0484876534420519	0.0016042813357035	135	423
MMP25	ENSG00000008516.16	16	3046681	3060726	5.83308409449215e-13	3.34910798510009e-20	135	423
IL32	ENSG00000008517.16	16	3065297	3082192	0.0265260007825595	0.00180365672540936	135	423
PKD1	ENSG00000008710.19	16	2088721	2135898	0.519509529663327	0.41378547543296	135	423
MAPK8IP2	ENSG00000008735.13	22	50600685	50611551	0.964467136629922	0.951857132343199	135	423
MED24	ENSG00000008838.19	17	40019097	40061215	0.917394386012511	0.884009888559317	135	423
RHOBTB2	ENSG00000008853.16	8	22987417	23020132	0.364805304017579	0.223460701316782	135	423
HEATR5B	ENSG00000008869.11	2	36968383	37084342	0.0021887493262635	2.77092839176512e-05	135	423
SEC62	ENSG00000008952.16	3	169966735	169998373	0.58345783668688	0.44485710530334	135	423
RPS20	ENSG00000008988.9	8	56067295	56074581	0.373135884568571	0.154423812248587	135	423
CSDE1	ENSG00000009307.15	1	114716913	114758676	7.92370646091096e-05	4.97518924979918e-17	135	423
UBE3C	ENSG00000009335.17	7	157138913	157269372	0.135693274617635	0.0396324845215045	135	423
REV3L	ENSG00000009413.15	6	111299028	111483229	0.000992531610918369	7.74022437310378e-09	135	423
MASP2	ENSG00000009724.16	1	11026523	11047233	0.466562337803011	0.281422069792485	135	423
FAM76A	ENSG00000009780.15	1	27725979	27763122	0.000321465957240722	4.5162745520623e-06	135	423
TRAF3IP3	ENSG00000009790.14	1	209756032	209778173	4.9666079730918e-06	1.2503469632972e-09	135	423
POMT2	ENSG00000009830.11	14	77274956	77320883	0.234444766320334	0.0871072775971782	135	423
VTA1	ENSG00000009844.15	6	142147162	142224689	0.00155499059313116	4.39838883072136e-08	135	423
MLXIPL	ENSG00000009950.15	7	73593194	73624543	0.0362883661720572	0.00277451450473277	135	423
BAZ1B	ENSG00000009954.10	7	73440398	73522278	0.105650751224012	0.0133826758920963	135	423
RANBP9	ENSG00000010017.12	6	13621498	13711564	0.610461042139233	0.512637402557032	135	423
ETV7	ENSG00000010030.13	6	36354091	36387800	1.90584060291974e-06	1.07895452939934e-14	135	423
SPRTN	ENSG00000010072.15	1	231337853	231355023	0.100065754482677	0.0211339272201735	135	423
METTL13	ENSG00000010165.19	1	171781664	171814023	0.243291095109162	0.0778340351502233	135	423
DYRK4	ENSG00000010219.13	12	4562204	4615302	0.00359867744892756	1.34999821863223e-05	135	423
ZNF207	ENSG00000010244.18	17	32350203	32381886	0.521783911254754	0.370759104902951	135	423
UQCRC1	ENSG00000010256.10	3	48599003	48610976	6.26014025727172e-06	1.5380131246317e-14	135	423
STARD3NL	ENSG00000010270.13	7	38178222	38230671	0.14108974311041	0.0124527149531995	135	423
CD9	ENSG00000010278.12	12	6199715	6238271	0.000587462700158027	4.55439639596545e-08	135	423
HHATL	ENSG00000010282.14	3	42693077	42702827	0.899589885862129	0.846000636302573	135	423
NCAPD2	ENSG00000010292.12	12	6493842	6531955	0.210048987782191	0.0613284060001949	135	423
IFFO1	ENSG00000010295.19	12	6538375	6556083	0.0398809889646652	0.00465632359028855	135	423
GIPR	ENSG00000010310.8	19	45668244	45683724	0.0976453725315877	0.0221004332154805	135	423
PHF7	ENSG00000010318.20	3	52410657	52423641	6.6526088981723e-06	5.0365845734583e-20	135	423
SEMA3G	ENSG00000010319.6	3	52433053	52445085	0.0144891359657655	8.56245139576815e-05	135	423
NISCH	ENSG00000010322.15	3	52455118	52493071	0.303194345371317	0.0895464871629293	135	423
STAB1	ENSG00000010327.10	3	52495338	52524384	3.20202710360128e-05	2.19820995280602e-11	135	423
FUZ	ENSG00000010361.13	19	49807113	49817376	0.72870995137335	0.611480983424343	135	423
SLC6A13	ENSG00000010379.15	12	220621	262873	0.282799663794922	0.136016123474539	135	423
PRSS3	ENSG00000010438.16	9	33750466	33799231	0.473657677094967	0.320742495746476	135	423
ZNF200	ENSG00000010539.11	16	3222325	3236221	0.0697969648656023	0.0074613425683243	135	423
CD4	ENSG00000010610.9	12	6786858	6820808	0.166195639270256	0.0534625876629419	135	423
LRRC23	ENSG00000010626.14	12	6904733	6914243	0.00193660223092637	2.5103053031026e-06	135	423
HFE	ENSG00000010704.18	6	26087281	26098343	0.0919852127501749	0.019043488260758	135	423
SCMH1	ENSG00000010803.16	1	41027200	41242116	0.58663545080506	0.464007052399995	135	423
FYN	ENSG00000010810.17	6	111660332	111873452	0.842301997712252	0.759309864774473	135	423
HIVEP2	ENSG00000010818.9	6	142751467	142956698	0.00625183727725806	3.73954681933003e-06	135	423
ELOA	ENSG00000011007.12	1	23743155	23762059	0.155947443877888	0.0534801845223319	135	423
LYPLA2	ENSG00000011009.10	1	23790970	23795539	0.185748779094846	0.0972048154764358	135	423
CLCN6	ENSG00000011021.21	1	11807131	11843144	0.000133702500958152	3.24848269076197e-07	135	423
MRC2	ENSG00000011028.13	17	62627591	62693597	0.588565042577623	0.342273071134212	135	423
TSPAN9	ENSG00000011105.12	12	3077355	3286564	0.758655066553576	0.70164863911122	135	423
BTBD7	ENSG00000011114.14	14	93237550	93333092	0.945585737158919	0.92801924742319	135	423
APBA3	ENSG00000011132.11	19	3750880	3761699	0.165671795992015	0.0291400891185657	135	423
MKS1	ENSG00000011143.16	17	58205437	58219605	0.760029859421549	0.65829337349792	135	423
ABHD5	ENSG00000011198.7	3	43690113	43734371	0.668829910995761	0.528670425041131	135	423
AKAP8L	ENSG00000011243.17	19	15380048	15419141	0.870276559970256	0.821757309761032	135	423
MBTD1	ENSG00000011258.15	17	51177425	51260066	0.0301422999505018	0.00288387032577837	135	423
UTP18	ENSG00000011260.13	17	51260528	51297936	0.0782046087381502	0.00285673616136763	135	423
RNF216	ENSG00000011275.18	7	5620047	5781739	0.931662157201143	0.911746959878575	135	423
TTC19	ENSG00000011295.15	17	15999380	16045015	0.031086304306793	0.00171121113263402	135	423
PTBP1	ENSG00000011304.19	19	797075	812327	0.902993467188879	0.873665237644078	135	423
SYT7	ENSG00000011347.9	11	61515313	61581148	0.691439119293344	0.579850631019277	135	423
LARS2	ENSG00000011376.9	3	45388506	45549421	2.39634869112802e-08	8.11430987607799e-15	135	423
PIK3C2A	ENSG00000011405.13	11	17077788	17207983	0.989249140537404	0.985344300251957	135	423
PLAUR	ENSG00000011422.11	19	43646095	43670547	0.243274404315458	0.0669325131700113	135	423
ANLN	ENSG00000011426.10	7	36389806	36453791	0.562056881695597	0.444496624571837	135	423
WIZ	ENSG00000011451.17	19	15419980	15449951	0.309033715034744	0.126418289097676	135	423
RABGAP1	ENSG00000011454.16	9	122940833	123104866	0.139603224139957	0.0411540543553216	135	423
DCN	ENSG00000011465.16	12	91140484	91183123	0.812371781571355	0.630636839797101	135	423
QPCTL	ENSG00000011478.11	19	45692483	45703989	0.167024361142039	0.0539819987882136	135	423
PPP5C	ENSG00000011485.14	19	46346994	46392981	1.86577100705155e-06	5.21918355045847e-16	135	423
CEP68	ENSG00000011523.13	2	65056366	65086854	0.491903838558539	0.295472096093334	135	423
MAP4K3	ENSG00000011566.14	2	39249266	39437312	0.0881185346216986	0.0076772169172523	135	423
ZBTB32	ENSG00000011590.13	19	35704527	35717038	0.177811206480625	0.056459224067804	135	423
TYROBP	ENSG00000011600.11	19	35904401	35908295	0.617979156256289	0.477244506549843	135	423
TMEM159	ENSG00000011638.10	16	21158377	21180616	0.277556639282103	0.13259635930482	135	423
BRCA1	ENSG00000012048.20	17	43044295	43125483	0.000181124464992804	2.38898146842438e-12	135	423
ERCC1	ENSG00000012061.15	19	45407333	45478828	0.140138986390017	0.0239305542080344	135	423
CD22	ENSG00000012124.16	19	35319261	35347355	0.0715950178440244	0.0129041166393778	135	423
SEMA3B	ENSG00000012171.19	3	50267558	50277546	0.340945739243777	0.180373338355545	135	423
LTF	ENSG00000012223.12	3	46435645	46485234	0.0653083750611588	0.00826566800451412	135	423
EXTL3	ENSG00000012232.8	8	28600469	28753687	0.450454350338487	0.288451185408976	135	423
ELOVL5	ENSG00000012660.13	6	53267398	53349179	0.838887186802729	0.788957245117638	135	423
ALOX5	ENSG00000012779.10	10	45374176	45446119	0.401121042346621	0.18724340289301	135	423
CALCOCO1	ENSG00000012822.15	12	53708517	53727745	2.29460198086129e-05	6.71967330901863e-13	135	423
UBR7	ENSG00000012963.14	14	93207095	93229215	0.429878548075065	0.246507080173856	135	423
MAP4K5	ENSG00000012983.11	14	50418525	50561126	0.129828180327537	0.0500686244060234	135	423
EHD3	ENSG00000013016.15	2	31234337	31269447	0.0104549452923295	6.07199849786663e-05	135	423
PSMC4	ENSG00000013275.7	19	39971005	39981441	0.146605687012158	0.0466758588017825	135	423
MAN2B2	ENSG00000013288.8	4	6575175	6623362	0.0307672829369118	0.00303420444083313	135	423
CLDN11	ENSG00000013297.10	3	170418865	170860380	0.292241417632467	0.103203374763296	135	423
SLC25A39	ENSG00000013306.15	17	44319625	44324870	0.000586040322959738	2.62204144335746e-06	135	423
MVP	ENSG00000013364.18	16	29820394	29848039	0.539043631436241	0.277655298022188	135	423
NUB1	ENSG00000013374.15	7	151341699	151378449	0.139602723435397	0.0552199782691549	135	423
PGM3	ENSG00000013375.15	6	83161150	83193936	0.10456408198875	0.0188231672825174	135	423
RWDD2A	ENSG00000013392.7	6	83193379	83198932	0.751633942137621	0.604981620712324	135	423
CLK1	ENSG00000013441.15	2	200853009	200864744	0.073278802355399	0.00466201830343432	135	423
POLR3B	ENSG00000013503.9	12	106357658	106510198	0.422554399733075	0.268160950043308	135	423
ANGEL1	ENSG00000013523.9	14	76786725	76826246	0.131898856590515	0.0353804195264532	135	423
RNF14	ENSG00000013561.17	5	141966820	141990291	0.0684761035570198	0.00388900959084474	135	423
DDX11	ENSG00000013573.16	12	31073848	31104791	0.930659262645821	0.877752858664631	135	423
HEBP1	ENSG00000013583.8	12	12974864	13000273	0.00345252092944374	1.39366057199661e-05	135	423
GPRC5A	ENSG00000013588.7	12	12890782	12917937	0.288499125591646	0.121204922637321	135	423
CD6	ENSG00000013725.14	11	60971680	61020377	0.0617410362909033	0.00638597609208432	135	423
TACC3	ENSG00000013810.18	4	1721490	1745176	0.706269733750706	0.57566421522704	135	423
UFL1	ENSG00000014123.9	6	96521595	96555276	0.105199702439283	0.0218557660728784	135	423
POLA2	ENSG00000014138.8	11	65261762	65305589	0.504116071241158	0.365602132775565	135	423
ZC3H3	ENSG00000014164.6	8	143437655	143541453	0.0305291907337554	2.48785263431525e-06	135	423
CAPN1	ENSG00000014216.15	11	65181194	65212006	0.00775075025237267	3.61591426380633e-06	135	423
ACPP	ENSG00000014257.15	3	132317367	132368298	0.0678543688567147	0.00371526006478317	135	423
MDH1	ENSG00000014641.17	2	63588800	63607197	6.02733013204194e-05	5.63534108050033e-14	135	423
SLC30A9	ENSG00000014824.13	4	41990472	42090457	0.885518271009981	0.837023375192505	135	423
MTMR11	ENSG00000014914.20	1	149928651	149936867	0.0142656125750909	0.000438173686255502	135	423
COX15	ENSG00000014919.12	10	99711844	99732100	0.533353190383439	0.399042471586575	135	423
CCDC88C	ENSG00000015133.18	14	91271323	91417844	0.450145450866055	0.297381705445012	135	423
YAF2	ENSG00000015153.14	12	42157104	42238349	0.16133302676733	0.0205853117973941	135	423
ZMYND11	ENSG00000015171.19	10	134465	254637	0.0268115445737088	6.40763343421712e-05	135	423
DPEP1	ENSG00000015413.9	16	89613308	89638456	0.000734624040528722	8.81827270626857e-06	135	423
BID	ENSG00000015475.18	22	17734138	17774770	0.107627386944864	0.0196969547821734	135	423
MATR3	ENSG00000015479.18	5	139293648	139331677	0.0346309149097822	0.00255647227319139	135	423
XYLT2	ENSG00000015532.9	17	50346092	50361151	0.378715503177275	0.138613925885557	135	423
NUDCD3	ENSG00000015676.17	7	44379121	44490880	0.786003313164751	0.702632263583414	135	423
CHDH	ENSG00000016391.10	3	53813734	53846390	0.832149024854649	0.745138282679847	135	423
CLCA4	ENSG00000016602.9	1	86547078	86580754	0.00258783397856576	1.60727774014324e-10	135	423
GLT8D1	ENSG00000016864.18	3	52694493	52705635	5.98632436235291e-06	6.00677469309225e-13	135	423
ATP2C1	ENSG00000017260.19	3	130850595	131016712	0.73340618791213	0.543778397672989	135	423
IGF1	ENSG00000017427.15	12	102415704	102480645	0.491915243900107	0.323130606599355	135	423
RALBP1	ENSG00000017797.12	18	9475009	9538116	0.00182396474733431	2.70064708856213e-05	135	423
RUFY3	ENSG00000018189.12	4	70704801	70807315	0.316075140508381	0.13190410887632	135	423
SLC11A1	ENSG00000018280.16	2	218382029	218396894	0.00471708769554661	0.000323560467061568	135	423
WWTR1	ENSG00000018408.14	3	149517235	149736714	0.0469320017715381	0.00264093116048819	135	423
AGPS	ENSG00000018510.13	2	177392698	177559299	0.131462454469201	0.0442041661770558	135	423
ATP1A2	ENSG00000018625.14	1	160115773	160143591	0.404158893004087	0.232833555894006	135	423
TTC27	ENSG00000018699.11	2	32628032	32821051	0.324854288465478	0.138672055499112	135	423
ZNF582	ENSG00000018869.16	19	56375846	56393545	0.1911789874347	0.0636733155093688	135	423
VSIG2	ENSG00000019102.11	11	124747472	124752238	0.539058359618171	0.39254686428649	135	423
PHLDB1	ENSG00000019144.18	11	118606440	118657315	0.166633583367753	0.0595796682104005	135	423
MARCO	ENSG00000019169.10	2	118942166	118994660	0.00450033856604538	2.58573471038997e-05	135	423
PRDM11	ENSG00000019485.13	11	45095806	45235110	0.293151568093988	0.118618627044667	135	423
SNAI2	ENSG00000019549.9	8	48917768	48921740	0.603041647865588	0.449928739693728	135	423
CD74	ENSG00000019582.14	5	150401637	150412929	0.247064686947195	0.0707238236370241	135	423
HGF	ENSG00000019991.15	7	81699006	81770438	0.975798845188035	0.967172390541596	135	423
ZRANB1	ENSG00000019995.6	10	124942123	124983688	0.928020323115905	0.906807510442249	135	423
NCDN	ENSG00000020129.15	1	35557473	35567274	0.00564585861537784	1.62725190810261e-13	135	423
ADGRA2	ENSG00000020181.17	8	37784191	37843267	0.150819347830512	0.044645162864269	135	423
ZFP64	ENSG00000020256.19	20	52051663	52204308	0.997724659044189	0.996690931958923	135	423
MNAT1	ENSG00000020426.10	14	60734742	60969953	0.140431187996642	0.0373912446507724	135	423
SAMD4A	ENSG00000020577.13	14	54567097	54793315	0.0762612289154523	0.0112102849356184	135	423
RUNX3	ENSG00000020633.18	1	24899511	24965121	0.552565483593962	0.375080185417978	135	423
MRE11	ENSG00000020922.12	11	94415578	94492906	0.130295055199831	0.013950259959542	135	423
PLEKHB1	ENSG00000021300.13	11	73646178	73662819	0.0138015327620255	2.8577531882013e-05	135	423
SERPINB1	ENSG00000021355.12	6	2832332	2842006	0.941739994724551	0.922454639409409	135	423
SLC7A9	ENSG00000021488.12	19	32830509	32869766	0.346165171429417	0.225906163013277	135	423
SPAST	ENSG00000021574.11	2	32063611	32157637	0.000651913517994284	4.29281924036083e-12	135	423
OSBPL5	ENSG00000021762.19	11	3087116	3165770	0.493903351787803	0.356804178716207	135	423
AQR	ENSG00000021776.10	15	34851782	34969839	0.136567459063729	0.0207787146733934	135	423
CPS1	ENSG00000021826.14	2	210477682	210679107	0.139482129938229	0.00515011411748366	135	423
RTFDC1	ENSG00000022277.12	20	56468585	56519449	0.0985210615089437	0.0555326651133039	135	423
NLRP2	ENSG00000022556.15	19	54953130	55001142	0.481699370634468	0.266731229276375	135	423
SLC45A4	ENSG00000022567.9	8	141207166	141308305	0.727228755539875	0.546739668456436	135	423
RNF10	ENSG00000022840.15	12	120533480	120577594	0.525931634036636	0.314629837358121	135	423
ZNF839	ENSG00000022976.15	14	102317377	102339229	0.656578081627023	0.487575446783828	135	423
ZDHHC6	ENSG00000023041.11	10	112424428	112446917	0.951419889928011	0.934457431617435	135	423
GRAMD1B	ENSG00000023171.16	11	123358428	123627774	0.0190237529452795	0.00123385258728974	135	423
RNH1	ENSG00000023191.16	11	494512	507300	0.00785288432564506	6.23521530107716e-05	135	423
NDUFS1	ENSG00000023228.13	2	206114817	206159584	0.0976507628537162	0.0375348050865291	135	423
RB1CC1	ENSG00000023287.12	8	52622456	52745843	0.0585925923208304	0.00174035291186182	135	423
ERP44	ENSG00000023318.7	9	99979179	100099040	7.98939832031708e-07	2.44694307245536e-17	135	423
ALAS1	ENSG00000023330.14	3	52198086	52214327	0.537797781326687	0.351089437576484	135	423
BIRC3	ENSG00000023445.13	11	102317450	102339403	0.419380666075169	0.200507957194253	135	423
AKAP11	ENSG00000023516.8	13	42272153	42323267	0.15946244198676	0.0412034592158098	135	423
GLRX2	ENSG00000023572.8	1	193096468	193106114	0.62254438596765	0.475090442428638	135	423
SNAPC1	ENSG00000023608.4	14	61762357	61796428	0.259900716062977	0.132344707696244	135	423
DERA	ENSG00000023697.12	12	15911172	16037282	0.104728709735939	0.0119303789353658	135	423
STRAP	ENSG00000023734.10	12	15882391	15903478	0.0650387108299239	0.00484561718090773	135	423
ABCC2	ENSG00000023839.10	10	99782732	99852192	0.000746840374303592	2.07242561486308e-08	135	423
DEF6	ENSG00000023892.10	6	35297852	35321771	0.599982846576866	0.373086615007221	135	423
PLEKHO1	ENSG00000023902.13	1	150149183	150164720	3.26524323818569e-06	2.83598775366295e-12	135	423
GCLM	ENSG00000023909.9	1	93885205	93909456	0.837294453354862	0.776076055303563	135	423
UBR2	ENSG00000024048.10	6	42564062	42693504	0.4399923932587	0.28881740011156	135	423
EHD2	ENSG00000024422.11	19	47713343	47743134	0.47452229175472	0.335648956471635	135	423
DEPDC1	ENSG00000024526.16	1	68474152	68497221	0.711941930946369	0.612419070581025	135	423
CCDC28A	ENSG00000024862.17	6	138773509	138793319	0.185445690064184	0.0442107940803359	135	423
RRAGD	ENSG00000025039.14	6	89364636	89412270	0.00146942883187443	8.00674508409212e-12	135	423
HSF2	ENSG00000025156.12	6	122399546	122433119	0.00134432940820874	7.08867394393634e-07	135	423
PHF20	ENSG00000025293.16	20	35771974	35950381	0.302968360524868	0.151717770711823	135	423
HSD17B6	ENSG00000025423.11	12	56752161	56787790	0.401024134010896	0.219662993834148	135	423
NR1H3	ENSG00000025434.18	11	47248300	47269032	1.90078827083596e-06	1.33885719417404e-18	135	423
TYMP	ENSG00000025708.13	22	50525752	50530056	0.00516106653277763	6.88761934384679e-06	135	423
NCAPH2	ENSG00000025770.18	22	50508216	50523472	0.329062025467808	0.119289627511614	135	423
TOMM34	ENSG00000025772.7	20	44942130	44960486	0.440077388157664	0.0203271773397666	135	423
SEC63	ENSG00000025796.13	6	107867756	107957340	0.117444282312939	0.028852376717173	135	423
KPNA6	ENSG00000025800.13	1	32108038	32176375	0.165980791498023	0.0501511066550412	135	423
VIM	ENSG00000026025.15	10	17228259	17237593	0.763179365940957	0.653959133639025	135	423
FAS	ENSG00000026103.21	10	88990582	89015785	0.328392019010412	0.153606942801951	135	423
RNASET2	ENSG00000026297.15	6	166929504	166957184	1.60915760465438e-05	3.69838677564205e-18	135	423
CD44	ENSG00000026508.17	11	35138870	35232402	0.825294582568101	0.751077271621396	135	423
KCNG1	ENSG00000026559.13	20	51003656	51023129	0.827534603760981	0.769681508735325	135	423
AGPAT4	ENSG00000026652.13	6	161129979	161274061	0.909605381590751	0.889534066723291	135	423
SLAMF7	ENSG00000026751.16	1	160739057	160754821	0.174171579587515	0.0489595131168284	135	423
BTN3A1	ENSG00000026950.16	6	26402237	26415216	0.000150521008614176	1.9375002120449e-09	135	423
MIPEP	ENSG00000027001.9	13	23730189	23889419	0.695031287300228	0.60308223988208	135	423
PRKCH	ENSG00000027075.14	14	61187559	61550976	0.00349653271853185	1.60112020669109e-05	135	423
IFNGR1	ENSG00000027697.13	6	137197484	137219449	0.0972214061263266	0.00966691954811404	135	423
B4GALT7	ENSG00000027847.13	5	177600100	177610347	0.00274555132625803	3.33266782422146e-10	135	423
SH2D2A	ENSG00000027869.11	1	156806243	156816862	0.00320141249551294	1.76871949973747e-09	135	423
VRK2	ENSG00000028116.16	2	57907651	58159920	0.65802379677338	0.487099293587413	135	423
TNFRSF1B	ENSG00000028137.18	1	12167039	12209228	0.138302874624802	0.041464191106066	135	423
VEZT	ENSG00000028203.17	12	95217746	95302790	0.494257167524735	0.313070302905754	135	423
POU2F2	ENSG00000028277.21	19	42086110	42196585	0.000527664560386996	2.63366469283109e-10	135	423
BRD9	ENSG00000028310.17	5	863741	892642	0.660000454492701	0.572045847120071	135	423
SNX1	ENSG00000028528.14	15	64094123	64146090	0.012748437249348	0.000496070398971795	135	423
TBPL1	ENSG00000028839.9	6	133952170	133988696	0.728663675670502	0.634995371030648	135	423
ARNTL2	ENSG00000029153.14	12	27332854	27425289	0.748687119861371	0.634940379688099	135	423
BCLAF1	ENSG00000029363.16	6	136256627	136289851	0.745479816367053	0.651408246980933	135	423
SLC39A9	ENSG00000029364.11	14	69398015	69462388	0.000568750043525367	9.44738817053732e-07	135	423
ANK1	ENSG00000029534.19	8	41653220	41896762	0.0838291903420501	0.0104386026917594	135	423
TFB1M	ENSG00000029639.10	6	155257724	155314493	0.146970730245613	0.0362748160316179	135	423
RABEP1	ENSG00000029725.16	17	5282265	5385812	0.364894775120602	0.206650318084865	135	423
NUP160	ENSG00000030066.13	11	47778087	47848555	0.000131286468451429	1.3161085864402e-17	135	423
BAK1	ENSG00000030110.12	6	33572547	33580293	0.0161065662644627	3.60040428962381e-06	135	423
IKZF2	ENSG00000030419.16	2	212999691	213152427	0.00975185791443237	6.36783401636796e-07	135	423
GRN	ENSG00000030582.17	17	44345086	44353102	0.01051947253725	1.671073569698e-05	135	423
FAM13B	ENSG00000031003.10	5	137937960	138051961	0.247206728885779	0.121915139061574	135	423
ARHGAP31	ENSG00000031081.10	3	119294373	119420714	0.0084815455306544	2.58912193691739e-06	135	423
CENPQ	ENSG00000031691.6	6	49463378	49493107	1.15133016364655e-05	1.94305022518355e-14	135	423
SARS	ENSG00000031698.12	1	109213918	109238169	0.157194375439761	0.0313978811859757	135	423
RANBP3	ENSG00000031823.14	19	5916139	5978142	0.0941284837909535	0.00963774887992981	135	423
ARID4A	ENSG00000032219.18	14	58298385	58373887	0.577417552876648	0.417507575918235	135	423
TSSC1	ENSG00000032389.12	2	3188925	3377882	0.154886936291207	0.0239203209851226	135	423
PNPLA6	ENSG00000032444.15	19	7534010	7561764	0.516108430995758	0.42362758602849	135	423
IFT88	ENSG00000032742.17	13	20567069	20691437	0.833166078643449	0.742204254132941	135	423
ALG1	ENSG00000033011.11	16	5071819	5087379	0.85293987613031	0.819778302035031	135	423
ZCCHC8	ENSG00000033030.13	12	122471600	122501073	4.66658518905183e-05	4.83117262574611e-14	135	423
ABCF2	ENSG00000033050.7	7	151207837	151227230	0.130311884629837	0.0255261257537295	135	423
CHPF2	ENSG00000033100.16	7	151232489	151238763	0.459530950894367	0.293030630572258	135	423
FUT8	ENSG00000033170.16	14	65410592	65744121	0.141042636513576	0.0448417482504404	135	423
UBA6	ENSG00000033178.12	4	67612652	67701179	0.21167465572289	0.0692911114155793	135	423
GAB2	ENSG00000033327.12	11	78215297	78418348	0.868924975689449	0.783505828098901	135	423
ATP6V0A1	ENSG00000033627.16	17	42458844	42522611	0.0941514759444714	0.0176054404732897	135	423
PIAS1	ENSG00000033800.13	15	68054179	68198603	0.403453364376544	0.208623142942207	135	423
SLC4A7	ENSG00000033867.16	3	27372721	27484420	0.514710060235379	0.372012656563606	135	423
APBA2	ENSG00000034053.14	15	28884483	29118315	0.0500509061724625	0.00324989016399905	135	423
MAP2K3	ENSG00000034152.18	17	21284672	21315240	0.172870406767836	0.0639371669280446	135	423
TMSB10	ENSG00000034510.5	2	84905625	84906662	0.02019352380271	1.00944741877292e-05	135	423
ASTE1	ENSG00000034533.11	3	131013875	131027649	2.31887658134713e-06	2.13620642722034e-13	135	423
RNF19A	ENSG00000034677.12	8	100257060	100336218	0.557204416226292	0.372075502623036	135	423
PEX3	ENSG00000034693.14	6	143450807	143490010	0.00843357148556672	0.000204061674214066	135	423
GABARAPL2	ENSG00000034713.7	16	75566351	75577881	0.793526240277835	0.660575556851195	135	423
MYOC	ENSG00000034971.16	1	171635417	171652683	0.0255317716330433	0.000431411431733877	135	423
SH3YL1	ENSG00000035115.21	2	217730	266398	2.46482143709525e-08	2.18074338844071e-17	135	423
FAM136A	ENSG00000035141.7	2	70295975	70302090	0.122977299495929	0.0168668505654171	135	423
VCL	ENSG00000035403.17	10	73995193	74120254	0.829180866606249	0.764903230604165	135	423
DEPDC1B	ENSG00000035499.12	5	60596912	60700190	0.000401995935765298	2.8044625259995e-12	135	423
DAPK2	ENSG00000035664.11	15	63907036	64072033	0.00755519291062676	9.59290687538321e-05	135	423
NSMAF	ENSG00000035681.7	8	58583504	58659844	0.110015285427996	0.0129706625390167	135	423
ADSS	ENSG00000035687.9	1	244408494	244452134	0.121641938822767	0.0247095092889042	135	423
TIMP2	ENSG00000035862.12	17	78852977	78925387	0.552958083556986	0.357994399710457	135	423
RFC1	ENSG00000035928.15	4	39287456	39366375	0.0487236080585231	0.00492739185298338	135	423
TBC1D23	ENSG00000036054.12	3	100261000	100325251	0.178759652748441	0.0236755143380884	135	423
CUL3	ENSG00000036257.12	2	224470150	224585397	0.8950452603178	0.811361005866486	135	423
MYOM2	ENSG00000036448.9	8	2045040	2165552	9.10994532481868e-11	5.17139988026739e-30	135	423
ZZZ3	ENSG00000036549.12	1	77562416	77683419	0.00308541992497799	8.97911996224071e-12	135	423
USP2	ENSG00000036672.15	11	119355215	119381726	0.0397685580341334	0.00335602354280039	135	423
TUBG2	ENSG00000037042.8	17	42659305	42667006	0.169636667129915	0.0585751522195927	135	423
RPL26L1	ENSG00000037241.7	5	172958779	172969771	0.958241258823331	0.941844609760457	135	423
FLT4	ENSG00000037280.15	5	180601506	180649624	0.0296262635263513	0.00110797432455999	135	423
NSUN2	ENSG00000037474.14	5	6599239	6633291	0.492861114552542	0.292108207116412	135	423
FBXO42	ENSG00000037637.10	1	16246839	16352454	0.154156991429244	0.0301110680360789	135	423
MFAP3	ENSG00000037749.11	5	154038937	154220478	0.344843453907128	0.141213425376573	135	423
MRI1	ENSG00000037757.13	19	13764532	13774167	0.650423441526793	0.571428568730272	135	423
METTL1	ENSG00000037897.16	12	57768471	57772599	4.91120221200846e-06	3.52985636756142e-14	135	423
AGA	ENSG00000038002.8	4	177430770	177442503	0.192485002652287	0.0546509726388531	135	423
PI4K2B	ENSG00000038210.12	4	25233975	25279092	0.145838165613275	0.03726056237792	135	423
BOD1L1	ENSG00000038219.12	4	13568738	13627723	0.744762591845504	0.668292021229901	135	423
MAT2B	ENSG00000038274.16	5	163503114	163519336	0.684306448282108	0.53161054523604	135	423
EDC4	ENSG00000038358.14	16	67873023	67884503	0.000241550698945798	6.45525889843411e-18	135	423
TRIO	ENSG00000038382.18	5	14143702	14532128	0.343103946680146	0.154415828291782	135	423
VCAN	ENSG00000038427.15	5	83471465	83582303	0.521161295886733	0.38533919076088	135	423
CLEC16A	ENSG00000038532.14	16	10944488	11182189	0.227128983727531	0.0625427820006677	135	423
MSR1	ENSG00000038945.14	8	16107878	16567490	0.000113085426732929	1.92861380735363e-08	135	423
CDH1	ENSG00000039068.18	16	68737225	68835548	0.286594983310973	0.0973933190239203	135	423
SKIV2L2	ENSG00000039123.15	5	55307760	55425581	0.704306608541996	0.600388928488918	135	423
ZFYVE16	ENSG00000039319.16	5	80408013	80479350	0.888755689542685	0.848710446651312	135	423
FAM65A	ENSG00000039523.19	16	67518418	67546788	3.17280223418824e-05	4.90935844426427e-11	135	423
RAI14	ENSG00000039560.13	5	34656237	34832627	0.0174071166322293	9.33346060128884e-05	135	423
PNKP	ENSG00000039650.11	19	49859882	49867909	0.00679716485300008	2.52660141881561e-05	135	423
PHLPP2	ENSG00000040199.18	16	71644751	71724701	0.934925820467161	0.89941522771629	135	423
SPDL1	ENSG00000040275.16	5	169583634	169604778	0.105064922086483	0.0217777944450607	135	423
STAU2	ENSG00000040341.17	8	73420369	73747708	0.361018105367009	0.243259636926575	135	423
PQLC2	ENSG00000040487.12	1	19312326	19329300	0.0623990956047589	0.00152659073960571	135	423
CTNS	ENSG00000040531.14	17	3636468	3661542	0.758236227094885	0.664529989180771	135	423
RTN4R	ENSG00000040608.13	22	20241415	20283246	0.159727781065007	0.0334395356987331	135	423
PHF23	ENSG00000040633.12	17	7235028	7239722	0.878225332787511	0.832607665828246	135	423
INPP4A	ENSG00000040933.15	2	98444854	98594390	0.961025301357227	0.950568348019064	135	423
RAB27B	ENSG00000041353.9	18	54717860	54895516	0.248196238769775	0.131913858566442	135	423
PSMA4	ENSG00000041357.15	15	78540405	78552419	0.0604239120735985	0.00746635107664389	135	423
LSG1	ENSG00000041802.10	3	194640788	194672477	0.00363890349313547	6.80133101657272e-07	135	423
PARP3	ENSG00000041880.14	3	51942345	51948867	2.22230577979893e-06	6.47403741217592e-16	135	423
TNC	ENSG00000041982.15	9	115019578	115118257	0.318287321569631	0.111204862726285	135	423
THAP3	ENSG00000041988.15	1	6624866	6634167	0.0483739657856582	0.00627312074717188	135	423
FAM65C	ENSG00000042062.11	20	50586108	50691528	0.83884192033281	0.769446888779278	135	423
TDP1	ENSG00000042088.13	14	89954939	90044768	0.645120117128007	0.498504745672973	135	423
AIFM2	ENSG00000042286.14	10	70098223	70132934	0.71567343633803	0.613033005444879	135	423
SPATA7	ENSG00000042317.16	14	88384924	88470350	0.0776565941574176	0.0192075292804277	135	423
MED17	ENSG00000042429.11	11	93784227	93814963	0.798001948176635	0.676422816459181	135	423
RETSAT	ENSG00000042445.13	2	85342088	85354393	0.865347270344125	0.807927803272743	135	423
CAPG	ENSG00000042493.15	2	85394748	85418432	4.47331063000189e-05	1.42791399032949e-07	135	423
AP2S1	ENSG00000042753.11	19	46838136	46850992	0.888637347099049	0.846241525486051	135	423
TG	ENSG00000042832.11	8	132866958	133134903	0.593251555676498	0.511784193858208	135	423
ADAM28	ENSG00000042980.12	8	24294040	24359018	0.042155213645921	0.00386167775657843	135	423
DCUN1D1	ENSG00000043093.13	3	182938074	182985953	0.585250215341631	0.399964952712873	135	423
JADE2	ENSG00000043143.20	5	134524312	134583230	0.612833269763683	0.42231108855277	135	423
LCP2	ENSG00000043462.11	5	170246237	170298227	0.0481379377948688	0.0172614514287689	135	423
TRIT1	ENSG00000043514.15	1	39841022	39883511	0.480851116473387	0.355799139142197	135	423
ADRB1	ENSG00000043591.5	10	114044056	114046908	0.259988034256818	0.101018239426687	135	423
CUL7	ENSG00000044090.8	6	43037617	43053945	0.692257686939517	0.546387680932368	135	423
CTNNA1	ENSG00000044115.20	5	138610967	138935034	0.980019826185101	0.955357887074391	135	423
CNTLN	ENSG00000044459.14	9	17134982	17503923	0.0894752776325446	0.00556758180358343	135	423
HSPA5	ENSG00000044574.7	9	125234853	125241330	3.14867619960723e-07	1.25109450058524e-17	135	423
WDR37	ENSG00000047056.14	10	1049538	1132297	0.245336932365135	0.107029885376604	135	423
YTHDC2	ENSG00000047188.15	5	113513683	113595284	0.955674194663223	0.940716133342311	135	423
ATP6V1H	ENSG00000047249.17	8	53715557	53843558	0.0897885154955468	0.0102482338517632	135	423
POLR2B	ENSG00000047315.15	4	56978824	57030399	0.480301101454029	0.316379903821424	135	423
FAM214A	ENSG00000047346.12	15	52581321	52709817	0.204074531128625	0.085164322126446	135	423
ARAP2	ENSG00000047365.11	4	35948221	36244509	0.00146332990945768	5.33431365023399e-07	135	423
TPR	ENSG00000047410.13	1	186311652	186375693	0.887345586345482	0.786246620272752	135	423
CP	ENSG00000047457.13	3	149162410	149222055	0.243299999270518	0.0976134825843166	135	423
KIAA0556	ENSG00000047578.12	16	27550152	27780369	0.420787417816696	0.213264351053856	135	423
DTNBP1	ENSG00000047579.19	6	15522801	15663058	0.0107032573158332	3.16871150837118e-05	135	423
C12orf4	ENSG00000047621.11	12	4487728	4538508	0.984047044486628	0.978691132759647	135	423
FAM184B	ENSG00000047662.4	4	17635009	17781512	0.130084826905979	0.0304984219034438	135	423
MAP4	ENSG00000047849.21	3	47850690	48089272	7.38195630620772e-06	1.29586056570898e-16	135	423
GOPC	ENSG00000047932.13	6	117560269	117602542	2.96429962042983e-06	1.02678949270245e-13	135	423
USP28	ENSG00000048028.11	11	113797874	113875570	0.483241980650133	0.305417718980357	135	423
HDAC9	ENSG00000048052.21	7	18086949	19002416	0.112045946844273	0.0402227883930782	135	423
TSPAN17	ENSG00000048140.17	5	176647387	176659054	0.626438168959824	0.43832282015714	135	423
NOP16	ENSG00000048162.20	5	176383938	176388975	0.0300399845452813	0.00161517203131257	135	423
CC2D2A	ENSG00000048342.15	4	15469865	15601557	0.589890717264441	0.398915934279314	135	423
RRM2B	ENSG00000048392.11	8	102204502	102239118	0.834432041101951	0.773058886376747	135	423
ZNF800	ENSG00000048405.9	7	127346790	127431924	0.810285151809038	0.722953388710654	135	423
SNX29	ENSG00000048471.13	16	11976737	12574289	0.250048863798684	0.0752826511203635	135	423
MRPS10	ENSG00000048544.5	6	42206801	42217865	0.000502529341233462	8.53980713781136e-08	135	423
RSF1	ENSG00000048649.13	11	77659996	77821017	0.000335756207031724	5.90131816146579e-13	135	423
VPS13D	ENSG00000048707.13	1	12230067	12512047	0.814641457627237	0.734509969019687	135	423
CELF2	ENSG00000048740.18	10	10798397	11336675	0.119239021007422	0.020225224510087	135	423
FAM120A	ENSG00000048828.16	9	93451722	93566107	0.922212182200592	0.8668084872798	135	423
R3HDM1	ENSG00000048991.16	2	135531455	135725270	1.63162687648093e-06	4.5068193947609e-18	135	423
COL9A2	ENSG00000049089.13	1	40300487	40317294	0.112422045286909	0.0132618348838939	135	423
ERCC8	ENSG00000049167.13	5	60873831	60945073	0.772162683562263	0.622111204316259	135	423
ADAMTS6	ENSG00000049192.14	5	65148736	65481920	0.272363539429009	0.110641346562751	135	423
H6PD	ENSG00000049239.12	1	9234775	9271337	0.459257685042145	0.344845408056329	135	423
VAMP3	ENSG00000049245.12	1	7771269	7781432	0.0118152082066742	0.000220951864739999	135	423
PER3	ENSG00000049246.14	1	7784320	7845177	0.288678438028375	0.10272289732321	135	423
LTBP1	ENSG00000049323.15	2	32946972	33399509	0.923709442793387	0.892242517170063	135	423
RCN1	ENSG00000049449.8	11	31816384	32105755	0.062995403912504	0.00724465888350106	135	423
ELN	ENSG00000049540.16	7	74027789	74069907	0.998220114030058	0.997467995339517	135	423
RFC2	ENSG00000049541.10	7	74231499	74254458	0.123762838913049	0.0298369294974937	135	423
ARID1B	ENSG00000049618.22	6	156777432	157210779	0.852715576931972	0.795946475754826	135	423
CLPTM1L	ENSG00000049656.13	5	1317744	1345099	0.938813867910248	0.904972356906947	135	423
NEDD4L	ENSG00000049759.17	18	58044367	58401540	0.333497414641862	0.189260714351974	135	423
HEXB	ENSG00000049860.13	5	74640023	74722647	0.00839025836748184	0.000321870439538522	135	423
PTCD2	ENSG00000049883.14	5	72320527	72368395	0.00717231623443376	9.44499113314093e-09	135	423
JKAMP	ENSG00000050130.17	14	59484443	59505404	0.809695884504325	0.741991081679885	135	423
DKK3	ENSG00000050165.17	11	11963106	12009769	0.0761867716583874	0.00818912119784438	135	423
ARHGEF5	ENSG00000050327.14	7	144355288	144380632	0.0767216394610773	0.010222821436629	135	423
NFE2L3	ENSG00000050344.8	7	26152240	26187125	0.0598938147505929	0.00804242815645107	135	423
MCUR1	ENSG00000050393.11	6	13786557	13814568	0.199874736749588	0.0961925633757744	135	423
LIMA1	ENSG00000050405.13	12	50175788	50283546	0.171937224912697	0.0283388410167105	135	423
LETMD1	ENSG00000050426.15	12	51047962	51060424	0.615688565596072	0.371447555845649	135	423
SLC4A8	ENSG00000050438.16	12	51403073	51515763	0.309842782826674	0.13810802743313	135	423
LAMC3	ENSG00000050555.17	9	131009082	131094473	0.0726707751188956	0.00130885123202141	135	423
TNIP3	ENSG00000050730.15	4	121131408	121227466	0.103835569012559	0.00963355259509018	135	423
MAPK9	ENSG00000050748.17	5	180233143	180292099	0.0103148078306212	8.07381527012724e-05	135	423
COL23A1	ENSG00000050767.15	5	178237618	178590555	0.19429015257845	0.06249576958086	135	423
BCAR1	ENSG00000050820.16	16	75228198	75268053	0.706972456071236	0.574461419690855	135	423
FAM160A2	ENSG00000051009.10	11	6211335	6234711	0.00687600347555252	1.5755192691089e-05	135	423
HERPUD1	ENSG00000051108.14	16	56932048	56944863	0.209765831269125	0.0501203909215382	135	423
HOMER3	ENSG00000051128.18	19	18929201	18941261	0.833083127058685	0.774603078717641	135	423
RAD51	ENSG00000051180.16	15	40694796	40732339	0.156484002521656	0.0289967376630794	135	423
POLQ	ENSG00000051341.13	3	121431427	121546641	0.737769532643416	0.613435998779141	135	423
PIK3CB	ENSG00000051382.8	3	138652699	138834938	0.0909438902769195	0.00913565106574216	135	423
CYBA	ENSG00000051523.10	16	88643283	88651152	0.890148511261922	0.832751172714609	135	423
THOC3	ENSG00000051596.9	5	175917873	176034680	0.490633005311941	0.337184635440541	135	423
HEBP2	ENSG00000051620.10	6	138403561	138422042	0.206865648991847	0.0629811961122046	135	423
MPHOSPH9	ENSG00000051825.14	12	123152320	123244014	0.951344921708613	0.929062711166733	135	423
PLEKHA5	ENSG00000052126.14	12	19129752	19376400	0.399332373635654	0.189762891267899	135	423
PRSS8	ENSG00000052344.15	16	31131605	31135762	1.12121401401527e-05	3.26438344842984e-12	135	423
SIKE1	ENSG00000052723.11	1	114769479	114780685	0.781022268398393	0.683878791003107	135	423
RRP12	ENSG00000052749.13	10	97356701	97426076	1.2678131768498e-05	3.73555725744437e-13	135	423
FNIP2	ENSG00000052795.12	4	158769138	158908049	0.000863842281792788	2.5285526614014e-07	135	423
MSMO1	ENSG00000052802.12	4	165327623	165343160	0.682232435058216	0.561278359753725	135	423
TTC17	ENSG00000052841.14	11	43358932	43494933	0.0727103022894998	0.00447949793029885	135	423
FSTL4	ENSG00000053108.16	5	133196455	133612564	0.892745556778514	0.833440710857949	135	423
FOXN3	ENSG00000053254.15	14	89124871	89619149	0.0096052753401161	0.000146165459338084	135	423
AKR7A2	ENSG00000053371.12	1	19303965	19312146	0.190447110272232	0.0576830308227219	135	423
MRTO4	ENSG00000053372.4	1	19251553	19260128	0.529240887052982	0.318900141695595	135	423
NNAT	ENSG00000053438.8	20	37521215	37523693	0.669286955190221	0.564257106331671	135	423
USE1	ENSG00000053501.12	19	17215346	17219829	0.796600956114915	0.730878399391934	135	423
MCF2L2	ENSG00000053524.12	3	183178043	183428778	0.816468874806164	0.739682055231364	135	423
NRIP2	ENSG00000053702.14	12	2825348	2835544	0.727774853419239	0.646634529993488	135	423
AP5M1	ENSG00000053770.11	14	57269009	57298742	0.000666419130833756	2.20089113956609e-08	135	423
ANAPC4	ENSG00000053900.10	4	25377213	25418498	0.0941118066860767	0.0271705635978231	135	423
KCNQ1	ENSG00000053918.15	11	2444684	2849109	0.117528025417786	0.0368040226083891	135	423
TRAPPC3	ENSG00000054116.11	1	36136570	36155964	0.159763376095969	0.0729793487918074	135	423
THRAP3	ENSG00000054118.13	1	36224416	36305357	0.575651912693735	0.488958457166249	135	423
PHPT1	ENSG00000054148.17	9	136849091	136850942	0.0168477213046436	0.000125706389137818	135	423
ENTPD2	ENSG00000054179.11	9	137048098	137054045	0.858211175831776	0.795775852346284	135	423
LY75	ENSG00000054219.10	2	159803355	159904749	0.226737624507457	0.00649505600862756	135	423
ARID4B	ENSG00000054267.21	1	235166895	235328219	0.980622745477911	0.97435072574624	135	423
OPN3	ENSG00000054277.13	1	241590114	241677376	0.840195603133266	0.780120261343494	135	423
SDCCAG8	ENSG00000054282.15	1	243256034	243489140	0.539346373596205	0.205130742897082	135	423
PTPRN	ENSG00000054356.13	2	219289623	219309648	0.000116046351616393	5.67865322927325e-09	135	423
HHAT	ENSG00000054392.12	1	210328252	210676296	0.384450423882248	0.214867048846077	135	423
KIF1B	ENSG00000054523.17	1	10210805	10381603	0.408634274673866	0.218496089090041	135	423
FOXC1	ENSG00000054598.6	6	1609972	1613897	0.0333932361124641	0.00112361091949429	135	423
TBC1D22A	ENSG00000054611.13	22	46762617	47175699	0.698244623391358	0.607321931327725	135	423
SYNE2	ENSG00000054654.16	14	63852983	64226433	0.00263260936208433	3.75289762736567e-05	135	423
PLEKHH1	ENSG00000054690.13	14	67533301	67589310	0.000841997634143906	3.21140099796433e-11	135	423
ATP9A	ENSG00000054793.13	20	51596514	51768634	0.106909129177571	0.0440302458991592	135	423
FAM168A	ENSG00000054965.10	11	73400487	73598189	0.0410666437260539	0.00330760916235909	135	423
RELT	ENSG00000054967.12	11	73376264	73397472	0.00603073785100383	0.000128466403966374	135	423
GALC	ENSG00000054983.16	14	87837820	87993665	0.686619576796673	0.532183423711126	135	423
NOP58	ENSG00000055044.10	2	202265716	202303666	0.242633446650811	0.0361673052180551	135	423
SZRD1	ENSG00000055070.16	1	16352575	16398145	0.048771916754574	0.00482114357292079	135	423
KCNH2	ENSG00000055118.14	7	150944961	150978315	0.542042523269494	0.405829882541977	135	423
CUL1	ENSG00000055130.15	7	148698665	148801036	0.241935486640437	0.058413208099351	135	423
FAM114A2	ENSG00000055147.18	5	153990128	154038905	0.0561494453752538	0.00478493026599384	135	423
CYFIP2	ENSG00000055163.19	5	157266079	157395533	0.189161743213868	0.0515333949307868	135	423
TAB2	ENSG00000055208.18	6	149317534	149411613	0.101360757691919	0.00992326923599977	135	423
GINM1	ENSG00000055211.12	6	149566294	149591748	0.922158659994825	0.874629749657447	135	423
EIF2AK2	ENSG00000055332.16	2	37099245	37157065	0.495694677908856	0.261770879848685	135	423
USP36	ENSG00000055483.19	17	78787381	78841441	0.34077860925154	0.154545989707175	135	423
KMT2C	ENSG00000055609.17	7	152134922	152436005	0.700702587242853	0.607343805961039	135	423
MCOLN3	ENSG00000055732.12	1	85018082	85048499	0.703732825487104	0.622509336342052	135	423
PUM2	ENSG00000055917.15	2	20248691	20352234	0.00038447989899516	3.38184975901938e-12	135	423
MRPL43	ENSG00000055950.16	10	100969458	100987366	0.657027959307235	0.516793967452562	135	423
ITIH4	ENSG00000055955.15	3	52812975	52830739	0.000293659141724773	1.20934501785556e-08	135	423
HPF1	ENSG00000056050.6	4	169729465	169757953	0.0117773240666662	0.000377601205497396	135	423
ZFR	ENSG00000056097.15	5	32354350	32444761	0.752437986808101	0.634172559759944	135	423
TRAF1	ENSG00000056558.10	9	120902393	120929173	0.955995949160224	0.930884341671421	135	423
RC3H2	ENSG00000056586.15	9	122844556	122905341	0.512615776851592	0.327596549912299	135	423
IL17RB	ENSG00000056736.9	3	53846580	53865800	0.010705024332582	2.24761437580224e-05	135	423
TRAF3IP2	ENSG00000056972.18	6	111556454	111606278	0.00285447141374386	1.19539035430663e-06	135	423
DCBLD2	ENSG00000057019.15	3	98795941	98901689	0.000119882880441067	2.06185230701408e-10	135	423
SOAT1	ENSG00000057252.12	1	179293714	179358680	0.631644541963001	0.10378300394075	135	423
PKP2	ENSG00000057294.14	12	32790745	32896840	0.283905024142589	0.084934214887478	135	423
GDI2	ENSG00000057608.16	10	5765223	5842132	0.0260928881662656	0.00235643583258786	135	423
PRDM1	ENSG00000057657.15	6	106086320	106109939	0.63585527273382	0.49242132509487	135	423
ATG5	ENSG00000057663.14	6	106045423	106325791	0.576673084604372	0.402347359992464	135	423
TMCC3	ENSG00000057704.12	12	94567124	94650562	0.194694030178373	0.0510205438680305	135	423
PITHD1	ENSG00000057757.9	1	23778405	23788232	0.679549219089888	0.567847354322628	135	423
MTA3	ENSG00000057935.13	2	42494569	42756947	0.0520912601217598	0.00861140727590695	135	423
USP13	ENSG00000058056.8	3	179652755	179789401	0.516371779737138	0.335365860333216	135	423
ATP11B	ENSG00000058063.15	3	182793500	182921239	0.492970021853439	0.306171746585265	135	423
CDK14	ENSG00000058091.16	7	90563735	91210590	0.54374297927158	0.328368463072638	135	423
SEC61A1	ENSG00000058262.9	3	128051641	128071683	0.309686609064259	0.12296441555834	135	423
PPP1R12A	ENSG00000058272.16	12	79773563	79934900	2.101528069073e-05	1.39466964223456e-11	135	423
CAMK2B	ENSG00000058404.19	7	44217150	44334577	0.931949996428353	0.900300342462663	135	423
CROCC	ENSG00000058453.16	1	16921950	16972979	0.00575172247322857	2.41770296500125e-05	135	423
POLR3E	ENSG00000058600.15	16	22297375	22335103	0.0121441379357974	0.000100649136908006	135	423
ATP2B4	ENSG00000058668.14	1	203626561	203744081	0.271809144145351	0.100378110826574	135	423
ZC3H11A	ENSG00000058673.16	1	203795654	203850514	0.050927846512847	0.00736968575803804	135	423
RIOK2	ENSG00000058729.10	5	97160867	97183260	0.3914400494792	0.205707505022302	135	423
YIPF1	ENSG00000058799.14	1	53851719	53889834	0.0814444672884322	0.0176974718554076	135	423
NDC1	ENSG00000058804.11	1	53765460	53838860	0.198772884590518	0.0508946555624551	135	423
DGKG	ENSG00000058866.14	3	186147201	186362237	0.634618734282506	0.505714662373488	135	423
FLYWCH1	ENSG00000059122.16	16	2911937	2951208	0.233943211771521	6.55748456229912e-13	135	423
UNKL	ENSG00000059145.18	16	1364114	1414751	0.106762091230538	0.0282293175706978	135	423
TBXAS1	ENSG00000059377.16	7	139777051	140020325	0.262323274232586	0.104150650276214	135	423
PARP12	ENSG00000059378.12	7	140023744	140063721	0.0143121872644008	0.000227472530210668	135	423
ALDH18A1	ENSG00000059573.8	10	95605929	95656706	0.0741171795012321	0.00679794414507471	135	423
TARBP1	ENSG00000059588.9	1	234391313	234479103	0.140562324748933	0.0526294627635737	135	423
GATB	ENSG00000059691.11	4	151670504	151761023	0.174607954832941	0.0480538821607491	135	423
MXD1	ENSG00000059728.10	2	69897688	69942945	0.348544751631405	0.073173395262897	135	423
CDK17	ENSG00000059758.7	12	96278261	96400560	0.344967273644949	0.176435830329888	135	423
DNAJC25	ENSG00000059769.19	9	111631352	111654351	4.66602956375137e-07	3.89549738738515e-15	135	423
SLC2A3	ENSG00000059804.15	12	7919230	7936275	0.766647414579644	0.668402937354883	135	423
PSD	ENSG00000059915.16	10	102402617	102421539	0.00622515163735816	4.95776349720129e-11	135	423
CTDP1	ENSG00000060069.16	18	79679801	79756623	3.35993211310075e-10	1.45459385811591e-22	135	423
YBX3	ENSG00000060138.12	12	10699089	10723312	0.00649808253831152	6.97923221712403e-05	135	423
STYK1	ENSG00000060140.8	12	10618939	10674318	0.73231710318606	0.58032040336607	135	423
WNK1	ENSG00000060237.16	12	752593	911452	0.0144942607483875	5.297238017663e-05	135	423
CCAR1	ENSG00000060339.13	10	68721012	68792377	0.00130203219049193	1.64904011349917e-12	135	423
OGFR	ENSG00000060491.16	20	62804835	62814000	0.360951729092358	0.185940698173422	135	423
GNA15	ENSG00000060558.3	19	3136193	3163769	0.705748690206016	0.629864682737082	135	423
CREB3L3	ENSG00000060566.13	19	4153601	4173054	0.0248062460763582	0.00170159553808201	135	423
PIGV	ENSG00000060642.10	1	26787472	26798398	0.377356946894454	0.191882669734886	135	423
PTPRU	ENSG00000060656.19	1	29236516	29326813	0.0180202819226112	0.000753700462051199	135	423
SNRNP40	ENSG00000060688.12	1	31259568	31296782	0.0549620363100491	0.00919571431906363	135	423
QSER1	ENSG00000060749.14	11	32893178	32993316	0.606412674599148	0.410556227461331	135	423
MPC1	ENSG00000060762.18	6	166364919	166383013	0.616796577082625	0.511276065773628	135	423
ACAA1	ENSG00000060971.17	3	38103129	38137242	0.373374850959113	0.192791477731251	135	423
BCAT1	ENSG00000060982.14	12	24810022	24949459	0.00107460755677639	8.26426371524495e-07	135	423
HDAC7	ENSG00000061273.17	12	47782754	47833132	0.494844791287612	0.301038616048691	135	423
LZTS1	ENSG00000061337.15	8	20246165	20303963	0.00324221398365112	0.000149084690301009	135	423
SPAG4	ENSG00000061656.9	20	35615892	35621049	1.80708605641828e-05	8.27803027881468e-18	135	423
NCKAP1	ENSG00000061676.14	2	182909115	183038858	0.204211695549606	0.0684989206826265	135	423
MRPS35	ENSG00000061794.12	12	27710773	27756295	0.656177292435336	0.573701898296045	135	423
GUCY1B3	ENSG00000061918.12	4	155758992	155807591	0.480803365233065	0.319432973323718	135	423
SFSWAP	ENSG00000061936.9	12	131711089	131799737	0.933891587806764	0.907604701175841	135	423
TNK2	ENSG00000061938.16	3	195863364	195911945	0.060453327377127	0.00231424390016824	135	423
MON2	ENSG00000061987.14	12	62466817	62600479	0.609603238073245	0.432058466914432	135	423
GPBP1	ENSG00000062194.15	5	57173948	57264679	0.0341994671615813	0.00189116190579017	135	423
DGAT2	ENSG00000062282.14	11	75759512	75801535	0.00118997283982693	1.14566942783103e-06	135	423
CS	ENSG00000062485.18	12	56271699	56300392	0.116260119932975	0.0066433094524759	135	423
LTK	ENSG00000062524.15	15	41503638	41513887	0.0220322203994043	5.22523941654613e-07	135	423
MRPS24	ENSG00000062582.13	7	43866558	43869893	0.503611036904815	0.364554089455588	135	423
ELMO2	ENSG00000062598.17	20	46366049	46432985	0.487440433679159	0.301682038391572	135	423
WAPL	ENSG00000062650.17	10	86435256	86521815	0.0446192938660369	0.0036544821992941	135	423
VMP1	ENSG00000062716.12	17	59707192	59841092	0.000407782508330572	2.26192149222229e-12	135	423
APPBP2	ENSG00000062725.9	17	60443149	60526219	3.71347907564123e-06	2.97281473595476e-15	135	423
POLD1	ENSG00000062822.12	19	50384204	50418018	0.0872154933088438	0.0139601241159973	135	423
SEZ6	ENSG00000063015.19	17	28954901	29006440	0.630192468775019	0.471173909223608	135	423
EIF4B	ENSG00000063046.17	12	53006158	53042209	2.04249941476707e-05	1.94066161243285e-11	135	423
SLC6A16	ENSG00000063127.15	19	49289638	49325225	0.0483902865806902	0.00293178360368204	135	423
GLTSCR1	ENSG00000063169.10	19	47609123	47703277	0.241146906526491	0.0667003807706379	135	423
SPHK2	ENSG00000063176.15	19	48624133	48630029	0.340003720818657	0.174526024593461	135	423
RPL18	ENSG00000063177.12	19	48615328	48619271	0.346607335793268	0.168512913347879	135	423
CA11	ENSG00000063180.8	19	48637942	48646312	0.822996577554229	0.755406450023136	135	423
ISOC2	ENSG00000063241.7	19	55452985	55462343	0.161692141518099	0.0413149917117311	135	423
U2AF2	ENSG00000063244.12	19	55654146	55674648	0.469978249228481	0.331405244480039	135	423
EPN1	ENSG00000063245.14	19	55675226	55709858	0.0596422081351724	0.00631911027738455	135	423
MED29	ENSG00000063322.13	19	39391303	39400637	0.48308234915185	0.367262845145726	135	423
AHRR	ENSG00000063438.16	5	304176	438291	0.123302832681553	0.0257855355040115	135	423
GPC1	ENSG00000063660.8	2	240435671	240468078	0.954813918619965	0.932517230118665	135	423
ADCK1	ENSG00000063761.15	14	77800083	77933954	4.27778811262135e-07	7.3617778185699e-13	135	423
HAGH	ENSG00000063854.12	16	1795620	1826940	0.221019870259645	0.104448488073205	135	423
RNF4	ENSG00000063978.15	4	2462220	2515855	0.0496478977256209	0.00555423785208632	135	423
CASP8	ENSG00000064012.21	2	201233443	201287711	3.82188431005356e-06	1.54049615507271e-19	135	423
LIMCH1	ENSG00000064042.17	4	41359607	41700044	0.0435490479735989	0.00271458699183199	135	423
INTS13	ENSG00000064102.14	12	26905181	26938326	0.0647524485629406	0.00490989424014296	135	423
TM7SF3	ENSG00000064115.10	12	26973195	27014434	0.313380847370311	0.178157806711458	135	423
SPA17	ENSG00000064199.6	11	124673882	124697518	0.0272224677414151	0.00418272667576478	135	423
TSPAN32	ENSG00000064201.15	11	2302061	2318200	0.175725311849274	0.0553837319782291	135	423
WISP2	ENSG00000064205.10	20	44714844	44728509	0.387069237625195	0.196224527311197	135	423
ST3GAL6	ENSG00000064225.12	3	98732236	98821201	0.361524667404637	0.136346895674306	135	423
ATP2C2	ENSG00000064270.12	16	84368527	84464187	0.14674906957667	0.0506678543156479	135	423
NGFR	ENSG00000064300.8	17	49502063	49515017	0.637977569134486	0.520295018997718	135	423
TAF2	ENSG00000064313.11	8	119730775	119832863	0.120580913295795	0.0153763082898916	135	423
HIPK2	ENSG00000064393.15	7	139561570	139777778	0.0764534705814267	0.00389184846016304	135	423
TNPO3	ENSG00000064419.13	7	128954180	129055173	1.93411553021069e-07	3.88088171083337e-16	135	423
RFXANK	ENSG00000064490.13	19	19192590	19200893	0.296379566823146	0.104590044397632	135	423
TMEM161A	ENSG00000064545.14	19	19119169	19138513	0.325555018515456	0.193879502811818	135	423
LPAR2	ENSG00000064547.13	19	19623668	19628930	0.00760366609394801	6.98891336380218e-06	135	423
CTSA	ENSG00000064601.16	20	45890144	45898620	0.472353290912377	0.299293061746765	135	423
SUGP2	ENSG00000064607.16	19	18990888	19034023	0.835355876979059	0.774294082981001	135	423
SLC12A2	ENSG00000064651.13	5	128083766	128189688	0.100404127235443	0.00771957530798498	135	423
SNX24	ENSG00000064652.10	5	122843439	123029304	0.175215097117016	0.0540162644973257	135	423
EYA2	ENSG00000064655.18	20	46894624	47188844	0.0872673635882299	0.0100389267426658	135	423
CNN2	ENSG00000064666.14	19	1026581	1039068	0.0999509810380699	0.00452429182671123	135	423
ABCA7	ENSG00000064687.12	19	1040101	1065572	5.0826054590939e-08	4.55457594991385e-12	135	423
DDX20	ENSG00000064703.11	1	111755538	111768016	0.109531040838695	0.0160654860836791	135	423
BTBD1	ENSG00000064726.9	15	83016422	83067334	0.36956403703326	0.177785179385288	135	423
FAR2	ENSG00000064763.10	12	29149103	29335616	0.0631187234391205	0.0028088663394742	135	423
BCAS1	ENSG00000064787.13	20	53936777	54070594	0.113827444956409	0.025848682726558	135	423
CHI3L2	ENSG00000064886.13	1	111200771	111243440	0.00644199350096819	6.78334269321885e-06	135	423
SBNO2	ENSG00000064932.15	19	1107636	1174283	0.0385524438083294	0.00857370454450888	135	423
PMS1	ENSG00000064933.17	2	189784085	189877629	0.445491169297053	0.213081003327845	135	423
HMG20B	ENSG00000064961.18	19	3572777	3579088	0.937395208796569	0.9248580127358	135	423
CALCRL	ENSG00000064989.12	2	187343129	187448460	0.268627031146905	0.117317636033639	135	423
TAF11	ENSG00000064995.16	6	34877778	34888089	1.01505124989614e-06	6.42816730753536e-16	135	423
ANKS1A	ENSG00000064999.13	6	34889265	35091413	0.0425518768064649	0.00556854440888168	135	423
AP3D1	ENSG00000065000.15	19	2100988	2164465	0.0662934808907105	0.0172158576708475	135	423
ZNF76	ENSG00000065029.14	6	35258982	35295985	0.0873894852584903	0.00683912006422509	135	423
SLC9A3R2	ENSG00000065054.13	16	2025356	2039026	0.299310531605171	0.169610035144052	135	423
NTHL1	ENSG00000065057.7	16	2039815	2047464	0.47949946759575	0.239064146595675	135	423
UHRF1BP1	ENSG00000065060.16	6	34792015	34883138	0.146308195617687	0.00283380646976613	135	423
GNAI3	ENSG00000065135.10	1	109548611	109618321	0.0875662983579481	0.021475938363352	135	423
IPO5	ENSG00000065150.18	13	97953658	98024297	0.617668380671389	0.477173747129478	135	423
OAT	ENSG00000065154.11	10	124397303	124418976	0.0514860228334228	0.0125877075294967	135	423
WDR3	ENSG00000065183.15	1	117929720	117965096	0.733993019647514	0.556428345128268	135	423
PKN2	ENSG00000065243.19	1	88684222	88836255	0.0301832301406591	0.00289388539145183	135	423
WDR18	ENSG00000065268.10	19	984271	998438	0.0932534731711387	0.0189959287509197	135	423
TRAM2	ENSG00000065308.4	6	52497402	52576915	0.215143148147321	0.0654586688100259	135	423
NTN1	ENSG00000065320.8	17	9021542	9244000	0.305807752780441	0.136843970519655	135	423
DGKA	ENSG00000065357.19	12	55927614	55954027	0.871948507378207	0.790779145802325	135	423
ERBB3	ENSG00000065361.14	12	56079857	56103505	0.659254459353842	0.527832298808401	135	423
ANKRD44	ENSG00000065413.18	2	196967017	197311173	0.561142889299452	0.394649243475681	135	423
KARS	ENSG00000065427.14	16	75627474	75647679	0.495713799812036	0.275476177767494	135	423
ADAT1	ENSG00000065457.10	16	75596981	75623300	0.583969879548692	0.391979639127839	135	423
PDIA5	ENSG00000065485.19	3	123067062	123162104	0.0987447305432121	0.0129294120773959	135	423
TBC1D22B	ENSG00000065491.8	6	37257772	37332970	0.171988451926314	0.0661819345783626	135	423
NDUFB4	ENSG00000065518.7	3	120596309	120602500	0.458500286400813	0.320795946538334	135	423
SPEN	ENSG00000065526.10	1	15847864	15940460	0.00695754981893871	4.55945514030227e-05	135	423
MYLK	ENSG00000065534.18	3	123610049	123884331	0.299809870264973	0.080794722391055	135	423
ZC3H15	ENSG00000065548.17	2	186486156	186509363	0.000131820039270245	4.37001659554422e-14	135	423
MAP2K4	ENSG00000065559.14	17	12020824	12143830	0.223163952745785	0.0524989798567017	135	423
TMEM206	ENSG00000065600.12	1	212363931	212414901	0.0389339216212102	0.00164383197025428	135	423
SLK	ENSG00000065613.13	10	103967201	104029233	0.000384513935798723	1.26713256939791e-11	135	423
CYB5R4	ENSG00000065615.13	6	83859643	83967424	0.0832685486212097	0.00290484480749726	135	423
COL17A1	ENSG00000065618.18	10	104031286	104086002	0.229030262751749	0.083460578042819	135	423
GSTO2	ENSG00000065621.14	10	104268873	104304945	0.830569809126154	0.729410141043611	135	423
SEC61A2	ENSG00000065665.20	10	12129637	12169721	0.706809094317	0.594454387066259	135	423
PRKCQ	ENSG00000065675.14	10	6427143	6580301	0.227073171244721	0.0617380871435961	135	423
TLE2	ENSG00000065717.14	19	2997638	3047635	0.277855049416802	0.148405303065721	135	423
ASB1	ENSG00000065802.11	2	238426742	238452250	9.16795670208417e-05	1.64452220854662e-09	135	423
FAM107B	ENSG00000065809.13	10	14518557	14774897	0.224073629982092	0.0818213614386169	135	423
ME1	ENSG00000065833.8	6	83210389	83431071	0.000414073159792067	7.3461152567977e-11	135	423
TBC1D1	ENSG00000065882.15	4	37891087	38139175	0.0317500496810882	0.00204654000889686	135	423
CDK13	ENSG00000065883.14	7	39950037	40097134	0.00188074460007697	2.82701263196748e-11	135	423
MTHFD2	ENSG00000065911.11	2	74198562	74216241	0.21842008827172	0.0836569461772095	135	423
FOXJ2	ENSG00000065970.8	12	8032703	8055503	0.000807285259294503	4.41345911758819e-06	135	423
YBX1	ENSG00000065978.18	1	42682427	42702349	0.363706393172146	0.186557944905039	135	423
PDE4A	ENSG00000065989.15	19	10416773	10469631	0.000195261168191276	1.88841263376858e-08	135	423
PPP2R5A	ENSG00000066027.11	1	212285537	212361863	0.00792893028165357	3.5027314979147e-05	135	423
ELAVL1	ENSG00000066044.14	19	7958579	8005659	0.273950376940306	0.0867835867618118	135	423
TIE1	ENSG00000066056.13	1	43300993	43323108	0.523480422818054	0.35470337946364	135	423
DIP2B	ENSG00000066084.12	12	50505107	50748667	0.000719467140361894	6.01294285756692e-07	135	423
SMARCD1	ENSG00000066117.14	12	50084972	50100712	0.00116743526254049	1.21609310800655e-08	135	423
KDM4A	ENSG00000066135.12	1	43650158	43705515	0.00336806812366039	0.000680012204572692	135	423
NFYC	ENSG00000066136.20	1	40692067	40771603	0.624339564864694	0.45842368705251	135	423
ZMYND12	ENSG00000066185.12	1	42430329	42456116	0.0968191107913888	0.0200546916092111	135	423
SLC9A3	ENSG00000066230.10	5	474883	524332	0.953621953481321	0.935948908474077	135	423
ASPM	ENSG00000066279.17	1	197084128	197146694	0.348110483816877	0.125720853133139	135	423
CD84	ENSG00000066294.14	1	160541095	160579516	0.0588789036815671	0.00369663035750774	135	423
ELOVL1	ENSG00000066322.14	1	43363397	43368074	0.129579033857258	0.00599425655907355	135	423
SPI1	ENSG00000066336.11	11	47354860	47378576	7.51629658918217e-05	7.56416532766043e-19	135	423
ZNRD1	ENSG00000066379.14	6	30061641	30064909	0.0168219134280787	2.12881951919507e-05	135	423
CLDN18	ENSG00000066405.12	3	137998735	138033655	0.962501791542491	0.941487967148614	135	423
ZBTB11	ENSG00000066422.4	3	101648889	101672213	2.96111096815053e-05	3.29818337881599e-12	135	423
ATXN3	ENSG00000066427.21	14	92038652	92106621	0.287881268323529	0.132852443039639	135	423
GOLGA5	ENSG00000066455.12	14	92794231	92839963	0.300243292498239	0.156523432212606	135	423
LRRC40	ENSG00000066557.5	1	70144805	70205620	0.965653928774808	0.946210814870303	135	423
ISOC1	ENSG00000066583.11	5	129094751	129114028	0.229389244912393	0.0944923130321155	135	423
TRMT11	ENSG00000066651.18	6	125986430	126039276	0.993971856413868	0.988088888127083	135	423
THUMPD1	ENSG00000066654.13	16	20702816	20742084	0.188719441818015	0.0610842440850585	135	423
MSANTD3	ENSG00000066697.14	9	100427156	100451711	0.409916932721312	0.231045210203288	135	423
KIF26A	ENSG00000066735.14	14	104138723	104180894	0.0156414964359024	0.00142071993427576	135	423
ATG2B	ENSG00000066739.11	14	96279202	96363451	0.608471322811618	0.497388353435388	135	423
ARFGEF1	ENSG00000066777.8	8	67173511	67343677	0.775587921284632	0.66765975779211	135	423
ZFAT	ENSG00000066827.15	8	134477788	134713049	0.52359168339111	0.397034598131197	135	423
MTFR1	ENSG00000066855.15	8	65644734	65771261	0.758310175357658	0.605334121592678	135	423
STAG3	ENSG00000066923.17	7	100177563	100220546	1.46072826307195e-07	7.1565351311208e-17	135	423
FECH	ENSG00000066926.10	18	57548283	57586772	0.710506628871742	0.636821586346652	135	423
MYO9A	ENSG00000066933.15	15	71822456	72118577	0.128722126086776	0.0183990119375069	135	423
PFKP	ENSG00000067057.16	10	3066333	3137712	0.000140564030000035	1.1524775417836e-06	135	423
IDI1	ENSG00000067064.10	10	1039908	1049170	0.587782947189219	0.377846308517061	135	423
SP100	ENSG00000067066.16	2	230415942	230544090	0.923376396017068	0.886442304116715	135	423
KLF6	ENSG00000067082.14	10	3775996	3785281	0.30451939986755	0.157818169256394	135	423
PLPP1	ENSG00000067113.16	5	55425863	55535050	0.0925080886086632	0.00869346473021116	135	423
NEO1	ENSG00000067141.16	15	73051710	73305206	0.516744809661269	0.240796591366042	135	423
TRAM1	ENSG00000067167.7	8	70573442	70608387	0.420719240627769	0.185785374141971	135	423
TNFRSF1A	ENSG00000067182.7	12	6328757	6342114	0.781151069311666	0.69278852415362	135	423
CACNB1	ENSG00000067191.15	17	39173563	39197703	0.045222948754972	0.00167501870487718	135	423
EVI5	ENSG00000067208.14	1	92508696	92792404	0.259786258504304	0.0908932246807508	135	423
STOML1	ENSG00000067221.13	15	73978923	73994622	0.496027515146461	0.319836683068307	135	423
PKM	ENSG00000067225.17	15	72199029	72231822	0.00204573934237369	5.68298759906269e-11	135	423
DHX29	ENSG00000067248.9	5	55256245	55307722	0.918669362113299	0.871233602789365	135	423
DNTTIP2	ENSG00000067334.13	1	93866283	93879918	0.258357519937806	0.109957874963527	135	423
METTL22	ENSG00000067365.14	16	8621683	8649654	0.0838718571049859	0.0162570323380191	135	423
TP53BP1	ENSG00000067369.13	15	43403061	43510728	0.0028899131702867	3.7504909910877e-14	135	423
RRP15	ENSG00000067533.5	1	218285287	218337983	0.831045538618954	0.778253249344727	135	423
RHOA	ENSG00000067560.10	3	49359145	49412202	4.67400801148807e-07	3.57712205728083e-18	135	423
DHX8	ENSG00000067596.10	17	43483865	43544463	0.0925302401098414	1.53043982327612e-08	135	423
PRKCZ	ENSG00000067606.16	1	2050470	2175313	0.101440802418607	0.0159355199670725	135	423
IARS2	ENSG00000067704.9	1	220094102	220148041	0.00176522092939838	6.42909208327278e-15	135	423
SYT1	ENSG00000067715.13	12	78863993	79452008	0.896477420595935	0.839369222743962	135	423
ROGDI	ENSG00000067836.12	16	4796968	4802950	0.00479721461636696	7.01568476091192e-08	135	423
ROCK1	ENSG00000067900.7	18	20946906	21111851	0.81342023109585	0.720247764836266	135	423
CBFB	ENSG00000067955.13	16	67029116	67101058	6.0353033453108e-08	1.54277693523134e-18	135	423
HYAL2	ENSG00000068001.13	3	50317790	50322906	1.05902792904561e-06	2.38824942269182e-15	135	423
HDAC4	ENSG00000068024.16	2	239048168	239401011	0.778485567717823	0.718340782341595	135	423
RASSF1	ENSG00000068028.17	3	50329782	50340936	0.000660105038944193	5.77080664095348e-16	135	423
FGFR3	ENSG00000068078.17	4	1793307	1808872	0.837224575050662	0.773781640044453	135	423
IFI35	ENSG00000068079.7	17	43006725	43014456	0.670283498889787	0.535390873971863	135	423
HEATR6	ENSG00000068097.14	17	60043194	60078931	0.00944832057068293	7.53431406359739e-06	135	423
COASY	ENSG00000068120.14	17	42561467	42566275	0.000645854943954017	3.81071074539352e-12	135	423
PLEKHH3	ENSG00000068137.14	17	42667914	42676994	0.00174128856263681	1.30243255468586e-10	135	423
MEF2A	ENSG00000068305.17	15	99565417	99715696	0.233594289939216	0.0495079326494422	135	423
INPP5A	ENSG00000068383.18	10	132537820	132783178	0.607768726034931	0.475055143018416	135	423
PRR11	ENSG00000068489.12	17	59155499	59204705	9.22835973531055e-08	1.09654819711839e-19	135	423
REEP1	ENSG00000068615.17	2	86213993	86338083	0.219296209795472	0.0629823187142864	135	423
ATP11A	ENSG00000068650.18	13	112690329	112887168	0.852123298184599	0.809342873481413	135	423
POLR1A	ENSG00000068654.15	2	86020216	86106155	0.378796415745739	0.149712304508768	135	423
LAPTM4A	ENSG00000068697.6	2	20032650	20052028	0.814884265013028	0.752499302834365	135	423
TTC7A	ENSG00000068724.15	2	46916157	47076137	0.105771666189428	0.0463313417097549	135	423
IP6K2	ENSG00000068745.14	3	48688003	48740353	0.00408189818445845	4.8416894330522e-08	135	423
SRBD1	ENSG00000068784.12	2	45388680	45612165	0.412177902509054	0.246515391880857	135	423
KIF2A	ENSG00000068796.16	5	62306162	62386383	5.57631791721237e-05	5.67982057015503e-14	135	423
RASGRP2	ENSG00000068831.18	11	64726911	64745456	0.60187766934946	0.311276354261183	135	423
PSME4	ENSG00000068878.14	2	53864067	53970837	0.230739864453999	0.0777494242620336	135	423
IFT80	ENSG00000068885.14	3	160256986	160399273	0.572459820111208	0.442417251979647	135	423
SIRT2	ENSG00000068903.19	19	38878555	38899862	0.187694506683594	0.046126697332773	135	423
ERLEC1	ENSG00000068912.13	2	53787044	53818819	0.789787025293975	0.71212117945488	135	423
PPP2R5B	ENSG00000068971.13	11	64917553	64934470	1.67222274001308e-05	1.50955532174668e-12	135	423
PYGM	ENSG00000068976.13	11	64746389	64760297	0.893865967845486	0.858593850302763	135	423
PITX1	ENSG00000069011.15	5	135027735	135034520	0.42544198783802	0.27843676000231	135	423
MAST4	ENSG00000069020.18	5	66596361	67169595	0.0135605627564962	0.0015677937865851	135	423
ADGRF5	ENSG00000069122.18	6	46852512	46954943	0.253998387787204	0.111724585466313	135	423
SDK2	ENSG00000069188.16	17	73334384	73644089	1.39204200176735e-07	3.36476056454587e-11	135	423
NUP133	ENSG00000069248.11	1	229440260	229508341	0.136240060734748	0.0248236362253584	135	423
NUCKS1	ENSG00000069275.12	1	205712819	205750276	0.00762569973841157	0.000413639824765416	135	423
VPS35	ENSG00000069329.16	16	46656132	46689194	0.129724052265144	0.00186719021791097	135	423
DNAJA2	ENSG00000069345.11	16	46955362	46973788	0.00010424820049923	4.4117206279258e-18	135	423
BCL3	ENSG00000069399.14	19	44747836	44760044	0.96990286721559	0.955829163747058	135	423
KCNAB2	ENSG00000069424.14	1	5991466	6101193	0.493982130585654	0.341016057075899	135	423
GAL	ENSG00000069482.6	11	68683779	68691175	0.0266144213228716	0.00188096574444426	135	423
CLEC2D	ENSG00000069493.14	12	9664969	9699555	0.945034268237255	0.924079349735369	135	423
RORA	ENSG00000069667.15	15	60488284	61229319	0.545007030438474	0.427456016548178	135	423
DRD4	ENSG00000069696.6	11	637293	640706	0.914639391090319	0.881198048714171	135	423
TGFBR3	ENSG00000069702.10	1	91680343	91906335	0.666399175313294	0.530625799776533	135	423
KIAA1107	ENSG00000069712.12	1	92166985	92184723	0.000354370303462967	1.04605137940193e-12	135	423
ATP1B3	ENSG00000069849.10	3	141876124	141926514	0.953888251401898	0.935573650628318	135	423
NEDD4	ENSG00000069869.15	15	55826922	55993746	0.00508979855860791	4.24104224404609e-05	135	423
PIGB	ENSG00000069943.9	15	55319162	55354978	0.780117201718556	0.722824616038128	135	423
MAPK6	ENSG00000069956.11	15	51952106	52067372	0.359907805366428	0.0996603386613785	135	423
GNB5	ENSG00000069966.18	15	52115105	52191369	0.00584894239160282	2.41106701961406e-05	135	423
RAB27A	ENSG00000069974.15	15	55202966	55314160	0.0325202427657803	0.00276382037930174	135	423
HDHD5	ENSG00000069998.12	22	17137511	17165268	0.915149126041349	0.886369141102183	135	423
UFD1L	ENSG00000070010.18	22	19450106	19479215	0.470108743428114	0.227315479405313	135	423
LRP6	ENSG00000070018.8	12	12116025	12267012	0.0374987012461581	0.00487593161352967	135	423
GUCY2C	ENSG00000070019.4	12	14612632	14696585	0.961411936379164	0.95046856673716	135	423
PHRF1	ENSG00000070047.11	11	576486	612222	0.498745619792561	0.348928722868932	135	423
IKBKAP	ENSG00000070061.14	9	108867517	108934116	0.256702991258968	0.0935601579118403	135	423
NUCB2	ENSG00000070081.15	11	17208153	17349974	0.306301338863758	0.178906272675446	135	423
PFN2	ENSG00000070087.13	3	149964904	150050728	0.0288061325268275	0.00398077271194647	135	423
SPTB	ENSG00000070182.19	14	64752211	64879883	0.662953341962991	0.523914166825895	135	423
DAPP1	ENSG00000070190.12	4	99816833	99870154	0.181495044906336	0.0752294981496743	135	423
SLC44A1	ENSG00000070214.15	9	105244622	105439171	0.388012640026105	0.196885013960886	135	423
TMEM260	ENSG00000070269.13	14	56488354	56650606	0.451877725199205	0.299562141144124	135	423
SMG6	ENSG00000070366.13	17	2065073	2303703	0.94993485286096	0.934298079257656	135	423
EXOC5	ENSG00000070367.15	14	57200507	57268908	0.41681700742941	0.304150843393155	135	423
CLTCL1	ENSG00000070371.15	22	19179473	19291716	0.217551731920935	0.0951240600861138	135	423
FSTL3	ENSG00000070404.9	19	676365	683399	0.19158611532951	0.0844280596211825	135	423
DGCR2	ENSG00000070413.19	22	19036282	19122454	0.000369305176759873	6.26083928405868e-10	135	423
RNF126	ENSG00000070423.17	19	647526	663277	0.630993361057092	0.492769996751282	135	423
MNT	ENSG00000070444.14	17	2384060	2401118	0.000275796980323672	1.00022950570363e-07	135	423
ZXDC	ENSG00000070476.14	3	126437601	126475919	0.00021697502649397	1.02750606111697e-07	135	423
JMJD6	ENSG00000070495.14	17	76712832	76726799	0.0299135705415672	0.000478801814894823	135	423
POLB	ENSG00000070501.11	8	42338454	42371808	0.0099347208021698	0.000234804495670742	135	423
ST6GALNAC1	ENSG00000070526.14	17	76624761	76643838	0.000246082221901889	1.31998202709254e-09	135	423
WIPI1	ENSG00000070540.12	17	68425930	68457513	0.115995005430847	0.0224293367470756	135	423
GBA2	ENSG00000070610.14	9	35737005	35749228	0.000344838984980629	7.08557545870887e-07	135	423
NDST1	ENSG00000070614.14	5	150485818	150558211	7.258979643696e-05	2.22220237898721e-08	135	423
ASNS	ENSG00000070669.16	7	97852118	97872542	0.0291623118457754	0.000352701411757893	135	423
AP3M2	ENSG00000070718.11	8	42152946	42171673	0.82787715271987	0.764843530457533	135	423
CNGB1	ENSG00000070729.13	16	57882340	57971116	0.0310268551841538	0.00140646666531073	135	423
ST6GALNAC2	ENSG00000070731.10	17	76572637	76586956	0.000351874058093863	4.66547378506074e-08	135	423
PABPC1	ENSG00000070756.15	8	100685816	100722809	0.427864920730291	0.265013019829285	135	423
TESK2	ENSG00000070759.16	1	45343976	45491166	0.062494463170751	0.000149085291773034	135	423
CFAP20	ENSG00000070761.7	16	58113588	58129450	0.87302807642917	0.843287053252274	135	423
CSNK2A2	ENSG00000070770.8	16	58157907	58197920	0.00535046294832454	0.000104323552509414	135	423
EIF2B3	ENSG00000070785.16	1	44850522	44986722	0.0163056110281889	0.000755104791217384	135	423
CAMK2A	ENSG00000070808.15	5	150219491	150290291	0.773232136599383	0.680262839321159	135	423
TCOF1	ENSG00000070814.17	5	150357639	150400308	0.223301265314056	0.100174065518905	135	423
CDC42	ENSG00000070831.15	1	22052627	22092946	0.00535151324242447	2.18501864566929e-05	135	423
OSBPL3	ENSG00000070882.12	7	24796539	24981634	0.610134084970574	0.478085202671717	135	423
RAD18	ENSG00000070950.9	3	8775402	8963773	0.299713256985415	0.170252758231134	135	423
ATP2B1	ENSG00000070961.15	12	89588049	89708831	0.305139067360621	0.0398244181128579	135	423
NCK2	ENSG00000071051.13	2	105744897	105894274	0.298935084488646	0.126526528590897	135	423
MAP4K4	ENSG00000071054.16	2	101696850	101894689	0.992740341317869	0.987980597520395	135	423
MGAT4A	ENSG00000071073.12	2	98619106	98731126	0.0439395079237616	0.00086171617564812	135	423
RPL31	ENSG00000071082.10	2	101002245	101024032	0.635354013990531	0.47065531193253	135	423
WDR1	ENSG00000071127.16	4	10074339	10116949	0.0940234792094984	0.00783194236787148	135	423
SNX13	ENSG00000071189.21	7	17790761	17940501	0.29822405653197	0.176158736821702	135	423
ARHGAP10	ENSG00000071205.11	4	147732063	148072780	0.0206482325810637	0.000540799711576407	135	423
RPS6KA2	ENSG00000071242.11	6	166409364	166906451	0.0337422875416159	0.00291666609256704	135	423
ING3	ENSG00000071243.15	7	120950749	120977216	0.061580709549305	0.00240746387513843	135	423
VASH1	ENSG00000071246.10	14	76762189	76783015	4.25378044229135e-10	1.76506131858167e-17	135	423
LMCD1	ENSG00000071282.11	3	8501707	8574673	0.229330693872	0.0926848943223565	135	423
WBSCR22	ENSG00000071462.11	7	73683568	73705149	0.952654078118138	0.941052257511001	135	423
SEL1L	ENSG00000071537.13	14	81471549	81533861	0.0753857955382248	0.0126988579361637	135	423
TRIP13	ENSG00000071539.13	5	892825	919357	0.192102583836282	0.081323776091861	135	423
TCF3	ENSG00000071564.14	19	1609290	1652605	0.0234308083102884	0.00123124513332049	135	423
TRIB2	ENSG00000071575.11	2	12716889	12742734	0.849990931659707	0.77255702325349	135	423
DAZAP1	ENSG00000071626.16	19	1407569	1435687	0.71615448179784	0.639948392590129	135	423
MBD3	ENSG00000071655.17	19	1573596	1592801	0.24713600300635	0.100167999996356	135	423
HLTF	ENSG00000071794.15	3	149030127	149086554	0.00767657889754877	0.000118022469961905	135	423
CPSF1	ENSG00000071894.16	8	144393243	144409349	0.0688766419122002	7.33643124830915e-05	135	423
CYBRD1	ENSG00000071967.11	2	171522247	171558133	0.118875052259295	0.00585952422013688	135	423
PDCD2	ENSG00000071994.10	6	170575295	170584692	0.307415414906713	0.113400335904398	135	423
RDH11	ENSG00000072042.12	14	67676801	67695814	0.19411424611083	0.0581998158465879	135	423
PRKACA	ENSG00000072062.13	19	14091688	14118084	0.86656299674692	0.802221534745794	135	423
ADGRL1	ENSG00000072071.16	19	14147743	14206187	0.819521994537306	0.73148110130009	135	423
ACTN1	ENSG00000072110.13	14	68874143	68979440	0.906040361113957	0.869541144887093	135	423
ZFYVE26	ENSG00000072121.15	14	67746520	67816589	0.0621733304376903	0.0045522505317481	135	423
EPN2	ENSG00000072134.15	17	19215615	19336715	0.281453477298952	0.0964353945531859	135	423
PTPN18	ENSG00000072135.12	2	130356007	130375409	0.390763560954706	0.176508184422086	135	423
LIMS2	ENSG00000072163.19	2	127638381	127681786	0.00622462929814203	8.71029036125145e-08	135	423
SPEG	ENSG00000072195.14	2	219434846	219498287	0.425661765532323	0.18444698926716	135	423
LNX1	ENSG00000072201.13	4	53459301	53701405	0.47881427446884	0.320861245792268	135	423
ALDH3A2	ENSG00000072210.18	17	19648136	19677598	0.00155040729131973	1.16813698588441e-10	135	423
TFRC	ENSG00000072274.12	3	196027183	196082189	0.211696624498712	0.073897028567241	135	423
SREBF1	ENSG00000072310.16	17	17811454	17837002	0.219251062448662	0.0429041471240484	135	423
AFF4	ENSG00000072364.12	5	132875379	132963634	0.0494418641361646	0.00201258382769064	135	423
UBE2D1	ENSG00000072401.14	10	58334975	58370753	0.898855043330095	0.848163067141223	135	423
MPP5	ENSG00000072415.8	14	67241109	67335819	0.63347294387215	0.532869112475477	135	423
RHOBTB1	ENSG00000072422.16	10	60869438	61001440	0.125404659786787	0.0337956248532702	135	423
MARK2	ENSG00000072518.20	11	63838928	63911019	0.888370305343571	0.844894945568151	135	423
HMMR	ENSG00000072571.19	5	163460203	163491945	0.597159126617976	0.468561600694778	135	423
CHFR	ENSG00000072609.17	12	132832357	132909186	0.361796554278082	0.207616748424188	135	423
P4HA2	ENSG00000072682.18	5	132191838	132295315	0.866334002704166	0.799323445843802	135	423
FCGR2B	ENSG00000072694.20	1	161663147	161678654	3.51756130294295e-05	2.1390467175901e-09	135	423
NFATC3	ENSG00000072736.18	16	68084751	68221284	0.00709955897150614	1.48897191701648e-08	135	423
TRNT1	ENSG00000072756.16	3	3126916	3149233	0.884406416097951	0.846033400531239	135	423
ACADVL	ENSG00000072778.19	17	7217716	7225273	0.0552073294625807	0.0086828162384767	135	423
STK10	ENSG00000072786.12	5	172042073	172188386	0.266049757668236	0.134078306811107	135	423
FBXW11	ENSG00000072803.17	5	171861549	172006873	0.178329747126047	0.0697960491160884	135	423
ACAP1	ENSG00000072818.11	17	7336529	7351478	0.0218409991828419	0.0011020805031064	135	423
CRMP1	ENSG00000072832.14	4	5748084	5893058	0.350384109495011	0.182555137689126	135	423
EVC	ENSG00000072840.12	4	5711197	5814305	0.0484474227550934	0.00427044609067857	135	423
DERL2	ENSG00000072849.10	17	5471251	5486811	0.397279139107895	0.218963127847768	135	423
SIDT1	ENSG00000072858.10	3	113532296	113629578	0.529434764240899	0.366650980318019	135	423
NDE1	ENSG00000072864.14	16	15643267	15726353	0.00224448092175921	3.34522114446381e-05	135	423
MRVI1	ENSG00000072952.18	11	10573091	10693988	0.299373555948093	0.1921230625514	135	423
TMEM38A	ENSG00000072954.6	19	16661127	16690029	0.350813925010857	0.180465379238387	135	423
AP1M1	ENSG00000072958.8	19	16197578	16245907	0.813874689811875	0.742281759700638	135	423
PVR	ENSG00000073008.14	19	44643798	44663583	0.0617169261869101	0.00404841518698454	135	423
XRCC1	ENSG00000073050.11	19	43543040	43580473	0.4114260288891	0.292245415949834	135	423
SCARB1	ENSG00000073060.15	12	124776856	124882668	0.0547173368170058	0.00729376258398313	135	423
MCM2	ENSG00000073111.13	3	127598252	127622436	0.694859930377329	0.58414712511066	135	423
PANX2	ENSG00000073150.13	22	50170731	50180294	0.483632126113082	0.329720744186241	135	423
SELENOO	ENSG00000073169.13	22	50200979	50217616	0.0629114158892323	0.00418241780638111	135	423
TP63	ENSG00000073282.12	3	189631427	189897279	0.183049642274194	0.0479928757488181	135	423
ALPK1	ENSG00000073331.17	4	112285509	112442606	0.902045328553789	0.852133631991047	135	423
LLGL2	ENSG00000073350.13	17	75525080	75575208	0.00316689520843	1.65370800772066e-09	135	423
PDE8A	ENSG00000073417.14	15	84980440	85139145	0.58725273290193	0.356323402038689	135	423
NLE1	ENSG00000073536.17	17	35128753	35142315	0.0350791468241799	0.000875664342431374	135	423
SDHA	ENSG00000073578.16	5	218241	256700	0.00704271895841833	1.74901211911452e-07	135	423
SMARCE1	ENSG00000073584.18	17	40624962	40648299	0.557352658913977	0.435432019791058	135	423
GSDMB	ENSG00000073605.18	17	39904595	39918650	0.00126823502867362	9.55302013853345e-26	135	423
KDM5A	ENSG00000073614.12	12	280129	389272	9.43540190782743e-05	4.64957973587431e-11	135	423
ADAM11	ENSG00000073670.13	17	44759031	44781846	0.00833880352371432	5.92075527403324e-09	135	423
PPP2R3A	ENSG00000073711.10	3	135965673	136147891	0.0584629696319134	0.0129570380850113	135	423
FERMT2	ENSG00000073712.14	14	52857268	52952435	0.0947953154794331	0.00697644850363511	135	423
DHRS9	ENSG00000073737.16	2	169064789	169096167	7.38357405104405e-05	8.94539230907634e-09	135	423
PTGS2	ENSG00000073756.11	1	186671791	186680427	0.740675477061208	0.628468163245447	135	423
IGF2BP2	ENSG00000073792.15	3	185643739	185825056	0.080241877791402	0.0171153421065396	135	423
MAP3K13	ENSG00000073803.13	3	185282941	185489097	2.99895118907592e-06	7.97976536048864e-11	135	423
ST6GAL1	ENSG00000073849.14	3	186930485	187078553	0.136614312380026	0.0380383351638768	135	423
TBX21	ENSG00000073861.2	17	47733244	47746119	0.00391401851982693	1.06405226234582e-14	135	423
FRY	ENSG00000073910.19	13	32031300	32299122	0.50917279951736	0.339731557785661	135	423
PICALM	ENSG00000073921.17	11	85957684	86069882	0.334950785341004	0.109257934625114	135	423
NSF	ENSG00000073969.18	17	46590669	46757464	0.732879972648683	0.549899668622857	135	423
CLASP1	ENSG00000074054.17	2	121337776	121649587	0.0130041552880843	0.000330052266236177	135	423
MRPS34	ENSG00000074071.14	16	1771890	1773155	0.17645184187143	0.0815174268052638	135	423
NOTCH3	ENSG00000074181.8	19	15159038	15200981	0.0997055206231815	0.0159410739655118	135	423
CLNS1A	ENSG00000074201.8	11	77514936	77637805	0.248235748894055	0.0896951533995345	135	423
TEAD2	ENSG00000074219.13	19	49340861	49362457	0.242337520110928	0.0767290887330741	135	423
EED	ENSG00000074266.19	11	86244544	86278813	0.163032388923327	0.0252959315303177	135	423
CDHR2	ENSG00000074276.10	5	176542511	176595801	0.0860914041875442	0.0139362728368455	135	423
SNCB	ENSG00000074317.10	5	176620084	176630556	0.874808945749127	0.824961040071385	135	423
TSG101	ENSG00000074319.12	11	18468336	18527232	0.314809632984135	0.151614957403106	135	423
NCBP3	ENSG00000074356.16	17	3802165	3846251	0.0226713897453852	0.00124409511870067	135	423
ATP2A3	ENSG00000074370.17	17	3923870	3964464	0.766725049542481	0.673924307856118	135	423
CA12	ENSG00000074410.13	15	63321378	63382161	0.42431540752829	0.257781313726262	135	423
MGLL	ENSG00000074416.13	3	127689062	127823250	0.670494875833021	0.510264870235993	135	423
NTN4	ENSG00000074527.11	12	95657807	95791152	0.535351836500929	0.448263426636109	135	423
BCS1L	ENSG00000074582.12	2	218658898	218663443	0.557362723941299	0.356519376079342	135	423
NUAK1	ENSG00000074590.13	12	106063340	106140033	0.32606439489283	0.116798460582874	135	423
DPP8	ENSG00000074603.18	15	65442463	65517704	9.16478350111247e-06	2.28304470152592e-11	135	423
SLC24A1	ENSG00000074621.13	15	65611378	65656260	0.0823598046318355	0.0122368091987881	135	423
ZNF532	ENSG00000074657.13	18	58862600	58986480	0.86946562075059	0.827742830216613	135	423
SCARF1	ENSG00000074660.15	17	1633858	1645747	0.17850423154223	0.0649272796501802	135	423
LMAN1	ENSG00000074695.5	18	59327823	59359962	0.42230677417382	0.237083496722187	135	423
HACD3	ENSG00000074696.12	15	65530418	65578352	0.40906121420055	0.18588800652574	135	423
IPCEF1	ENSG00000074706.13	6	154154496	154356792	0.477564146287542	0.337004614978831	135	423
ZZEF1	ENSG00000074755.14	17	4004445	4143020	0.508422975932168	0.393423213169858	135	423
ENO1	ENSG00000074800.13	1	8861002	8879249	0.40487435884069	0.217965965743619	135	423
SLC12A1	ENSG00000074803.17	15	48206301	48304078	1.02841659808028e-08	7.15158473983319e-22	135	423
MYDGF	ENSG00000074842.7	19	4657545	4670370	0.759016330332879	0.65661985270528	135	423
ANO8	ENSG00000074855.10	19	17323302	17334829	0.419116347029044	0.299057997352551	135	423
TUBE1	ENSG00000074935.13	6	112070970	112087513	0.105635326094078	0.0213829409082111	135	423
ARHGEF10L	ENSG00000074964.16	1	17539835	17697869	0.620421636691326	0.483397899066602	135	423
TXK	ENSG00000074966.10	4	48066393	48134256	0.0596024480312087	0.00360575333375397	135	423
TACR2	ENSG00000075073.14	10	69403903	69416867	0.0427691052628105	0.005814252721943	135	423
ACTR6	ENSG00000075089.9	12	100199122	100241865	0.136815872383425	0.0368738285080003	135	423
TIPIN	ENSG00000075131.9	15	66336206	66386746	0.558251906165798	0.456980611927329	135	423
SRI	ENSG00000075142.13	7	88205118	88226993	0.0146541866969478	0.00117223980140774	135	423
EIF4G3	ENSG00000075151.20	1	20806292	21176888	0.587069930735723	0.419949764156955	135	423
NUP37	ENSG00000075188.8	12	102073103	102120124	0.0694960522687284	0.00920861979576952	135	423
GTSE1	ENSG00000075218.18	22	46296741	46330810	0.295341088761326	0.144687711227944	135	423
SEMA3C	ENSG00000075223.13	7	80742538	80922359	0.060868847850544	0.00485675906625865	135	423
TTC38	ENSG00000075234.16	22	46267961	46294008	0.987598526769381	0.981647515668667	135	423
ACAT1	ENSG00000075239.13	11	108121751	108147776	0.248387306617223	0.0640966158245121	135	423
GRAMD4	ENSG00000075240.16	22	46576012	46679790	0.0119773455053452	0.00104627425896256	135	423
CELSR1	ENSG00000075275.16	22	46360834	46537170	0.012594987711443	0.00183269388002654	135	423
ZNF638	ENSG00000075292.18	2	71276561	71435069	0.0571948206193718	0.00622308438788691	135	423
SLC25A40	ENSG00000075303.12	7	87833568	87876215	0.273682182326296	0.141298934526653	135	423
TIMM21	ENSG00000075336.11	18	74148511	74160530	0.534531872487463	0.369589938537648	135	423
ADD2	ENSG00000075340.22	2	70607618	70768225	0.366634934041448	0.242846725830093	135	423
VPS9D1	ENSG00000075399.13	16	89707134	89720984	0.313826968438305	0.10429637216545	135	423
ZNF37A	ENSG00000075407.18	10	38094334	38150293	7.14811999188464e-05	5.97923282577787e-12	135	423
MARK3	ENSG00000075413.17	14	103385392	103503831	0.210923336852649	0.0321121370790004	135	423
SLC25A3	ENSG00000075415.12	12	98593591	98606379	0.582792838587281	0.374889866607201	135	423
FNDC3B	ENSG00000075420.12	3	172039628	172401665	0.58315499869432	0.43312949665347	135	423
FOSL2	ENSG00000075426.11	2	28392448	28417312	0.9161190890377	0.873668288526699	135	423
FRYL	ENSG00000075539.13	4	48497361	48780322	0.0859840113242276	0.00803883046315767	135	423
TMEM131	ENSG00000075568.16	2	97756340	97995891	0.0479330134295485	0.00528167886488876	135	423
FSCN1	ENSG00000075618.17	7	5592823	5606655	0.196063186470408	0.0502751518718514	135	423
ACTB	ENSG00000075624.13	7	5527151	5563784	0.570149550526867	0.442357751342444	135	423
PLD1	ENSG00000075651.15	3	171600405	171810950	0.130087064374336	0.0118040064734333	135	423
WDR62	ENSG00000075702.16	19	36054881	36105106	0.702476877655459	0.549900597258552	135	423
DLG1	ENSG00000075711.20	3	197042560	197299300	0.0358865858419501	0.00389339112126524	135	423
RAB7A	ENSG00000075785.12	3	128726122	128814796	0.367636326197363	0.16889215014373	135	423
BCAP29	ENSG00000075790.10	7	107580058	107623317	0.0560578936356767	0.0127910493676666	135	423
SEC31B	ENSG00000075826.16	10	100486642	100519864	0.377150085867921	0.113371695247626	135	423
SART3	ENSG00000075856.11	12	108522580	108561400	0.000240949746025154	2.54015113066148e-14	135	423
ARHGAP15	ENSG00000075884.13	2	143091362	143768352	0.421212423794864	0.278701314095513	135	423
TUBA3D	ENSG00000075886.10	2	131476093	131482934	0.636395292702202	0.481192499676417	135	423
EXOSC7	ENSG00000075914.12	3	44975241	45012668	0.162117838320262	0.0349205217580072	135	423
KIFAP3	ENSG00000075945.12	1	169921326	170085208	0.0375998360348564	0.00504291923290763	135	423
MKRN2	ENSG00000075975.15	3	12557014	12583600	0.177225339792917	0.0668840313408188	135	423
MCM6	ENSG00000076003.4	2	135839626	135876426	4.9031846006172e-05	4.57210167578213e-13	135	423
REXO2	ENSG00000076043.9	11	114439386	114450279	0.743206558207334	0.618234726661979	135	423
RBM7	ENSG00000076053.10	11	114400512	114414203	0.514408982009546	0.352811080292643	135	423
RBMS2	ENSG00000076067.12	12	56521929	56595595	6.93114985783749e-05	1.82428478195821e-12	135	423
BAZ2A	ENSG00000076108.11	12	56596197	56636816	0.0104487319316137	0.00128176357081437	135	423
PTPN23	ENSG00000076201.14	3	47381011	47413441	1.12028018335773e-05	1.28021856897415e-17	135	423
MLH1	ENSG00000076242.14	3	36993332	37050918	0.240581537060334	0.0681478290401692	135	423
UNG	ENSG00000076248.10	12	109097574	109110992	0.172225349386195	0.0321754945522248	135	423
FMO4	ENSG00000076258.9	1	171314208	171342084	0.00180830912219614	2.9776485259827e-08	135	423
KLHL20	ENSG00000076321.10	1	173714941	173786702	0.000145473283973536	1.20225588305296e-11	135	423
RGS11	ENSG00000076344.15	16	268301	275940	0.176762333731761	0.028345564789315	135	423
SLC46A1	ENSG00000076351.12	17	28394756	28407197	0.000139021187606249	3.32339015594069e-10	135	423
PLXNA2	ENSG00000076356.6	1	208022242	208244320	0.205160113463482	0.0595299573034144	135	423
SPAG5	ENSG00000076382.16	17	28577574	28598635	0.227301030646365	0.0710048791998815	135	423
ANKRD13A	ENSG00000076513.16	12	109999186	110039763	0.46511977822326	0.277816052663056	135	423
TPD52	ENSG00000076554.15	8	80034745	80231232	0.514653129918887	0.40385263421633	135	423
ACACB	ENSG00000076555.15	12	109116595	109268226	0.0278755737599855	7.48620438164954e-05	135	423
TRAF4	ENSG00000076604.14	17	28743984	28750958	0.473142338682169	0.298585008239012	135	423
PAG1	ENSG00000076641.4	8	80967810	81112068	0.0132852391643312	3.16094989169723e-05	135	423
GPATCH1	ENSG00000076650.6	19	33080880	33130542	0.106157341487191	0.0174823179770552	135	423
ICAM3	ENSG00000076662.9	19	10338682	10339823	0.182711117315456	0.0657321625099248	135	423
NT5C2	ENSG00000076685.18	10	103090611	103193306	0.038532702392407	0.00295145483937943	135	423
MCAM	ENSG00000076706.16	11	119308529	119321521	0.580061968870881	0.389769443842986	135	423
CAMSAP3	ENSG00000076826.9	19	7595902	7618304	0.0253146829996767	0.00285334477273035	135	423
RAP1GAP	ENSG00000076864.19	1	21596215	21669363	4.28199267239129e-05	2.81695200005445e-08	135	423
XAB2	ENSG00000076924.11	19	7619525	7629565	0.00830532439447115	3.79388037456753e-05	135	423
ARHGEF1	ENSG00000076928.17	19	41883161	41930150	0.274896567953644	0.146163546860976	135	423
STXBP2	ENSG00000076944.15	19	7636991	7647873	0.00222376256476034	4.67566088981031e-06	135	423
MAP2K7	ENSG00000076984.17	19	7903843	7914478	0.0937707577839077	0.0104473883300743	135	423
NMRK2	ENSG00000077009.13	19	3933103	3942416	0.0925688344567753	0.00974497528486372	135	423
DGKD	ENSG00000077044.10	2	233354507	233472104	0.055128156952475	0.00355629855711735	135	423
RARB	ENSG00000077092.18	3	25174332	25597904	0.560479572879992	0.448986441646835	135	423
TOP2B	ENSG00000077097.15	3	25597933	25664499	0.519336810123027	0.328960556379187	135	423
TM9SF3	ENSG00000077147.14	10	96518109	96587452	0.207373840971994	0.0429890436920584	135	423
NFKB2	ENSG00000077150.18	10	102394110	102402529	0.000101503836224711	1.0010532132683e-17	135	423
UBE2T	ENSG00000077152.9	1	202331657	202341980	0.58381460347771	0.431920288107519	135	423
PPP1R12B	ENSG00000077157.21	1	202348699	202590595	0.24141515444603	0.0827075520024201	135	423
DNAJC10	ENSG00000077232.17	2	182716041	182794464	0.00792342693143702	3.78080171585044e-08	135	423
GTF3C1	ENSG00000077235.17	16	27459555	27549913	0.920292495526596	0.878306564208855	135	423
IL4R	ENSG00000077238.13	16	27314102	27364778	0.359687351025694	0.190706680233176	135	423
USP33	ENSG00000077254.14	1	77695987	77759852	0.125264905643233	0.0239354269328876	135	423
SNRPA	ENSG00000077312.8	19	40750637	40765389	0.732005410698223	0.620933183096397	135	423
SPAG6	ENSG00000077327.15	10	22345445	22454224	0.552502524212127	0.348739039055426	135	423
EXOSC5	ENSG00000077348.8	19	41386374	41397459	0.593059956389713	0.431147111625981	135	423
DYNC1I2	ENSG00000077380.15	2	171687409	171748420	0.798687301986377	0.717007181998223	135	423
APBB1IP	ENSG00000077420.15	10	26438203	26567803	0.327211323610562	0.12429401423302	135	423
LRCH4	ENSG00000077454.15	7	100574011	100586153	0.0385592846143728	0.00355938819408989	135	423
FAM76B	ENSG00000077458.12	11	95768942	95790409	0.000179435562020748	6.11239730550435e-08	135	423
SIRT6	ENSG00000077463.14	19	4174109	4182604	0.276763255154145	0.16405145808152	135	423
POLD3	ENSG00000077514.8	11	74592530	74669117	0.0623247258801037	0.0036464212055375	135	423
ACTN2	ENSG00000077522.12	1	236686454	236764631	0.0635889446689422	0.000987414573664934	135	423
CAPZB	ENSG00000077549.17	1	19338776	19485539	0.682101351149618	0.552891135156548	135	423
GPR137B	ENSG00000077585.13	1	236142505	236221865	0.0138238513227553	0.000337559424843582	135	423
NAALAD2	ENSG00000077616.10	11	90131515	90192894	0.688292736436666	0.59720252891313	135	423
JADE1	ENSG00000077684.15	4	128809623	128875224	0.0552494596649603	0.00183440404182686	135	423
FGFR1	ENSG00000077782.19	8	38411138	38468834	0.00609809776250226	9.35744766401657e-05	135	423
FBLN1	ENSG00000077942.18	22	45502238	45601135	0.0234156376085898	0.000196381422669659	135	423
ITGA8	ENSG00000077943.7	10	15513949	15720125	0.0598443975795075	0.0021661440904379	135	423
CST7	ENSG00000077984.5	20	24949230	24959928	0.784634884055346	0.487978560263166	135	423
MAP2	ENSG00000078018.19	2	209424058	209734118	0.211272910495823	0.102027407650029	135	423
PIAS2	ENSG00000078043.15	18	46803224	46920148	0.157124903175941	0.0414342182054259	135	423
AMPH	ENSG00000078053.16	7	38383704	38631567	0.634180608490967	0.480611984000415	135	423
MCCC1	ENSG00000078070.12	3	183015218	183116075	0.850845737096824	0.800974394670678	135	423
LAMP3	ENSG00000078081.7	3	183122213	183163839	0.599402000713981	0.49563924447685	135	423
NEBL	ENSG00000078114.18	10	20779973	21174187	0.00138220066687717	1.20787715041942e-09	135	423
ACER3	ENSG00000078124.11	11	76860867	77026797	0.849035323926685	0.775424416567481	135	423
UBE2K	ENSG00000078140.13	4	39698044	39782792	0.648461002511841	0.508200548021603	135	423
PIK3C3	ENSG00000078142.12	18	41955206	42087830	0.0625331712783321	0.014836623035509	135	423
N4BP2	ENSG00000078177.13	4	40056826	40158252	0.732282654420551	0.618071985576306	135	423
TIGAR	ENSG00000078237.6	12	4307763	4354593	0.0925481812529899	0.00784625561951658	135	423
TULP3	ENSG00000078246.16	12	2890887	2941140	0.186081146609824	0.044334348932007	135	423
SYNJ2	ENSG00000078269.14	6	157981887	158099176	0.487844039393591	0.272036147640862	135	423
PPP2R5C	ENSG00000078304.19	14	101761798	101927989	0.00387578982236483	0.000136397002911425	135	423
GNB1	ENSG00000078369.17	1	1785285	1891117	0.71806406208892	0.621919620708582	135	423
EDN1	ENSG00000078401.6	6	12290363	12297194	0.581627935108389	0.319133947902878	135	423
MLLT10	ENSG00000078403.16	10	21524675	21743630	0.560163131893194	0.406505044509534	135	423
ZCWPW1	ENSG00000078487.17	7	100400853	100428792	0.00385483477505882	1.437579625271e-06	135	423
NRDC	ENSG00000078618.21	1	51789191	51878937	0.00931490553739546	1.03789121366143e-05	135	423
VDAC3	ENSG00000078668.13	8	42391624	42405897	0.797461374084656	0.663940303186675	135	423
PCM1	ENSG00000078674.17	8	17922840	18029944	0.437290278629478	0.316235462480478	135	423
TNRC6C	ENSG00000078687.17	17	77959240	78108835	0.33467359704583	0.207028015149425	135	423
CBFA2T2	ENSG00000078699.21	20	33490075	33650036	0.106157024058188	0.01726624629127	135	423
ITCH	ENSG00000078747.14	20	34363235	34511393	1.08250879661991e-07	8.59115828935295e-19	135	423
TP53INP2	ENSG00000078804.12	20	34704290	34713439	1.99676541632245e-05	6.7978887380983e-20	135	423
SDF4	ENSG00000078808.16	1	1216908	1232031	0.936858516411139	0.911275731086821	135	423
MYH7B	ENSG00000078814.15	20	34975403	35002403	0.000315913866539003	9.65733821454566e-17	135	423
TP73	ENSG00000078900.14	1	3652520	3735600	0.241645626412865	0.122304946663267	135	423
TOLLIP	ENSG00000078902.15	11	1274371	1309654	0.589455271486572	0.412086600429633	135	423
UBE2D4	ENSG00000078967.12	7	43926438	43956136	0.984532123727726	0.976887040772758	135	423
THOC1	ENSG00000079134.11	18	214630	268050	0.341590288192334	0.191231854419535	135	423
FKBP7	ENSG00000079150.17	2	178463664	178478600	0.475885891994099	0.333472932464812	135	423
OSBPL6	ENSG00000079156.16	2	178194481	178402891	0.861663279463744	0.807075555777146	135	423
SLC1A3	ENSG00000079215.13	5	36606355	36688334	0.857095023157175	0.762849975719259	135	423
XRCC5	ENSG00000079246.15	2	216107464	216206303	0.48565022730652	0.315704473774085	135	423
LXN	ENSG00000079257.7	3	158645822	158672693	0.000122518715709549	1.44848746919799e-10	135	423
SP140	ENSG00000079263.18	2	230203624	230313215	0.496581176113792	0.386478006530896	135	423
MKNK1	ENSG00000079277.19	1	46557408	46604294	0.437321280024975	0.218020534867895	135	423
TNS1	ENSG00000079308.16	2	217799789	218002995	0.323332947590558	0.119699602915328	135	423
REXO1	ENSG00000079313.13	19	1815246	1848463	0.330279160482183	0.15084688068605	135	423
SAR1A	ENSG00000079332.14	10	70147289	70170523	0.553213883391184	0.438095060471583	135	423
CDC14A	ENSG00000079335.18	1	100351734	100520277	0.199903529971265	0.0459236716597893	135	423
RAPGEF3	ENSG00000079337.15	12	47734367	47771040	0.0699237250288888	0.0088946724449417	135	423
CEACAM1	ENSG00000079385.21	19	42507304	42561234	0.247173532438408	0.0921016491496345	135	423
SENP1	ENSG00000079387.13	12	48042898	48105834	0.534528521554924	0.386135746607099	135	423
DUSP13	ENSG00000079393.20	10	75094432	75109221	0.707067817902486	0.573338507674108	135	423
CIC	ENSG00000079432.7	19	42268537	42295797	0.576914491135145	0.445290636599896	135	423
LIPE	ENSG00000079435.9	19	42401507	42427426	0.887695900344862	0.832919343288349	135	423
FDFT1	ENSG00000079459.12	8	11795573	11839309	0.402669782121573	0.260996052040088	135	423
PAFAH1B3	ENSG00000079462.7	19	42297033	42303546	3.78190551853084e-05	1.46909795841387e-13	135	423
KIF22	ENSG00000079616.12	16	29790719	29805385	1.52701440805455e-05	1.18114479524218e-11	135	423
CARMIL1	ENSG00000079691.17	6	25279078	25620530	0.0233658356447963	0.00296961312437254	135	423
PGM1	ENSG00000079739.15	1	63593276	63660245	0.530641983925376	0.32972860533464	135	423
DDX1	ENSG00000079785.14	2	15591178	15631111	0.159845232525607	0.0526221746694298	135	423
DNM2	ENSG00000079805.16	19	10718079	10833488	0.0839643948375955	2.31627070262841e-05	135	423
EPB41L2	ENSG00000079819.18	6	130839347	131063322	0.51300742322844	0.324404970876245	135	423
MOXD1	ENSG00000079931.14	6	132296055	132401545	0.736967687523173	0.583104908649559	135	423
STX7	ENSG00000079950.13	6	132445867	132513198	0.0293751524591938	0.00248253483096731	135	423
RABL2B	ENSG00000079974.17	22	50767501	50783663	0.00535616010253222	9.0666687826382e-07	135	423
KEAP1	ENSG00000079999.13	19	10486120	10503741	0.0638426034134377	0.00799805726960579	135	423
DDX43	ENSG00000080007.7	6	73395134	73417569	0.3113797058717	0.182771666464148	135	423
PTPRH	ENSG00000080031.9	19	55181248	55209506	0.829831425522662	0.768650447321371	135	423
SLC35C2	ENSG00000080189.14	20	46345980	46364458	0.708810026397161	0.573499942764177	135	423
CRYBG3	ENSG00000080200.9	3	97822040	97941306	0.40566776507942	0.212739230437215	135	423
RFX3	ENSG00000080298.15	9	3218297	3526004	0.618172140677956	0.468654359089457	135	423
RIF1	ENSG00000080345.17	2	151409883	151508004	0.422092667408955	0.255779332776623	135	423
RAB21	ENSG00000080371.5	12	71754874	71800285	0.000688928191276053	6.6622986631732e-07	135	423
SLC4A4	ENSG00000080493.15	4	71186757	71572087	0.372585323282953	0.208378635064702	135	423
SMARCA2	ENSG00000080503.22	9	1980290	2193624	0.594073366049845	0.492490237443463	135	423
SESN1	ENSG00000080546.13	6	108986437	109094819	0.660250281794111	0.486953896880079	135	423
COL5A3	ENSG00000080573.6	19	9959561	10010471	2.13490199639211e-08	7.67457042002549e-16	135	423
SRCAP	ENSG00000080603.16	16	30699141	30741409	0.0846640566844927	0.00701280226872687	135	423
PUM3	ENSG00000080608.9	9	2720469	2844241	0.598641713253867	0.470801535382002	135	423
CPB2	ENSG00000080618.13	13	46053186	46105076	0.982494858122088	0.974186401568535	135	423
CNOT4	ENSG00000080802.18	7	135361795	135510127	0.787891358526338	0.683936099874085	135	423
PSEN1	ENSG00000080815.18	14	73136418	73223691	0.0386175517508422	0.00212514953066676	135	423
CPOX	ENSG00000080819.6	3	98521132	98593723	0.0324358429064286	1.98165232209227e-05	135	423
CLDND1	ENSG00000080822.16	3	98500840	98523066	2.4259509872547e-06	7.25802613181223e-15	135	423
MOK	ENSG00000080823.22	14	102224500	102305200	0.085711384200565	0.0252602700156286	135	423
HSP90AA1	ENSG00000080824.18	14	102080738	102139502	0.811931202182298	0.718719631766838	135	423
RBL1	ENSG00000080839.11	20	36996349	37095784	0.0255400092684954	0.00171678639148145	135	423
DLGAP4	ENSG00000080845.17	20	36306336	36528637	0.196962483393363	0.048049468357252	135	423
IGSF9B	ENSG00000080854.14	11	133908564	133956985	0.122617569218575	0.0372253759655196	135	423
AP4E1	ENSG00000081014.10	15	50908672	51005900	0.114712741260077	0.0293445657832975	135	423
RSBN1	ENSG00000081019.13	1	113761832	113812378	0.243191569052864	0.0595742795362926	135	423
MAGI3	ENSG00000081026.18	1	113390749	113685923	0.826122058058438	0.743894406894522	135	423
CXCL2	ENSG00000081041.8	4	74097035	74099293	0.307886967985089	0.109090332515752	135	423
COL4A4	ENSG00000081052.11	2	227002711	227164113	0.0778853731175076	0.00742529138554265	135	423
TCF7	ENSG00000081059.19	5	134114711	134148229	0.150683244705218	0.0416652767939588	135	423
OSTM1	ENSG00000081087.14	6	108041409	108165854	0.980130952244451	0.972550215351872	135	423
IMPG2	ENSG00000081148.11	3	101222546	101320560	2.25313716507799e-05	1.42873374604745e-14	135	423
PCNP	ENSG00000081154.11	3	101574095	101594437	0.543688751656643	0.406266746088653	135	423
EXD2	ENSG00000081177.18	14	69191511	69244020	0.0149919770036201	3.79682303546713e-05	135	423
ARG2	ENSG00000081181.7	14	67619798	67651720	0.114558938268606	0.00532809251762222	135	423
MEF2C	ENSG00000081189.15	5	88717117	88904257	0.941946464087205	0.907550575207944	135	423
PTPRC	ENSG00000081237.18	1	198638671	198757283	0.863292180128322	0.794315615305686	135	423
PKP1	ENSG00000081277.12	1	201283452	201332993	0.0826919614932189	0.0199634876199144	135	423
UBA5	ENSG00000081307.12	3	132654446	132678097	0.61334863813341	0.475497816628174	135	423
STK17B	ENSG00000081320.10	2	196133566	196176503	0.0368692091401795	0.00125315430944572	135	423
CDC14B	ENSG00000081377.16	9	96491337	96619830	0.660649717461371	0.526680468895273	135	423
ZNF510	ENSG00000081386.12	9	96755865	96778129	0.0819910330290604	0.0237787717014685	135	423
ZNF506	ENSG00000081665.13	19	19785839	19821751	0.849488551690564	0.79067573698526	135	423
JMJD4	ENSG00000081692.12	1	227731189	227734816	0.450984628421272	0.235286352215509	135	423
DUSP12	ENSG00000081721.11	1	161749758	161757238	0.449166093985213	0.197349824514377	135	423
AACS	ENSG00000081760.16	12	125065379	125143320	0.309683358456067	0.169977525840829	135	423
KIAA0141	ENSG00000081791.8	5	141923808	141942047	0.692833951885512	0.609944487043794	135	423
HSPB11	ENSG00000081870.11	1	53916574	53945929	0.340933235255852	0.146038786925267	135	423
PHLPP1	ENSG00000081913.13	18	62715450	62980433	0.728166029373699	0.58761582165086	135	423
ATP8B1	ENSG00000081923.11	18	57646426	57803101	0.166040153449977	0.0500516331409962	135	423
IL12RB2	ENSG00000081985.10	1	67307364	67396900	0.096654015998392	0.0116777803925043	135	423
SMARCD3	ENSG00000082014.16	7	151238828	151277896	0.067047566051015	0.00605724821233689	135	423
WDR70	ENSG00000082068.8	5	37379212	37753435	0.574041653537907	0.351488580222201	135	423
FYB	ENSG00000082074.15	5	39105236	39274528	0.0449429685435851	0.00143120105345535	135	423
STRADB	ENSG00000082146.12	2	201388002	201480846	2.63377770190042e-05	9.91595603974503e-12	135	423
BZW1	ENSG00000082153.17	2	200810594	200827338	0.000404352445142551	4.0778635292216e-10	135	423
C1QTNF3	ENSG00000082196.20	5	34019448	34043832	0.000852845128497003	6.36478655159341e-07	135	423
ME2	ENSG00000082212.12	18	50878734	50954257	0.016648867244816	4.40668670266261e-05	135	423
C5orf22	ENSG00000082213.17	5	31532266	31555058	0.365912706431749	0.173990050540683	135	423
CCNT2	ENSG00000082258.12	2	134918235	134959342	0.00293812958443467	4.89029123427876e-11	135	423
FAM135A	ENSG00000082269.16	6	70413063	70561174	0.337278554562869	0.245362442480012	135	423
COL19A1	ENSG00000082293.12	6	69866571	70209976	0.036441431431654	0.000816930670790863	135	423
EPB41L3	ENSG00000082397.17	18	5392381	5630700	0.0765747990076544	0.013391004244891	135	423
COBLL1	ENSG00000082438.15	2	164653624	164843679	0.0397979190390944	0.00164592628126424	135	423
TRAF5	ENSG00000082512.14	1	211326615	211374946	0.530993033890143	0.3698754486975	135	423
MRPL22	ENSG00000082515.17	5	154941070	154969411	0.00793877266858473	0.000164788748325746	135	423
GEMIN5	ENSG00000082516.8	5	154887416	154938209	0.00156636743278708	9.05647380223991e-11	135	423
NFE2L1	ENSG00000082641.15	17	48048329	48061487	0.759926123147481	0.637797965809784	135	423
GSK3B	ENSG00000082701.14	3	119821323	120094417	0.404716368415659	0.264055921711034	135	423
ITGB5	ENSG00000082781.11	3	124761948	124901418	0.765303273510255	0.660749584801497	135	423
ERC1	ENSG00000082805.19	12	990609	1495933	0.817528580119306	0.750075964161627	135	423
XPO1	ENSG00000082898.16	2	61477849	61538626	0.63338983409625	0.469620046849638	135	423
RNF13	ENSG00000082996.19	3	149812708	149962139	0.00678264597448518	2.45618490686276e-05	135	423
PALB2	ENSG00000083093.9	16	23603160	23641310	0.118767486036251	0.0216416412205414	135	423
DOPEY1	ENSG00000083097.14	6	83067666	83171350	0.118695614982926	0.0114092229529194	135	423
LYRM2	ENSG00000083099.10	6	89568144	89638753	0.13048634719853	0.0528910163093215	135	423
BCKDHB	ENSG00000083123.14	6	80106647	80346270	0.410141930061244	0.145987611447197	135	423
KAT6A	ENSG00000083168.9	8	41929479	42051990	0.0140706120531341	1.08620644606323e-05	135	423
ZCCHC6	ENSG00000083223.17	9	86287733	86354454	0.342458478490707	0.161179261749478	135	423
ULK2	ENSG00000083290.19	17	19770830	19867936	0.0662552603870424	0.011784083069432	135	423
TNPO1	ENSG00000083312.17	5	72816566	72916733	0.401690811402624	0.206467378314864	135	423
PLOD1	ENSG00000083444.16	1	11934205	11975538	4.24011285848125e-10	3.09683603585391e-20	135	423
P2RX5	ENSG00000083454.21	17	3672199	3696404	0.541726936957095	0.338604667300548	135	423
ITGAE	ENSG00000083457.11	17	3714628	3801243	0.907474239896681	0.863467516245269	135	423
DIS3	ENSG00000083520.14	13	72752169	72782058	0.415444217918702	0.300744376631306	135	423
PIBF1	ENSG00000083535.15	13	72782097	73016461	0.341063978380959	0.22289617573214	135	423
TDRD3	ENSG00000083544.13	13	60396457	60573878	0.548713147292312	0.421741027166826	135	423
NUFIP1	ENSG00000083635.7	13	44939249	44989483	0.855406794195766	0.802415079157403	135	423
PDS5B	ENSG00000083642.18	13	32586427	32778019	0.40296472805724	0.171541870371036	135	423
OXCT1	ENSG00000083720.12	5	41730065	41870519	0.545746872057171	0.404072172273268	135	423
CYLD	ENSG00000083799.17	16	50742050	50801935	0.413991301249617	0.250330745288921	135	423
SLC27A5	ENSG00000083807.9	19	58479512	58512065	0.171769009103549	0.0732357546494808	135	423
ZNF324	ENSG00000083812.11	19	58467045	58474016	0.433661988119639	0.236300641139912	135	423
ZNF671	ENSG00000083814.13	19	57719751	57727624	0.169257183881047	0.0563803729187659	135	423
ZNF416	ENSG00000083817.8	19	57571566	57578098	0.647767223727357	0.526784968044428	135	423
ZNF586	ENSG00000083828.15	19	57769655	57819740	0.263679151324019	0.149700605542367	135	423
ZNF446	ENSG00000083838.15	19	58475764	58481230	0.570180022326859	0.383330994835397	135	423
ZNF264	ENSG00000083844.10	19	57191500	57222846	0.136064621905097	0.024699245567217	135	423
RPS5	ENSG00000083845.8	19	58386400	58394806	0.0202709820217209	0.00101622495810908	135	423
YTHDC1	ENSG00000083896.12	4	68310387	68350089	0.0822797954003613	0.0121542310323974	135	423
CHMP2B	ENSG00000083937.8	3	87227271	87255548	0.00219300376526228	1.41479370848948e-06	135	423
SMAP2	ENSG00000084070.11	1	40344850	40423326	0.429893929252297	0.267164644152579	135	423
PPIE	ENSG00000084072.16	1	39692182	39763914	0.268575118654699	0.0104087352394367	135	423
ZMPSTE24	ENSG00000084073.8	1	40258107	40294184	0.154963851101017	0.0482615895360489	135	423
STARD7	ENSG00000084090.13	2	96184859	96208415	0.000303375887178725	8.84405794401167e-14	135	423
NOA1	ENSG00000084092.6	4	56963370	56978639	0.971387389885341	0.958964912080044	135	423
REST	ENSG00000084093.16	4	56907876	56935844	0.574875073379704	0.395999785428468	135	423
SSH1	ENSG00000084112.14	12	108778272	108857590	0.502485142899657	0.304241546454948	135	423
GSTP1	ENSG00000084207.15	11	67583595	67586660	0.00379505800081899	4.38493556168268e-06	135	423
APLP2	ENSG00000084234.16	11	130069837	130144811	0.369531039998237	0.214564216616879	135	423
FAM234B	ENSG00000084444.13	12	13044284	13142521	0.266982391146079	0.136021729515001	135	423
WBP11	ENSG00000084463.7	12	14784579	14803540	0.371893118496161	0.219569085343294	135	423
EIF3I	ENSG00000084623.11	1	32222019	32231604	0.234655593519771	0.0594716633583953	135	423
COL16A1	ENSG00000084636.17	1	31652247	31704319	0.00148412174768356	1.40124682812796e-12	135	423
TXLNA	ENSG00000084652.15	1	32179686	32198285	0.270028985943471	0.132670866184242	135	423
NCOA1	ENSG00000084676.15	2	24491914	24770702	0.510890689829708	0.304496131254994	135	423
AGBL5	ENSG00000084693.15	2	27042364	27070471	0.746016668343412	0.598097982147742	135	423
KIF3C	ENSG00000084731.14	2	25926596	25982749	0.200523948051713	0.0445238996596729	135	423
RAB10	ENSG00000084733.10	2	26034110	26137454	0.989782155602114	0.985802577695266	135	423
GCKR	ENSG00000084734.8	2	27496842	27523684	0.759350281844546	0.636569491114933	135	423
HADHA	ENSG00000084754.10	2	26190635	26244726	1.83374041031163e-05	7.54543489804029e-14	135	423
MAPRE3	ENSG00000084764.10	2	26970612	27027196	0.696493825812712	0.574028930961977	135	423
CAD	ENSG00000084774.13	2	27217390	27243943	0.782041047585331	0.684232354483584	135	423
CD59	ENSG00000085063.14	11	33702668	33736445	0.0343078211146604	0.00229424279602148	135	423
CD82	ENSG00000085117.11	11	44564427	44620363	0.399248484396945	0.266382790536895	135	423
AK6	ENSG00000085231.13	5	69350984	69355953	0.483225737501071	0.30083715990028	135	423
FCN1	ENSG00000085265.10	9	134905890	134917963	0.218115183368873	0.0607858399270983	135	423
MYNN	ENSG00000085274.15	3	169772831	169789716	0.0215231501767525	0.00140113695622755	135	423
SCAMP1	ENSG00000085365.17	5	78360583	78479071	0.896856284169254	0.853334113833171	135	423
PREP	ENSG00000085377.13	6	105277565	105403084	0.222269184172541	0.0759295223576076	135	423
HACE1	ENSG00000085382.11	6	104728093	104859919	0.708427043117533	0.556966546221797	135	423
SEH1L	ENSG00000085415.15	18	12947133	12987536	0.520110544199019	0.372431877252564	135	423
WDR47	ENSG00000085433.15	1	108970214	109042113	0.69942870874245	0.513581565426495	135	423
WDFY1	ENSG00000085449.14	2	223855716	223945387	0.89790261730989	0.849363500806636	135	423
OVGP1	ENSG00000085465.12	1	111414314	111427777	0.387125236841219	0.191722899711835	135	423
SLC25A24	ENSG00000085491.15	1	108134036	108199925	0.000786359880026429	1.76672610920145e-07	135	423
MAP3K4	ENSG00000085511.19	6	161022194	161117385	0.0668774039318826	0.00337759456129054	135	423
PILRA	ENSG00000085514.15	7	100373445	100400099	0.000176635788794033	1.17934106524653e-10	135	423
IGSF9	ENSG00000085552.16	1	159927039	159945604	0.414612712971189	0.21334167729774	135	423
ABCB1	ENSG00000085563.14	7	87503633	87713323	0.54047731810821	0.371262425564151	135	423
ZNF213	ENSG00000085644.13	16	3129777	3142805	0.68809048987755	0.573593084102766	135	423
AKR1B1	ENSG00000085662.13	7	134442350	134459252	0.945959619544998	0.91107863649579	135	423
CPNE3	ENSG00000085719.12	8	86514427	86561498	0.895447914908661	0.835029132464101	135	423
RRN3	ENSG00000085721.12	16	15060022	15094317	0.7734837771764	0.633815675958433	135	423
CTTN	ENSG00000085733.15	11	70398489	70436584	0.877526177296567	0.832058485053163	135	423
WNT11	ENSG00000085741.12	11	76186325	76210736	0.92495757279928	0.889565916711934	135	423
MTIF2	ENSG00000085760.14	2	55236595	55269347	0.200134755022922	0.0716613488761788	135	423
DDHD2	ENSG00000085788.13	8	38225218	38262833	0.800724840489188	0.691505489556134	135	423
TTC39A	ENSG00000085831.15	1	51287258	51345116	1.26967748245977e-05	2.8333376870495e-12	135	423
EPS15	ENSG00000085832.16	1	51354263	51519328	0.000368646980318779	2.56622377864768e-10	135	423
ORC1	ENSG00000085840.12	1	52372829	52404459	1.80944861106019e-05	3.60123675303567e-17	135	423
MGST2	ENSG00000085871.8	4	139665768	139740745	0.00702497150231871	5.58401327148785e-05	135	423
CHERP	ENSG00000085872.14	19	16517889	16542530	0.366754537546767	0.190295163787877	135	423
ATG16L1	ENSG00000085978.21	2	233210051	233295674	0.146979700266869	0.0475445804882781	135	423
USP40	ENSG00000085982.13	2	233475520	233566782	0.00517190898920668	0.000291218689836675	135	423
POMGNT1	ENSG00000085998.13	1	46188682	46198443	0.000266853053060472	4.48888372952943e-12	135	423
RAD54L	ENSG00000085999.11	1	46247688	46274717	0.05194419222059	0.00628067618513524	135	423
MAST2	ENSG00000086015.20	1	45786987	46036124	0.0284498117294757	0.00015121717096074	135	423
DNAJA1	ENSG00000086061.15	9	33025211	33039907	0.307999675060154	0.16110462415425	135	423
B4GALT1	ENSG00000086062.12	9	33104082	33167356	0.375419052601407	0.232568190284204	135	423
CHMP5	ENSG00000086065.13	9	33264879	33282069	0.92332384687039	0.892457978609556	135	423
NFX1	ENSG00000086102.18	9	33290511	33371157	0.124455368854069	0.0149698946811388	135	423
DIMT1	ENSG00000086189.9	5	62387254	62403939	0.613820117617347	0.437315445335552	135	423
IPO11	ENSG00000086200.16	5	62403972	62628582	0.612469552091633	0.415346633184366	135	423
EIF2AK1	ENSG00000086232.12	7	6022244	6059230	0.429682947926478	0.253190811771816	135	423
NME8	ENSG00000086288.11	7	37848597	37900401	0.181927714667515	0.0446455143197274	135	423
EPDR1	ENSG00000086289.11	7	37920561	37951941	0.136332213063789	0.0402789640271215	135	423
SNX10	ENSG00000086300.15	7	26291895	26374329	0.252958850123114	0.0884626831612352	135	423
SEPHS1	ENSG00000086475.14	10	13317424	13348298	0.139896541802784	0.0431649907549609	135	423
MRPL28	ENSG00000086504.15	16	367384	370527	0.955353416247227	0.939205190854664	135	423
HBQ1	ENSG00000086506.2	16	180453	181181	0.0301924005123571	0.00101095005385428	135	423
ITPKC	ENSG00000086544.2	19	40717103	40740855	0.0200742604618862	0.000191545965262942	135	423
FAT2	ENSG00000086570.12	5	151504093	151568944	0.248457106371114	0.0531231856638867	135	423
RBM22	ENSG00000086589.11	5	150690794	150701107	0.343160588005467	0.192596815934536	135	423
TMED2	ENSG00000086598.10	12	123585562	123598577	0.052630684214166	0.00365249220056444	135	423
ERO1B	ENSG00000086619.13	1	236215555	236281985	0.364930930031632	0.221628441017712	135	423
ZFAND6	ENSG00000086666.18	15	80059568	80138393	0.991354973205623	0.989439928684079	135	423
LAT2	ENSG00000086730.16	7	74199652	74229834	0.878776109301427	0.801390475770115	135	423
ZW10	ENSG00000086827.8	11	113733187	113773811	0.0737241501718541	0.0104039892603397	135	423
ALG9	ENSG00000086848.14	11	111782195	111871581	0.244545004820057	0.0979172462131728	135	423
MYBPC2	ENSG00000086967.9	19	50432903	50466321	0.228080420213419	0.0833851508254465	135	423
ACOX3	ENSG00000087008.15	4	8366282	8440723	0.819332382396918	0.761999825488369	135	423
MTMR2	ENSG00000087053.18	11	95832882	95925315	0.126599641383912	0.0428580323851609	135	423
PPP1R15A	ENSG00000087074.7	19	48872392	48876057	0.764947712615371	0.700422518063577	135	423
HSD17B14	ENSG00000087076.8	19	48813017	48836678	0.321693710731165	0.17298217558214	135	423
TRIP6	ENSG00000087077.13	7	100867138	100873454	0.553003062620217	0.302272470936372	135	423
ACHE	ENSG00000087085.13	7	100889994	100896974	0.0845234261047695	0.00556748005693125	135	423
FTL	ENSG00000087086.14	19	48965301	48966878	0.087646050827221	0.0185279026430144	135	423
SRRT	ENSG00000087087.18	7	100875126	100888664	0.00890389084071678	0.000332601707175795	135	423
BAX	ENSG00000087088.19	19	48954877	48961798	0.596161466881206	0.478764770849805	135	423
NLK	ENSG00000087095.12	17	28041737	28196381	0.0206029608863325	0.000796008583695279	135	423
PIGS	ENSG00000087111.20	17	28553383	28571872	0.541859175699134	0.370694293096394	135	423
ADAMTS2	ENSG00000087116.14	5	179110851	179345430	0.00253482789230221	4.74354218247812e-06	135	423
ATXN7L3	ENSG00000087152.15	17	44191805	44200113	0.0377740105364001	0.000442757507712976	135	423
PGS1	ENSG00000087157.18	17	78378640	78425114	0.547240548463577	0.429028318688814	135	423
PSMC5	ENSG00000087191.12	17	63827672	63832026	0.646860611619582	0.464216310034451	135	423
UIMC1	ENSG00000087206.16	5	176905005	177022602	0.148782141923415	0.0503051008609825	135	423
CETP	ENSG00000087237.10	16	56961850	56983845	0.576863512244703	0.421568510961884	135	423
MMP2	ENSG00000087245.12	16	55389700	55506691	0.806621011409836	0.741746353133536	135	423
MT3	ENSG00000087250.8	16	56589074	56591088	0.280300287768955	0.127714285330104	135	423
LPCAT2	ENSG00000087253.12	16	55508998	55586670	0.533260196562003	0.366420327129617	135	423
GNAO1	ENSG00000087258.14	16	56191347	56357457	0.0107244696804965	0.000461268550540946	135	423
OGFOD1	ENSG00000087263.16	16	56451490	56479100	0.371340598947413	0.167322682794969	135	423
SH3BP2	ENSG00000087266.15	4	2793023	2841098	0.00863355600139858	0.000352516337080367	135	423
NOP14	ENSG00000087269.15	4	2938143	2963385	0.90112276733491	0.857083151353087	135	423
ADD1	ENSG00000087274.16	4	2843857	2930076	0.128231422790864	0.0139109971260418	135	423
L2HGDH	ENSG00000087299.11	14	50237563	50312325	0.754606500914825	0.655462342375007	135	423
TXNDC16	ENSG00000087301.8	14	52430590	52552522	0.461958731874032	0.245896719639049	135	423
C14orf166	ENSG00000087302.8	14	51989475	52010691	0.785359088237818	0.701684077637485	135	423
NID2	ENSG00000087303.17	14	52010876	52069228	0.410654245387755	0.243653839456904	135	423
GMCL1	ENSG00000087338.4	2	69829642	69881396	0.123212075380977	0.00520921024975568	135	423
SF3B2	ENSG00000087365.15	11	66050729	66069308	8.56116697434429e-05	1.37605367727468e-12	135	423
KLHL42	ENSG00000087448.9	12	27780020	27803040	0.136320517380866	0.0141446046999678	135	423
GNAS	ENSG00000087460.24	20	58840845	58911192	0.342941632159017	0.193999383890402	135	423
DNM1L	ENSG00000087470.17	12	32679200	32745650	9.83014407390236e-07	1.92969889195295e-14	135	423
PHACTR3	ENSG00000087495.16	20	59577509	59847711	0.974582148243187	0.966238287926153	135	423
ERGIC2	ENSG00000087502.17	12	29337352	29381189	0.163828351010531	0.040780463554969	135	423
AURKA	ENSG00000087586.17	20	56369389	56392337	0.391557247816259	0.24951313081752	135	423
CASS4	ENSG00000087589.16	20	56412112	56460387	0.578647214757772	0.387783490706495	135	423
AAMDC	ENSG00000087884.14	11	77821109	77918432	0.000365731100060591	4.48981208334025e-11	135	423
RFX2	ENSG00000087903.12	19	5993164	6199572	0.850434836697165	0.800389982644133	135	423
METTL2A	ENSG00000087995.15	17	62423867	62450822	0.168493833813153	0.021553981327513	135	423
SULT2B1	ENSG00000088002.11	19	48552075	48599425	0.852982725079437	0.805956313724798	135	423
ALG6	ENSG00000088035.15	1	63367590	63438562	0.375152624350258	0.205327797162891	135	423
CNOT3	ENSG00000088038.17	19	54137728	54154455	0.955021516803606	0.936054321528988	135	423
GP6	ENSG00000088053.11	19	55013705	55038264	0.541666379143672	0.409157947144576	135	423
PTPN4	ENSG00000088179.8	2	119759631	119983818	0.000132362002936518	2.70954838400025e-15	135	423
DDX18	ENSG00000088205.12	2	117814650	117832379	0.190333958018482	0.0225466849786578	135	423
KHSRP	ENSG00000088247.17	19	6413348	6424794	0.205533835256195	0.0882134647992218	135	423
GNA11	ENSG00000088256.8	19	3094410	3124004	0.676815805683739	0.549323578782097	135	423
ASAP3	ENSG00000088280.18	1	23428563	23484568	0.32750850772508	0.138902821470152	135	423
EDEM2	ENSG00000088298.12	20	35115357	35147364	0.639666455987557	0.402503653928313	135	423
DNMT3B	ENSG00000088305.18	20	32762385	32809356	0.567431488477302	0.412157449281612	135	423
TPX2	ENSG00000088325.15	20	31739271	31801805	0.928862756470651	0.901316677446177	135	423
PDRG1	ENSG00000088356.5	20	31944964	31952092	0.012031362349164	0.000764059881170862	135	423
EPB41L1	ENSG00000088367.21	20	36091504	36232799	0.337186023575372	0.186958708955981	135	423
DOCK9	ENSG00000088387.18	13	98793429	99086625	0.767858175237754	0.700027494871795	135	423
ANKRD10	ENSG00000088448.14	13	110878540	110915069	0.562010476466785	0.37274519146036	135	423
TGDS	ENSG00000088451.10	13	94574051	94596257	0.584874752120556	0.40682293089429	135	423
DOCK3	ENSG00000088538.12	3	50675241	51384198	0.320328876949649	0.0848659070299543	135	423
C3orf18	ENSG00000088543.14	3	50558025	50570930	0.361631189186481	0.159659439980406	135	423
COQ9	ENSG00000088682.13	16	57447529	57461275	0.0392246441937386	0.00597927185340954	135	423
KIF9	ENSG00000088727.12	3	47228026	47283451	0.000517174824037121	9.30990280891411e-15	135	423
CRLS1	ENSG00000088766.11	20	6006090	6040053	0.00267636604234204	1.5375939528326e-05	135	423
PPP1R13B	ENSG00000088808.16	14	103733752	103847590	0.518580990824736	0.36655815563713	135	423
ATRN	ENSG00000088812.17	20	3471040	3651122	0.12724292614504	0.0287393678828553	135	423
SMOX	ENSG00000088826.17	20	4120980	4187747	0.396932689935302	0.170423149018089	135	423
SIGLEC1	ENSG00000088827.12	20	3686970	3707128	0.601116268717382	0.439079148580519	135	423
FKBP1A	ENSG00000088832.16	20	1368978	1393172	0.972703966559476	0.961886480514911	135	423
NSFL1C	ENSG00000088833.17	20	1442162	1467692	0.00589776935977019	2.29949932817179e-05	135	423
SLC4A11	ENSG00000088836.12	20	3227417	3239190	0.137741683566136	0.0340972149371211	135	423
C20orf194	ENSG00000088854.12	20	3249305	3407625	0.901293211837169	0.7921076205777	135	423
ZNF343	ENSG00000088876.11	20	2481817	2524702	0.928142288672957	0.906760988288863	135	423
EBF4	ENSG00000088881.20	20	2692878	2760108	0.208798315977046	0.0884627843019975	135	423
CPXM1	ENSG00000088882.7	20	2794069	2800637	0.136440632388941	0.0120828761674993	135	423
MAVS	ENSG00000088888.17	20	3846799	3876123	0.202867981546941	0.0693562231327996	135	423
LZTS3	ENSG00000088899.14	20	3162617	3173592	0.0964665487536652	0.00822632428982813	135	423
XRN2	ENSG00000088930.7	20	21326279	21389827	0.639322219255758	0.483050518009035	135	423
KIZ	ENSG00000088970.15	20	21125983	21246622	0.290439311882549	0.115190368375536	135	423
DYNLL1	ENSG00000088986.10	12	120469850	120498493	0.0190752758392527	0.000425523680678103	135	423
TESC	ENSG00000088992.17	12	117038923	117099479	0.0301593814360051	0.000661277876222524	135	423
SNX5	ENSG00000089006.16	20	17941597	17968912	0.124430464975012	0.0152064547753383	135	423
RPL6	ENSG00000089009.15	12	112405199	112411442	2.42688239852807e-08	3.82235034465483e-19	135	423
SIRPG	ENSG00000089012.14	20	1629152	1657779	0.161446569913939	0.0324360899606477	135	423
MAPKAPK5	ENSG00000089022.13	12	111843103	111902238	3.71301082936323e-06	4.68900621078884e-15	135	423
P2RX7	ENSG00000089041.16	12	121132819	121188032	0.325074348102558	0.203189136410115	135	423
ESF1	ENSG00000089048.14	20	13714322	13784886	0.570186833484254	0.430371193243967	135	423
RBBP9	ENSG00000089050.15	20	18486540	18497243	0.0212439336077761	0.000138997850942877	135	423
ANAPC5	ENSG00000089053.12	12	121308357	121399896	0.0407502178962447	0.000610588650114693	135	423
SLC23A2	ENSG00000089057.14	20	4852356	5010293	0.541479668048602	0.283542337067734	135	423
SLC8B1	ENSG00000089060.11	12	113298759	113359493	0.294812284909011	0.169884084181733	135	423
TMEM230	ENSG00000089063.14	20	5068232	5113103	0.00950615714093089	9.62486052198603e-07	135	423
DZANK1	ENSG00000089091.16	20	18383367	18467126	0.480904182575535	0.29522475207642	135	423
KDM2B	ENSG00000089094.18	12	121429097	121580791	0.0163603276795336	0.000200623351485119	135	423
TASP1	ENSG00000089123.15	20	13389392	13638940	0.500490265670765	0.292897872832629	135	423
OAS1	ENSG00000089127.12	12	112906777	112933222	0.100231914367783	0.00531598324013643	135	423
GCN1	ENSG00000089154.10	12	120127203	120194710	0.619174417169088	0.475804172847211	135	423
RPLP0	ENSG00000089157.15	12	120196686	120201235	0.846680159051953	0.761064956837867	135	423
PXN	ENSG00000089159.16	12	120210520	120265771	0.790137820671394	0.670405950850421	135	423
SIRT4	ENSG00000089163.4	12	120302316	120313237	0.700182773403731	0.543583951794763	135	423
RPH3A	ENSG00000089169.14	12	112570380	112898881	1.03655729999887e-07	1.81246963098086e-14	135	423
KIF16B	ENSG00000089177.18	20	16272104	16573434	2.08019376291544e-06	1.89992859398318e-17	135	423
TRMT6	ENSG00000089195.14	20	5937235	5950558	0.196408839775267	0.056322684327789	135	423
CHGB	ENSG00000089199.9	20	5911430	5925361	0.194810193118173	0.0372671653407079	135	423
PEBP1	ENSG00000089220.4	12	118136027	118145584	0.494881593557299	0.375681814926359	135	423
BRAP	ENSG00000089234.15	12	111642146	111685986	2.31981517755459e-06	1.49822363169694e-13	135	423
ERP29	ENSG00000089248.6	12	112013316	112023451	0.000155205556789929	5.4475873506655e-13	135	423
FUS	ENSG00000089280.18	16	31180110	31194871	0.538300738233152	0.330794964123602	135	423
FXYD5	ENSG00000089327.14	19	35154730	35169883	0.00350472472076642	9.37778241918214e-06	135	423
ZNF302	ENSG00000089335.20	19	34677639	34686397	0.0172908326114096	0.00136420408016814	135	423
GRAMD1A	ENSG00000089351.14	19	34994784	35026471	0.000693393238378845	3.53725513170133e-08	135	423
FXYD3	ENSG00000089356.18	19	35115879	35124324	0.183095009311108	0.0455613620589118	135	423
CDIP1	ENSG00000089486.16	16	4510675	4538828	0.0230035501795678	0.00127721603817793	135	423
CMTM1	ENSG00000089505.17	16	66566393	66579137	0.0508609299553327	0.00313237399906083	135	423
GANAB	ENSG00000089597.16	11	62624826	62646726	0.94865859285128	0.91795200048764	135	423
GMIP	ENSG00000089639.10	19	19629476	19643667	0.687027889089615	0.597692697579387	135	423
BIRC5	ENSG00000089685.14	17	78214186	78225636	0.505452761321377	0.359945877526837	135	423
LAG3	ENSG00000089692.8	12	6772519	6778453	0.114961197301141	0.0238608602707036	135	423
MLF2	ENSG00000089693.10	12	6747996	6767475	0.246550618823094	0.103127109952727	135	423
OTUB2	ENSG00000089723.9	14	94026329	94048290	0.0797982627588945	0.00774968860899411	135	423
DDX24	ENSG00000089737.16	14	94048931	94081245	0.0100977763415608	0.000266067485561276	135	423
ZBTB25	ENSG00000089775.11	14	64449106	64505213	0.418083042386983	0.257279443929089	135	423
NECAP1	ENSG00000089818.17	12	8076939	8097859	1.5929747576528e-07	3.95546028781763e-17	135	423
ANKRD24	ENSG00000089847.12	19	4183354	4224814	0.123522010449712	0.0306271590517116	135	423
DHX32	ENSG00000089876.11	10	125836554	125896436	0.0136558325909838	9.97675242539984e-05	135	423
RCOR1	ENSG00000089902.9	14	102592661	102730576	0.65070290234857	0.565613643537681	135	423
GPATCH2L	ENSG00000089916.17	14	76151916	76254342	0.0148618607594086	0.000979203664805192	135	423
LTBP4	ENSG00000090006.17	19	40592883	40629818	0.0485310177455112	0.00566222702577722	135	423
BLVRB	ENSG00000090013.9	19	40447789	40465840	0.0680929763425213	0.00807541447353615	135	423
SLC9A1	ENSG00000090020.10	1	27098815	27166981	0.00186227646809988	3.92643042584363e-09	135	423
SPTLC1	ENSG00000090054.13	9	92031999	92115384	0.00623458244070746	2.38677511265292e-07	135	423
PAPOLA	ENSG00000090060.17	14	96502373	96567111	0.240126041100011	0.102401367675629	135	423
CCNK	ENSG00000090061.17	14	99481169	99535044	0.103345536777189	0.0109023246702447	135	423
PCBP4	ENSG00000090097.21	3	51957505	51968410	6.81271154534955e-07	2.53183855986675e-14	135	423
RGS1	ENSG00000090104.11	1	192575727	192580031	0.121496013007274	0.0191772465613493	135	423
YPEL3	ENSG00000090238.11	16	30092314	30096244	0.947065483678577	0.906160817559493	135	423
MRPS33	ENSG00000090263.15	7	141002610	141015228	0.0268766554447308	0.000939224453521466	135	423
NDUFB2	ENSG00000090266.12	7	140696821	140706646	0.453779938083413	0.164219120366137	135	423
NUDC	ENSG00000090273.13	1	26902282	26946862	0.483107592345172	0.247249100485668	135	423
MAEA	ENSG00000090316.15	4	1289851	1340137	0.0005656145980582	1.06520042060792e-05	135	423
ICAM1	ENSG00000090339.8	19	10270835	10285800	0.262495422131753	0.0798685849761004	135	423
STRN4	ENSG00000090372.14	19	46719507	46746994	0.00206880680051835	4.98496879347878e-06	135	423
IRAK3	ENSG00000090376.10	12	66188879	66254622	0.184721219631861	0.110690658268809	135	423
LYZ	ENSG00000090382.6	12	69348341	69354234	2.2583856838198e-09	1.24612554186551e-24	135	423
MUL1	ENSG00000090432.6	1	20499448	20508161	0.0495997912487219	0.00955144904423424	135	423
TFAP4	ENSG00000090447.11	16	4257186	4273075	0.888927236516987	0.837259113268772	135	423
PDCD7	ENSG00000090470.14	15	65117379	65133836	0.122488831419784	0.0183287195188641	135	423
SPG21	ENSG00000090487.10	15	64963021	64990310	8.49589374282337e-05	4.54757280037629e-10	135	423
DNAJB11	ENSG00000090520.11	3	186567403	186585800	0.0669957889404474	0.00582465857367144	135	423
P3H2	ENSG00000090530.9	3	189956728	190122437	0.934941547399454	0.911061132848732	135	423
CHRD	ENSG00000090539.15	3	184380073	184389829	0.931748909018107	0.90548518446647	135	423
FLT3LG	ENSG00000090554.12	19	49474207	49486231	0.010129248224092	0.000820123528993079	135	423
RAB11FIP3	ENSG00000090565.15	16	425619	523011	0.991155188978374	0.986327148320905	135	423
GNPTG	ENSG00000090581.9	16	1351923	1363204	0.857636461599879	0.802975315294728	135	423
ZNF268	ENSG00000090612.20	12	133181409	133214831	7.34096668861709e-05	3.89804398841009e-09	135	423
GOLGA3	ENSG00000090615.14	12	132768909	132828858	0.49127968080207	0.267772263444304	135	423
PABPC4	ENSG00000090621.13	1	39560816	39576790	0.37661616812853	0.135881237847475	135	423
CD209	ENSG00000090659.17	19	7739994	7747564	0.611778871882095	0.507502205417724	135	423
CERS4	ENSG00000090661.11	19	8206736	8262421	0.0188339728380682	0.00116505231329249	135	423
MCOLN1	ENSG00000090674.15	19	7522626	7534003	0.52529433389147	0.352103358549102	135	423
USP48	ENSG00000090686.15	1	21678298	21783606	0.213880994874038	0.0771211355225438	135	423
PDPR	ENSG00000090857.13	16	70113626	70162537	0.364299153040783	0.112484513111003	135	423
AARS	ENSG00000090861.15	16	70252295	70289543	0.36633881496956	0.165522521717841	135	423
GLG1	ENSG00000090863.11	16	74447427	74607144	0.0614088702604772	0.00885569679099764	135	423
TNRC6A	ENSG00000090905.18	16	24610209	24827632	0.0371858209505385	0.00431756897180714	135	423
PLEKHG2	ENSG00000090924.14	19	39412585	39428415	0.317151532504904	0.0713914117242359	135	423
NAT14	ENSG00000090971.4	19	55485004	55487568	0.19856385100914	0.0747513951125992	135	423
PITPNM2	ENSG00000090975.12	12	122983480	123150015	0.20119300806608	0.0416264686052968	135	423
EXOC1	ENSG00000090989.17	4	55853616	55905034	0.289565445538754	0.118713428294106	135	423
RBM27	ENSG00000091009.7	5	146203600	146289132	0.611681564624879	0.465000141828352	135	423
OSBPL8	ENSG00000091039.16	12	76351797	76559809	4.42637807138137e-05	1.46434700932838e-09	135	423
DTX2	ENSG00000091073.19	7	76461676	76505994	0.00203787669362632	2.18128550052959e-06	135	423
NLRC4	ENSG00000091106.18	2	32224453	32265854	6.36451792920931e-07	5.67874913732588e-12	135	423
PUS7	ENSG00000091127.13	7	105439661	105522267	0.477563656409269	0.347678507063929	135	423
NRCAM	ENSG00000091129.19	7	108147623	108456717	0.474834438960395	0.307795861047438	135	423
LAMB1	ENSG00000091136.13	7	107923803	108003255	0.986942776926764	0.981563171930332	135	423
DLD	ENSG00000091140.13	7	107890970	107931730	0.960807180700813	0.947811154548752	135	423
WDR7	ENSG00000091157.13	18	56651675	57036606	0.883558951441006	0.814087034238414	135	423
TXNL1	ENSG00000091164.12	18	56597208	56651600	0.907973797701828	0.841450645716033	135	423
ABCC6	ENSG00000091262.15	16	16148928	16223522	0.168591231274125	0.0562353198460716	135	423
CMTM6	ENSG00000091317.7	3	32481312	32503408	0.0014118773441033	3.18446705949796e-05	135	423
ITGA6	ENSG00000091409.14	2	172427354	172506282	0.225565039935763	0.0933949293960917	135	423
RAPGEF4	ENSG00000091428.17	2	172735274	173052893	0.736456786949392	0.626879030383992	135	423
MAP3K20	ENSG00000091436.16	2	173075435	173268010	0.444307718126812	0.237607108048738	135	423
FH	ENSG00000091483.6	1	241497603	241519761	0.658893220067519	0.553038363838365	135	423
SEL1L3	ENSG00000091490.10	4	25747427	25863760	0.821906592083788	0.734765277348538	135	423
TF	ENSG00000091513.14	3	133745956	133779006	0.110416862682923	0.0151165796871978	135	423
CDV3	ENSG00000091527.15	3	133573730	133590261	0.145066691921816	0.0378100503280317	135	423
MYO15A	ENSG00000091536.16	17	18118582	18179802	0.000179603260955391	4.61842975577804e-13	135	423
ALKBH5	ENSG00000091542.8	17	18183078	18209954	0.801962999099223	0.668098997364038	135	423
APOH	ENSG00000091583.10	17	66212033	66256525	0.00394676192647229	1.77992902053879e-11	135	423
NLRP1	ENSG00000091592.15	17	5499427	5619424	0.251810460420002	0.0888443758401365	135	423
PITPNM3	ENSG00000091622.15	17	6451470	6556494	0.215719252700305	0.0380539485455954	135	423
SPAG7	ENSG00000091640.7	17	4959226	4967872	0.129576378778751	0.0165336569141333	135	423
ORC6	ENSG00000091651.8	16	46689643	46698394	0.000762173589082404	2.25779473038617e-08	135	423
CPA1	ENSG00000091704.9	7	130380339	130388114	0.0236394610994462	0.000667054705067755	135	423
ZC3HC1	ENSG00000091732.15	7	130018286	130051451	0.677794451015487	0.551505191561313	135	423
ESR1	ENSG00000091831.22	6	151656691	152129619	0.151718470793471	0.0249583717366029	135	423
RGS17	ENSG00000091844.7	6	153004459	153131249	0.0241168482709931	0.00136724723043354	135	423
ANGPT2	ENSG00000091879.13	8	6499651	6563409	0.0806392207033936	0.0146674053112501	135	423
TMEM101	ENSG00000091947.9	17	44011188	44023946	0.216303517251872	0.0523043532510528	135	423
CD200	ENSG00000091972.18	3	112332841	112362812	0.680507280241781	0.551909675563117	135	423
CCDC80	ENSG00000091986.15	3	112596794	112649530	0.0568375603007346	0.00250497557848153	135	423
PSME1	ENSG00000092010.14	14	24136158	24138964	0.138260732450657	0.0300672375403926	135	423
PPP2R3C	ENSG00000092020.10	14	35085467	35122517	0.225755906572308	0.0396855913039103	135	423
HAUS4	ENSG00000092036.18	14	22946228	22957161	7.52830751797386e-06	6.13871257344892e-08	135	423
JPH4	ENSG00000092051.16	14	23568074	23578800	0.321998594668981	0.173574804592504	135	423
MYH7	ENSG00000092054.12	14	23412738	23435718	0.369971034070471	0.188294559718098	135	423
CEBPE	ENSG00000092067.5	14	23117304	23119616	0.656123282477911	0.540612221089496	135	423
SLC7A8	ENSG00000092068.19	14	23125295	23183674	0.865953827402637	0.805807503432779	135	423
OSGEP	ENSG00000092094.10	14	20446668	20455105	0.332018151436113	0.203801292079773	135	423
SLC22A17	ENSG00000092096.16	14	23346306	23352912	0.3130724829962	0.151919435802731	135	423
RNF31	ENSG00000092098.16	14	24147379	24160661	0.0927389006848744	0.0202814190727733	135	423
SCFD1	ENSG00000092108.20	14	30622112	30735812	0.0480245977727685	0.000738771251333244	135	423
G2E3	ENSG00000092140.14	14	30559123	30620063	0.779366326684878	0.654547560786243	135	423
HECTD1	ENSG00000092148.12	14	31100112	31207804	0.0517248805963063	0.000571078940795379	135	423
HNRNPC	ENSG00000092199.17	14	21209136	21269494	0.81775903688309	0.773113683237889	135	423
RPGRIP1	ENSG00000092200.12	14	21287939	21351301	0.603958988978175	0.469521798416981	135	423
SUPT16H	ENSG00000092201.9	14	21351472	21384266	0.88223809230713	0.829950784121656	135	423
TOX4	ENSG00000092203.13	14	21476674	21499024	0.892703570294062	0.851791216742043	135	423
GEMIN2	ENSG00000092208.16	14	39114223	39136973	6.70669519930153e-05	3.46046003146406e-17	135	423
TGM1	ENSG00000092295.11	14	24249114	24264432	0.617324655270285	0.531116342221452	135	423
TINF2	ENSG00000092330.15	14	24239643	24242674	0.389286322267416	0.157139186269544	135	423
SEMA6A	ENSG00000092421.16	5	116443616	116574934	0.615380890106996	0.49091494924199	135	423
TRPM7	ENSG00000092439.13	15	50552473	50686815	0.262180925986586	0.068471961619015	135	423
TYRO3	ENSG00000092445.11	15	41557675	41583586	3.21657535971968e-09	1.78054469598335e-18	135	423
WDR76	ENSG00000092470.11	15	43826963	43868419	1.5024790087908e-06	9.5613346986505e-14	135	423
CAPN3	ENSG00000092529.23	15	42359500	42412317	7.75156486860987e-06	6.84955915174769e-10	135	423
SNAP23	ENSG00000092531.9	15	42491244	42545356	1.28456218974714e-06	7.07028340686127e-17	135	423
TBX15	ENSG00000092607.13	1	118883046	118989556	0.337539059175472	0.166759217170411	135	423
PHGDH	ENSG00000092621.11	1	119659798	119744215	0.494844548763849	0.314234245525315	135	423
COL9A3	ENSG00000092758.15	20	62816244	62841114	2.90089610028422e-07	5.51170010719075e-13	135	423
EZR	ENSG00000092820.17	6	158765741	158819412	0.733152059045968	0.603739823120147	135	423
MYL6	ENSG00000092841.18	12	56158161	56162982	0.0752422255487402	0.00360219713047509	135	423
AGO1	ENSG00000092847.11	1	35869808	35930528	7.92764781490845e-05	2.32345652335008e-14	135	423
TEKT2	ENSG00000092850.11	1	36084075	36088275	0.759385717921001	0.64946655731181	135	423
CLSPN	ENSG00000092853.13	1	35720218	35769967	5.64719891817658e-08	8.30854845820386e-15	135	423
RFFL	ENSG00000092871.16	17	35009744	35089319	0.0245645920637967	0.00364633052539361	135	423
UNC13D	ENSG00000092929.11	17	75827225	75844717	0.00640366105917827	2.98844963116106e-05	135	423
MFSD11	ENSG00000092931.11	17	76736549	76781449	0.87554376793885	0.80001599134285	135	423
DPYSL2	ENSG00000092964.17	8	26514093	26658178	0.391887215687477	0.250314016660721	135	423
GPATCH2	ENSG00000092978.10	1	217426992	217631082	0.171908216429378	0.0328612045748801	135	423
NUP50	ENSG00000093000.18	22	45163841	45188015	0.00945313055362729	0.000256833813855298	135	423
CDC45	ENSG00000093009.9	22	19479459	19520612	0.884964347473429	0.846587807540739	135	423
COMT	ENSG00000093010.13	22	19941607	19969895	0.155455097519098	0.0207366527159096	135	423
CECR1	ENSG00000093072.15	22	17178790	17221989	0.0652993825221668	0.0104132097236647	135	423
ECHDC1	ENSG00000093144.18	6	127288710	127343609	0.913303787776762	0.878855049988767	135	423
LRRFIP2	ENSG00000093167.17	3	37052656	37176532	0.786573848578781	0.652270368195977	135	423
SEC22C	ENSG00000093183.13	3	42547969	42601080	0.725405346390319	0.621969267059156	135	423
XYLB	ENSG00000093217.9	3	38346760	38421348	0.029190248082812	0.000188863518096633	135	423
CDC6	ENSG00000094804.9	17	40287633	40304657	0.0933301129607961	0.0176835486663956	135	423
CDC23	ENSG00000094880.10	5	138187716	138213343	0.875076631608363	0.836769180305879	135	423
AAAS	ENSG00000094914.12	12	53307456	53324864	0.212495722619947	0.046780204400651	135	423
CBX5	ENSG00000094916.15	12	54230940	54280133	0.0546411130372087	0.00228228008820959	135	423
FMO2	ENSG00000094963.13	1	171185208	171211230	0.795796840297437	0.724727837885144	135	423
SUCO	ENSG00000094975.13	1	172532349	172611833	0.259706291095854	0.0791034331770641	135	423
MSH2	ENSG00000095002.13	2	47402969	47562311	0.294299576858841	0.129200083721943	135	423
MAP3K1	ENSG00000095015.5	5	56815574	56896152	0.29225101297189	0.159594268528017	135	423
DHPS	ENSG00000095059.15	19	12675833	12681902	0.471326867629592	0.318998943142635	135	423
HOOK2	ENSG00000095066.11	19	12763003	12872740	0.56682520683237	0.379589636092069	135	423
ARCN1	ENSG00000095139.13	11	118572390	118603033	0.00531610030357075	5.50917728506749e-05	135	423
EPB41L4B	ENSG00000095203.14	9	109171975	109320964	0.00381060333054153	1.1999806197202e-06	135	423
TMEM38B	ENSG00000095209.11	9	105694544	105776612	0.0298011307994975	0.00356068913503439	135	423
PSMD5	ENSG00000095261.13	9	120815496	120842984	0.499694375778021	0.342755806991944	135	423
PTGS1	ENSG00000095303.14	9	122370530	122395703	0.906400215220456	0.866204418195817	135	423
NUP188	ENSG00000095319.14	9	128947699	129007035	0.160885494288524	0.0621323663516144	135	423
CRAT	ENSG00000095321.16	9	129094810	129111189	0.0673332840233123	0.00106388339182715	135	423
SH2D3C	ENSG00000095370.19	9	127738317	127778741	0.110453460313019	0.0373408850874155	135	423
NANS	ENSG00000095380.10	9	98056739	98083075	0.0755220751606018	0.0114333254430939	135	423
TBC1D2	ENSG00000095383.19	9	98198999	98255721	0.498323119563867	0.38184105688017	135	423
WHRN	ENSG00000095397.13	9	114402080	114505450	0.0984401395455034	0.0090570051066398	135	423
CWF19L1	ENSG00000095485.16	10	100232298	100267680	8.44483348681078e-06	4.49991527503632e-11	135	423
SEMA4G	ENSG00000095539.15	10	100969905	100985871	0.919411850814962	0.8354172845431	135	423
BTAF1	ENSG00000095564.13	10	91923769	92030325	0.381564012563843	0.18001782061704	135	423
IKZF5	ENSG00000095574.11	10	122990806	123008817	0.43624083341429	0.315148984997243	135	423
BLNK	ENSG00000095585.16	10	96191702	96271587	0.0138437588055177	0.000757303522679097	135	423
CYP26A1	ENSG00000095596.11	10	93073475	93077890	0.807560640518044	0.709258923476498	135	423
SORBS1	ENSG00000095637.21	10	95311771	95561414	0.113681065886368	0.015206919385412	135	423
CRTAC1	ENSG00000095713.13	10	97865000	98030828	0.106677670131391	0.0284988933505488	135	423
BAMBI	ENSG00000095739.10	10	28677342	28682939	0.000604485586005796	2.33639000524693e-07	135	423
WAC	ENSG00000095787.21	10	28532744	28623112	0.0705690733908371	0.00523688956731267	135	423
CREM	ENSG00000095794.19	10	35126791	35212958	0.335060444252514	0.118082107133788	135	423
NUBP2	ENSG00000095906.16	16	1782901	1789191	0.396951300702983	0.266770125363571	135	423
TPSD1	ENSG00000095917.13	16	1256059	1258998	0.494388697304091	0.338210732849701	135	423
SMIM24	ENSG00000095932.6	19	3473986	3480542	0.204321164049215	0.125454759683801	135	423
HIVEP1	ENSG00000095951.16	6	12008857	12164999	0.615842256771792	0.440558579879398	135	423
TREM2	ENSG00000095970.16	6	41158506	41163186	0.695018170230882	0.622146166964364	135	423
CRISP3	ENSG00000096006.11	6	49727384	49744437	0.0121756617058114	6.81568025801903e-06	135	423
FKBP5	ENSG00000096060.14	6	35573585	35728583	0.569018882445204	0.348732478271397	135	423
SRPK1	ENSG00000096063.15	6	35832966	35921342	0.00014429813554463	1.07355775630999e-11	135	423
BRPF3	ENSG00000096070.19	6	36196744	36232790	0.716761505985833	0.640679642202688	135	423
MRPS18A	ENSG00000096080.11	6	43675202	43687791	0.0704374255194032	0.00733498237700111	135	423
PGC	ENSG00000096088.16	6	41736711	41754109	0.219827235885227	0.108626164798513	135	423
TMEM14A	ENSG00000096092.5	6	52671109	52686588	0.064651206111	0.00451728136524871	135	423
EFHC1	ENSG00000096093.15	6	52362123	52529886	0.586493849158717	0.463953399131424	135	423
HSP90AB1	ENSG00000096384.19	6	44246166	44253888	0.383587685572418	0.202126835556377	135	423
CDC5L	ENSG00000096401.7	6	44387525	44450426	0.474886529763607	0.3495122130191	135	423
ITPR3	ENSG00000096433.10	6	33620365	33696574	0.000318389723869051	3.79992871730306e-09	135	423
ZNF184	ENSG00000096654.15	6	27450743	27473118	1.63329824120334e-05	1.29950076128668e-18	135	423
DSP	ENSG00000096696.13	6	7541575	7586717	0.0327021571856338	0.00182765159546606	135	423
SIRT1	ENSG00000096717.11	10	67884669	67918390	0.0021704437748627	5.47922027249129e-07	135	423
HNRNPH3	ENSG00000096746.17	10	68331174	68343191	0.0645361328765599	0.0156552058075069	135	423
IFT74	ENSG00000096872.15	9	26956373	27062930	0.629676781743947	0.549474599860694	135	423
JAK2	ENSG00000096968.13	9	4984390	5128183	0.0121545390578102	0.000148418092146868	135	423
IL12RB1	ENSG00000096996.15	19	18058995	18098944	0.00404234636531645	9.95805086280142e-06	135	423
ABL1	ENSG00000097007.17	9	130713946	130887675	0.566491152479978	0.429444525154385	135	423
ACOT7	ENSG00000097021.19	1	6264269	6393554	0.123358659893276	0.0162404158781593	135	423
SH3GLB1	ENSG00000097033.14	1	86704570	86748184	0.000604093157020588	8.34578752263213e-06	135	423
CDC7	ENSG00000097046.12	1	91500893	91525764	0.773912225114867	0.667525421799766	135	423
PCSK5	ENSG00000099139.13	9	75890644	76362339	0.638845657278941	0.495390612517365	135	423
SCD	ENSG00000099194.5	10	100347124	100364834	0.358591495473607	0.150964999757463	135	423
TMED1	ENSG00000099203.6	19	10832438	10836318	0.057293272910606	0.00808301029271278	135	423
ABLIM1	ENSG00000099204.18	10	114431113	114685003	0.657062851811122	0.483344742285762	135	423
ERMP1	ENSG00000099219.13	9	5765076	5833117	0.0340913611566591	0.000163386531091336	135	423
RAB18	ENSG00000099246.16	10	27504174	27542237	0.146242718040329	0.0175352540218881	135	423
NRP1	ENSG00000099250.17	10	33177492	33336262	0.0395704406719403	0.00238445592498427	135	423
PRTFDC1	ENSG00000099256.18	10	24848607	24952604	0.609028457131906	0.481871371915616	135	423
PALMD	ENSG00000099260.10	1	99645943	99694541	0.155570240446876	0.025631467872001	135	423
TSPAN15	ENSG00000099282.9	10	69451473	69507669	0.000526111024993526	1.95762443666877e-07	135	423
H2AFY2	ENSG00000099284.13	10	70052796	70112269	0.374389317104534	0.197601872902022	135	423
WASHC2A	ENSG00000099290.15	10	50067888	50133506	0.00143727607361917	5.07241432024163e-07	135	423
MAST3	ENSG00000099308.10	19	18097793	18151692	0.313415092775821	0.244347369746845	135	423
MZF1	ENSG00000099326.8	19	58561932	58572577	0.431998618385696	0.0981197597902958	135	423
OCEL1	ENSG00000099330.8	19	17226204	17229219	0.0296169572431059	0.00539248208583294	135	423
MYO9B	ENSG00000099331.13	19	17075781	17214537	0.461061946142575	0.324468492354627	135	423
KCNK6	ENSG00000099337.4	19	38319844	38332076	0.0379335625598798	0.0026586393870639	135	423
CATSPERG	ENSG00000099338.22	19	38335775	38370943	0.0490011195568854	0.0139874988189472	135	423
PSMD8	ENSG00000099341.11	19	38374536	38383824	0.0556261754763482	0.00488653537749352	135	423
FBXL19	ENSG00000099364.16	16	30924097	30948783	0.0313881773552442	0.00151360270664931	135	423
STX1B	ENSG00000099365.10	16	30989256	31010661	6.22182353938574e-06	1.73386004135014e-16	135	423
HSD3B7	ENSG00000099377.13	16	30988271	30989152	0.203032769763672	0.0105338397308351	135	423
SETD1A	ENSG00000099381.17	16	30957294	30984629	0.520901117794168	0.297860174202357	135	423
BCL7C	ENSG00000099385.11	16	30833626	30894547	0.0617206340147519	0.00608563537012492	135	423
CIRBP	ENSG00000099622.13	19	1259384	1274880	0.41124263634754	0.250005962829817	135	423
ATP5D	ENSG00000099624.7	19	1241746	1244826	0.697945335481525	0.584040822522223	135	423
CBARP	ENSG00000099625.12	19	1228436	1238027	0.676966094142021	0.52737793768962	135	423
IGFALS	ENSG00000099769.5	16	1790413	1794971	0.963615009212451	0.953720995881406	135	423
HNRNPM	ENSG00000099783.11	19	8455405	8489114	0.440960710766272	0.242296960094226	135	423
MARCH2	ENSG00000099785.10	19	8413270	8439017	0.147602313796415	0.0703608034094358	135	423
NDUFB7	ENSG00000099795.6	19	14566078	14572062	0.494108911927052	0.258684402734544	135	423
TECR	ENSG00000099797.13	19	14533933	14565980	0.080366544972262	0.0085202970118786	135	423
TIMM13	ENSG00000099800.7	19	2425624	2427637	0.561061428674104	0.437133340177975	135	423
CDC34	ENSG00000099804.8	19	531712	542092	0.309966837600003	0.161367661681567	135	423
MTAP	ENSG00000099810.18	9	21802543	21937651	0.435350258868829	0.27144733656227	135	423
CEP170B	ENSG00000099814.15	14	104865280	104896770	0.000322744329176495	7.16764493521046e-08	135	423
POLR2E	ENSG00000099817.11	19	1086629	1095380	0.754422112119235	0.684015078495601	135	423
POLRMT	ENSG00000099821.13	19	617224	633604	0.0397614475571356	0.00263304987358463	135	423
HCN2	ENSG00000099822.2	19	589893	617159	0.857336379761034	0.798609297999227	135	423
CDHR5	ENSG00000099834.18	11	616565	626078	0.0258643297779113	0.00011840779420816	135	423
IZUMO4	ENSG00000099840.13	19	2096869	2099593	0.938858645430737	0.914801233368234	135	423
RASSF7	ENSG00000099849.14	11	560404	564021	0.812717886834038	0.721775096804453	135	423
GADD45B	ENSG00000099860.8	19	2476127	2478259	0.347252983827052	0.193427819543719	135	423
PALM	ENSG00000099864.17	19	708939	748329	0.292658443435052	0.139733909624803	135	423
MADCAM1	ENSG00000099866.14	19	489176	505342	0.0431964803399596	0.00549977262150643	135	423
MKNK2	ENSG00000099875.14	19	2037465	2051244	0.30251423669239	0.13809790698249	135	423
ARVCF	ENSG00000099889.13	22	19969976	20016808	0.977202602342158	0.970131155595766	135	423
TRMT2A	ENSG00000099899.14	22	20111876	20117392	0.184919791790846	0.0636879647806451	135	423
RANBP1	ENSG00000099901.16	22	20115938	20127357	0.902328245894715	0.860336730899911	135	423
ZDHHC8	ENSG00000099904.15	22	20129456	20148007	0.0107648127486532	0.000261033934832908	135	423
KLHL22	ENSG00000099910.16	22	20441519	20495883	0.708538468727187	0.606291008151258	135	423
MED15	ENSG00000099917.17	22	20495913	20587495	0.0284490972489762	0.00219466743933811	135	423
SERPIND1	ENSG00000099937.10	22	20773879	20787720	0.0728378487780595	0.0108183071377993	135	423
SNAP29	ENSG00000099940.11	22	20858983	20891218	0.372260010162979	0.252625925159144	135	423
CRKL	ENSG00000099942.12	22	20917426	20953749	0.521133375848395	0.338243134714389	135	423
LZTR1	ENSG00000099949.18	22	20979462	20999038	0.0593886243599871	0.00192033708635603	135	423
MMP11	ENSG00000099953.9	22	23768643	23784316	0.582002454706173	0.443794906717343	135	423
SMARCB1	ENSG00000099956.18	22	23786963	23834502	0.0126546384975984	0.000112201980808018	135	423
P2RX6	ENSG00000099957.16	22	21015027	21028717	0.939478782772067	0.923561014591854	135	423
DERL3	ENSG00000099958.14	22	23834517	23839012	0.127849370238271	0.0370301000941529	135	423
BCL2L13	ENSG00000099968.17	22	17628855	17730855	0.0102184369353048	0.000637965861342697	135	423
DDTL	ENSG00000099974.7	22	23966901	23972532	0.0110066976373464	0.000130788865471988	135	423
DDT	ENSG00000099977.13	22	23973104	23980469	0.280179782418305	0.0754793935551468	135	423
OSM	ENSG00000099985.3	22	30262829	30266840	0.00189143061449958	6.53630195186721e-10	135	423
CABIN1	ENSG00000099991.17	22	24011192	24178628	0.232980722516669	0.115107358395953	135	423
TBC1D10A	ENSG00000099992.15	22	30291990	30327046	0.342335835900726	0.188656817270342	135	423
SUSD2	ENSG00000099994.10	22	24181259	24189110	0.3876303410375	0.224915247843256	135	423
SF3A1	ENSG00000099995.18	22	30331988	30353072	0.0167814135100821	6.21689655073541e-09	135	423
GGT5	ENSG00000099998.17	22	24219654	24245142	0.106975810985062	0.0359196979365863	135	423
RNF215	ENSG00000099999.14	22	30368811	30421771	0.41956818713735	0.301524527907957	135	423
SEC14L2	ENSG00000100003.17	22	30396857	30425317	0.12707555796489	0.0166164420605679	135	423
SPECC1L	ENSG00000100014.19	22	24270817	24417740	0.0945111694833847	0.00949238628589488	135	423
PPIL2	ENSG00000100023.18	22	21666009	21697543	0.206013420775252	0.0914925293079177	135	423
UPB1	ENSG00000100024.14	22	24494107	24528390	0.0237525523813925	0.00123796896181687	135	423
YPEL1	ENSG00000100027.14	22	21700016	21735834	0.13568794711795	0.0547167461652475	135	423
SNRPD3	ENSG00000100028.11	22	24555503	24583749	0.307307842483829	0.144860285059807	135	423
PES1	ENSG00000100029.17	22	30576625	30606837	0.344392427184569	0.00530933837904926	135	423
MAPK1	ENSG00000100030.14	22	21754500	21867680	0.667283686188361	0.500395651124961	135	423
GGT1	ENSG00000100031.18	22	24594811	24629005	0.21688984652336	0.0882765339572659	135	423
PRODH	ENSG00000100033.16	22	18916890	18936410	0.000339321881380041	1.40366998103727e-08	135	423
PPM1F	ENSG00000100034.13	22	21919420	21940657	0.000210650468536161	3.61863818028442e-08	135	423
SLC35E4	ENSG00000100036.12	22	30635652	30669016	0.140793264702034	0.0244902048642667	135	423
TOP3B	ENSG00000100038.19	22	21982200	21982816	0.237143735372697	0.10036310826269	135	423
CYTH4	ENSG00000100055.20	22	37282027	37315345	0.147260772065107	0.0551101379439886	135	423
DGCR14	ENSG00000100056.11	22	19130279	19144684	0.005679679723267	3.60809419878273e-06	135	423
MFNG	ENSG00000100060.17	22	37469063	37486401	0.0354517954793035	0.00325446102943988	135	423
CARD10	ENSG00000100065.14	22	37490362	37519542	0.196747924517387	0.0619098979621817	135	423
LRP5L	ENSG00000100068.11	22	25351421	25405377	0.821700925743525	0.753659300796843	135	423
SLC25A1	ENSG00000100075.9	22	19175575	19178830	0.00993710945774157	0.000652603149745258	135	423
GRK3	ENSG00000100077.14	22	25564849	25729294	0.0136883477847749	0.00217224615459153	135	423
LGALS2	ENSG00000100079.6	22	37570246	37582616	1.12660753106499e-13	9.28952032336605e-31	135	423
GGA1	ENSG00000100083.18	22	37608475	37633564	0.00045781710056229	3.83554421064665e-07	135	423
HIRA	ENSG00000100084.14	22	19330698	19431733	0.062977432889452	0.011929117505168	135	423
SH3BP1	ENSG00000100092.20	22	37634654	37656117	3.69189874554745e-09	1.16133897237988e-15	135	423
SEZ6L	ENSG00000100095.18	22	26169474	26383597	0.961852233389306	0.945089860856986	135	423
LGALS1	ENSG00000100097.11	22	37675608	37679806	0.0254262986538665	0.000310048410249007	135	423
HPS4	ENSG00000100099.20	22	26451480	26483836	0.200110706143732	0.0812981099404766	135	423
PIK3IP1	ENSG00000100100.12	22	31281593	31292498	0.000462069311108566	2.18466676332983e-09	135	423
SRRD	ENSG00000100104.13	22	26483877	26494658	0.579467639922194	0.41788471889854	135	423
PATZ1	ENSG00000100105.17	22	31325804	31346232	4.68844894505295e-05	1.41819281167422e-09	135	423
TRIOBP	ENSG00000100106.19	22	37697004	37776556	0.522978442820503	0.359979776647165	135	423
TFIP11	ENSG00000100109.16	22	26491225	26512505	9.24409662925882e-12	1.64667314626164e-19	135	423
GCAT	ENSG00000100116.16	22	37807905	37817176	0.00393668830787555	2.88436652918628e-09	135	423
CRYBB1	ENSG00000100122.5	22	26599278	26618088	0.942414886045622	0.904510455842347	135	423
ANKRD54	ENSG00000100124.14	22	37830855	37848867	3.18867344579643e-05	1.31093401792695e-08	135	423
EIF3L	ENSG00000100129.17	22	37849328	37876011	0.483231129884037	0.328021142754349	135	423
SNU13	ENSG00000100138.13	22	41673930	41690504	0.705499953705878	0.504472615623363	135	423
MICALL1	ENSG00000100139.13	22	37905657	37942822	0.783397892629744	0.715229640473462	135	423
POLR2F	ENSG00000100142.14	22	38025579	38041915	0.180530896882927	0.0580552949514645	135	423
CCDC134	ENSG00000100147.13	22	41800679	41826299	0.0288989574120669	8.27584008433576e-06	135	423
DEPDC5	ENSG00000100150.16	22	31753951	31907034	0.35226268683684	0.145585348808243	135	423
PICK1	ENSG00000100151.15	22	38056311	38075701	0.000458975810009671	3.63920229085041e-08	135	423
TTC28	ENSG00000100154.14	22	27978014	28679865	0.430324690054246	0.312471328353159	135	423
SLC16A8	ENSG00000100156.10	22	38078134	38084093	0.207222789946515	0.081253472825025	135	423
CENPM	ENSG00000100162.14	22	41938721	41947164	0.84194843266917	0.73111838580968	135	423
SEPT3	ENSG00000100167.19	22	41976272	41998221	0.584790057147357	0.421121996257214	135	423
KDELR3	ENSG00000100196.10	22	38468062	38483439	0.709552425245355	0.573638327179995	135	423
CYP2D6	ENSG00000100197.20	22	42126499	42130906	0.0312758320238631	2.84060242196465e-05	135	423
DDX17	ENSG00000100201.20	22	38483448	38507660	0.00258210947592648	7.91909927260193e-05	135	423
DMC1	ENSG00000100206.9	22	38518949	38570286	0.136167471411836	0.0173078747478145	135	423
TCF20	ENSG00000100207.18	22	42160013	42343616	0.690154761240485	0.495943215281554	135	423
HSCB	ENSG00000100209.9	22	28742679	28757515	0.0798282080918935	0.00680745759137969	135	423
CBY1	ENSG00000100211.10	22	38656640	38673854	0.0252585190532003	0.00549003837186398	135	423
TOMM22	ENSG00000100216.5	22	38681948	38685421	0.0594403297733263	0.00529370157214274	135	423
RSPH14	ENSG00000100218.11	22	23059415	23145021	0.262356936938037	0.139164235028	135	423
XBP1	ENSG00000100219.16	22	28794555	28800597	0.241203925894547	0.0959760578588666	135	423
RTCB	ENSG00000100220.11	22	32387582	32412255	0.963827434004246	0.949352307879818	135	423
JOSD1	ENSG00000100221.10	22	38685543	38701556	0.62256340363321	0.471861047719325	135	423
FBXO7	ENSG00000100225.17	22	32474676	32498829	0.984471031967556	0.978785041008848	135	423
GTPBP1	ENSG00000100226.15	22	38705723	38738299	0.873659924741395	0.845799700544959	135	423
POLDIP3	ENSG00000100227.17	22	42583721	42614962	0.12032644766826	0.0122673140380467	135	423
RAB36	ENSG00000100228.12	22	23145326	23164350	0.615235436664049	0.477236978855297	135	423
TIMP3	ENSG00000100234.11	22	32801701	32863043	0.155379214005731	0.0735573823784182	135	423
PPP6R2	ENSG00000100239.15	22	50343304	50444999	0.138304777396581	0.0108687153270941	135	423
SBF1	ENSG00000100241.20	22	50445091	50475024	0.788970514214116	0.666917213211556	135	423
SUN2	ENSG00000100242.15	22	38735042	38766333	0.32991861578968	0.147582386213334	135	423
CYB5R3	ENSG00000100243.20	22	42617840	42649568	0.034003538060295	0.0010264765574145	135	423
DNAL4	ENSG00000100246.12	22	38778508	38794198	0.070178661120787	0.00586393055157989	135	423
LMF2	ENSG00000100258.17	22	50502949	50507691	0.0307421204197211	0.00184559119568974	135	423
RHBDD3	ENSG00000100263.13	22	29259852	29267978	0.88174562396082	0.830593144724305	135	423
PACSIN2	ENSG00000100266.18	22	42858387	43015145	0.00646665934155856	9.76744545105696e-05	135	423
TTLL1	ENSG00000100271.16	22	43046410	43089428	0.317195671759128	0.153989747903999	135	423
RASL10A	ENSG00000100276.9	22	29312933	29319679	0.451093997338165	0.240974687115273	135	423
AP1B1	ENSG00000100280.16	22	29327682	29388583	0.0705266016911982	0.00351527522590955	135	423
HMGXB4	ENSG00000100281.13	22	35257452	35295807	0.780341224767848	0.735588132618048	135	423
TOM1	ENSG00000100284.20	22	35299275	35347994	0.149850384314915	0.0436460918750179	135	423
NEFH	ENSG00000100285.9	22	29480243	29491390	0.483630446057301	0.298106691856011	135	423
CHKB	ENSG00000100288.19	22	50578949	50601455	0.982734930472042	0.976930970432227	135	423
BIK	ENSG00000100290.2	22	43110748	43129712	0.0271483715777652	0.000647398373510205	135	423
HMOX1	ENSG00000100292.16	22	35380361	35394214	0.0835429185888526	0.00879867007576918	135	423
MCAT	ENSG00000100294.12	22	43132206	43143394	0.00475009397614558	1.23495218826604e-05	135	423
THOC5	ENSG00000100296.13	22	29505879	29554254	0.117337507816119	0.0240582573509751	135	423
MCM5	ENSG00000100297.15	22	35400063	35425430	0.00601339221336663	5.0328112264169e-05	135	423
APOBEC3H	ENSG00000100298.15	22	39097224	39104067	0.00150822987101921	1.02022653733293e-05	135	423
ARSA	ENSG00000100299.17	22	50622754	50628173	0.0196028922410993	4.1341631194894e-05	135	423
TSPO	ENSG00000100300.17	22	43151514	43163242	0.96555075055339	0.949094871062048	135	423
RASD2	ENSG00000100302.6	22	35540868	35554001	0.4598593324922	0.280064862478902	135	423
TTLL12	ENSG00000100304.12	22	43166622	43187133	0.890858000361456	0.845987602742541	135	423
CBX7	ENSG00000100307.12	22	39120167	39152650	0.350710752380301	0.17733657759432	135	423
PDGFB	ENSG00000100311.16	22	39223359	39244751	0.0806792795902002	0.00586379991576695	135	423
CABP7	ENSG00000100314.3	22	29720084	29731839	0.841006105110687	0.746379888473511	135	423
RPL3	ENSG00000100316.15	22	39312882	39320389	0.0747274524953511	0.00349045073114498	135	423
ZMAT5	ENSG00000100319.12	22	29738330	29766961	0.000790813251232394	1.22119712889431e-09	135	423
RBFOX2	ENSG00000100320.22	22	35738736	36028425	0.0757648160515062	0.00671217401404695	135	423
SYNGR1	ENSG00000100321.14	22	39349925	39385588	0.000491281261366277	2.82862594652126e-06	135	423
TAB1	ENSG00000100324.13	22	39399741	39437060	0.272540642978394	0.109113771075499	135	423
ASCC2	ENSG00000100325.14	22	29788608	29838304	4.77156674832388e-05	1.16333389503945e-10	135	423
MTMR3	ENSG00000100330.15	22	29883155	30030866	0.210223553953538	0.0636721035693142	135	423
MIEF1	ENSG00000100335.13	22	39499432	39518132	0.586390841587468	0.401769258718606	135	423
APOL4	ENSG00000100336.17	22	36189124	36204840	0.889376429962965	0.829534005413995	135	423
APOL1	ENSG00000100342.20	22	36253010	36267530	0.225806123586803	0.056692211041847	135	423
MYH9	ENSG00000100345.20	22	36281281	36388018	0.0278655964616378	0.00132437462409063	135	423
CACNA1I	ENSG00000100346.17	22	39570753	39689737	0.080090728150843	0.0172864063860308	135	423
SAMM50	ENSG00000100347.14	22	43955421	44010531	0.289230901447578	0.117748232211005	135	423
TXN2	ENSG00000100348.9	22	36467036	36482030	0.609185930553628	0.525812816132354	135	423
FOXRED2	ENSG00000100350.14	22	36487190	36507101	0.597099872898011	0.479272001950019	135	423
EIF3D	ENSG00000100353.17	22	36510850	36529436	0.686428963634867	0.54085597866903	135	423
TNRC6B	ENSG00000100354.20	22	40044817	40335808	0.652805314396594	0.454566942761429	135	423
SGSM3	ENSG00000100359.20	22	40370591	40410280	0.351845341457956	0.131922933670484	135	423
IFT27	ENSG00000100360.14	22	36758202	36776256	0.522583737706148	0.368841748751958	135	423
PVALB	ENSG00000100362.12	22	36800684	36819479	0.000372266895337494	7.17915865003688e-07	135	423
KIAA0930	ENSG00000100364.18	22	45190338	45240769	0.0197146524796353	0.00174632074233553	135	423
NCF4	ENSG00000100365.14	22	36860988	36878015	0.130705983001491	0.0163143928940653	135	423
CSF2RB	ENSG00000100368.13	22	36913628	36940449	0.00941935283284683	0.000381101588146456	135	423
SLC25A17	ENSG00000100372.14	22	40769630	40819399	7.45603200384987e-06	1.25351103403155e-10	135	423
UPK3A	ENSG00000100373.9	22	45284982	45295874	0.00953362542099064	2.55250012069786e-05	135	423
FAM118A	ENSG00000100376.11	22	45308968	45341955	2.15623199290522e-05	2.16757246487393e-13	135	423
KCTD17	ENSG00000100379.17	22	37051736	37063390	0.628108007686671	0.544127766556144	135	423
ST13	ENSG00000100380.13	22	40824535	40857022	0.000449945280460377	9.11691836403082e-10	135	423
IL2RB	ENSG00000100385.13	22	37125838	37175054	0.162494087356501	0.0592838259039236	135	423
RBX1	ENSG00000100387.8	22	40951359	40973309	2.8892178620005e-06	1.69376868411056e-16	135	423
EP300	ENSG00000100393.12	22	41091786	41180079	1.55575299321763e-06	3.38975838389959e-15	135	423
L3MBTL2	ENSG00000100395.14	22	41205205	41231271	1.99853030802255e-06	1.41602722003745e-14	135	423
CHADL	ENSG00000100399.15	22	41229510	41240934	3.56886246708884e-05	3.21849870976939e-16	135	423
RANGAP1	ENSG00000100401.19	22	41245611	41286251	0.000216637936033762	1.39673514856092e-13	135	423
ZC3H7B	ENSG00000100403.11	22	41301522	41360147	4.64849442725831e-05	3.88968136454885e-17	135	423
PHF5A	ENSG00000100410.7	22	41459717	41468725	0.358327252062171	0.127107547844427	135	423
ACO2	ENSG00000100412.15	22	41469125	41525348	0.156603124145393	0.0187099576202934	135	423
POLR3H	ENSG00000100413.16	22	41525804	41544606	0.000199986708812511	1.23763768019914e-10	135	423
TRMU	ENSG00000100416.12	22	46330875	46357340	0.244311987627589	0.130196739485064	135	423
PMM1	ENSG00000100417.11	22	41576894	41589890	0.0127741281505951	3.68427779745929e-05	135	423
DESI1	ENSG00000100418.7	22	41598028	41621096	0.000791813318472983	1.69547694333312e-09	135	423
CERK	ENSG00000100422.13	22	46684411	46738261	0.00619151982672856	0.000144752538391779	135	423
BRD1	ENSG00000100425.18	22	49773283	49827512	0.584772565803805	0.295648591162254	135	423
ZBED4	ENSG00000100426.6	22	49853842	49890078	0.619557713176324	0.487283159340026	135	423
MLC1	ENSG00000100427.15	22	50059391	50085902	0.213978689675887	0.0408241451082789	135	423
HDAC10	ENSG00000100429.17	22	50245183	50249859	2.54364362539684e-05	2.20866252748729e-13	135	423
ABHD4	ENSG00000100439.10	14	22600119	22613215	0.287427024631735	0.137390874301046	135	423
KHNYN	ENSG00000100441.9	14	24429935	24441834	1.25221606007477e-06	2.54867411631675e-15	135	423
FKBP3	ENSG00000100442.10	14	45118028	45135319	0.000276314707954023	1.55540178296573e-12	135	423
SDR39U1	ENSG00000100445.17	14	24442098	24442904	0.0627782566176871	0.00876738185777943	135	423
CTSG	ENSG00000100448.3	14	24573556	24576260	0.782778074544692	0.69094158470331	135	423
GZMH	ENSG00000100450.12	14	24606480	24609699	0.0427627525982698	0.00434027840335514	135	423
GZMB	ENSG00000100453.12	14	24630954	24634267	0.426940999021349	0.179354531869753	135	423
RBM23	ENSG00000100461.17	14	22893206	22917802	0.829659641966755	0.794215665338402	135	423
PRMT5	ENSG00000100462.15	14	22922176	22929585	0.00511201255230571	0.000137212552819135	135	423
COCH	ENSG00000100473.15	14	30874543	30890618	0.0304070994770421	0.00390269860688833	135	423
AP4S1	ENSG00000100478.14	14	31025106	31096450	3.53229284956941e-05	2.80861231879389e-14	135	423
POLE2	ENSG00000100479.12	14	49643555	49688422	0.117091869595531	0.00958625336386845	135	423
VCPKMT	ENSG00000100483.13	14	50108633	50116600	0.758789297652371	0.66419105039008	135	423
SOS2	ENSG00000100485.11	14	50117120	50231558	0.738220842689417	0.631118342828356	135	423
CDKL1	ENSG00000100490.9	14	50335993	50416461	0.0145799522400533	0.00082216437622118	135	423
NIN	ENSG00000100503.23	14	50719763	50831121	0.795903081987695	0.684149452661642	135	423
PYGL	ENSG00000100504.16	14	50857891	50944736	0.0933355084941175	0.0337288439046366	135	423
TRIM9	ENSG00000100505.13	14	50975262	51096061	0.00508990348361169	1.88418201175107e-05	135	423
PSMC6	ENSG00000100519.11	14	52707172	52728587	0.228318417739653	0.0957517409552385	135	423
GNPNAT1	ENSG00000100522.8	14	52775194	52791668	0.448363517086735	0.253004719473282	135	423
DDHD1	ENSG00000100523.14	14	53036745	53153282	0.181503766617632	0.027937525173406	135	423
CDKN3	ENSG00000100526.19	14	54396849	54420218	0.046127171332527	0.00323728493668733	135	423
CNIH1	ENSG00000100528.11	14	54423560	54441431	0.361788732118332	0.195166040607611	135	423
CGRRF1	ENSG00000100532.11	14	54509812	54539309	0.933722061092756	0.901824078867821	135	423
ATP6V1D	ENSG00000100554.11	14	67294371	67359996	8.04734017955452e-06	3.12967692303034e-13	135	423
PLEK2	ENSG00000100558.8	14	67386983	67412200	0.0805211520389048	0.00717978610024967	135	423
PIGH	ENSG00000100564.8	14	67581955	67600287	0.0121848113339288	0.000374583060510693	135	423
PSMA3	ENSG00000100567.12	14	58244831	58272012	0.726031871168342	0.620553126827796	135	423
VTI1B	ENSG00000100568.10	14	67647075	67674831	0.514210784455337	0.394426871359274	135	423
TIMM9	ENSG00000100575.13	14	58408494	58427242	0.206796142533106	0.0728709425706819	135	423
GSTZ1	ENSG00000100577.18	14	77320885	77331597	0.842055923339009	0.780936020817451	135	423
KIAA0586	ENSG00000100578.14	14	58427385	58551289	0.300918713025923	0.189246042582189	135	423
TMED8	ENSG00000100580.7	14	77335021	77377109	0.0131536448357535	7.10799180691964e-05	135	423
SAMD15	ENSG00000100583.4	14	77376689	77391497	0.0003678558993503	1.26067561706514e-09	135	423
AHSA1	ENSG00000100591.7	14	77457953	77469474	0.980478663912262	0.966178824499879	135	423
DAAM1	ENSG00000100592.15	14	59188680	59371405	0.240827521920344	0.0877277482199419	135	423
SPTLC2	ENSG00000100596.6	14	77505997	77616773	0.00744804811873025	1.90089354504225e-10	135	423
RIN3	ENSG00000100599.15	14	92513774	92688994	0.876519258952759	0.831445423462114	135	423
LGMN	ENSG00000100600.14	14	92703807	92748702	0.606910105684225	0.523879893884028	135	423
ALKBH1	ENSG00000100601.9	14	77672404	77708020	0.883843023201451	0.840865201965035	135	423
SNW1	ENSG00000100603.13	14	77717599	77761207	0.1739756910871	0.0520165827143732	135	423
CHGA	ENSG00000100604.12	14	92923080	92935293	0.0273261467448849	0.00211042986027414	135	423
ITPK1	ENSG00000100605.16	14	92936914	93116320	0.515420341120397	0.362221185445867	135	423
DHRS7	ENSG00000100612.13	14	60148948	60169856	0.926841742644149	0.88815061251679	135	423
PPM1A	ENSG00000100614.17	14	60245752	60299087	0.0016238304030456	2.84479923481786e-08	135	423
ASB2	ENSG00000100628.11	14	93934153	93976791	0.346137352597695	0.127856370710888	135	423
CEP128	ENSG00000100629.16	14	80476983	80959517	0.38406963758401	0.21628079740903	135	423
ERH	ENSG00000100632.10	14	69380123	69398627	0.235210429700859	0.0815213457092389	135	423
HIF1A	ENSG00000100644.16	14	61695513	61748259	0.0280396603605897	0.00032626119916069	135	423
SUSD6	ENSG00000100647.7	14	69611596	69715142	0.232866087369301	0.0591226149249076	135	423
SRSF5	ENSG00000100650.15	14	69726900	69772005	0.715736529147941	0.577180195526816	135	423
EIF5	ENSG00000100664.10	14	103333544	103345025	0.123015204757507	0.0204838332624994	135	423
DICER1	ENSG00000100697.14	14	95086228	95157422	0.420872231729093	0.269110951157656	135	423
ZFYVE21	ENSG00000100711.13	14	103715730	103733668	0.401715731881132	0.150103157805526	135	423
MTHFD1	ENSG00000100714.15	14	64388031	64463457	0.92205416287618	0.879457038956932	135	423
ZC3H14	ENSG00000100722.18	14	88562909	88627596	0.00146280142662791	1.34775781652378e-07	135	423
TELO2	ENSG00000100726.14	16	1493344	1510426	0.0106144001497441	9.90789586147692e-05	135	423
PCNX1	ENSG00000100731.15	14	70907405	71115382	0.0952116909076397	0.00126734310833817	135	423
GSKIP	ENSG00000100744.14	14	96363871	96387288	0.668330818784833	0.55860502080729	135	423
VRK1	ENSG00000100749.7	14	96797304	96931722	0.827762232440119	0.775589917122156	135	423
PSMC1	ENSG00000100764.13	14	90256495	90265166	0.888236360558708	0.82638080577948	135	423
PAPLN	ENSG00000100767.15	14	73237497	73274640	0.0907061931975896	0.0120224239492739	135	423
RPS6KA5	ENSG00000100784.10	14	90847862	91060332	0.688268016603768	0.594509008980383	135	423
PPP4R3A	ENSG00000100796.17	14	91457611	91510554	0.734340387093281	0.598687066155466	135	423
C14orf93	ENSG00000100802.14	14	22985908	23010166	0.302458160513827	0.107052351090495	135	423
PSMB5	ENSG00000100804.18	14	23016543	23035230	0.972121945876051	0.963604181443869	135	423
YY1	ENSG00000100811.12	14	100238298	100282792	0.13429752494435	0.0216674882014177	135	423
ACIN1	ENSG00000100813.14	14	23058564	23093544	0.274502095091571	0.114692102253248	135	423
CCNB1IP1	ENSG00000100814.17	14	20311368	20333312	0.916171298196463	0.879023994529379	135	423
TRIP11	ENSG00000100815.12	14	91965991	92033253	0.948695588839997	0.923625952391198	135	423
APEX1	ENSG00000100823.11	14	20455191	20457718	0.0471875736954319	0.000700313342551173	135	423
PABPN1	ENSG00000100836.10	14	23321289	23326185	0.115998892901349	0.0360548282096134	135	423
EFS	ENSG00000100842.12	14	23356402	23365752	0.69707113297047	0.551355744488403	135	423
ARHGAP5	ENSG00000100852.12	14	32076967	32159728	0.00069026435720294	4.48300262756289e-06	135	423
CINP	ENSG00000100865.14	14	102341102	102362916	0.161634545037217	0.0362700679063724	135	423
SRP54	ENSG00000100883.11	14	34981957	35029567	0.0157017912688516	0.000489044129049557	135	423
CPNE6	ENSG00000100884.9	14	24070837	24078100	0.921957501416016	0.891783578336866	135	423
CHD8	ENSG00000100888.12	14	21385194	21456126	0.28838445673508	0.11009243106647	135	423
PCK2	ENSG00000100889.11	14	24094053	24110598	0.722697267617003	0.588440309355685	135	423
KIAA0391	ENSG00000100890.15	14	35121846	35277614	0.0119945960133758	0.000211136819531966	135	423
DCAF11	ENSG00000100897.17	14	24114195	24125242	0.584342580307152	0.367480436657597	135	423
PSMA6	ENSG00000100902.10	14	35278633	35317493	0.481779735339278	0.131195255883137	135	423
NFKBIA	ENSG00000100906.10	14	35401511	35404746	0.150158440675899	0.0165890364694517	135	423
EMC9	ENSG00000100908.13	14	24138968	24141588	0.582120964088461	0.438199702004862	135	423
PSME2	ENSG00000100911.15	14	24143365	24147235	0.835343216862351	0.752669012808917	135	423
BRMS1L	ENSG00000100916.13	14	35829795	35932325	0.6793841262561	0.512469596429363	135	423
REC8	ENSG00000100918.12	14	24171853	24180218	0.422477289570686	0.254311517849861	135	423
TM9SF1	ENSG00000100926.14	14	24189143	24195687	0.146009987873346	0.0349717790917939	135	423
SEC23A	ENSG00000100934.14	14	39031919	39109646	0.516449405196352	0.344998944864402	135	423
GMPR2	ENSG00000100938.17	14	24232455	24239242	0.0868512665668239	0.0191441307267672	135	423
PNN	ENSG00000100941.8	14	39175313	39183218	0.0128842513220868	0.000419497068271745	135	423
RABGGTA	ENSG00000100949.14	14	24265538	24271739	0.678612736173733	0.557372540675262	135	423
NFATC4	ENSG00000100968.13	14	24365673	24379604	0.607894704854866	0.470371110277231	135	423
PLTP	ENSG00000100979.14	20	45898821	45912155	0.0496691373232369	0.0167475243887587	135	423
PCIF1	ENSG00000100982.11	20	45934628	45948023	0.100214005192716	0.0100507640553072	135	423
GSS	ENSG00000100983.9	20	34928430	34955817	0.000103671604200393	6.54434869944204e-13	135	423
MMP9	ENSG00000100985.7	20	46008908	46016561	0.603226738457169	0.493571690704053	135	423
TRPC4AP	ENSG00000100991.11	20	35002438	35092871	0.000149024978013123	2.3350034500894e-08	135	423
PYGB	ENSG00000100994.11	20	25248069	25298014	0.000987981751930056	2.7197269128247e-10	135	423
ABHD12	ENSG00000100997.18	20	25294743	25390983	4.98105458899698e-05	8.17360988663974e-13	135	423
PROCR	ENSG00000101000.5	20	35172073	35216240	0.0357257288014771	0.00116165022656467	135	423
GINS1	ENSG00000101003.9	20	25407727	25452628	0.917960653591778	0.86098878572786	135	423
NINL	ENSG00000101004.14	20	25452705	25585517	4.38620687265972e-05	1.11481879440654e-15	135	423
CD40	ENSG00000101017.13	20	46118272	46129863	0.101349652098658	0.0192022829670856	135	423
UQCC1	ENSG00000101019.21	20	35302566	35412141	0.00614478765078622	4.65257860808315e-08	135	423
ZMYND8	ENSG00000101040.19	20	47209214	47356889	0.659569852996487	0.443064470676181	135	423
SGK2	ENSG00000101049.14	20	43558968	43588237	0.0872847575990803	0.0113156415488831	135	423
IFT52	ENSG00000101052.12	20	43590931	43647296	0.119800002481989	0.0217339521151146	135	423
NDRG3	ENSG00000101079.20	20	36651766	36746078	0.268698440399846	0.0303512067182206	135	423
SLA2	ENSG00000101082.13	20	36612558	36646216	0.321493354239336	0.120863928328792	135	423
C20orf24	ENSG00000101084.17	20	36605734	36612317	0.612702614512613	0.450824577671023	135	423
NFATC2	ENSG00000101096.19	20	51386957	51562831	0.19500824572791	0.0591185316536755	135	423
PABPC1L	ENSG00000101104.12	20	44910062	44959035	1.59903237173214e-05	2.44168588864343e-10	135	423
STK4	ENSG00000101109.11	20	44966474	45079959	0.144149716420439	0.037051188430016	135	423
[truncated: 11,588 more rows]
