# Supplementary material for: A BOOTSTRAP MODEL COMPARISON TEST FOR IDENTIFYING GENES WITH CONTEXT-SPECIFIC PATTERNS OF GENETIC REGULATION
Source: bioRxiv. 2023 Oct 22:2023.03.06.531446. Originally published 2023 Mar 7. Preprint. [Version 2] doi: 10.1101/2023.03.06.531446 (PMC10028853; doi:10.1101/2023.03.06.531446)
Supplement: Supplement 2 [file media-2.zip › WHLBLD_vs_BRNCHA.tsv]

gene	id	chr	start	end	p	p_c	n_train	n_test
DPM1	ENSG00000000419.12	20	50934867	50958555	0.566919099594456	0.35620786801866	188	370
SCYL3	ENSG00000000457.13	1	169849631	169894267	0.953036818332779	0.923800661142776	188	370
C1orf112	ENSG00000000460.16	1	169662007	169854080	0.0841943317777269	0.00459682417650161	188	370
FGR	ENSG00000000938.12	1	27612064	27635277	0.412606847330559	0.170826665403688	188	370
CFH	ENSG00000000971.15	1	196651878	196747504	0.803521783141394	0.685431100992347	188	370
FUCA2	ENSG00000001036.13	6	143494811	143511690	0.911405763182024	0.843882658321573	188	370
GCLC	ENSG00000001084.10	6	53497341	53545129	0.0703480016231791	0.00449388100045631	188	370
NFYA	ENSG00000001167.14	6	41072945	41099976	0.55522781962414	0.326213259120133	188	370
STPG1	ENSG00000001460.17	1	24356999	24416934	0.178480209549257	0.0598588274936428	188	370
NIPAL3	ENSG00000001461.16	1	24419291	24472976	0.641383876681458	0.544381128572092	188	370
ENPP4	ENSG00000001561.6	6	46129993	46146699	0.0471478443977053	0.00517597785393257	188	370
SEMA3F	ENSG00000001617.11	3	50155045	50189075	0.000389207764942845	1.15884545486115e-15	188	370
ANKIB1	ENSG00000001629.9	7	92246234	92401384	0.741501857487257	0.518687053292672	188	370
CYP51A1	ENSG00000001630.15	7	92112151	92142952	0.629455253184683	0.392320657936886	188	370
KRIT1	ENSG00000001631.15	7	92198969	92246166	3.87373653259185e-05	9.9368151865862e-15	188	370
RAD52	ENSG00000002016.17	12	912077	990053	0.0593608184038454	0.00580161333963864	188	370
BAD	ENSG00000002330.13	11	64269830	64284669	0.623878810841026	0.407351978199862	188	370
LAP3	ENSG00000002549.12	4	17577192	17607972	0.000799575538840567	4.57437976151822e-06	188	370
HS3ST1	ENSG00000002587.9	4	11393150	11429765	0.914379538859921	0.862534696428217	188	370
WNT16	ENSG00000002745.12	7	121325367	121341104	0.227929811736123	0.0267075081314729	188	370
MAD1L1	ENSG00000002822.15	7	1815793	2233243	0.00170622280593541	7.42029240350006e-05	188	370
LASP1	ENSG00000002834.17	17	38869859	38921770	0.24749143652036	0.0750455793584959	188	370
SNX11	ENSG00000002919.14	17	48103357	48123074	0.560853150543795	0.312655280873595	188	370
TMEM176A	ENSG00000002933.7	7	150800534	150805120	1.01040403827624e-12	4.87817347307395e-22	188	370
M6PR	ENSG00000003056.7	12	8941468	8949955	0.863371850664096	0.780539316565049	188	370
CYP26B1	ENSG00000003137.8	2	72129238	72148038	0.000470059361700285	1.29166423946617e-07	188	370
ICA1	ENSG00000003147.17	7	8113184	8262579	0.947901997004848	0.918009138287107	188	370
DBNDD1	ENSG00000003249.13	16	90004865	90020043	0.211984630710205	0.0422555609585362	188	370
ALS2	ENSG00000003393.14	2	201700554	201781189	0.413725463782459	0.171302673798264	188	370
CASP10	ENSG00000003400.14	2	201182881	201229406	0.794499740724081	0.683321005857933	188	370
CFLAR	ENSG00000003402.19	2	201116104	201176687	0.626904103120731	0.425289049057304	188	370
TFPI	ENSG00000003436.15	2	187464230	187565760	0.000271482212418825	2.30963141074982e-09	188	370
NDUFAF7	ENSG00000003509.15	2	37231714	37253403	0.42619204575368	0.273915966595808	188	370
RBM5	ENSG00000003756.16	3	50088908	50119021	0.00507437525855023	1.09336911907845e-09	188	370
MTMR7	ENSG00000003987.13	8	17298030	17413327	0.317604344227972	0.189477309010978	188	370
SLC7A2	ENSG00000003989.17	8	17497088	17570573	0.374489214343285	0.152329997439964	188	370
ARF5	ENSG00000004059.10	7	127588345	127591408	7.08334337946213e-05	5.52508841163643e-14	188	370
SARM1	ENSG00000004139.13	17	28365116	28404049	0.339369648530738	0.115189319699309	188	370
POLDIP2	ENSG00000004142.11	17	28347177	28357522	0.366949995407365	0.139701080730181	188	370
PLXND1	ENSG00000004399.12	3	129555175	129606818	0.0122045324307978	3.6119419784738e-05	188	370
AK2	ENSG00000004455.16	1	33007940	33080996	0.582329811900737	0.337778815282733	188	370
CD38	ENSG00000004468.12	4	15778275	15853230	0.696732792127713	0.545921707690165	188	370
FKBP4	ENSG00000004478.7	12	2794953	2805423	0.77544082109645	0.664057379942476	188	370
KDM1A	ENSG00000004487.15	1	23019448	23083689	0.914275898750929	0.864333909159458	188	370
RBM6	ENSG00000004534.14	3	49940007	50077252	0.240631904962873	2.47351409876589e-09	188	370
CAMKK1	ENSG00000004660.14	17	3860315	3893044	0.962744257650439	0.944509347756135	188	370
RECQL	ENSG00000004700.15	12	21471428	21501669	0.238125654470249	0.0535460344702363	188	370
VPS50	ENSG00000004766.15	7	93232340	93361121	0.380746483319886	0.19791234861407	188	370
HSPB6	ENSG00000004776.12	19	35754872	35758079	0.266969402329708	0.0636175053408564	188	370
ARHGAP33	ENSG00000004777.18	19	35774532	35788822	0.527561295193832	0.299429900797645	188	370
NDUFAB1	ENSG00000004779.9	16	23581002	23596356	0.14539573636674	0.0165679499361592	188	370
PDK4	ENSG00000004799.7	7	95583499	95596491	0.21196035934548	0.0557299654169384	188	370
ZMYND10	ENSG00000004838.13	3	50341229	50346852	0.000461468470463752	4.71935719567489e-14	188	370
SLC25A13	ENSG00000004864.13	7	96120220	96322147	3.49229688386997e-06	1.22608083998079e-13	188	370
ST7	ENSG00000004866.20	7	117014888	117230103	0.75338615195863	0.665515334915596	188	370
CDC27	ENSG00000004897.11	17	47117703	47189422	0.783769305324278	0.664083071600614	188	370
SLC4A1	ENSG00000004939.13	17	44248385	44268141	0.231212011687001	0.0338742760273126	188	370
DVL2	ENSG00000004975.11	17	7225341	7234545	0.0719478080939689	0.00833683567275611	188	370
PRSS22	ENSG00000005001.9	16	2852727	2858170	0.242400091781635	0.0642995177838037	188	370
UPF1	ENSG00000005007.12	19	18831938	18868236	0.227823911692758	0.0255273522243114	188	370
SKAP2	ENSG00000005020.12	7	26667062	26995239	1.08791734487274e-07	2.53497403257752e-19	188	370
MCUB	ENSG00000005059.15	4	109560205	109688621	0.595176690340998	0.405252354824544	188	370
POLR2J	ENSG00000005075.15	7	102473169	102478907	0.0796179386217796	0.0139859681002629	188	370
DHX33	ENSG00000005100.12	17	5440912	5469060	0.716117682828085	0.537109976226961	188	370
LIG3	ENSG00000005156.11	17	34980494	35005989	0.00436666930790888	9.05440039162604e-05	188	370
RPAP3	ENSG00000005175.9	12	47661249	47706061	0.477619701019664	0.272251845118744	188	370
ACSM3	ENSG00000005187.11	16	20610243	20796124	0.991811063529699	0.98779010081475	188	370
AC004381.6	ENSG00000005189.19	16	20806677	20849668	0.0377918066175455	0.000624360763164811	188	370
CIAPIN1	ENSG00000005194.14	16	57428169	57447436	0.927853174748152	0.89376441949516	188	370
SPPL2B	ENSG00000005206.16	19	2328621	2354806	0.790548406959904	0.719229444066126	188	370
FAM214B	ENSG00000005238.19	9	35104112	35116341	0.92699379333921	0.867409993318536	188	370
COPZ2	ENSG00000005243.9	17	48026167	48038030	0.000924319543630568	5.52632325713929e-14	188	370
PRKAR2B	ENSG00000005249.12	7	107044649	107161811	0.0567484339353587	0.00348092167793053	188	370
CREBBP	ENSG00000005339.14	16	3725054	3880726	0.872427400619232	0.819001014798501	188	370
TSPOAP1	ENSG00000005379.15	17	58301231	58328760	0.233894948745432	0.0828890871753566	188	370
MPO	ENSG00000005381.7	17	58269856	58280935	0.709701471434898	0.550416420986366	188	370
PON1	ENSG00000005421.8	7	95297676	95324707	0.324239175332989	0.0897851006843794	188	370
GCFC2	ENSG00000005436.13	2	75652000	75710989	0.328226674486847	0.172577940064468	188	370
WDR54	ENSG00000005448.16	2	74421678	74425755	0.225649685851039	0.080782546213119	188	370
CROT	ENSG00000005469.11	7	87345681	87399795	0.71311399396606	0.517155364278042	188	370
ABCB4	ENSG00000005471.15	7	87401697	87480435	0.691559294477494	0.551226715028711	188	370
KMT2E	ENSG00000005483.20	7	105014322	105114361	0.0415353470386243	0.00236863455789363	188	370
RHBDD2	ENSG00000005486.16	7	75842602	75888926	0.649023850136688	0.45872768458259	188	370
SOX8	ENSG00000005513.9	16	981808	986979	0.240404573718201	0.098851496808101	188	370
IBTK	ENSG00000005700.14	6	82169983	82247754	0.251529732575133	0.0620727261268694	188	370
ZNF195	ENSG00000005801.16	11	3339261	3379222	0.132462521749745	0.0482817608966572	188	370
MYCBP2	ENSG00000005810.17	13	77044655	77327050	0.0379388881598873	0.00109516846293549	188	370
FBXL3	ENSG00000005812.10	13	77000147	77027195	0.513928661280944	0.249453267608913	188	370
ITGAL	ENSG00000005844.17	16	30472658	30523185	0.344990773940468	0.0977055346007456	188	370
PDK2	ENSG00000005882.11	17	50094737	50110039	0.0220993060711863	0.00109260362378717	188	370
ITGA3	ENSG00000005884.17	17	50055968	50090481	0.00173130598389079	2.05989058740774e-07	188	370
ITGA2B	ENSG00000005961.17	17	44372180	44389505	0.879201209482451	0.831089638088304	188	370
GDE1	ENSG00000006007.11	16	19501890	19522145	0.979133533520504	0.970349995729306	188	370
C19orf60	ENSG00000006015.17	19	18588725	18592336	0.959173188262877	0.93747029614711	188	370
CRLF1	ENSG00000006016.10	19	18572608	18607741	0.71128585403011	0.562695866231999	188	370
OSBPL7	ENSG00000006025.11	17	47807372	47821834	0.00691292334117054	4.02583171774401e-12	188	370
TMEM98	ENSG00000006042.11	17	32927910	32945106	0.553603128688923	0.430305089667085	188	370
YBX2	ENSG00000006047.12	17	7288258	7294615	0.959618051740547	0.933692165419851	188	370
MAP3K14	ENSG00000006062.14	17	45263392	45317040	0.477063719154292	0.288021448506531	188	370
TMEM132A	ENSG00000006118.14	11	60924463	60937083	0.522750863151201	0.356658582395756	188	370
AP2B1	ENSG00000006125.17	17	35586899	35726409	0.458920313663958	0.230517911181562	188	370
ZNF263	ENSG00000006194.9	16	3282943	3291460	0.191092625599436	0.043208471825511	188	370
CX3CL1	ENSG00000006210.6	16	57372458	57385048	0.762663660995416	0.597374024638808	188	370
SPATA20	ENSG00000006282.20	17	50546306	50555852	1.41850516701231e-07	4.11783077186437e-20	188	370
TNFRSF12A	ENSG00000006327.13	16	3018485	3022383	0.422064991465648	0.218620197250939	188	370
MAP3K9	ENSG00000006432.15	14	70722526	70809534	0.366668497368445	0.107306295101197	188	370
RALA	ENSG00000006451.7	7	39623483	39708124	0.961993026215989	0.937181113762196	188	370
BAIAP2L1	ENSG00000006453.13	7	98291651	98401068	0.982992436923791	0.974732591957917	188	370
KDM7A	ENSG00000006459.10	7	140084746	140177035	0.982004512595444	0.973640382582824	188	370
AGK	ENSG00000006530.15	7	141551305	141655244	0.62229282066351	0.44729950799179	188	370
ALDH3B1	ENSG00000006534.15	11	68008578	68029276	0.684222982324369	0.508620068569697	188	370
TTC22	ENSG00000006555.10	1	54779712	54801267	0.864436916452155	0.791298995440397	188	370
PHTF2	ENSG00000006576.16	7	77798792	77957503	0.421010072038192	0.193657853703436	188	370
FARP2	ENSG00000006607.13	2	241356243	241491679	0.765479829052473	0.66396442977891	188	370
GGCT	ENSG00000006625.17	7	30496621	30504844	0.0999554849451678	0.00523444765908434	188	370
DBF4	ENSG00000006634.7	7	87876358	87909541	0.553567272324071	0.315346890804492	188	370
TBXA2R	ENSG00000006638.11	19	3594506	3606840	0.24315307866385	0.12890198506747	188	370
IFRD1	ENSG00000006652.13	7	112422968	112480990	0.317798809206867	0.0813493332663217	188	370
COX10	ENSG00000006695.10	17	14069496	14208677	0.504430421172992	0.337535230286391	188	370
GTF2IRD1	ENSG00000006704.10	7	74453790	74602604	0.0396061574600476	0.00664232122711672	188	370
PAF1	ENSG00000006712.14	19	39385852	39391195	0.248450844021528	0.0997317194602515	188	370
VPS41	ENSG00000006715.15	7	38722963	38932394	0.984288552830389	0.971404955185661	188	370
ARHGAP44	ENSG00000006740.16	17	12789539	12991643	0.224573754595995	0.0829783476916585	188	370
ELAC2	ENSG00000006744.18	17	12992391	13018187	0.0227760560310985	0.00254517060965643	188	370
ADIPOR2	ENSG00000006831.9	12	1688574	1788678	0.258901182644381	0.113963645901688	188	370
CDKL3	ENSG00000006837.11	5	134286350	134371047	0.37265508317974	0.177460152223279	188	370
PRSS21	ENSG00000007038.10	16	2817180	2826304	0.410390805711965	0.198326717535192	188	370
MARK4	ENSG00000007047.14	19	45251258	45305283	2.76300415433718e-08	4.95453105023926e-18	188	370
CCDC124	ENSG00000007080.10	19	17933016	17943991	0.598561889634335	0.476235408297517	188	370
CEACAM21	ENSG00000007129.17	19	41549518	41586844	3.45687274086986e-06	1.22801188654039e-12	188	370
PAFAH1B1	ENSG00000007168.12	17	2593210	2685615	0.334092722354344	0.0754516388194547	188	370
KIAA0100	ENSG00000007202.14	17	28614440	28645454	0.136142369048496	0.00824343419225651	188	370
GAS7	ENSG00000007237.18	17	9910609	10198551	0.6503995857936	0.560909955173581	188	370
TRAPPC6A	ENSG00000007255.10	19	45162928	45178237	0.305596839839535	0.125276166872408	188	370
MATK	ENSG00000007264.14	19	3777970	3802129	0.925916865054006	0.900521762536505	188	370
CEACAM7	ENSG00000007306.14	19	41673307	41706976	0.962547245386569	0.93749876876752	188	370
CD79B	ENSG00000007312.12	17	63928740	63932354	0.760690794618291	0.652236548616346	188	370
SCN4A	ENSG00000007314.12	17	63938554	63972918	0.907969364508375	0.863190178286951	188	370
ST7L	ENSG00000007341.18	1	112539159	112620825	0.423073764123197	0.250785437589065	188	370
RPUSD1	ENSG00000007376.7	16	784974	787981	0.0995437690457635	0.0437010129710458	188	370
RHBDF1	ENSG00000007384.15	16	58059	76355	0.809466227920284	0.704055750133046	188	370
LUC7L	ENSG00000007392.16	16	188969	229463	0.937989314692869	0.886647270403594	188	370
CACNA2D2	ENSG00000007402.11	3	50362799	50504244	0.0065812201871439	9.0082447758181e-09	188	370
BAIAP3	ENSG00000007516.13	16	1333601	1349239	0.870995768192718	0.796422572746122	188	370
TSR3	ENSG00000007520.3	16	1349442	1351911	0.925115286599244	0.886231234018978	188	370
PIGQ	ENSG00000007541.16	16	566995	584136	0.947208806139374	0.924062608057705	188	370
CRAMP1	ENSG00000007545.15	16	1612325	1677908	0.950893752781724	0.929193172387353	188	370
TEAD3	ENSG00000007866.19	6	35473597	35497076	4.58068009388022e-05	1.5256679005509e-17	188	370
DNAJC11	ENSG00000007923.15	1	6635587	6701924	0.0285057412600931	0.00204955098483147	188	370
FMO3	ENSG00000007933.12	1	171090877	171117819	0.43903129225925	0.185865915474723	188	370
MYLIP	ENSG00000007944.14	6	16129125	16148248	0.672047641980104	0.545569685015623	188	370
PSMB1	ENSG00000008018.8	6	170535117	170553341	0.00786239208008609	7.23259547002573e-06	188	370
JARID2	ENSG00000008083.13	6	15246296	15522040	0.433740136261687	0.251276044536896	188	370
CDK11A	ENSG00000008128.22	1	1702730	1724324	0.0289939064607596	0.000476220571182884	188	370
NADK	ENSG00000008130.15	1	1751232	1780457	0.833963937505419	0.75425790138998	188	370
DLEC1	ENSG00000008226.19	3	38039205	38123549	0.698648013000735	0.54787148071058	188	370
CYTH3	ENSG00000008256.15	7	6161776	6272644	0.571295996622046	0.395365158626558	188	370
ADAM22	ENSG00000008277.14	7	87934143	88202889	0.187604796529477	0.0630450413718348	188	370
SYPL1	ENSG00000008282.8	7	106090503	106112576	0.10561575792661	0.0232546138157654	188	370
CYB561	ENSG00000008283.15	17	63432304	63446378	0.529079658168054	0.295446844475398	188	370
SPAG9	ENSG00000008294.20	17	50962174	51120865	0.2858242579113	0.109241540009052	188	370
CELSR3	ENSG00000008300.16	3	48636469	48662915	0.0018287188422017	2.96884399190665e-18	188	370
AASS	ENSG00000008311.14	7	122076133	122144280	0.555003854225977	0.308134220888818	188	370
SS18L2	ENSG00000008324.11	3	42581840	42595114	0.162905983452644	0.0506766868961912	188	370
MPND	ENSG00000008382.15	19	4343527	4360086	0.788922901980861	0.717107064752657	188	370
MGST1	ENSG00000008394.12	12	16347142	16609259	0.638559876282254	0.458924762211735	188	370
CRY1	ENSG00000008405.11	12	106991364	107093829	0.336023108404408	0.127666744445687	188	370
PGLYRP1	ENSG00000008438.4	19	46019153	46023065	0.920704640661516	0.869597300175872	188	370
NFIX	ENSG00000008441.16	19	12995608	13098796	0.556780724057135	0.417384181423246	188	370
ST3GAL1	ENSG00000008513.14	8	133454848	133571940	0.326634654477066	0.175756286909578	188	370
MMP25	ENSG00000008516.16	16	3046681	3060726	2.52469570887694e-09	3.39257929950323e-15	188	370
IL32	ENSG00000008517.16	16	3065297	3082192	0.139709104001579	0.0182111165921468	188	370
PKD1	ENSG00000008710.19	16	2088721	2135898	0.833199599131551	0.765628608959777	188	370
MAPK8IP2	ENSG00000008735.13	22	50600685	50611551	0.884361250118093	0.797019443899689	188	370
MED24	ENSG00000008838.19	17	40019097	40061215	0.771112138925959	0.669418311308075	188	370
RHOBTB2	ENSG00000008853.16	8	22987417	23020132	0.943367469062411	0.910832531392695	188	370
HEATR5B	ENSG00000008869.11	2	36968383	37084342	0.159984279013565	0.0254323403342353	188	370
SEC62	ENSG00000008952.16	3	169966735	169998373	0.872602943561518	0.796364218997031	188	370
RPS20	ENSG00000008988.9	8	56067295	56074581	0.703722618784694	0.558856348079729	188	370
CSDE1	ENSG00000009307.15	1	114716913	114758676	0.116189425016613	0.0194464759663262	188	370
UBE3C	ENSG00000009335.17	7	157138913	157269372	0.298140076221175	0.112985524418413	188	370
REV3L	ENSG00000009413.15	6	111299028	111483229	0.428478216269966	0.215545587301347	188	370
MASP2	ENSG00000009724.16	1	11026523	11047233	0.224737120164374	0.0385149859314701	188	370
FAM76A	ENSG00000009780.15	1	27725979	27763122	0.551384138208454	0.393114375363365	188	370
TRAF3IP3	ENSG00000009790.14	1	209756032	209778173	0.00395829384311278	0.000127943860243015	188	370
POMT2	ENSG00000009830.11	14	77274956	77320883	0.221473017590146	0.0946231846138906	188	370
VTA1	ENSG00000009844.15	6	142147162	142224689	0.993814132235558	0.990917268197627	188	370
MLXIPL	ENSG00000009950.15	7	73593194	73624543	0.334592236347876	0.153674896559788	188	370
BAZ1B	ENSG00000009954.10	7	73440398	73522278	0.566244159341459	0.368925974186338	188	370
RANBP9	ENSG00000010017.12	6	13621498	13711564	0.0010565883925087	1.14768486314986e-05	188	370
ETV7	ENSG00000010030.13	6	36354091	36387800	1.08805794484481e-05	3.83931008922511e-10	188	370
SPRTN	ENSG00000010072.15	1	231337853	231355023	0.470983691931629	0.27655669998827	188	370
METTL13	ENSG00000010165.19	1	171781664	171814023	0.151197051252544	0.0093759548143037	188	370
DYRK4	ENSG00000010219.13	12	4562204	4615302	0.525045915071378	0.327278840709001	188	370
ZNF207	ENSG00000010244.18	17	32350203	32381886	0.968620227721696	0.95145092934944	188	370
UQCRC1	ENSG00000010256.10	3	48599003	48610976	0.129469724401676	0.00502945206034522	188	370
STARD3NL	ENSG00000010270.13	7	38178222	38230671	0.707955222569667	0.577646029121206	188	370
CD9	ENSG00000010278.12	12	6199715	6238271	0.0423237620870813	0.00184232677083187	188	370
HHATL	ENSG00000010282.14	3	42693077	42702827	0.00929003604134686	7.20765353639285e-06	188	370
NCAPD2	ENSG00000010292.12	12	6493842	6531955	0.000227971927585302	9.79143571639747e-07	188	370
IFFO1	ENSG00000010295.19	12	6538375	6556083	0.074118641263425	0.00547947927892235	188	370
GIPR	ENSG00000010310.8	19	45668244	45683724	0.553309708381877	0.277258848782277	188	370
PHF7	ENSG00000010318.20	3	52410657	52423641	0.000808293230036286	3.14838155574153e-14	188	370
SEMA3G	ENSG00000010319.6	3	52433053	52445085	0.000157240698330003	8.71353753919561e-16	188	370
NISCH	ENSG00000010322.15	3	52455118	52493071	2.73664899273268e-06	5.79260194136993e-18	188	370
STAB1	ENSG00000010327.10	3	52495338	52524384	0.897467601881727	0.837589655964803	188	370
FUZ	ENSG00000010361.13	19	49807113	49817376	0.040857307581425	0.00621366036247066	188	370
SLC6A13	ENSG00000010379.15	12	220621	262873	0.250506267844136	0.0870349231695317	188	370
PRSS3	ENSG00000010438.16	9	33750466	33799231	1.32096838048469e-05	4.17509383282739e-18	188	370
ZNF200	ENSG00000010539.11	16	3222325	3236221	0.673471490668566	0.579049755997261	188	370
CD4	ENSG00000010610.9	12	6786858	6820808	0.493487626304164	0.283222354624965	188	370
LRRC23	ENSG00000010626.14	12	6904733	6914243	0.106965731151964	0.0240732957848618	188	370
HFE	ENSG00000010704.18	6	26087281	26098343	0.850942546678095	0.663963906386534	188	370
SCMH1	ENSG00000010803.16	1	41027200	41242116	0.941813424985087	0.90202076471224	188	370
FYN	ENSG00000010810.17	6	111660332	111873452	0.121523042595237	0.0204168017897014	188	370
HIVEP2	ENSG00000010818.9	6	142751467	142956698	0.139252680106465	0.0173522267425555	188	370
ELOA	ENSG00000011007.12	1	23743155	23762059	0.17981138626589	0.0357973800006888	188	370
LYPLA2	ENSG00000011009.10	1	23790970	23795539	0.643994320546964	0.523718107576622	188	370
CLCN6	ENSG00000011021.21	1	11807131	11843144	0.910660502783936	0.877934079731612	188	370
MRC2	ENSG00000011028.13	17	62627591	62693597	0.528420502392972	0.329067999529268	188	370
TSPAN9	ENSG00000011105.12	12	3077355	3286564	0.76063819074122	0.652702315004511	188	370
BTBD7	ENSG00000011114.14	14	93237550	93333092	0.38372040689647	0.126652405568901	188	370
APBA3	ENSG00000011132.11	19	3750880	3761699	0.0407699296190395	0.00129124626120299	188	370
MKS1	ENSG00000011143.16	17	58205437	58219605	0.611535199049406	0.38761393365192	188	370
ABHD5	ENSG00000011198.7	3	43690113	43734371	0.584758326979088	0.34595696818691	188	370
AKAP8L	ENSG00000011243.17	19	15380048	15419141	0.835607559232304	0.749416257707398	188	370
MBTD1	ENSG00000011258.15	17	51177425	51260066	0.523905478258393	0.353038330025295	188	370
UTP18	ENSG00000011260.13	17	51260528	51297936	0.429792706118055	0.218407431067959	188	370
RNF216	ENSG00000011275.18	7	5620047	5781739	0.583364179339967	0.343167025207811	188	370
TTC19	ENSG00000011295.15	17	15999380	16045015	0.14308538445627	0.0223884015635721	188	370
PTBP1	ENSG00000011304.19	19	797075	812327	0.333362251681434	0.208126871483417	188	370
SYT7	ENSG00000011347.9	11	61515313	61581148	0.965248337878394	0.943432885952989	188	370
LARS2	ENSG00000011376.9	3	45388506	45549421	0.0634199998508625	0.00588063086990964	188	370
PIK3C2A	ENSG00000011405.13	11	17077788	17207983	0.310153907308147	0.120853550280653	188	370
PLAUR	ENSG00000011422.11	19	43646095	43670547	0.994789103062002	0.992811233200137	188	370
ANLN	ENSG00000011426.10	7	36389806	36453791	0.296086226551951	0.123781074985052	188	370
WIZ	ENSG00000011451.17	19	15419980	15449951	0.403124354733223	0.23085644854232	188	370
RABGAP1	ENSG00000011454.16	9	122940833	123104866	0.761347643314135	0.64656653822477	188	370
DCN	ENSG00000011465.16	12	91140484	91183123	0.587737737165123	0.306233684382751	188	370
QPCTL	ENSG00000011478.11	19	45692483	45703989	0.995916199636007	0.993904420290743	188	370
PPP5C	ENSG00000011485.14	19	46346994	46392981	0.000345811131189391	9.77727460637081e-09	188	370
CEP68	ENSG00000011523.13	2	65056366	65086854	0.617576168024368	0.427042039157081	188	370
MAP4K3	ENSG00000011566.14	2	39249266	39437312	0.370841062090039	0.129298135343507	188	370
ZBTB32	ENSG00000011590.13	19	35704527	35717038	0.631493503768441	0.458296200009711	188	370
TYROBP	ENSG00000011600.11	19	35904401	35908295	0.806553389009459	0.677982775530637	188	370
TMEM159	ENSG00000011638.10	16	21158377	21180616	0.352833692230025	0.169323461500236	188	370
BRCA1	ENSG00000012048.20	17	43044295	43125483	0.88278900880503	0.805674747869019	188	370
ERCC1	ENSG00000012061.15	19	45407333	45478828	0.631240693543678	0.474217849658595	188	370
CD22	ENSG00000012124.16	19	35319261	35347355	0.0998082685274912	0.0184661410504702	188	370
SEMA3B	ENSG00000012171.19	3	50267558	50277546	0.00743843133352663	8.18594255670385e-16	188	370
LTF	ENSG00000012223.12	3	46435645	46485234	0.694910692286624	0.45394661792431	188	370
EXTL3	ENSG00000012232.8	8	28600469	28753687	0.904840728557848	0.85139193796983	188	370
ELOVL5	ENSG00000012660.13	6	53267398	53349179	0.101714497106553	0.0136890336122458	188	370
ALOX5	ENSG00000012779.10	10	45374176	45446119	0.0296999841483853	0.00223002080545636	188	370
CALCOCO1	ENSG00000012822.15	12	53708517	53727745	0.486256903119543	0.24284950696667	188	370
UBR7	ENSG00000012963.14	14	93207095	93229215	0.0260320223083086	0.00211788668013116	188	370
MAP4K5	ENSG00000012983.11	14	50418525	50561126	0.945949481871177	0.915588309925449	188	370
EHD3	ENSG00000013016.15	2	31234337	31269447	0.117115347284393	0.0257880762555708	188	370
PSMC4	ENSG00000013275.7	19	39971005	39981441	0.187895425303791	0.0652912847494484	188	370
MAN2B2	ENSG00000013288.8	4	6575175	6623362	0.747233928158332	0.673542358293401	188	370
CLDN11	ENSG00000013297.10	3	170418865	170860380	0.988637906728821	0.982033584720301	188	370
SLC25A39	ENSG00000013306.15	17	44319625	44324870	0.378269264435785	0.176110651476386	188	370
MVP	ENSG00000013364.18	16	29820394	29848039	0.706782429164344	0.523061465383326	188	370
NUB1	ENSG00000013374.15	7	151341699	151378449	0.994369182772508	0.991096472094446	188	370
PGM3	ENSG00000013375.15	6	83161150	83193936	0.4787387764895	0.270332391063487	188	370
RWDD2A	ENSG00000013392.7	6	83193379	83198932	0.48026792711813	0.181489249515569	188	370
CLK1	ENSG00000013441.15	2	200853009	200864744	2.10871797002543e-05	6.82084984589769e-16	188	370
POLR3B	ENSG00000013503.9	12	106357658	106510198	0.729780782724413	0.627741195698093	188	370
ANGEL1	ENSG00000013523.9	14	76786725	76826246	0.581172823493577	0.435179851774629	188	370
RNF14	ENSG00000013561.17	5	141966820	141990291	0.659956534299863	0.559919766509128	188	370
DDX11	ENSG00000013573.16	12	31073848	31104791	0.0607595250984749	0.0017869798572409	188	370
HEBP1	ENSG00000013583.8	12	12974864	13000273	0.00133397111610421	4.40210650761888e-06	188	370
GPRC5A	ENSG00000013588.7	12	12890782	12917937	0.151231513805282	0.0218633465413208	188	370
CD6	ENSG00000013725.14	11	60971680	61020377	0.932385408797634	0.900396657308871	188	370
TACC3	ENSG00000013810.18	4	1721490	1745176	0.10907598818172	0.0286018794646485	188	370
UFL1	ENSG00000014123.9	6	96521595	96555276	0.259935573571265	0.106573024288749	188	370
POLA2	ENSG00000014138.8	11	65261762	65305589	0.383562110037124	0.120027618370814	188	370
ZC3H3	ENSG00000014164.6	8	143437655	143541453	0.0133510389609106	3.63347010544578e-08	188	370
CAPN1	ENSG00000014216.15	11	65181194	65212006	0.173123333832353	0.0415380000597242	188	370
ACPP	ENSG00000014257.15	3	132317367	132368298	0.0816076588093774	0.00174628374452088	188	370
MDH1	ENSG00000014641.17	2	63588800	63607197	0.623316539599986	0.315561621567069	188	370
SLC30A9	ENSG00000014824.13	4	41990472	42090457	0.991009600225361	0.987918447640314	188	370
MTMR11	ENSG00000014914.20	1	149928651	149936867	0.615077714777522	0.416820106165684	188	370
COX15	ENSG00000014919.12	10	99711844	99732100	0.000924709304779136	6.60947328983851e-12	188	370
CCDC88C	ENSG00000015133.18	14	91271323	91417844	0.49181066983708	0.287807160185894	188	370
YAF2	ENSG00000015153.14	12	42157104	42238349	0.510841401493389	0.285901154881178	188	370
ZMYND11	ENSG00000015171.19	10	134465	254637	0.00163123482626501	1.52622144374248e-11	188	370
DPEP1	ENSG00000015413.9	16	89613308	89638456	0.935456000456021	0.90629903068071	188	370
BID	ENSG00000015475.18	22	17734138	17774770	0.928053230841569	0.893969550421476	188	370
MATR3	ENSG00000015479.18	5	139293648	139331677	0.0263202748140789	0.000916286907135398	188	370
XYLT2	ENSG00000015532.9	17	50346092	50361151	0.455126173799002	0.259935505093254	188	370
NUDCD3	ENSG00000015676.17	7	44379121	44490880	0.0700364642036003	0.0061618574921272	188	370
CHDH	ENSG00000016391.10	3	53813734	53846390	0.358856658861892	0.16333694664443	188	370
CLCA4	ENSG00000016602.9	1	86547078	86580754	0.273156549051094	0.0307309209449912	188	370
GLT8D1	ENSG00000016864.18	3	52694493	52705635	0.0627469833158787	0.000451077167334933	188	370
ATP2C1	ENSG00000017260.19	3	130850595	131016712	0.318139628825046	0.12517387963977	188	370
IGF1	ENSG00000017427.15	12	102415704	102480645	0.0841263014082747	0.0119688226708788	188	370
RALBP1	ENSG00000017797.12	18	9475009	9538116	0.180050622946952	0.0501816672689967	188	370
RUFY3	ENSG00000018189.12	4	70704801	70807315	0.627187458700286	0.380762845355449	188	370
SLC11A1	ENSG00000018280.16	2	218382029	218396894	0.0992194199759019	0.00500520957041262	188	370
WWTR1	ENSG00000018408.14	3	149517235	149736714	0.61527589764215	0.454014268255496	188	370
AGPS	ENSG00000018510.13	2	177392698	177559299	0.270791286546944	0.0498961502377203	188	370
ATP1A2	ENSG00000018625.14	1	160115773	160143591	0.883666455991043	0.761455971075715	188	370
TTC27	ENSG00000018699.11	2	32628032	32821051	0.954575015412744	0.928479507670063	188	370
ZNF582	ENSG00000018869.16	19	56375846	56393545	0.470015708378357	0.373234939205937	188	370
VSIG2	ENSG00000019102.11	11	124747472	124752238	0.360859883141558	0.177957394752455	188	370
PHLDB1	ENSG00000019144.18	11	118606440	118657315	0.358676634490387	0.123357919910956	188	370
MARCO	ENSG00000019169.10	2	118942166	118994660	0.000164381456057001	1.7974837348076e-07	188	370
PRDM11	ENSG00000019485.13	11	45095806	45235110	0.651785354896008	0.466377463047949	188	370
SNAI2	ENSG00000019549.9	8	48917768	48921740	0.938947829250325	0.898418868705983	188	370
CD74	ENSG00000019582.14	5	150401637	150412929	0.748163497310687	0.638084708129457	188	370
HGF	ENSG00000019991.15	7	81699006	81770438	0.878423845474476	0.814603348395363	188	370
ZRANB1	ENSG00000019995.6	10	124942123	124983688	0.812566593035695	0.738138960616072	188	370
NCDN	ENSG00000020129.15	1	35557473	35567274	0.00025868421271812	1.93302761156093e-15	188	370
ADGRA2	ENSG00000020181.17	8	37784191	37843267	0.389433338670372	0.177165939363091	188	370
ZFP64	ENSG00000020256.19	20	52051663	52204308	0.959309529345535	0.93230483183932	188	370
MNAT1	ENSG00000020426.10	14	60734742	60969953	0.53103464818592	0.29276495218147	188	370
SAMD4A	ENSG00000020577.13	14	54567097	54793315	0.893427780379751	0.835999604560844	188	370
RUNX3	ENSG00000020633.18	1	24899511	24965121	0.734492219356661	0.651059566333416	188	370
MRE11	ENSG00000020922.12	11	94415578	94492906	0.00299394412720889	5.06307169461009e-06	188	370
PLEKHB1	ENSG00000021300.13	11	73646178	73662819	0.0525959774624854	0.00374968199721972	188	370
SERPINB1	ENSG00000021355.12	6	2832332	2842006	0.228881540909658	0.101772179015782	188	370
SLC7A9	ENSG00000021488.12	19	32830509	32869766	0.0357551586285632	0.00236641068299996	188	370
SPAST	ENSG00000021574.11	2	32063611	32157637	0.765978228903802	0.548806229177305	188	370
OSBPL5	ENSG00000021762.19	11	3087116	3165770	0.00433730872448891	0.000275977746366721	188	370
AQR	ENSG00000021776.10	15	34851782	34969839	0.484911747550937	0.286419792377095	188	370
CPS1	ENSG00000021826.14	2	210477682	210679107	0.203015957699384	0.0403212929227243	188	370
RTFDC1	ENSG00000022277.12	20	56468585	56519449	0.884290493041593	0.842767566194489	188	370
NLRP2	ENSG00000022556.15	19	54953130	55001142	0.0395017460249885	0.00117422719406118	188	370
SLC45A4	ENSG00000022567.9	8	141207166	141308305	0.000949921977197297	2.89796621096596e-08	188	370
RNF10	ENSG00000022840.15	12	120533480	120577594	0.733322892503378	0.495717571575292	188	370
ZNF839	ENSG00000022976.15	14	102317377	102339229	0.39937944760558	0.190555346052	188	370
ZDHHC6	ENSG00000023041.11	10	112424428	112446917	0.403362338268279	0.24205459552311	188	370
GRAMD1B	ENSG00000023171.16	11	123358428	123627774	0.0121083335613924	0.000592302704182219	188	370
RNH1	ENSG00000023191.16	11	494512	507300	0.115746394066025	0.0258785351204145	188	370
NDUFS1	ENSG00000023228.13	2	206114817	206159584	0.845467086354018	0.719453696962344	188	370
RB1CC1	ENSG00000023287.12	8	52622456	52745843	0.253434396535887	0.0249069015099113	188	370
ERP44	ENSG00000023318.7	9	99979179	100099040	0.647482427373186	0.439806530571338	188	370
ALAS1	ENSG00000023330.14	3	52198086	52214327	0.00232323135719161	3.32740798175824e-14	188	370
BIRC3	ENSG00000023445.13	11	102317450	102339403	0.0136808991433834	3.24540152727799e-05	188	370
AKAP11	ENSG00000023516.8	13	42272153	42323267	0.0958293609134069	0.00927011719043716	188	370
GLRX2	ENSG00000023572.8	1	193096468	193106114	0.962699123526844	0.950556046413128	188	370
SNAPC1	ENSG00000023608.4	14	61762357	61796428	0.180901947494956	0.0250023397424326	188	370
DERA	ENSG00000023697.12	12	15911172	16037282	0.384600402848226	0.234805149693308	188	370
STRAP	ENSG00000023734.10	12	15882391	15903478	0.293115889424565	0.111245811438102	188	370
ABCC2	ENSG00000023839.10	10	99782732	99852192	0.00129268286688846	2.02210744129413e-14	188	370
DEF6	ENSG00000023892.10	6	35297852	35321771	0.177767614307815	0.03056587932041	188	370
PLEKHO1	ENSG00000023902.13	1	150149183	150164720	0.129057840059608	0.038211052770866	188	370
GCLM	ENSG00000023909.9	1	93885205	93909456	0.178367300958422	0.0257629235005269	188	370
UBR2	ENSG00000024048.10	6	42564062	42693504	0.595319281989347	0.467056091942591	188	370
EHD2	ENSG00000024422.11	19	47713343	47743134	0.493213223082661	0.288127691038316	188	370
CCDC28A	ENSG00000024862.17	6	138773509	138793319	0.598237264225786	0.326413416515648	188	370
RRAGD	ENSG00000025039.14	6	89364636	89412270	0.299870876395693	0.100605632165752	188	370
HSF2	ENSG00000025156.12	6	122399546	122433119	0.0434103384025548	0.00847631011916278	188	370
PHF20	ENSG00000025293.16	20	35771974	35950381	0.000177052809341084	5.82881992440017e-12	188	370
HSD17B6	ENSG00000025423.11	12	56752161	56787790	0.666170440041307	0.495500812790202	188	370
NR1H3	ENSG00000025434.18	11	47248300	47269032	0.000240980971070385	4.07604710489815e-14	188	370
TYMP	ENSG00000025708.13	22	50525752	50530056	0.0201407450804214	9.6539431859546e-05	188	370
NCAPH2	ENSG00000025770.18	22	50508216	50523472	0.700055618671993	0.516033288511729	188	370
TOMM34	ENSG00000025772.7	20	44942130	44960486	0.00649946689029508	1.35159785935244e-05	188	370
SEC63	ENSG00000025796.13	6	107867756	107957340	0.912355056049498	0.852985149153618	188	370
KPNA6	ENSG00000025800.13	1	32108038	32176375	0.685908167461021	0.566356760883771	188	370
VIM	ENSG00000026025.15	10	17228259	17237593	0.26544360449802	0.0987221827384322	188	370
FAS	ENSG00000026103.21	10	88990582	89015785	0.250058772278031	0.0503364378722271	188	370
RNASET2	ENSG00000026297.15	6	166929504	166957184	0.00740016513573385	1.33984137536518e-05	188	370
CD44	ENSG00000026508.17	11	35138870	35232402	0.000126158534147536	3.03358359199455e-09	188	370
KCNG1	ENSG00000026559.13	20	51003656	51023129	0.582351588729107	0.4061399905126	188	370
AGPAT4	ENSG00000026652.13	6	161129979	161274061	0.713647706264928	0.575622197068071	188	370
SLAMF7	ENSG00000026751.16	1	160739057	160754821	0.741015910241518	0.662529615676262	188	370
BTN3A1	ENSG00000026950.16	6	26402237	26415216	0.812151700642544	0.669585104891913	188	370
MIPEP	ENSG00000027001.9	13	23730189	23889419	0.407928236780591	0.196495380706438	188	370
PRKCH	ENSG00000027075.14	14	61187559	61550976	0.815767963702889	0.719392979399356	188	370
INSRR	ENSG00000027644.4	1	156840063	156859018	0.888694860304003	0.826294897340422	188	370
IFNGR1	ENSG00000027697.13	6	137197484	137219449	0.00873965883680485	0.000492076513203826	188	370
B4GALT7	ENSG00000027847.13	5	177600100	177610347	0.00233348116388888	1.9427067686795e-06	188	370
SH2D2A	ENSG00000027869.11	1	156806243	156816862	0.789567339640937	0.69365596547928	188	370
VRK2	ENSG00000028116.16	2	57907651	58159920	0.165554150630078	0.0295184010566048	188	370
TNFRSF1B	ENSG00000028137.18	1	12167039	12209228	0.851585088345111	0.789325034366722	188	370
VEZT	ENSG00000028203.17	12	95217746	95302790	0.73933737453738	0.616578084676066	188	370
POU2F2	ENSG00000028277.21	19	42086110	42196585	0.989027867118737	0.981703318610024	188	370
BRD9	ENSG00000028310.17	5	863741	892642	0.929351896482632	0.911307433538716	188	370
SNX1	ENSG00000028528.14	15	64094123	64146090	0.571643505732812	0.337543195967575	188	370
TBPL1	ENSG00000028839.9	6	133952170	133988696	0.490497112663115	0.276739455112549	188	370
ARNTL2	ENSG00000029153.14	12	27332854	27425289	0.743685806520552	0.623662822246169	188	370
BCLAF1	ENSG00000029363.16	6	136256627	136289851	0.0340269806982644	0.000141053080399836	188	370
SLC39A9	ENSG00000029364.11	14	69398015	69462388	0.0254688420703751	0.000491651009081611	188	370
ANK1	ENSG00000029534.19	8	41653220	41896762	0.789515159638695	0.654485960911147	188	370
TFB1M	ENSG00000029639.10	6	155257724	155314493	0.268696885889369	0.0756132701439251	188	370
RABEP1	ENSG00000029725.16	17	5282265	5385812	0.085467325115161	0.0044550344361001	188	370
NUP160	ENSG00000030066.13	11	47778087	47848555	0.00056533378862605	4.99028496592832e-14	188	370
BAK1	ENSG00000030110.12	6	33572547	33580293	0.00015118395649405	2.28626241982935e-09	188	370
IKZF2	ENSG00000030419.16	2	212999691	213152427	0.350252437735849	0.185558125733511	188	370
GRN	ENSG00000030582.17	17	44345086	44353102	0.0929365944748148	0.00607383777188411	188	370
FAM13B	ENSG00000031003.10	5	137937960	138051961	0.0500438186918122	0.00018125257428925	188	370
ARHGAP31	ENSG00000031081.10	3	119294373	119420714	0.282704319655064	0.0885952077440292	188	370
CENPQ	ENSG00000031691.6	6	49463378	49493107	0.051905336613359	8.45123377401219e-05	188	370
SARS	ENSG00000031698.12	1	109213918	109238169	0.83647950852137	0.717285196405866	188	370
RANBP3	ENSG00000031823.14	19	5916139	5978142	0.559822004791735	0.33914302047929	188	370
ARID4A	ENSG00000032219.18	14	58298385	58373887	0.228213942208164	0.0415199937995124	188	370
TSSC1	ENSG00000032389.12	2	3188925	3377882	0.620373667789456	0.463393226437888	188	370
PNPLA6	ENSG00000032444.15	19	7534010	7561764	0.758034415426583	0.682959831990396	188	370
IFT88	ENSG00000032742.17	13	20567069	20691437	0.684453437953929	0.550928186174126	188	370
ALG1	ENSG00000033011.11	16	5071819	5087379	0.741543200577444	0.678367799116888	188	370
ZCCHC8	ENSG00000033030.13	12	122471600	122501073	0.886804862973109	0.799166568082381	188	370
ABCF2	ENSG00000033050.7	7	151207837	151227230	0.325604692485204	0.217166497769798	188	370
CHPF2	ENSG00000033100.16	7	151232489	151238763	0.933732307475907	0.90215370430052	188	370
FUT8	ENSG00000033170.16	14	65410592	65744121	0.415011269380734	0.22868821118359	188	370
UBA6	ENSG00000033178.12	4	67612652	67701179	6.20368860717446e-05	3.86666263913455e-11	188	370
GAB2	ENSG00000033327.12	11	78215297	78418348	0.365839784043224	0.213799910453454	188	370
ATP6V0A1	ENSG00000033627.16	17	42458844	42522611	0.0311834819604247	0.00212866724039429	188	370
PIAS1	ENSG00000033800.13	15	68054179	68198603	0.0109074657751393	0.000309044701066954	188	370
SLC4A7	ENSG00000033867.16	3	27372721	27484420	0.732081198738051	0.592671969236027	188	370
APBA2	ENSG00000034053.14	15	28884483	29118315	0.213061111235055	0.032905819723976	188	370
MAP2K3	ENSG00000034152.18	17	21284672	21315240	0.198790519767609	0.0556979778209928	188	370
TMSB10	ENSG00000034510.5	2	84905625	84906662	0.435934817287341	0.172162018424032	188	370
ASTE1	ENSG00000034533.11	3	131013875	131027649	0.800460580981995	0.678609034948032	188	370
RNF19A	ENSG00000034677.12	8	100257060	100336218	0.260455553791645	0.100187515336533	188	370
PEX3	ENSG00000034693.14	6	143450807	143490010	0.471659919334664	0.20215531487318	188	370
GABARAPL2	ENSG00000034713.7	16	75566351	75577881	0.545806880008062	0.294690460037038	188	370
MYOC	ENSG00000034971.16	1	171635417	171652683	0.572321655226222	0.346044614354799	188	370
SH3YL1	ENSG00000035115.21	2	217730	266398	0.1429656977516	0.00355413272907406	188	370
FAM136A	ENSG00000035141.7	2	70295975	70302090	0.0022250753765265	1.14408488082652e-05	188	370
VCL	ENSG00000035403.17	10	73995193	74120254	0.836238674919937	0.741959024237591	188	370
DEPDC1B	ENSG00000035499.12	5	60596912	60700190	0.000733307380104811	1.02006914278375e-14	188	370
DAPK2	ENSG00000035664.11	15	63907036	64072033	0.187149025511742	0.0203704279881284	188	370
NSMAF	ENSG00000035681.7	8	58583504	58659844	0.93157506569558	0.882484692855708	188	370
ADSS	ENSG00000035687.9	1	244408494	244452134	0.00126344679051577	6.28904063201447e-07	188	370
TIMP2	ENSG00000035862.12	17	78852977	78925387	0.00114206941526425	3.04510478267415e-06	188	370
RFC1	ENSG00000035928.15	4	39287456	39366375	0.6625798357468	0.459410244926165	188	370
TBC1D23	ENSG00000036054.12	3	100261000	100325251	0.00027542370582419	1.91961268376051e-15	188	370
CUL3	ENSG00000036257.12	2	224470150	224585397	0.151802775471476	0.00991219147124871	188	370
MYOM2	ENSG00000036448.9	8	2045040	2165552	2.88306254298081e-14	5.15398529705528e-19	188	370
ZZZ3	ENSG00000036549.12	1	77562416	77683419	1.32370119511075e-05	3.33432737051513e-19	188	370
USP2	ENSG00000036672.15	11	119355215	119381726	0.814328857781678	0.71885309140748	188	370
TUBG2	ENSG00000037042.8	17	42659305	42667006	0.838265394560845	0.760087986368299	188	370
RPL26L1	ENSG00000037241.7	5	172958779	172969771	0.56787642427097	0.435861092671192	188	370
FLT4	ENSG00000037280.15	5	180601506	180649624	0.260901111154359	0.123056581327931	188	370
NSUN2	ENSG00000037474.14	5	6599239	6633291	0.554371566648125	0.414118268576302	188	370
FBXO42	ENSG00000037637.10	1	16246839	16352454	0.463798194264507	0.284658751447963	188	370
MFAP3	ENSG00000037749.11	5	154038937	154220478	0.322671012448309	0.0746115790580513	188	370
MRI1	ENSG00000037757.13	19	13764532	13774167	0.0199676183901367	0.000439724614818068	188	370
METTL1	ENSG00000037897.16	12	57768471	57772599	0.00556189445296305	7.95486454761054e-05	188	370
AGA	ENSG00000038002.8	4	177430770	177442503	0.649767465232509	0.272564943774189	188	370
PI4K2B	ENSG00000038210.12	4	25233975	25279092	0.212616612855248	0.0532701589275809	188	370
BOD1L1	ENSG00000038219.12	4	13568738	13627723	0.674037540595998	0.522447142103203	188	370
MAT2B	ENSG00000038274.16	5	163503114	163519336	0.452762955346361	0.198593142259582	188	370
EDC4	ENSG00000038358.14	16	67873023	67884503	0.000341399825708662	4.15942267860552e-11	188	370
TRIO	ENSG00000038382.18	5	14143702	14532128	0.134843003855415	0.0294505361934125	188	370
VCAN	ENSG00000038427.15	5	83471465	83582303	0.448797964584979	0.271991078712244	188	370
CLEC16A	ENSG00000038532.14	16	10944488	11182189	0.283322221187119	0.0787095833965016	188	370
MSR1	ENSG00000038945.14	8	16107878	16567490	0.000500903153223016	3.80729420831245e-08	188	370
CDH1	ENSG00000039068.18	16	68737225	68835548	0.610314438003142	0.276057901500875	188	370
SKIV2L2	ENSG00000039123.15	5	55307760	55425581	0.73980076508426	0.537257920172021	188	370
ZFYVE16	ENSG00000039319.16	5	80408013	80479350	0.0160806826650939	0.000126589240597486	188	370
FAM65A	ENSG00000039523.19	16	67518418	67546788	0.0528262002883564	5.97271263813412e-06	188	370
RAI14	ENSG00000039560.13	5	34656237	34832627	0.886743674462752	0.820941127812807	188	370
PNKP	ENSG00000039650.11	19	49859882	49867909	0.158156351895411	0.0287205606290397	188	370
PHLPP2	ENSG00000040199.18	16	71644751	71724701	6.60450830764974e-05	4.72539637066433e-15	188	370
SPDL1	ENSG00000040275.16	5	169583634	169604778	0.932286871053997	0.898461276268128	188	370
STAU2	ENSG00000040341.17	8	73420369	73747708	0.457464042143422	0.223970748617537	188	370
PQLC2	ENSG00000040487.12	1	19312326	19329300	0.459557793353196	0.281940934590943	188	370
CTNS	ENSG00000040531.14	17	3636468	3661542	0.932263873143189	0.899560847405684	188	370
RTN4R	ENSG00000040608.13	22	20241415	20283246	0.29863964400409	0.151299515150321	188	370
PHF23	ENSG00000040633.12	17	7235028	7239722	0.547603147978403	0.337921603361336	188	370
INPP4A	ENSG00000040933.15	2	98444854	98594390	0.022694242625301	0.00091967839829404	188	370
RAB27B	ENSG00000041353.9	18	54717860	54895516	0.001441616146398	5.09907912748285e-13	188	370
PSMA4	ENSG00000041357.15	15	78540405	78552419	0.0951061697272179	0.0113970455544195	188	370
LSG1	ENSG00000041802.10	3	194640788	194672477	0.612286107772663	0.469328504843441	188	370
PARP3	ENSG00000041880.14	3	51942345	51948867	0.718919223937027	0.53459844613214	188	370
TNC	ENSG00000041982.15	9	115019578	115118257	0.829100593117439	0.752778190359244	188	370
THAP3	ENSG00000041988.15	1	6624866	6634167	0.675135715510112	0.486303438617253	188	370
FAM65C	ENSG00000042062.11	20	50586108	50691528	0.639731410171652	0.528674807573428	188	370
TDP1	ENSG00000042088.13	14	89954939	90044768	0.313292747619784	0.131525065482867	188	370
AIFM2	ENSG00000042286.14	10	70098223	70132934	0.743713653594443	0.681634240748196	188	370
SPATA7	ENSG00000042317.16	14	88384924	88470350	0.0682931699836369	0.00635326845803421	188	370
MED17	ENSG00000042429.11	11	93784227	93814963	0.0672046182170597	0.0043746025284042	188	370
RETSAT	ENSG00000042445.13	2	85342088	85354393	0.255632948955312	0.0989971484587636	188	370
CAPG	ENSG00000042493.15	2	85394748	85418432	0.0153433532334623	0.000650611888112004	188	370
AP2S1	ENSG00000042753.11	19	46838136	46850992	0.508661567174657	0.349195063896355	188	370
TG	ENSG00000042832.11	8	132866958	133134903	0.735258405591014	0.58654120216482	188	370
ADAM28	ENSG00000042980.12	8	24294040	24359018	0.856210791253287	0.782764366451838	188	370
DCUN1D1	ENSG00000043093.13	3	182938074	182985953	0.447341999350688	0.245047638943357	188	370
JADE2	ENSG00000043143.20	5	134524312	134583230	0.000680799054491303	3.7822430059522e-10	188	370
LCP2	ENSG00000043462.11	5	170246237	170298227	0.535855590365807	0.351843420952622	188	370
TRIT1	ENSG00000043514.15	1	39841022	39883511	0.590111167337397	0.414204121845365	188	370
ADRB1	ENSG00000043591.5	10	114044056	114046908	0.795002055036082	0.71287045899881	188	370
CUL7	ENSG00000044090.8	6	43037617	43053945	0.00593388691245491	0.000126674361174411	188	370
CTNNA1	ENSG00000044115.20	5	138610967	138935034	0.00175039275471085	9.23330702577798e-08	188	370
CNTLN	ENSG00000044459.14	9	17134982	17503923	0.199714118794269	0.0335460267792447	188	370
HSPA5	ENSG00000044574.7	9	125234853	125241330	1.52175617774693e-05	1.13706905058048e-18	188	370
WDR37	ENSG00000047056.14	10	1049538	1132297	0.593679426545033	0.394535019684627	188	370
YTHDC2	ENSG00000047188.15	5	113513683	113595284	0.0132783091219591	2.91209873209395e-06	188	370
ATP6V1H	ENSG00000047249.17	8	53715557	53843558	0.443601177570378	0.216445278775929	188	370
POLR2B	ENSG00000047315.15	4	56978824	57030399	0.962317174675406	0.949559004906405	188	370
FAM214A	ENSG00000047346.12	15	52581321	52709817	0.697605392237588	0.59680171172226	188	370
ARAP2	ENSG00000047365.11	4	35948221	36244509	0.0519284953058443	0.00238425450125113	188	370
TPR	ENSG00000047410.13	1	186311652	186375693	0.627555660452979	0.410275988760799	188	370
CP	ENSG00000047457.13	3	149162410	149222055	0.721960807626126	0.615897855097919	188	370
KIAA0556	ENSG00000047578.12	16	27550152	27780369	0.88950957775461	0.82428281694064	188	370
DTNBP1	ENSG00000047579.19	6	15522801	15663058	0.100472772187189	0.00644508685275602	188	370
C12orf4	ENSG00000047621.11	12	4487728	4538508	0.428442097949422	0.217111796799227	188	370
FAM184B	ENSG00000047662.4	4	17635009	17781512	0.715902131560125	0.604859898687407	188	370
MAP4	ENSG00000047849.21	3	47850690	48089272	0.637539435604038	0.411970609108668	188	370
GOPC	ENSG00000047932.13	6	117560269	117602542	0.173723818324463	0.0231540674981037	188	370
USP28	ENSG00000048028.11	11	113797874	113875570	0.480846738790985	0.19291101357807	188	370
HDAC9	ENSG00000048052.21	7	18086949	19002416	0.764325410287323	0.673429494678634	188	370
TSPAN17	ENSG00000048140.17	5	176647387	176659054	0.953015658379682	0.925226965420451	188	370
NOP16	ENSG00000048162.20	5	176383938	176388975	0.776090279690229	0.636230799503688	188	370
CC2D2A	ENSG00000048342.15	4	15469865	15601557	0.615594670163527	0.393640416911781	188	370
RRM2B	ENSG00000048392.11	8	102204502	102239118	0.138242444520984	0.0318327804933594	188	370
ZNF800	ENSG00000048405.9	7	127346790	127431924	0.732218430275746	0.580017884439965	188	370
TNFRSF17	ENSG00000048462.10	16	11965107	11968068	0.930531045010274	0.89777021007497	188	370
SNX29	ENSG00000048471.13	16	11976737	12574289	0.917047744618599	0.891022246786008	188	370
MRPS10	ENSG00000048544.5	6	42206801	42217865	0.0196648604104538	0.000474658627558376	188	370
RSF1	ENSG00000048649.13	11	77659996	77821017	0.627901388141369	0.428841052968327	188	370
VPS13D	ENSG00000048707.13	1	12230067	12512047	0.581631408572979	0.422673711045273	188	370
CELF2	ENSG00000048740.18	10	10798397	11336675	0.226927197054604	0.0901434371286297	188	370
FAM120A	ENSG00000048828.16	9	93451722	93566107	0.965186407252145	0.942743313647017	188	370
R3HDM1	ENSG00000048991.16	2	135531455	135725270	6.39851906660376e-05	2.00736518470445e-19	188	370
COL9A2	ENSG00000049089.13	1	40300487	40317294	0.795681657066148	0.687686430965176	188	370
ERCC8	ENSG00000049167.13	5	60873831	60945073	0.000594282938917566	3.31655586193492e-14	188	370
ADAMTS6	ENSG00000049192.14	5	65148736	65481920	0.396132824316632	0.161181030127126	188	370
H6PD	ENSG00000049239.12	1	9234775	9271337	1.92286888534408e-05	2.00216284181157e-12	188	370
VAMP3	ENSG00000049245.12	1	7771269	7781432	0.00463161879506248	5.1880802618422e-05	188	370
PER3	ENSG00000049246.14	1	7784320	7845177	0.164700992507205	0.0248813102134891	188	370
UTS2	ENSG00000049247.13	1	7846692	7853512	0.000798301689257326	4.85113104474256e-06	188	370
LTBP1	ENSG00000049323.15	2	32946972	33399509	0.628491163802603	0.471191456145383	188	370
RCN1	ENSG00000049449.8	11	31816384	32105755	0.169067754697703	0.0321776478211207	188	370
ELN	ENSG00000049540.16	7	74027789	74069907	0.772968054679996	0.68046443864775	188	370
RFC2	ENSG00000049541.10	7	74231499	74254458	0.0424830683134903	0.000760614376979038	188	370
ARID1B	ENSG00000049618.22	6	156777432	157210779	0.445422388117036	0.24271087486541	188	370
CLPTM1L	ENSG00000049656.13	5	1317744	1345099	0.568496864212145	0.445644717183246	188	370
NEDD4L	ENSG00000049759.17	18	58044367	58401540	0.151351880389992	0.0407509680738575	188	370
HEXB	ENSG00000049860.13	5	74640023	74722647	0.51127666795311	0.343572622113076	188	370
PTCD2	ENSG00000049883.14	5	72320527	72368395	0.278920306609747	0.0583846935190088	188	370
JKAMP	ENSG00000050130.17	14	59484443	59505404	0.926066455661303	0.851121079567324	188	370
DKK3	ENSG00000050165.17	11	11963106	12009769	0.421538358954014	0.275649947809974	188	370
ARHGEF5	ENSG00000050327.14	7	144355288	144380632	0.771034288288294	0.623132868858707	188	370
NFE2L3	ENSG00000050344.8	7	26152240	26187125	0.572753687667768	0.306625109881661	188	370
MCUR1	ENSG00000050393.11	6	13786557	13814568	0.579123923319816	0.441818457438661	188	370
LIMA1	ENSG00000050405.13	12	50175788	50283546	0.668325268261548	0.543260316887543	188	370
LETMD1	ENSG00000050426.15	12	51047962	51060424	0.264406478727857	0.0535867067378785	188	370
SLC4A8	ENSG00000050438.16	12	51403073	51515763	0.830903099559527	0.759207545666084	188	370
LAMC3	ENSG00000050555.17	9	131009082	131094473	0.633480301396639	0.485026057501733	188	370
MAPK9	ENSG00000050748.17	5	180233143	180292099	0.0273447426460261	0.00052846864390364	188	370
COL23A1	ENSG00000050767.15	5	178237618	178590555	0.0793942041817807	0.023401761147885	188	370
BCAR1	ENSG00000050820.16	16	75228198	75268053	0.498288875844574	0.340204626193639	188	370
FAM160A2	ENSG00000051009.10	11	6211335	6234711	0.0357843617333268	0.000735011975102536	188	370
HERPUD1	ENSG00000051108.14	16	56932048	56944863	0.15875901226759	0.0336374946159144	188	370
HOMER3	ENSG00000051128.18	19	18929201	18941261	0.0409157420659418	0.00455029673296431	188	370
RAD51	ENSG00000051180.16	15	40694796	40732339	0.0910512839600943	0.00622002410926504	188	370
POLQ	ENSG00000051341.13	3	121431427	121546641	0.605445548147999	0.387767328845223	188	370
PIK3CB	ENSG00000051382.8	3	138652699	138834938	0.047021429160727	0.00710653266917687	188	370
CYBA	ENSG00000051523.10	16	88643283	88651152	0.202034536628387	0.061515238187143	188	370
THOC3	ENSG00000051596.9	5	175917873	176034680	0.00530668643748442	0.000144399439049538	188	370
HEBP2	ENSG00000051620.10	6	138403561	138422042	0.950678663619014	0.937953846239416	188	370
MPHOSPH9	ENSG00000051825.14	12	123152320	123244014	0.100127147132012	0.00408470957887843	188	370
PLEKHA5	ENSG00000052126.14	12	19129752	19376400	0.320985636963332	0.115264385518183	188	370
PRSS8	ENSG00000052344.15	16	31131605	31135762	0.00121712415494833	5.66302368149428e-08	188	370
SIKE1	ENSG00000052723.11	1	114769479	114780685	0.636805829643688	0.406802580488609	188	370
RRP12	ENSG00000052749.13	10	97356701	97426076	0.0886304648947568	0.0128340846722907	188	370
FNIP2	ENSG00000052795.12	4	158769138	158908049	0.788850288410781	0.644545765132827	188	370
MSMO1	ENSG00000052802.12	4	165327623	165343160	0.217110237559014	0.0906684004965809	188	370
TTC17	ENSG00000052841.14	11	43358932	43494933	0.149797655172929	0.0285536638632805	188	370
FSTL4	ENSG00000053108.16	5	133196455	133612564	0.376017295468684	0.207931420749434	188	370
FOXN3	ENSG00000053254.15	14	89124871	89619149	0.0247751726637048	0.00168095714756072	188	370
AKR7A2	ENSG00000053371.12	1	19303965	19312146	0.677193494227834	0.442974054693342	188	370
MRTO4	ENSG00000053372.4	1	19251553	19260128	0.406330036621705	0.2128109903207	188	370
NNAT	ENSG00000053438.8	20	37521215	37523693	0.812881527141383	0.692788353199983	188	370
USE1	ENSG00000053501.12	19	17215346	17219829	0.67059412634645	0.560492207485402	188	370
MCF2L2	ENSG00000053524.12	3	183178043	183428778	0.460185258647689	0.314933175193048	188	370
NRIP2	ENSG00000053702.14	12	2825348	2835544	0.413919775693766	0.24355282317852	188	370
AP5M1	ENSG00000053770.11	14	57269009	57298742	0.738537331044385	0.633781357911287	188	370
ANAPC4	ENSG00000053900.10	4	25377213	25418498	0.0117422189842898	0.000150568059856614	188	370
KCNQ1	ENSG00000053918.15	11	2444684	2849109	0.334856249799921	0.162905263301169	188	370
TRAPPC3	ENSG00000054116.11	1	36136570	36155964	0.967549586551089	0.94953965535748	188	370
THRAP3	ENSG00000054118.13	1	36224416	36305357	0.203618817614069	0.0747143286917927	188	370
PHPT1	ENSG00000054148.17	9	136849091	136850942	0.101677601577215	0.0348668752500664	188	370
ENTPD2	ENSG00000054179.11	9	137048098	137054045	0.32832399202693	0.110398530987786	188	370
LY75	ENSG00000054219.10	2	159803355	159904749	0.000682924985771601	2.91350230743399e-07	188	370
ARID4B	ENSG00000054267.21	1	235166895	235328219	0.396766598776295	0.195546363355222	188	370
OPN3	ENSG00000054277.13	1	241590114	241677376	0.183292229816228	0.0455836245859856	188	370
SDCCAG8	ENSG00000054282.15	1	243256034	243489140	0.104821201120123	0.00244527540571406	188	370
PTPRN	ENSG00000054356.13	2	219289623	219309648	0.0047891363986929	5.05535924294001e-06	188	370
HHAT	ENSG00000054392.12	1	210328252	210676296	0.733641574676751	0.584239058367312	188	370
KIF1B	ENSG00000054523.17	1	10210805	10381603	0.0606101373883203	0.00197246466171451	188	370
FOXC1	ENSG00000054598.6	6	1609972	1613897	0.351124416259448	0.155458322399131	188	370
TBC1D22A	ENSG00000054611.13	22	46762617	47175699	0.408438519188487	0.237857159318312	188	370
SYNE2	ENSG00000054654.16	14	63852983	64226433	0.556890885606141	0.407563530406288	188	370
PLEKHH1	ENSG00000054690.13	14	67533301	67589310	0.10676161402861	0.0104269706235115	188	370
ATP9A	ENSG00000054793.13	20	51596514	51768634	0.00294168819464605	4.49244414870698e-05	188	370
FAM168A	ENSG00000054965.10	11	73400487	73598189	0.0949791197945145	0.00891277094415604	188	370
RELT	ENSG00000054967.12	11	73376264	73397472	0.92123885797825	0.878509645834642	188	370
GALC	ENSG00000054983.16	14	87837820	87993665	0.685298973848626	0.541092437781865	188	370
NOP58	ENSG00000055044.10	2	202265716	202303666	0.283844934591132	0.0958962108288041	188	370
SZRD1	ENSG00000055070.16	1	16352575	16398145	7.70348808649527e-06	8.89819953256072e-12	188	370
KCNH2	ENSG00000055118.14	7	150944961	150978315	0.602620846864139	0.45139189458799	188	370
CUL1	ENSG00000055130.15	7	148698665	148801036	0.0211369953291991	0.00220246408423218	188	370
FAM114A2	ENSG00000055147.18	5	153990128	154038905	0.0243459952169312	0.000511473415075535	188	370
CYFIP2	ENSG00000055163.19	5	157266079	157395533	0.923650875765827	0.876410733295255	188	370
TAB2	ENSG00000055208.18	6	149317534	149411613	0.316835722364669	0.121016170238739	188	370
GINM1	ENSG00000055211.12	6	149566294	149591748	9.92849596241817e-05	2.55569601529856e-08	188	370
EIF2AK2	ENSG00000055332.16	2	37099245	37157065	0.318859949982607	0.149398132261252	188	370
USP36	ENSG00000055483.19	17	78787381	78841441	0.0108952479363432	0.00107429689664733	188	370
KMT2C	ENSG00000055609.17	7	152134922	152436005	0.932949540081146	0.887174171270974	188	370
MCOLN3	ENSG00000055732.12	1	85018082	85048499	0.315332522591062	0.154931126770682	188	370
PUM2	ENSG00000055917.15	2	20248691	20352234	0.80347142683527	0.688998525824533	188	370
MRPL43	ENSG00000055950.16	10	100969458	100987366	0.390943050552774	0.199248726667239	188	370
ITIH4	ENSG00000055955.15	3	52812975	52830739	0.00121640773955141	1.10816619525781e-07	188	370
ITIH1	ENSG00000055957.10	3	52777592	52792068	0.0527127394752208	0.000502314333222299	188	370
HPF1	ENSG00000056050.6	4	169729465	169757953	0.00389034910158949	9.52979167776139e-11	188	370
ZFR	ENSG00000056097.15	5	32354350	32444761	0.656962783322511	0.553105140957408	188	370
TRAF1	ENSG00000056558.10	9	120902393	120929173	0.181306264152272	0.0149623931022709	188	370
RC3H2	ENSG00000056586.15	9	122844556	122905341	0.617672573325503	0.396103131422154	188	370
IL17RB	ENSG00000056736.9	3	53846580	53865800	0.0264831297122649	0.000113043439494021	188	370
TRAF3IP2	ENSG00000056972.18	6	111556454	111606278	0.709047248397842	0.416350227849315	188	370
DCBLD2	ENSG00000057019.15	3	98795941	98901689	0.84464421901782	0.740758170102916	188	370
SOAT1	ENSG00000057252.12	1	179293714	179358680	0.041427482766457	3.64212631745715e-05	188	370
PKP2	ENSG00000057294.14	12	32790745	32896840	0.47250330456372	0.244619854134077	188	370
GDI2	ENSG00000057608.16	10	5765223	5842132	0.267215818228868	0.090944948542149	188	370
PRDM1	ENSG00000057657.15	6	106086320	106109939	0.0612601725567578	0.00511479058549937	188	370
ATG5	ENSG00000057663.14	6	106045423	106325791	0.72653789184766	0.600998141016519	188	370
TMCC3	ENSG00000057704.12	12	94567124	94650562	0.0137328450231715	0.000149749980049316	188	370
PITHD1	ENSG00000057757.9	1	23778405	23788232	0.0972237641665256	0.0238992532356688	188	370
MTA3	ENSG00000057935.13	2	42494569	42756947	0.0988954627626964	0.0159336533807368	188	370
USP13	ENSG00000058056.8	3	179652755	179789401	0.551300529045041	0.395835902190436	188	370
ATP11B	ENSG00000058063.15	3	182793500	182921239	0.812106773619738	0.727398157541288	188	370
CDK14	ENSG00000058091.16	7	90563735	91210590	0.574185135459795	0.301997254697665	188	370
SEC61A1	ENSG00000058262.9	3	128051641	128071683	0.344995787266123	0.101880244203956	188	370
PPP1R12A	ENSG00000058272.16	12	79773563	79934900	0.923672491042297	0.879519588659198	188	370
CAMK2B	ENSG00000058404.19	7	44217150	44334577	0.53256916066165	0.257827547192056	188	370
CROCC	ENSG00000058453.16	1	16921950	16972979	0.195428647432263	0.0732420321289166	188	370
POLR3E	ENSG00000058600.15	16	22297375	22335103	0.821548742272627	0.734282701422519	188	370
ATP2B4	ENSG00000058668.14	1	203626561	203744081	0.510780527176573	0.29719148364511	188	370
ZC3H11A	ENSG00000058673.16	1	203795654	203850514	0.447518989052971	0.202707537404028	188	370
RIOK2	ENSG00000058729.10	5	97160867	97183260	0.631859229893561	0.416751388244626	188	370
YIPF1	ENSG00000058799.14	1	53851719	53889834	0.0131483151282642	7.10697780583165e-05	188	370
NDC1	ENSG00000058804.11	1	53765460	53838860	0.331843483691449	0.147703272468594	188	370
DGKG	ENSG00000058866.14	3	186147201	186362237	0.690522747881455	0.529704541917175	188	370
FLYWCH1	ENSG00000059122.16	16	2911937	2951208	1.74803355500457e-05	3.70267759311605e-22	188	370
UNKL	ENSG00000059145.18	16	1364114	1414751	0.129950492915538	0.0369013788096356	188	370
TBXAS1	ENSG00000059377.16	7	139777051	140020325	0.0319412002862613	0.000827450241306147	188	370
PARP12	ENSG00000059378.12	7	140023744	140063721	0.273892948540703	0.117223319365739	188	370
ALDH18A1	ENSG00000059573.8	10	95605929	95656706	0.000153688441586472	4.2028624935591e-10	188	370
TARBP1	ENSG00000059588.9	1	234391313	234479103	0.186494613362796	0.0433358288186999	188	370
GATB	ENSG00000059691.11	4	151670504	151761023	0.0206652858507438	0.000360164874775132	188	370
MXD1	ENSG00000059728.10	2	69897688	69942945	0.998318049870889	0.996885838925202	188	370
CDK17	ENSG00000059758.7	12	96278261	96400560	0.858323902424546	0.815270324614834	188	370
DNAJC25	ENSG00000059769.19	9	111631352	111654351	0.623781095537424	0.3903681995672	188	370
SLC2A3	ENSG00000059804.15	12	7919230	7936275	0.513821509811269	0.365330641140456	188	370
PSD	ENSG00000059915.16	10	102402617	102421539	2.08380850046783e-05	4.617399094269e-16	188	370
CTDP1	ENSG00000060069.16	18	79679801	79756623	9.04259460018612e-10	2.55829651885765e-20	188	370
YBX3	ENSG00000060138.12	12	10699089	10723312	0.658912104576089	0.514365119368388	188	370
STYK1	ENSG00000060140.8	12	10618939	10674318	0.171092554525008	0.0283277085206084	188	370
WNK1	ENSG00000060237.16	12	752593	911452	0.62383147097291	0.455663231885369	188	370
CCAR1	ENSG00000060339.13	10	68721012	68792377	0.244664905620275	0.0461680831753607	188	370
OGFR	ENSG00000060491.16	20	62804835	62814000	0.564477213148904	0.450053488225037	188	370
GNA15	ENSG00000060558.3	19	3136193	3163769	0.886520588491844	0.861281228060598	188	370
CREB3L3	ENSG00000060566.13	19	4153601	4173054	0.730010684470179	0.599101895960369	188	370
PIGV	ENSG00000060642.10	1	26787472	26798398	0.882730901295222	0.793569932434222	188	370
PTPRU	ENSG00000060656.19	1	29236516	29326813	0.798415442322938	0.685367722430584	188	370
SNRNP40	ENSG00000060688.12	1	31259568	31296782	0.750985481524858	0.612337135246584	188	370
QSER1	ENSG00000060749.14	11	32893178	32993316	0.032013674745755	0.00203857242837976	188	370
MPC1	ENSG00000060762.18	6	166364919	166383013	0.0263356381556011	0.00087713682284674	188	370
ACAA1	ENSG00000060971.17	3	38103129	38137242	0.8539586338775	0.773171989324845	188	370
BCAT1	ENSG00000060982.14	12	24810022	24949459	1.27978436674572e-06	1.10663091433135e-11	188	370
HDAC7	ENSG00000061273.17	12	47782754	47833132	0.419511664768663	0.229384506267093	188	370
LZTS1	ENSG00000061337.15	8	20246165	20303963	0.0102861568892003	6.26474018558504e-05	188	370
SPAG4	ENSG00000061656.9	20	35615892	35621049	0.456357723682469	0.11641499993758	188	370
NCKAP1	ENSG00000061676.14	2	182909115	183038858	0.184048559968121	0.0458840073187894	188	370
MRPS35	ENSG00000061794.12	12	27710773	27756295	0.146849346699112	0.0312776397165667	188	370
GUCY1B3	ENSG00000061918.12	4	155758992	155807591	0.121269579673608	0.0261306842684375	188	370
SFSWAP	ENSG00000061936.9	12	131711089	131799737	0.0144832240651844	0.00103102411455935	188	370
TNK2	ENSG00000061938.16	3	195863364	195911945	0.453218476861988	0.276497851407174	188	370
MON2	ENSG00000061987.14	12	62466817	62600479	0.409147998610007	0.158102745999555	188	370
GPBP1	ENSG00000062194.15	5	57173948	57264679	0.6289330448184	0.476997920604428	188	370
DGAT2	ENSG00000062282.14	11	75759512	75801535	0.771083855032981	0.617127605314848	188	370
CS	ENSG00000062485.18	12	56271699	56300392	0.777739635198744	0.652682116485533	188	370
LTK	ENSG00000062524.15	15	41503638	41513887	0.0149825154311471	2.22017659164743e-05	188	370
MRPS24	ENSG00000062582.13	7	43866558	43869893	0.33835882571798	0.128178901048945	188	370
ELMO2	ENSG00000062598.17	20	46366049	46432985	0.907832350802021	0.873647258061217	188	370
WAPL	ENSG00000062650.17	10	86435256	86521815	0.626071670380698	0.428476423674989	188	370
VMP1	ENSG00000062716.12	17	59707192	59841092	0.199869426552614	0.0237658983054987	188	370
APPBP2	ENSG00000062725.9	17	60443149	60526219	2.27980066981344e-05	3.10059825008911e-14	188	370
POLD1	ENSG00000062822.12	19	50384204	50418018	0.0443177096809096	0.00191111455417753	188	370
SEZ6	ENSG00000063015.19	17	28954901	29006440	0.193772467247655	0.0387490608992129	188	370
EIF4B	ENSG00000063046.17	12	53006158	53042209	0.465442974766563	0.29451483986128	188	370
SLC6A16	ENSG00000063127.15	19	49289638	49325225	0.369954388277958	0.165164527481526	188	370
GLTSCR1	ENSG00000063169.10	19	47609123	47703277	0.0373337282510251	0.00314461460825541	188	370
SPHK2	ENSG00000063176.15	19	48624133	48630029	0.573966409993889	0.388222124408951	188	370
RPL18	ENSG00000063177.12	19	48615328	48619271	0.804055376073141	0.717387675105678	188	370
CA11	ENSG00000063180.8	19	48637942	48646312	0.461409631296238	0.297444254755273	188	370
ISOC2	ENSG00000063241.7	19	55452985	55462343	0.767976600855178	0.65502838543123	188	370
U2AF2	ENSG00000063244.12	19	55654146	55674648	0.525509067604668	0.337599602434533	188	370
EPN1	ENSG00000063245.14	19	55675226	55709858	0.114668972742129	0.0269813219689612	188	370
MED29	ENSG00000063322.13	19	39391303	39400637	0.0900423760876088	0.0121824286109445	188	370
AHRR	ENSG00000063438.16	5	304176	438291	0.821411756442258	0.743531533004999	188	370
GPC1	ENSG00000063660.8	2	240435671	240468078	0.951827244059231	0.937677605344498	188	370
ADCK1	ENSG00000063761.15	14	77800083	77933954	0.00302226867027826	7.24005299748042e-05	188	370
HAGH	ENSG00000063854.12	16	1795620	1826940	0.00266496045472437	4.06931117207132e-06	188	370
RNF4	ENSG00000063978.15	4	2462220	2515855	0.714278060429764	0.583004161580676	188	370
CASP8	ENSG00000064012.21	2	201233443	201287711	0.000138689813208223	9.36645705083064e-11	188	370
LIMCH1	ENSG00000064042.17	4	41359607	41700044	0.422094535832588	0.263370347385208	188	370
INTS13	ENSG00000064102.14	12	26905181	26938326	0.687016677707344	0.462713649785171	188	370
TM7SF3	ENSG00000064115.10	12	26973195	27014434	0.0450793335222965	0.00520262716805941	188	370
SPA17	ENSG00000064199.6	11	124673882	124697518	0.815632435073485	0.745686604997029	188	370
TSPAN32	ENSG00000064201.15	11	2302061	2318200	0.0632279034193141	0.0132870243116551	188	370
WISP2	ENSG00000064205.10	20	44714844	44728509	0.994354006334449	0.990948453626142	188	370
ST3GAL6	ENSG00000064225.12	3	98732236	98821201	0.244913013218076	0.0671614992402725	188	370
ATP2C2	ENSG00000064270.12	16	84368527	84464187	0.474024295663263	0.337767055837651	188	370
NGFR	ENSG00000064300.8	17	49502063	49515017	0.900906417542176	0.850211222341294	188	370
TAF2	ENSG00000064313.11	8	119730775	119832863	0.42328382616459	0.233746165710509	188	370
HIPK2	ENSG00000064393.15	7	139561570	139777778	0.0331023427162983	0.00345538250086223	188	370
TNPO3	ENSG00000064419.13	7	128954180	129055173	0.00742746831673062	1.8519354661839e-05	188	370
RFXANK	ENSG00000064490.13	19	19192590	19200893	0.996625523983159	0.992785429167666	188	370
TMEM161A	ENSG00000064545.14	19	19119169	19138513	0.188510885412556	0.0378632158182929	188	370
LPAR2	ENSG00000064547.13	19	19623668	19628930	0.0141153449930626	0.000110705701488136	188	370
CTSA	ENSG00000064601.16	20	45890144	45898620	0.363567857946952	0.175496795030538	188	370
SUGP2	ENSG00000064607.16	19	18990888	19034023	0.77438241802348	0.653779980532266	188	370
SLC12A2	ENSG00000064651.13	5	128083766	128189688	0.001843030125534	3.37241587664926e-09	188	370
SNX24	ENSG00000064652.10	5	122843439	123029304	0.352658415446064	0.169550595290495	188	370
EYA2	ENSG00000064655.18	20	46894624	47188844	0.332470309536743	0.179977728208435	188	370
CNN2	ENSG00000064666.14	19	1026581	1039068	0.000187100361983159	9.37592627092726e-09	188	370
ABCA7	ENSG00000064687.12	19	1040101	1065572	3.38595240590308e-09	2.17627855264743e-13	188	370
DDX20	ENSG00000064703.11	1	111755538	111768016	0.414987920850261	0.172643916181443	188	370
BTBD1	ENSG00000064726.9	15	83016422	83067334	0.0815990548329699	0.00112679400528865	188	370
FAR2	ENSG00000064763.10	12	29149103	29335616	0.740937855617092	0.574496536151863	188	370
BCAS1	ENSG00000064787.13	20	53936777	54070594	0.384930659073849	0.190473208857823	188	370
CHI3L2	ENSG00000064886.13	1	111200771	111243440	4.53597657633308e-06	1.7823119150158e-15	188	370
SBNO2	ENSG00000064932.15	19	1107636	1174283	0.886386752507791	0.845439242169592	188	370
PMS1	ENSG00000064933.17	2	189784085	189877629	0.717860702697938	0.593226708688462	188	370
HMG20B	ENSG00000064961.18	19	3572777	3579088	0.800192703613786	0.723167999584387	188	370
CALCRL	ENSG00000064989.12	2	187343129	187448460	0.0361515382184827	1.2225574659234e-05	188	370
TAF11	ENSG00000064995.16	6	34877778	34888089	7.39294074102815e-06	6.14746182904725e-18	188	370
ANKS1A	ENSG00000064999.13	6	34889265	35091413	0.000407936103331563	3.68930426770886e-13	188	370
AP3D1	ENSG00000065000.15	19	2100988	2164465	0.459768356282302	0.283911350169279	188	370
ZNF76	ENSG00000065029.14	6	35258982	35295985	0.943240828199415	0.906416198437652	188	370
SLC9A3R2	ENSG00000065054.13	16	2025356	2039026	0.447003039135011	0.27673393403852	188	370
NTHL1	ENSG00000065057.7	16	2039815	2047464	0.85215083621585	0.796255747116692	188	370
UHRF1BP1	ENSG00000065060.16	6	34792015	34883138	0.57894059739938	0.280735364745787	188	370
GNAI3	ENSG00000065135.10	1	109548611	109618321	0.204009487889385	0.0407882359460464	188	370
IPO5	ENSG00000065150.18	13	97953658	98024297	0.6023813294211	0.434748684102731	188	370
OAT	ENSG00000065154.11	10	124397303	124418976	0.602446856383267	0.500813426260388	188	370
WDR3	ENSG00000065183.15	1	117929720	117965096	0.0337608405225206	0.00214697851726634	188	370
PKN2	ENSG00000065243.19	1	88684222	88836255	0.00425422588511031	1.35265651550213e-10	188	370
WDR18	ENSG00000065268.10	19	984271	998438	0.136913875254889	0.0270773786811792	188	370
TRAM2	ENSG00000065308.4	6	52497402	52576915	0.193333782466862	0.0642075999726596	188	370
NTN1	ENSG00000065320.8	17	9021542	9244000	0.879602216416973	0.816286679437585	188	370
MCM10	ENSG00000065328.16	10	13161554	13211104	0.629009217688692	0.471545893469756	188	370
DGKA	ENSG00000065357.19	12	55927614	55954027	0.001297310298584	1.55337220587881e-10	188	370
ERBB3	ENSG00000065361.14	12	56079857	56103505	0.699176563507928	0.568142206322627	188	370
ANKRD44	ENSG00000065413.18	2	196967017	197311173	0.298970714387883	0.123707533610321	188	370
KARS	ENSG00000065427.14	16	75627474	75647679	0.390878924766934	0.156981224204746	188	370
ADAT1	ENSG00000065457.10	16	75596981	75623300	0.215186013487519	0.0335668405678161	188	370
PDIA5	ENSG00000065485.19	3	123067062	123162104	0.215250846789929	0.0409264719761329	188	370
TBC1D22B	ENSG00000065491.8	6	37257772	37332970	0.574368551568152	0.351187443814572	188	370
NDUFB4	ENSG00000065518.7	3	120596309	120602500	0.917994166509495	0.881659038148639	188	370
SPEN	ENSG00000065526.10	1	15847864	15940460	0.552503456766046	0.357267807253302	188	370
MYLK	ENSG00000065534.18	3	123610049	123884331	0.761258380429062	0.664364443644676	188	370
ZC3H15	ENSG00000065548.17	2	186486156	186509363	0.000628864557877941	3.94859545946543e-13	188	370
MAP2K4	ENSG00000065559.14	17	12020824	12143830	0.465784396989835	0.242226591554335	188	370
TMEM206	ENSG00000065600.12	1	212363931	212414901	0.289016275501824	0.0732952860220228	188	370
SLK	ENSG00000065613.13	10	103967201	104029233	0.323886875514006	0.112727144440573	188	370
CYB5R4	ENSG00000065615.13	6	83859643	83967424	0.0804665212556733	0.00348137840837579	188	370
COL17A1	ENSG00000065618.18	10	104031286	104086002	0.356513705508858	0.112879943502943	188	370
GSTO2	ENSG00000065621.14	10	104268873	104304945	0.014193843244002	0.00116316847601597	188	370
SEC61A2	ENSG00000065665.20	10	12129637	12169721	0.05655590947816	0.00689371161635914	188	370
PRKCQ	ENSG00000065675.14	10	6427143	6580301	0.232063326647327	0.0777058775148487	188	370
TLE2	ENSG00000065717.14	19	2997638	3047635	0.952678972151031	0.936697992110219	188	370
ASB1	ENSG00000065802.11	2	238426742	238452250	0.0449002137990809	0.00704971932000173	188	370
FAM107B	ENSG00000065809.13	10	14518557	14774897	0.436646530512884	0.256014748209766	188	370
ME1	ENSG00000065833.8	6	83210389	83431071	0.00095921475601268	1.35650362253945e-13	188	370
TBC1D1	ENSG00000065882.15	4	37891087	38139175	0.479312972447564	0.289045869822782	188	370
CDK13	ENSG00000065883.14	7	39950037	40097134	0.482588151372898	0.303045774236294	188	370
MTHFD2	ENSG00000065911.11	2	74198562	74216241	0.210446907611912	0.0861561796583086	188	370
FOXJ2	ENSG00000065970.8	12	8032703	8055503	0.00270681790234248	1.46475327651474e-05	188	370
YBX1	ENSG00000065978.18	1	42682427	42702349	0.0912163999322505	0.00454177365777315	188	370
PDE4A	ENSG00000065989.15	19	10416773	10469631	0.104309686980674	0.016855920017188	188	370
PPP2R5A	ENSG00000066027.11	1	212285537	212361863	0.128980489723707	0.0214904868400415	188	370
ELAVL1	ENSG00000066044.14	19	7958579	8005659	0.918133723898228	0.878452073564619	188	370
TIE1	ENSG00000066056.13	1	43300993	43323108	0.558538622237217	0.356187741010458	188	370
DIP2B	ENSG00000066084.12	12	50505107	50748667	0.0687790463009196	0.00182717487586801	188	370
SMARCD1	ENSG00000066117.14	12	50084972	50100712	0.505221785453199	0.285932758642905	188	370
KDM4A	ENSG00000066135.12	1	43650158	43705515	0.238180129692557	0.0310994768123958	188	370
NFYC	ENSG00000066136.20	1	40692067	40771603	0.126156859200188	0.0179042753034477	188	370
ZMYND12	ENSG00000066185.12	1	42430329	42456116	0.109082889274789	0.0080528133284885	188	370
SLC9A3	ENSG00000066230.10	5	474883	524332	0.640351744167698	0.504966024770685	188	370
CD84	ENSG00000066294.14	1	160541095	160579516	0.386108429607231	0.22654687397816	188	370
ELOVL1	ENSG00000066322.14	1	43363397	43368074	0.20436646190701	0.0599867560788874	188	370
SPI1	ENSG00000066336.11	11	47354860	47378576	0.0043363400471933	6.34367746477666e-12	188	370
ZNRD1	ENSG00000066379.14	6	30061641	30064909	0.474319552213291	0.252218286229658	188	370
CLDN18	ENSG00000066405.12	3	137998735	138033655	0.870752165353012	0.825938529404858	188	370
ZBTB11	ENSG00000066422.4	3	101648889	101672213	0.0708619072722396	0.00329802717219042	188	370
ATXN3	ENSG00000066427.21	14	92038652	92106621	0.299961363185217	0.13471637905509	188	370
GOLGA5	ENSG00000066455.12	14	92794231	92839963	0.585887620111814	0.346074938351925	188	370
LRRC40	ENSG00000066557.5	1	70144805	70205620	0.877590282079456	0.778115787797954	188	370
ISOC1	ENSG00000066583.11	5	129094751	129114028	0.475898890470018	0.258210273752832	188	370
TRMT11	ENSG00000066651.18	6	125986430	126039276	0.40801694690361	0.155820073081871	188	370
THUMPD1	ENSG00000066654.13	16	20702816	20742084	0.68430546491437	0.514373545049166	188	370
MSANTD3	ENSG00000066697.14	9	100427156	100451711	0.439588497019409	0.272701515155104	188	370
KIF26A	ENSG00000066735.14	14	104138723	104180894	0.101435352390619	0.0107485852664217	188	370
ATG2B	ENSG00000066739.11	14	96279202	96363451	0.251089263605636	0.105685916506743	188	370
ARFGEF1	ENSG00000066777.8	8	67173511	67343677	0.190471102572639	0.0316627180949355	188	370
ZFAT	ENSG00000066827.15	8	134477788	134713049	0.742550072113156	0.618834060334554	188	370
MTFR1	ENSG00000066855.15	8	65644734	65771261	0.935618259773592	0.905536916002056	188	370
STAG3	ENSG00000066923.17	7	100177563	100220546	0.0300271228681274	1.46346598966775e-05	188	370
FECH	ENSG00000066926.10	18	57548283	57586772	0.569879066351098	0.474408573693737	188	370
MYO9A	ENSG00000066933.15	15	71822456	72118577	0.680899267789629	0.450892569157962	188	370
PFKP	ENSG00000067057.16	10	3066333	3137712	0.00016396631188263	1.52261229769523e-08	188	370
IDI1	ENSG00000067064.10	10	1039908	1049170	0.332833974253233	0.142424336752909	188	370
SP100	ENSG00000067066.16	2	230415942	230544090	0.554856189508585	0.336785181383048	188	370
KLF6	ENSG00000067082.14	10	3775996	3785281	0.634328521165242	0.469779297348999	188	370
PLPP1	ENSG00000067113.16	5	55425863	55535050	0.922677773358893	0.863993102026982	188	370
NEO1	ENSG00000067141.16	15	73051710	73305206	0.0878552539823331	0.0204807609828118	188	370
TRAM1	ENSG00000067167.7	8	70573442	70608387	0.000127834161014987	7.3978302747501e-15	188	370
TNFRSF1A	ENSG00000067182.7	12	6328757	6342114	0.565558221018168	0.437871066752	188	370
CACNB1	ENSG00000067191.15	17	39173563	39197703	0.317803219854082	0.137672416853171	188	370
EVI5	ENSG00000067208.14	1	92508696	92792404	0.0811692404103263	0.00186950743546458	188	370
STOML1	ENSG00000067221.13	15	73978923	73994622	0.0388010403675926	0.00119253602975133	188	370
PKM	ENSG00000067225.17	15	72199029	72231822	0.069065836844034	0.00206208026183028	188	370
DHX29	ENSG00000067248.9	5	55256245	55307722	0.565551465836387	0.353753761891209	188	370
DNTTIP2	ENSG00000067334.13	1	93866283	93879918	0.271683074339802	0.0423722600453989	188	370
METTL22	ENSG00000067365.14	16	8621683	8649654	0.430177155400245	0.303437618493159	188	370
TP53BP1	ENSG00000067369.13	15	43403061	43510728	0.00244177843952252	4.26524814147883e-15	188	370
RRP15	ENSG00000067533.5	1	218285287	218337983	0.260495687723815	0.0838698485038524	188	370
RHOA	ENSG00000067560.10	3	49359145	49412202	0.000437067101192286	7.20078437240186e-16	188	370
DHX8	ENSG00000067596.10	17	43483865	43544463	0.94145887095594	0.897887977528816	188	370
PRKCZ	ENSG00000067606.16	1	2050470	2175313	0.00779298186836059	0.000137964176274394	188	370
IARS2	ENSG00000067704.9	1	220094102	220148041	0.0365172348423368	0.00258282666600601	188	370
SYT1	ENSG00000067715.13	12	78863993	79452008	0.0815625443334965	0.00704280499603146	188	370
ROGDI	ENSG00000067836.12	16	4796968	4802950	0.0016674865879321	1.81483306250978e-06	188	370
ROCK1	ENSG00000067900.7	18	20946906	21111851	0.166151172109927	0.0130528190018482	188	370
CBFB	ENSG00000067955.13	16	67029116	67101058	0.00117385929342309	2.30884968280624e-10	188	370
HYAL2	ENSG00000068001.13	3	50317790	50322906	7.24047431939515e-06	1.93858422509601e-16	188	370
HDAC4	ENSG00000068024.16	2	239048168	239401011	0.285965848841345	0.155384051036688	188	370
RASSF1	ENSG00000068028.17	3	50329782	50340936	1.76515565451099e-06	1.06432397638711e-16	188	370
FGFR3	ENSG00000068078.17	4	1793307	1808872	0.188322929074157	0.045582387247729	188	370
IFI35	ENSG00000068079.7	17	43006725	43014456	0.00277780089447136	6.13854308388222e-11	188	370
HEATR6	ENSG00000068097.14	17	60043194	60078931	0.0160895231592498	1.08772877126234e-05	188	370
COASY	ENSG00000068120.14	17	42561467	42566275	0.977611801629235	0.96156181647293	188	370
PLEKHH3	ENSG00000068137.14	17	42667914	42676994	0.378504214493499	0.0947631038510958	188	370
MEF2A	ENSG00000068305.17	15	99565417	99715696	0.698160268199001	0.50448157572678	188	370
INPP5A	ENSG00000068383.18	10	132537820	132783178	0.419169062457932	0.267839713526999	188	370
PRR11	ENSG00000068489.12	17	59155499	59204705	0.577893002516717	0.410044636281384	188	370
REEP1	ENSG00000068615.17	2	86213993	86338083	0.000121710569097097	3.60858711491129e-12	188	370
ATP11A	ENSG00000068650.18	13	112690329	112887168	0.760180107301188	0.595530480395739	188	370
POLR1A	ENSG00000068654.15	2	86020216	86106155	0.0229747591125055	8.84383853604274e-05	188	370
LAPTM4A	ENSG00000068697.6	2	20032650	20052028	0.311545425319349	0.112386085125581	188	370
TTC7A	ENSG00000068724.15	2	46916157	47076137	0.574657680061812	0.400365455711972	188	370
IP6K2	ENSG00000068745.14	3	48688003	48740353	0.000169529166329638	2.81021751840637e-11	188	370
SRBD1	ENSG00000068784.12	2	45388680	45612165	0.988139739573298	0.979896924233987	188	370
KIF2A	ENSG00000068796.16	5	62306162	62386383	7.44065142040543e-05	2.35641076805573e-16	188	370
RASGRP2	ENSG00000068831.18	11	64726911	64745456	0.257035943955275	0.0703988599024116	188	370
PSME4	ENSG00000068878.14	2	53864067	53970837	0.384009381312779	0.229314444484405	188	370
IFT80	ENSG00000068885.14	3	160256986	160399273	0.940689841569685	0.897579056820918	188	370
SIRT2	ENSG00000068903.19	19	38878555	38899862	0.756500402400754	0.658941825322867	188	370
ERLEC1	ENSG00000068912.13	2	53787044	53818819	0.328969909168093	0.101391769049415	188	370
PPP2R5B	ENSG00000068971.13	11	64917553	64934470	0.902396100435007	0.859679197029331	188	370
PYGM	ENSG00000068976.13	11	64746389	64760297	0.00181899570910362	5.36336087624563e-11	188	370
PITX1	ENSG00000069011.15	5	135027735	135034520	0.00536487932693145	7.55195702396582e-05	188	370
MAST4	ENSG00000069020.18	5	66596361	67169595	0.8442007721994	0.751423905754238	188	370
ADGRF5	ENSG00000069122.18	6	46852512	46954943	0.0275514658089426	0.00110683546664591	188	370
SDK2	ENSG00000069188.16	17	73334384	73644089	3.84583045377483e-06	4.77963949107989e-09	188	370
NUP133	ENSG00000069248.11	1	229440260	229508341	0.0443365757702896	0.00261226479920799	188	370
NUCKS1	ENSG00000069275.12	1	205712819	205750276	0.0318732643116605	0.00112856693410617	188	370
VPS35	ENSG00000069329.16	16	46656132	46689194	0.000104459464379999	2.18682435153306e-18	188	370
DNAJA2	ENSG00000069345.11	16	46955362	46973788	0.000166810327256285	1.10878639748131e-14	188	370
BCL3	ENSG00000069399.14	19	44747836	44760044	0.79517250404872	0.675448247949543	188	370
KCNAB2	ENSG00000069424.14	1	5991466	6101193	0.110493451942375	0.0238503003693957	188	370
GAL	ENSG00000069482.6	11	68683779	68691175	0.0183074661334816	0.000391462716412262	188	370
CLEC2D	ENSG00000069493.14	12	9664969	9699555	0.224099915381667	0.0845120393835055	188	370
RORA	ENSG00000069667.15	15	60488284	61229319	0.523376114164062	0.388307985899366	188	370
DRD4	ENSG00000069696.6	11	637293	640706	0.74666060435579	0.655557124997601	188	370
TGFBR3	ENSG00000069702.10	1	91680343	91906335	0.567048986612207	0.308260733449351	188	370
KIAA1107	ENSG00000069712.12	1	92166985	92184723	0.00137201624716835	2.57509948577965e-09	188	370
ATP1B3	ENSG00000069849.10	3	141876124	141926514	0.344767485012003	0.0703844891160942	188	370
NEDD4	ENSG00000069869.15	15	55826922	55993746	0.00114528567696073	1.71008737807857e-08	188	370
PIGB	ENSG00000069943.9	15	55319162	55354978	0.493133349798882	0.332554263427927	188	370
MAPK6	ENSG00000069956.11	15	51952106	52067372	0.000368638788728838	8.39776778400289e-16	188	370
GNB5	ENSG00000069966.18	15	52115105	52191369	0.312498102027912	0.0519720678614624	188	370
RAB27A	ENSG00000069974.15	15	55202966	55314160	0.531385607471083	0.432812866079363	188	370
HDHD5	ENSG00000069998.12	22	17137511	17165268	0.242383856992709	0.134955203737608	188	370
UFD1L	ENSG00000070010.18	22	19450106	19479215	0.402521644099053	0.25131636890176	188	370
LRP6	ENSG00000070018.8	12	12116025	12267012	0.290443767027446	0.111720189414609	188	370
PHRF1	ENSG00000070047.11	11	576486	612222	0.191671120765793	0.0435218569632885	188	370
IKBKAP	ENSG00000070061.14	9	108867517	108934116	0.663281184446518	0.52613584975858	188	370
NUCB2	ENSG00000070081.15	11	17208153	17349974	0.47104383986518	0.286915431025492	188	370
PFN2	ENSG00000070087.13	3	149964904	150050728	0.437671504673525	0.277514400970835	188	370
SPTB	ENSG00000070182.19	14	64752211	64879883	0.632311672096051	0.48690193892009	188	370
DAPP1	ENSG00000070190.12	4	99816833	99870154	0.449708285269047	0.211960839677897	188	370
SLC44A1	ENSG00000070214.15	9	105244622	105439171	0.953531587082123	0.929314641541596	188	370
TMEM260	ENSG00000070269.13	14	56488354	56650606	0.614423062572678	0.311242063727525	188	370
SMG6	ENSG00000070366.13	17	2065073	2303703	0.629590772099232	0.442348533557926	188	370
EXOC5	ENSG00000070367.15	14	57200507	57268908	0.832093122107738	0.720116100522378	188	370
CLTCL1	ENSG00000070371.15	22	19179473	19291716	0.951296108695647	0.923508907144738	188	370
FSTL3	ENSG00000070404.9	19	676365	683399	0.408414334745398	0.250499068336396	188	370
DGCR2	ENSG00000070413.19	22	19036282	19122454	0.704506719597303	0.565900006445151	188	370
RNF126	ENSG00000070423.17	19	647526	663277	0.774170597512063	0.699646985666918	188	370
MNT	ENSG00000070444.14	17	2384060	2401118	0.0285633243158969	0.00228811010792876	188	370
ZXDC	ENSG00000070476.14	3	126437601	126475919	0.00538217936108289	2.22417081349913e-05	188	370
JMJD6	ENSG00000070495.14	17	76712832	76726799	0.00396260416682974	7.90528398104242e-05	188	370
POLB	ENSG00000070501.11	8	42338454	42371808	0.0686588407753431	0.00124131151748313	188	370
ST6GALNAC1	ENSG00000070526.14	17	76624761	76643838	0.015248296261279	0.00101114002623676	188	370
WIPI1	ENSG00000070540.12	17	68425930	68457513	0.627171552457655	0.432631825505952	188	370
GBA2	ENSG00000070610.14	9	35737005	35749228	0.277795294230401	0.106141812264932	188	370
NDST1	ENSG00000070614.14	5	150485818	150558211	7.32365660629884e-08	4.91838001841048e-11	188	370
ASNS	ENSG00000070669.16	7	97852118	97872542	0.738519809441762	0.611440750995558	188	370
AP3M2	ENSG00000070718.11	8	42152946	42171673	0.131025086053111	0.0131599098408532	188	370
PABPC1	ENSG00000070756.15	8	100685816	100722809	0.439544841104487	0.330577004780548	188	370
TESK2	ENSG00000070759.16	1	45343976	45491166	0.0402198616737223	1.69335444996921e-07	188	370
CFAP20	ENSG00000070761.7	16	58113588	58129450	0.904412683235046	0.85421672623197	188	370
CSNK2A2	ENSG00000070770.8	16	58157907	58197920	0.463208123797998	0.232492300909849	188	370
EIF2B3	ENSG00000070785.16	1	44850522	44986722	0.274785287214355	0.0530337244909707	188	370
CAMK2A	ENSG00000070808.15	5	150219491	150290291	0.0245152405009425	0.0015751082770935	188	370
TCOF1	ENSG00000070814.17	5	150357639	150400308	0.280674566589238	0.117808746761543	188	370
CDC42	ENSG00000070831.15	1	22052627	22092946	0.180656472851712	0.0522149549437688	188	370
OSBPL3	ENSG00000070882.12	7	24796539	24981634	0.558701617478817	0.316168824821803	188	370
RAD18	ENSG00000070950.9	3	8775402	8963773	0.260614752112821	0.136480171173432	188	370
ATP2B1	ENSG00000070961.15	12	89588049	89708831	0.861790106248707	0.799865827376791	188	370
NCK2	ENSG00000071051.13	2	105744897	105894274	0.191773699202824	0.0505566057626257	188	370
MAP4K4	ENSG00000071054.16	2	101696850	101894689	0.405431187273412	0.190213467926404	188	370
MGAT4A	ENSG00000071073.12	2	98619106	98731126	0.482722668035973	0.274051861925937	188	370
RPL31	ENSG00000071082.10	2	101002245	101024032	0.243996454990214	0.0328827807192765	188	370
WDR1	ENSG00000071127.16	4	10074339	10116949	0.530166463672068	0.313726269606573	188	370
SNX13	ENSG00000071189.21	7	17790761	17940501	0.75943441926723	0.627351761175303	188	370
ARHGAP10	ENSG00000071205.11	4	147732063	148072780	0.654374302929899	0.516575462992789	188	370
RPS6KA2	ENSG00000071242.11	6	166409364	166906451	0.0452646525313893	0.0084567298877539	188	370
ING3	ENSG00000071243.15	7	120950749	120977216	0.857077842353374	0.782995398505068	188	370
VASH1	ENSG00000071246.10	14	76762189	76783015	8.30513215644938e-11	2.5727069616986e-24	188	370
LMCD1	ENSG00000071282.11	3	8501707	8574673	0.479437811591432	0.276947630478985	188	370
WBSCR22	ENSG00000071462.11	7	73683568	73705149	0.196187537673956	0.0379522370088868	188	370
SEL1L	ENSG00000071537.13	14	81471549	81533861	0.0834101170693797	0.00878639680534685	188	370
TRIP13	ENSG00000071539.13	5	892825	919357	0.159103466601777	0.0704076559253299	188	370
TCF3	ENSG00000071564.14	19	1609290	1652605	0.880718998742813	0.820352695808291	188	370
TRIB2	ENSG00000071575.11	2	12716889	12742734	0.1997134389519	0.0606513267957121	188	370
DAZAP1	ENSG00000071626.16	19	1407569	1435687	0.867047160925984	0.785793250969733	188	370
MBD3	ENSG00000071655.17	19	1573596	1592801	0.540246069337343	0.398313133051404	188	370
HLTF	ENSG00000071794.15	3	149030127	149086554	0.323354348162753	0.155037647604278	188	370
CPSF1	ENSG00000071894.16	8	144393243	144409349	0.760301417481175	0.617250203053112	188	370
CYBRD1	ENSG00000071967.11	2	171522247	171558133	0.0316925396996059	0.00196630824073858	188	370
PDCD2	ENSG00000071994.10	6	170575295	170584692	0.0122722976670132	8.1468589667067e-05	188	370
RDH11	ENSG00000072042.12	14	67676801	67695814	0.840617625363604	0.760900970209451	188	370
PRKACA	ENSG00000072062.13	19	14091688	14118084	0.567681232326279	0.376698493852724	188	370
ADGRL1	ENSG00000072071.16	19	14147743	14206187	0.178931173756094	0.0520078114215362	188	370
ACTN1	ENSG00000072110.13	14	68874143	68979440	0.38688721544141	0.193807559437976	188	370
ZFYVE26	ENSG00000072121.15	14	67746520	67816589	0.000351504897411926	5.54687805747428e-12	188	370
EPN2	ENSG00000072134.15	17	19215615	19336715	0.972536179058831	0.955955829110469	188	370
PTPN18	ENSG00000072135.12	2	130356007	130375409	0.886307491504512	0.81760254401745	188	370
LIMS2	ENSG00000072163.19	2	127638381	127681786	0.922699448398918	0.849219038682016	188	370
SPEG	ENSG00000072195.14	2	219434846	219498287	0.586830974514031	0.417505052758061	188	370
LNX1	ENSG00000072201.13	4	53459301	53701405	0.125503595809488	0.0537526329736864	188	370
ALDH3A2	ENSG00000072210.18	17	19648136	19677598	0.660210428811901	0.464852373362651	188	370
TFRC	ENSG00000072274.12	3	196027183	196082189	0.833060834373961	0.74325255326673	188	370
SREBF1	ENSG00000072310.16	17	17811454	17837002	0.416748444103002	0.163183673811437	188	370
AFF4	ENSG00000072364.12	5	132875379	132963634	0.171079543798489	0.0481409304791433	188	370
UBE2D1	ENSG00000072401.14	10	58334975	58370753	0.123990022356721	0.00275426570599792	188	370
MPP5	ENSG00000072415.8	14	67241109	67335819	0.842193874843703	0.709166367038496	188	370
RHOBTB1	ENSG00000072422.16	10	60869438	61001440	0.515259204123204	0.23591929206299	188	370
MARK2	ENSG00000072518.20	11	63838928	63911019	0.198540429035969	0.023800494735088	188	370
HMMR	ENSG00000072571.19	5	163460203	163491945	0.283186704014898	0.0617573437889175	188	370
CHFR	ENSG00000072609.17	12	132832357	132909186	0.256240490038638	0.107488946381002	188	370
P4HA2	ENSG00000072682.18	5	132191838	132295315	0.641304941822601	0.453108222707186	188	370
FCGR2B	ENSG00000072694.20	1	161663147	161678654	6.33479426223887e-05	1.17729631921879e-09	188	370
NFATC3	ENSG00000072736.18	16	68084751	68221284	0.00118966512927712	6.2881743118164e-11	188	370
TRNT1	ENSG00000072756.16	3	3126916	3149233	0.601059412322363	0.440118389519672	188	370
ACADVL	ENSG00000072778.19	17	7217716	7225273	0.0224685178840964	0.000208265467474718	188	370
STK10	ENSG00000072786.12	5	172042073	172188386	0.792321542055219	0.731470050259865	188	370
FBXW11	ENSG00000072803.17	5	171861549	172006873	0.120485268438475	0.0250036619871751	188	370
ACAP1	ENSG00000072818.11	17	7336529	7351478	0.00149489269044395	2.66322227116882e-06	188	370
CRMP1	ENSG00000072832.14	4	5748084	5893058	0.418719178509946	0.266824064317191	188	370
EVC	ENSG00000072840.12	4	5711197	5814305	0.0295047856924535	0.00137935564830229	188	370
DERL2	ENSG00000072849.10	17	5471251	5486811	0.773349270729997	0.648254480601417	188	370
SIDT1	ENSG00000072858.10	3	113532296	113629578	0.189548288596724	0.0601587309370804	188	370
NDE1	ENSG00000072864.14	16	15643267	15726353	0.0149510783610513	0.00026117655673444	188	370
MRVI1	ENSG00000072952.18	11	10573091	10693988	0.172253746111138	0.0153280635833779	188	370
TMEM38A	ENSG00000072954.6	19	16661127	16690029	0.540363110669854	0.371379373677728	188	370
AP1M1	ENSG00000072958.8	19	16197578	16245907	0.143862650150332	0.0312632971807829	188	370
PVR	ENSG00000073008.14	19	44643798	44663583	0.603896094072262	0.439099726407701	188	370
XRCC1	ENSG00000073050.11	19	43543040	43580473	0.0600425012936986	0.00942840460836975	188	370
SCARB1	ENSG00000073060.15	12	124776856	124882668	0.00385940340590719	9.96835760999337e-05	188	370
MCM2	ENSG00000073111.13	3	127598252	127622436	0.981877803720477	0.969272432517815	188	370
PANX2	ENSG00000073150.13	22	50170731	50180294	0.40841793396316	0.173565950311887	188	370
SELENOO	ENSG00000073169.13	22	50200979	50217616	0.0910568920058868	0.00221073484263738	188	370
TP63	ENSG00000073282.12	3	189631427	189897279	0.495661583502496	0.335091263110577	188	370
ALPK1	ENSG00000073331.17	4	112285509	112442606	0.476509282840197	0.247764586630838	188	370
LLGL2	ENSG00000073350.13	17	75525080	75575208	0.320622278681887	0.155005765125635	188	370
PDE8A	ENSG00000073417.14	15	84980440	85139145	0.35400498122981	0.103080883676623	188	370
NLE1	ENSG00000073536.17	17	35128753	35142315	0.000141198265451127	2.96051659416796e-07	188	370
SDHA	ENSG00000073578.16	5	218241	256700	0.099472569113144	0.00719303983172038	188	370
SMARCE1	ENSG00000073584.18	17	40624962	40648299	0.845733610822774	0.747386840387955	188	370
GSDMB	ENSG00000073605.18	17	39904595	39918650	0.0688865876533792	5.01991330209007e-05	188	370
KDM5A	ENSG00000073614.12	12	280129	389272	0.0502619886282947	0.000105678340721026	188	370
ADAM11	ENSG00000073670.13	17	44759031	44781846	0.396395456685061	0.143062129821107	188	370
PPP2R3A	ENSG00000073711.10	3	135965673	136147891	0.904482385112561	0.822087384162645	188	370
FERMT2	ENSG00000073712.14	14	52857268	52952435	0.89241259553672	0.811714898634867	188	370
DHRS9	ENSG00000073737.16	2	169064789	169096167	0.135399064670284	0.00766980261701192	188	370
PTGS2	ENSG00000073756.11	1	186671791	186680427	0.875247828006884	0.804491656614334	188	370
IGF2BP2	ENSG00000073792.15	3	185643739	185825056	0.641147596606996	0.448320574008029	188	370
MAP3K13	ENSG00000073803.13	3	185282941	185489097	0.0537981645593329	0.00206786767505416	188	370
ST6GAL1	ENSG00000073849.14	3	186930485	187078553	0.457033995949527	0.249239789177528	188	370
TBX21	ENSG00000073861.2	17	47733244	47746119	0.874738203343295	0.803192950507602	188	370
FRY	ENSG00000073910.19	13	32031300	32299122	0.755272367895266	0.594529708658358	188	370
PICALM	ENSG00000073921.17	11	85957684	86069882	0.483120773895989	0.242262197028385	188	370
NSF	ENSG00000073969.18	17	46590669	46757464	3.17884326715039e-05	3.42725306215377e-16	188	370
CLASP1	ENSG00000074054.17	2	121337776	121649587	0.114604228686013	0.00237904334238623	188	370
MRPS34	ENSG00000074071.14	16	1771890	1773155	0.30165248941443	0.150197293219218	188	370
NOTCH3	ENSG00000074181.8	19	15159038	15200981	0.505369546651208	0.297487157532573	188	370
CLNS1A	ENSG00000074201.8	11	77514936	77637805	0.544548937149635	0.227819646718019	188	370
TEAD2	ENSG00000074219.13	19	49340861	49362457	0.69235143016238	0.5798475595323	188	370
EED	ENSG00000074266.19	11	86244544	86278813	0.372561414332431	0.114460618080887	188	370
CDHR2	ENSG00000074276.10	5	176542511	176595801	0.847294650018023	0.779104407726183	188	370
SNCB	ENSG00000074317.10	5	176620084	176630556	0.653833287968403	0.522862865750767	188	370
TSG101	ENSG00000074319.12	11	18468336	18527232	0.27714901660428	0.0957964188277593	188	370
NCBP3	ENSG00000074356.16	17	3802165	3846251	0.425955371625969	0.244923159454274	188	370
ATP2A3	ENSG00000074370.17	17	3923870	3964464	0.685922941955561	0.519388202876044	188	370
CA12	ENSG00000074410.13	15	63321378	63382161	0.487168905271668	0.230782651627552	188	370
MGLL	ENSG00000074416.13	3	127689062	127823250	0.892400238680205	0.841565863731367	188	370
NTN4	ENSG00000074527.11	12	95657807	95791152	0.420140353828764	0.291170008663616	188	370
BCS1L	ENSG00000074582.12	2	218658898	218663443	0.972218040892104	0.946771149757698	188	370
NUAK1	ENSG00000074590.13	12	106063340	106140033	0.994084832085901	0.992123523054842	188	370
DPP8	ENSG00000074603.18	15	65442463	65517704	0.786983741621017	0.63922106594394	188	370
SLC24A1	ENSG00000074621.13	15	65611378	65656260	0.8149322032403	0.760896401376691	188	370
ZNF532	ENSG00000074657.13	18	58862600	58986480	0.493085144159357	0.330685248704128	188	370
SCARF1	ENSG00000074660.15	17	1633858	1645747	0.532373942682061	0.443708253149792	188	370
LMAN1	ENSG00000074695.5	18	59327823	59359962	0.199304489929211	0.0337905794819241	188	370
HACD3	ENSG00000074696.12	15	65530418	65578352	0.708127932083216	0.523340262283372	188	370
IPCEF1	ENSG00000074706.13	6	154154496	154356792	0.724291575839568	0.568609927808358	188	370
ZZEF1	ENSG00000074755.14	17	4004445	4143020	0.0324286082154468	0.0023762324922552	188	370
ENO1	ENSG00000074800.13	1	8861002	8879249	0.922264997037726	0.8695907805163	188	370
SLC12A1	ENSG00000074803.17	15	48206301	48304078	2.38157245229808e-07	3.15562555337635e-14	188	370
MYDGF	ENSG00000074842.7	19	4657545	4670370	0.367648213860618	0.171984936852207	188	370
ANO8	ENSG00000074855.10	19	17323302	17334829	0.0972678771920535	0.0187244672053238	188	370
TUBE1	ENSG00000074935.13	6	112070970	112087513	0.153351700044009	0.0280572549314127	188	370
ARHGEF10L	ENSG00000074964.16	1	17539835	17697869	0.0588609589394333	0.0109486494286893	188	370
TACR2	ENSG00000075073.14	10	69403903	69416867	0.302537550702141	0.151017872910051	188	370
ACTR6	ENSG00000075089.9	12	100199122	100241865	0.326581333712599	0.0853502586412623	188	370
TIPIN	ENSG00000075131.9	15	66336206	66386746	0.425571230930713	0.293796895831333	188	370
SRI	ENSG00000075142.13	7	88205118	88226993	0.149641297756734	0.0239134863824059	188	370
EIF4G3	ENSG00000075151.20	1	20806292	21176888	0.73357368783726	0.609311592606281	188	370
NUP37	ENSG00000075188.8	12	102073103	102120124	0.891343735047543	0.833395645485553	188	370
GTSE1	ENSG00000075218.18	22	46296741	46330810	0.253495553626488	0.132453706286937	188	370
SEMA3C	ENSG00000075223.13	7	80742538	80922359	0.00845219466620072	4.05498058524855e-05	188	370
TTC38	ENSG00000075234.16	22	46267961	46294008	0.121304632155576	0.055480044698595	188	370
ACAT1	ENSG00000075239.13	11	108121751	108147776	0.391108801783601	0.0871032694740625	188	370
GRAMD4	ENSG00000075240.16	22	46576012	46679790	0.922914620872889	0.884176000730523	188	370
CELSR1	ENSG00000075275.16	22	46360834	46537170	0.118570877967433	0.0201279879865773	188	370
ZNF638	ENSG00000075292.18	2	71276561	71435069	0.815885544583995	0.73656594721006	188	370
SLC25A40	ENSG00000075303.12	7	87833568	87876215	0.677094775874199	0.493394169008487	188	370
TIMM21	ENSG00000075336.11	18	74148511	74160530	0.489764218781962	0.339234171962969	188	370
ADD2	ENSG00000075340.22	2	70607618	70768225	0.797865582733789	0.705813275199038	188	370
VPS9D1	ENSG00000075399.13	16	89707134	89720984	0.917069387307727	0.845282935488969	188	370
ZNF37A	ENSG00000075407.18	10	38094334	38150293	0.000218815821307659	2.1031035064714e-18	188	370
MARK3	ENSG00000075413.17	14	103385392	103503831	0.368636017279971	0.193769744920434	188	370
SLC25A3	ENSG00000075415.12	12	98593591	98606379	0.748193594570053	0.581418309587309	188	370
FNDC3B	ENSG00000075420.12	3	172039628	172401665	0.989070533151921	0.983862575170305	188	370
FOSL2	ENSG00000075426.11	2	28392448	28417312	0.354536360746525	0.163849871834184	188	370
FRYL	ENSG00000075539.13	4	48497361	48780322	0.183521171671936	0.0517621149619358	188	370
TMEM131	ENSG00000075568.16	2	97756340	97995891	0.1433272480181	0.0198141840249596	188	370
FSCN1	ENSG00000075618.17	7	5592823	5606655	0.895302857991668	0.852243747479833	188	370
ACTB	ENSG00000075624.13	7	5527151	5563784	0.787749256042396	0.712643246222104	188	370
PLD1	ENSG00000075651.15	3	171600405	171810950	0.786621463557516	0.701227718110977	188	370
WDR62	ENSG00000075702.16	19	36054881	36105106	0.47987963294946	0.309766175560789	188	370
DLG1	ENSG00000075711.20	3	197042560	197299300	0.321478173792091	0.147672811662358	188	370
RAB7A	ENSG00000075785.12	3	128726122	128814796	0.83197002471688	0.704005817465611	188	370
BCAP29	ENSG00000075790.10	7	107580058	107623317	0.738050311012961	0.603524760950246	188	370
SEC31B	ENSG00000075826.16	10	100486642	100519864	0.0184794039099602	2.37721778320674e-05	188	370
SART3	ENSG00000075856.11	12	108522580	108561400	0.668020038394554	0.492858904405679	188	370
ARHGAP15	ENSG00000075884.13	2	143091362	143768352	0.904211225795867	0.846333596521263	188	370
TUBA3D	ENSG00000075886.10	2	131476093	131482934	0.552604443109977	0.280829631976987	188	370
EXOSC7	ENSG00000075914.12	3	44975241	45012668	0.279620338439395	0.0492627866160499	188	370
KIFAP3	ENSG00000075945.12	1	169921326	170085208	0.275685033336384	0.0904729178915688	188	370
MKRN2	ENSG00000075975.15	3	12557014	12583600	0.781848580671008	0.701400141202907	188	370
MCM6	ENSG00000076003.4	2	135839626	135876426	0.0455444809881365	6.24026547917966e-05	188	370
REXO2	ENSG00000076043.9	11	114439386	114450279	0.688588975546525	0.580428483311666	188	370
RBM7	ENSG00000076053.10	11	114400512	114414203	0.160125721746185	0.0460324739658613	188	370
RBMS2	ENSG00000076067.12	12	56521929	56595595	0.527494363052651	0.147903754432565	188	370
BAZ2A	ENSG00000076108.11	12	56596197	56636816	0.00050515837574299	3.3644486719374e-14	188	370
PTPN23	ENSG00000076201.14	3	47381011	47413441	0.000917821636358569	5.4245971097261e-14	188	370
MLH1	ENSG00000076242.14	3	36993332	37050918	0.807636739491011	0.711435897934867	188	370
UNG	ENSG00000076248.10	12	109097574	109110992	0.962673245076637	0.948273678989243	188	370
FMO4	ENSG00000076258.9	1	171314208	171342084	0.359852858881724	0.162551736321562	188	370
KLHL20	ENSG00000076321.10	1	173714941	173786702	0.000263549383310648	6.1578983582152e-11	188	370
RGS11	ENSG00000076344.15	16	268301	275940	0.823026715372435	0.72110064470073	188	370
SLC46A1	ENSG00000076351.12	17	28394756	28407197	0.686373587019963	0.486195718339391	188	370
PLXNA2	ENSG00000076356.6	1	208022242	208244320	0.481138097189788	0.302160913714835	188	370
SPAG5	ENSG00000076382.16	17	28577574	28598635	0.180196417289175	0.0173315257046606	188	370
ANKRD13A	ENSG00000076513.16	12	109999186	110039763	0.219383072097547	0.0568273027673864	188	370
TPD52	ENSG00000076554.15	8	80034745	80231232	0.0726328989839971	0.0118415384330028	188	370
ACACB	ENSG00000076555.15	12	109116595	109268226	0.163311217048164	0.0618903650413741	188	370
TRAF4	ENSG00000076604.14	17	28743984	28750958	0.077090208717868	0.00662538013818085	188	370
PAG1	ENSG00000076641.4	8	80967810	81112068	0.0276812521354353	0.00273168564945167	188	370
GPATCH1	ENSG00000076650.6	19	33080880	33130542	0.570981195484527	0.354131799650417	188	370
ICAM3	ENSG00000076662.9	19	10338682	10339823	0.0019838869154778	6.1916365372968e-06	188	370
NT5C2	ENSG00000076685.18	10	103090611	103193306	7.64201253124822e-05	1.42547065628708e-15	188	370
MCAM	ENSG00000076706.16	11	119308529	119321521	0.223126414523234	0.0647828809121717	188	370
CAMSAP3	ENSG00000076826.9	19	7595902	7618304	0.03325597507387	0.0020459372960868	188	370
RAP1GAP	ENSG00000076864.19	1	21596215	21669363	2.25363033853892e-06	3.77032888864352e-11	188	370
XAB2	ENSG00000076924.11	19	7619525	7629565	0.0327653401151534	0.00557296223037687	188	370
ARHGEF1	ENSG00000076928.17	19	41883161	41930150	0.649944549563899	0.455391598573042	188	370
STXBP2	ENSG00000076944.15	19	7636991	7647873	0.0459024189654946	0.00492616311174678	188	370
MAP2K7	ENSG00000076984.17	19	7903843	7914478	0.23576666151193	0.0869257101648203	188	370
NMRK2	ENSG00000077009.13	19	3933103	3942416	0.842544666867489	0.795144961747453	188	370
DGKD	ENSG00000077044.10	2	233354507	233472104	0.395457022281845	0.235673849719254	188	370
RARB	ENSG00000077092.18	3	25174332	25597904	0.817626936704947	0.710934215696182	188	370
TOP2B	ENSG00000077097.15	3	25597933	25664499	0.361604245245917	0.170248522460972	188	370
TM9SF3	ENSG00000077147.14	10	96518109	96587452	0.498225438922937	0.288361765583215	188	370
NFKB2	ENSG00000077150.18	10	102394110	102402529	0.237649536492484	0.0607592014551519	188	370
UBE2T	ENSG00000077152.9	1	202331657	202341980	0.97003208252516	0.954220419265339	188	370
PPP1R12B	ENSG00000077157.21	1	202348699	202590595	0.620130276584634	0.477073150023112	188	370
DNAJC10	ENSG00000077232.17	2	182716041	182794464	0.363189553718168	0.174017254970569	188	370
GTF3C1	ENSG00000077235.17	16	27459555	27549913	0.760017183052932	0.700264067049636	188	370
IL4R	ENSG00000077238.13	16	27314102	27364778	0.0392976813063512	0.000359920528660946	188	370
USP33	ENSG00000077254.14	1	77695987	77759852	0.145501366815645	0.00531626868299468	188	370
SNRPA	ENSG00000077312.8	19	40750637	40765389	0.710409598683152	0.569003926654101	188	370
SPAG6	ENSG00000077327.15	10	22345445	22454224	0.916873768399988	0.853061568092021	188	370
EXOSC5	ENSG00000077348.8	19	41386374	41397459	0.621502326976553	0.402693275687087	188	370
DYNC1I2	ENSG00000077380.15	2	171687409	171748420	0.825172063548531	0.665209195193395	188	370
APBB1IP	ENSG00000077420.15	10	26438203	26567803	0.433394162553245	0.226215557839883	188	370
LRCH4	ENSG00000077454.15	7	100574011	100586153	0.0793128835584332	0.00354590250805652	188	370
FAM76B	ENSG00000077458.12	11	95768942	95790409	0.841891553361881	0.754544116405324	188	370
SIRT6	ENSG00000077463.14	19	4174109	4182604	0.602867433507665	0.467580371649955	188	370
POLD3	ENSG00000077514.8	11	74592530	74669117	0.641315854463735	0.459488741850704	188	370
ACTN2	ENSG00000077522.12	1	236686454	236764631	0.910070573751862	0.883895709807698	188	370
CAPZB	ENSG00000077549.17	1	19338776	19485539	0.626650309969216	0.475778473981275	188	370
GPR137B	ENSG00000077585.13	1	236142505	236221865	0.0208535292978975	0.0014375922094831	188	370
NAALAD2	ENSG00000077616.10	11	90131515	90192894	0.638630862947209	0.472146010694899	188	370
JADE1	ENSG00000077684.15	4	128809623	128875224	0.851103583351473	0.749176109916775	188	370
FGFR1	ENSG00000077782.19	8	38411138	38468834	0.000116465352113139	5.04208338055367e-09	188	370
FBLN1	ENSG00000077942.18	22	45502238	45601135	0.156465706632781	0.035930713175185	188	370
ITGA8	ENSG00000077943.7	10	15513949	15720125	0.375270374196093	0.202117065866901	188	370
CST7	ENSG00000077984.5	20	24949230	24959928	9.65037944863979e-07	7.58206641074478e-14	188	370
MAP2	ENSG00000078018.19	2	209424058	209734118	0.904337341787524	0.824018826853484	188	370
PIAS2	ENSG00000078043.15	18	46803224	46920148	0.249861050348545	0.0567585808425108	188	370
AMPH	ENSG00000078053.16	7	38383704	38631567	0.69837170667507	0.483396279853764	188	370
MCCC1	ENSG00000078070.12	3	183015218	183116075	0.653521663415376	0.527762886041331	188	370
LAMP3	ENSG00000078081.7	3	183122213	183163839	0.45461133477569	0.302250607300376	188	370
NEBL	ENSG00000078114.18	10	20779973	21174187	6.57560095782078e-09	1.15798030131035e-12	188	370
ACER3	ENSG00000078124.11	11	76860867	77026797	0.921456628297972	0.881432275939623	188	370
UBE2K	ENSG00000078140.13	4	39698044	39782792	0.0291812267858524	0.00102738370650863	188	370
PIK3C3	ENSG00000078142.12	18	41955206	42087830	0.805489722479735	0.704113300367139	188	370
N4BP2	ENSG00000078177.13	4	40056826	40158252	0.909430369836568	0.856504536343525	188	370
TIGAR	ENSG00000078237.6	12	4307763	4354593	0.999515726094448	0.999340587962849	188	370
TULP3	ENSG00000078246.16	12	2890887	2941140	0.358294979542186	0.182006378642693	188	370
SYNJ2	ENSG00000078269.14	6	157981887	158099176	0.129342109292284	0.009876041496435	188	370
PPP2R5C	ENSG00000078304.19	14	101761798	101927989	0.328371300849064	0.139343113909764	188	370
GNB1	ENSG00000078369.17	1	1785285	1891117	0.0702081339472549	0.0112221175768326	188	370
EDN1	ENSG00000078401.6	6	12290363	12297194	0.560307174668712	0.393280978231542	188	370
MLLT10	ENSG00000078403.16	10	21524675	21743630	0.0490505621920666	0.00283381449866213	188	370
ZCWPW1	ENSG00000078487.17	7	100400853	100428792	0.573485903049718	0.38711990785218	188	370
NRDC	ENSG00000078618.21	1	51789191	51878937	8.04601173250912e-05	1.59251405347405e-15	188	370
VDAC3	ENSG00000078668.13	8	42391624	42405897	0.227235650399913	0.0907322881689241	188	370
PCM1	ENSG00000078674.17	8	17922840	18029944	0.996530069464707	0.995182444344148	188	370
TNRC6C	ENSG00000078687.17	17	77959240	78108835	0.331669336022639	0.200549548627102	188	370
CBFA2T2	ENSG00000078699.21	20	33490075	33650036	0.0445132009778882	0.0010985973470545	188	370
ITCH	ENSG00000078747.14	20	34363235	34511393	0.136155319728065	0.00325917343945603	188	370
TP53INP2	ENSG00000078804.12	20	34704290	34713439	0.786745663930899	0.470011085575734	188	370
SDF4	ENSG00000078808.16	1	1216908	1232031	0.175374302361257	0.0424383768116064	188	370
MYH7B	ENSG00000078814.15	20	34975403	35002403	6.20211997930861e-05	4.36322237548643e-14	188	370
TP73	ENSG00000078900.14	1	3652520	3735600	0.78294672727332	0.708325461945592	188	370
TOLLIP	ENSG00000078902.15	11	1274371	1309654	0.878256558206688	0.822787558597959	188	370
UBE2D4	ENSG00000078967.12	7	43926438	43956136	0.0793672505937782	0.00552832058753846	188	370
THOC1	ENSG00000079134.11	18	214630	268050	0.887083479991353	0.834769822526365	188	370
FKBP7	ENSG00000079150.17	2	178463664	178478600	8.30841051728067e-05	2.34505547375985e-10	188	370
OSBPL6	ENSG00000079156.16	2	178194481	178402891	0.581171443283784	0.3655822939913	188	370
SLC1A3	ENSG00000079215.13	5	36606355	36688334	0.701657540357681	0.567206750179224	188	370
XRCC5	ENSG00000079246.15	2	216107464	216206303	0.700437028149367	0.572222257280504	188	370
LXN	ENSG00000079257.7	3	158645822	158672693	0.000166048959234396	3.88825757428184e-15	188	370
SP140	ENSG00000079263.18	2	230203624	230313215	0.718697158912114	0.547002497098293	188	370
MKNK1	ENSG00000079277.19	1	46557408	46604294	0.000264383700965839	1.73215437829466e-12	188	370
TNS1	ENSG00000079308.16	2	217799789	218002995	0.0737286127220455	0.0105105276262423	188	370
REXO1	ENSG00000079313.13	19	1815246	1848463	0.0634237863890677	0.0109069647212434	188	370
SAR1A	ENSG00000079332.14	10	70147289	70170523	0.934811599508198	0.912163818258285	188	370
CDC14A	ENSG00000079335.18	1	100351734	100520277	0.708961896020119	0.608470721808719	188	370
RAPGEF3	ENSG00000079337.15	12	47734367	47771040	0.0557556524051005	0.00523622815634475	188	370
CEACAM1	ENSG00000079385.21	19	42507304	42561234	0.464929659343908	0.252729668973838	188	370
SENP1	ENSG00000079387.13	12	48042898	48105834	0.795500117047786	0.66399556863002	188	370
DUSP13	ENSG00000079393.20	10	75094432	75109221	0.000297889300764885	4.81319331942667e-11	188	370
CIC	ENSG00000079432.7	19	42268537	42295797	0.0888819268205036	0.000274542783851599	188	370
LIPE	ENSG00000079435.9	19	42401507	42427426	0.73040818984118	0.561899746014914	188	370
FDFT1	ENSG00000079459.12	8	11795573	11839309	0.159137162114422	0.0430228401314156	188	370
PAFAH1B3	ENSG00000079462.7	19	42297033	42303546	0.824830414012502	0.692484426323525	188	370
KIF22	ENSG00000079616.12	16	29790719	29805385	8.13992910838978e-05	2.90802363573083e-17	188	370
CARMIL1	ENSG00000079691.17	6	25279078	25620530	0.0164634598359329	0.000314110635442074	188	370
PGM1	ENSG00000079739.15	1	63593276	63660245	0.00751557285008208	0.000322518114190464	188	370
DDX1	ENSG00000079785.14	2	15591178	15631111	0.39773928093271	0.209197254764526	188	370
DNM2	ENSG00000079805.16	19	10718079	10833488	0.0440941285270696	0.00688904303513718	188	370
EPB41L2	ENSG00000079819.18	6	130839347	131063322	0.449091407556255	0.238587958680771	188	370
MOXD1	ENSG00000079931.14	6	132296055	132401545	0.330916661016878	0.12357343502755	188	370
STX7	ENSG00000079950.13	6	132445867	132513198	0.443478540163579	0.261710847273143	188	370
RABL2B	ENSG00000079974.17	22	50767501	50783663	0.832676063457006	0.714023626031134	188	370
KEAP1	ENSG00000079999.13	19	10486120	10503741	0.22851895406293	0.0937732669866589	188	370
DDX43	ENSG00000080007.7	6	73395134	73417569	0.0642518731031207	0.00996040817191749	188	370
PTPRH	ENSG00000080031.9	19	55181248	55209506	0.587954273216738	0.441043191427987	188	370
SLC35C2	ENSG00000080189.14	20	46345980	46364458	0.306231225200095	0.0791325837010815	188	370
CRYBG3	ENSG00000080200.9	3	97822040	97941306	0.832091730941595	0.716180607647332	188	370
RFX3	ENSG00000080298.15	9	3218297	3526004	0.111638217224954	0.0217249297420298	188	370
RIF1	ENSG00000080345.17	2	151409883	151508004	0.000276660786434114	2.566310179671e-10	188	370
RAB21	ENSG00000080371.5	12	71754874	71800285	0.269614444612902	0.0728001203125703	188	370
SLC4A4	ENSG00000080493.15	4	71186757	71572087	0.56786309474585	0.382371555871522	188	370
SMARCA2	ENSG00000080503.22	9	1980290	2193624	0.831481884400437	0.748979599725461	188	370
SESN1	ENSG00000080546.13	6	108986437	109094819	0.907948234450929	0.853448270713069	188	370
COL5A3	ENSG00000080573.6	19	9959561	10010471	5.30415898275936e-09	1.06185948102152e-15	188	370
SRCAP	ENSG00000080603.16	16	30699141	30741409	0.380542474209655	0.140236641384522	188	370
PUM3	ENSG00000080608.9	9	2720469	2844241	0.943892711172418	0.927879491021037	188	370
CPB2	ENSG00000080618.13	13	46053186	46105076	0.967430598051767	0.956043777386877	188	370
CNOT4	ENSG00000080802.18	7	135361795	135510127	0.634128743054646	0.466192934007179	188	370
PSEN1	ENSG00000080815.18	14	73136418	73223691	0.0567666569152626	0.0022849682127674	188	370
CPOX	ENSG00000080819.6	3	98521132	98593723	0.50687349489006	0.221343432795308	188	370
CLDND1	ENSG00000080822.16	3	98500840	98523066	0.545821256063773	0.300936266794121	188	370
MOK	ENSG00000080823.22	14	102224500	102305200	0.572287917748015	0.406342915493554	188	370
HSP90AA1	ENSG00000080824.18	14	102080738	102139502	0.670611853047975	0.450620193205726	188	370
RBL1	ENSG00000080839.11	20	36996349	37095784	0.860807828688824	0.780398424002548	188	370
DLGAP4	ENSG00000080845.17	20	36306336	36528637	0.699126930324211	0.49646262290413	188	370
IGSF9B	ENSG00000080854.14	11	133908564	133956985	0.47910404736721	0.236729018671998	188	370
AP4E1	ENSG00000081014.10	15	50908672	51005900	0.0449735590747549	0.00154103962009023	188	370
RSBN1	ENSG00000081019.13	1	113761832	113812378	0.577036923292023	0.378742764649962	188	370
MAGI3	ENSG00000081026.18	1	113390749	113685923	0.194917218885913	0.0361630215205802	188	370
CXCL2	ENSG00000081041.8	4	74097035	74099293	0.436974724224466	0.185824455300928	188	370
COL4A4	ENSG00000081052.11	2	227002711	227164113	0.478649175121942	0.275185377523597	188	370
TCF7	ENSG00000081059.19	5	134114711	134148229	0.333641263645343	0.102257369846682	188	370
OSTM1	ENSG00000081087.14	6	108041409	108165854	0.215964586247196	0.0661201229881642	188	370
IMPG2	ENSG00000081148.11	3	101222546	101320560	0.751073443892968	0.618664085211495	188	370
PCNP	ENSG00000081154.11	3	101574095	101594437	0.618186810608222	0.400600943836446	188	370
EXD2	ENSG00000081177.18	14	69191511	69244020	0.409574840492814	0.171378415997319	188	370
ARG2	ENSG00000081181.7	14	67619798	67651720	0.788956028133352	0.60809821632651	188	370
MEF2C	ENSG00000081189.15	5	88717117	88904257	0.000402859876140686	5.80617818118716e-17	188	370
PTPRC	ENSG00000081237.18	1	198638671	198757283	0.00621495276438009	5.88666630610181e-05	188	370
PKP1	ENSG00000081277.12	1	201283452	201332993	0.473866872506013	0.276682131137884	188	370
UBA5	ENSG00000081307.12	3	132654446	132678097	0.443454685558739	0.295886152389665	188	370
STK17B	ENSG00000081320.10	2	196133566	196176503	0.746050020991621	0.54480763516641	188	370
CDC14B	ENSG00000081377.16	9	96491337	96619830	0.105765100216	0.00582762924942017	188	370
ZNF510	ENSG00000081386.12	9	96755865	96778129	0.470743525290614	0.305475372984835	188	370
ZNF506	ENSG00000081665.13	19	19785839	19821751	0.135678555049134	0.0095176828685477	188	370
JMJD4	ENSG00000081692.12	1	227731189	227734816	0.00180505919368358	1.12476829955248e-08	188	370
DUSP12	ENSG00000081721.11	1	161749758	161757238	0.916215502024868	0.876833958002595	188	370
AACS	ENSG00000081760.16	12	125065379	125143320	0.497958117900135	0.285608893210095	188	370
KIAA0141	ENSG00000081791.8	5	141923808	141942047	0.0584075022895617	0.00679016222422519	188	370
HSPB11	ENSG00000081870.11	1	53916574	53945929	0.730739622150795	0.629272230494564	188	370
PHLPP1	ENSG00000081913.13	18	62715450	62980433	0.821461541483031	0.702148914050618	188	370
ATP8B1	ENSG00000081923.11	18	57646426	57803101	0.721162206339643	0.553643826922654	188	370
IL12RB2	ENSG00000081985.10	1	67307364	67396900	0.000202690344504252	4.40953625016821e-08	188	370
SMARCD3	ENSG00000082014.16	7	151238828	151277896	0.425012511177772	0.250989901523664	188	370
WDR70	ENSG00000082068.8	5	37379212	37753435	0.889190198632654	0.806538978964169	188	370
FYB	ENSG00000082074.15	5	39105236	39274528	0.347037277700946	0.149956962366553	188	370
STRADB	ENSG00000082146.12	2	201388002	201480846	0.906960810803334	0.855912122760711	188	370
BZW1	ENSG00000082153.17	2	200810594	200827338	0.000559833929096363	7.7163770995815e-15	188	370
C1QTNF3	ENSG00000082196.20	5	34019448	34043832	0.307267952851067	0.155144244398189	188	370
ME2	ENSG00000082212.12	18	50878734	50954257	0.169759911698221	0.0136869743095925	188	370
C5orf22	ENSG00000082213.17	5	31532266	31555058	0.613695038269249	0.496766645274719	188	370
CCNT2	ENSG00000082258.12	2	134918235	134959342	0.000955793242481707	2.628366251445e-14	188	370
FAM135A	ENSG00000082269.16	6	70413063	70561174	0.976031600541335	0.963033165401078	188	370
COL19A1	ENSG00000082293.12	6	69866571	70209976	0.73576270569087	0.574034207965195	188	370
EPB41L3	ENSG00000082397.17	18	5392381	5630700	0.912726921876693	0.863341240349429	188	370
COBLL1	ENSG00000082438.15	2	164653624	164843679	0.586036690370186	0.290433363644711	188	370
TRAF5	ENSG00000082512.14	1	211326615	211374946	0.982023869036933	0.97039600383373	188	370
MRPL22	ENSG00000082515.17	5	154941070	154969411	0.478780513165864	0.282618753266867	188	370
GEMIN5	ENSG00000082516.8	5	154887416	154938209	0.991059384925348	0.986517132480713	188	370
NFE2L1	ENSG00000082641.15	17	48048329	48061487	0.378400391767151	0.193642240244908	188	370
GSK3B	ENSG00000082701.14	3	119821323	120094417	0.0894427623784233	0.00692788879269943	188	370
ITGB5	ENSG00000082781.11	3	124761948	124901418	0.572258291865203	0.40749636431647	188	370
ERC1	ENSG00000082805.19	12	990609	1495933	0.297809369145866	0.108080135147868	188	370
XPO1	ENSG00000082898.16	2	61477849	61538626	0.0947537258569667	0.00879013993708297	188	370
RNF13	ENSG00000082996.19	3	149812708	149962139	0.138961466887921	0.0184704623070764	188	370
PALB2	ENSG00000083093.9	16	23603160	23641310	0.857940487291414	0.746207848722497	188	370
DOPEY1	ENSG00000083097.14	6	83067666	83171350	0.0146637880288416	4.28631638373529e-07	188	370
LYRM2	ENSG00000083099.10	6	89568144	89638753	0.105002677672909	0.00789445036882575	188	370
BCKDHB	ENSG00000083123.14	6	80106647	80346270	0.0222005370420238	0.000852628789861707	188	370
KAT6A	ENSG00000083168.9	8	41929479	42051990	0.700609689928297	0.611742733475613	188	370
ZCCHC6	ENSG00000083223.17	9	86287733	86354454	0.966891238685387	0.949079389630528	188	370
ULK2	ENSG00000083290.19	17	19770830	19867936	0.114742897224274	0.0151885636402114	188	370
TNPO1	ENSG00000083312.17	5	72816566	72916733	0.373208784592387	0.177459420053657	188	370
PLOD1	ENSG00000083444.16	1	11934205	11975538	2.62910067495748e-06	3.01263034533453e-12	188	370
P2RX5	ENSG00000083454.21	17	3672199	3696404	0.326786570690364	0.121371391992604	188	370
ITGAE	ENSG00000083457.11	17	3714628	3801243	0.40531778543682	0.180906163870548	188	370
DIS3	ENSG00000083520.14	13	72752169	72782058	0.454147185061694	0.171293102512911	188	370
PIBF1	ENSG00000083535.15	13	72782097	73016461	0.844676960249343	0.768795753417639	188	370
TDRD3	ENSG00000083544.13	13	60396457	60573878	0.174688365087669	0.0267486207258783	188	370
NUFIP1	ENSG00000083635.7	13	44939249	44989483	0.754525870695538	0.588342083685463	188	370
PDS5B	ENSG00000083642.18	13	32586427	32778019	0.786643348491626	0.665116658220082	188	370
OXCT1	ENSG00000083720.12	5	41730065	41870519	0.000570594344335812	9.38740249078782e-15	188	370
CYLD	ENSG00000083799.17	16	50742050	50801935	0.221767571716969	0.0394284260952507	188	370
SLC27A5	ENSG00000083807.9	19	58479512	58512065	0.919523521172068	0.865235177196699	188	370
ZNF324	ENSG00000083812.11	19	58467045	58474016	0.35286707582178	0.248770945275951	188	370
ZNF671	ENSG00000083814.13	19	57719751	57727624	0.765314967029359	0.628551894392535	188	370
ZNF416	ENSG00000083817.8	19	57571566	57578098	0.31894037036421	0.124534251538845	188	370
ZNF586	ENSG00000083828.15	19	57769655	57819740	0.37371491022171	0.229283794538171	188	370
ZNF446	ENSG00000083838.15	19	58475764	58481230	0.281062822600773	0.0962725288257856	188	370
ZNF264	ENSG00000083844.10	19	57191500	57222846	0.328179707826186	0.164751270667359	188	370
RPS5	ENSG00000083845.8	19	58386400	58394806	0.444743639693509	0.254322862740648	188	370
YTHDC1	ENSG00000083896.12	4	68310387	68350089	0.288158341612817	0.0856500603091025	188	370
CHMP2B	ENSG00000083937.8	3	87227271	87255548	0.760975368535276	0.526691904855984	188	370
SMAP2	ENSG00000084070.11	1	40344850	40423326	0.271456153105253	0.0893990788594672	188	370
PPIE	ENSG00000084072.16	1	39692182	39763914	0.234815792293944	0.0225451643524318	188	370
ZMPSTE24	ENSG00000084073.8	1	40258107	40294184	0.0760675334381992	0.0132373950995157	188	370
STARD7	ENSG00000084090.13	2	96184859	96208415	0.00667222623786473	1.15555971379019e-08	188	370
NOA1	ENSG00000084092.6	4	56963370	56978639	0.78501315875928	0.698692305977891	188	370
REST	ENSG00000084093.16	4	56907876	56935844	0.337523066214984	0.0792004525659004	188	370
HAL	ENSG00000084110.10	12	95972662	95996365	0.101387121894379	0.00616519761113543	188	370
SSH1	ENSG00000084112.14	12	108778272	108857590	0.0969433884759736	0.0156192985871387	188	370
GSTP1	ENSG00000084207.15	11	67583595	67586660	0.729342408180561	0.596681838257533	188	370
APLP2	ENSG00000084234.16	11	130069837	130144811	0.642109956351264	0.430537187170085	188	370
FAM234B	ENSG00000084444.13	12	13044284	13142521	0.220103795624011	0.0414076134035572	188	370
WBP11	ENSG00000084463.7	12	14784579	14803540	0.810799302675863	0.707148044435385	188	370
EIF3I	ENSG00000084623.11	1	32222019	32231604	0.519717316815887	0.315588224435488	188	370
COL16A1	ENSG00000084636.17	1	31652247	31704319	0.324197752694678	0.09037176032676	188	370
TXLNA	ENSG00000084652.15	1	32179686	32198285	0.0942750532256477	0.00680262315515351	188	370
NCOA1	ENSG00000084676.15	2	24491914	24770702	0.557553694519727	0.381704425821165	188	370
AGBL5	ENSG00000084693.15	2	27042364	27070471	0.738486528403225	0.576534403005309	188	370
KIF3C	ENSG00000084731.14	2	25926596	25982749	0.13738160349636	0.0260099649511499	188	370
RAB10	ENSG00000084733.10	2	26034110	26137454	0.331417162216554	0.0790355598527221	188	370
GCKR	ENSG00000084734.8	2	27496842	27523684	0.504662142815841	0.249767262755459	188	370
HADHA	ENSG00000084754.10	2	26190635	26244726	0.83547605975214	0.773782417187109	188	370
MAPRE3	ENSG00000084764.10	2	26970612	27027196	0.990012505663464	0.98270502822191	188	370
CAD	ENSG00000084774.13	2	27217390	27243943	0.00202249820547072	4.41646421789527e-12	188	370
CD59	ENSG00000085063.14	11	33702668	33736445	0.305860220278941	0.110301869625047	188	370
CD82	ENSG00000085117.11	11	44564427	44620363	0.787453428503195	0.700705871742718	188	370
AK6	ENSG00000085231.13	5	69350984	69355953	0.719885147802376	0.457323942101213	188	370
FCN1	ENSG00000085265.10	9	134905890	134917963	0.00018582403460089	1.1935894853137e-08	188	370
MYNN	ENSG00000085274.15	3	169772831	169789716	0.840165987725933	0.725378636405387	188	370
SCAMP1	ENSG00000085365.17	5	78360583	78479071	0.768414500333946	0.664848494433783	188	370
PREP	ENSG00000085377.13	6	105277565	105403084	0.125518023569775	0.0307161853274545	188	370
HACE1	ENSG00000085382.11	6	104728093	104859919	0.377646597550233	0.193749514628318	188	370
SEH1L	ENSG00000085415.15	18	12947133	12987536	0.00301568961462233	1.37322684668759e-08	188	370
WDR47	ENSG00000085433.15	1	108970214	109042113	0.837716605363759	0.72988279481401	188	370
WDFY1	ENSG00000085449.14	2	223855716	223945387	0.00225719267070628	1.22949471669123e-06	188	370
OVGP1	ENSG00000085465.12	1	111414314	111427777	0.228650419853073	0.0678048570482755	188	370
SLC25A24	ENSG00000085491.15	1	108134036	108199925	2.09678188249859e-06	2.44596514589974e-09	188	370
MAP3K4	ENSG00000085511.19	6	161022194	161117385	0.503275633776531	0.273300166013086	188	370
PILRA	ENSG00000085514.15	7	100373445	100400099	0.00401808218104283	1.12217972267124e-09	188	370
IGSF9	ENSG00000085552.16	1	159927039	159945604	0.302853099802302	0.158992111803097	188	370
ABCB1	ENSG00000085563.14	7	87503633	87713323	0.81444769130627	0.696896037428511	188	370
ZNF213	ENSG00000085644.13	16	3129777	3142805	0.718780621067699	0.575835947500778	188	370
AKR1B1	ENSG00000085662.13	7	134442350	134459252	0.0390789401182098	0.0011409083466121	188	370
CPNE3	ENSG00000085719.12	8	86514427	86561498	0.912081010466639	0.858806400876076	188	370
RRN3	ENSG00000085721.12	16	15060022	15094317	0.739221480366622	0.521613092605349	188	370
CTTN	ENSG00000085733.15	11	70398489	70436584	0.611495131940281	0.445028701252792	188	370
WNT11	ENSG00000085741.12	11	76186325	76210736	0.637787040693791	0.460940328636596	188	370
MTIF2	ENSG00000085760.14	2	55236595	55269347	0.588817744538976	0.407023642441992	188	370
DDHD2	ENSG00000085788.13	8	38225218	38262833	0.0387324743458086	0.00225847186744087	188	370
TTC39A	ENSG00000085831.15	1	51287258	51345116	0.48922445777848	0.324361504527718	188	370
EPS15	ENSG00000085832.16	1	51354263	51519328	0.00391751306229833	1.11685720176252e-08	188	370
ORC1	ENSG00000085840.12	1	52372829	52404459	0.939409519031225	0.893213080368522	188	370
MGST2	ENSG00000085871.8	4	139665768	139740745	0.899637118811553	0.829842743983082	188	370
CHERP	ENSG00000085872.14	19	16517889	16542530	0.696505217125975	0.555109914821023	188	370
ATG16L1	ENSG00000085978.21	2	233210051	233295674	0.316517020639977	0.0792844688825419	188	370
USP40	ENSG00000085982.13	2	233475520	233566782	0.0671028828840847	0.0156436117133215	188	370
POMGNT1	ENSG00000085998.13	1	46188682	46198443	0.608241648291861	0.362456096088028	188	370
RAD54L	ENSG00000085999.11	1	46247688	46274717	0.751560717164362	0.649372777175202	188	370
MAST2	ENSG00000086015.20	1	45786987	46036124	0.768547622341444	0.64920473577548	188	370
DNAJA1	ENSG00000086061.15	9	33025211	33039907	0.802275434343225	0.723786843770971	188	370
B4GALT1	ENSG00000086062.12	9	33104082	33167356	0.487577708259654	0.25796671126749	188	370
CHMP5	ENSG00000086065.13	9	33264879	33282069	0.77692471147103	0.662426286665478	188	370
NFX1	ENSG00000086102.18	9	33290511	33371157	0.008372976510792	9.470121380139e-05	188	370
DIMT1	ENSG00000086189.9	5	62387254	62403939	0.538303603297151	0.304173131333329	188	370
IPO11	ENSG00000086200.16	5	62403972	62628582	0.000421769578595455	5.04019883908593e-12	188	370
EIF2AK1	ENSG00000086232.12	7	6022244	6059230	0.470928146686767	0.21925171068297	188	370
NME8	ENSG00000086288.11	7	37848597	37900401	0.438115886894282	0.252369901596663	188	370
EPDR1	ENSG00000086289.11	7	37920561	37951941	0.543981323417649	0.34655340886264	188	370
SNX10	ENSG00000086300.15	7	26291895	26374329	0.227607127109558	0.0482581590984096	188	370
SEPHS1	ENSG00000086475.14	10	13317424	13348298	0.139663843170467	0.0247753409590434	188	370
MRPL28	ENSG00000086504.15	16	367384	370527	0.921805121925289	0.878338520066165	188	370
HBQ1	ENSG00000086506.2	16	180453	181181	0.0340430158222631	0.000108127254880222	188	370
ITPKC	ENSG00000086544.2	19	40717103	40740855	0.0643111272749774	0.00132541028281744	188	370
CEACAM6	ENSG00000086548.8	19	41750977	41772208	0.00709980625699862	9.912864577352e-05	188	370
FAT2	ENSG00000086570.12	5	151504093	151568944	0.829135506137559	0.765863942072777	188	370
RBM22	ENSG00000086589.11	5	150690794	150701107	0.761649021413778	0.643241085210906	188	370
TMED2	ENSG00000086598.10	12	123585562	123598577	0.19980225000116	0.0362860945232098	188	370
ERO1B	ENSG00000086619.13	1	236215555	236281985	0.671456899058307	0.483523439745202	188	370
ZFAND6	ENSG00000086666.18	15	80059568	80138393	0.707541111110989	0.536945892841283	188	370
LAT2	ENSG00000086730.16	7	74199652	74229834	0.239774611670236	0.0862524488669495	188	370
ZW10	ENSG00000086827.8	11	113733187	113773811	0.226074026461176	0.0912171105407076	188	370
ALG9	ENSG00000086848.14	11	111782195	111871581	0.82181104393399	0.671345431821226	188	370
MYBPC2	ENSG00000086967.9	19	50432903	50466321	0.257867373302806	0.11297295448088	188	370
ACOX3	ENSG00000087008.15	4	8366282	8440723	0.584744784701269	0.438673513520423	188	370
MTMR2	ENSG00000087053.18	11	95832882	95925315	0.265748041939647	0.0805530054599568	188	370
PPP1R15A	ENSG00000087074.7	19	48872392	48876057	0.984542199063611	0.976909161773629	188	370
HSD17B14	ENSG00000087076.8	19	48813017	48836678	0.353714844182932	0.156442261183616	188	370
TRIP6	ENSG00000087077.13	7	100867138	100873454	0.876280092505522	0.797386195069665	188	370
ACHE	ENSG00000087085.13	7	100889994	100896974	0.791498595501284	0.693861125349383	188	370
FTL	ENSG00000087086.14	19	48965301	48966878	0.713268675143739	0.612119277608002	188	370
SRRT	ENSG00000087087.18	7	100875126	100888664	0.217725771278699	0.0520426627875846	188	370
BAX	ENSG00000087088.19	19	48954877	48961798	0.20572339317403	0.0668598871948536	188	370
NLK	ENSG00000087095.12	17	28041737	28196381	0.908925434408092	0.864925539381324	188	370
PIGS	ENSG00000087111.20	17	28553383	28571872	0.853680570539388	0.754961354266056	188	370
ADAMTS2	ENSG00000087116.14	5	179110851	179345430	0.976625048914209	0.967128536055834	188	370
ATXN7L3	ENSG00000087152.15	17	44191805	44200113	0.778593581334014	0.632573974845506	188	370
PGS1	ENSG00000087157.18	17	78378640	78425114	0.895217293336781	0.851196775442319	188	370
PSMC5	ENSG00000087191.12	17	63827672	63832026	0.688858389154862	0.507006778671751	188	370
UIMC1	ENSG00000087206.16	5	176905005	177022602	0.840911666357059	0.774970700565064	188	370
CETP	ENSG00000087237.10	16	56961850	56983845	0.0997239433707382	0.0125915331659262	188	370
MMP2	ENSG00000087245.12	16	55389700	55506691	0.602406057342292	0.444791889835866	188	370
MT3	ENSG00000087250.8	16	56589074	56591088	0.136267855648356	0.0208425525038678	188	370
LPCAT2	ENSG00000087253.12	16	55508998	55586670	0.113228031025309	0.0205971468134858	188	370
GNAO1	ENSG00000087258.14	16	56191347	56357457	0.360259268761898	0.139878905968237	188	370
OGFOD1	ENSG00000087263.16	16	56451490	56479100	0.56129334112711	0.289473935829585	188	370
SH3BP2	ENSG00000087266.15	4	2793023	2841098	0.178982808567896	0.0343675775674127	188	370
NOP14	ENSG00000087269.15	4	2938143	2963385	0.396488746490261	0.137689491794125	188	370
ADD1	ENSG00000087274.16	4	2843857	2930076	0.167828367601423	0.0217889069266761	188	370
L2HGDH	ENSG00000087299.11	14	50237563	50312325	0.729159366292713	0.564910096126828	188	370
TXNDC16	ENSG00000087301.8	14	52430590	52552522	0.296616302479631	0.0920921057700852	188	370
C14orf166	ENSG00000087302.8	14	51989475	52010691	0.3183254839545	0.0954992229377539	188	370
NID2	ENSG00000087303.17	14	52010876	52069228	0.852873276464169	0.744975250885407	188	370
GMCL1	ENSG00000087338.4	2	69829642	69881396	0.734981662884666	0.561998105643448	188	370
SF3B2	ENSG00000087365.15	11	66050729	66069308	0.00235539098281427	3.28872948039058e-08	188	370
KLHL42	ENSG00000087448.9	12	27780020	27803040	0.0450167005476681	0.00403397449001801	188	370
GNAS	ENSG00000087460.24	20	58840845	58911192	0.21464034748065	0.0576645687798416	188	370
DNM1L	ENSG00000087470.17	12	32679200	32745650	0.323805176587418	0.0571207172483542	188	370
PHACTR3	ENSG00000087495.16	20	59577509	59847711	0.281596770331762	0.113912185474539	188	370
ERGIC2	ENSG00000087502.17	12	29337352	29381189	0.287310296377289	0.0843443464785777	188	370
AURKA	ENSG00000087586.17	20	56369389	56392337	0.842048719517044	0.765383775254314	188	370
CASS4	ENSG00000087589.16	20	56412112	56460387	0.039752190908776	0.00473328462641792	188	370
AAMDC	ENSG00000087884.14	11	77821109	77918432	0.670295815496617	0.496129605559554	188	370
RFX2	ENSG00000087903.12	19	5993164	6199572	0.511181780863298	0.362522992044196	188	370
METTL2A	ENSG00000087995.15	17	62423867	62450822	0.018771889477514	0.00135194249856104	188	370
SULT2B1	ENSG00000088002.11	19	48552075	48599425	0.910903982611519	0.861073684709787	188	370
ALG6	ENSG00000088035.15	1	63367590	63438562	0.223073159643	0.0824726699910198	188	370
CNOT3	ENSG00000088038.17	19	54137728	54154455	0.698027965437208	0.614002971903916	188	370
GP6	ENSG00000088053.11	19	55013705	55038264	0.615571128051688	0.459553011732782	188	370
PTPN4	ENSG00000088179.8	2	119759631	119983818	0.204520053646184	0.0764692582697182	188	370
DDX18	ENSG00000088205.12	2	117814650	117832379	0.669749297502099	0.502917084427353	188	370
KHSRP	ENSG00000088247.17	19	6413348	6424794	0.711882975711171	0.61165374913628	188	370
GNA11	ENSG00000088256.8	19	3094410	3124004	0.0243287483013462	0.000305645033415312	188	370
ASAP3	ENSG00000088280.18	1	23428563	23484568	0.833983671022501	0.760166645948058	188	370
EDEM2	ENSG00000088298.12	20	35115357	35147364	0.000340318624452393	4.07569169597972e-11	188	370
DNMT3B	ENSG00000088305.18	20	32762385	32809356	0.276171339049782	0.088625518442382	188	370
TPX2	ENSG00000088325.15	20	31739271	31801805	4.29626197802758e-06	1.24940942399846e-18	188	370
PDRG1	ENSG00000088356.5	20	31944964	31952092	0.887433650901084	0.820634904708209	188	370
EPB41L1	ENSG00000088367.21	20	36091504	36232799	0.0445397471359215	0.00096939436852563	188	370
DOCK9	ENSG00000088387.18	13	98793429	99086625	0.147430322404939	0.020870020082132	188	370
ANKRD10	ENSG00000088448.14	13	110878540	110915069	0.550621076986476	0.333368171356258	188	370
TGDS	ENSG00000088451.10	13	94574051	94596257	0.666547082777284	0.557455738096173	188	370
DOCK3	ENSG00000088538.12	3	50675241	51384198	0.472150366914854	0.129831480877998	188	370
C3orf18	ENSG00000088543.14	3	50558025	50570930	0.00035626439279852	1.22567198834003e-16	188	370
COQ9	ENSG00000088682.13	16	57447529	57461275	0.387489168527277	0.301706443838792	188	370
TMEM40	ENSG00000088726.15	3	12733525	12769457	0.910588002072384	0.849001104333279	188	370
KIF9	ENSG00000088727.12	3	47228026	47283451	5.36860492498396e-07	3.89405306020631e-21	188	370
CRLS1	ENSG00000088766.11	20	6006090	6040053	0.668039532545916	0.509927600250097	188	370
PPP1R13B	ENSG00000088808.16	14	103733752	103847590	0.688679414267128	0.528667905036928	188	370
ATRN	ENSG00000088812.17	20	3471040	3651122	0.487522061155387	0.216431240482371	188	370
SMOX	ENSG00000088826.17	20	4120980	4187747	0.750511184178981	0.667368602959996	188	370
SIGLEC1	ENSG00000088827.12	20	3686970	3707128	0.749037337687391	0.64835345474507	188	370
FKBP1A	ENSG00000088832.16	20	1368978	1393172	0.964465323177308	0.945765094543413	188	370
NSFL1C	ENSG00000088833.17	20	1442162	1467692	0.0412254972043762	0.00259266829695217	188	370
SLC4A11	ENSG00000088836.12	20	3227417	3239190	0.53449889352866	0.402377121402815	188	370
C20orf194	ENSG00000088854.12	20	3249305	3407625	0.259932762852422	0.116940165546266	188	370
ZNF343	ENSG00000088876.11	20	2481817	2524702	0.115203010286938	0.0312370564005736	188	370
EBF4	ENSG00000088881.20	20	2692878	2760108	0.142974380390293	0.0305778586562864	188	370
CPXM1	ENSG00000088882.7	20	2794069	2800637	0.0114929734299411	0.000303576784151759	188	370
MAVS	ENSG00000088888.17	20	3846799	3876123	0.385500078152705	0.207261686234834	188	370
LZTS3	ENSG00000088899.14	20	3162617	3173592	0.521958509726685	0.390225487549651	188	370
XRN2	ENSG00000088930.7	20	21326279	21389827	0.271006526448704	0.0331329128446231	188	370
KIZ	ENSG00000088970.15	20	21125983	21246622	0.00370697719673208	5.26826011462899e-08	188	370
DYNLL1	ENSG00000088986.10	12	120469850	120498493	0.324768729376523	0.15445106282084	188	370
TESC	ENSG00000088992.17	12	117038923	117099479	0.129087924710302	0.00962881171055081	188	370
SNX5	ENSG00000089006.16	20	17941597	17968912	0.0884063141795699	0.0269540515213097	188	370
RPL6	ENSG00000089009.15	12	112405199	112411442	0.215761216420512	0.0225514560444433	188	370
SIRPG	ENSG00000089012.14	20	1629152	1657779	0.0803917511824077	0.00687638275672011	188	370
MAPKAPK5	ENSG00000089022.13	12	111843103	111902238	0.0034926125854814	1.04416443401034e-10	188	370
P2RX7	ENSG00000089041.16	12	121132819	121188032	0.205323265288252	0.0347398599365703	188	370
ESF1	ENSG00000089048.14	20	13714322	13784886	0.836234519056517	0.744604888779595	188	370
RBBP9	ENSG00000089050.15	20	18486540	18497243	0.806114211094134	0.687091717512603	188	370
ANAPC5	ENSG00000089053.12	12	121308357	121399896	0.195486846002993	0.040180704903208	188	370
SLC23A2	ENSG00000089057.14	20	4852356	5010293	0.203048583939607	0.0701400465401324	188	370
SLC8B1	ENSG00000089060.11	12	113298759	113359493	0.246617865550681	0.0942886270954186	188	370
TMEM230	ENSG00000089063.14	20	5068232	5113103	0.160788687829062	0.0193024526967856	188	370
DZANK1	ENSG00000089091.16	20	18383367	18467126	0.503338782599216	0.310460199817848	188	370
KDM2B	ENSG00000089094.18	12	121429097	121580791	0.83034751598424	0.757424714461123	188	370
TASP1	ENSG00000089123.15	20	13389392	13638940	0.682995485446196	0.463195455640157	188	370
OAS1	ENSG00000089127.12	12	112906777	112933222	0.893675045945478	0.830711795973054	188	370
GCN1	ENSG00000089154.10	12	120127203	120194710	5.0771869425141e-05	2.18714544122703e-14	188	370
RPLP0	ENSG00000089157.15	12	120196686	120201235	0.364051313045356	0.151249660349465	188	370
PXN	ENSG00000089159.16	12	120210520	120265771	0.52996402091472	0.298243650199447	188	370
SIRT4	ENSG00000089163.4	12	120302316	120313237	0.195061226263856	0.0487722954580275	188	370
RPH3A	ENSG00000089169.14	12	112570380	112898881	4.05659093721741e-06	2.49348615612328e-14	188	370
KIF16B	ENSG00000089177.18	20	16272104	16573434	1.37370898140879e-05	9.36438679027989e-12	188	370
TRMT6	ENSG00000089195.14	20	5937235	5950558	0.411018358035692	0.256555512053663	188	370
CHGB	ENSG00000089199.9	20	5911430	5925361	0.75473169741467	0.680331095255803	188	370
PEBP1	ENSG00000089220.4	12	118136027	118145584	0.911470429426217	0.875013319888965	188	370
BRAP	ENSG00000089234.15	12	111642146	111685986	0.000106466043259457	2.85366041880658e-17	188	370
ERP29	ENSG00000089248.6	12	112013316	112023451	0.000983349844943039	4.77520666846708e-14	188	370
FUS	ENSG00000089280.18	16	31180110	31194871	9.81065156180016e-05	5.96398487642207e-10	188	370
FXYD5	ENSG00000089327.14	19	35154730	35169883	0.155403456649045	0.0394300270540567	188	370
ZNF302	ENSG00000089335.20	19	34677639	34686397	0.010203228160295	0.000305424300380345	188	370
GRAMD1A	ENSG00000089351.14	19	34994784	35026471	0.00958603970064732	9.97152829939808e-05	188	370
FXYD3	ENSG00000089356.18	19	35115879	35124324	0.605017351612975	0.41547312745188	188	370
CDIP1	ENSG00000089486.16	16	4510675	4538828	0.187229805585205	0.0742514560285446	188	370
CMTM1	ENSG00000089505.17	16	66566393	66579137	0.271522031841362	0.0470411680697904	188	370
GANAB	ENSG00000089597.16	11	62624826	62646726	0.58381684951968	0.409498452210876	188	370
GMIP	ENSG00000089639.10	19	19629476	19643667	0.0168701332534831	0.000984571544999322	188	370
BIRC5	ENSG00000089685.14	17	78214186	78225636	0.321317215007024	0.181129462705413	188	370
LAG3	ENSG00000089692.8	12	6772519	6778453	0.417138001969643	0.255314346320139	188	370
MLF2	ENSG00000089693.10	12	6747996	6767475	0.564494272906933	0.386514978041198	188	370
OTUB2	ENSG00000089723.9	14	94026329	94048290	0.440432114345032	0.275072781972929	188	370
DDX24	ENSG00000089737.16	14	94048931	94081245	0.577524773765378	0.461613335239343	188	370
ZBTB25	ENSG00000089775.11	14	64449106	64505213	0.613277316691867	0.368419033559893	188	370
NECAP1	ENSG00000089818.17	12	8076939	8097859	3.68972117138595e-09	1.34276267811859e-18	188	370
ANKRD24	ENSG00000089847.12	19	4183354	4224814	0.781571455741922	0.708959011139533	188	370
DHX32	ENSG00000089876.11	10	125836554	125896436	0.0505454681222722	0.00361580862396711	188	370
RCOR1	ENSG00000089902.9	14	102592661	102730576	0.190247468429603	0.051086425126078	188	370
GPATCH2L	ENSG00000089916.17	14	76151916	76254342	0.587065621147312	0.4141389578751	188	370
LTBP4	ENSG00000090006.17	19	40592883	40629818	0.202478671151902	0.0341752367817277	188	370
BLVRB	ENSG00000090013.9	19	40447789	40465840	0.68355856681167	0.523341252807996	188	370
SLC9A1	ENSG00000090020.10	1	27098815	27166981	0.625523412213387	0.332286844878048	188	370
SPTLC1	ENSG00000090054.13	9	92031999	92115384	0.022122322200783	9.0343049672558e-05	188	370
PAPOLA	ENSG00000090060.17	14	96502373	96567111	0.265678472540223	0.0308140731847186	188	370
CCNK	ENSG00000090061.17	14	99481169	99535044	0.479994517020657	0.252724606205297	188	370
PCBP4	ENSG00000090097.21	3	51957505	51968410	0.225892513099631	0.0270748525189071	188	370
RGS1	ENSG00000090104.11	1	192575727	192580031	0.338257122508614	0.152825970005671	188	370
YPEL3	ENSG00000090238.11	16	30092314	30096244	0.000540437570553639	1.30312344504653e-15	188	370
MRPS33	ENSG00000090263.15	7	141002610	141015228	0.482402506500637	0.170712103001273	188	370
NDUFB2	ENSG00000090266.12	7	140696821	140706646	0.775349907503677	0.663356958339178	188	370
NUDC	ENSG00000090273.13	1	26902282	26946862	0.209966653519483	0.022715067165815	188	370
MAEA	ENSG00000090316.15	4	1289851	1340137	0.777600964798701	0.647189701234511	188	370
ICAM1	ENSG00000090339.8	19	10270835	10285800	0.136831716844107	0.0548370238459512	188	370
STRN4	ENSG00000090372.14	19	46719507	46746994	0.984636957447212	0.975971926945391	188	370
IRAK3	ENSG00000090376.10	12	66188879	66254622	0.952664997243414	0.911589342985448	188	370
LYZ	ENSG00000090382.6	12	69348341	69354234	0.0035695585826886	1.3778184546647e-11	188	370
MUL1	ENSG00000090432.6	1	20499448	20508161	0.176163664022764	0.0330944790495773	188	370
TFAP4	ENSG00000090447.11	16	4257186	4273075	0.352048355966131	0.171151516685344	188	370
PDCD7	ENSG00000090470.14	15	65117379	65133836	0.593968875926555	0.411076993775568	188	370
SPG21	ENSG00000090487.10	15	64963021	64990310	0.0932184827660506	0.00524810163622474	188	370
DNAJB11	ENSG00000090520.11	3	186567403	186585800	0.764069586198562	0.688106886260234	188	370
P3H2	ENSG00000090530.9	3	189956728	190122437	0.488799947784609	0.303516864770133	188	370
CHRD	ENSG00000090539.15	3	184380073	184389829	0.75799678498575	0.615275989491961	188	370
FLT3LG	ENSG00000090554.12	19	49474207	49486231	0.966416364048052	0.939929981577493	188	370
RAB11FIP3	ENSG00000090565.15	16	425619	523011	0.819782884514044	0.737165808870821	188	370
GNPTG	ENSG00000090581.9	16	1351923	1363204	0.417101478039929	0.268831586430701	188	370
ZNF268	ENSG00000090612.20	12	133181409	133214831	0.0006393315069627	6.37425946920532e-15	188	370
GOLGA3	ENSG00000090615.14	12	132768909	132828858	0.99895383475942	0.998556765925252	188	370
PABPC4	ENSG00000090621.13	1	39560816	39576790	0.510038711475703	0.288200919086775	188	370
CD209	ENSG00000090659.17	19	7739994	7747564	0.959039486265566	0.94123733719395	188	370
CERS4	ENSG00000090661.11	19	8206736	8262421	0.842411806251869	0.800019713181819	188	370
MCOLN1	ENSG00000090674.15	19	7522626	7534003	0.108726585875898	0.0155460135425136	188	370
USP48	ENSG00000090686.15	1	21678298	21783606	0.528129546793678	0.393882703825398	188	370
PDPR	ENSG00000090857.13	16	70113626	70162537	0.000850521673878073	3.63343713686349e-12	188	370
AARS	ENSG00000090861.15	16	70252295	70289543	0.193283523486902	0.000874291445769098	188	370
GLG1	ENSG00000090863.11	16	74447427	74607144	0.611090238973531	0.457175885354442	188	370
TNRC6A	ENSG00000090905.18	16	24610209	24827632	0.00767646641228203	9.45684006263382e-05	188	370
PLEKHG2	ENSG00000090924.14	19	39412585	39428415	0.848165163966883	0.784702280568307	188	370
NAT14	ENSG00000090971.4	19	55485004	55487568	0.654005253622809	0.512038585859068	188	370
PITPNM2	ENSG00000090975.12	12	122983480	123150015	0.141155853759918	0.00869571360069005	188	370
EXOC1	ENSG00000090989.17	4	55853616	55905034	0.0366628992426539	0.00052331702246935	188	370
RBM27	ENSG00000091009.7	5	146203600	146289132	0.197902245866725	0.0406491968376296	188	370
OSBPL8	ENSG00000091039.16	12	76351797	76559809	0.00997035899072219	0.000140873695920736	188	370
DTX2	ENSG00000091073.19	7	76461676	76505994	0.145132260975883	0.00842171792513212	188	370
NLRC4	ENSG00000091106.18	2	32224453	32265854	6.83183846799598e-06	7.10387672680342e-17	188	370
PUS7	ENSG00000091127.13	7	105439661	105522267	0.331646256549129	0.184610601042431	188	370
NRCAM	ENSG00000091129.19	7	108147623	108456717	0.542969314556802	0.332702859547537	188	370
LAMB1	ENSG00000091136.13	7	107923803	108003255	0.314381975736016	0.128136520354744	188	370
DLD	ENSG00000091140.13	7	107890970	107931730	0.983868896124806	0.972919027300227	188	370
WDR7	ENSG00000091157.13	18	56651675	57036606	0.489541664607692	0.23883781893944	188	370
TXNL1	ENSG00000091164.12	18	56597208	56651600	0.0233219659976706	0.0019690722633922	188	370
ABCC6	ENSG00000091262.15	16	16148928	16223522	0.066527546197815	0.00848683005399756	188	370
CMTM6	ENSG00000091317.7	3	32481312	32503408	0.181654514002756	0.0677440874444212	188	370
ITGA6	ENSG00000091409.14	2	172427354	172506282	0.537924688485192	0.365906817882646	188	370
RAPGEF4	ENSG00000091428.17	2	172735274	173052893	0.164773071303981	0.0392318569926019	188	370
MAP3K20	ENSG00000091436.16	2	173075435	173268010	0.967691436072408	0.955241570254357	188	370
FH	ENSG00000091483.6	1	241497603	241519761	0.0166075861755228	0.000443752927348732	188	370
SEL1L3	ENSG00000091490.10	4	25747427	25863760	0.964204230788544	0.952946177071871	188	370
TF	ENSG00000091513.14	3	133745956	133779006	0.601563967335391	0.441822729682839	188	370
CDV3	ENSG00000091527.15	3	133573730	133590261	0.644019467344503	0.4365039163796	188	370
MYO15A	ENSG00000091536.16	17	18118582	18179802	0.16625431530574	0.0259601310844277	188	370
ALKBH5	ENSG00000091542.8	17	18183078	18209954	0.273968444139279	0.0516833690636016	188	370
APOH	ENSG00000091583.10	17	66212033	66256525	0.126686158829187	0.015289285600925	188	370
NLRP1	ENSG00000091592.15	17	5499427	5619424	0.285341840530584	0.120748681823488	188	370
PITPNM3	ENSG00000091622.15	17	6451470	6556494	0.710113508175007	0.541990835745523	188	370
SPAG7	ENSG00000091640.7	17	4959226	4967872	0.963381226464922	0.936045073696875	188	370
ORC6	ENSG00000091651.8	16	46689643	46698394	0.000514635808804477	6.56435141935614e-21	188	370
CPA1	ENSG00000091704.9	7	130380339	130388114	0.659447378047813	0.45437983501906	188	370
ZC3HC1	ENSG00000091732.15	7	130018286	130051451	0.837966294045041	0.708115097426025	188	370
ESR1	ENSG00000091831.22	6	151656691	152129619	0.692393634500278	0.577593133707602	188	370
RGS17	ENSG00000091844.7	6	153004459	153131249	0.763195909241406	0.667727344436187	188	370
ANGPT2	ENSG00000091879.13	8	6499651	6563409	0.673246339878739	0.521102186156857	188	370
TMEM101	ENSG00000091947.9	17	44011188	44023946	0.0265537277766417	0.000130865666869911	188	370
CD200	ENSG00000091972.18	3	112332841	112362812	0.718724615748804	0.602315304209239	188	370
CCDC80	ENSG00000091986.15	3	112596794	112649530	0.268419080543661	0.137380709052483	188	370
PSME1	ENSG00000092010.14	14	24136158	24138964	0.306877081513886	0.129548831200689	188	370
PPP2R3C	ENSG00000092020.10	14	35085467	35122517	5.01412217396289e-07	5.37288657105681e-16	188	370
HAUS4	ENSG00000092036.18	14	22946228	22957161	0.00709637774885576	0.000441620854134347	188	370
JPH4	ENSG00000092051.16	14	23568074	23578800	0.875889993084057	0.817842067006397	188	370
MYH7	ENSG00000092054.12	14	23412738	23435718	0.324971132086229	0.164201172934819	188	370
CEBPE	ENSG00000092067.5	14	23117304	23119616	0.73164377929554	0.614076800655215	188	370
SLC7A8	ENSG00000092068.19	14	23125295	23183674	0.453006294402646	0.329894170585908	188	370
OSGEP	ENSG00000092094.10	14	20446668	20455105	0.298795870360033	0.143405109197382	188	370
SLC22A17	ENSG00000092096.16	14	23346306	23352912	0.678889047093056	0.572098548022566	188	370
RNF31	ENSG00000092098.16	14	24147379	24160661	0.0974205861691436	0.0296934137623662	188	370
SCFD1	ENSG00000092108.20	14	30622112	30735812	0.00122296726517817	4.87231337367755e-06	188	370
G2E3	ENSG00000092140.14	14	30559123	30620063	0.278363471997745	0.102585183755675	188	370
HECTD1	ENSG00000092148.12	14	31100112	31207804	0.978766596167618	0.967233733523378	188	370
HNRNPC	ENSG00000092199.17	14	21209136	21269494	0.421783799051508	0.248697606766308	188	370
RPGRIP1	ENSG00000092200.12	14	21287939	21351301	0.73002112447891	0.556625822981772	188	370
SUPT16H	ENSG00000092201.9	14	21351472	21384266	0.427720342944951	0.250408893498276	188	370
TOX4	ENSG00000092203.13	14	21476674	21499024	0.69270389460404	0.550361697132487	188	370
GEMIN2	ENSG00000092208.16	14	39114223	39136973	0.541880793200134	0.304460896246367	188	370
TGM1	ENSG00000092295.11	14	24249114	24264432	0.00195902816414439	1.11263513342631e-05	188	370
TINF2	ENSG00000092330.15	14	24239643	24242674	0.878823147709538	0.79646006734827	188	370
SEMA6A	ENSG00000092421.16	5	116443616	116574934	0.220372515960201	0.0289721169299448	188	370
TRPM7	ENSG00000092439.13	15	50552473	50686815	0.190059591453486	0.0139649322213309	188	370
TYRO3	ENSG00000092445.11	15	41557675	41583586	0.242451975034923	0.0387301130319106	188	370
WDR76	ENSG00000092470.11	15	43826963	43868419	0.127963146268115	0.00121138228346924	188	370
CAPN3	ENSG00000092529.23	15	42359500	42412317	0.0076035776665662	8.38961473172519e-06	188	370
SNAP23	ENSG00000092531.9	15	42491244	42545356	0.136401349705335	0.00606403930956032	188	370
TBX15	ENSG00000092607.13	1	118883046	118989556	0.449601742277551	0.142587858999677	188	370
PHGDH	ENSG00000092621.11	1	119659798	119744215	0.285483431141317	0.071517286787162	188	370
COL9A3	ENSG00000092758.15	20	62816244	62841114	3.31000820519077e-08	9.44900104586186e-12	188	370
EZR	ENSG00000092820.17	6	158765741	158819412	0.748892218533747	0.623445004060883	188	370
MYL6	ENSG00000092841.18	12	56158161	56162982	0.567041474135616	0.334655696818829	188	370
AGO1	ENSG00000092847.11	1	35869808	35930528	9.52627320222479e-05	1.62770837829467e-15	188	370
TEKT2	ENSG00000092850.11	1	36084075	36088275	0.982695184721154	0.973674356552713	188	370
RFFL	ENSG00000092871.16	17	35009744	35089319	0.232327309658002	0.103665473341931	188	370
UNC13D	ENSG00000092929.11	17	75827225	75844717	0.0319047437356018	0.0037000032156456	188	370
MFSD11	ENSG00000092931.11	17	76736549	76781449	0.47875121684557	0.290581706555149	188	370
DPYSL2	ENSG00000092964.17	8	26514093	26658178	0.200972748592136	0.0432045486324695	188	370
GPATCH2	ENSG00000092978.10	1	217426992	217631082	0.628696041279299	0.504889440822362	188	370
NUP50	ENSG00000093000.18	22	45163841	45188015	0.121648130889386	0.0151031721211359	188	370
CDC45	ENSG00000093009.9	22	19479459	19520612	0.418105922223138	0.214592083538991	188	370
COMT	ENSG00000093010.13	22	19941607	19969895	0.55300621504631	0.370233432272939	188	370
CECR1	ENSG00000093072.15	22	17178790	17221989	0.00308127198952936	0.000509617161402533	188	370
ECHDC1	ENSG00000093144.18	6	127288710	127343609	0.455861935017338	0.228908879017794	188	370
LRRFIP2	ENSG00000093167.17	3	37052656	37176532	0.00433021070816473	1.12851590207985e-07	188	370
SEC22C	ENSG00000093183.13	3	42547969	42601080	0.511606650556714	0.299062041973638	188	370
XYLB	ENSG00000093217.9	3	38346760	38421348	0.727884840572392	0.574136729044439	188	370
CDC6	ENSG00000094804.9	17	40287633	40304657	0.987132326653671	0.976937028629517	188	370
CDC23	ENSG00000094880.10	5	138187716	138213343	0.185195609594625	0.0123856794076957	188	370
AAAS	ENSG00000094914.12	12	53307456	53324864	0.30421441759037	0.0757706746565241	188	370
CBX5	ENSG00000094916.15	12	54230940	54280133	0.245836387632144	0.0921859556924065	188	370
FMO2	ENSG00000094963.13	1	171185208	171211230	0.0237824413084765	0.000466738327639239	188	370
SUCO	ENSG00000094975.13	1	172532349	172611833	0.368797782639725	0.19956843373614	188	370
MSH2	ENSG00000095002.13	2	47402969	47562311	0.00958909207303997	0.000104544589875668	188	370
MAP3K1	ENSG00000095015.5	5	56815574	56896152	0.0150434129171532	0.000446840437534287	188	370
DHPS	ENSG00000095059.15	19	12675833	12681902	0.47244240880655	0.234524045375634	188	370
HOOK2	ENSG00000095066.11	19	12763003	12872740	0.0654537348274121	0.00263549494409076	188	370
ARCN1	ENSG00000095139.13	11	118572390	118603033	0.212551117570451	0.0425806444510938	188	370
EPB41L4B	ENSG00000095203.14	9	109171975	109320964	0.70294886445526	0.561529154002829	188	370
TMEM38B	ENSG00000095209.11	9	105694544	105776612	0.418878171630451	0.229806313046201	188	370
PSMD5	ENSG00000095261.13	9	120815496	120842984	0.676988944388065	0.444961216337462	188	370
PTGS1	ENSG00000095303.14	9	122370530	122395703	0.829391621441341	0.748082426279111	188	370
NUP188	ENSG00000095319.14	9	128947699	129007035	0.919891175469345	0.870796804366807	188	370
CRAT	ENSG00000095321.16	9	129094810	129111189	0.801963855402678	0.672293791902604	188	370
SH2D3C	ENSG00000095370.19	9	127738317	127778741	0.779560125150049	0.68170469085056	188	370
NANS	ENSG00000095380.10	9	98056739	98083075	0.385241287579222	0.18756893707139	188	370
TBC1D2	ENSG00000095383.19	9	98198999	98255721	0.0298889378417008	0.0078520048939148	188	370
WHRN	ENSG00000095397.13	9	114402080	114505450	0.465476044807343	0.333278522353016	188	370
CWF19L1	ENSG00000095485.16	10	100232298	100267680	0.866836976866337	0.815390432875071	188	370
SEMA4G	ENSG00000095539.15	10	100969905	100985871	0.490134004376423	0.236853569914021	188	370
BTAF1	ENSG00000095564.13	10	91923769	92030325	0.0993576569029702	0.000633956377665024	188	370
IKZF5	ENSG00000095574.11	10	122990806	123008817	0.00535435929960263	5.54905639400524e-05	188	370
BLNK	ENSG00000095585.16	10	96191702	96271587	0.750002508101868	0.649230255043369	188	370
CYP26A1	ENSG00000095596.11	10	93073475	93077890	0.0504949718038251	0.00436160136139456	188	370
SORBS1	ENSG00000095637.21	10	95311771	95561414	0.503180584654461	0.251259568817171	188	370
CRTAC1	ENSG00000095713.13	10	97865000	98030828	0.290617242416314	0.128933460095359	188	370
BAMBI	ENSG00000095739.10	10	28677342	28682939	0.00302832808499718	6.3633967168779e-05	188	370
WAC	ENSG00000095787.21	10	28532744	28623112	0.768838264514702	0.661429405946715	188	370
CREM	ENSG00000095794.19	10	35126791	35212958	0.449509328345083	0.187942735476226	188	370
NUBP2	ENSG00000095906.16	16	1782901	1789191	0.931169133221402	0.900723141642128	188	370
TPSD1	ENSG00000095917.13	16	1256059	1258998	0.602733913700591	0.515151730306088	188	370
SMIM24	ENSG00000095932.6	19	3473986	3480542	0.998925720668667	0.99854369615535	188	370
HIVEP1	ENSG00000095951.16	6	12008857	12164999	0.183712876323302	0.0491282273235954	188	370
TREM2	ENSG00000095970.16	6	41158506	41163186	0.657558167988812	0.438621862274531	188	370
CRISP3	ENSG00000096006.11	6	49727384	49744437	0.000426247132027947	3.01983358200015e-06	188	370
FKBP5	ENSG00000096060.14	6	35573585	35728583	0.740852505187054	0.550532069694875	188	370
SRPK1	ENSG00000096063.15	6	35832966	35921342	0.621463542310389	0.430137408719601	188	370
BRPF3	ENSG00000096070.19	6	36196744	36232790	0.391581886408701	0.206045514302498	188	370
MRPS18A	ENSG00000096080.11	6	43675202	43687791	0.824034857439813	0.760809846445086	188	370
PGC	ENSG00000096088.16	6	41736711	41754109	0.604671271270534	0.439455923342402	188	370
TMEM14A	ENSG00000096092.5	6	52671109	52686588	0.242596127949599	0.0733586632611745	188	370
EFHC1	ENSG00000096093.15	6	52362123	52529886	0.664173723768151	0.51463664074959	188	370
HSP90AB1	ENSG00000096384.19	6	44246166	44253888	0.811964299305742	0.712349199899302	188	370
CDC5L	ENSG00000096401.7	6	44387525	44450426	0.569717306577672	0.407312315341662	188	370
ITPR3	ENSG00000096433.10	6	33620365	33696574	0.00216919218493919	7.15997345780148e-06	188	370
ZNF184	ENSG00000096654.15	6	27450743	27473118	0.976408977237345	0.940616012574392	188	370
DSP	ENSG00000096696.13	6	7541575	7586717	0.382487798676815	0.159376854069629	188	370
SIRT1	ENSG00000096717.11	10	67884669	67918390	0.0265414285381734	3.95085308775566e-10	188	370
HNRNPH3	ENSG00000096746.17	10	68331174	68343191	0.000877929027163044	4.63606963638217e-13	188	370
IFT74	ENSG00000096872.15	9	26956373	27062930	0.744181596023945	0.604445307961274	188	370
JAK2	ENSG00000096968.13	9	4984390	5128183	0.574412873123903	0.426647960628826	188	370
IL12RB1	ENSG00000096996.15	19	18058995	18098944	0.00559343355088221	0.00014705321103908	188	370
ABL1	ENSG00000097007.17	9	130713946	130887675	0.525022010801569	0.396065712375143	188	370
ACOT7	ENSG00000097021.19	1	6264269	6393554	0.353764593864406	0.159504491384955	188	370
SH3GLB1	ENSG00000097033.14	1	86704570	86748184	0.534681480462322	0.256702755469822	188	370
CDC7	ENSG00000097046.12	1	91500893	91525764	0.649862233432426	0.499496332235107	188	370
PCSK5	ENSG00000099139.13	9	75890644	76362339	0.489936881814997	0.345980543923049	188	370
SCD	ENSG00000099194.5	10	100347124	100364834	0.772657214184176	0.625142314393826	188	370
TMED1	ENSG00000099203.6	19	10832438	10836318	0.348562988796841	0.0897275801208034	188	370
ABLIM1	ENSG00000099204.18	10	114431113	114685003	0.72544587844168	0.605685880274984	188	370
ERMP1	ENSG00000099219.13	9	5765076	5833117	0.315117691703986	0.169823491832681	188	370
RAB18	ENSG00000099246.16	10	27504174	27542237	0.667791077191973	0.518308901353987	188	370
NRP1	ENSG00000099250.17	10	33177492	33336262	0.734580202640887	0.635853049228634	188	370
PRTFDC1	ENSG00000099256.18	10	24848607	24952604	0.355377465728658	0.142530497670815	188	370
PALMD	ENSG00000099260.10	1	99645943	99694541	0.499128838449401	0.259328820341496	188	370
TSPAN15	ENSG00000099282.9	10	69451473	69507669	0.82940953809811	0.790359855739473	188	370
H2AFY2	ENSG00000099284.13	10	70052796	70112269	0.895941610154589	0.820236823595232	188	370
WASHC2A	ENSG00000099290.15	10	50067888	50133506	0.0565299769435988	0.0006928046891337	188	370
MAST3	ENSG00000099308.10	19	18097793	18151692	0.485399515303802	0.297725076465921	188	370
MZF1	ENSG00000099326.8	19	58561932	58572577	0.000155845101558173	1.46081451465458e-17	188	370
OCEL1	ENSG00000099330.8	19	17226204	17229219	0.201088938780146	0.0699993098344894	188	370
MYO9B	ENSG00000099331.13	19	17075781	17214537	0.45173237080946	0.230317047686431	188	370
KCNK6	ENSG00000099337.4	19	38319844	38332076	0.798738740759621	0.658388492537066	188	370
CATSPERG	ENSG00000099338.22	19	38335775	38370943	0.165249923348555	0.00352990014474542	188	370
PSMD8	ENSG00000099341.11	19	38374536	38383824	0.62478196182209	0.427580139682431	188	370
FBXL19	ENSG00000099364.16	16	30924097	30948783	0.00403082853123543	1.12558792734491e-05	188	370
STX1B	ENSG00000099365.10	16	30989256	31010661	0.68289032461997	0.500697589388338	188	370
HSD3B7	ENSG00000099377.13	16	30988271	30989152	0.000914148835641643	2.11701262910811e-08	188	370
SETD1A	ENSG00000099381.17	16	30957294	30984629	0.932659966182092	0.867716368402063	188	370
BCL7C	ENSG00000099385.11	16	30833626	30894547	0.792130352458477	0.649210024303968	188	370
CIRBP	ENSG00000099622.13	19	1259384	1274880	0.454073155320978	0.322720783785628	188	370
ATP5D	ENSG00000099624.7	19	1241746	1244826	0.437948624050597	0.304436447618792	188	370
CBARP	ENSG00000099625.12	19	1228436	1238027	0.839017419807104	0.75082994993307	188	370
IGFALS	ENSG00000099769.5	16	1790413	1794971	0.811924209389554	0.741687647512855	188	370
HNRNPM	ENSG00000099783.11	19	8455405	8489114	0.926612891778194	0.88078997287473	188	370
MARCH2	ENSG00000099785.10	19	8413270	8439017	0.208333549969729	0.0341568677017789	188	370
NDUFB7	ENSG00000099795.6	19	14566078	14572062	0.163494007540778	0.0193179275425557	188	370
TECR	ENSG00000099797.13	19	14533933	14565980	0.592622542693234	0.427937842555209	188	370
TIMM13	ENSG00000099800.7	19	2425624	2427637	0.447988681078547	0.257607920624669	188	370
CDC34	ENSG00000099804.8	19	531712	542092	0.00470172916182708	0.000313859447515623	188	370
MTAP	ENSG00000099810.18	9	21802543	21937651	0.362925543132816	0.189192250960401	188	370
CEP170B	ENSG00000099814.15	14	104865280	104896770	0.102037816281123	0.0113029316825495	188	370
POLR2E	ENSG00000099817.11	19	1086629	1095380	0.230702888332019	0.0985149294121868	188	370
POLRMT	ENSG00000099821.13	19	617224	633604	0.148017961839224	0.0213924180102223	188	370
HCN2	ENSG00000099822.2	19	589893	617159	0.342500928463522	0.146076829763432	188	370
CDHR5	ENSG00000099834.18	11	616565	626078	0.568473168096171	0.364785217128596	188	370
IZUMO4	ENSG00000099840.13	19	2096869	2099593	0.0921457992984485	0.00412577582835765	188	370
RASSF7	ENSG00000099849.14	11	560404	564021	0.508413182533141	0.333445369017106	188	370
GADD45B	ENSG00000099860.8	19	2476127	2478259	0.518101621595395	0.362691235884133	188	370
PALM	ENSG00000099864.17	19	708939	748329	0.943171345858303	0.91945949133311	188	370
MADCAM1	ENSG00000099866.14	19	489176	505342	0.202811061835778	0.0678917830086847	188	370
MKNK2	ENSG00000099875.14	19	2037465	2051244	0.410200576594969	0.208535533429051	188	370
ARVCF	ENSG00000099889.13	22	19969976	20016808	0.0206159816524704	0.000688133616641366	188	370
TRMT2A	ENSG00000099899.14	22	20111876	20117392	0.705498870265076	0.556002392432581	188	370
RANBP1	ENSG00000099901.16	22	20115938	20127357	0.863632473667453	0.804883775765862	188	370
ZDHHC8	ENSG00000099904.15	22	20129456	20148007	0.122332212189918	0.0242899406651377	188	370
KLHL22	ENSG00000099910.16	22	20441519	20495883	0.892525077977589	0.854631399431759	188	370
MED15	ENSG00000099917.17	22	20495913	20587495	0.290645118454854	0.104237486820802	188	370
SERPIND1	ENSG00000099937.10	22	20773879	20787720	0.23747509624098	0.0952015976534186	188	370
SNAP29	ENSG00000099940.11	22	20858983	20891218	0.0500172577867192	0.00247929001853952	188	370
CRKL	ENSG00000099942.12	22	20917426	20953749	0.669578850075121	0.52865833649904	188	370
LZTR1	ENSG00000099949.18	22	20979462	20999038	2.52160025441979e-09	4.07053342631102e-16	188	370
MMP11	ENSG00000099953.9	22	23768643	23784316	0.221720844558695	0.126603544400202	188	370
SMARCB1	ENSG00000099956.18	22	23786963	23834502	0.467081841787388	0.294280847860272	188	370
P2RX6	ENSG00000099957.16	22	21015027	21028717	0.917923660171804	0.846150050675953	188	370
DERL3	ENSG00000099958.14	22	23834517	23839012	0.0531181347897521	0.00763782715957078	188	370
BCL2L13	ENSG00000099968.17	22	17628855	17730855	0.682005150746353	0.527129019170984	188	370
DDTL	ENSG00000099974.7	22	23966901	23972532	0.00488201096212594	0.000163053322196314	188	370
DDT	ENSG00000099977.13	22	23973104	23980469	0.589568896488077	0.383705577898317	188	370
OSM	ENSG00000099985.3	22	30262829	30266840	0.703334492564754	0.469129925890737	188	370
CABIN1	ENSG00000099991.17	22	24011192	24178628	0.902147504668801	0.866432939518675	188	370
TBC1D10A	ENSG00000099992.15	22	30291990	30327046	0.724837734154456	0.542428405174589	188	370
SUSD2	ENSG00000099994.10	22	24181259	24189110	0.636862287096789	0.477541877710056	188	370
SF3A1	ENSG00000099995.18	22	30331988	30353072	0.232666887960282	0.0767325067240154	188	370
GGT5	ENSG00000099998.17	22	24219654	24245142	0.648003151914675	0.431272569966042	188	370
RNF215	ENSG00000099999.14	22	30368811	30421771	0.594812067290663	0.313909373753836	188	370
SEC14L2	ENSG00000100003.17	22	30396857	30425317	0.193528507197229	0.0505480125611549	188	370
SPECC1L	ENSG00000100014.19	22	24270817	24417740	0.519454271404635	0.349903077196437	188	370
PPIL2	ENSG00000100023.18	22	21666009	21697543	0.214030640852515	0.0352570981342361	188	370
UPB1	ENSG00000100024.14	22	24494107	24528390	0.657411241080586	0.461676015072295	188	370
YPEL1	ENSG00000100027.14	22	21700016	21735834	0.788971008251642	0.702726357449895	188	370
SNRPD3	ENSG00000100028.11	22	24555503	24583749	0.493805232627771	0.291743211142543	188	370
PES1	ENSG00000100029.17	22	30576625	30606837	0.000219374399103638	1.09877318100388e-09	188	370
MAPK1	ENSG00000100030.14	22	21754500	21867680	0.754350248969245	0.593164922970565	188	370
GGT1	ENSG00000100031.18	22	24594811	24629005	0.565067238474587	0.365857413362695	188	370
PRODH	ENSG00000100033.16	22	18916890	18936410	0.0752970632724784	0.00108364094187334	188	370
PPM1F	ENSG00000100034.13	22	21919420	21940657	0.00975680595870701	0.000479897236270687	188	370
SLC35E4	ENSG00000100036.12	22	30635652	30669016	0.801405957533492	0.695205025244175	188	370
TOP3B	ENSG00000100038.19	22	21982200	21982816	0.000129564681265082	5.99669474518722e-09	188	370
CYTH4	ENSG00000100055.20	22	37282027	37315345	0.0188279296340694	0.00101172837806173	188	370
DGCR14	ENSG00000100056.11	22	19130279	19144684	0.414449090517634	0.153088847775249	188	370
MFNG	ENSG00000100060.17	22	37469063	37486401	0.0166432675822165	0.000298328408328418	188	370
CARD10	ENSG00000100065.14	22	37490362	37519542	0.720267728969379	0.58376348209133	188	370
LRP5L	ENSG00000100068.11	22	25351421	25405377	0.706622558450029	0.556513188303068	188	370
SLC25A1	ENSG00000100075.9	22	19175575	19178830	0.00748934366432786	0.000259596738285454	188	370
GRK3	ENSG00000100077.14	22	25564849	25729294	0.235938025386022	0.116384538412801	188	370
GGA1	ENSG00000100083.18	22	37608475	37633564	0.070256123970146	0.0074870790396709	188	370
HIRA	ENSG00000100084.14	22	19330698	19431733	0.324605383324817	0.158341412493156	188	370
SH3BP1	ENSG00000100092.20	22	37634654	37656117	2.26088498490211e-09	1.15767241687711e-15	188	370
SEZ6L	ENSG00000100095.18	22	26169474	26383597	0.144718721911044	0.0543770741986131	188	370
LGALS1	ENSG00000100097.11	22	37675608	37679806	0.131149589609994	0.0195479483839205	188	370
HPS4	ENSG00000100099.20	22	26451480	26483836	0.995801957155925	0.994689725597172	188	370
PIK3IP1	ENSG00000100100.12	22	31281593	31292498	0.000436843717315717	9.0339752957359e-17	188	370
SRRD	ENSG00000100104.13	22	26483877	26494658	0.904149292803926	0.861406658534996	188	370
PATZ1	ENSG00000100105.17	22	31325804	31346232	0.939977782647949	0.91075777516954	188	370
TRIOBP	ENSG00000100106.19	22	37697004	37776556	0.238520472516318	0.146637984147738	188	370
TFIP11	ENSG00000100109.16	22	26491225	26512505	1.13248276238929e-08	1.54282441024274e-14	188	370
GCAT	ENSG00000100116.16	22	37807905	37817176	4.09780620776588e-05	6.4315173647938e-10	188	370
ANKRD54	ENSG00000100124.14	22	37830855	37848867	0.999714087017505	0.999465406658812	188	370
EIF3L	ENSG00000100129.17	22	37849328	37876011	0.668765410383012	0.532964953445964	188	370
SNU13	ENSG00000100138.13	22	41673930	41690504	0.782790603651964	0.603385539181384	188	370
MICALL1	ENSG00000100139.13	22	37905657	37942822	0.268066450595289	0.0412778996911087	188	370
POLR2F	ENSG00000100142.14	22	38025579	38041915	0.714508761367582	0.530872552500094	188	370
CCDC134	ENSG00000100147.13	22	41800679	41826299	0.503983549851902	0.277647306084369	188	370
DEPDC5	ENSG00000100150.16	22	31753951	31907034	0.496008048432943	0.237673088527444	188	370
PICK1	ENSG00000100151.15	22	38056311	38075701	2.32039808024206e-05	4.22684412107928e-10	188	370
TTC28	ENSG00000100154.14	22	27978014	28679865	0.817499500294634	0.741159443944492	188	370
SLC16A8	ENSG00000100156.10	22	38078134	38084093	0.21888530421584	0.066451835050232	188	370
CENPM	ENSG00000100162.14	22	41938721	41947164	0.0130986748022764	1.89624100777479e-05	188	370
SEPT3	ENSG00000100167.19	22	41976272	41998221	0.859185180905296	0.779342987862928	188	370
KDELR3	ENSG00000100196.10	22	38468062	38483439	0.901252871444743	0.862724057787392	188	370
CYP2D6	ENSG00000100197.20	22	42126499	42130906	0.222847225746167	0.0509767846060844	188	370
DDX17	ENSG00000100201.20	22	38483448	38507660	0.0244172594690108	0.000373537778008638	188	370
DMC1	ENSG00000100206.9	22	38518949	38570286	0.00698489823620642	5.24496616468133e-05	188	370
TCF20	ENSG00000100207.18	22	42160013	42343616	0.177110168021528	0.0341582058497741	188	370
HSCB	ENSG00000100209.9	22	28742679	28757515	1.3738117245179e-05	9.6085304900232e-20	188	370
CBY1	ENSG00000100211.10	22	38656640	38673854	0.35431577416081	0.14963728544125	188	370
TOMM22	ENSG00000100216.5	22	38681948	38685421	0.094668740994404	0.0255425779067156	188	370
RSPH14	ENSG00000100218.11	22	23059415	23145021	0.844691381401643	0.760011585359238	188	370
XBP1	ENSG00000100219.16	22	28794555	28800597	0.246193171018748	0.0378870853698145	188	370
RTCB	ENSG00000100220.11	22	32387582	32412255	0.980194703409629	0.969715292819704	188	370
JOSD1	ENSG00000100221.10	22	38685543	38701556	0.540844431069332	0.311029149557362	188	370
FBXO7	ENSG00000100225.17	22	32474676	32498829	0.110091207807419	0.022791337479486	188	370
GTPBP1	ENSG00000100226.15	22	38705723	38738299	0.486169005601307	0.273310006830657	188	370
POLDIP3	ENSG00000100227.17	22	42583721	42614962	0.939548835090918	0.898260010806509	188	370
RAB36	ENSG00000100228.12	22	23145326	23164350	0.883739023095627	0.846893686597145	188	370
TIMP3	ENSG00000100234.11	22	32801701	32863043	0.745913220498803	0.594015081995679	188	370
PPP6R2	ENSG00000100239.15	22	50343304	50444999	0.035908420089594	0.000996955094463858	188	370
SBF1	ENSG00000100241.20	22	50445091	50475024	0.276129613724088	0.118406950025608	188	370
SUN2	ENSG00000100242.15	22	38735042	38766333	0.860946413547184	0.789492494825243	188	370
CYB5R3	ENSG00000100243.20	22	42617840	42649568	0.299710706351041	0.0757811623148567	188	370
DNAL4	ENSG00000100246.12	22	38778508	38794198	0.427912971280976	0.169435999651466	188	370
MIOX	ENSG00000100253.12	22	50486784	50490648	0.521827319671847	0.31824106617823	188	370
LMF2	ENSG00000100258.17	22	50502949	50507691	0.127093013178825	0.00762430991558334	188	370
RHBDD3	ENSG00000100263.13	22	29259852	29267978	0.819555536249226	0.71570347396462	188	370
PACSIN2	ENSG00000100266.18	22	42858387	43015145	0.0374836819571672	0.000975971040815082	188	370
TTLL1	ENSG00000100271.16	22	43046410	43089428	0.98274911617227	0.973307229541359	188	370
RASL10A	ENSG00000100276.9	22	29312933	29319679	0.381787493216752	0.201943677995003	188	370
AP1B1	ENSG00000100280.16	22	29327682	29388583	0.334485601137156	0.121887149346253	188	370
HMGXB4	ENSG00000100281.13	22	35257452	35295807	0.513426875103249	0.37870233664829	188	370
TOM1	ENSG00000100284.20	22	35299275	35347994	0.778899077530346	0.670092571249697	188	370
NEFH	ENSG00000100285.9	22	29480243	29491390	0.138828534750168	0.0147912295744494	188	370
CHKB	ENSG00000100288.19	22	50578949	50601455	0.337954064979105	0.151779002109344	188	370
BIK	ENSG00000100290.2	22	43110748	43129712	0.69362934573913	0.631369717818729	188	370
HMOX1	ENSG00000100292.16	22	35380361	35394214	0.811052939139681	0.707522752054982	188	370
MCAT	ENSG00000100294.12	22	43132206	43143394	0.501593491661766	0.29873385513756	188	370
THOC5	ENSG00000100296.13	22	29505879	29554254	0.00579854327530946	2.22531844767071e-06	188	370
MCM5	ENSG00000100297.15	22	35400063	35425430	0.0540482716655066	0.00150444861310728	188	370
APOBEC3H	ENSG00000100298.15	22	39097224	39104067	0.268798896810372	0.142924357296115	188	370
ARSA	ENSG00000100299.17	22	50622754	50628173	1.90262930587021e-07	4.00322146099128e-14	188	370
TSPO	ENSG00000100300.17	22	43151514	43163242	0.0653620819101354	0.00225544305965514	188	370
RASD2	ENSG00000100302.6	22	35540868	35554001	0.588798675693557	0.423247253826311	188	370
TTLL12	ENSG00000100304.12	22	43166622	43187133	0.00934913695360228	6.50681676655153e-05	188	370
CBX7	ENSG00000100307.12	22	39120167	39152650	0.0182604326447878	0.000301959976709153	188	370
PDGFB	ENSG00000100311.16	22	39223359	39244751	0.0446961161673877	0.00467161592158792	188	370
CABP7	ENSG00000100314.3	22	29720084	29731839	0.00182287056110645	2.22856747252776e-13	188	370
RPL3	ENSG00000100316.15	22	39312882	39320389	0.557455272733001	0.341595861374011	188	370
ZMAT5	ENSG00000100319.12	22	29738330	29766961	0.990077433330141	0.984044955231318	188	370
RBFOX2	ENSG00000100320.22	22	35738736	36028425	0.370173657270919	0.221956217448064	188	370
SYNGR1	ENSG00000100321.14	22	39349925	39385588	0.000505724952268749	4.31682708537966e-09	188	370
TAB1	ENSG00000100324.13	22	39399741	39437060	0.710810114741023	0.547374858034449	188	370
ASCC2	ENSG00000100325.14	22	29788608	29838304	0.287559107584389	0.0596605328550203	188	370
MTMR3	ENSG00000100330.15	22	29883155	30030866	0.000619388442476725	6.58427175209782e-12	188	370
MIEF1	ENSG00000100335.13	22	39499432	39518132	0.483747673623462	0.291144268588279	188	370
APOL4	ENSG00000100336.17	22	36189124	36204840	0.12286691751753	0.0195875573220865	188	370
APOL1	ENSG00000100342.20	22	36253010	36267530	0.808390048920544	0.667130412918856	188	370
MYH9	ENSG00000100345.20	22	36281281	36388018	0.689242946008822	0.531003980824558	188	370
CACNA1I	ENSG00000100346.17	22	39570753	39689737	0.383376456209373	0.139928595976795	188	370
SAMM50	ENSG00000100347.14	22	43955421	44010531	0.0516720298970217	0.00148947779900495	188	370
TXN2	ENSG00000100348.9	22	36467036	36482030	0.628800409800555	0.453387896402894	188	370
FOXRED2	ENSG00000100350.14	22	36487190	36507101	0.62172202610314	0.465134160819898	188	370
EIF3D	ENSG00000100353.17	22	36510850	36529436	0.132184350848759	0.0234323164627347	188	370
TNRC6B	ENSG00000100354.20	22	40044817	40335808	0.486193519603643	0.241847347030542	188	370
SGSM3	ENSG00000100359.20	22	40370591	40410280	3.4125780669292e-06	4.99697198970789e-15	188	370
IFT27	ENSG00000100360.14	22	36758202	36776256	0.627301794218629	0.504009797650509	188	370
PVALB	ENSG00000100362.12	22	36800684	36819479	0.00635563788835674	0.000233958829882219	188	370
KIAA0930	ENSG00000100364.18	22	45190338	45240769	0.108716412925412	0.0167858441076545	188	370
NCF4	ENSG00000100365.14	22	36860988	36878015	0.829338102091677	0.732569460600991	188	370
CSF2RB	ENSG00000100368.13	22	36913628	36940449	0.141172711692657	0.037552252538214	188	370
SLC25A17	ENSG00000100372.14	22	40769630	40819399	0.000109783971049609	1.51732034473979e-13	188	370
UPK3A	ENSG00000100373.9	22	45284982	45295874	0.00344606801222405	1.83520073617966e-06	188	370
FAM118A	ENSG00000100376.11	22	45308968	45341955	0.443824117296009	0.272087028403693	188	370
KCTD17	ENSG00000100379.17	22	37051736	37063390	0.802764671617785	0.732291747580461	188	370
ST13	ENSG00000100380.13	22	40824535	40857022	0.233638800943749	0.0858698132661107	188	370
IL2RB	ENSG00000100385.13	22	37125838	37175054	0.0757808197441894	0.0143791397692425	188	370
RBX1	ENSG00000100387.8	22	40951359	40973309	0.048413564413295	0.00466189277799451	188	370
EP300	ENSG00000100393.12	22	41091786	41180079	0.453489864141054	0.169011310340636	188	370
L3MBTL2	ENSG00000100395.14	22	41205205	41231271	0.00277006977822381	2.4795224041082e-12	188	370
CHADL	ENSG00000100399.15	22	41229510	41240934	3.65263570065328e-05	5.66151049730894e-15	188	370
RANGAP1	ENSG00000100401.19	22	41245611	41286251	0.000793477715893981	4.49303612879424e-12	188	370
ZC3H7B	ENSG00000100403.11	22	41301522	41360147	3.13090023844408e-06	1.34412718059374e-18	188	370
PHF5A	ENSG00000100410.7	22	41459717	41468725	0.400067762835838	0.12283949705095	188	370
ACO2	ENSG00000100412.15	22	41469125	41525348	6.76391841168752e-05	1.37412420993233e-15	188	370
POLR3H	ENSG00000100413.16	22	41525804	41544606	0.000631648534652611	7.87807108850071e-11	188	370
TRMU	ENSG00000100416.12	22	46330875	46357340	0.616437922548285	0.487646523172481	188	370
PMM1	ENSG00000100417.11	22	41576894	41589890	0.483870030613673	0.222522906762301	188	370
DESI1	ENSG00000100418.7	22	41598028	41621096	0.0109715290248894	3.67609269000376e-08	188	370
CERK	ENSG00000100422.13	22	46684411	46738261	0.0209578760034797	0.00147213512332874	188	370
BRD1	ENSG00000100425.18	22	49773283	49827512	0.0984075985426114	0.00801791990703621	188	370
ZBED4	ENSG00000100426.6	22	49853842	49890078	0.153222892025579	0.034242155157389	188	370
MLC1	ENSG00000100427.15	22	50059391	50085902	0.0597551814924948	0.00286205994848232	188	370
HDAC10	ENSG00000100429.17	22	50245183	50249859	0.308666274742853	0.0932285088925602	188	370
ABHD4	ENSG00000100439.10	14	22600119	22613215	0.950267168230795	0.931948253027959	188	370
KHNYN	ENSG00000100441.9	14	24429935	24441834	0.03194684110578	0.000262097304622907	188	370
FKBP3	ENSG00000100442.10	14	45118028	45135319	0.818614109895207	0.664357767637893	188	370
SDR39U1	ENSG00000100445.17	14	24442098	24442904	0.901872125538736	0.861711260555393	188	370
GZMH	ENSG00000100450.12	14	24606480	24609699	0.00224347696995147	1.65788003773299e-11	188	370
GZMB	ENSG00000100453.12	14	24630954	24634267	0.341978719026705	0.170427850038093	188	370
RBM23	ENSG00000100461.17	14	22893206	22917802	0.24320792069863	0.13889244324684	188	370
PRMT5	ENSG00000100462.15	14	22922176	22929585	0.0447177956704081	0.000437145657223612	188	370
COCH	ENSG00000100473.15	14	30874543	30890618	0.0916754917954286	0.00994091436101059	188	370
AP4S1	ENSG00000100478.14	14	31025106	31096450	0.396099903950104	0.165100665421404	188	370
POLE2	ENSG00000100479.12	14	49643555	49688422	0.629230364030221	0.441551344947628	188	370
VCPKMT	ENSG00000100483.13	14	50108633	50116600	0.206102484638389	0.0205759043956276	188	370
SOS2	ENSG00000100485.11	14	50117120	50231558	0.962174473363316	0.937814052583434	188	370
CDKL1	ENSG00000100490.9	14	50335993	50416461	0.0515353640140996	0.00722426907993732	188	370
NIN	ENSG00000100503.23	14	50719763	50831121	0.504000806621168	0.328663950606104	188	370
PYGL	ENSG00000100504.16	14	50857891	50944736	0.234911230418188	0.118489601651997	188	370
TRIM9	ENSG00000100505.13	14	50975262	51096061	0.0384252264190276	0.00117919297805448	188	370
PSMC6	ENSG00000100519.11	14	52707172	52728587	0.0545940548540976	0.00286093677706254	188	370
GNPNAT1	ENSG00000100522.8	14	52775194	52791668	0.255702130186978	0.0615229391417102	188	370
DDHD1	ENSG00000100523.14	14	53036745	53153282	0.462579454538611	0.269616675262142	188	370
CDKN3	ENSG00000100526.19	14	54396849	54420218	0.129206934859341	0.0181607601305716	188	370
CNIH1	ENSG00000100528.11	14	54423560	54441431	0.447714329719334	0.266745303129069	188	370
CGRRF1	ENSG00000100532.11	14	54509812	54539309	0.991256555225022	0.986031415694779	188	370
ATP6V1D	ENSG00000100554.11	14	67294371	67359996	0.160939368034412	0.027441426616144	188	370
PLEK2	ENSG00000100558.8	14	67386983	67412200	0.53659613321351	0.319468459852805	188	370
PIGH	ENSG00000100564.8	14	67581955	67600287	0.192999926033385	0.0298453527138808	188	370
PSMA3	ENSG00000100567.12	14	58244831	58272012	0.393367193279689	0.230780897895863	188	370
VTI1B	ENSG00000100568.10	14	67647075	67674831	0.0978463861665675	0.00366629013101363	188	370
TIMM9	ENSG00000100575.13	14	58408494	58427242	0.105902767495176	0.0163968834474247	188	370
GSTZ1	ENSG00000100577.18	14	77320885	77331597	0.633793061981166	0.450424503429895	188	370
KIAA0586	ENSG00000100578.14	14	58427385	58551289	0.651920002273511	0.481663792534366	188	370
TMED8	ENSG00000100580.7	14	77335021	77377109	0.319393768117248	0.0975097182351355	188	370
SAMD15	ENSG00000100583.4	14	77376689	77391497	0.156484912156085	0.0313744753553115	188	370
AHSA1	ENSG00000100591.7	14	77457953	77469474	0.378995333203129	0.185219308309193	188	370
DAAM1	ENSG00000100592.15	14	59188680	59371405	0.414091368466935	0.212968497519884	188	370
SPTLC2	ENSG00000100596.6	14	77505997	77616773	0.226188367474274	0.0597188260385012	188	370
RIN3	ENSG00000100599.15	14	92513774	92688994	0.0988131137994498	0.00868743726807809	188	370
LGMN	ENSG00000100600.14	14	92703807	92748702	0.816043058607845	0.727392781060362	188	370
ALKBH1	ENSG00000100601.9	14	77672404	77708020	0.275634605864861	0.116122577415957	188	370
SNW1	ENSG00000100603.13	14	77717599	77761207	0.0516093910320947	6.32943518063573e-07	188	370
CHGA	ENSG00000100604.12	14	92923080	92935293	0.170632333503068	0.0419478559370978	188	370
ITPK1	ENSG00000100605.16	14	92936914	93116320	0.0670076654330951	0.0132588861154595	188	370
DHRS7	ENSG00000100612.13	14	60148948	60169856	0.99934730208413	0.998611048357704	188	370
PPM1A	ENSG00000100614.17	14	60245752	60299087	0.628428888556295	0.394520376845469	188	370
ASB2	ENSG00000100628.11	14	93934153	93976791	0.769186770279744	0.682677598336713	188	370
CEP128	ENSG00000100629.16	14	80476983	80959517	0.749692166494425	0.64540957199619	188	370
ERH	ENSG00000100632.10	14	69380123	69398627	0.155473913918635	0.0222457047377716	188	370
HIF1A	ENSG00000100644.16	14	61695513	61748259	0.684581365593547	0.566322829424014	188	370
SUSD6	ENSG00000100647.7	14	69611596	69715142	0.575769774813842	0.327933345022549	188	370
SRSF5	ENSG00000100650.15	14	69726900	69772005	0.236678753923061	0.0864031107627681	188	370
SLC10A1	ENSG00000100652.4	14	69775417	69797289	0.68363219008769	0.523936883540648	188	370
EIF5	ENSG00000100664.10	14	103333544	103345025	0.32238024008525	0.114848724227655	188	370
DICER1	ENSG00000100697.14	14	95086228	95157422	0.0279860227477795	0.00170968431030729	188	370
ZFYVE21	ENSG00000100711.13	14	103715730	103733668	0.0030709522191218	4.92346283830526e-06	188	370
MTHFD1	ENSG00000100714.15	14	64388031	64463457	0.259856409633664	0.0633093682801885	188	370
ZC3H14	ENSG00000100722.18	14	88562909	88627596	0.848496487912386	0.753228179443953	188	370
TELO2	ENSG00000100726.14	16	1493344	1510426	0.0153182650666333	0.0002554965394899	188	370
PCNX1	ENSG00000100731.15	14	70907405	71115382	0.0203207111825609	0.000353231764943774	188	370
GSKIP	ENSG00000100744.14	14	96363871	96387288	0.636016029052965	0.499197332966379	188	370
VRK1	ENSG00000100749.7	14	96797304	96931722	0.643560993981688	0.534189302288516	188	370
PSMC1	ENSG00000100764.13	14	90256495	90265166	0.381617936720411	0.195476747040942	188	370
PAPLN	ENSG00000100767.15	14	73237497	73274640	0.291693325471159	0.102301572314468	188	370
RPS6KA5	ENSG00000100784.10	14	90847862	91060332	0.423795344434091	0.266788450948692	188	370
PPP4R3A	ENSG00000100796.17	14	91457611	91510554	0.793935249727774	0.66507308183707	188	370
C14orf93	ENSG00000100802.14	14	22985908	23010166	0.840496898806373	0.771023706327479	188	370
PSMB5	ENSG00000100804.18	14	23016543	23035230	0.402962078353599	0.20327698963433	188	370
YY1	ENSG00000100811.12	14	100238298	100282792	0.635605643543458	0.442748457896279	188	370
ACIN1	ENSG00000100813.14	14	23058564	23093544	0.0921697840677864	0.0198184710807062	188	370
CCNB1IP1	ENSG00000100814.17	14	20311368	20333312	0.82266288411128	0.760999944228307	188	370
TRIP11	ENSG00000100815.12	14	91965991	92033253	0.32036200937549	0.122734941712028	188	370
APEX1	ENSG00000100823.11	14	20455191	20457718	0.948311982316203	0.92581195278774	188	370
PABPN1	ENSG00000100836.10	14	23321289	23326185	0.237110269020962	0.112836751003933	188	370
EFS	ENSG00000100842.12	14	23356402	23365752	0.842099923434197	0.802833079899426	188	370
ARHGAP5	ENSG00000100852.12	14	32076967	32159728	0.226814547407078	0.124274107186183	188	370
CINP	ENSG00000100865.14	14	102341102	102362916	0.667135181534537	0.520289613238545	188	370
SRP54	ENSG00000100883.11	14	34981957	35029567	0.458920879497833	0.213254416949854	188	370
CPNE6	ENSG00000100884.9	14	24070837	24078100	0.593243638779095	0.40469964349383	188	370
CHD8	ENSG00000100888.12	14	21385194	21456126	0.739985828554339	0.66956595052876	188	370
PCK2	ENSG00000100889.11	14	24094053	24110598	0.738372146294701	0.598670664384766	188	370
KIAA0391	ENSG00000100890.15	14	35121846	35277614	0.000951447801396042	2.41222803233976e-10	188	370
DCAF11	ENSG00000100897.17	14	24114195	24125242	0.284673427364641	0.124889981143095	188	370
PSMA6	ENSG00000100902.10	14	35278633	35317493	0.625354665342288	0.290934609172959	188	370
NFKBIA	ENSG00000100906.10	14	35401511	35404746	0.00369124381681963	3.82842748641174e-14	188	370
EMC9	ENSG00000100908.13	14	24138968	24141588	0.278136954124321	0.131916213595432	188	370
PSME2	ENSG00000100911.15	14	24143365	24147235	0.785148394911725	0.7034794160991	188	370
BRMS1L	ENSG00000100916.13	14	35829795	35932325	0.280713204913311	0.0641215934280822	188	370
REC8	ENSG00000100918.12	14	24171853	24180218	0.786844221839869	0.689353437829345	188	370
TM9SF1	ENSG00000100926.14	14	24189143	24195687	0.266070435740435	0.110515785249848	188	370
SEC23A	ENSG00000100934.14	14	39031919	39109646	0.679871931876083	0.493133673192459	188	370
GMPR2	ENSG00000100938.17	14	24232455	24239242	0.31296171526453	0.0772286323534959	188	370
PNN	ENSG00000100941.8	14	39175313	39183218	0.236762330367584	0.0449792893891298	188	370
RABGGTA	ENSG00000100949.14	14	24265538	24271739	0.0139621884418891	0.000377581526917539	188	370
NFATC4	ENSG00000100968.13	14	24365673	24379604	0.400561199943082	0.116155318094838	188	370
PLTP	ENSG00000100979.14	20	45898821	45912155	0.628501876507236	0.413339667595941	188	370
PCIF1	ENSG00000100982.11	20	45934628	45948023	0.424362045553748	0.223557364164405	188	370
GSS	ENSG00000100983.9	20	34928430	34955817	0.958376903360907	0.921362624828006	188	370
MMP9	ENSG00000100985.7	20	46008908	46016561	0.065458120998069	0.00470353077406146	188	370
TRPC4AP	ENSG00000100991.11	20	35002438	35092871	0.67426976667303	0.47286045812625	188	370
PYGB	ENSG00000100994.11	20	25248069	25298014	1.47012466350613e-06	1.45021527310679e-18	188	370
ABHD12	ENSG00000100997.18	20	25294743	25390983	0.00704726943091175	3.23707952134118e-12	188	370
PROCR	ENSG00000101000.5	20	35172073	35216240	0.00391368774466487	2.72332029260664e-10	188	370
GINS1	ENSG00000101003.9	20	25407727	25452628	0.00103043245592108	6.04065863199551e-13	188	370
NINL	ENSG00000101004.14	20	25452705	25585517	0.0357787075385227	4.51956915019353e-06	188	370
CD40	ENSG00000101017.13	20	46118272	46129863	0.163694177961384	0.0209283903147441	188	370
UQCC1	ENSG00000101019.21	20	35302566	35412141	0.147643108849261	0.0152671810562725	188	370
ZMYND8	ENSG00000101040.19	20	47209214	47356889	0.328974800973804	0.197060740418114	188	370
SGK2	ENSG00000101049.14	20	43558968	43588237	0.132355640184754	0.0217507333200987	188	370
IFT52	ENSG00000101052.12	20	43590931	43647296	0.598907429283677	0.439887312444207	188	370
MYBL2	ENSG00000101057.15	20	43667019	43716496	0.966054554711376	0.947231781482004	188	370
NDRG3	ENSG00000101079.20	20	36651766	36746078	0.761469179834844	0.649567370222799	188	370
SLA2	ENSG00000101082.13	20	36612558	36646216	0.690226369722771	0.493444260523904	188	370
C20orf24	ENSG00000101084.17	20	36605734	36612317	0.49654281289982	0.340924918800919	188	370
[truncated: 11,593 more rows]
