# Supplementary material for: A BOOTSTRAP MODEL COMPARISON TEST FOR IDENTIFYING GENES WITH CONTEXT-SPECIFIC PATTERNS OF GENETIC REGULATION
Source: bioRxiv. 2023 Oct 22:2023.03.06.531446. Originally published 2023 Mar 7. Preprint. [Version 2] doi: 10.1101/2023.03.06.531446 (PMC10028853; doi:10.1101/2023.03.06.531446)
Supplement: Supplement 2 [file media-2.zip › WHLBLD_vs_BRNCTXA.tsv]

gene	id	chr	start	end	p	p_c	n_train	n_test
DPM1	ENSG00000000419.12	20	50934867	50958555	0.766625935994337	0.673778375119065	183	375
SCYL3	ENSG00000000457.13	1	169849631	169894267	0.15774152693857	0.0314868135554129	183	375
C1orf112	ENSG00000000460.16	1	169662007	169854080	0.560357658185716	0.348302472622747	183	375
FGR	ENSG00000000938.12	1	27612064	27635277	0.453474203213331	0.171291509179608	183	375
CFH	ENSG00000000971.15	1	196651878	196747504	0.138782014641811	0.0026631865401455	183	375
FUCA2	ENSG00000001036.13	6	143494811	143511690	0.203425185719807	0.0463254770840612	183	375
GCLC	ENSG00000001084.10	6	53497341	53545129	0.449980363045426	0.268180660038448	183	375
NFYA	ENSG00000001167.14	6	41072945	41099976	0.827941149853187	0.747553087519454	183	375
STPG1	ENSG00000001460.17	1	24356999	24416934	0.411677560450987	0.179633514233436	183	375
NIPAL3	ENSG00000001461.16	1	24419291	24472976	0.14617836363415	0.0130306954849715	183	375
ENPP4	ENSG00000001561.6	6	46129993	46146699	0.0271619974515445	0.00357434726921541	183	375
SEMA3F	ENSG00000001617.11	3	50155045	50189075	0.000155376383171038	9.3696592172087e-20	183	375
ANKIB1	ENSG00000001629.9	7	92246234	92401384	0.614673332267477	0.388806864994845	183	375
CYP51A1	ENSG00000001630.15	7	92112151	92142952	2.20122385514099e-05	1.00782209539173e-17	183	375
KRIT1	ENSG00000001631.15	7	92198969	92246166	5.76664823069364e-05	3.22047911672124e-18	183	375
RAD52	ENSG00000002016.17	12	912077	990053	0.542444674671372	0.290333001920913	183	375
BAD	ENSG00000002330.13	11	64269830	64284669	0.821625109850575	0.683236074066234	183	375
LAP3	ENSG00000002549.12	4	17577192	17607972	0.0120457019566492	0.000220789115805569	183	375
HS3ST1	ENSG00000002587.9	4	11393150	11429765	0.660260949086556	0.571915430205199	183	375
WNT16	ENSG00000002745.12	7	121325367	121341104	0.282750038420196	0.0678380606882035	183	375
MAD1L1	ENSG00000002822.15	7	1815793	2233243	0.0048987985012881	1.46740022275663e-06	183	375
LASP1	ENSG00000002834.17	17	38869859	38921770	0.681470879205021	0.453526614645346	183	375
SNX11	ENSG00000002919.14	17	48103357	48123074	0.113454238281231	0.0084502795313365	183	375
TMEM176A	ENSG00000002933.7	7	150800534	150805120	7.6575803310606e-12	7.22183124984905e-23	183	375
M6PR	ENSG00000003056.7	12	8941468	8949955	0.0626267844202195	0.00274742865774825	183	375
CYP26B1	ENSG00000003137.8	2	72129238	72148038	0.716310177993232	0.577993108510155	183	375
ICA1	ENSG00000003147.17	7	8113184	8262579	0.720489195182866	0.624537748960468	183	375
DBNDD1	ENSG00000003249.13	16	90004865	90020043	0.0280110955945382	9.53719654943188e-05	183	375
ALS2	ENSG00000003393.14	2	201700554	201781189	0.00348434361287402	4.27544837634987e-05	183	375
CASP10	ENSG00000003400.14	2	201182881	201229406	0.778480587334805	0.625531663450325	183	375
CFLAR	ENSG00000003402.19	2	201116104	201176687	0.00308264309889115	5.43271364355047e-14	183	375
TFPI	ENSG00000003436.15	2	187464230	187565760	0.0551587749007612	0.00857483630283433	183	375
NDUFAF7	ENSG00000003509.15	2	37231714	37253403	0.882012923537024	0.826127901521632	183	375
RBM5	ENSG00000003756.16	3	50088908	50119021	0.000230325685889604	3.71549810983479e-10	183	375
MTMR7	ENSG00000003987.13	8	17298030	17413327	0.56135962213404	0.389682205783126	183	375
SLC7A2	ENSG00000003989.17	8	17497088	17570573	0.541042982219881	0.422967920043584	183	375
ARF5	ENSG00000004059.10	7	127588345	127591408	0.98622877215553	0.976693190129645	183	375
SARM1	ENSG00000004139.13	17	28365116	28404049	0.4413930927585	0.17742550997756	183	375
POLDIP2	ENSG00000004142.11	17	28347177	28357522	0.0466051445103351	0.000917964413200365	183	375
PLXND1	ENSG00000004399.12	3	129555175	129606818	0.968451097949647	0.951687571336232	183	375
AK2	ENSG00000004455.16	1	33007940	33080996	0.918813162412262	0.875001315061627	183	375
CD38	ENSG00000004468.12	4	15778275	15853230	0.357317679460026	0.198922028034385	183	375
FKBP4	ENSG00000004478.7	12	2794953	2805423	0.628286041788117	0.532970929970187	183	375
KDM1A	ENSG00000004487.15	1	23019448	23083689	0.0939180134693096	0.0118262648580729	183	375
RBM6	ENSG00000004534.14	3	49940007	50077252	0.00510277460321116	5.02891847860662e-11	183	375
CAMKK1	ENSG00000004660.14	17	3860315	3893044	0.0366724945459102	0.00323282278270082	183	375
RECQL	ENSG00000004700.15	12	21471428	21501669	0.815160909666051	0.69816777749712	183	375
VPS50	ENSG00000004766.15	7	93232340	93361121	0.0226649553671604	0.00183000222283668	183	375
HSPB6	ENSG00000004776.12	19	35754872	35758079	0.32826891484403	0.146041930907009	183	375
ARHGAP33	ENSG00000004777.18	19	35774532	35788822	0.99514656562473	0.992922154723253	183	375
NDUFAB1	ENSG00000004779.9	16	23581002	23596356	0.308672282197059	0.153335938098625	183	375
PDK4	ENSG00000004799.7	7	95583499	95596491	0.8866401259196	0.801593088966646	183	375
ZMYND10	ENSG00000004838.13	3	50341229	50346852	2.29115048759564e-06	3.1455445072973e-19	183	375
SLC25A13	ENSG00000004864.13	7	96120220	96322147	0.111609302003873	0.0174910004569347	183	375
ST7	ENSG00000004866.20	7	117014888	117230103	0.984902329248153	0.971163477106983	183	375
CDC27	ENSG00000004897.11	17	47117703	47189422	0.763390287986145	0.607326847375576	183	375
SLC4A1	ENSG00000004939.13	17	44248385	44268141	0.940964916001213	0.898255025090833	183	375
DVL2	ENSG00000004975.11	17	7225341	7234545	0.290998441948134	0.14160142058038	183	375
PRSS22	ENSG00000005001.9	16	2852727	2858170	0.971527224066126	0.961581496723469	183	375
UPF1	ENSG00000005007.12	19	18831938	18868236	0.789616072046656	0.643843608135667	183	375
SKAP2	ENSG00000005020.12	7	26667062	26995239	6.45749689931631e-10	1.15065727384564e-17	183	375
MCUB	ENSG00000005059.15	4	109560205	109688621	0.218418635789863	0.0495472909076643	183	375
POLR2J	ENSG00000005075.15	7	102473169	102478907	0.408395985880136	0.195776455963048	183	375
DHX33	ENSG00000005100.12	17	5440912	5469060	0.732895000167754	0.617015614566839	183	375
LIG3	ENSG00000005156.11	17	34980494	35005989	0.027502140551916	0.0016925075158941	183	375
RPAP3	ENSG00000005175.9	12	47661249	47706061	0.172596107734113	0.0132506243094815	183	375
AC004381.6	ENSG00000005189.19	16	20806677	20849668	0.812279606645312	0.759254064773844	183	375
CIAPIN1	ENSG00000005194.14	16	57428169	57447436	0.729715851920008	0.624886114202861	183	375
SPPL2B	ENSG00000005206.16	19	2328621	2354806	0.767536140586352	0.662382435145032	183	375
FAM214B	ENSG00000005238.19	9	35104112	35116341	0.299640358081628	0.027745167045884	183	375
COPZ2	ENSG00000005243.9	17	48026167	48038030	0.815997076925605	0.690670305385559	183	375
PRKAR2B	ENSG00000005249.12	7	107044649	107161811	0.424613604648113	0.140801184798005	183	375
CREBBP	ENSG00000005339.14	16	3725054	3880726	0.470483368891209	0.298854617091119	183	375
TSPOAP1	ENSG00000005379.15	17	58301231	58328760	0.167797617554886	0.0325758010531408	183	375
MPO	ENSG00000005381.7	17	58269856	58280935	0.401505090005002	0.0555572242671281	183	375
PON1	ENSG00000005421.8	7	95297676	95324707	0.734012549645862	0.579102602613135	183	375
GCFC2	ENSG00000005436.13	2	75652000	75710989	0.703342054507158	0.536696235434883	183	375
WDR54	ENSG00000005448.16	2	74421678	74425755	0.51016539712584	0.212089526848234	183	375
CROT	ENSG00000005469.11	7	87345681	87399795	0.904215074055185	0.811466534500644	183	375
ABCB4	ENSG00000005471.15	7	87401697	87480435	0.469100770727005	0.194585811005464	183	375
KMT2E	ENSG00000005483.20	7	105014322	105114361	0.795447652855264	0.677128459343359	183	375
RHBDD2	ENSG00000005486.16	7	75842602	75888926	0.81531660000338	0.711027805000039	183	375
SOX8	ENSG00000005513.9	16	981808	986979	0.496836838380043	0.295731922074381	183	375
IBTK	ENSG00000005700.14	6	82169983	82247754	0.979856410608349	0.970055929941547	183	375
ZNF195	ENSG00000005801.16	11	3339261	3379222	0.265995290136094	0.136346405914055	183	375
MYCBP2	ENSG00000005810.17	13	77044655	77327050	0.789771556347664	0.71021224957174	183	375
FBXL3	ENSG00000005812.10	13	77000147	77027195	0.0744375597431371	0.00393251328715151	183	375
ITGAL	ENSG00000005844.17	16	30472658	30523185	0.674352973455214	0.486018090140448	183	375
PDK2	ENSG00000005882.11	17	50094737	50110039	0.8708776568763	0.796965336545957	183	375
ITGA3	ENSG00000005884.17	17	50055968	50090481	0.961867798400889	0.945966130654286	183	375
ITGA2B	ENSG00000005961.17	17	44372180	44389505	0.701042815399346	0.526291052164708	183	375
GDE1	ENSG00000006007.11	16	19501890	19522145	0.525579061662396	0.356546564259848	183	375
C19orf60	ENSG00000006015.17	19	18588725	18592336	0.473584544466358	0.255209018085635	183	375
CRLF1	ENSG00000006016.10	19	18572608	18607741	0.160896398208229	0.0410342343192418	183	375
OSBPL7	ENSG00000006025.11	17	47807372	47821834	0.181904790530401	0.00842677620687228	183	375
TMEM98	ENSG00000006042.11	17	32927910	32945106	0.277483664447349	0.0979525108045257	183	375
YBX2	ENSG00000006047.12	17	7288258	7294615	0.841333400430871	0.769686982149869	183	375
MAP3K14	ENSG00000006062.14	17	45263392	45317040	0.686037188441501	0.567308106815589	183	375
TMEM132A	ENSG00000006118.14	11	60924463	60937083	0.345868523812843	0.128731365118859	183	375
AP2B1	ENSG00000006125.17	17	35586899	35726409	0.317614784491048	0.146603035791171	183	375
ZNF263	ENSG00000006194.9	16	3282943	3291460	0.855532632208805	0.776526962853812	183	375
CX3CL1	ENSG00000006210.6	16	57372458	57385048	0.8235549699856	0.718118775275262	183	375
SPATA20	ENSG00000006282.20	17	50546306	50555852	0.00259978058185853	5.69113756247448e-07	183	375
TNFRSF12A	ENSG00000006327.13	16	3018485	3022383	0.947105689638217	0.923716178648304	183	375
MAP3K9	ENSG00000006432.15	14	70722526	70809534	0.0112211244893318	7.56352201631345e-05	183	375
RALA	ENSG00000006451.7	7	39623483	39708124	0.19351024775079	0.0452660771587391	183	375
BAIAP2L1	ENSG00000006453.13	7	98291651	98401068	0.847719649488139	0.736379462513273	183	375
KDM7A	ENSG00000006459.10	7	140084746	140177035	0.507976909079541	0.349371685069589	183	375
AGK	ENSG00000006530.15	7	141551305	141655244	0.769700448453706	0.667934802932077	183	375
ALDH3B1	ENSG00000006534.15	11	68008578	68029276	0.822357815970404	0.695927419028369	183	375
TTC22	ENSG00000006555.10	1	54779712	54801267	0.182593413161359	0.0748480590341317	183	375
PHTF2	ENSG00000006576.16	7	77798792	77957503	0.343170377271336	0.166247523139767	183	375
FARP2	ENSG00000006607.13	2	241356243	241491679	0.344741683441605	0.0851548331494091	183	375
GGCT	ENSG00000006625.17	7	30496621	30504844	0.785392845264191	0.682829148206677	183	375
DBF4	ENSG00000006634.7	7	87876358	87909541	0.964751548237295	0.946198555086703	183	375
TBXA2R	ENSG00000006638.11	19	3594506	3606840	0.261055651482962	0.113737892362539	183	375
IFRD1	ENSG00000006652.13	7	112422968	112480990	0.600656459380954	0.387254726644901	183	375
COX10	ENSG00000006695.10	17	14069496	14208677	0.819669306437329	0.756911269779093	183	375
GTF2IRD1	ENSG00000006704.10	7	74453790	74602604	0.0408506475826925	0.00445334372940289	183	375
PAF1	ENSG00000006712.14	19	39385852	39391195	0.295265760929533	0.0864760765837881	183	375
VPS41	ENSG00000006715.15	7	38722963	38932394	0.936375284702199	0.903247707820271	183	375
ARHGAP44	ENSG00000006740.16	17	12789539	12991643	0.859587657832398	0.805945619563005	183	375
ELAC2	ENSG00000006744.18	17	12992391	13018187	0.0902713328505755	0.0132745687661534	183	375
ADIPOR2	ENSG00000006831.9	12	1688574	1788678	0.0414395700763888	0.00100689769331741	183	375
CDKL3	ENSG00000006837.11	5	134286350	134371047	0.544545203674922	0.324260632679891	183	375
PRSS21	ENSG00000007038.10	16	2817180	2826304	0.76182051934454	0.635969196865517	183	375
MARK4	ENSG00000007047.14	19	45251258	45305283	2.45873624619644e-08	7.73730903286628e-19	183	375
CCDC124	ENSG00000007080.10	19	17933016	17943991	0.513520791391958	0.325027827478435	183	375
CEACAM21	ENSG00000007129.17	19	41549518	41586844	4.20519188222808e-09	8.68578641268393e-17	183	375
PAFAH1B1	ENSG00000007168.12	17	2593210	2685615	0.677140340060556	0.554020679052646	183	375
KIAA0100	ENSG00000007202.14	17	28614440	28645454	0.105950116942421	0.00238375775932285	183	375
GAS7	ENSG00000007237.18	17	9910609	10198551	0.435446973844528	0.246543735867473	183	375
TRAPPC6A	ENSG00000007255.10	19	45162928	45178237	0.92751927310634	0.893300884328139	183	375
MATK	ENSG00000007264.14	19	3777970	3802129	0.242265042673571	0.113379108620155	183	375
CD79B	ENSG00000007312.12	17	63928740	63932354	0.545247703629107	0.373879121871017	183	375
SCN4A	ENSG00000007314.12	17	63938554	63972918	0.372335361068336	0.175900074907174	183	375
ST7L	ENSG00000007341.18	1	112539159	112620825	0.854769479880302	0.782960278255047	183	375
RPUSD1	ENSG00000007376.7	16	784974	787981	0.853718559844344	0.786419520998902	183	375
RHBDF1	ENSG00000007384.15	16	58059	76355	0.721654594459334	0.522730473421594	183	375
LUC7L	ENSG00000007392.16	16	188969	229463	0.477656927682845	0.268080953030662	183	375
CACNA2D2	ENSG00000007402.11	3	50362799	50504244	0.00784193175607659	6.36000151847957e-15	183	375
BAIAP3	ENSG00000007516.13	16	1333601	1349239	0.548938908227553	0.382121118807513	183	375
TSR3	ENSG00000007520.3	16	1349442	1351911	0.0294168723620756	0.000388436995596954	183	375
PIGQ	ENSG00000007541.16	16	566995	584136	0.280046703042379	0.162975728439993	183	375
CRAMP1	ENSG00000007545.15	16	1612325	1677908	0.610834263816857	0.46211817250279	183	375
TEAD3	ENSG00000007866.19	6	35473597	35497076	0.761295007760994	0.603502172507255	183	375
DNAJC11	ENSG00000007923.15	1	6635587	6701924	0.64927840925751	0.471894821558548	183	375
FMO3	ENSG00000007933.12	1	171090877	171117819	0.577516024128002	0.329605652458187	183	375
MYLIP	ENSG00000007944.14	6	16129125	16148248	0.464921031580369	0.221476264874831	183	375
PSMB1	ENSG00000008018.8	6	170535117	170553341	0.00220883628078062	1.90400770956685e-07	183	375
JARID2	ENSG00000008083.13	6	15246296	15522040	0.208105070258921	0.0751034833037233	183	375
CDK11A	ENSG00000008128.22	1	1702730	1724324	0.660879549561868	0.436122256205864	183	375
NADK	ENSG00000008130.15	1	1751232	1780457	0.79077401490903	0.683445695750965	183	375
DLEC1	ENSG00000008226.19	3	38039205	38123549	0.958530242009633	0.929383629292262	183	375
CYTH3	ENSG00000008256.15	7	6161776	6272644	0.596984428685521	0.474797261916507	183	375
ADAM22	ENSG00000008277.14	7	87934143	88202889	0.116132496467855	0.00558652134142565	183	375
SYPL1	ENSG00000008282.8	7	106090503	106112576	0.75995422711268	0.650428424829586	183	375
CYB561	ENSG00000008283.15	17	63432304	63446378	0.0527136902415042	0.000663768795786011	183	375
SPAG9	ENSG00000008294.20	17	50962174	51120865	0.555909929063443	0.375631635782947	183	375
CELSR3	ENSG00000008300.16	3	48636469	48662915	6.09004512220117e-05	5.43570146807313e-18	183	375
AASS	ENSG00000008311.14	7	122076133	122144280	0.305674515787764	0.123954466903597	183	375
SS18L2	ENSG00000008324.11	3	42581840	42595114	0.600245481438383	0.347623033454802	183	375
MPND	ENSG00000008382.15	19	4343527	4360086	0.133173186197757	0.0515089120227034	183	375
MGST1	ENSG00000008394.12	12	16347142	16609259	0.108229861201062	0.0172637013861201	183	375
CRY1	ENSG00000008405.11	12	106991364	107093829	0.267860454523276	0.0538590794993177	183	375
PGLYRP1	ENSG00000008438.4	19	46019153	46023065	0.51153099244771	0.319466971186246	183	375
NFIX	ENSG00000008441.16	19	12995608	13098796	0.378189255743231	0.212445748778678	183	375
ST3GAL1	ENSG00000008513.14	8	133454848	133571940	0.341545371343642	0.186568250337264	183	375
MMP25	ENSG00000008516.16	16	3046681	3060726	1.66467787757067e-06	5.90648270445165e-12	183	375
IL32	ENSG00000008517.16	16	3065297	3082192	0.00126257290026328	5.18688309746445e-06	183	375
PKD1	ENSG00000008710.19	16	2088721	2135898	0.96120320749627	0.944989915301439	183	375
MAPK8IP2	ENSG00000008735.13	22	50600685	50611551	0.200061215608816	0.0466280178875981	183	375
MED24	ENSG00000008838.19	17	40019097	40061215	0.922126873043883	0.873199762750705	183	375
RHOBTB2	ENSG00000008853.16	8	22987417	23020132	0.333890354404578	0.162740496963894	183	375
HEATR5B	ENSG00000008869.11	2	36968383	37084342	0.740231208703853	0.602561119510785	183	375
SEC62	ENSG00000008952.16	3	169966735	169998373	0.115092776837407	0.0169332869972992	183	375
RPS20	ENSG00000008988.9	8	56067295	56074581	1.1722889461905e-05	1.1043555559732e-15	183	375
CSDE1	ENSG00000009307.15	1	114716913	114758676	0.921553700039229	0.852917398319799	183	375
UBE3C	ENSG00000009335.17	7	157138913	157269372	0.200664048785469	0.0408681286533343	183	375
REV3L	ENSG00000009413.15	6	111299028	111483229	0.946849568045108	0.925167000429495	183	375
MASP2	ENSG00000009724.16	1	11026523	11047233	0.0256966671703158	0.000244972355909146	183	375
FAM76A	ENSG00000009780.15	1	27725979	27763122	0.134183799168744	0.019436821641864	183	375
TRAF3IP3	ENSG00000009790.14	1	209756032	209778173	0.00296065992940902	0.000100883743986816	183	375
POMT2	ENSG00000009830.11	14	77274956	77320883	0.697166667195576	0.460936084041141	183	375
VTA1	ENSG00000009844.15	6	142147162	142224689	0.798778970488811	0.694529279466467	183	375
MLXIPL	ENSG00000009950.15	7	73593194	73624543	0.139223865939306	0.0317564104382128	183	375
BAZ1B	ENSG00000009954.10	7	73440398	73522278	0.956902117683128	0.9288101535813	183	375
RANBP9	ENSG00000010017.12	6	13621498	13711564	0.837992860108482	0.758957941482819	183	375
ETV7	ENSG00000010030.13	6	36354091	36387800	4.29004235053799e-12	1.43134474078293e-23	183	375
SPRTN	ENSG00000010072.15	1	231337853	231355023	0.436098045027344	0.169788710021554	183	375
METTL13	ENSG00000010165.19	1	171781664	171814023	0.232228232426138	0.0474268695373043	183	375
DYRK4	ENSG00000010219.13	12	4562204	4615302	0.0424025029426383	0.00599215862391939	183	375
ZNF207	ENSG00000010244.18	17	32350203	32381886	0.857724666344871	0.793396735586552	183	375
UQCRC1	ENSG00000010256.10	3	48599003	48610976	0.824002749921392	0.729570601687794	183	375
STARD3NL	ENSG00000010270.13	7	38178222	38230671	0.593439254668386	0.421990840659653	183	375
CD9	ENSG00000010278.12	12	6199715	6238271	5.70838471432484e-05	1.10529904608211e-12	183	375
HHATL	ENSG00000010282.14	3	42693077	42702827	0.889547766594007	0.823268195571302	183	375
NCAPD2	ENSG00000010292.12	12	6493842	6531955	0.189208740873447	0.0469579883051755	183	375
IFFO1	ENSG00000010295.19	12	6538375	6556083	0.00235024252228125	4.44408849736667e-06	183	375
GIPR	ENSG00000010310.8	19	45668244	45683724	0.167303653074604	0.0578731081276103	183	375
PHF7	ENSG00000010318.20	3	52410657	52423641	0.932159124930162	0.897207952478746	183	375
SEMA3G	ENSG00000010319.6	3	52433053	52445085	0.639001435948666	0.433457114219668	183	375
NISCH	ENSG00000010322.15	3	52455118	52493071	0.000154583319380438	1.27314182682262e-15	183	375
STAB1	ENSG00000010327.10	3	52495338	52524384	0.0662776982935505	0.000261365315195112	183	375
FUZ	ENSG00000010361.13	19	49807113	49817376	0.437994022517156	0.210090733427285	183	375
SLC6A13	ENSG00000010379.15	12	220621	262873	0.138787392438736	0.0311327019960787	183	375
PRSS3	ENSG00000010438.16	9	33750466	33799231	0.290115850221873	0.0170030600823287	183	375
ZNF200	ENSG00000010539.11	16	3222325	3236221	0.178964921868182	0.0661068063050177	183	375
CD4	ENSG00000010610.9	12	6786858	6820808	0.860111607176547	0.770449172789146	183	375
LRRC23	ENSG00000010626.14	12	6904733	6914243	0.494419018697364	0.250739780372552	183	375
HFE	ENSG00000010704.18	6	26087281	26098343	0.207314668188156	0.0138153430350953	183	375
SCMH1	ENSG00000010803.16	1	41027200	41242116	0.0931878509563284	0.0109716328474408	183	375
FYN	ENSG00000010810.17	6	111660332	111873452	0.401290986898385	0.18355662472093	183	375
HIVEP2	ENSG00000010818.9	6	142751467	142956698	0.064319742877101	0.00793965920107358	183	375
ELOA	ENSG00000011007.12	1	23743155	23762059	0.0129258221365892	0.000390489143318258	183	375
LYPLA2	ENSG00000011009.10	1	23790970	23795539	0.988983082234929	0.981489987256848	183	375
CLCN6	ENSG00000011021.21	1	11807131	11843144	0.0892085417263343	0.00164730665555727	183	375
MRC2	ENSG00000011028.13	17	62627591	62693597	0.625803882133935	0.427540147066115	183	375
TSPAN9	ENSG00000011105.12	12	3077355	3286564	0.88678347939728	0.852115914121397	183	375
BTBD7	ENSG00000011114.14	14	93237550	93333092	0.0433666793312829	0.000872047829551005	183	375
APBA3	ENSG00000011132.11	19	3750880	3761699	0.0328097232767186	0.00266378259395278	183	375
MKS1	ENSG00000011143.16	17	58205437	58219605	0.36322183256957	0.196483946940839	183	375
ABHD5	ENSG00000011198.7	3	43690113	43734371	0.313657479349075	0.110132500713652	183	375
AKAP8L	ENSG00000011243.17	19	15380048	15419141	0.317468542578134	0.131687872163427	183	375
MBTD1	ENSG00000011258.15	17	51177425	51260066	0.435023070612993	0.244232839819709	183	375
UTP18	ENSG00000011260.13	17	51260528	51297936	0.11984688799374	0.0273683069300216	183	375
RNF216	ENSG00000011275.18	7	5620047	5781739	0.926098911630723	0.880837372716723	183	375
TTC19	ENSG00000011295.15	17	15999380	16045015	0.600072109116313	0.424438021881655	183	375
PTBP1	ENSG00000011304.19	19	797075	812327	0.606430342962489	0.426190616335146	183	375
SYT7	ENSG00000011347.9	11	61515313	61581148	0.622700531798075	0.468412777141061	183	375
LARS2	ENSG00000011376.9	3	45388506	45549421	0.630611329863115	0.532033299200667	183	375
PIK3C2A	ENSG00000011405.13	11	17077788	17207983	0.884282933156799	0.81387046772031	183	375
PLAUR	ENSG00000011422.11	19	43646095	43670547	0.281769907123014	0.0981153787808527	183	375
ANLN	ENSG00000011426.10	7	36389806	36453791	0.678905984681066	0.475433095773675	183	375
WIZ	ENSG00000011451.17	19	15419980	15449951	0.405408483545828	0.287254350039948	183	375
RABGAP1	ENSG00000011454.16	9	122940833	123104866	0.308582330460388	0.0555197583860531	183	375
DCN	ENSG00000011465.16	12	91140484	91183123	0.941805566675903	0.914062256698124	183	375
QPCTL	ENSG00000011478.11	19	45692483	45703989	0.946136646164976	0.915461552291183	183	375
PPP5C	ENSG00000011485.14	19	46346994	46392981	3.56516784056543e-05	1.39354710717556e-11	183	375
CEP68	ENSG00000011523.13	2	65056366	65086854	0.274947296592153	0.0522448579861055	183	375
MAP4K3	ENSG00000011566.14	2	39249266	39437312	0.233123633344498	0.062125674004885	183	375
ZBTB32	ENSG00000011590.13	19	35704527	35717038	0.590395769459563	0.351878312454558	183	375
TYROBP	ENSG00000011600.11	19	35904401	35908295	0.155019880209369	0.0262893392346784	183	375
TMEM159	ENSG00000011638.10	16	21158377	21180616	0.523270226136127	0.28797281208534	183	375
BRCA1	ENSG00000012048.20	17	43044295	43125483	0.924556515678985	0.852292092732619	183	375
ERCC1	ENSG00000012061.15	19	45407333	45478828	0.721778086692455	0.614031514448366	183	375
CD22	ENSG00000012124.16	19	35319261	35347355	0.058899059201182	0.0120522743497625	183	375
SEMA3B	ENSG00000012171.19	3	50267558	50277546	0.00286860223088303	2.71441646967786e-16	183	375
LTF	ENSG00000012223.12	3	46435645	46485234	0.261002343382384	0.070784760166104	183	375
EXTL3	ENSG00000012232.8	8	28600469	28753687	0.145024353029478	0.049080734544359	183	375
ELOVL5	ENSG00000012660.13	6	53267398	53349179	0.561347860691173	0.326094527502598	183	375
ALOX5	ENSG00000012779.10	10	45374176	45446119	0.000616370591547043	5.92928684077709e-08	183	375
CALCOCO1	ENSG00000012822.15	12	53708517	53727745	0.0773949214245954	0.00808076955219591	183	375
UBR7	ENSG00000012963.14	14	93207095	93229215	0.261139612901895	0.0894498110752416	183	375
MAP4K5	ENSG00000012983.11	14	50418525	50561126	0.261592480228897	0.0464422911623157	183	375
EHD3	ENSG00000013016.15	2	31234337	31269447	0.603739284189809	0.445500670979524	183	375
PSMC4	ENSG00000013275.7	19	39971005	39981441	0.780533933590939	0.628258064397493	183	375
MAN2B2	ENSG00000013288.8	4	6575175	6623362	0.337078015885982	0.185231935269619	183	375
CLDN11	ENSG00000013297.10	3	170418865	170860380	0.850008769655487	0.780204791410579	183	375
SLC25A39	ENSG00000013306.15	17	44319625	44324870	0.591572198508502	0.37201103207156	183	375
MVP	ENSG00000013364.18	16	29820394	29848039	0.516345871677893	0.313141596846748	183	375
NUB1	ENSG00000013374.15	7	151341699	151378449	0.454139921049823	0.324248538711298	183	375
PGM3	ENSG00000013375.15	6	83161150	83193936	0.109977656384335	0.0354861432601452	183	375
RWDD2A	ENSG00000013392.7	6	83193379	83198932	0.369214224524679	0.204470444740652	183	375
CLK1	ENSG00000013441.15	2	200853009	200864744	0.51479732576099	0.244810491976652	183	375
POLR3B	ENSG00000013503.9	12	106357658	106510198	0.209052009265864	0.0481819083974958	183	375
ANGEL1	ENSG00000013523.9	14	76786725	76826246	0.916541255595231	0.871878500495789	183	375
RNF14	ENSG00000013561.17	5	141966820	141990291	0.108113069522469	0.00610072492639024	183	375
DDX11	ENSG00000013573.16	12	31073848	31104791	0.211488810703149	0.0334883363142025	183	375
HEBP1	ENSG00000013583.8	12	12974864	13000273	0.355932432110198	0.147409325901581	183	375
GPRC5A	ENSG00000013588.7	12	12890782	12917937	0.331135919865726	0.169473836754467	183	375
CD6	ENSG00000013725.14	11	60971680	61020377	0.345228319924173	0.188870734097391	183	375
TACC3	ENSG00000013810.18	4	1721490	1745176	0.911114914782112	0.876464874970664	183	375
UFL1	ENSG00000014123.9	6	96521595	96555276	0.959914623071685	0.928107791479902	183	375
POLA2	ENSG00000014138.8	11	65261762	65305589	0.022206581719432	0.00174113176647954	183	375
ZC3H3	ENSG00000014164.6	8	143437655	143541453	0.0184725584628226	0.00017151638622515	183	375
CAPN1	ENSG00000014216.15	11	65181194	65212006	0.025198255363413	0.000593763321291962	183	375
ACPP	ENSG00000014257.15	3	132317367	132368298	0.0614929019097039	0.00229360364498102	183	375
MDH1	ENSG00000014641.17	2	63588800	63607197	0.749399391588751	0.556193089507622	183	375
SLC30A9	ENSG00000014824.13	4	41990472	42090457	0.324538073719241	0.112864543500855	183	375
MTMR11	ENSG00000014914.20	1	149928651	149936867	0.159610639524433	0.0264563614148999	183	375
COX15	ENSG00000014919.12	10	99711844	99732100	0.521362043862069	0.241894546640996	183	375
CCDC88C	ENSG00000015133.18	14	91271323	91417844	0.240273042573329	0.0942867400341588	183	375
YAF2	ENSG00000015153.14	12	42157104	42238349	0.245137828210446	0.103871656203279	183	375
ZMYND11	ENSG00000015171.19	10	134465	254637	0.000196051279094352	4.94800274774618e-15	183	375
DPEP1	ENSG00000015413.9	16	89613308	89638456	0.819869122864362	0.723124203683149	183	375
BID	ENSG00000015475.18	22	17734138	17774770	0.716190683878751	0.618290693323191	183	375
MATR3	ENSG00000015479.18	5	139293648	139331677	0.0315788567203248	0.00196200039010583	183	375
XYLT2	ENSG00000015532.9	17	50346092	50361151	0.0552782178106171	0.00560589221287167	183	375
NUDCD3	ENSG00000015676.17	7	44379121	44490880	0.584170818757511	0.359972494995829	183	375
CHDH	ENSG00000016391.10	3	53813734	53846390	0.2121693493055	0.0761693028139833	183	375
CLCA4	ENSG00000016602.9	1	86547078	86580754	0.989222473294908	0.983665314550762	183	375
GLT8D1	ENSG00000016864.18	3	52694493	52705635	0.219201126691967	0.0271262941708977	183	375
ATP2C1	ENSG00000017260.19	3	130850595	131016712	0.78601940370437	0.683776420534452	183	375
IGF1	ENSG00000017427.15	12	102415704	102480645	0.599384697405109	0.412667182197311	183	375
RALBP1	ENSG00000017797.12	18	9475009	9538116	8.70868700854013e-05	3.59441991925238e-09	183	375
RUFY3	ENSG00000018189.12	4	70704801	70807315	0.672079694315821	0.480834275496943	183	375
SLC11A1	ENSG00000018280.16	2	218382029	218396894	0.0205210268917044	0.000214038633588445	183	375
WWTR1	ENSG00000018408.14	3	149517235	149736714	0.422884505259628	0.273680113242589	183	375
AGPS	ENSG00000018510.13	2	177392698	177559299	0.0311305542836779	0.000831869398323943	183	375
ATP1A2	ENSG00000018625.14	1	160115773	160143591	0.0889602148322278	0.00359458168317492	183	375
TTC27	ENSG00000018699.11	2	32628032	32821051	0.000386025621802175	4.41998567770742e-09	183	375
ZNF582	ENSG00000018869.16	19	56375846	56393545	0.752257775664664	0.627593294114868	183	375
VSIG2	ENSG00000019102.11	11	124747472	124752238	0.638005881375385	0.491689682056766	183	375
PHLDB1	ENSG00000019144.18	11	118606440	118657315	0.74727305913296	0.562535347497969	183	375
MARCO	ENSG00000019169.10	2	118942166	118994660	0.0677381517573052	0.0135717292346781	183	375
PRDM11	ENSG00000019485.13	11	45095806	45235110	0.906327607086926	0.861111729999117	183	375
SNAI2	ENSG00000019549.9	8	48917768	48921740	0.159067718648137	0.010515448903141	183	375
CD74	ENSG00000019582.14	5	150401637	150412929	0.753339926979061	0.610725645647804	183	375
HGF	ENSG00000019991.15	7	81699006	81770438	0.623086507514865	0.467038822733774	183	375
ZRANB1	ENSG00000019995.6	10	124942123	124983688	0.713997422107916	0.576983237055711	183	375
NCDN	ENSG00000020129.15	1	35557473	35567274	0.000123033476814716	5.18175897522374e-16	183	375
ADGRA2	ENSG00000020181.17	8	37784191	37843267	0.0765394553529454	0.00751107570387108	183	375
ZFP64	ENSG00000020256.19	20	52051663	52204308	0.463141135737494	0.329028809717968	183	375
MNAT1	ENSG00000020426.10	14	60734742	60969953	0.24054112233805	0.0425299527780938	183	375
SAMD4A	ENSG00000020577.13	14	54567097	54793315	0.13365206013488	0.0361858841831803	183	375
RUNX3	ENSG00000020633.18	1	24899511	24965121	6.80082517156401e-05	1.65894865023452e-15	183	375
MRE11	ENSG00000020922.12	11	94415578	94492906	0.00446924472939332	2.26941440066664e-10	183	375
PLEKHB1	ENSG00000021300.13	11	73646178	73662819	0.787866874944788	0.697048808821545	183	375
SERPINB1	ENSG00000021355.12	6	2832332	2842006	0.0730048175140991	0.0201924926256156	183	375
SLC7A9	ENSG00000021488.12	19	32830509	32869766	0.00012463538847353	2.66285935894962e-09	183	375
SPAST	ENSG00000021574.11	2	32063611	32157637	0.463384876823229	0.151918749742007	183	375
OSBPL5	ENSG00000021762.19	11	3087116	3165770	0.534164577128129	0.373576506071169	183	375
AQR	ENSG00000021776.10	15	34851782	34969839	0.259365605986592	0.11579494124396	183	375
CPS1	ENSG00000021826.14	2	210477682	210679107	0.880933397904186	0.766782010514408	183	375
RTFDC1	ENSG00000022277.12	20	56468585	56519449	0.491465661426159	0.323169430870116	183	375
NLRP2	ENSG00000022556.15	19	54953130	55001142	0.838813477038231	0.742079562739855	183	375
SLC45A4	ENSG00000022567.9	8	141207166	141308305	0.0548292066965462	0.0170261748536976	183	375
RNF10	ENSG00000022840.15	12	120533480	120577594	0.166494409080996	0.0134764720036342	183	375
ZNF839	ENSG00000022976.15	14	102317377	102339229	0.515858103486712	0.247548452592543	183	375
ZDHHC6	ENSG00000023041.11	10	112424428	112446917	0.509229423828797	0.317615358485911	183	375
GRAMD1B	ENSG00000023171.16	11	123358428	123627774	0.0230297065507237	0.000983252059766043	183	375
RNH1	ENSG00000023191.16	11	494512	507300	0.0168590721775326	0.00408007538934846	183	375
NDUFS1	ENSG00000023228.13	2	206114817	206159584	0.301175095947121	0.136604982594851	183	375
RB1CC1	ENSG00000023287.12	8	52622456	52745843	0.285403186211935	0.101013260982253	183	375
ERP44	ENSG00000023318.7	9	99979179	100099040	0.913856002220622	0.861093592829734	183	375
ALAS1	ENSG00000023330.14	3	52198086	52214327	0.711368982480154	0.453005473182075	183	375
BIRC3	ENSG00000023445.13	11	102317450	102339403	0.478673595049631	0.293732374622408	183	375
AKAP11	ENSG00000023516.8	13	42272153	42323267	0.956704585602414	0.937242793386331	183	375
GLRX2	ENSG00000023572.8	1	193096468	193106114	0.220416283632374	0.0505181040362728	183	375
SNAPC1	ENSG00000023608.4	14	61762357	61796428	0.194461896336343	0.0395966974280724	183	375
DERA	ENSG00000023697.12	12	15911172	16037282	0.19913557866758	0.0568221931206788	183	375
STRAP	ENSG00000023734.10	12	15882391	15903478	0.540259888108696	0.355939886623183	183	375
ABCC2	ENSG00000023839.10	10	99782732	99852192	0.0334651422085252	0.00300786328424059	183	375
DEF6	ENSG00000023892.10	6	35297852	35321771	0.00594878263564134	3.75726911501313e-06	183	375
PLEKHO1	ENSG00000023902.13	1	150149183	150164720	0.538225470577751	0.321223010278655	183	375
GCLM	ENSG00000023909.9	1	93885205	93909456	0.649013911617517	0.435566902254209	183	375
UBR2	ENSG00000024048.10	6	42564062	42693504	0.839766082282435	0.784280073457575	183	375
EHD2	ENSG00000024422.11	19	47713343	47743134	0.24644790691351	0.108093914224217	183	375
DEPDC1	ENSG00000024526.16	1	68474152	68497221	0.880150929132925	0.809791352377609	183	375
CCDC28A	ENSG00000024862.17	6	138773509	138793319	0.131958187262506	0.0294422602130634	183	375
RRAGD	ENSG00000025039.14	6	89364636	89412270	0.386853809647496	0.196056274002292	183	375
HSF2	ENSG00000025156.12	6	122399546	122433119	0.0762036093514817	0.00175534389292856	183	375
PHF20	ENSG00000025293.16	20	35771974	35950381	0.532619838579909	0.185143182022708	183	375
HSD17B6	ENSG00000025423.11	12	56752161	56787790	0.450088265993637	0.18563740522708	183	375
NR1H3	ENSG00000025434.18	11	47248300	47269032	0.5446832554986	0.331157522414051	183	375
TYMP	ENSG00000025708.13	22	50525752	50530056	1.5391627842245e-05	1.93488872634628e-11	183	375
NCAPH2	ENSG00000025770.18	22	50508216	50523472	0.349225603010178	0.134821753313445	183	375
TOMM34	ENSG00000025772.7	20	44942130	44960486	6.61146866883612e-06	1.34591829784343e-10	183	375
SEC63	ENSG00000025796.13	6	107867756	107957340	0.880550864462139	0.796695684004013	183	375
KPNA6	ENSG00000025800.13	1	32108038	32176375	0.579706789784782	0.280897733957456	183	375
VIM	ENSG00000026025.15	10	17228259	17237593	0.34143930271724	0.150354476275946	183	375
FAS	ENSG00000026103.21	10	88990582	89015785	0.209887278810645	0.111040563477014	183	375
RNASET2	ENSG00000026297.15	6	166929504	166957184	1.77727717388224e-05	6.54608213331991e-12	183	375
CD44	ENSG00000026508.17	11	35138870	35232402	0.22031538784257	0.0369102064835161	183	375
KCNG1	ENSG00000026559.13	20	51003656	51023129	0.672528099661357	0.524361869151645	183	375
AGPAT4	ENSG00000026652.13	6	161129979	161274061	0.251996247194582	0.0584600824324746	183	375
SLAMF7	ENSG00000026751.16	1	160739057	160754821	0.604354234608552	0.378202559799241	183	375
BTN3A1	ENSG00000026950.16	6	26402237	26415216	0.000216386877349839	3.49874782232448e-15	183	375
MIPEP	ENSG00000027001.9	13	23730189	23889419	0.885670645728784	0.821381608911013	183	375
PRKCH	ENSG00000027075.14	14	61187559	61550976	0.883259971987962	0.830873135247128	183	375
INSRR	ENSG00000027644.4	1	156840063	156859018	0.749822634984657	0.618649603872324	183	375
IFNGR1	ENSG00000027697.13	6	137197484	137219449	0.0217411423208261	0.00121947339092629	183	375
B4GALT7	ENSG00000027847.13	5	177600100	177610347	1.95494771308452e-06	2.52410641760734e-15	183	375
SH2D2A	ENSG00000027869.11	1	156806243	156816862	0.225857146619301	0.0774409144715601	183	375
VRK2	ENSG00000028116.16	2	57907651	58159920	1.1938033846509e-05	6.25118353874806e-13	183	375
TNFRSF1B	ENSG00000028137.18	1	12167039	12209228	0.967783602512942	0.955120538990429	183	375
VEZT	ENSG00000028203.17	12	95217746	95302790	0.362174724240039	0.118613694238895	183	375
POU2F2	ENSG00000028277.21	19	42086110	42196585	0.631272515369724	0.448485780179516	183	375
BRD9	ENSG00000028310.17	5	863741	892642	0.2907723643032	0.128859673047542	183	375
SNX1	ENSG00000028528.14	15	64094123	64146090	0.201079611360312	0.0256920974206515	183	375
TBPL1	ENSG00000028839.9	6	133952170	133988696	0.665582991040751	0.560124142493682	183	375
ARNTL2	ENSG00000029153.14	12	27332854	27425289	0.136953775077727	0.0397820625931734	183	375
BCLAF1	ENSG00000029363.16	6	136256627	136289851	0.312311181501501	0.11380939262715	183	375
SLC39A9	ENSG00000029364.11	14	69398015	69462388	0.0101177199394274	7.00455850234883e-06	183	375
ANK1	ENSG00000029534.19	8	41653220	41896762	0.0823567562947628	0.00742928758625465	183	375
TFB1M	ENSG00000029639.10	6	155257724	155314493	0.27158551027071	0.111373740136599	183	375
RABEP1	ENSG00000029725.16	17	5282265	5385812	0.0206296715922039	0.000437884315247017	183	375
NUP160	ENSG00000030066.13	11	47778087	47848555	0.000185974545283244	3.53232905150277e-14	183	375
BAK1	ENSG00000030110.12	6	33572547	33580293	0.0650215455644818	0.00024139636388813	183	375
IKZF2	ENSG00000030419.16	2	212999691	213152427	0.30640886742583	0.121026419298829	183	375
GRN	ENSG00000030582.17	17	44345086	44353102	0.0606485401072827	0.00349350697239854	183	375
FAM13B	ENSG00000031003.10	5	137937960	138051961	0.292589838656599	0.0954291133549611	183	375
ARHGAP31	ENSG00000031081.10	3	119294373	119420714	0.408610573070116	0.149525687932227	183	375
CENPQ	ENSG00000031691.6	6	49463378	49493107	3.87158719378729e-05	8.75829580155892e-16	183	375
SARS	ENSG00000031698.12	1	109213918	109238169	0.436722726785298	0.181557501551219	183	375
RANBP3	ENSG00000031823.14	19	5916139	5978142	0.234766106689857	0.0658882646478935	183	375
ARID4A	ENSG00000032219.18	14	58298385	58373887	0.0431296381201848	0.00789709870720766	183	375
TSSC1	ENSG00000032389.12	2	3188925	3377882	0.0230098257677205	0.000557151043411067	183	375
PNPLA6	ENSG00000032444.15	19	7534010	7561764	0.478728949181039	0.325695251195486	183	375
IFT88	ENSG00000032742.17	13	20567069	20691437	0.57067601063358	0.422447312733397	183	375
ALG1	ENSG00000033011.11	16	5071819	5087379	0.930519784202017	0.908296168974664	183	375
ZCCHC8	ENSG00000033030.13	12	122471600	122501073	0.658680983296927	0.413689818556165	183	375
ABCF2	ENSG00000033050.7	7	151207837	151227230	0.212344662145681	0.105232448590253	183	375
CHPF2	ENSG00000033100.16	7	151232489	151238763	0.580337784148571	0.427812915014236	183	375
FUT8	ENSG00000033170.16	14	65410592	65744121	0.763168366340184	0.593711744128933	183	375
UBA6	ENSG00000033178.12	4	67612652	67701179	0.117868118400085	0.013795105081845	183	375
GAB2	ENSG00000033327.12	11	78215297	78418348	0.0233267068389354	0.000572574998992749	183	375
ATP6V0A1	ENSG00000033627.16	17	42458844	42522611	0.00121328180107873	2.04676389265954e-09	183	375
PIAS1	ENSG00000033800.13	15	68054179	68198603	0.00984820942106994	3.69683127151514e-06	183	375
SLC4A7	ENSG00000033867.16	3	27372721	27484420	0.560268518324202	0.36854620552304	183	375
APBA2	ENSG00000034053.14	15	28884483	29118315	0.316185390126398	0.0887362205542305	183	375
MAP2K3	ENSG00000034152.18	17	21284672	21315240	0.29556510668246	0.117980702310994	183	375
TMSB10	ENSG00000034510.5	2	84905625	84906662	0.247487474046284	0.0483262853777993	183	375
ASTE1	ENSG00000034533.11	3	131013875	131027649	5.54293182122409e-05	1.46241264499626e-14	183	375
RNF19A	ENSG00000034677.12	8	100257060	100336218	0.0550128218485719	0.000999712488452509	183	375
PEX3	ENSG00000034693.14	6	143450807	143490010	0.677380876708301	0.521220571484424	183	375
GABARAPL2	ENSG00000034713.7	16	75566351	75577881	0.591012418836895	0.426612020645401	183	375
MYOC	ENSG00000034971.16	1	171635417	171652683	0.0843873702191644	0.0032319455651636	183	375
SH3YL1	ENSG00000035115.21	2	217730	266398	0.872230168581699	0.738894211452424	183	375
FAM136A	ENSG00000035141.7	2	70295975	70302090	0.369792783664473	0.128217395800208	183	375
VCL	ENSG00000035403.17	10	73995193	74120254	0.722107324635844	0.580404122689423	183	375
DEPDC1B	ENSG00000035499.12	5	60596912	60700190	0.433952774331793	0.124315179810168	183	375
DAPK2	ENSG00000035664.11	15	63907036	64072033	0.386695154649209	0.162403027777243	183	375
NSMAF	ENSG00000035681.7	8	58583504	58659844	0.641579531599802	0.357516065432298	183	375
ADSS	ENSG00000035687.9	1	244408494	244452134	0.000764553498473052	2.50843438471484e-05	183	375
TIMP2	ENSG00000035862.12	17	78852977	78925387	0.23679433718299	0.101659660801893	183	375
RFC1	ENSG00000035928.15	4	39287456	39366375	0.0300692672073319	0.0034623715344106	183	375
TBC1D23	ENSG00000036054.12	3	100261000	100325251	0.000229372949100988	4.05465046241037e-14	183	375
CUL3	ENSG00000036257.12	2	224470150	224585397	0.000296510945271042	1.12118676744319e-12	183	375
MYOM2	ENSG00000036448.9	8	2045040	2165552	6.07441814048218e-09	2.14402628760616e-15	183	375
ZZZ3	ENSG00000036549.12	1	77562416	77683419	0.57255722408533	0.273122739623016	183	375
USP2	ENSG00000036672.15	11	119355215	119381726	0.473055685776425	0.313562095157438	183	375
TUBG2	ENSG00000037042.8	17	42659305	42667006	0.00553556147970135	3.75174621651023e-06	183	375
RPL26L1	ENSG00000037241.7	5	172958779	172969771	0.961686962594125	0.94611601057033	183	375
FLT4	ENSG00000037280.15	5	180601506	180649624	0.245651143712917	0.0672711023851615	183	375
NSUN2	ENSG00000037474.14	5	6599239	6633291	0.00780067218574193	0.000132562044322323	183	375
FBXO42	ENSG00000037637.10	1	16246839	16352454	0.882804855789217	0.814161421078113	183	375
MFAP3	ENSG00000037749.11	5	154038937	154220478	0.0990840164039416	0.00478168876900002	183	375
MRI1	ENSG00000037757.13	19	13764532	13774167	0.333824292502346	0.192169745313422	183	375
METTL1	ENSG00000037897.16	12	57768471	57772599	0.828678008373492	0.71438780956993	183	375
AGA	ENSG00000038002.8	4	177430770	177442503	0.765576681110015	0.4757540999992	183	375
PI4K2B	ENSG00000038210.12	4	25233975	25279092	0.276636058773095	0.124117752485827	183	375
BOD1L1	ENSG00000038219.12	4	13568738	13627723	0.104272903856809	0.0119036405106878	183	375
MAT2B	ENSG00000038274.16	5	163503114	163519336	0.64200450014372	0.422368179266768	183	375
EDC4	ENSG00000038358.14	16	67873023	67884503	0.124408090190857	0.000875975141936561	183	375
TRIO	ENSG00000038382.18	5	14143702	14532128	0.688231982792095	0.548509854445183	183	375
VCAN	ENSG00000038427.15	5	83471465	83582303	0.548965835642983	0.345450681243537	183	375
CLEC16A	ENSG00000038532.14	16	10944488	11182189	0.530816929023702	0.36955923498813	183	375
MSR1	ENSG00000038945.14	8	16107878	16567490	0.0103740998085543	9.17858624850043e-05	183	375
CDH1	ENSG00000039068.18	16	68737225	68835548	0.866080534013759	0.760732051247855	183	375
SKIV2L2	ENSG00000039123.15	5	55307760	55425581	0.12688490902784	0.0426360717243559	183	375
ZFYVE16	ENSG00000039319.16	5	80408013	80479350	0.744338926324927	0.622827421662386	183	375
FAM65A	ENSG00000039523.19	16	67518418	67546788	0.000999143926944913	1.59908449879337e-14	183	375
RAI14	ENSG00000039560.13	5	34656237	34832627	0.913305682962865	0.867459120689574	183	375
PNKP	ENSG00000039650.11	19	49859882	49867909	0.0154520078128359	0.000324462943331424	183	375
PHLPP2	ENSG00000040199.18	16	71644751	71724701	0.155232465339546	0.0259565810217644	183	375
SPDL1	ENSG00000040275.16	5	169583634	169604778	0.0707724586759757	0.00806328097154788	183	375
STAU2	ENSG00000040341.17	8	73420369	73747708	0.330711966035126	0.0508666308558964	183	375
PQLC2	ENSG00000040487.12	1	19312326	19329300	0.597307886231497	0.427846828610633	183	375
CTNS	ENSG00000040531.14	17	3636468	3661542	0.823496766215536	0.745492196974759	183	375
RTN4R	ENSG00000040608.13	22	20241415	20283246	0.52890694880609	0.347119075113151	183	375
PHF23	ENSG00000040633.12	17	7235028	7239722	0.337828072258942	0.146275305638634	183	375
INPP4A	ENSG00000040933.15	2	98444854	98594390	0.372427507103024	0.11896859618486	183	375
RAB27B	ENSG00000041353.9	18	54717860	54895516	0.741295066271902	0.572112213054844	183	375
PSMA4	ENSG00000041357.15	15	78540405	78552419	0.806722570463316	0.729611545722947	183	375
LSG1	ENSG00000041802.10	3	194640788	194672477	0.642725688800099	0.450276008457485	183	375
PARP3	ENSG00000041880.14	3	51942345	51948867	0.106358032832508	0.00591619648406117	183	375
TNC	ENSG00000041982.15	9	115019578	115118257	0.429916974926861	0.212695640858883	183	375
THAP3	ENSG00000041988.15	1	6624866	6634167	0.249100782959673	0.0804213531460994	183	375
FAM65C	ENSG00000042062.11	20	50586108	50691528	0.290549753404017	0.153323240686521	183	375
TDP1	ENSG00000042088.13	14	89954939	90044768	0.27984566106169	0.102861814284582	183	375
AIFM2	ENSG00000042286.14	10	70098223	70132934	0.748189005448137	0.682736402402411	183	375
SPATA7	ENSG00000042317.16	14	88384924	88470350	0.214756578279418	0.0486933025693619	183	375
MED17	ENSG00000042429.11	11	93784227	93814963	0.586141331450517	0.297008915090183	183	375
RETSAT	ENSG00000042445.13	2	85342088	85354393	0.028541598036951	0.000425314134617071	183	375
CAPG	ENSG00000042493.15	2	85394748	85418432	0.0240326608365492	0.00247682751782766	183	375
AP2S1	ENSG00000042753.11	19	46838136	46850992	0.650974309592396	0.485955773754794	183	375
TG	ENSG00000042832.11	8	132866958	133134903	0.902176967276258	0.861317852286288	183	375
ADAM28	ENSG00000042980.12	8	24294040	24359018	0.789105627831637	0.645976525353277	183	375
DCUN1D1	ENSG00000043093.13	3	182938074	182985953	0.344929378575315	0.119788056616089	183	375
JADE2	ENSG00000043143.20	5	134524312	134583230	0.370702893629615	0.126214128311982	183	375
LCP2	ENSG00000043462.11	5	170246237	170298227	0.57498093598473	0.415046033364528	183	375
TRIT1	ENSG00000043514.15	1	39841022	39883511	0.406056219128783	0.241227615589724	183	375
ADRB1	ENSG00000043591.5	10	114044056	114046908	0.278459508807897	0.105126614782148	183	375
CUL7	ENSG00000044090.8	6	43037617	43053945	0.0238037165035094	7.45585142676238e-05	183	375
CTNNA1	ENSG00000044115.20	5	138610967	138935034	0.884147004616028	0.760335682140229	183	375
CNTLN	ENSG00000044459.14	9	17134982	17503923	0.39899882393542	0.267057999287352	183	375
HSPA5	ENSG00000044574.7	9	125234853	125241330	0.139431445491656	0.00558010215545973	183	375
WDR37	ENSG00000047056.14	10	1049538	1132297	0.284425460718138	0.0882798656121374	183	375
YTHDC2	ENSG00000047188.15	5	113513683	113595284	0.453205503614381	0.20857072717561	183	375
ATP6V1H	ENSG00000047249.17	8	53715557	53843558	0.940713922966427	0.917608721092629	183	375
POLR2B	ENSG00000047315.15	4	56978824	57030399	0.947541855328618	0.921520750115128	183	375
FAM214A	ENSG00000047346.12	15	52581321	52709817	0.225150714515087	0.0733412315467735	183	375
ARAP2	ENSG00000047365.11	4	35948221	36244509	0.830973853005611	0.73242297552771	183	375
TPR	ENSG00000047410.13	1	186311652	186375693	0.13294802312573	0.0286499830503414	183	375
CP	ENSG00000047457.13	3	149162410	149222055	0.941762883919612	0.910630115272367	183	375
KIAA0556	ENSG00000047578.12	16	27550152	27780369	0.0711463706512554	0.00406694029651003	183	375
DTNBP1	ENSG00000047579.19	6	15522801	15663058	0.0133233625685899	6.66032369112027e-05	183	375
C12orf4	ENSG00000047621.11	12	4487728	4538508	0.186619204204114	0.0562756885638025	183	375
FAM184B	ENSG00000047662.4	4	17635009	17781512	0.6532994184722	0.564638382812996	183	375
MAP4	ENSG00000047849.21	3	47850690	48089272	0.699130840190467	0.52041006585557	183	375
GOPC	ENSG00000047932.13	6	117560269	117602542	0.871338906066997	0.790923398683104	183	375
USP28	ENSG00000048028.11	11	113797874	113875570	0.131791894970481	0.0204658401056683	183	375
HDAC9	ENSG00000048052.21	7	18086949	19002416	0.139266356719749	0.0543571483616402	183	375
TSPAN17	ENSG00000048140.17	5	176647387	176659054	0.627672450145489	0.39750189928239	183	375
NOP16	ENSG00000048162.20	5	176383938	176388975	0.451474478015824	0.269255412949264	183	375
CC2D2A	ENSG00000048342.15	4	15469865	15601557	0.118220296138721	0.00817320100898448	183	375
RRM2B	ENSG00000048392.11	8	102204502	102239118	0.922685547666486	0.848570976945912	183	375
ZNF800	ENSG00000048405.9	7	127346790	127431924	0.207307147151566	0.0688444454891104	183	375
SNX29	ENSG00000048471.13	16	11976737	12574289	0.706327386620377	0.610266074822875	183	375
MRPS10	ENSG00000048544.5	6	42206801	42217865	0.00566095046315322	1.75777524327412e-05	183	375
RSF1	ENSG00000048649.13	11	77659996	77821017	0.412135133483839	0.135172970781883	183	375
VPS13D	ENSG00000048707.13	1	12230067	12512047	0.269743398518657	0.0785399405296501	183	375
CELF2	ENSG00000048740.18	10	10798397	11336675	0.750105541462994	0.664466827554385	183	375
FAM120A	ENSG00000048828.16	9	93451722	93566107	0.141850048605527	0.03142452545728	183	375
R3HDM1	ENSG00000048991.16	2	135531455	135725270	4.30479943728778e-05	3.43570990879108e-12	183	375
COL9A2	ENSG00000049089.13	1	40300487	40317294	0.509637315718881	0.282679134411574	183	375
ERCC8	ENSG00000049167.13	5	60873831	60945073	0.320109090944628	0.0946784190208921	183	375
ADAMTS6	ENSG00000049192.14	5	65148736	65481920	0.61632736558665	0.419121978950528	183	375
H6PD	ENSG00000049239.12	1	9234775	9271337	0.179844042000254	0.0372911276257954	183	375
VAMP3	ENSG00000049245.12	1	7771269	7781432	0.322819142772813	0.127658168998356	183	375
PER3	ENSG00000049246.14	1	7784320	7845177	0.5423748173266	0.316313051415858	183	375
LTBP1	ENSG00000049323.15	2	32946972	33399509	0.71802513174073	0.621169583020898	183	375
RCN1	ENSG00000049449.8	11	31816384	32105755	0.242553234254574	0.0836537357185509	183	375
ELN	ENSG00000049540.16	7	74027789	74069907	0.810921441565554	0.70854539973815	183	375
RFC2	ENSG00000049541.10	7	74231499	74254458	0.125695321482135	0.0177724615291958	183	375
ARID1B	ENSG00000049618.22	6	156777432	157210779	0.767351107416528	0.605299991914847	183	375
CLPTM1L	ENSG00000049656.13	5	1317744	1345099	0.992288262201566	0.989204666586173	183	375
NEDD4L	ENSG00000049759.17	18	58044367	58401540	0.141265150990277	0.0570983314847236	183	375
HEXB	ENSG00000049860.13	5	74640023	74722647	0.00921974658685508	3.19521882750488e-05	183	375
PTCD2	ENSG00000049883.14	5	72320527	72368395	0.791071894135683	0.65193356763452	183	375
JKAMP	ENSG00000050130.17	14	59484443	59505404	0.590412421126976	0.337726306640982	183	375
DKK3	ENSG00000050165.17	11	11963106	12009769	0.0392175556108517	0.00896370180469262	183	375
ARHGEF5	ENSG00000050327.14	7	144355288	144380632	0.0399523158466436	0.00815348339623892	183	375
NFE2L3	ENSG00000050344.8	7	26152240	26187125	0.120185868628455	0.0178976450311677	183	375
MCUR1	ENSG00000050393.11	6	13786557	13814568	0.665348019523998	0.489120310520291	183	375
LIMA1	ENSG00000050405.13	12	50175788	50283546	0.990706193509488	0.985969614286076	183	375
LETMD1	ENSG00000050426.15	12	51047962	51060424	0.337013160201174	0.0905628269721471	183	375
SLC4A8	ENSG00000050438.16	12	51403073	51515763	0.439496539823588	0.272824829797179	183	375
LAMC3	ENSG00000050555.17	9	131009082	131094473	0.384577443019118	0.216477525996891	183	375
TNIP3	ENSG00000050730.15	4	121131408	121227466	0.482936515042268	0.262753404914523	183	375
MAPK9	ENSG00000050748.17	5	180233143	180292099	0.000149506803844302	7.46769378262418e-09	183	375
COL23A1	ENSG00000050767.15	5	178237618	178590555	0.122587938318968	0.0105692475529994	183	375
BCAR1	ENSG00000050820.16	16	75228198	75268053	0.626457982248291	0.433062607496826	183	375
FAM160A2	ENSG00000051009.10	11	6211335	6234711	0.0831733427242863	0.00336031969180234	183	375
HERPUD1	ENSG00000051108.14	16	56932048	56944863	0.63622916144944	0.51465581395761	183	375
HOMER3	ENSG00000051128.18	19	18929201	18941261	0.26160646584334	0.0865850897316905	183	375
RAD51	ENSG00000051180.16	15	40694796	40732339	0.319127432846008	0.134868021561099	183	375
POLQ	ENSG00000051341.13	3	121431427	121546641	0.0123047807911425	0.000272787377318195	183	375
PIK3CB	ENSG00000051382.8	3	138652699	138834938	0.00455181464052308	0.000225673513255307	183	375
CYBA	ENSG00000051523.10	16	88643283	88651152	0.887924436831177	0.835561182614202	183	375
THOC3	ENSG00000051596.9	5	175917873	176034680	0.0044179993251442	0.000336428492888169	183	375
HEBP2	ENSG00000051620.10	6	138403561	138422042	0.0526671216325694	0.00266999092004195	183	375
MPHOSPH9	ENSG00000051825.14	12	123152320	123244014	0.993581265776358	0.990210898920823	183	375
PLEKHA5	ENSG00000052126.14	12	19129752	19376400	0.219982109140266	0.0566490164653347	183	375
PRSS8	ENSG00000052344.15	16	31131605	31135762	0.000201144741953293	2.00684275844062e-15	183	375
SIKE1	ENSG00000052723.11	1	114769479	114780685	0.805937234854522	0.681765250777736	183	375
RRP12	ENSG00000052749.13	10	97356701	97426076	0.00326582549874456	5.16701214249558e-05	183	375
FNIP2	ENSG00000052795.12	4	158769138	158908049	0.810246717864906	0.714635134788269	183	375
MSMO1	ENSG00000052802.12	4	165327623	165343160	0.513916579796441	0.219066937913084	183	375
TTC17	ENSG00000052841.14	11	43358932	43494933	0.31789404294303	0.101060697734239	183	375
FSTL4	ENSG00000053108.16	5	133196455	133612564	0.897226081510115	0.849296915497223	183	375
FOXN3	ENSG00000053254.15	14	89124871	89619149	0.23654685801028	0.128634092429308	183	375
AKR7A2	ENSG00000053371.12	1	19303965	19312146	0.721112633547381	0.618863111217171	183	375
MRTO4	ENSG00000053372.4	1	19251553	19260128	0.0057774561343893	0.000417649983702279	183	375
NNAT	ENSG00000053438.8	20	37521215	37523693	0.518475988647656	0.264346719119751	183	375
USE1	ENSG00000053501.12	19	17215346	17219829	0.110622112351858	0.0128345969409453	183	375
MCF2L2	ENSG00000053524.12	3	183178043	183428778	0.282134174001758	0.105914933597465	183	375
NRIP2	ENSG00000053702.14	12	2825348	2835544	0.552055714522683	0.343257277710488	183	375
AP5M1	ENSG00000053770.11	14	57269009	57298742	0.580677771926733	0.346863201656379	183	375
ANAPC4	ENSG00000053900.10	4	25377213	25418498	0.530008628688341	0.284435423512857	183	375
KCNQ1	ENSG00000053918.15	11	2444684	2849109	0.967197855962648	0.950960611549927	183	375
TRAPPC3	ENSG00000054116.11	1	36136570	36155964	0.107239418724002	0.0087662278250452	183	375
THRAP3	ENSG00000054118.13	1	36224416	36305357	0.96033304311793	0.932570059540677	183	375
PHPT1	ENSG00000054148.17	9	136849091	136850942	0.850141937366636	0.787692384281988	183	375
ENTPD2	ENSG00000054179.11	9	137048098	137054045	0.568683730441519	0.365369286701592	183	375
LY75	ENSG00000054219.10	2	159803355	159904749	0.337937965170178	0.137173160157759	183	375
ARID4B	ENSG00000054267.21	1	235166895	235328219	0.930969783305813	0.897240204835287	183	375
OPN3	ENSG00000054277.13	1	241590114	241677376	0.407727183517464	0.154828629746582	183	375
SDCCAG8	ENSG00000054282.15	1	243256034	243489140	0.0983563753242255	0.00574826392740248	183	375
PTPRN	ENSG00000054356.13	2	219289623	219309648	0.000196661993768205	4.47943230336138e-07	183	375
HHAT	ENSG00000054392.12	1	210328252	210676296	0.96558270277591	0.947546966590632	183	375
KIF1B	ENSG00000054523.17	1	10210805	10381603	0.161806247388707	0.0484420753320712	183	375
FOXC1	ENSG00000054598.6	6	1609972	1613897	0.00176422232732449	1.32308511998933e-05	183	375
TBC1D22A	ENSG00000054611.13	22	46762617	47175699	0.109504593544956	0.0258339297253838	183	375
SYNE2	ENSG00000054654.16	14	63852983	64226433	0.73207683272995	0.637330307617194	183	375
PLEKHH1	ENSG00000054690.13	14	67533301	67589310	0.565695172600534	0.34500438486996	183	375
ATP9A	ENSG00000054793.13	20	51596514	51768634	0.0133544970221383	0.00023117622055834	183	375
FAM168A	ENSG00000054965.10	11	73400487	73598189	0.190208686822337	0.0179629775842985	183	375
RELT	ENSG00000054967.12	11	73376264	73397472	0.264893854394031	0.115283087717215	183	375
GALC	ENSG00000054983.16	14	87837820	87993665	0.650579194895065	0.447666960523815	183	375
NOP58	ENSG00000055044.10	2	202265716	202303666	0.729516821401999	0.561898286332579	183	375
SZRD1	ENSG00000055070.16	1	16352575	16398145	0.323210497263461	0.170373130215261	183	375
KCNH2	ENSG00000055118.14	7	150944961	150978315	0.981323025479985	0.971325304174138	183	375
CUL1	ENSG00000055130.15	7	148698665	148801036	0.0619137877695998	0.00677734069518529	183	375
FAM114A2	ENSG00000055147.18	5	153990128	154038905	0.796367977164903	0.676619094937753	183	375
CYFIP2	ENSG00000055163.19	5	157266079	157395533	0.730442612431095	0.554964751799512	183	375
TAB2	ENSG00000055208.18	6	149317534	149411613	0.208504420536447	0.0831915787019691	183	375
GINM1	ENSG00000055211.12	6	149566294	149591748	0.336484908245017	0.147932326082516	183	375
EIF2AK2	ENSG00000055332.16	2	37099245	37157065	0.00745999345924182	4.46874997272828e-05	183	375
USP36	ENSG00000055483.19	17	78787381	78841441	0.489510181392727	0.133430096233046	183	375
KMT2C	ENSG00000055609.17	7	152134922	152436005	0.5184146444914	0.388132438516498	183	375
MCOLN3	ENSG00000055732.12	1	85018082	85048499	0.114961777717122	0.0278413283829003	183	375
PUM2	ENSG00000055917.15	2	20248691	20352234	0.662558266539041	0.508015501969996	183	375
MRPL43	ENSG00000055950.16	10	100969458	100987366	0.717846365725183	0.574206055190251	183	375
ITIH4	ENSG00000055955.15	3	52812975	52830739	0.0675395943572621	0.00684423529540378	183	375
HPF1	ENSG00000056050.6	4	169729465	169757953	0.608723839144757	0.431492941937959	183	375
ZFR	ENSG00000056097.15	5	32354350	32444761	0.372737928367134	0.170878028364881	183	375
TRAF1	ENSG00000056558.10	9	120902393	120929173	0.191851520816011	0.0869972409788252	183	375
RC3H2	ENSG00000056586.15	9	122844556	122905341	0.973352678084911	0.95646024538352	183	375
IL17RB	ENSG00000056736.9	3	53846580	53865800	0.0767506216451601	0.0162497889970574	183	375
TRAF3IP2	ENSG00000056972.18	6	111556454	111606278	0.434874694453707	0.234550908877977	183	375
DCBLD2	ENSG00000057019.15	3	98795941	98901689	0.875407799506354	0.820350021478696	183	375
SOAT1	ENSG00000057252.12	1	179293714	179358680	0.0634302247691376	0.00177557579649978	183	375
PKP2	ENSG00000057294.14	12	32790745	32896840	0.0869711090628522	0.0081941148977664	183	375
GDI2	ENSG00000057608.16	10	5765223	5842132	0.570041157737938	0.398046820252935	183	375
PRDM1	ENSG00000057657.15	6	106086320	106109939	0.592176605606854	0.385947339253825	183	375
ATG5	ENSG00000057663.14	6	106045423	106325791	0.782209623456825	0.705535888275226	183	375
TMCC3	ENSG00000057704.12	12	94567124	94650562	0.0422592732872092	0.00182979785249963	183	375
PITHD1	ENSG00000057757.9	1	23778405	23788232	0.447884779169549	0.234372513956513	183	375
MTA3	ENSG00000057935.13	2	42494569	42756947	0.135986389179072	0.0237819029974806	183	375
USP13	ENSG00000058056.8	3	179652755	179789401	0.917110691250033	0.871361791078225	183	375
ATP11B	ENSG00000058063.15	3	182793500	182921239	0.803123405676286	0.738321096345715	183	375
CDK14	ENSG00000058091.16	7	90563735	91210590	0.64300570765779	0.535850959030132	183	375
SEC61A1	ENSG00000058262.9	3	128051641	128071683	0.842056122097115	0.735883272865761	183	375
PPP1R12A	ENSG00000058272.16	12	79773563	79934900	0.11138387845113	0.024350195424143	183	375
CAMK2B	ENSG00000058404.19	7	44217150	44334577	0.60101968826436	0.39629887812994	183	375
CROCC	ENSG00000058453.16	1	16921950	16972979	0.867202546871321	0.793563526219868	183	375
POLR3E	ENSG00000058600.15	16	22297375	22335103	0.193556558896838	0.0707493312807128	183	375
ATP2B4	ENSG00000058668.14	1	203626561	203744081	0.474984062483288	0.316649775665353	183	375
ZC3H11A	ENSG00000058673.16	1	203795654	203850514	0.599563164109966	0.446804917021122	183	375
RIOK2	ENSG00000058729.10	5	97160867	97183260	0.92135899790684	0.880460702240175	183	375
YIPF1	ENSG00000058799.14	1	53851719	53889834	0.71879392071109	0.61141965359872	183	375
NDC1	ENSG00000058804.11	1	53765460	53838860	0.182625283531227	0.043485453520636	183	375
DGKG	ENSG00000058866.14	3	186147201	186362237	0.436434175141219	0.257464960757039	183	375
FLYWCH1	ENSG00000059122.16	16	2911937	2951208	1.77553576371795e-08	2.13631836844626e-36	183	375
UNKL	ENSG00000059145.18	16	1364114	1414751	0.135675637471364	0.0369354902115414	183	375
TBXAS1	ENSG00000059377.16	7	139777051	140020325	0.204533735226473	0.060070434279141	183	375
PARP12	ENSG00000059378.12	7	140023744	140063721	0.412006427199199	0.241429258324934	183	375
ALDH18A1	ENSG00000059573.8	10	95605929	95656706	0.193164092099516	0.048436138097652	183	375
TARBP1	ENSG00000059588.9	1	234391313	234479103	0.066976658435234	0.00963927260172185	183	375
GATB	ENSG00000059691.11	4	151670504	151761023	0.640792770228022	0.422152917047398	183	375
MXD1	ENSG00000059728.10	2	69897688	69942945	0.930326621704294	0.895203930575929	183	375
CDK17	ENSG00000059758.7	12	96278261	96400560	0.980734780814733	0.968369445477774	183	375
DNAJC25	ENSG00000059769.19	9	111631352	111654351	0.510416672959361	0.307373859906122	183	375
SLC2A3	ENSG00000059804.15	12	7919230	7936275	0.790177044699919	0.710103133659007	183	375
PSD	ENSG00000059915.16	10	102402617	102421539	0.581408784866803	0.337478414610505	183	375
CTDP1	ENSG00000060069.16	18	79679801	79756623	2.52642032465683e-09	1.13197077486617e-19	183	375
YBX3	ENSG00000060138.12	12	10699089	10723312	0.0368571043587274	0.00028466492950047	183	375
STYK1	ENSG00000060140.8	12	10618939	10674318	0.0425973637996778	0.00425488750063701	183	375
WNK1	ENSG00000060237.16	12	752593	911452	0.519444614559329	0.337515893186397	183	375
CCAR1	ENSG00000060339.13	10	68721012	68792377	0.949491312387394	0.907528165184165	183	375
OGFR	ENSG00000060491.16	20	62804835	62814000	0.527300840263295	0.373098091303767	183	375
GNA15	ENSG00000060558.3	19	3136193	3163769	0.976709357858247	0.967986241603482	183	375
CREB3L3	ENSG00000060566.13	19	4153601	4173054	0.382230351109096	0.211657559122359	183	375
PIGV	ENSG00000060642.10	1	26787472	26798398	0.977280312633192	0.962517318431043	183	375
PTPRU	ENSG00000060656.19	1	29236516	29326813	0.332908530091152	0.121338665044485	183	375
SNRNP40	ENSG00000060688.12	1	31259568	31296782	0.905991959504031	0.848861974047725	183	375
QSER1	ENSG00000060749.14	11	32893178	32993316	0.0337976660642332	0.00218212738270321	183	375
MPC1	ENSG00000060762.18	6	166364919	166383013	0.0166432397136332	7.55878760187214e-05	183	375
ACAA1	ENSG00000060971.17	3	38103129	38137242	0.404188238227627	0.241089682581796	183	375
BCAT1	ENSG00000060982.14	12	24810022	24949459	0.000591586180846554	1.57206691508709e-07	183	375
HDAC7	ENSG00000061273.17	12	47782754	47833132	0.0254888575589487	1.77620222136166e-05	183	375
LZTS1	ENSG00000061337.15	8	20246165	20303963	0.00344702612735123	2.76276088776075e-05	183	375
SPAG4	ENSG00000061656.9	20	35615892	35621049	0.0563966427154491	0.00105364495273553	183	375
NCKAP1	ENSG00000061676.14	2	182909115	183038858	0.0682962957476559	0.0146028551584333	183	375
MRPS35	ENSG00000061794.12	12	27710773	27756295	0.501997825596956	0.264689218077229	183	375
GUCY1B3	ENSG00000061918.12	4	155758992	155807591	0.0649253551155107	0.00509985959097998	183	375
SFSWAP	ENSG00000061936.9	12	131711089	131799737	0.269430865402394	0.0863933072690847	183	375
TNK2	ENSG00000061938.16	3	195863364	195911945	0.882300157318987	0.809820745616672	183	375
MON2	ENSG00000061987.14	12	62466817	62600479	0.913703802951979	0.863652850121658	183	375
GPBP1	ENSG00000062194.15	5	57173948	57264679	0.943493211570821	0.910951097715185	183	375
DGAT2	ENSG00000062282.14	11	75759512	75801535	0.287999612353315	0.094825834556901	183	375
CS	ENSG00000062485.18	12	56271699	56300392	0.589889865461248	0.357181746372721	183	375
LTK	ENSG00000062524.15	15	41503638	41513887	0.903038176175014	0.853446063196808	183	375
MRPS24	ENSG00000062582.13	7	43866558	43869893	0.43901104764234	0.248812313236762	183	375
ELMO2	ENSG00000062598.17	20	46366049	46432985	0.510595615889108	0.305382584877514	183	375
WAPL	ENSG00000062650.17	10	86435256	86521815	0.742623508726575	0.574035150692998	183	375
VMP1	ENSG00000062716.12	17	59707192	59841092	0.174922433955974	0.0401407850816727	183	375
APPBP2	ENSG00000062725.9	17	60443149	60526219	0.972324810494205	0.955361796735068	183	375
POLD1	ENSG00000062822.12	19	50384204	50418018	0.555059067142695	0.367932376039315	183	375
SEZ6	ENSG00000063015.19	17	28954901	29006440	0.283043329322191	0.0902734090617617	183	375
EIF4B	ENSG00000063046.17	12	53006158	53042209	0.323549608151643	0.083780386718333	183	375
SLC6A16	ENSG00000063127.15	19	49289638	49325225	0.408203644323831	0.238586815620281	183	375
GLTSCR1	ENSG00000063169.10	19	47609123	47703277	0.343722192697398	0.14095774848881	183	375
SPHK2	ENSG00000063176.15	19	48624133	48630029	0.984186579902431	0.977965453708225	183	375
RPL18	ENSG00000063177.12	19	48615328	48619271	0.673298780695053	0.516977065409879	183	375
CA11	ENSG00000063180.8	19	48637942	48646312	0.238543518657674	0.0853841537665445	183	375
ISOC2	ENSG00000063241.7	19	55452985	55462343	0.453282571665892	0.23420055596252	183	375
U2AF2	ENSG00000063244.12	19	55654146	55674648	0.231492140713711	0.0553247066027953	183	375
EPN1	ENSG00000063245.14	19	55675226	55709858	0.014326599167824	0.000177793384210063	183	375
MED29	ENSG00000063322.13	19	39391303	39400637	0.49398115697585	0.366366584591311	183	375
AHRR	ENSG00000063438.16	5	304176	438291	0.833486306061291	0.768849674654576	183	375
GPC1	ENSG00000063660.8	2	240435671	240468078	0.573928160617234	0.45033847323565	183	375
ADCK1	ENSG00000063761.15	14	77800083	77933954	0.275866145968207	0.0453638741510463	183	375
HAGH	ENSG00000063854.12	16	1795620	1826940	0.0907161454988471	0.00709641564980509	183	375
RNF4	ENSG00000063978.15	4	2462220	2515855	0.854446653870968	0.765553871859601	183	375
CASP8	ENSG00000064012.21	2	201233443	201287711	7.99054717707734e-10	1.09853377916586e-16	183	375
LIMCH1	ENSG00000064042.17	4	41359607	41700044	0.776264222431319	0.671960370578607	183	375
INTS13	ENSG00000064102.14	12	26905181	26938326	0.526286389223055	0.316550093274341	183	375
TM7SF3	ENSG00000064115.10	12	26973195	27014434	0.0266190910883878	0.000269411978325404	183	375
SPA17	ENSG00000064199.6	11	124673882	124697518	0.874673178853139	0.823115273497323	183	375
TSPAN32	ENSG00000064201.15	11	2302061	2318200	0.548491932855199	0.353013762080955	183	375
WISP2	ENSG00000064205.10	20	44714844	44728509	0.068976070317218	0.00100446968173448	183	375
ST3GAL6	ENSG00000064225.12	3	98732236	98821201	7.54168215534566e-06	1.46119739021527e-14	183	375
ATP2C2	ENSG00000064270.12	16	84368527	84464187	0.0798345832188661	0.0201525223070209	183	375
NGFR	ENSG00000064300.8	17	49502063	49515017	0.278615888992789	0.0971327187931645	183	375
TAF2	ENSG00000064313.11	8	119730775	119832863	0.35467662633499	0.173594123444901	183	375
HIPK2	ENSG00000064393.15	7	139561570	139777778	0.574724964440482	0.423120123996169	183	375
TNPO3	ENSG00000064419.13	7	128954180	129055173	0.01652636895566	7.87595602461691e-06	183	375
RFXANK	ENSG00000064490.13	19	19192590	19200893	0.0896852079075564	0.0150474459963803	183	375
TMEM161A	ENSG00000064545.14	19	19119169	19138513	0.479559569534675	0.351281298759847	183	375
LPAR2	ENSG00000064547.13	19	19623668	19628930	0.223979092760497	0.0109066364028036	183	375
CTSA	ENSG00000064601.16	20	45890144	45898620	0.0462904638200215	0.00260246937609374	183	375
SUGP2	ENSG00000064607.16	19	18990888	19034023	0.162345478425478	0.0677456299444671	183	375
SLC12A2	ENSG00000064651.13	5	128083766	128189688	0.520450988799062	0.335711932118438	183	375
SNX24	ENSG00000064652.10	5	122843439	123029304	0.93033332370973	0.875342856812288	183	375
EYA2	ENSG00000064655.18	20	46894624	47188844	0.265626092946444	0.10917046399861	183	375
CNN2	ENSG00000064666.14	19	1026581	1039068	0.0715733711422004	0.00211132337206626	183	375
ABCA7	ENSG00000064687.12	19	1040101	1065572	4.53610492655454e-07	2.89431263418515e-09	183	375
DDX20	ENSG00000064703.11	1	111755538	111768016	0.0240377544213315	0.000634535857099568	183	375
BTBD1	ENSG00000064726.9	15	83016422	83067334	0.133726331343912	0.00880137842780049	183	375
FAR2	ENSG00000064763.10	12	29149103	29335616	0.13683787578732	0.0366870836023995	183	375
BCAS1	ENSG00000064787.13	20	53936777	54070594	0.622591462373429	0.496791998572562	183	375
CHI3L2	ENSG00000064886.13	1	111200771	111243440	2.43395458676296e-06	1.03098425005687e-13	183	375
SBNO2	ENSG00000064932.15	19	1107636	1174283	0.441657044523268	0.285353621147254	183	375
PMS1	ENSG00000064933.17	2	189784085	189877629	0.915582651127695	0.879641271068924	183	375
HMG20B	ENSG00000064961.18	19	3572777	3579088	0.987344385368002	0.981820808850335	183	375
CALCRL	ENSG00000064989.12	2	187343129	187448460	0.975485569465166	0.954833582803615	183	375
TAF11	ENSG00000064995.16	6	34877778	34888089	0.275668043844494	0.0701039023843515	183	375
ANKS1A	ENSG00000064999.13	6	34889265	35091413	0.00557004447430447	4.79239235592993e-11	183	375
AP3D1	ENSG00000065000.15	19	2100988	2164465	0.0827061271924472	0.0202886184648087	183	375
ZNF76	ENSG00000065029.14	6	35258982	35295985	0.538068176800576	0.287057601820629	183	375
SLC9A3R2	ENSG00000065054.13	16	2025356	2039026	0.986568288952108	0.981779834029153	183	375
NTHL1	ENSG00000065057.7	16	2039815	2047464	0.503607528549211	0.350181518378804	183	375
UHRF1BP1	ENSG00000065060.16	6	34792015	34883138	0.0080587707250483	7.48888763348305e-12	183	375
GNAI3	ENSG00000065135.10	1	109548611	109618321	0.595686137791532	0.429030171817079	183	375
IPO5	ENSG00000065150.18	13	97953658	98024297	0.783935293749278	0.637114421409559	183	375
OAT	ENSG00000065154.11	10	124397303	124418976	0.893386869419831	0.846901274998225	183	375
WDR3	ENSG00000065183.15	1	117929720	117965096	0.770736639994223	0.606581896393506	183	375
PKN2	ENSG00000065243.19	1	88684222	88836255	0.508614926256651	0.261386707231639	183	375
WDR18	ENSG00000065268.10	19	984271	998438	0.375112244825151	0.213401514799375	183	375
TRAM2	ENSG00000065308.4	6	52497402	52576915	0.600964549978503	0.44601261470772	183	375
NTN1	ENSG00000065320.8	17	9021542	9244000	0.0277504865484651	0.00166404503319207	183	375
DGKA	ENSG00000065357.19	12	55927614	55954027	0.723512877840515	0.646520820422156	183	375
ERBB3	ENSG00000065361.14	12	56079857	56103505	0.239138183965103	0.0767743357801844	183	375
ANKRD44	ENSG00000065413.18	2	196967017	197311173	0.291796747101802	0.121792535966487	183	375
KARS	ENSG00000065427.14	16	75627474	75647679	0.608313454136449	0.305286977665194	183	375
ADAT1	ENSG00000065457.10	16	75596981	75623300	0.0423539426638945	0.00158524898826045	183	375
PDIA5	ENSG00000065485.19	3	123067062	123162104	0.198127916295511	0.0378845106224376	183	375
TBC1D22B	ENSG00000065491.8	6	37257772	37332970	0.519761465785783	0.317508885014084	183	375
NDUFB4	ENSG00000065518.7	3	120596309	120602500	0.00551175296633134	4.09552535354172e-05	183	375
SPEN	ENSG00000065526.10	1	15847864	15940460	0.363144598678556	0.192482931485088	183	375
MYLK	ENSG00000065534.18	3	123610049	123884331	0.982510158336247	0.97256844053374	183	375
ZC3H15	ENSG00000065548.17	2	186486156	186509363	0.0216242599579593	2.4325579893765e-05	183	375
MAP2K4	ENSG00000065559.14	17	12020824	12143830	0.263944285093849	0.12506202169142	183	375
TMEM206	ENSG00000065600.12	1	212363931	212414901	0.000423788912017841	1.32180706494153e-08	183	375
SLK	ENSG00000065613.13	10	103967201	104029233	0.528349981929348	0.263517509730374	183	375
CYB5R4	ENSG00000065615.13	6	83859643	83967424	0.454360247474874	0.248090747494471	183	375
COL17A1	ENSG00000065618.18	10	104031286	104086002	0.0139048944784879	0.000202885744323864	183	375
GSTO2	ENSG00000065621.14	10	104268873	104304945	0.194126571170052	0.0703407909234597	183	375
SEC61A2	ENSG00000065665.20	10	12129637	12169721	0.0271425915504976	0.00295622089932868	183	375
PRKCQ	ENSG00000065675.14	10	6427143	6580301	0.709773765171871	0.585494948952613	183	375
TLE2	ENSG00000065717.14	19	2997638	3047635	0.595222838678263	0.431846555542048	183	375
ASB1	ENSG00000065802.11	2	238426742	238452250	0.170811652416338	0.0619020022298527	183	375
FAM107B	ENSG00000065809.13	10	14518557	14774897	0.0476275893723169	0.0029150604124463	183	375
ME1	ENSG00000065833.8	6	83210389	83431071	0.512868338393454	0.239379239873788	183	375
TBC1D1	ENSG00000065882.15	4	37891087	38139175	0.811366764918504	0.75584344418584	183	375
CDK13	ENSG00000065883.14	7	39950037	40097134	0.774102088876777	0.652412769755856	183	375
MTHFD2	ENSG00000065911.11	2	74198562	74216241	0.318017524975647	0.125881808055374	183	375
FOXJ2	ENSG00000065970.8	12	8032703	8055503	0.000514928228547158	4.80734532875419e-08	183	375
YBX1	ENSG00000065978.18	1	42682427	42702349	0.718363180293287	0.510088955664987	183	375
PDE4A	ENSG00000065989.15	19	10416773	10469631	0.167814275049493	0.00298340921482755	183	375
PPP2R5A	ENSG00000066027.11	1	212285537	212361863	0.720252887789356	0.48745667521827	183	375
ELAVL1	ENSG00000066044.14	19	7958579	8005659	0.552058218855444	0.373777974841339	183	375
TIE1	ENSG00000066056.13	1	43300993	43323108	0.625818312718155	0.452721894571729	183	375
DIP2B	ENSG00000066084.12	12	50505107	50748667	0.55043583554734	0.305559809599112	183	375
SMARCD1	ENSG00000066117.14	12	50084972	50100712	0.810255110894773	0.702709181384046	183	375
KDM4A	ENSG00000066135.12	1	43650158	43705515	0.40997862940863	0.129892747923907	183	375
NFYC	ENSG00000066136.20	1	40692067	40771603	0.127338128789361	0.00972237461506359	183	375
ZMYND12	ENSG00000066185.12	1	42430329	42456116	0.121385495167246	0.00844807009873193	183	375
SLC9A3	ENSG00000066230.10	5	474883	524332	0.191203688141122	0.0670706954278871	183	375
ASPM	ENSG00000066279.17	1	197084128	197146694	0.562247902790416	0.236146870365819	183	375
CD84	ENSG00000066294.14	1	160541095	160579516	0.820131186599056	0.671502193333928	183	375
ELOVL1	ENSG00000066322.14	1	43363397	43368074	0.31083218033968	0.0706038609821641	183	375
SPI1	ENSG00000066336.11	11	47354860	47378576	0.00906242030855962	1.97024363056381e-13	183	375
ZNRD1	ENSG00000066379.14	6	30061641	30064909	0.0111030930062982	2.91238453662299e-09	183	375
CLDN18	ENSG00000066405.12	3	137998735	138033655	0.0300316905294174	0.000684005574110985	183	375
ZBTB11	ENSG00000066422.4	3	101648889	101672213	0.106332973648123	0.0182115724852012	183	375
ATXN3	ENSG00000066427.21	14	92038652	92106621	0.680494408464569	0.501408516508016	183	375
GOLGA5	ENSG00000066455.12	14	92794231	92839963	0.148280685971719	0.0197175270243777	183	375
LRRC40	ENSG00000066557.5	1	70144805	70205620	0.925401647250397	0.874590021565879	183	375
ISOC1	ENSG00000066583.11	5	129094751	129114028	0.841219282852454	0.724539647562429	183	375
TRMT11	ENSG00000066651.18	6	125986430	126039276	0.594986239942836	0.337933467488312	183	375
THUMPD1	ENSG00000066654.13	16	20702816	20742084	0.813250169488472	0.692430413839322	183	375
MSANTD3	ENSG00000066697.14	9	100427156	100451711	1.96664978842542e-06	2.13163353213625e-15	183	375
KIF26A	ENSG00000066735.14	14	104138723	104180894	0.181269396728525	0.0310600152197227	183	375
ATG2B	ENSG00000066739.11	14	96279202	96363451	0.41363905510179	0.259498102702937	183	375
ARFGEF1	ENSG00000066777.8	8	67173511	67343677	0.713945840145548	0.527379782031196	183	375
ZFAT	ENSG00000066827.15	8	134477788	134713049	0.443400684368083	0.212932551916396	183	375
MTFR1	ENSG00000066855.15	8	65644734	65771261	0.475960013535552	0.306094582550067	183	375
STAG3	ENSG00000066923.17	7	100177563	100220546	0.0364993050230196	0.000201394080180261	183	375
FECH	ENSG00000066926.10	18	57548283	57586772	0.781396734161318	0.706728611818601	183	375
MYO9A	ENSG00000066933.15	15	71822456	72118577	0.388020606743375	0.150915295256432	183	375
PFKP	ENSG00000067057.16	10	3066333	3137712	6.40925132135556e-06	3.27495373862003e-12	183	375
IDI1	ENSG00000067064.10	10	1039908	1049170	0.861927870867396	0.780028483113843	183	375
SP100	ENSG00000067066.16	2	230415942	230544090	0.611991084137846	0.452635007490257	183	375
KLF6	ENSG00000067082.14	10	3775996	3785281	0.668057791072932	0.537930776971619	183	375
PLPP1	ENSG00000067113.16	5	55425863	55535050	0.624737968679038	0.417843839397862	183	375
NEO1	ENSG00000067141.16	15	73051710	73305206	0.922130505212087	0.866241792229519	183	375
TRAM1	ENSG00000067167.7	8	70573442	70608387	6.25248971747905e-05	8.47655412321928e-19	183	375
TNFRSF1A	ENSG00000067182.7	12	6328757	6342114	0.584890917297986	0.410393815204103	183	375
CACNB1	ENSG00000067191.15	17	39173563	39197703	0.735060714197808	0.521407429988644	183	375
EVI5	ENSG00000067208.14	1	92508696	92792404	0.0129791025803787	7.54980540313415e-07	183	375
STOML1	ENSG00000067221.13	15	73978923	73994622	0.585446192734021	0.397554289781322	183	375
PKM	ENSG00000067225.17	15	72199029	72231822	0.362918524570169	0.11232192810874	183	375
DHX29	ENSG00000067248.9	5	55256245	55307722	0.677915295643371	0.521409610275082	183	375
DNTTIP2	ENSG00000067334.13	1	93866283	93879918	0.212876311198757	0.0802128248084596	183	375
METTL22	ENSG00000067365.14	16	8621683	8649654	0.143249122094897	0.0735297463296082	183	375
TP53BP1	ENSG00000067369.13	15	43403061	43510728	8.82111364490656e-05	2.25651455115844e-17	183	375
RRP15	ENSG00000067533.5	1	218285287	218337983	0.517599272712409	0.337958180927949	183	375
RHOA	ENSG00000067560.10	3	49359145	49412202	0.00116111901677212	2.22732889175372e-15	183	375
DHX8	ENSG00000067596.10	17	43483865	43544463	0.6178922520486	0.392051290917213	183	375
PRKCZ	ENSG00000067606.16	1	2050470	2175313	0.998583019947433	0.998018205742005	183	375
IARS2	ENSG00000067704.9	1	220094102	220148041	0.861782767186206	0.786847950394573	183	375
SYT1	ENSG00000067715.13	12	78863993	79452008	0.00597322649287697	3.05227963144221e-05	183	375
ROGDI	ENSG00000067836.12	16	4796968	4802950	0.0141763374490904	0.000148269956910501	183	375
ROCK1	ENSG00000067900.7	18	20946906	21111851	0.0351271253045125	8.11881008083347e-05	183	375
CBFB	ENSG00000067955.13	16	67029116	67101058	0.00958799851863526	5.7589971383728e-07	183	375
HYAL2	ENSG00000068001.13	3	50317790	50322906	6.68656663970834e-06	2.7176119601507e-20	183	375
HDAC4	ENSG00000068024.16	2	239048168	239401011	0.241777424460143	0.0989197978327499	183	375
RASSF1	ENSG00000068028.17	3	50329782	50340936	0.000192634540964998	1.49669075437331e-15	183	375
FGFR3	ENSG00000068078.17	4	1793307	1808872	0.621283074022226	0.432088271091875	183	375
IFI35	ENSG00000068079.7	17	43006725	43014456	0.714495223627886	0.545081270597737	183	375
HEATR6	ENSG00000068097.14	17	60043194	60078931	0.0466433106483653	1.02385055936543e-05	183	375
COASY	ENSG00000068120.14	17	42561467	42566275	0.517734590989467	0.279436062569729	183	375
PLEKHH3	ENSG00000068137.14	17	42667914	42676994	0.474391028335579	0.163819424455582	183	375
MEF2A	ENSG00000068305.17	15	99565417	99715696	0.320902963151506	0.12858261891185	183	375
INPP5A	ENSG00000068383.18	10	132537820	132783178	0.940072517826987	0.911707020034629	183	375
PRR11	ENSG00000068489.12	17	59155499	59204705	9.5935044467801e-06	6.91433062980762e-14	183	375
REEP1	ENSG00000068615.17	2	86213993	86338083	0.425398451955008	0.152808250683622	183	375
ATP11A	ENSG00000068650.18	13	112690329	112887168	0.396571007730777	0.170987380367773	183	375
POLR1A	ENSG00000068654.15	2	86020216	86106155	0.00892479525874342	2.42195006440482e-05	183	375
LAPTM4A	ENSG00000068697.6	2	20032650	20052028	0.679622767513552	0.481033186327951	183	375
TTC7A	ENSG00000068724.15	2	46916157	47076137	0.445804212121081	0.232874924255669	183	375
IP6K2	ENSG00000068745.14	3	48688003	48740353	0.00126073407104811	6.70884562359588e-11	183	375
SRBD1	ENSG00000068784.12	2	45388680	45612165	0.641428775022306	0.49657774292507	183	375
KIF2A	ENSG00000068796.16	5	62306162	62386383	0.985139016049657	0.971365476020086	183	375
RASGRP2	ENSG00000068831.18	11	64726911	64745456	0.88147976438711	0.801178800332413	183	375
PSME4	ENSG00000068878.14	2	53864067	53970837	0.0705744056061203	0.00781780580540131	183	375
IFT80	ENSG00000068885.14	3	160256986	160399273	0.667007441096835	0.490805303890737	183	375
SIRT2	ENSG00000068903.19	19	38878555	38899862	0.736443034647556	0.621518352403943	183	375
ERLEC1	ENSG00000068912.13	2	53787044	53818819	0.53592681066238	0.386258324549033	183	375
PPP2R5B	ENSG00000068971.13	11	64917553	64934470	0.924496347010441	0.857525032196509	183	375
PYGM	ENSG00000068976.13	11	64746389	64760297	0.674135945091571	0.522001607369407	183	375
PITX1	ENSG00000069011.15	5	135027735	135034520	0.0976980061405387	0.00865709720262826	183	375
MAST4	ENSG00000069020.18	5	66596361	67169595	0.85056639430504	0.78550740007346	183	375
ADGRF5	ENSG00000069122.18	6	46852512	46954943	0.10020250208863	0.00982145035171884	183	375
SDK2	ENSG00000069188.16	17	73334384	73644089	0.00339757983604962	0.00026140765614491	183	375
NUP133	ENSG00000069248.11	1	229440260	229508341	0.549931561424376	0.374226618188287	183	375
NUCKS1	ENSG00000069275.12	1	205712819	205750276	0.870111369057627	0.811577352864919	183	375
VPS35	ENSG00000069329.16	16	46656132	46689194	0.971044898011877	0.947495902153868	183	375
DNAJA2	ENSG00000069345.11	16	46955362	46973788	0.005747143008756	1.22111422224601e-07	183	375
BCL3	ENSG00000069399.14	19	44747836	44760044	0.390846933652928	0.21324803710973	183	375
KCNAB2	ENSG00000069424.14	1	5991466	6101193	0.608185537872193	0.416049617967607	183	375
GAL	ENSG00000069482.6	11	68683779	68691175	0.44102170353463	0.227402513529408	183	375
CLEC2D	ENSG00000069493.14	12	9664969	9699555	0.869588590569211	0.773735769227502	183	375
RORA	ENSG00000069667.15	15	60488284	61229319	0.134568584605369	0.0151163404418735	183	375
DRD4	ENSG00000069696.6	11	637293	640706	0.795517696583674	0.720190240945744	183	375
TGFBR3	ENSG00000069702.10	1	91680343	91906335	0.046947346487407	0.00479906370384081	183	375
KIAA1107	ENSG00000069712.12	1	92166985	92184723	0.000766588140778849	1.01880368303387e-11	183	375
ATP1B3	ENSG00000069849.10	3	141876124	141926514	0.109430149302528	0.012265996965849	183	375
NEDD4	ENSG00000069869.15	15	55826922	55993746	0.990904678951759	0.985242206969196	183	375
PIGB	ENSG00000069943.9	15	55319162	55354978	0.316561178005961	0.159602021891769	183	375
MAPK6	ENSG00000069956.11	15	51952106	52067372	0.797510320274933	0.651785398669996	183	375
GNB5	ENSG00000069966.18	15	52115105	52191369	0.00182443652105474	8.88831450343333e-10	183	375
RAB27A	ENSG00000069974.15	15	55202966	55314160	0.785868018025313	0.689817005447138	183	375
HDHD5	ENSG00000069998.12	22	17137511	17165268	0.976095430877669	0.968010577429481	183	375
UFD1L	ENSG00000070010.18	22	19450106	19479215	0.593153233118566	0.410067577088679	183	375
LRP6	ENSG00000070018.8	12	12116025	12267012	0.618641890073504	0.445698678711813	183	375
GUCY2C	ENSG00000070019.4	12	14612632	14696585	0.141235539642682	0.0276883711379423	183	375
PHRF1	ENSG00000070047.11	11	576486	612222	0.826009322937711	0.712808995514985	183	375
IKBKAP	ENSG00000070061.14	9	108867517	108934116	0.637435911208269	0.446400360483942	183	375
NUCB2	ENSG00000070081.15	11	17208153	17349974	0.816945232672381	0.702194403455706	183	375
PFN2	ENSG00000070087.13	3	149964904	150050728	0.998436284419376	0.997070454223073	183	375
SPTB	ENSG00000070182.19	14	64752211	64879883	0.22076921891545	0.0609513012351499	183	375
DAPP1	ENSG00000070190.12	4	99816833	99870154	0.418601749412023	0.213666478002029	183	375
SLC44A1	ENSG00000070214.15	9	105244622	105439171	0.458597022302712	0.256772624087829	183	375
TMEM260	ENSG00000070269.13	14	56488354	56650606	0.817166736984113	0.714366386426066	183	375
SMG6	ENSG00000070366.13	17	2065073	2303703	0.270955820337517	0.0907119292227336	183	375
EXOC5	ENSG00000070367.15	14	57200507	57268908	0.595445187108763	0.414192342258463	183	375
CLTCL1	ENSG00000070371.15	22	19179473	19291716	0.0193677133736232	0.000592838751101141	183	375
FSTL3	ENSG00000070404.9	19	676365	683399	0.599260702477345	0.436788866462507	183	375
DGCR2	ENSG00000070413.19	22	19036282	19122454	0.862226570904368	0.796644483539346	183	375
RNF126	ENSG00000070423.17	19	647526	663277	0.026900402060606	0.00172962911536401	183	375
MNT	ENSG00000070444.14	17	2384060	2401118	0.0365065659275705	0.00128374027214604	183	375
ZXDC	ENSG00000070476.14	3	126437601	126475919	0.386058977672448	0.204350975807503	183	375
JMJD6	ENSG00000070495.14	17	76712832	76726799	0.192985467502425	0.0250019376044415	183	375
POLB	ENSG00000070501.11	8	42338454	42371808	0.330912667063775	0.093413639735053	183	375
ST6GALNAC1	ENSG00000070526.14	17	76624761	76643838	0.00130684901035405	1.37115634500796e-06	183	375
WIPI1	ENSG00000070540.12	17	68425930	68457513	0.922552193425203	0.880728837689411	183	375
GBA2	ENSG00000070610.14	9	35737005	35749228	0.063197374286585	0.00128418372013375	183	375
NDST1	ENSG00000070614.14	5	150485818	150558211	3.61065395708349e-06	1.02354985371306e-09	183	375
ASNS	ENSG00000070669.16	7	97852118	97872542	0.348763058643978	0.101748359260135	183	375
AP3M2	ENSG00000070718.11	8	42152946	42171673	0.0640840645103203	0.00178968709066832	183	375
CNGB1	ENSG00000070729.13	16	57882340	57971116	0.250328543943492	0.0876454456537719	183	375
ST6GALNAC2	ENSG00000070731.10	17	76572637	76586956	0.0572751878021733	0.00186622359164428	183	375
PABPC1	ENSG00000070756.15	8	100685816	100722809	0.359784213921737	0.146874675245989	183	375
TESK2	ENSG00000070759.16	1	45343976	45491166	0.00160695816870871	1.1569525911305e-09	183	375
CFAP20	ENSG00000070761.7	16	58113588	58129450	0.134995978147215	0.0411555384006761	183	375
CSNK2A2	ENSG00000070770.8	16	58157907	58197920	0.88786908052515	0.841291973571465	183	375
EIF2B3	ENSG00000070785.16	1	44850522	44986722	0.0906933888859327	0.00455453833741862	183	375
CAMK2A	ENSG00000070808.15	5	150219491	150290291	0.85813172477126	0.804603499056187	183	375
TCOF1	ENSG00000070814.17	5	150357639	150400308	0.246316718061196	0.0863123057688568	183	375
CDC42	ENSG00000070831.15	1	22052627	22092946	0.0379278403828196	0.00191401725056447	183	375
OSBPL3	ENSG00000070882.12	7	24796539	24981634	0.271896584504572	0.104310937931548	183	375
RAD18	ENSG00000070950.9	3	8775402	8963773	0.0720572026411258	0.0111431353329955	183	375
ATP2B1	ENSG00000070961.15	12	89588049	89708831	0.385530485337555	0.218474818963662	183	375
NCK2	ENSG00000071051.13	2	105744897	105894274	0.959846373537744	0.939214927221489	183	375
MAP4K4	ENSG00000071054.16	2	101696850	101894689	0.836855289617453	0.745486485885879	183	375
MGAT4A	ENSG00000071073.12	2	98619106	98731126	0.172540035289683	0.00479462717584193	183	375
RPL31	ENSG00000071082.10	2	101002245	101024032	0.773585859109093	0.602643344012894	183	375
WDR1	ENSG00000071127.16	4	10074339	10116949	0.900830311377558	0.851805549526742	183	375
SNX13	ENSG00000071189.21	7	17790761	17940501	0.54161479205295	0.396214062427719	183	375
ARHGAP10	ENSG00000071205.11	4	147732063	148072780	0.287128870346424	0.0955033751739404	183	375
RPS6KA2	ENSG00000071242.11	6	166409364	166906451	0.3388354964845	0.184740343177407	183	375
ING3	ENSG00000071243.15	7	120950749	120977216	0.126904141569256	0.025158329615682	183	375
VASH1	ENSG00000071246.10	14	76762189	76783015	5.63556054667324e-11	3.92442011708378e-26	183	375
LMCD1	ENSG00000071282.11	3	8501707	8574673	0.466610769671746	0.258794354624292	183	375
WBSCR22	ENSG00000071462.11	7	73683568	73705149	0.295120049839888	0.107524097804767	183	375
SEL1L	ENSG00000071537.13	14	81471549	81533861	0.605607122062055	0.375323656753252	183	375
TRIP13	ENSG00000071539.13	5	892825	919357	0.491750990558651	0.259086180706038	183	375
TCF3	ENSG00000071564.14	19	1609290	1652605	0.168553828883167	0.0366397917885372	183	375
TRIB2	ENSG00000071575.11	2	12716889	12742734	0.259126521284399	0.0431629276360397	183	375
DAZAP1	ENSG00000071626.16	19	1407569	1435687	0.780583553500627	0.70578548482683	183	375
MBD3	ENSG00000071655.17	19	1573596	1592801	0.446332393839044	0.228221694616371	183	375
HLTF	ENSG00000071794.15	3	149030127	149086554	0.576514854836182	0.377592267256621	183	375
CPSF1	ENSG00000071894.16	8	144393243	144409349	0.0166451771578778	0.00050917302805955	183	375
CYBRD1	ENSG00000071967.11	2	171522247	171558133	0.0350326620954683	0.000519733803804996	183	375
PDCD2	ENSG00000071994.10	6	170575295	170584692	0.567577343010729	0.396869373962598	183	375
RDH11	ENSG00000072042.12	14	67676801	67695814	0.816695119198492	0.693947693628187	183	375
PRKACA	ENSG00000072062.13	19	14091688	14118084	0.477915842982099	0.253994981695714	183	375
ADGRL1	ENSG00000072071.16	19	14147743	14206187	0.924760292578037	0.878755549254875	183	375
ACTN1	ENSG00000072110.13	14	68874143	68979440	0.871125384010666	0.811501645976626	183	375
ZFYVE26	ENSG00000072121.15	14	67746520	67816589	0.075130677647411	0.012887275784177	183	375
EPN2	ENSG00000072134.15	17	19215615	19336715	0.949225104441346	0.924838824381383	183	375
PTPN18	ENSG00000072135.12	2	130356007	130375409	0.445560997652733	0.22289584371685	183	375
LIMS2	ENSG00000072163.19	2	127638381	127681786	0.0969342380943865	0.0150411533285086	183	375
SPEG	ENSG00000072195.14	2	219434846	219498287	0.483045342545889	0.299841265846665	183	375
LNX1	ENSG00000072201.13	4	53459301	53701405	0.757876118013776	0.637757655137589	183	375
ALDH3A2	ENSG00000072210.18	17	19648136	19677598	0.784941692935475	0.655545436052734	183	375
TFRC	ENSG00000072274.12	3	196027183	196082189	0.806939427722553	0.738731397725247	183	375
SREBF1	ENSG00000072310.16	17	17811454	17837002	0.511080708575021	0.242089692531591	183	375
AFF4	ENSG00000072364.12	5	132875379	132963634	0.676288903627706	0.511518001395793	183	375
UBE2D1	ENSG00000072401.14	10	58334975	58370753	0.256106372362455	0.050148110784502	183	375
MPP5	ENSG00000072415.8	14	67241109	67335819	0.92604608244787	0.878774514560293	183	375
RHOBTB1	ENSG00000072422.16	10	60869438	61001440	0.696021084141934	0.53517589538839	183	375
MARK2	ENSG00000072518.20	11	63838928	63911019	0.893703902094083	0.827356543793274	183	375
HMMR	ENSG00000072571.19	5	163460203	163491945	0.910350410341844	0.863137174684197	183	375
CHFR	ENSG00000072609.17	12	132832357	132909186	0.170920228287123	0.0304887220741659	183	375
P4HA2	ENSG00000072682.18	5	132191838	132295315	0.42645745314189	0.142239917603291	183	375
FCGR2B	ENSG00000072694.20	1	161663147	161678654	7.25812005776532e-05	4.77288886994583e-10	183	375
NFATC3	ENSG00000072736.18	16	68084751	68221284	0.410536642235517	0.132109816946625	183	375
TRNT1	ENSG00000072756.16	3	3126916	3149233	0.897547602110244	0.855503373503851	183	375
ACADVL	ENSG00000072778.19	17	7217716	7225273	0.0175159582577614	0.000752408930649113	183	375
STK10	ENSG00000072786.12	5	172042073	172188386	0.988045906008678	0.981449605260822	183	375
FBXW11	ENSG00000072803.17	5	171861549	172006873	0.181813689796963	0.0403070637704843	183	375
ACAP1	ENSG00000072818.11	17	7336529	7351478	0.18573632982211	0.0189818289998436	183	375
CRMP1	ENSG00000072832.14	4	5748084	5893058	0.726451021855972	0.630484582903943	183	375
EVC	ENSG00000072840.12	4	5711197	5814305	0.249338097752105	0.0862490402884456	183	375
DERL2	ENSG00000072849.10	17	5471251	5486811	0.22819430686446	0.0821211788446461	183	375
SIDT1	ENSG00000072858.10	3	113532296	113629578	0.451223316049726	0.27959385146971	183	375
NDE1	ENSG00000072864.14	16	15643267	15726353	0.00075114776779739	2.99036297460034e-07	183	375
MRVI1	ENSG00000072952.18	11	10573091	10693988	0.341727111269534	0.213487195847651	183	375
TMEM38A	ENSG00000072954.6	19	16661127	16690029	0.870942927891698	0.813921658857637	183	375
AP1M1	ENSG00000072958.8	19	16197578	16245907	0.250992438293527	0.0908034217517907	183	375
PVR	ENSG00000073008.14	19	44643798	44663583	0.99800821546175	0.996829054307936	183	375
XRCC1	ENSG00000073050.11	19	43543040	43580473	0.579588025043308	0.368974155039792	183	375
SCARB1	ENSG00000073060.15	12	124776856	124882668	0.275758751409147	0.0752979042516084	183	375
MCM2	ENSG00000073111.13	3	127598252	127622436	0.0622754001817508	0.00720223642505119	183	375
PANX2	ENSG00000073150.13	22	50170731	50180294	0.108128229357825	0.0180467407531637	183	375
SELENOO	ENSG00000073169.13	22	50200979	50217616	0.0513895829774646	0.00368570487437686	183	375
TP63	ENSG00000073282.12	3	189631427	189897279	0.542370412438727	0.307002781176676	183	375
ALPK1	ENSG00000073331.17	4	112285509	112442606	0.521836906706695	0.294038465185377	183	375
LLGL2	ENSG00000073350.13	17	75525080	75575208	0.12088946079547	0.0194225263546846	183	375
PDE8A	ENSG00000073417.14	15	84980440	85139145	0.646940803208674	0.423261961838936	183	375
NLE1	ENSG00000073536.17	17	35128753	35142315	0.0157759220129127	0.000137360107755459	183	375
SDHA	ENSG00000073578.16	5	218241	256700	0.214558686930878	0.0772413211535026	183	375
SMARCE1	ENSG00000073584.18	17	40624962	40648299	0.277163462501799	0.113316413462278	183	375
GSDMB	ENSG00000073605.18	17	39904595	39918650	0.985348310359873	0.95860853157134	183	375
KDM5A	ENSG00000073614.12	12	280129	389272	0.00141515718173212	1.59638375130905e-05	183	375
ADAM11	ENSG00000073670.13	17	44759031	44781846	0.00518115999161158	5.26134060425416e-09	183	375
PPP2R3A	ENSG00000073711.10	3	135965673	136147891	0.271044207688769	0.078163879795803	183	375
FERMT2	ENSG00000073712.14	14	52857268	52952435	0.691031876108382	0.463052765966886	183	375
DHRS9	ENSG00000073737.16	2	169064789	169096167	0.274272420841973	0.0386510822478515	183	375
PTGS2	ENSG00000073756.11	1	186671791	186680427	0.994604985060996	0.991248256299555	183	375
IGF2BP2	ENSG00000073792.15	3	185643739	185825056	0.492838169396837	0.246207786331719	183	375
MAP3K13	ENSG00000073803.13	3	185282941	185489097	0.00712265810439497	6.07805181000924e-06	183	375
ST6GAL1	ENSG00000073849.14	3	186930485	187078553	0.330090635901131	0.14722219427721	183	375
TBX21	ENSG00000073861.2	17	47733244	47746119	0.215049137138455	0.0139308412946451	183	375
FRY	ENSG00000073910.19	13	32031300	32299122	0.103311406757338	0.0225752419200531	183	375
PICALM	ENSG00000073921.17	11	85957684	86069882	0.3751070671036	0.207304015978666	183	375
NSF	ENSG00000073969.18	17	46590669	46757464	0.48871297182092	0.333724819806587	183	375
CLASP1	ENSG00000074054.17	2	121337776	121649587	0.0635618202628988	0.00508022772230956	183	375
MRPS34	ENSG00000074071.14	16	1771890	1773155	0.907930072314582	0.871023497428344	183	375
NOTCH3	ENSG00000074181.8	19	15159038	15200981	0.732267118302351	0.624810356501351	183	375
CLNS1A	ENSG00000074201.8	11	77514936	77637805	0.886875300669898	0.829317851055124	183	375
TEAD2	ENSG00000074219.13	19	49340861	49362457	0.242555453184893	0.0813746413574754	183	375
EED	ENSG00000074266.19	11	86244544	86278813	0.0455072082573835	0.00133658961109019	183	375
CDHR2	ENSG00000074276.10	5	176542511	176595801	0.506690110951713	0.254126837087028	183	375
SNCB	ENSG00000074317.10	5	176620084	176630556	0.549121070207659	0.416766868363042	183	375
TSG101	ENSG00000074319.12	11	18468336	18527232	0.363628621495655	0.222179377831159	183	375
NCBP3	ENSG00000074356.16	17	3802165	3846251	0.320835911495986	0.139762173494642	183	375
ATP2A3	ENSG00000074370.17	17	3923870	3964464	0.376956570489586	0.200799560885974	183	375
CA12	ENSG00000074410.13	15	63321378	63382161	0.330520375048203	0.133324315054984	183	375
MGLL	ENSG00000074416.13	3	127689062	127823250	0.871186644621741	0.811960639998224	183	375
NTN4	ENSG00000074527.11	12	95657807	95791152	0.301716414624942	0.139890066726091	183	375
BCS1L	ENSG00000074582.12	2	218658898	218663443	0.309671157506199	0.111098859428214	183	375
NUAK1	ENSG00000074590.13	12	106063340	106140033	0.227097174098377	0.0652269220030099	183	375
DPP8	ENSG00000074603.18	15	65442463	65517704	0.957647674405712	0.939817496307008	183	375
SLC24A1	ENSG00000074621.13	15	65611378	65656260	0.214193799465123	0.0446234915466708	183	375
ZNF532	ENSG00000074657.13	18	58862600	58986480	0.951709431844744	0.928356623548159	183	375
SCARF1	ENSG00000074660.15	17	1633858	1645747	0.158960876959928	0.0586178548171582	183	375
LMAN1	ENSG00000074695.5	18	59327823	59359962	0.783997623741422	0.683846284242744	183	375
HACD3	ENSG00000074696.12	15	65530418	65578352	0.203792310208906	0.0363511104206914	183	375
IPCEF1	ENSG00000074706.13	6	154154496	154356792	0.646017338591531	0.500978366623371	183	375
ZZEF1	ENSG00000074755.14	17	4004445	4143020	0.594691272660416	0.479300269719604	183	375
ENO1	ENSG00000074800.13	1	8861002	8879249	0.0740682814108778	0.0081721796936583	183	375
SLC12A1	ENSG00000074803.17	15	48206301	48304078	4.89274608624743e-09	1.17745980471635e-19	183	375
MYDGF	ENSG00000074842.7	19	4657545	4670370	0.0508934155986521	0.00277892925609329	183	375
ANO8	ENSG00000074855.10	19	17323302	17334829	0.37894266047832	0.166393837597378	183	375
TUBE1	ENSG00000074935.13	6	112070970	112087513	0.994881381396819	0.991422214559966	183	375
ARHGEF10L	ENSG00000074964.16	1	17539835	17697869	0.685135382250277	0.57748874486601	183	375
TXK	ENSG00000074966.10	4	48066393	48134256	0.407417233976567	0.20419300269485	183	375
TACR2	ENSG00000075073.14	10	69403903	69416867	0.0126015895671245	9.95521591363735e-05	183	375
ACTR6	ENSG00000075089.9	12	100199122	100241865	0.584288218814247	0.390353037385512	183	375
TIPIN	ENSG00000075131.9	15	66336206	66386746	0.476187285850811	0.279793758642636	183	375
SRI	ENSG00000075142.13	7	88205118	88226993	0.759038347339731	0.630819053557361	183	375
EIF4G3	ENSG00000075151.20	1	20806292	21176888	0.0223620009550335	6.18871521688863e-05	183	375
NUP37	ENSG00000075188.8	12	102073103	102120124	0.125520884993635	0.0185696507774647	183	375
GTSE1	ENSG00000075218.18	22	46296741	46330810	0.420015692876591	0.205205648558747	183	375
SEMA3C	ENSG00000075223.13	7	80742538	80922359	0.046158140420554	0.000754594497468047	183	375
TTC38	ENSG00000075234.16	22	46267961	46294008	0.178356486017595	0.0358279335565421	183	375
ACAT1	ENSG00000075239.13	11	108121751	108147776	0.848025775716315	0.77227549529329	183	375
GRAMD4	ENSG00000075240.16	22	46576012	46679790	0.272630484446781	0.115746367560456	183	375
CELSR1	ENSG00000075275.16	22	46360834	46537170	0.407510810928584	0.229554899890623	183	375
ZNF638	ENSG00000075292.18	2	71276561	71435069	0.484809674370592	0.314290642591811	183	375
SLC25A40	ENSG00000075303.12	7	87833568	87876215	0.0004513221942406	1.83972118603568e-16	183	375
TIMM21	ENSG00000075336.11	18	74148511	74160530	0.596806701730573	0.43793341415501	183	375
ADD2	ENSG00000075340.22	2	70607618	70768225	0.534649653751796	0.306891282682608	183	375
VPS9D1	ENSG00000075399.13	16	89707134	89720984	0.953007835286469	0.928003785261571	183	375
ZNF37A	ENSG00000075407.18	10	38094334	38150293	0.000668879190264918	5.30999861870325e-14	183	375
MARK3	ENSG00000075413.17	14	103385392	103503831	0.0569566830796547	0.0033614301015656	183	375
SLC25A3	ENSG00000075415.12	12	98593591	98606379	0.791936721271244	0.706347097962159	183	375
FNDC3B	ENSG00000075420.12	3	172039628	172401665	0.610404980804425	0.488917027482859	183	375
FOSL2	ENSG00000075426.11	2	28392448	28417312	0.229703519469186	0.0809272518300594	183	375
FRYL	ENSG00000075539.13	4	48497361	48780322	0.607998640118001	0.436166047811496	183	375
TMEM131	ENSG00000075568.16	2	97756340	97995891	0.953924354488015	0.928729463647015	183	375
FSCN1	ENSG00000075618.17	7	5592823	5606655	0.753823123268269	0.616099499547968	183	375
ACTB	ENSG00000075624.13	7	5527151	5563784	0.217352391538629	0.068909221177893	183	375
PLD1	ENSG00000075651.15	3	171600405	171810950	0.162554375723817	0.0916139783986562	183	375
WDR62	ENSG00000075702.16	19	36054881	36105106	0.0646066779637193	0.00324358603847086	183	375
DLG1	ENSG00000075711.20	3	197042560	197299300	0.83294838537012	0.689537016384313	183	375
RAB7A	ENSG00000075785.12	3	128726122	128814796	0.843155100317742	0.720990608038401	183	375
BCAP29	ENSG00000075790.10	7	107580058	107623317	0.543209311707367	0.338050864721841	183	375
SEC31B	ENSG00000075826.16	10	100486642	100519864	0.20015100084427	0.0238106251596415	183	375
SART3	ENSG00000075856.11	12	108522580	108561400	0.636755378541983	0.454633785683677	183	375
ARHGAP15	ENSG00000075884.13	2	143091362	143768352	0.0247735737957204	0.00184787439853715	183	375
TUBA3D	ENSG00000075886.10	2	131476093	131482934	0.244674619747219	0.0368104448624756	183	375
EXOSC7	ENSG00000075914.12	3	44975241	45012668	0.252437364507524	0.0849444271466165	183	375
KIFAP3	ENSG00000075945.12	1	169921326	170085208	0.734727963170481	0.606567463543322	183	375
MKRN2	ENSG00000075975.15	3	12557014	12583600	0.468513732960213	0.168366151906306	183	375
MCM6	ENSG00000076003.4	2	135839626	135876426	0.6462850852342	0.394424085324609	183	375
REXO2	ENSG00000076043.9	11	114439386	114450279	0.266652502992666	0.138189648789614	183	375
RBM7	ENSG00000076053.10	11	114400512	114414203	0.6893346915141	0.524508421990573	183	375
RBMS2	ENSG00000076067.12	12	56521929	56595595	0.00786682978645534	5.61530106556729e-06	183	375
BAZ2A	ENSG00000076108.11	12	56596197	56636816	0.933253753856859	0.894166444288414	183	375
PTPN23	ENSG00000076201.14	3	47381011	47413441	7.1927751071456e-05	1.57324190519201e-17	183	375
MLH1	ENSG00000076242.14	3	36993332	37050918	0.479961092583142	0.246738963839651	183	375
UNG	ENSG00000076248.10	12	109097574	109110992	0.241212680240406	0.0345072020436751	183	375
FMO4	ENSG00000076258.9	1	171314208	171342084	0.166991736502397	0.0292115530018612	183	375
KLHL20	ENSG00000076321.10	1	173714941	173786702	0.406176781921869	0.140661464670765	183	375
RGS11	ENSG00000076344.15	16	268301	275940	0.480341986427063	0.263222264380826	183	375
SLC46A1	ENSG00000076351.12	17	28394756	28407197	0.65669134093375	0.498249981945174	183	375
PLXNA2	ENSG00000076356.6	1	208022242	208244320	0.264063177122108	0.0607485670090621	183	375
SPAG5	ENSG00000076382.16	17	28577574	28598635	0.726700934741873	0.610482875139194	183	375
ANKRD13A	ENSG00000076513.16	12	109999186	110039763	0.958589987955982	0.929489782079311	183	375
TPD52	ENSG00000076554.15	8	80034745	80231232	0.214959053290977	0.0812961496960644	183	375
ACACB	ENSG00000076555.15	12	109116595	109268226	0.0309295198040994	0.00572966401820543	183	375
TRAF4	ENSG00000076604.14	17	28743984	28750958	0.185519497196225	0.0437687157377052	183	375
PAG1	ENSG00000076641.4	8	80967810	81112068	0.0383577156468343	0.00147154570528927	183	375
GPATCH1	ENSG00000076650.6	19	33080880	33130542	0.0714112245428773	0.00142811269794592	183	375
ICAM3	ENSG00000076662.9	19	10338682	10339823	0.645027708658718	0.524491997316786	183	375
NT5C2	ENSG00000076685.18	10	103090611	103193306	0.58562009487538	0.306258333372113	183	375
MCAM	ENSG00000076706.16	11	119308529	119321521	0.460182764643658	0.214537359317555	183	375
CAMSAP3	ENSG00000076826.9	19	7595902	7618304	0.48289351445713	0.300510846737609	183	375
RAP1GAP	ENSG00000076864.19	1	21596215	21669363	0.00738536649647787	6.83677570052411e-05	183	375
XAB2	ENSG00000076924.11	19	7619525	7629565	0.0650014148569656	0.00360476229300348	183	375
ARHGEF1	ENSG00000076928.17	19	41883161	41930150	0.783610840560465	0.649865993477161	183	375
STXBP2	ENSG00000076944.15	19	7636991	7647873	0.160440877184317	0.0629740059132391	183	375
MAP2K7	ENSG00000076984.17	19	7903843	7914478	0.63492554217799	0.521087946957022	183	375
NMRK2	ENSG00000077009.13	19	3933103	3942416	0.0565820073709906	0.00288963021233634	183	375
DGKD	ENSG00000077044.10	2	233354507	233472104	0.186229142262033	0.0279276155812012	183	375
RARB	ENSG00000077092.18	3	25174332	25597904	0.490136141640724	0.327334205944813	183	375
TOP2B	ENSG00000077097.15	3	25597933	25664499	0.282832530878267	0.138779992765671	183	375
TM9SF3	ENSG00000077147.14	10	96518109	96587452	0.21682104474379	0.0784781979700171	183	375
NFKB2	ENSG00000077150.18	10	102394110	102402529	0.881340326680991	0.790780854090358	183	375
UBE2T	ENSG00000077152.9	1	202331657	202341980	0.431290436537534	0.210081545201659	183	375
PPP1R12B	ENSG00000077157.21	1	202348699	202590595	0.877104541026255	0.815888443578854	183	375
DNAJC10	ENSG00000077232.17	2	182716041	182794464	0.32873963627716	0.0818106821638216	183	375
GTF3C1	ENSG00000077235.17	16	27459555	27549913	0.102846221872483	0.017858497016115	183	375
IL4R	ENSG00000077238.13	16	27314102	27364778	0.222406262246378	0.0632428008991044	183	375
USP33	ENSG00000077254.14	1	77695987	77759852	0.140581394876856	0.0210176573760642	183	375
SNRPA	ENSG00000077312.8	19	40750637	40765389	0.396197685814366	0.238722701557682	183	375
SPAG6	ENSG00000077327.15	10	22345445	22454224	0.0457625586725622	0.00133210296137915	183	375
EXOSC5	ENSG00000077348.8	19	41386374	41397459	0.939306680640462	0.88939738557484	183	375
DYNC1I2	ENSG00000077380.15	2	171687409	171748420	0.0800275591598065	0.00170875307977094	183	375
APBB1IP	ENSG00000077420.15	10	26438203	26567803	0.77717060976138	0.633036511116654	183	375
LRCH4	ENSG00000077454.15	7	100574011	100586153	0.65919931213867	0.472690685990628	183	375
FAM76B	ENSG00000077458.12	11	95768942	95790409	0.101906841358605	0.0047060528634913	183	375
SIRT6	ENSG00000077463.14	19	4174109	4182604	0.663925231423149	0.508533569126024	183	375
POLD3	ENSG00000077514.8	11	74592530	74669117	0.277975308458	0.0438540943097571	183	375
ACTN2	ENSG00000077522.12	1	236686454	236764631	0.699420189872632	0.562504556301832	183	375
CAPZB	ENSG00000077549.17	1	19338776	19485539	0.798717675700146	0.715103819336194	183	375
GPR137B	ENSG00000077585.13	1	236142505	236221865	0.299878802793163	0.115961015067969	183	375
NAALAD2	ENSG00000077616.10	11	90131515	90192894	0.62446300738337	0.398981158814552	183	375
JADE1	ENSG00000077684.15	4	128809623	128875224	0.864709094317276	0.805806469867576	183	375
FGFR1	ENSG00000077782.19	8	38411138	38468834	2.32046048676268e-05	1.77649718892498e-08	183	375
FBLN1	ENSG00000077942.18	22	45502238	45601135	0.825155088715708	0.753144285577908	183	375
ITGA8	ENSG00000077943.7	10	15513949	15720125	0.307488108214785	0.0980655098989448	183	375
CST7	ENSG00000077984.5	20	24949230	24959928	0.00201749129990428	1.25756638267192e-05	183	375
MAP2	ENSG00000078018.19	2	209424058	209734118	0.0269518995893512	2.99972565366618e-05	183	375
PIAS2	ENSG00000078043.15	18	46803224	46920148	0.862624060045327	0.775832391485177	183	375
AMPH	ENSG00000078053.16	7	38383704	38631567	0.958565572548348	0.93669312552879	183	375
MCCC1	ENSG00000078070.12	3	183015218	183116075	0.411689119950981	0.22580793709456	183	375
LAMP3	ENSG00000078081.7	3	183122213	183163839	0.794988943889325	0.656840982387254	183	375
NEBL	ENSG00000078114.18	10	20779973	21174187	0.0031515301525752	5.09174549961391e-06	183	375
ACER3	ENSG00000078124.11	11	76860867	77026797	0.867642588816507	0.794397895240421	183	375
UBE2K	ENSG00000078140.13	4	39698044	39782792	0.0864067888746068	0.00722388987085834	183	375
PIK3C3	ENSG00000078142.12	18	41955206	42087830	0.273484647391856	0.0747086098512096	183	375
N4BP2	ENSG00000078177.13	4	40056826	40158252	0.378757388608279	0.177073075330224	183	375
TIGAR	ENSG00000078237.6	12	4307763	4354593	0.0782968196869468	0.0158330929122289	183	375
TULP3	ENSG00000078246.16	12	2890887	2941140	0.0711070047263613	0.0177929908580101	183	375
SYNJ2	ENSG00000078269.14	6	157981887	158099176	0.0304239556906697	0.000214829632565688	183	375
PPP2R5C	ENSG00000078304.19	14	101761798	101927989	0.513579452997308	0.331776380307423	183	375
GNB1	ENSG00000078369.17	1	1785285	1891117	0.464119698129453	0.282418331958758	183	375
EDN1	ENSG00000078401.6	6	12290363	12297194	0.466862674768439	0.330592639518987	183	375
MLLT10	ENSG00000078403.16	10	21524675	21743630	0.47576710782399	0.291339601360096	183	375
ZCWPW1	ENSG00000078487.17	7	100400853	100428792	0.12825195106715	0.00239756489739109	183	375
NRDC	ENSG00000078618.21	1	51789191	51878937	0.953923008828717	0.912223916657961	183	375
VDAC3	ENSG00000078668.13	8	42391624	42405897	0.00460658903115444	2.70535121080171e-06	183	375
PCM1	ENSG00000078674.17	8	17922840	18029944	0.939955821342949	0.91805188211104	183	375
TNRC6C	ENSG00000078687.17	17	77959240	78108835	0.304283146346908	0.153874371562903	183	375
CBFA2T2	ENSG00000078699.21	20	33490075	33650036	0.955344447254705	0.924332337486977	183	375
ITCH	ENSG00000078747.14	20	34363235	34511393	0.000232070613631283	8.97743240409851e-13	183	375
TP53INP2	ENSG00000078804.12	20	34704290	34713439	0.0115501356820119	2.44683658710413e-13	183	375
SDF4	ENSG00000078808.16	1	1216908	1232031	0.792726910244503	0.729837811937501	183	375
MYH7B	ENSG00000078814.15	20	34975403	35002403	0.00486586831979113	2.6950931701979e-10	183	375
TP73	ENSG00000078900.14	1	3652520	3735600	0.273591363261625	0.169338749031369	183	375
TOLLIP	ENSG00000078902.15	11	1274371	1309654	0.66352198014343	0.517680527182317	183	375
UBE2D4	ENSG00000078967.12	7	43926438	43956136	0.796553914472415	0.682865191385515	183	375
THOC1	ENSG00000079134.11	18	214630	268050	0.959192422349499	0.933223095902364	183	375
FKBP7	ENSG00000079150.17	2	178463664	178478600	0.307924499431811	0.0911433740737156	183	375
OSBPL6	ENSG00000079156.16	2	178194481	178402891	3.31349035849173e-06	9.57557016188641e-13	183	375
SLC1A3	ENSG00000079215.13	5	36606355	36688334	0.751437197620771	0.643276029036844	183	375
XRCC5	ENSG00000079246.15	2	216107464	216206303	0.171777620857171	0.0803933209693451	183	375
LXN	ENSG00000079257.7	3	158645822	158672693	0.0345333081092906	0.000444688578932105	183	375
SP140	ENSG00000079263.18	2	230203624	230313215	0.990680111882185	0.985341900943202	183	375
MKNK1	ENSG00000079277.19	1	46557408	46604294	0.343338700751369	0.033238483613097	183	375
TNS1	ENSG00000079308.16	2	217799789	218002995	0.924256199699387	0.887225398971965	183	375
REXO1	ENSG00000079313.13	19	1815246	1848463	0.248781523460439	0.125029708126077	183	375
SAR1A	ENSG00000079332.14	10	70147289	70170523	0.831693812906173	0.76875893903855	183	375
CDC14A	ENSG00000079335.18	1	100351734	100520277	0.000240834600428305	5.20101623769119e-08	183	375
RAPGEF3	ENSG00000079337.15	12	47734367	47771040	0.0815797282294174	0.00203877405994743	183	375
CEACAM1	ENSG00000079385.21	19	42507304	42561234	0.712553707224937	0.493808393407797	183	375
SENP1	ENSG00000079387.13	12	48042898	48105834	0.242935273885507	0.053374996201566	183	375
DUSP13	ENSG00000079393.20	10	75094432	75109221	9.16242172164877e-06	3.17232227457031e-14	183	375
CIC	ENSG00000079432.7	19	42268537	42295797	0.571139381193739	0.319262576601697	183	375
LIPE	ENSG00000079435.9	19	42401507	42427426	0.449822306413269	0.189667001717178	183	375
FDFT1	ENSG00000079459.12	8	11795573	11839309	0.925473961408931	0.898740749023791	183	375
PAFAH1B3	ENSG00000079462.7	19	42297033	42303546	0.977337214571479	0.967066470805114	183	375
KIF22	ENSG00000079616.12	16	29790719	29805385	0.953950028004289	0.922663201023477	183	375
CARMIL1	ENSG00000079691.17	6	25279078	25620530	0.0684409712946155	0.00853885197281083	183	375
PGM1	ENSG00000079739.15	1	63593276	63660245	0.385244067297559	0.137510025530987	183	375
DDX1	ENSG00000079785.14	2	15591178	15631111	0.784942186732248	0.690914817923534	183	375
DNM2	ENSG00000079805.16	19	10718079	10833488	0.102274422038135	0.00860256717539337	183	375
EPB41L2	ENSG00000079819.18	6	130839347	131063322	0.729597125965193	0.578278351758424	183	375
MOXD1	ENSG00000079931.14	6	132296055	132401545	0.180123768814581	0.0358176189626727	183	375
STX7	ENSG00000079950.13	6	132445867	132513198	0.375391655731698	0.17540448120854	183	375
RABL2B	ENSG00000079974.17	22	50767501	50783663	0.362310661661919	0.143986392093586	183	375
KEAP1	ENSG00000079999.13	19	10486120	10503741	0.633091647116573	0.503196851672378	183	375
DDX43	ENSG00000080007.7	6	73395134	73417569	0.212523628729378	0.0600027819699741	183	375
PTPRH	ENSG00000080031.9	19	55181248	55209506	0.540883928421063	0.400796140934198	183	375
SLC35C2	ENSG00000080189.14	20	46345980	46364458	0.429322677774352	0.190322604258479	183	375
CRYBG3	ENSG00000080200.9	3	97822040	97941306	0.594516637170578	0.333694591832515	183	375
RFX3	ENSG00000080298.15	9	3218297	3526004	0.413344261540948	0.182569867534772	183	375
RIF1	ENSG00000080345.17	2	151409883	151508004	0.00871037102959116	3.55822681902253e-05	183	375
RAB21	ENSG00000080371.5	12	71754874	71800285	0.12320331499022	0.0148601783865313	183	375
SLC4A4	ENSG00000080493.15	4	71186757	71572087	0.304965572569113	0.186856464045258	183	375
SMARCA2	ENSG00000080503.22	9	1980290	2193624	0.515702771092078	0.384408282521734	183	375
SESN1	ENSG00000080546.13	6	108986437	109094819	0.278204257226117	0.0863188223143171	183	375
COL5A3	ENSG00000080573.6	19	9959561	10010471	1.33307804923918e-07	6.25755354443412e-18	183	375
SRCAP	ENSG00000080603.16	16	30699141	30741409	0.628855137325427	0.370762498350976	183	375
PUM3	ENSG00000080608.9	9	2720469	2844241	0.421250177790249	0.242661427130259	183	375
CPB2	ENSG00000080618.13	13	46053186	46105076	0.272780248289728	0.164743575545219	183	375
CNOT4	ENSG00000080802.18	7	135361795	135510127	0.778894405057617	0.649091435261833	183	375
PSEN1	ENSG00000080815.18	14	73136418	73223691	0.00286239618694567	1.3973675064763e-07	183	375
CPOX	ENSG00000080819.6	3	98521132	98593723	7.32724879941665e-05	6.43080512786687e-15	183	375
CLDND1	ENSG00000080822.16	3	98500840	98523066	0.537629784823279	0.255127795082063	183	375
MOK	ENSG00000080823.22	14	102224500	102305200	0.0768973345010885	0.0116353664638155	183	375
HSP90AA1	ENSG00000080824.18	14	102080738	102139502	0.969622228104123	0.948943303580575	183	375
RBL1	ENSG00000080839.11	20	36996349	37095784	0.102073925791977	0.0206207873904344	183	375
DLGAP4	ENSG00000080845.17	20	36306336	36528637	0.960006324044913	0.921102565087718	183	375
IGSF9B	ENSG00000080854.14	11	133908564	133956985	0.388381650447964	0.207777786273775	183	375
AP4E1	ENSG00000081014.10	15	50908672	51005900	0.0115362995417334	5.07140031159608e-10	183	375
RSBN1	ENSG00000081019.13	1	113761832	113812378	0.976239212935632	0.961490960124076	183	375
MAGI3	ENSG00000081026.18	1	113390749	113685923	0.487263983728897	0.376661630880312	183	375
CXCL2	ENSG00000081041.8	4	74097035	74099293	0.633491245202343	0.492057104353407	183	375
COL4A4	ENSG00000081052.11	2	227002711	227164113	0.737732534627321	0.57496783659944	183	375
TCF7	ENSG00000081059.19	5	134114711	134148229	0.980845576307679	0.967582666846196	183	375
OSTM1	ENSG00000081087.14	6	108041409	108165854	0.962921863140381	0.944372664216984	183	375
IMPG2	ENSG00000081148.11	3	101222546	101320560	0.850444278046214	0.733837694160525	183	375
PCNP	ENSG00000081154.11	3	101574095	101594437	0.452018751280341	0.199745513165758	183	375
EXD2	ENSG00000081177.18	14	69191511	69244020	0.134541837094523	0.0202879663581599	183	375
ARG2	ENSG00000081181.7	14	67619798	67651720	0.400665319181162	0.103620385552057	183	375
MEF2C	ENSG00000081189.15	5	88717117	88904257	0.577992166904054	0.286550951157353	183	375
PTPRC	ENSG00000081237.18	1	198638671	198757283	0.994547405272809	0.991029991353472	183	375
PKP1	ENSG00000081277.12	1	201283452	201332993	0.203266749780025	0.0459389120279534	183	375
UBA5	ENSG00000081307.12	3	132654446	132678097	0.847176990042199	0.756546746950139	183	375
STK17B	ENSG00000081320.10	2	196133566	196176503	0.236305172614871	0.0431139987547823	183	375
CDC14B	ENSG00000081377.16	9	96491337	96619830	0.437827393675997	0.277288053188558	183	375
ZNF510	ENSG00000081386.12	9	96755865	96778129	0.61330691350826	0.383249020188823	183	375
ZNF506	ENSG00000081665.13	19	19785839	19821751	0.978397705518616	0.964377061873826	183	375
JMJD4	ENSG00000081692.12	1	227731189	227734816	0.491424796652481	0.253544586516856	183	375
DUSP12	ENSG00000081721.11	1	161749758	161757238	0.894805637209533	0.860344471145655	183	375
AACS	ENSG00000081760.16	12	125065379	125143320	0.937914841856143	0.904983346673086	183	375
KIAA0141	ENSG00000081791.8	5	141923808	141942047	0.261163477950243	0.122354868478143	183	375
HSPB11	ENSG00000081870.11	1	53916574	53945929	0.433126819533446	0.211795354964566	183	375
PHLPP1	ENSG00000081913.13	18	62715450	62980433	0.209880769251164	0.0463300806898609	183	375
ATP8B1	ENSG00000081923.11	18	57646426	57803101	0.51624695237539	0.299324956315694	183	375
IL12RB2	ENSG00000081985.10	1	67307364	67396900	0.0156156900867715	0.000344566121170879	183	375
SMARCD3	ENSG00000082014.16	7	151238828	151277896	0.933390547415796	0.899105423476267	183	375
WDR70	ENSG00000082068.8	5	37379212	37753435	0.0165700332497151	0.000643832033266437	183	375
FYB	ENSG00000082074.15	5	39105236	39274528	0.347798672382752	0.176268356426472	183	375
STRADB	ENSG00000082146.12	2	201388002	201480846	0.157391203938348	0.0452128220855077	183	375
BZW1	ENSG00000082153.17	2	200810594	200827338	0.00130153291359414	6.97536189709554e-11	183	375
C1QTNF3	ENSG00000082196.20	5	34019448	34043832	0.576322151551898	0.427150955928042	183	375
ME2	ENSG00000082212.12	18	50878734	50954257	0.00492521625505541	6.36599542104173e-07	183	375
C5orf22	ENSG00000082213.17	5	31532266	31555058	0.998795468497287	0.998268230343973	183	375
CCNT2	ENSG00000082258.12	2	134918235	134959342	0.000844762714249881	1.73493123529825e-12	183	375
FAM135A	ENSG00000082269.16	6	70413063	70561174	0.354237654726624	0.150837517542453	183	375
COL19A1	ENSG00000082293.12	6	69866571	70209976	0.959904772265856	0.933896542766348	183	375
EPB41L3	ENSG00000082397.17	18	5392381	5630700	0.210606319210598	0.041050260680504	183	375
COBLL1	ENSG00000082438.15	2	164653624	164843679	0.960628036929443	0.938050937042037	183	375
TRAF5	ENSG00000082512.14	1	211326615	211374946	0.648496843835761	0.544367176855928	183	375
MRPL22	ENSG00000082515.17	5	154941070	154969411	0.247187826202586	0.0478372244171497	183	375
GEMIN5	ENSG00000082516.8	5	154887416	154938209	0.862603042084674	0.790655277175653	183	375
NFE2L1	ENSG00000082641.15	17	48048329	48061487	0.0706275327679547	0.00875814298074678	183	375
GSK3B	ENSG00000082701.14	3	119821323	120094417	0.792028013059664	0.659187949444115	183	375
ITGB5	ENSG00000082781.11	3	124761948	124901418	0.265314563191097	0.115611859542273	183	375
ERC1	ENSG00000082805.19	12	990609	1495933	0.552671777226616	0.362501408314239	183	375
XPO1	ENSG00000082898.16	2	61477849	61538626	0.920696005375974	0.875369529361398	183	375
RNF13	ENSG00000082996.19	3	149812708	149962139	0.3239417553802	0.133239725945307	183	375
PALB2	ENSG00000083093.9	16	23603160	23641310	0.98719439974147	0.980485021421182	183	375
DOPEY1	ENSG00000083097.14	6	83067666	83171350	0.0809501332130144	0.00271490709639719	183	375
LYRM2	ENSG00000083099.10	6	89568144	89638753	0.472370830303529	0.269986972107855	183	375
BCKDHB	ENSG00000083123.14	6	80106647	80346270	0.233983511030806	0.0956990946438655	183	375
KAT6A	ENSG00000083168.9	8	41929479	42051990	0.647188344417766	0.469889861405635	183	375
ZCCHC6	ENSG00000083223.17	9	86287733	86354454	0.462587795386798	0.265173573685141	183	375
ULK2	ENSG00000083290.19	17	19770830	19867936	0.418998853597389	0.229840814367438	183	375
TNPO1	ENSG00000083312.17	5	72816566	72916733	0.846988029209815	0.774649205937045	183	375
PLOD1	ENSG00000083444.16	1	11934205	11975538	1.34917562901542e-05	7.41504273677622e-11	183	375
P2RX5	ENSG00000083454.21	17	3672199	3696404	0.663261362540603	0.50796496183204	183	375
ITGAE	ENSG00000083457.11	17	3714628	3801243	0.797273343277398	0.718335640422227	183	375
DIS3	ENSG00000083520.14	13	72752169	72782058	0.368186206116862	0.132687745468752	183	375
PIBF1	ENSG00000083535.15	13	72782097	73016461	0.650776019540711	0.524610086599936	183	375
TDRD3	ENSG00000083544.13	13	60396457	60573878	0.142768373393796	0.01625630088118	183	375
NUFIP1	ENSG00000083635.7	13	44939249	44989483	0.912074107081054	0.860078240310914	183	375
PDS5B	ENSG00000083642.18	13	32586427	32778019	0.453003995614217	0.247357522639805	183	375
OXCT1	ENSG00000083720.12	5	41730065	41870519	0.0668858459201908	0.00283577184294475	183	375
CYLD	ENSG00000083799.17	16	50742050	50801935	0.65076928464555	0.479092044308788	183	375
SLC27A5	ENSG00000083807.9	19	58479512	58512065	0.64189762954313	0.453403679315087	183	375
ZNF324	ENSG00000083812.11	19	58467045	58474016	0.402427661773713	0.201903024700021	183	375
ZNF671	ENSG00000083814.13	19	57719751	57727624	0.334225051242144	0.143320630355112	183	375
ZNF416	ENSG00000083817.8	19	57571566	57578098	0.690544581800739	0.552536954191257	183	375
ZNF586	ENSG00000083828.15	19	57769655	57819740	0.378140210514249	0.211974555449662	183	375
ZNF446	ENSG00000083838.15	19	58475764	58481230	0.726507724492724	0.571383275077891	183	375
ZNF264	ENSG00000083844.10	19	57191500	57222846	0.72044703772465	0.568255345024527	183	375
RPS5	ENSG00000083845.8	19	58386400	58394806	0.558623670088656	0.3285061240244	183	375
YTHDC1	ENSG00000083896.12	4	68310387	68350089	0.273086926577099	0.117462965069231	183	375
CHMP2B	ENSG00000083937.8	3	87227271	87255548	0.10813603551508	0.0304189146949685	183	375
SMAP2	ENSG00000084070.11	1	40344850	40423326	0.739273603359809	0.613173189254011	183	375
PPIE	ENSG00000084072.16	1	39692182	39763914	0.186566244671006	0.00315140416351263	183	375
ZMPSTE24	ENSG00000084073.8	1	40258107	40294184	0.872019837456415	0.797624266987912	183	375
STARD7	ENSG00000084090.13	2	96184859	96208415	5.3371159800962e-05	6.79552464062298e-13	183	375
NOA1	ENSG00000084092.6	4	56963370	56978639	0.599197202920882	0.40685830136169	183	375
REST	ENSG00000084093.16	4	56907876	56935844	0.610969284441695	0.410057773158907	183	375
HAL	ENSG00000084110.10	12	95972662	95996365	0.130763323621638	0.0285169827466592	183	375
SSH1	ENSG00000084112.14	12	108778272	108857590	0.46134628711262	0.257698465028885	183	375
GSTP1	ENSG00000084207.15	11	67583595	67586660	0.071355074518317	0.00625654104903899	183	375
APLP2	ENSG00000084234.16	11	130069837	130144811	0.269325967542073	0.044913069055828	183	375
FAM234B	ENSG00000084444.13	12	13044284	13142521	0.0928580112252592	0.0256893548099118	183	375
WBP11	ENSG00000084463.7	12	14784579	14803540	0.626070611330822	0.465245486278973	183	375
EIF3I	ENSG00000084623.11	1	32222019	32231604	0.0796808049072509	0.00126138816052055	183	375
COL16A1	ENSG00000084636.17	1	31652247	31704319	0.0286958954178629	0.000242385400588421	183	375
TXLNA	ENSG00000084652.15	1	32179686	32198285	0.975306187985671	0.949870564067732	183	375
NCOA1	ENSG00000084676.15	2	24491914	24770702	0.17698087822582	0.0149861197834007	183	375
AGBL5	ENSG00000084693.15	2	27042364	27070471	0.968387266506644	0.951148479767446	183	375
KIF3C	ENSG00000084731.14	2	25926596	25982749	0.183956920149284	0.0255194688097714	183	375
RAB10	ENSG00000084733.10	2	26034110	26137454	0.53062044489563	0.299693390170594	183	375
GCKR	ENSG00000084734.8	2	27496842	27523684	1.02414279964226e-05	4.61396718053951e-19	183	375
HADHA	ENSG00000084754.10	2	26190635	26244726	0.64808477059831	0.494361925447039	183	375
MAPRE3	ENSG00000084764.10	2	26970612	27027196	0.544808336612458	0.25371785277557	183	375
CAD	ENSG00000084774.13	2	27217390	27243943	0.710280151623086	0.445384273750224	183	375
CD59	ENSG00000085063.14	11	33702668	33736445	0.449964280513939	0.293396588128919	183	375
CD82	ENSG00000085117.11	11	44564427	44620363	0.834181728600127	0.76605613174808	183	375
AK6	ENSG00000085231.13	5	69350984	69355953	0.000550576846466507	8.5894493569412e-09	183	375
FCN1	ENSG00000085265.10	9	134905890	134917963	0.00330038646317473	2.56781553063326e-05	183	375
MYNN	ENSG00000085274.15	3	169772831	169789716	0.0527285642912342	0.00497740896547812	183	375
SCAMP1	ENSG00000085365.17	5	78360583	78479071	0.517242273962026	0.333737494707116	183	375
PREP	ENSG00000085377.13	6	105277565	105403084	0.698478404468171	0.530347766699336	183	375
HACE1	ENSG00000085382.11	6	104728093	104859919	0.926040848436384	0.89435915724225	183	375
SEH1L	ENSG00000085415.15	18	12947133	12987536	0.108723382250865	0.0211131233144222	183	375
WDR47	ENSG00000085433.15	1	108970214	109042113	0.546624963498896	0.276608577281585	183	375
WDFY1	ENSG00000085449.14	2	223855716	223945387	0.633262940111495	0.450206925541073	183	375
OVGP1	ENSG00000085465.12	1	111414314	111427777	0.075124296960029	0.00940804187699852	183	375
SLC25A24	ENSG00000085491.15	1	108134036	108199925	2.94465389057784e-08	2.97645327370358e-16	183	375
MAP3K4	ENSG00000085511.19	6	161022194	161117385	0.530411148155245	0.3326333207638	183	375
PILRA	ENSG00000085514.15	7	100373445	100400099	0.000110166546963969	7.18007033810087e-10	183	375
IGSF9	ENSG00000085552.16	1	159927039	159945604	0.210310617961108	0.0637902139239421	183	375
ABCB1	ENSG00000085563.14	7	87503633	87713323	0.990656194926441	0.986400206796661	183	375
ZNF213	ENSG00000085644.13	16	3129777	3142805	0.491997993777382	0.332162717601093	183	375
AKR1B1	ENSG00000085662.13	7	134442350	134459252	0.0455223240513625	0.00349016236013404	183	375
CPNE3	ENSG00000085719.12	8	86514427	86561498	0.89348488161913	0.85665568387229	183	375
RRN3	ENSG00000085721.12	16	15060022	15094317	0.378346045074784	0.172584725535903	183	375
CTTN	ENSG00000085733.15	11	70398489	70436584	0.876585583398614	0.806931864097812	183	375
WNT11	ENSG00000085741.12	11	76186325	76210736	0.275476210046705	0.15525761894732	183	375
MTIF2	ENSG00000085760.14	2	55236595	55269347	0.000808332833728073	4.45883939797245e-11	183	375
DDHD2	ENSG00000085788.13	8	38225218	38262833	0.752965674726719	0.657987887737763	183	375
TTC39A	ENSG00000085831.15	1	51287258	51345116	0.605448928522445	0.294947221413936	183	375
EPS15	ENSG00000085832.16	1	51354263	51519328	0.621721090345969	0.390073114092891	183	375
ORC1	ENSG00000085840.12	1	52372829	52404459	0.690453868155629	0.482284703177071	183	375
MGST2	ENSG00000085871.8	4	139665768	139740745	0.0361698160090725	0.00254018103660456	183	375
CHERP	ENSG00000085872.14	19	16517889	16542530	0.738743899962381	0.659957037465239	183	375
ATG16L1	ENSG00000085978.21	2	233210051	233295674	0.256702313085218	0.102813544406361	183	375
USP40	ENSG00000085982.13	2	233475520	233566782	0.0114712408441432	0.00172533350020534	183	375
POMGNT1	ENSG00000085998.13	1	46188682	46198443	0.146149682019056	0.0340286557977873	183	375
RAD54L	ENSG00000085999.11	1	46247688	46274717	0.0581969790747121	0.00698322873732322	183	375
MAST2	ENSG00000086015.20	1	45786987	46036124	0.243153217209627	0.015354903121909	183	375
DNAJA1	ENSG00000086061.15	9	33025211	33039907	0.968667326904938	0.95655541866451	183	375
B4GALT1	ENSG00000086062.12	9	33104082	33167356	0.308798689719645	0.159894805093437	183	375
CHMP5	ENSG00000086065.13	9	33264879	33282069	0.294437421968421	0.0739154514770236	183	375
NFX1	ENSG00000086102.18	9	33290511	33371157	0.00184361973921848	6.97716001055838e-06	183	375
DIMT1	ENSG00000086189.9	5	62387254	62403939	0.151232194580283	0.0126993099511503	183	375
IPO11	ENSG00000086200.16	5	62403972	62628582	0.822084747149983	0.711015733729838	183	375
EIF2AK1	ENSG00000086232.12	7	6022244	6059230	0.5007831994355	0.275978360559108	183	375
NME8	ENSG00000086288.11	7	37848597	37900401	0.262131814308167	0.0444538843635719	183	375
EPDR1	ENSG00000086289.11	7	37920561	37951941	0.625998366781668	0.478289529218776	183	375
SNX10	ENSG00000086300.15	7	26291895	26374329	0.695337782042602	0.589798423909913	183	375
SEPHS1	ENSG00000086475.14	10	13317424	13348298	0.881486341778785	0.831217562121394	183	375
MRPL28	ENSG00000086504.15	16	367384	370527	0.0651526646429147	0.0130303021479385	183	375
HBQ1	ENSG00000086506.2	16	180453	181181	0.273444511336547	0.11354894896032	183	375
ITPKC	ENSG00000086544.2	19	40717103	40740855	0.449868059365987	0.262637941944171	183	375
CEACAM6	ENSG00000086548.8	19	41750977	41772208	0.974961679655069	0.963066825603347	183	375
FAT2	ENSG00000086570.12	5	151504093	151568944	0.141693833010085	0.0241348112496933	183	375
RBM22	ENSG00000086589.11	5	150690794	150701107	0.507501139201538	0.353671591355673	183	375
TMED2	ENSG00000086598.10	12	123585562	123598577	0.0855027508496646	0.00275899336366212	183	375
ERO1B	ENSG00000086619.13	1	236215555	236281985	0.133387074910863	0.0414914970157606	183	375
ZFAND6	ENSG00000086666.18	15	80059568	80138393	0.623341517225518	0.452394680400354	183	375
LAT2	ENSG00000086730.16	7	74199652	74229834	0.393999509011959	0.15348639635263	183	375
ZW10	ENSG00000086827.8	11	113733187	113773811	0.776758966128426	0.683299344840669	183	375
ALG9	ENSG00000086848.14	11	111782195	111871581	0.288080115279204	0.156640557062589	183	375
MYBPC2	ENSG00000086967.9	19	50432903	50466321	0.768792488801366	0.664400262466799	183	375
ACOX3	ENSG00000087008.15	4	8366282	8440723	0.307836699540115	0.194605486491547	183	375
MTMR2	ENSG00000087053.18	11	95832882	95925315	0.63276279427082	0.433256916530019	183	375
PPP1R15A	ENSG00000087074.7	19	48872392	48876057	0.353569524410179	0.125352576244387	183	375
HSD17B14	ENSG00000087076.8	19	48813017	48836678	0.862192437780593	0.786463097838829	183	375
TRIP6	ENSG00000087077.13	7	100867138	100873454	0.934109403358742	0.889343981221866	183	375
ACHE	ENSG00000087085.13	7	100889994	100896974	0.114741409621835	0.019860171329234	183	375
FTL	ENSG00000087086.14	19	48965301	48966878	0.177579331862878	0.0485247394217398	183	375
SRRT	ENSG00000087087.18	7	100875126	100888664	0.0234308971231642	0.00267761360416877	183	375
BAX	ENSG00000087088.19	19	48954877	48961798	0.204660261973044	0.0348144256104028	183	375
NLK	ENSG00000087095.12	17	28041737	28196381	0.233538944344794	0.0522089826916038	183	375
PIGS	ENSG00000087111.20	17	28553383	28571872	0.620845181425942	0.377981820807185	183	375
ADAMTS2	ENSG00000087116.14	5	179110851	179345430	0.336518540140599	0.187849685666686	183	375
ATXN7L3	ENSG00000087152.15	17	44191805	44200113	0.000994493768690905	2.51031885243089e-10	183	375
PGS1	ENSG00000087157.18	17	78378640	78425114	0.10589932642219	0.0300346722854353	183	375
PSMC5	ENSG00000087191.12	17	63827672	63832026	0.766420353236547	0.652686942510907	183	375
UIMC1	ENSG00000087206.16	5	176905005	177022602	0.639288619650504	0.514118944755561	183	375
CETP	ENSG00000087237.10	16	56961850	56983845	0.394878625890043	0.150270916485069	183	375
MMP2	ENSG00000087245.12	16	55389700	55506691	0.304978861686132	0.142407284822107	183	375
MT3	ENSG00000087250.8	16	56589074	56591088	0.434215225308907	0.263587894367886	183	375
LPCAT2	ENSG00000087253.12	16	55508998	55586670	0.424225507623451	0.212793525334512	183	375
GNAO1	ENSG00000087258.14	16	56191347	56357457	0.149442174914673	0.0262545520181101	183	375
OGFOD1	ENSG00000087263.16	16	56451490	56479100	0.957506573751266	0.932273881479548	183	375
SH3BP2	ENSG00000087266.15	4	2793023	2841098	0.0272753799973276	0.000736645286105898	183	375
NOP14	ENSG00000087269.15	4	2938143	2963385	0.694721917764217	0.52328897700197	183	375
ADD1	ENSG00000087274.16	4	2843857	2930076	0.778266441084611	0.671069747471756	183	375
L2HGDH	ENSG00000087299.11	14	50237563	50312325	0.484022165143403	0.20250965071986	183	375
TXNDC16	ENSG00000087301.8	14	52430590	52552522	0.198473617218094	0.04163711593766	183	375
C14orf166	ENSG00000087302.8	14	51989475	52010691	0.194266464548249	0.0656363569791053	183	375
NID2	ENSG00000087303.17	14	52010876	52069228	0.488824572142063	0.256511731451216	183	375
GMCL1	ENSG00000087338.4	2	69829642	69881396	0.00239860747589394	5.79974167124492e-11	183	375
SF3B2	ENSG00000087365.15	11	66050729	66069308	1.3545776969285e-05	8.31489901842213e-20	183	375
KLHL42	ENSG00000087448.9	12	27780020	27803040	0.837104039386996	0.755900583554022	183	375
GNAS	ENSG00000087460.24	20	58840845	58911192	0.049429647530802	0.003823455631303	183	375
DNM1L	ENSG00000087470.17	12	32679200	32745650	0.795554985124643	0.646567881558552	183	375
PHACTR3	ENSG00000087495.16	20	59577509	59847711	0.321477865603148	0.191531726792394	183	375
ERGIC2	ENSG00000087502.17	12	29337352	29381189	0.606159717720941	0.405124575025648	183	375
AURKA	ENSG00000087586.17	20	56369389	56392337	0.0577600190697663	0.00229224561581899	183	375
CASS4	ENSG00000087589.16	20	56412112	56460387	0.0256863069321046	0.000983947625695896	183	375
AAMDC	ENSG00000087884.14	11	77821109	77918432	0.356895691768022	0.106347693619875	183	375
RFX2	ENSG00000087903.12	19	5993164	6199572	0.567272636564981	0.381093672471671	183	375
METTL2A	ENSG00000087995.15	17	62423867	62450822	0.445938502944991	0.297709832943528	183	375
SULT2B1	ENSG00000088002.11	19	48552075	48599425	0.0331676597257649	0.00151754136146622	183	375
ALG6	ENSG00000088035.15	1	63367590	63438562	0.519617503110062	0.333050681902076	183	375
CNOT3	ENSG00000088038.17	19	54137728	54154455	0.567838632370169	0.439402419294181	183	375
GP6	ENSG00000088053.11	19	55013705	55038264	0.99840599630436	0.997957300665235	183	375
PTPN4	ENSG00000088179.8	2	119759631	119983818	0.390523599328386	0.18225091350532	183	375
DDX18	ENSG00000088205.12	2	117814650	117832379	0.733252544691976	0.61779328891504	183	375
KHSRP	ENSG00000088247.17	19	6413348	6424794	0.431644683408932	0.179721116624562	183	375
GNA11	ENSG00000088256.8	19	3094410	3124004	0.0255471489631703	0.00115613877093988	183	375
ASAP3	ENSG00000088280.18	1	23428563	23484568	0.774476456018227	0.675450098641056	183	375
EDEM2	ENSG00000088298.12	20	35115357	35147364	9.9905969326904e-08	9.70836201368166e-18	183	375
DNMT3B	ENSG00000088305.18	20	32762385	32809356	0.494797570035822	0.311399310159678	183	375
TPX2	ENSG00000088325.15	20	31739271	31801805	0.671354349516493	0.476904887516234	183	375
PDRG1	ENSG00000088356.5	20	31944964	31952092	0.83092562754457	0.692701898472388	183	375
EPB41L1	ENSG00000088367.21	20	36091504	36232799	0.567743566153056	0.350509209333339	183	375
DOCK9	ENSG00000088387.18	13	98793429	99086625	0.762804427097716	0.638739932615622	183	375
ANKRD10	ENSG00000088448.14	13	110878540	110915069	0.659420137977177	0.458566471448	183	375
TGDS	ENSG00000088451.10	13	94574051	94596257	0.31387187126352	0.114661188200882	183	375
DOCK3	ENSG00000088538.12	3	50675241	51384198	0.000710998740463784	3.60573189011605e-16	183	375
C3orf18	ENSG00000088543.14	3	50558025	50570930	0.127031236315947	0.00301661869751237	183	375
COQ9	ENSG00000088682.13	16	57447529	57461275	0.953985991593584	0.939644664458074	183	375
TMEM40	ENSG00000088726.15	3	12733525	12769457	0.502828183186223	0.327811808179637	183	375
KIF9	ENSG00000088727.12	3	47228026	47283451	0.496949153886155	0.113899866841509	183	375
CRLS1	ENSG00000088766.11	20	6006090	6040053	0.351960555538019	0.164278491584361	183	375
PPP1R13B	ENSG00000088808.16	14	103733752	103847590	0.253368921219998	0.106200630584802	183	375
ATRN	ENSG00000088812.17	20	3471040	3651122	0.376846103817554	0.200354795464795	183	375
SMOX	ENSG00000088826.17	20	4120980	4187747	0.0471376464279854	0.00569724687443948	183	375
SIGLEC1	ENSG00000088827.12	20	3686970	3707128	0.843187401744236	0.749893798185268	183	375
FKBP1A	ENSG00000088832.16	20	1368978	1393172	0.731717254539092	0.612509157929185	183	375
NSFL1C	ENSG00000088833.17	20	1442162	1467692	0.0213238431265236	0.000132758389463953	183	375
SLC4A11	ENSG00000088836.12	20	3227417	3239190	0.572839672861644	0.375582696590108	183	375
C20orf194	ENSG00000088854.12	20	3249305	3407625	0.267381844955004	0.0775954597464053	183	375
ZNF343	ENSG00000088876.11	20	2481817	2524702	0.234321389524323	0.0862675156481963	183	375
EBF4	ENSG00000088881.20	20	2692878	2760108	0.00173672886531618	7.80462750162376e-05	183	375
CPXM1	ENSG00000088882.7	20	2794069	2800637	0.486818033037976	0.364462797971138	183	375
MAVS	ENSG00000088888.17	20	3846799	3876123	0.108536273515458	0.00603416413096551	183	375
LZTS3	ENSG00000088899.14	20	3162617	3173592	0.280328084450563	0.111055665462211	183	375
XRN2	ENSG00000088930.7	20	21326279	21389827	0.773979986172182	0.640839215494556	183	375
KIZ	ENSG00000088970.15	20	21125983	21246622	0.0237289550544252	0.000911834546312194	183	375
DYNLL1	ENSG00000088986.10	12	120469850	120498493	0.633354523877953	0.522296556035044	183	375
TESC	ENSG00000088992.17	12	117038923	117099479	0.343058629135054	0.202322966109525	183	375
SNX5	ENSG00000089006.16	20	17941597	17968912	0.460952889045408	0.340360829701153	183	375
RPL6	ENSG00000089009.15	12	112405199	112411442	0.860819524549695	0.722525897850478	183	375
SIRPG	ENSG00000089012.14	20	1629152	1657779	0.428712670370039	0.188582726032672	183	375
MAPKAPK5	ENSG00000089022.13	12	111843103	111902238	0.0197492697209207	2.78940572009632e-08	183	375
P2RX7	ENSG00000089041.16	12	121132819	121188032	0.620354157151824	0.484873673295482	183	375
ESF1	ENSG00000089048.14	20	13714322	13784886	0.878205673047247	0.819514461533328	183	375
RBBP9	ENSG00000089050.15	20	18486540	18497243	0.8991444351732	0.846592271089941	183	375
ANAPC5	ENSG00000089053.12	12	121308357	121399896	0.689055574586438	0.536086063501217	183	375
SLC23A2	ENSG00000089057.14	20	4852356	5010293	0.181511490537721	0.0515233680406134	183	375
SLC8B1	ENSG00000089060.11	12	113298759	113359493	0.643587374589618	0.36325699630408	183	375
TMEM230	ENSG00000089063.14	20	5068232	5113103	0.244782424454744	0.0880480538836521	183	375
DZANK1	ENSG00000089091.16	20	18383367	18467126	0.863871138897289	0.789534916027612	183	375
KDM2B	ENSG00000089094.18	12	121429097	121580791	0.442816525113351	0.254593289346479	183	375
TASP1	ENSG00000089123.15	20	13389392	13638940	0.576692420301	0.310079787605273	183	375
OAS1	ENSG00000089127.12	12	112906777	112933222	0.163157945403576	0.0594440626486073	183	375
GCN1	ENSG00000089154.10	12	120127203	120194710	0.200821664742323	0.0559485246924098	183	375
RPLP0	ENSG00000089157.15	12	120196686	120201235	0.7624809719157	0.640850917204568	183	375
PXN	ENSG00000089159.16	12	120210520	120265771	0.676695229705612	0.495644781921727	183	375
SIRT4	ENSG00000089163.4	12	120302316	120313237	0.353822543999488	0.115426356864249	183	375
RPH3A	ENSG00000089169.14	12	112570380	112898881	1.84366865378678e-05	4.60853125580858e-13	183	375
KIF16B	ENSG00000089177.18	20	16272104	16573434	1.97758764671717e-07	3.43328818417254e-17	183	375
TRMT6	ENSG00000089195.14	20	5937235	5950558	0.00765639925480709	5.3165163025101e-05	183	375
CHGB	ENSG00000089199.9	20	5911430	5925361	0.180928864419514	0.056121371757745	183	375
PEBP1	ENSG00000089220.4	12	118136027	118145584	0.546038528871368	0.42115271883966	183	375
BRAP	ENSG00000089234.15	12	111642146	111685986	0.449003478167108	0.222595859991945	183	375
ERP29	ENSG00000089248.6	12	112013316	112023451	0.00946464383895302	3.70045809262571e-14	183	375
FUS	ENSG00000089280.18	16	31180110	31194871	6.59083365460647e-06	3.54471358012822e-15	183	375
FXYD5	ENSG00000089327.14	19	35154730	35169883	0.509929085995375	0.26865189856988	183	375
ZNF302	ENSG00000089335.20	19	34677639	34686397	0.000337726928357548	6.52937460070762e-06	183	375
GRAMD1A	ENSG00000089351.14	19	34994784	35026471	0.825212569295532	0.72150390660365	183	375
FXYD3	ENSG00000089356.18	19	35115879	35124324	0.116873957753334	0.0111692362539699	183	375
CDIP1	ENSG00000089486.16	16	4510675	4538828	0.947120155810144	0.922011618774123	183	375
CMTM1	ENSG00000089505.17	16	66566393	66579137	0.346132914319305	0.145747690664637	183	375
GANAB	ENSG00000089597.16	11	62624826	62646726	0.867565924359438	0.830614400170916	183	375
GMIP	ENSG00000089639.10	19	19629476	19643667	0.7780415832842	0.678879625399945	183	375
BIRC5	ENSG00000089685.14	17	78214186	78225636	0.0837578191043522	0.032889941236178	183	375
LAG3	ENSG00000089692.8	12	6772519	6778453	0.60590681050737	0.438082719730629	183	375
MLF2	ENSG00000089693.10	12	6747996	6767475	0.0695368495826032	0.00782436719842826	183	375
OTUB2	ENSG00000089723.9	14	94026329	94048290	0.813119722867918	0.729596689158925	183	375
DDX24	ENSG00000089737.16	14	94048931	94081245	0.618009950073553	0.477204804677225	183	375
ZBTB25	ENSG00000089775.11	14	64449106	64505213	0.242732846708317	0.0735915544801194	183	375
NECAP1	ENSG00000089818.17	12	8076939	8097859	2.89064475460635e-08	8.72130869331546e-15	183	375
ANKRD24	ENSG00000089847.12	19	4183354	4224814	0.230724554947761	0.117407780244134	183	375
DHX32	ENSG00000089876.11	10	125836554	125896436	9.13806141285776e-05	1.46606094956453e-07	183	375
RCOR1	ENSG00000089902.9	14	102592661	102730576	0.442182435878684	0.169805280140841	183	375
GPATCH2L	ENSG00000089916.17	14	76151916	76254342	0.949596242238748	0.916556148145256	183	375
LTBP4	ENSG00000090006.17	19	40592883	40629818	0.957596497950787	0.925231505908493	183	375
BLVRB	ENSG00000090013.9	19	40447789	40465840	0.532095330030597	0.304851885523316	183	375
SLC9A1	ENSG00000090020.10	1	27098815	27166981	0.825899903556082	0.742016913615009	183	375
SPTLC1	ENSG00000090054.13	9	92031999	92115384	0.635887540709765	0.48647991418221	183	375
PAPOLA	ENSG00000090060.17	14	96502373	96567111	0.445418098592346	0.265277352764993	183	375
CCNK	ENSG00000090061.17	14	99481169	99535044	0.438838037752293	0.305300597107681	183	375
PCBP4	ENSG00000090097.21	3	51957505	51968410	0.0892657753567749	9.44953996627711e-05	183	375
RGS1	ENSG00000090104.11	1	192575727	192580031	0.668887028589669	0.546902489759414	183	375
YPEL3	ENSG00000090238.11	16	30092314	30096244	0.304305593867789	0.0797011676082008	183	375
MRPS33	ENSG00000090263.15	7	141002610	141015228	0.952329899310771	0.931230268117136	183	375
NDUFB2	ENSG00000090266.12	7	140696821	140706646	0.83173320010887	0.761694814624917	183	375
NUDC	ENSG00000090273.13	1	26902282	26946862	0.000210705482861901	4.07520947868398e-11	183	375
MAEA	ENSG00000090316.15	4	1289851	1340137	0.634318687542254	0.434865603850509	183	375
ICAM1	ENSG00000090339.8	19	10270835	10285800	0.606462744843968	0.470544334105808	183	375
STRN4	ENSG00000090372.14	19	46719507	46746994	0.297292958094832	0.144893559321315	183	375
IRAK3	ENSG00000090376.10	12	66188879	66254622	0.161213148748885	0.00838866934898304	183	375
LYZ	ENSG00000090382.6	12	69348341	69354234	0.00469773953061112	3.83153360532684e-12	183	375
MUL1	ENSG00000090432.6	1	20499448	20508161	0.0293766429688301	0.00105606270832113	183	375
TFAP4	ENSG00000090447.11	16	4257186	4273075	0.674777878754243	0.500528246812065	183	375
PDCD7	ENSG00000090470.14	15	65117379	65133836	0.900789951945552	0.860460011765111	183	375
SPG21	ENSG00000090487.10	15	64963021	64990310	0.222920118696917	0.0845985941669586	183	375
DNAJB11	ENSG00000090520.11	3	186567403	186585800	0.499843012744839	0.335188163906077	183	375
P3H2	ENSG00000090530.9	3	189956728	190122437	0.532404278765159	0.35631984034006	183	375
CHRD	ENSG00000090539.15	3	184380073	184389829	0.499580562029879	0.293252881298257	183	375
FLT3LG	ENSG00000090554.12	19	49474207	49486231	0.0951783363508424	0.0154698564336398	183	375
RAB11FIP3	ENSG00000090565.15	16	425619	523011	0.127640610408593	0.027737447054325	183	375
GNPTG	ENSG00000090581.9	16	1351923	1363204	0.809745662250026	0.725250677566997	183	375
ZNF268	ENSG00000090612.20	12	133181409	133214831	0.00190499320476774	4.22961228497073e-11	183	375
GOLGA3	ENSG00000090615.14	12	132768909	132828858	0.860429230549671	0.78489881821671	183	375
PABPC4	ENSG00000090621.13	1	39560816	39576790	0.529701587058071	0.217765838220615	183	375
CD209	ENSG00000090659.17	19	7739994	7747564	0.465723615349074	0.30066410752628	183	375
CERS4	ENSG00000090661.11	19	8206736	8262421	0.000686488200938816	1.96076593921742e-06	183	375
MCOLN1	ENSG00000090674.15	19	7522626	7534003	0.286796846615447	0.113771767615749	183	375
USP48	ENSG00000090686.15	1	21678298	21783606	0.927653985959275	0.893571540367739	183	375
PDPR	ENSG00000090857.13	16	70113626	70162537	0.0525745391369325	0.000415494908193613	183	375
AARS	ENSG00000090861.15	16	70252295	70289543	0.45953573858572	0.218092196190884	183	375
GLG1	ENSG00000090863.11	16	74447427	74607144	0.580561564504354	0.388795777853087	183	375
TNRC6A	ENSG00000090905.18	16	24610209	24827632	0.122663349628678	0.00899132872157595	183	375
PLEKHG2	ENSG00000090924.14	19	39412585	39428415	0.771937566770997	0.661621970474329	183	375
NAT14	ENSG00000090971.4	19	55485004	55487568	0.51986718050322	0.378784885089126	183	375
PITPNM2	ENSG00000090975.12	12	122983480	123150015	0.317338886526214	0.0344169943193338	183	375
EXOC1	ENSG00000090989.17	4	55853616	55905034	0.598774201077082	0.444050636224086	183	375
RBM27	ENSG00000091009.7	5	146203600	146289132	0.03989264824389	0.000839416711750076	183	375
OSBPL8	ENSG00000091039.16	12	76351797	76559809	0.0136675208791358	1.63264513766009e-06	183	375
DTX2	ENSG00000091073.19	7	76461676	76505994	0.657774032688355	0.459945480047278	183	375
NLRC4	ENSG00000091106.18	2	32224453	32265854	0.000208251599696978	2.80767237786475e-12	183	375
PUS7	ENSG00000091127.13	7	105439661	105522267	0.19267419269523	0.0418706385974713	183	375
NRCAM	ENSG00000091129.19	7	108147623	108456717	0.718013680616556	0.597843791382555	183	375
LAMB1	ENSG00000091136.13	7	107923803	108003255	0.309559876806092	0.134898886756367	183	375
DLD	ENSG00000091140.13	7	107890970	107931730	0.429900916698842	0.259655415776954	183	375
WDR7	ENSG00000091157.13	18	56651675	57036606	0.842435801556006	0.753992419346391	183	375
TXNL1	ENSG00000091164.12	18	56597208	56651600	0.477431024627352	0.269375354836987	183	375
ABCC6	ENSG00000091262.15	16	16148928	16223522	0.860285895933758	0.782537458960002	183	375
CMTM6	ENSG00000091317.7	3	32481312	32503408	0.193805238007826	0.0405092438976545	183	375
ITGA6	ENSG00000091409.14	2	172427354	172506282	0.347960473820679	0.117405016612391	183	375
RAPGEF4	ENSG00000091428.17	2	172735274	173052893	0.241324762244964	0.0615231360953528	183	375
MAP3K20	ENSG00000091436.16	2	173075435	173268010	0.951029859147719	0.932490282283542	183	375
FH	ENSG00000091483.6	1	241497603	241519761	0.646257533849357	0.404983700100654	183	375
SEL1L3	ENSG00000091490.10	4	25747427	25863760	0.550148394449533	0.401356852064591	183	375
TF	ENSG00000091513.14	3	133745956	133779006	0.464943572275974	0.25107018312933	183	375
CDV3	ENSG00000091527.15	3	133573730	133590261	0.141007891011342	0.00467593523093038	183	375
MYO15A	ENSG00000091536.16	17	18118582	18179802	0.15325515738919	0.00525651628909657	183	375
ALKBH5	ENSG00000091542.8	17	18183078	18209954	0.025803437765112	4.56769284064608e-07	183	375
APOH	ENSG00000091583.10	17	66212033	66256525	0.194063572694441	0.0278806832669131	183	375
NLRP1	ENSG00000091592.15	17	5499427	5619424	0.317482119651152	0.12980433870808	183	375
PITPNM3	ENSG00000091622.15	17	6451470	6556494	0.925238148800468	0.898593140181231	183	375
SPAG7	ENSG00000091640.7	17	4959226	4967872	0.461357846788465	0.298697519531208	183	375
ORC6	ENSG00000091651.8	16	46689643	46698394	0.000294657334341064	9.04461495410997e-17	183	375
CPA1	ENSG00000091704.9	7	130380339	130388114	0.239702740806151	0.0796650865160974	183	375
ZC3HC1	ENSG00000091732.15	7	130018286	130051451	0.34900831674833	0.180786505788566	183	375
ESR1	ENSG00000091831.22	6	151656691	152129619	0.917160438634116	0.88798938749327	183	375
RGS17	ENSG00000091844.7	6	153004459	153131249	0.241638710480085	0.125313419005578	183	375
ANGPT2	ENSG00000091879.13	8	6499651	6563409	0.590235616020964	0.470263084508575	183	375
TMEM101	ENSG00000091947.9	17	44011188	44023946	0.3906308520251	0.184403248301421	183	375
CD200	ENSG00000091972.18	3	112332841	112362812	0.916036647222101	0.882617531017686	183	375
CCDC80	ENSG00000091986.15	3	112596794	112649530	0.366349993101633	0.126959101826837	183	375
PSME1	ENSG00000092010.14	14	24136158	24138964	0.915517438532666	0.869551947265687	183	375
PPP2R3C	ENSG00000092020.10	14	35085467	35122517	0.704631725669061	0.53414299158173	183	375
HAUS4	ENSG00000092036.18	14	22946228	22957161	0.00878773571898906	0.000693347661549923	183	375
JPH4	ENSG00000092051.16	14	23568074	23578800	0.995709994486585	0.993997658053641	183	375
MYH7	ENSG00000092054.12	14	23412738	23435718	0.243177926074282	0.0989974501218219	183	375
CEBPE	ENSG00000092067.5	14	23117304	23119616	0.892845778062072	0.864251878330499	183	375
SLC7A8	ENSG00000092068.19	14	23125295	23183674	0.293322210348525	0.135676000752492	183	375
OSGEP	ENSG00000092094.10	14	20446668	20455105	0.545766042755083	0.45562809697824	183	375
SLC22A17	ENSG00000092096.16	14	23346306	23352912	0.604612679626741	0.447071882325662	183	375
RNF31	ENSG00000092098.16	14	24147379	24160661	0.841513537213914	0.751496976783492	183	375
SCFD1	ENSG00000092108.20	14	30622112	30735812	0.102902580545892	0.00923825796228663	183	375
G2E3	ENSG00000092140.14	14	30559123	30620063	0.0621079855479027	0.0123639910119233	183	375
HECTD1	ENSG00000092148.12	14	31100112	31207804	0.589180765424333	0.327417828756903	183	375
HNRNPC	ENSG00000092199.17	14	21209136	21269494	0.690346339646472	0.582896077850068	183	375
RPGRIP1	ENSG00000092200.12	14	21287939	21351301	0.232935217660769	0.0713904357596066	183	375
SUPT16H	ENSG00000092201.9	14	21351472	21384266	0.873341669257364	0.805443522725638	183	375
TOX4	ENSG00000092203.13	14	21476674	21499024	0.956442996566474	0.940370667307275	183	375
GEMIN2	ENSG00000092208.16	14	39114223	39136973	0.483685498111784	0.267965667950157	183	375
TGM1	ENSG00000092295.11	14	24249114	24264432	0.663763188802914	0.502522426825601	183	375
TINF2	ENSG00000092330.15	14	24239643	24242674	0.414736851834709	0.209806928867635	183	375
SEMA6A	ENSG00000092421.16	5	116443616	116574934	0.627354026624159	0.469382260405313	183	375
TRPM7	ENSG00000092439.13	15	50552473	50686815	0.230530737992921	0.0443466344651655	183	375
TYRO3	ENSG00000092445.11	15	41557675	41583586	0.696387502413842	0.534615779349495	183	375
WDR76	ENSG00000092470.11	15	43826963	43868419	0.151958467162714	0.037829360815479	183	375
CAPN3	ENSG00000092529.23	15	42359500	42412317	0.0613220604592233	0.00088440634085125	183	375
SNAP23	ENSG00000092531.9	15	42491244	42545356	0.890493995244992	0.817765404038403	183	375
TBX15	ENSG00000092607.13	1	118883046	118989556	0.325795903879393	0.102590330825229	183	375
PHGDH	ENSG00000092621.11	1	119659798	119744215	0.234250888917949	0.0661709234845334	183	375
COL9A3	ENSG00000092758.15	20	62816244	62841114	3.02519366231037e-07	6.56725994743942e-13	183	375
EZR	ENSG00000092820.17	6	158765741	158819412	0.155769429015626	0.0243664431777784	183	375
MYL6	ENSG00000092841.18	12	56158161	56162982	0.609063880831372	0.41492104133206	183	375
AGO1	ENSG00000092847.11	1	35869808	35930528	0.830518508579368	0.734030005183959	183	375
TEKT2	ENSG00000092850.11	1	36084075	36088275	0.890499548327202	0.814352682622301	183	375
CLSPN	ENSG00000092853.13	1	35720218	35769967	0.00125141888492402	3.31946200140373e-12	183	375
RFFL	ENSG00000092871.16	17	35009744	35089319	0.60765736038328	0.444204870518577	183	375
UNC13D	ENSG00000092929.11	17	75827225	75844717	0.0337849801954476	0.00314850961608343	183	375
MFSD11	ENSG00000092931.11	17	76736549	76781449	0.890928901300499	0.847838135612694	183	375
DPYSL2	ENSG00000092964.17	8	26514093	26658178	0.618417193052028	0.429962676106534	183	375
GPATCH2	ENSG00000092978.10	1	217426992	217631082	0.285714217906546	0.103305217691884	183	375
NUP50	ENSG00000093000.18	22	45163841	45188015	0.0457575586534172	0.00245409295906452	183	375
CDC45	ENSG00000093009.9	22	19479459	19520612	0.757906414927843	0.64283378817104	183	375
COMT	ENSG00000093010.13	22	19941607	19969895	0.788806865024954	0.694406278207971	183	375
CECR1	ENSG00000093072.15	22	17178790	17221989	0.010755980293456	0.00106145210798302	183	375
ECHDC1	ENSG00000093144.18	6	127288710	127343609	0.582035084907794	0.389478261937621	183	375
LRRFIP2	ENSG00000093167.17	3	37052656	37176532	0.0286348019208859	4.44718747841012e-05	183	375
SEC22C	ENSG00000093183.13	3	42547969	42601080	0.305514662401963	0.133340316521922	183	375
XYLB	ENSG00000093217.9	3	38346760	38421348	0.856233972485569	0.764506469737658	183	375
CDC6	ENSG00000094804.9	17	40287633	40304657	0.167485720378317	0.0346171614799179	183	375
CDC23	ENSG00000094880.10	5	138187716	138213343	0.715915030899555	0.529353040180397	183	375
AAAS	ENSG00000094914.12	12	53307456	53324864	0.808962885956428	0.633783030681542	183	375
CBX5	ENSG00000094916.15	12	54230940	54280133	0.315975577353141	0.120421368763396	183	375
FMO2	ENSG00000094963.13	1	171185208	171211230	0.000297742690505825	6.93172722842807e-11	183	375
SUCO	ENSG00000094975.13	1	172532349	172611833	4.80878619585652e-05	1.28095306718731e-13	183	375
MSH2	ENSG00000095002.13	2	47402969	47562311	0.282697473318857	0.113713661137707	183	375
MAP3K1	ENSG00000095015.5	5	56815574	56896152	0.229325350445295	0.10152534397436	183	375
DHPS	ENSG00000095059.15	19	12675833	12681902	0.236519993063828	0.111959373183098	183	375
HOOK2	ENSG00000095066.11	19	12763003	12872740	0.0334074610301795	0.00208524676140808	183	375
ARCN1	ENSG00000095139.13	11	118572390	118603033	0.256574867610928	0.0504304619355884	183	375
EPB41L4B	ENSG00000095203.14	9	109171975	109320964	0.0388194225039509	0.00150386859466919	183	375
TMEM38B	ENSG00000095209.11	9	105694544	105776612	0.302615945815284	0.138363256442281	183	375
PSMD5	ENSG00000095261.13	9	120815496	120842984	0.0313574421988941	0.00339480074422135	183	375
PTGS1	ENSG00000095303.14	9	122370530	122395703	0.398755265241357	0.167131708737796	183	375
NUP188	ENSG00000095319.14	9	128947699	129007035	0.23784610004543	0.110877134554267	183	375
CRAT	ENSG00000095321.16	9	129094810	129111189	0.0110562723669462	3.9536868645048e-05	183	375
SH2D3C	ENSG00000095370.19	9	127738317	127778741	0.763813174051755	0.55162509618958	183	375
NANS	ENSG00000095380.10	9	98056739	98083075	0.134211342592745	0.0447876851655222	183	375
TBC1D2	ENSG00000095383.19	9	98198999	98255721	0.0243125235154568	0.00223149239617566	183	375
WHRN	ENSG00000095397.13	9	114402080	114505450	0.0975141263961444	0.0139811343730511	183	375
CWF19L1	ENSG00000095485.16	10	100232298	100267680	0.171928412947792	0.0342972226139098	183	375
SEMA4G	ENSG00000095539.15	10	100969905	100985871	0.66163653861508	0.513931549299276	183	375
BTAF1	ENSG00000095564.13	10	91923769	92030325	0.386389759741359	0.100571755859448	183	375
IKZF5	ENSG00000095574.11	10	122990806	123008817	0.440058424760911	0.315708847174573	183	375
BLNK	ENSG00000095585.16	10	96191702	96271587	0.342280517032024	0.146306008921198	183	375
CYP26A1	ENSG00000095596.11	10	93073475	93077890	0.612219254171123	0.475279389982099	183	375
SORBS1	ENSG00000095637.21	10	95311771	95561414	0.76123511793389	0.628637774405645	183	375
CRTAC1	ENSG00000095713.13	10	97865000	98030828	0.938155047372704	0.912771718294633	183	375
BAMBI	ENSG00000095739.10	10	28677342	28682939	0.000208906270038659	6.27803610194309e-09	183	375
WAC	ENSG00000095787.21	10	28532744	28623112	0.409483810383575	0.231580003476375	183	375
CREM	ENSG00000095794.19	10	35126791	35212958	0.321887621475736	0.0683340067707012	183	375
NUBP2	ENSG00000095906.16	16	1782901	1789191	0.932512788637141	0.903884760459828	183	375
TPSD1	ENSG00000095917.13	16	1256059	1258998	0.614896063926989	0.473029732572542	183	375
SMIM24	ENSG00000095932.6	19	3473986	3480542	0.498194677024792	0.345823898653823	183	375
HIVEP1	ENSG00000095951.16	6	12008857	12164999	0.0693926631179524	0.00922262197221815	183	375
TREM2	ENSG00000095970.16	6	41158506	41163186	0.365454720866659	0.148765723776667	183	375
CRISP3	ENSG00000096006.11	6	49727384	49744437	0.000201990990191072	3.66968429113333e-09	183	375
FKBP5	ENSG00000096060.14	6	35573585	35728583	0.0348351262360069	4.5547204698089e-05	183	375
SRPK1	ENSG00000096063.15	6	35832966	35921342	0.799423604503987	0.669245291878869	183	375
BRPF3	ENSG00000096070.19	6	36196744	36232790	0.689506286999166	0.549165869833455	183	375
MRPS18A	ENSG00000096080.11	6	43675202	43687791	0.274704242737729	0.118515833737696	183	375
PGC	ENSG00000096088.16	6	41736711	41754109	0.867011514461055	0.792308502632539	183	375
TMEM14A	ENSG00000096092.5	6	52671109	52686588	0.922227644487685	0.865602802807119	183	375
EFHC1	ENSG00000096093.15	6	52362123	52529886	0.0961855087647563	0.0101517726829761	183	375
HSP90AB1	ENSG00000096384.19	6	44246166	44253888	0.311709724403928	0.12829543601872	183	375
CDC5L	ENSG00000096401.7	6	44387525	44450426	0.309473763848293	0.116108679407477	183	375
ITPR3	ENSG00000096433.10	6	33620365	33696574	0.000297964045015262	1.34341434109197e-07	183	375
ZNF184	ENSG00000096654.15	6	27450743	27473118	0.930476171079091	0.86233889943805	183	375
DSP	ENSG00000096696.13	6	7541575	7586717	0.502907069010705	0.273173128688383	183	375
SIRT1	ENSG00000096717.11	10	67884669	67918390	0.0604163226380826	0.00150175288571154	183	375
HNRNPH3	ENSG00000096746.17	10	68331174	68343191	0.341003625887129	0.0733001372813494	183	375
IFT74	ENSG00000096872.15	9	26956373	27062930	0.277052863407739	0.0741218040756622	183	375
JAK2	ENSG00000096968.13	9	4984390	5128183	0.189162619099795	0.0701165285666634	183	375
IL12RB1	ENSG00000096996.15	19	18058995	18098944	0.00975607207530888	0.000284465199296064	183	375
ABL1	ENSG00000097007.17	9	130713946	130887675	0.449463676382111	0.325680570742193	183	375
ACOT7	ENSG00000097021.19	1	6264269	6393554	0.828795796496816	0.743723158881771	183	375
SH3GLB1	ENSG00000097033.14	1	86704570	86748184	0.864639447167792	0.762048303945067	183	375
CDC7	ENSG00000097046.12	1	91500893	91525764	0.493459186534337	0.368311744494411	183	375
PCSK5	ENSG00000099139.13	9	75890644	76362339	0.599849163296784	0.464608710621195	183	375
SCD	ENSG00000099194.5	10	100347124	100364834	0.100607885222569	0.0079244499606214	183	375
TMED1	ENSG00000099203.6	19	10832438	10836318	0.0176891813243131	0.000103205236445924	183	375
ABLIM1	ENSG00000099204.18	10	114431113	114685003	0.448503867276904	0.248218462379481	183	375
ERMP1	ENSG00000099219.13	9	5765076	5833117	0.285565169924041	0.0730464150907337	183	375
RAB18	ENSG00000099246.16	10	27504174	27542237	0.638658731900153	0.430367387202041	183	375
NRP1	ENSG00000099250.17	10	33177492	33336262	0.982541646663527	0.966014081561063	183	375
PRTFDC1	ENSG00000099256.18	10	24848607	24952604	0.475308598153599	0.284896816348833	183	375
PALMD	ENSG00000099260.10	1	99645943	99694541	0.655216957102722	0.451701918216311	183	375
TSPAN15	ENSG00000099282.9	10	69451473	69507669	0.0993121372124372	0.0168583455749743	183	375
H2AFY2	ENSG00000099284.13	10	70052796	70112269	0.00386470060505504	2.97765009381396e-06	183	375
WASHC2A	ENSG00000099290.15	10	50067888	50133506	9.18737588982065e-06	3.26892204801287e-12	183	375
MAST3	ENSG00000099308.10	19	18097793	18151692	0.623349340492084	0.483728971112862	183	375
MZF1	ENSG00000099326.8	19	58561932	58572577	0.673932175893442	0.417997598190589	183	375
OCEL1	ENSG00000099330.8	19	17226204	17229219	0.951378932157678	0.936922308000155	183	375
MYO9B	ENSG00000099331.13	19	17075781	17214537	0.889475922231067	0.842651278092174	183	375
KCNK6	ENSG00000099337.4	19	38319844	38332076	0.998185248353399	0.997161609777866	183	375
CATSPERG	ENSG00000099338.22	19	38335775	38370943	0.0238000269975856	2.04697460974648e-05	183	375
PSMD8	ENSG00000099341.11	19	38374536	38383824	0.669583559612022	0.480538774541991	183	375
FBXL19	ENSG00000099364.16	16	30924097	30948783	0.0620012017527999	0.00354710772927175	183	375
STX1B	ENSG00000099365.10	16	30989256	31010661	0.48750653438854	0.238756953097514	183	375
HSD3B7	ENSG00000099377.13	16	30988271	30989152	0.111086152760532	0.000849429047292942	183	375
SETD1A	ENSG00000099381.17	16	30957294	30984629	0.369955339955208	0.11148170936206	183	375
BCL7C	ENSG00000099385.11	16	30833626	30894547	0.413005550303872	0.146730638287048	183	375
CIRBP	ENSG00000099622.13	19	1259384	1274880	0.292273877669628	0.102422410233335	183	375
ATP5D	ENSG00000099624.7	19	1241746	1244826	0.35408630625725	0.196295303810792	183	375
CBARP	ENSG00000099625.12	19	1228436	1238027	0.831532437444447	0.747826407479503	183	375
IGFALS	ENSG00000099769.5	16	1790413	1794971	0.0105548996302802	0.00113730129459947	183	375
HNRNPM	ENSG00000099783.11	19	8455405	8489114	0.336749319035861	0.133942851604237	183	375
MARCH2	ENSG00000099785.10	19	8413270	8439017	0.61245568791051	0.489907662525949	183	375
NDUFB7	ENSG00000099795.6	19	14566078	14572062	0.746841104589518	0.637620830668788	183	375
TECR	ENSG00000099797.13	19	14533933	14565980	0.125414536260926	0.0245125645731167	183	375
TIMM13	ENSG00000099800.7	19	2425624	2427637	0.871782755786168	0.815926499708874	183	375
CDC34	ENSG00000099804.8	19	531712	542092	0.0208711289677544	0.000593745322842128	183	375
MTAP	ENSG00000099810.18	9	21802543	21937651	0.347111751175927	0.128369782432311	183	375
CEP170B	ENSG00000099814.15	14	104865280	104896770	0.0309334571325142	0.000278910181023013	183	375
POLR2E	ENSG00000099817.11	19	1086629	1095380	0.628887181262221	0.531651974944803	183	375
POLRMT	ENSG00000099821.13	19	617224	633604	0.0495424415581728	0.00389022610134906	183	375
HCN2	ENSG00000099822.2	19	589893	617159	0.627023390875524	0.515290200638878	183	375
CDHR5	ENSG00000099834.18	11	616565	626078	0.275815267258508	0.143853713620926	183	375
IZUMO4	ENSG00000099840.13	19	2096869	2099593	0.427860401500355	0.269924380087127	183	375
RASSF7	ENSG00000099849.14	11	560404	564021	0.0518958556927242	0.000404776875072461	183	375
GADD45B	ENSG00000099860.8	19	2476127	2478259	0.447469510891631	0.271625281671738	183	375
PALM	ENSG00000099864.17	19	708939	748329	0.68487972758786	0.589308209267671	183	375
MADCAM1	ENSG00000099866.14	19	489176	505342	0.323464778732618	0.188696959600694	183	375
MKNK2	ENSG00000099875.14	19	2037465	2051244	0.520787477685002	0.35505465194491	183	375
ARVCF	ENSG00000099889.13	22	19969976	20016808	0.9745822402564	0.96456683128461	183	375
TRMT2A	ENSG00000099899.14	22	20111876	20117392	0.676871525372448	0.612404190744356	183	375
RANBP1	ENSG00000099901.16	22	20115938	20127357	0.616228062754074	0.439603681781047	183	375
ZDHHC8	ENSG00000099904.15	22	20129456	20148007	0.652351708977434	0.443790144427259	183	375
KLHL22	ENSG00000099910.16	22	20441519	20495883	0.235351109994395	0.0462919362193353	183	375
MED15	ENSG00000099917.17	22	20495913	20587495	0.385778411543635	0.174089448559706	183	375
SERPIND1	ENSG00000099937.10	22	20773879	20787720	0.499852496701	0.248212529813155	183	375
SNAP29	ENSG00000099940.11	22	20858983	20891218	0.250103416879755	0.0706787847433831	183	375
CRKL	ENSG00000099942.12	22	20917426	20953749	0.516116541686173	0.324542175165275	183	375
LZTR1	ENSG00000099949.18	22	20979462	20999038	2.20771183079006e-07	1.51577100921589e-13	183	375
MMP11	ENSG00000099953.9	22	23768643	23784316	0.868782315903471	0.817603369531736	183	375
SMARCB1	ENSG00000099956.18	22	23786963	23834502	0.0252898955963957	0.00011346191062385	183	375
P2RX6	ENSG00000099957.16	22	21015027	21028717	0.980880675060021	0.971770225114948	183	375
DERL3	ENSG00000099958.14	22	23834517	23839012	0.0977256375199079	0.0233004606987738	183	375
BCL2L13	ENSG00000099968.17	22	17628855	17730855	0.458762945038262	0.24028331588653	183	375
DDTL	ENSG00000099974.7	22	23966901	23972532	0.00865735664420754	0.000337154492435562	183	375
DDT	ENSG00000099977.13	22	23973104	23980469	0.730235430226304	0.601488462075496	183	375
OSM	ENSG00000099985.3	22	30262829	30266840	0.752755441727863	0.642010157216888	183	375
CABIN1	ENSG00000099991.17	22	24011192	24178628	0.612325947880889	0.393670669010046	183	375
TBC1D10A	ENSG00000099992.15	22	30291990	30327046	0.282140133435534	0.0410018626010225	183	375
SUSD2	ENSG00000099994.10	22	24181259	24189110	0.589841651659227	0.440050327961019	183	375
SF3A1	ENSG00000099995.18	22	30331988	30353072	0.701948288645609	0.537085273235335	183	375
GGT5	ENSG00000099998.17	22	24219654	24245142	0.550025523477214	0.374940496203661	183	375
RNF215	ENSG00000099999.14	22	30368811	30421771	0.645278272640791	0.52266185383762	183	375
SEC14L2	ENSG00000100003.17	22	30396857	30425317	0.166789891513401	0.0498944552778281	183	375
SPECC1L	ENSG00000100014.19	22	24270817	24417740	0.749575246223074	0.621571441525826	183	375
PPIL2	ENSG00000100023.18	22	21666009	21697543	0.0890578131514586	0.0107141508751585	183	375
UPB1	ENSG00000100024.14	22	24494107	24528390	0.829594644044553	0.722922430000929	183	375
YPEL1	ENSG00000100027.14	22	21700016	21735834	0.668155602695954	0.480452534657341	183	375
SNRPD3	ENSG00000100028.11	22	24555503	24583749	0.644196812448994	0.505695444042613	183	375
PES1	ENSG00000100029.17	22	30576625	30606837	0.0631275114696122	0.0015252430814932	183	375
MAPK1	ENSG00000100030.14	22	21754500	21867680	0.40850256613581	0.191521953406749	183	375
GGT1	ENSG00000100031.18	22	24594811	24629005	0.106575065352534	0.0206925339025353	183	375
PRODH	ENSG00000100033.16	22	18916890	18936410	0.546054409565645	0.344910675347857	183	375
PPM1F	ENSG00000100034.13	22	21919420	21940657	0.000246066029472307	9.64921029873788e-07	183	375
SLC35E4	ENSG00000100036.12	22	30635652	30669016	0.657730936281855	0.479987420133335	183	375
TOP3B	ENSG00000100038.19	22	21982200	21982816	0.929404602674884	0.899790342067472	183	375
CYTH4	ENSG00000100055.20	22	37282027	37315345	0.0777730216486523	0.0133034198854373	183	375
DGCR14	ENSG00000100056.11	22	19130279	19144684	2.27130946638908e-05	1.09947514671391e-09	183	375
MFNG	ENSG00000100060.17	22	37469063	37486401	0.019097798934519	0.000462222433875441	183	375
CARD10	ENSG00000100065.14	22	37490362	37519542	0.323668421700129	0.154874960642533	183	375
LRP5L	ENSG00000100068.11	22	25351421	25405377	0.769963310704948	0.686540963815551	183	375
SLC25A1	ENSG00000100075.9	22	19175575	19178830	0.0233267432462255	0.0020489940010788	183	375
GRK3	ENSG00000100077.14	22	25564849	25729294	0.289860909913365	0.134408635964257	183	375
GGA1	ENSG00000100083.18	22	37608475	37633564	0.0018336295956022	3.10391521169281e-06	183	375
HIRA	ENSG00000100084.14	22	19330698	19431733	0.999621997265712	0.999367824060723	183	375
SH3BP1	ENSG00000100092.20	22	37634654	37656117	0.000128564438183055	8.62093771038084e-09	183	375
SEZ6L	ENSG00000100095.18	22	26169474	26383597	0.867836347054907	0.828862862464859	183	375
LGALS1	ENSG00000100097.11	22	37675608	37679806	0.213141235281474	0.0112649776112419	183	375
HPS4	ENSG00000100099.20	22	26451480	26483836	0.681192162719365	0.55837110774068	183	375
PIK3IP1	ENSG00000100100.12	22	31281593	31292498	0.946093535599792	0.919279497252563	183	375
SRRD	ENSG00000100104.13	22	26483877	26494658	0.969700884691751	0.951578135614251	183	375
PATZ1	ENSG00000100105.17	22	31325804	31346232	0.244086267642461	0.0940680517101345	183	375
TRIOBP	ENSG00000100106.19	22	37697004	37776556	0.901779443002941	0.860075200716171	183	375
TFIP11	ENSG00000100109.16	22	26491225	26512505	1.32394488782744e-08	3.7527951466291e-13	183	375
GCAT	ENSG00000100116.16	22	37807905	37817176	0.000348048612532528	1.97181761230825e-06	183	375
CRYBB1	ENSG00000100122.5	22	26599278	26618088	0.425182231976074	0.283972864251685	183	375
ANKRD54	ENSG00000100124.14	22	37830855	37848867	2.72664827489596e-07	2.68188844007213e-13	183	375
EIF3L	ENSG00000100129.17	22	37849328	37876011	0.568295780078628	0.41658784569661	183	375
SNU13	ENSG00000100138.13	22	41673930	41690504	0.154360809681118	0.00516955062947307	183	375
MICALL1	ENSG00000100139.13	22	37905657	37942822	0.140169869184868	0.0375655171228864	183	375
POLR2F	ENSG00000100142.14	22	38025579	38041915	0.423082815709694	0.217214345653204	183	375
CCDC134	ENSG00000100147.13	22	41800679	41826299	0.174183852644998	0.0435572182288469	183	375
DEPDC5	ENSG00000100150.16	22	31753951	31907034	0.242574572126364	0.0372630522405399	183	375
PICK1	ENSG00000100151.15	22	38056311	38075701	0.0393676444610832	0.00169006449516732	183	375
TTC28	ENSG00000100154.14	22	27978014	28679865	0.616054066330316	0.50964985286529	183	375
SLC16A8	ENSG00000100156.10	22	38078134	38084093	0.433223425085774	0.266739764464266	183	375
CENPM	ENSG00000100162.14	22	41938721	41947164	0.00207015137202978	1.28477814287691e-12	183	375
SEPT3	ENSG00000100167.19	22	41976272	41998221	0.00187707738870122	3.12300536966076e-13	183	375
KDELR3	ENSG00000100196.10	22	38468062	38483439	0.827267663297926	0.705593225813574	183	375
CYP2D6	ENSG00000100197.20	22	42126499	42130906	0.745858055967249	0.56674702269376	183	375
DDX17	ENSG00000100201.20	22	38483448	38507660	0.402810411220122	0.149589014773811	183	375
DMC1	ENSG00000100206.9	22	38518949	38570286	0.88178208696341	0.800262613800663	183	375
TCF20	ENSG00000100207.18	22	42160013	42343616	0.0766472729292713	0.00855404416174392	183	375
HSCB	ENSG00000100209.9	22	28742679	28757515	0.213575200634015	0.0240655570650302	183	375
CBY1	ENSG00000100211.10	22	38656640	38673854	0.942482483716062	0.917013620361295	183	375
TOMM22	ENSG00000100216.5	22	38681948	38685421	0.681123603618757	0.572276631964792	183	375
RSPH14	ENSG00000100218.11	22	23059415	23145021	0.0411522208205187	0.00306713865039892	183	375
XBP1	ENSG00000100219.16	22	28794555	28800597	0.984746874837854	0.976078834873289	183	375
RTCB	ENSG00000100220.11	22	32387582	32412255	0.748262378058061	0.613158274681283	183	375
JOSD1	ENSG00000100221.10	22	38685543	38701556	0.354982882456417	0.12160964880832	183	375
FBXO7	ENSG00000100225.17	22	32474676	32498829	0.989627665319612	0.984803016725734	183	375
GTPBP1	ENSG00000100226.15	22	38705723	38738299	0.443608251331164	0.231045000199946	183	375
POLDIP3	ENSG00000100227.17	22	42583721	42614962	0.767942430043474	0.657733558878418	183	375
RAB36	ENSG00000100228.12	22	23145326	23164350	0.393916182685986	0.219860499558852	183	375
TIMP3	ENSG00000100234.11	22	32801701	32863043	0.863715111934795	0.812118326408121	183	375
PPP6R2	ENSG00000100239.15	22	50343304	50444999	0.632603920393093	0.474407245627924	183	375
SBF1	ENSG00000100241.20	22	50445091	50475024	0.237507102397459	0.0961870185345409	183	375
SUN2	ENSG00000100242.15	22	38735042	38766333	0.37658761707818	0.152376825279176	183	375
CYB5R3	ENSG00000100243.20	22	42617840	42649568	0.546605563798918	0.295220963609488	183	375
DNAL4	ENSG00000100246.12	22	38778508	38794198	0.631722743516874	0.420107957398732	183	375
LMF2	ENSG00000100258.17	22	50502949	50507691	0.810579047709015	0.742820626111338	183	375
RHBDD3	ENSG00000100263.13	22	29259852	29267978	0.274293720564642	0.117005819609271	183	375
PACSIN2	ENSG00000100266.18	22	42858387	43015145	0.376911546356731	0.176392016538687	183	375
TTLL1	ENSG00000100271.16	22	43046410	43089428	0.414263426096019	0.186561126138691	183	375
RASL10A	ENSG00000100276.9	22	29312933	29319679	0.422701153292531	0.190558964671348	183	375
AP1B1	ENSG00000100280.16	22	29327682	29388583	0.0848450187780725	0.0104862630921321	183	375
HMGXB4	ENSG00000100281.13	22	35257452	35295807	0.858078040709714	0.773557357711107	183	375
TOM1	ENSG00000100284.20	22	35299275	35347994	0.812378326856444	0.722290059453466	183	375
NEFH	ENSG00000100285.9	22	29480243	29491390	0.701855417278708	0.548956536459028	183	375
CHKB	ENSG00000100288.19	22	50578949	50601455	0.125755480428518	0.0197185135820374	183	375
BIK	ENSG00000100290.2	22	43110748	43129712	0.46025235557692	0.225361624011861	183	375
HMOX1	ENSG00000100292.16	22	35380361	35394214	0.552427109602248	0.384906814316333	183	375
MCAT	ENSG00000100294.12	22	43132206	43143394	0.0184914899590232	0.000646094651139909	183	375
THOC5	ENSG00000100296.13	22	29505879	29554254	0.582581999778609	0.35063440432623	183	375
MCM5	ENSG00000100297.15	22	35400063	35425430	0.0422491949700135	0.00623976830531582	183	375
APOBEC3H	ENSG00000100298.15	22	39097224	39104067	0.186323708280988	0.0534869161664379	183	375
ARSA	ENSG00000100299.17	22	50622754	50628173	0.0381643905463035	0.00218892805974976	183	375
TSPO	ENSG00000100300.17	22	43151514	43163242	0.000226931506941748	6.23032846414865e-07	183	375
RASD2	ENSG00000100302.6	22	35540868	35554001	0.0824172545081078	0.01337703428845	183	375
TTLL12	ENSG00000100304.12	22	43166622	43187133	0.0143126154502856	7.98667190326368e-06	183	375
CBX7	ENSG00000100307.12	22	39120167	39152650	0.167590738198961	0.0515513698630517	183	375
PDGFB	ENSG00000100311.16	22	39223359	39244751	0.0563181032273649	0.00274152937879637	183	375
CABP7	ENSG00000100314.3	22	29720084	29731839	0.00049979375860983	2.57352741699194e-12	183	375
RPL3	ENSG00000100316.15	22	39312882	39320389	0.522137558444645	0.332841784094712	183	375
ZMAT5	ENSG00000100319.12	22	29738330	29766961	0.782082570015576	0.610416523404489	183	375
RBFOX2	ENSG00000100320.22	22	35738736	36028425	0.146111092464664	0.0365726079022516	183	375
SYNGR1	ENSG00000100321.14	22	39349925	39385588	0.00459802913753083	5.10161083732767e-06	183	375
TAB1	ENSG00000100324.13	22	39399741	39437060	0.297396801555114	0.122313616394543	183	375
ASCC2	ENSG00000100325.14	22	29788608	29838304	0.000675631267581944	2.80037033016417e-10	183	375
MTMR3	ENSG00000100330.15	22	29883155	30030866	0.483063308835849	0.139387559319399	183	375
MIEF1	ENSG00000100335.13	22	39499432	39518132	0.131520475995989	0.0193583265026827	183	375
APOL4	ENSG00000100336.17	22	36189124	36204840	0.981273530570905	0.965706175245699	183	375
APOL1	ENSG00000100342.20	22	36253010	36267530	0.0207991435747101	0.00135016488688305	183	375
MYH9	ENSG00000100345.20	22	36281281	36388018	0.283598271094603	0.0992995938945218	183	375
CACNA1I	ENSG00000100346.17	22	39570753	39689737	0.67345274644711	0.485996051075882	183	375
SAMM50	ENSG00000100347.14	22	43955421	44010531	0.589963522497328	0.35820641856608	183	375
TXN2	ENSG00000100348.9	22	36467036	36482030	0.842950061861334	0.778399500202901	183	375
FOXRED2	ENSG00000100350.14	22	36487190	36507101	0.104589636032031	0.00935490242222057	183	375
GRAP2	ENSG00000100351.16	22	39901082	39973721	0.6331616495255	0.426013154003135	183	375
EIF3D	ENSG00000100353.17	22	36510850	36529436	0.61761020537098	0.445705096369114	183	375
TNRC6B	ENSG00000100354.20	22	40044817	40335808	0.854184200010499	0.762480390819958	183	375
SGSM3	ENSG00000100359.20	22	40370591	40410280	0.00205619436666482	4.76386376318278e-12	183	375
IFT27	ENSG00000100360.14	22	36758202	36776256	0.743110532239832	0.653142221182827	183	375
PVALB	ENSG00000100362.12	22	36800684	36819479	0.00364815919902313	1.60987674957645e-05	183	375
KIAA0930	ENSG00000100364.18	22	45190338	45240769	0.000185614095180954	3.60901020718676e-07	183	375
NCF4	ENSG00000100365.14	22	36860988	36878015	0.78930712998642	0.713316919719415	183	375
CSF2RB	ENSG00000100368.13	22	36913628	36940449	0.577990051470623	0.389025149997628	183	375
SLC25A17	ENSG00000100372.14	22	40769630	40819399	0.435611664548598	0.120511959539745	183	375
UPK3A	ENSG00000100373.9	22	45284982	45295874	0.00262633888513692	3.5054370705152e-05	183	375
FAM118A	ENSG00000100376.11	22	45308968	45341955	0.000173050790128261	4.0496780755638e-09	183	375
KCTD17	ENSG00000100379.17	22	37051736	37063390	0.514592227641975	0.400112312235737	183	375
ST13	ENSG00000100380.13	22	40824535	40857022	0.250601083243114	0.0926852875052185	183	375
IL2RB	ENSG00000100385.13	22	37125838	37175054	0.927482252949513	0.88955189586363	183	375
RBX1	ENSG00000100387.8	22	40951359	40973309	0.150079625947451	0.00718973001763349	183	375
EP300	ENSG00000100393.12	22	41091786	41180079	0.561200313290411	0.334525228058588	183	375
L3MBTL2	ENSG00000100395.14	22	41205205	41231271	0.341698697338983	0.12733479722343	183	375
CHADL	ENSG00000100399.15	22	41229510	41240934	0.643759035779048	0.485258898446951	183	375
RANGAP1	ENSG00000100401.19	22	41245611	41286251	1.76899335259389e-05	4.22929304789809e-16	183	375
ZC3H7B	ENSG00000100403.11	22	41301522	41360147	5.22818146750341e-06	2.01423693947256e-20	183	375
PHF5A	ENSG00000100410.7	22	41459717	41468725	0.00157573018275703	6.45074835588732e-15	183	375
ACO2	ENSG00000100412.15	22	41469125	41525348	0.815513474175327	0.741713573896069	183	375
POLR3H	ENSG00000100413.16	22	41525804	41544606	0.00271383266450521	1.77402242795907e-09	183	375
TRMU	ENSG00000100416.12	22	46330875	46357340	0.981790233492938	0.972869213978983	183	375
PMM1	ENSG00000100417.11	22	41576894	41589890	0.175594511269201	0.0108512906965223	183	375
DESI1	ENSG00000100418.7	22	41598028	41621096	0.0476132820724785	9.26025281007978e-09	183	375
CERK	ENSG00000100422.13	22	46684411	46738261	0.00248963073930926	2.04529064928757e-05	183	375
BRD1	ENSG00000100425.18	22	49773283	49827512	0.109341390227661	0.0175727967486824	183	375
ZBED4	ENSG00000100426.6	22	49853842	49890078	0.240396284566598	0.116055149617114	183	375
MLC1	ENSG00000100427.15	22	50059391	50085902	0.309796488501861	0.106938008786027	183	375
HDAC10	ENSG00000100429.17	22	50245183	50249859	0.24407299488096	0.0418841969735932	183	375
ABHD4	ENSG00000100439.10	14	22600119	22613215	0.553136153511337	0.426323868801458	183	375
KHNYN	ENSG00000100441.9	14	24429935	24441834	1.24973783039514e-07	3.3240383415965e-16	183	375
FKBP3	ENSG00000100442.10	14	45118028	45135319	0.00142167659005891	1.84193889244595e-17	183	375
SDR39U1	ENSG00000100445.17	14	24442098	24442904	0.023774593164307	0.000947790020494316	183	375
CTSG	ENSG00000100448.3	14	24573556	24576260	0.284184301723178	0.124391006336899	183	375
GZMH	ENSG00000100450.12	14	24606480	24609699	0.749807312952431	0.658284791154661	183	375
GZMB	ENSG00000100453.12	14	24630954	24634267	0.914316711235122	0.869384883563776	183	375
RBM23	ENSG00000100461.17	14	22893206	22917802	0.156050449990653	0.0352372792759843	183	375
PRMT5	ENSG00000100462.15	14	22922176	22929585	0.0152644867935162	0.00137010425936597	183	375
COCH	ENSG00000100473.15	14	30874543	30890618	0.322372683999572	0.0838966544133607	183	375
AP4S1	ENSG00000100478.14	14	31025106	31096450	0.619230494499733	0.411911174465749	183	375
POLE2	ENSG00000100479.12	14	49643555	49688422	0.74688344242483	0.641082792738161	183	375
VCPKMT	ENSG00000100483.13	14	50108633	50116600	0.361156015221426	0.141277885637104	183	375
SOS2	ENSG00000100485.11	14	50117120	50231558	0.78810848743471	0.66194809664004	183	375
CDKL1	ENSG00000100490.9	14	50335993	50416461	0.32001843523312	0.0668525471455706	183	375
NIN	ENSG00000100503.23	14	50719763	50831121	0.397351934161187	0.28456975551041	183	375
PYGL	ENSG00000100504.16	14	50857891	50944736	0.0228838094116825	0.000564376530980869	183	375
TRIM9	ENSG00000100505.13	14	50975262	51096061	0.215086739181416	0.0556656304274116	183	375
PSMC6	ENSG00000100519.11	14	52707172	52728587	0.97985294994405	0.965977618010204	183	375
GNPNAT1	ENSG00000100522.8	14	52775194	52791668	0.883143046549879	0.804978547510965	183	375
DDHD1	ENSG00000100523.14	14	53036745	53153282	0.198482437561998	0.056937700864755	183	375
CDKN3	ENSG00000100526.19	14	54396849	54420218	0.684132155328508	0.527507368877924	183	375
CNIH1	ENSG00000100528.11	14	54423560	54441431	0.684383183178195	0.548128420524965	183	375
CGRRF1	ENSG00000100532.11	14	54509812	54539309	0.532200489506301	0.275139576871274	183	375
ATP6V1D	ENSG00000100554.11	14	67294371	67359996	0.520325793684636	0.364205453320443	183	375
PLEK2	ENSG00000100558.8	14	67386983	67412200	0.283612043729072	0.0847610086858117	183	375
PIGH	ENSG00000100564.8	14	67581955	67600287	0.000269082681988896	3.2838138675236e-09	183	375
PSMA3	ENSG00000100567.12	14	58244831	58272012	0.79831065864973	0.691085205218649	183	375
VTI1B	ENSG00000100568.10	14	67647075	67674831	0.465407634837014	0.254106879433104	183	375
TIMM9	ENSG00000100575.13	14	58408494	58427242	0.497942527058097	0.230100515903584	183	375
GSTZ1	ENSG00000100577.18	14	77320885	77331597	0.674297271740068	0.519522497391613	183	375
KIAA0586	ENSG00000100578.14	14	58427385	58551289	0.0246917477667974	0.000663168311505215	183	375
TMED8	ENSG00000100580.7	14	77335021	77377109	0.0851771131322558	0.00498281366349521	183	375
SAMD15	ENSG00000100583.4	14	77376689	77391497	0.395017262979849	0.183340512770328	183	375
AHSA1	ENSG00000100591.7	14	77457953	77469474	0.833841992021914	0.724592924671922	183	375
DAAM1	ENSG00000100592.15	14	59188680	59371405	0.911758119630945	0.837424037681385	183	375
SPTLC2	ENSG00000100596.6	14	77505997	77616773	0.823025195630017	0.742979249214889	183	375
RIN3	ENSG00000100599.15	14	92513774	92688994	0.699043971479228	0.581811327331405	183	375
LGMN	ENSG00000100600.14	14	92703807	92748702	0.971694433048315	0.958586064847706	183	375
ALKBH1	ENSG00000100601.9	14	77672404	77708020	0.754590676908514	0.660230699812581	183	375
SNW1	ENSG00000100603.13	14	77717599	77761207	0.0275028350035674	0.00212547234932297	183	375
CHGA	ENSG00000100604.12	14	92923080	92935293	0.67256464190956	0.495285981671574	183	375
ITPK1	ENSG00000100605.16	14	92936914	93116320	0.302029475859269	0.135030321689523	183	375
DHRS7	ENSG00000100612.13	14	60148948	60169856	5.03152601964758e-05	1.92930308200141e-15	183	375
PPM1A	ENSG00000100614.17	14	60245752	60299087	0.00535605695805848	2.93241977276394e-09	183	375
ASB2	ENSG00000100628.11	14	93934153	93976791	0.47284133166661	0.197978366869441	183	375
CEP128	ENSG00000100629.16	14	80476983	80959517	0.382516546389381	0.16539086128494	183	375
ERH	ENSG00000100632.10	14	69380123	69398627	0.928431584511822	0.885992726789348	183	375
HIF1A	ENSG00000100644.16	14	61695513	61748259	0.817282716663812	0.712940673726507	183	375
SUSD6	ENSG00000100647.7	14	69611596	69715142	0.590516390584539	0.388016908440549	183	375
SRSF5	ENSG00000100650.15	14	69726900	69772005	0.460806327327193	0.209895078986565	183	375
SLC10A1	ENSG00000100652.4	14	69775417	69797289	0.590655738205094	0.416286477982294	183	375
EIF5	ENSG00000100664.10	14	103333544	103345025	0.099409198165147	0.00548727806065141	183	375
DICER1	ENSG00000100697.14	14	95086228	95157422	0.619126685367713	0.482529467194817	183	375
ZFYVE21	ENSG00000100711.13	14	103715730	103733668	0.890985878158478	0.828636972029441	183	375
MTHFD1	ENSG00000100714.15	14	64388031	64463457	0.74578295556769	0.570280214469199	183	375
ZC3H14	ENSG00000100722.18	14	88562909	88627596	0.27774113324697	0.101145840023638	183	375
TELO2	ENSG00000100726.14	16	1493344	1510426	0.269324320805971	0.155847631963726	183	375
PCNX1	ENSG00000100731.15	14	70907405	71115382	0.306497833595198	0.169981157951448	183	375
GSKIP	ENSG00000100744.14	14	96363871	96387288	0.226687241911359	0.0827501447440486	183	375
VRK1	ENSG00000100749.7	14	96797304	96931722	0.529111699572608	0.348105064300114	183	375
PSMC1	ENSG00000100764.13	14	90256495	90265166	0.131834629987011	0.0230090796722252	183	375
PAPLN	ENSG00000100767.15	14	73237497	73274640	0.172081250018379	0.0393313528719645	183	375
RPS6KA5	ENSG00000100784.10	14	90847862	91060332	0.700522751032622	0.600955239643766	183	375
PPP4R3A	ENSG00000100796.17	14	91457611	91510554	0.795213505477947	0.72439099231816	183	375
C14orf93	ENSG00000100802.14	14	22985908	23010166	0.128591400606769	0.0393584082876812	183	375
PSMB5	ENSG00000100804.18	14	23016543	23035230	0.970781388175925	0.960457418448045	183	375
YY1	ENSG00000100811.12	14	100238298	100282792	0.138691786983782	0.0132881158729031	183	375
ACIN1	ENSG00000100813.14	14	23058564	23093544	0.742762431559795	0.609447541645033	183	375
CCNB1IP1	ENSG00000100814.17	14	20311368	20333312	0.535336244173944	0.325746296305206	183	375
TRIP11	ENSG00000100815.12	14	91965991	92033253	0.964965475828179	0.946712063841603	183	375
APEX1	ENSG00000100823.11	14	20455191	20457718	0.940014233295971	0.916493387475226	183	375
PABPN1	ENSG00000100836.10	14	23321289	23326185	0.4471962624201	0.278353466980849	183	375
EFS	ENSG00000100842.12	14	23356402	23365752	0.850735218745456	0.785398443514221	183	375
ARHGAP5	ENSG00000100852.12	14	32076967	32159728	0.796831005342719	0.712067384011678	183	375
CINP	ENSG00000100865.14	14	102341102	102362916	0.0336573867429973	0.00199685091488406	183	375
SRP54	ENSG00000100883.11	14	34981957	35029567	0.163340282606371	0.0450242933875201	183	375
CPNE6	ENSG00000100884.9	14	24070837	24078100	0.1774799120948	0.0157402299152539	183	375
CHD8	ENSG00000100888.12	14	21385194	21456126	0.151694030586276	0.0393945236133045	183	375
PCK2	ENSG00000100889.11	14	24094053	24110598	0.604129512957607	0.428198968270645	183	375
KIAA0391	ENSG00000100890.15	14	35121846	35277614	0.120428883478121	0.0063878227939281	183	375
DCAF11	ENSG00000100897.17	14	24114195	24125242	0.0718596705243432	0.00481038435794231	183	375
PSMA6	ENSG00000100902.10	14	35278633	35317493	0.316891388060741	0.0728026402292072	183	375
NFKBIA	ENSG00000100906.10	14	35401511	35404746	0.680361764662592	0.455383403817237	183	375
EMC9	ENSG00000100908.13	14	24138968	24141588	0.832236735438443	0.76170486560348	183	375
PSME2	ENSG00000100911.15	14	24143365	24147235	0.958770485770162	0.934812029471775	183	375
BRMS1L	ENSG00000100916.13	14	35829795	35932325	0.141831689231369	0.0186674315562403	183	375
REC8	ENSG00000100918.12	14	24171853	24180218	0.0244021424945137	0.00300904581632328	183	375
TM9SF1	ENSG00000100926.14	14	24189143	24195687	0.965571413803852	0.953414848335131	183	375
SEC23A	ENSG00000100934.14	14	39031919	39109646	0.278053402816924	0.073628607281534	183	375
GMPR2	ENSG00000100938.17	14	24232455	24239242	0.663684727209872	0.525279731953727	183	375
PNN	ENSG00000100941.8	14	39175313	39183218	0.0306724759777494	0.000619526944962054	183	375
RABGGTA	ENSG00000100949.14	14	24265538	24271739	0.707424553297378	0.547625156625562	183	375
NFATC4	ENSG00000100968.13	14	24365673	24379604	0.849010113230284	0.795002892164205	183	375
PLTP	ENSG00000100979.14	20	45898821	45912155	0.0840266948541619	0.00915358717368402	183	375
PCIF1	ENSG00000100982.11	20	45934628	45948023	0.0224510463094373	0.001944883606564	183	375
GSS	ENSG00000100983.9	20	34928430	34955817	0.00391744707936906	6.68621590821949e-16	183	375
MMP9	ENSG00000100985.7	20	46008908	46016561	0.521802555142494	0.264826759964054	183	375
TRPC4AP	ENSG00000100991.11	20	35002438	35092871	0.0401515790798828	0.0013684720480186	183	375
PYGB	ENSG00000100994.11	20	25248069	25298014	2.54554384877248e-07	9.19931825730986e-19	183	375
ABHD12	ENSG00000100997.18	20	25294743	25390983	0.905649044635791	0.836654373928283	183	375
PROCR	ENSG00000101000.5	20	35172073	35216240	0.811131687858583	0.65563225425241	183	375
GINS1	ENSG00000101003.9	20	25407727	25452628	0.289820922139897	0.0695692271107786	183	375
NINL	ENSG00000101004.14	20	25452705	25585517	0.208251085219106	0.0514616077196221	183	375
CD40	ENSG00000101017.13	20	46118272	46129863	0.951228141515568	0.920768545732609	183	375
UQCC1	ENSG00000101019.21	20	35302566	35412141	0.884886926887576	0.796049315685116	183	375
ZMYND8	ENSG00000101040.19	20	47209214	47356889	0.0948826336786404	0.0137490284114898	183	375
SGK2	ENSG00000101049.14	20	43558968	43588237	0.366491654633382	0.221282269543429	183	375
IFT52	ENSG00000101052.12	20	43590931	43647296	0.186422085547969	0.0211021622160544	183	375
[truncated: 11,650 more rows]
