# Supplementary material for: A BOOTSTRAP MODEL COMPARISON TEST FOR IDENTIFYING GENES WITH CONTEXT-SPECIFIC PATTERNS OF GENETIC REGULATION
Source: bioRxiv. 2023 Oct 22:2023.03.06.531446. Originally published 2023 Mar 7. Preprint. [Version 2] doi: 10.1101/2023.03.06.531446 (PMC10028853; doi:10.1101/2023.03.06.531446)
Supplement: Supplement 2 [file media-2.zip › WHLBLD_vs_BRNCTXB.tsv]

gene	id	chr	start	end	p	p_c	n_train	n_test
DPM1	ENSG00000000419.12	20	50934867	50958555	0.375962860452232	0.190430563669792	157	401
SCYL3	ENSG00000000457.13	1	169849631	169894267	0.115247187488258	0.0065877427280605	157	401
C1orf112	ENSG00000000460.16	1	169662007	169854080	0.0220901810330998	0.000923637356947442	157	401
FGR	ENSG00000000938.12	1	27612064	27635277	0.0537114031472668	0.00439194509797135	157	401
CFH	ENSG00000000971.15	1	196651878	196747504	0.512697582484637	0.16770269103034	157	401
FUCA2	ENSG00000001036.13	6	143494811	143511690	0.8964962685561	0.84320040434829	157	401
GCLC	ENSG00000001084.10	6	53497341	53545129	0.213503474110968	0.0494394836878576	157	401
NFYA	ENSG00000001167.14	6	41072945	41099976	0.225955872838481	0.104916731941012	157	401
STPG1	ENSG00000001460.17	1	24356999	24416934	0.241624441506961	0.0773947174853494	157	401
NIPAL3	ENSG00000001461.16	1	24419291	24472976	0.0148501795616133	8.88596080749385e-06	157	401
ENPP4	ENSG00000001561.6	6	46129993	46146699	0.00183521119099841	1.11310783358139e-05	157	401
SEMA3F	ENSG00000001617.11	3	50155045	50189075	3.76841263393736e-06	3.2020278061903e-16	157	401
ANKIB1	ENSG00000001629.9	7	92246234	92401384	0.678200977137488	0.481211318668346	157	401
CYP51A1	ENSG00000001630.15	7	92112151	92142952	0.858084010165076	0.727051411214006	157	401
KRIT1	ENSG00000001631.15	7	92198969	92246166	0.362502374210598	0.0964693945202831	157	401
RAD52	ENSG00000002016.17	12	912077	990053	0.405053942292639	0.258962400295114	157	401
BAD	ENSG00000002330.13	11	64269830	64284669	0.909707285473668	0.856670027407879	157	401
LAP3	ENSG00000002549.12	4	17577192	17607972	0.000238262621017817	3.33990980040283e-09	157	401
HS3ST1	ENSG00000002587.9	4	11393150	11429765	0.228804078846671	0.0698120067580605	157	401
WNT16	ENSG00000002745.12	7	121325367	121341104	0.61475162099116	0.443817861042335	157	401
MAD1L1	ENSG00000002822.15	7	1815793	2233243	0.0209943993581937	0.00232797574924553	157	401
LASP1	ENSG00000002834.17	17	38869859	38921770	0.101268200275532	0.0105455014368751	157	401
SNX11	ENSG00000002919.14	17	48103357	48123074	0.00471184715315794	4.72230362029885e-08	157	401
TMEM176A	ENSG00000002933.7	7	150800534	150805120	3.61868707343323e-12	1.32417767088306e-29	157	401
M6PR	ENSG00000003056.7	12	8941468	8949955	0.240132456663691	0.0710888553816887	157	401
CYP26B1	ENSG00000003137.8	2	72129238	72148038	0.943467269727907	0.910869300948564	157	401
ICA1	ENSG00000003147.17	7	8113184	8262579	0.931045997300639	0.90431906160661	157	401
DBNDD1	ENSG00000003249.13	16	90004865	90020043	0.168146809542438	0.0127782942640301	157	401
ALS2	ENSG00000003393.14	2	201700554	201781189	0.0195837893613497	0.000157905953648229	157	401
CASP10	ENSG00000003400.14	2	201182881	201229406	0.158840227863417	0.0182413302356354	157	401
CFLAR	ENSG00000003402.19	2	201116104	201176687	0.328527187102315	0.12762005118076	157	401
TFPI	ENSG00000003436.15	2	187464230	187565760	0.0279187201223971	6.22519382937426e-05	157	401
NDUFAF7	ENSG00000003509.15	2	37231714	37253403	0.0506074287448489	0.00155508359638945	157	401
RBM5	ENSG00000003756.16	3	50088908	50119021	0.000195241046208461	1.07682542646869e-14	157	401
MTMR7	ENSG00000003987.13	8	17298030	17413327	0.634169928745705	0.539410513239897	157	401
SLC7A2	ENSG00000003989.17	8	17497088	17570573	0.727095122473838	0.604191090822436	157	401
ARF5	ENSG00000004059.10	7	127588345	127591408	0.836124584673363	0.747980571394669	157	401
SARM1	ENSG00000004139.13	17	28365116	28404049	0.374813157996153	0.171765048620913	157	401
POLDIP2	ENSG00000004142.11	17	28347177	28357522	0.243073227197421	0.0893842973966917	157	401
PLXND1	ENSG00000004399.12	3	129555175	129606818	0.0954959402438192	0.0169548261417154	157	401
AK2	ENSG00000004455.16	1	33007940	33080996	0.642687958389178	0.456368022639781	157	401
CD38	ENSG00000004468.12	4	15778275	15853230	0.901902974870027	0.864818638433165	157	401
FKBP4	ENSG00000004478.7	12	2794953	2805423	0.153797029825938	0.0297787593170379	157	401
KDM1A	ENSG00000004487.15	1	23019448	23083689	0.41891378410699	0.168395183860375	157	401
RBM6	ENSG00000004534.14	3	49940007	50077252	0.252785018571213	9.3536769267344e-08	157	401
CAMKK1	ENSG00000004660.14	17	3860315	3893044	0.00484786309762364	2.11648396114057e-06	157	401
RECQL	ENSG00000004700.15	12	21471428	21501669	0.317653309301416	0.130277545779132	157	401
VPS50	ENSG00000004766.15	7	93232340	93361121	0.162908452003515	0.0196453934235785	157	401
HSPB6	ENSG00000004776.12	19	35754872	35758079	0.132751776166811	0.0112786957939522	157	401
ARHGAP33	ENSG00000004777.18	19	35774532	35788822	0.271998128094844	0.108046037185893	157	401
NDUFAB1	ENSG00000004779.9	16	23581002	23596356	0.0636341845791429	0.0014567263247868	157	401
PDK4	ENSG00000004799.7	7	95583499	95596491	0.312537766385099	0.0881828624826074	157	401
ZMYND10	ENSG00000004838.13	3	50341229	50346852	0.000503057525080711	5.70712771463057e-13	157	401
SLC25A13	ENSG00000004864.13	7	96120220	96322147	0.0740606402825311	0.00572414338257603	157	401
ST7	ENSG00000004866.20	7	117014888	117230103	0.108069928032885	0.0182764156925729	157	401
CDC27	ENSG00000004897.11	17	47117703	47189422	0.0808532980522755	0.0016377943006549	157	401
SLC4A1	ENSG00000004939.13	17	44248385	44268141	0.0546796647776976	0.00257956011062617	157	401
DVL2	ENSG00000004975.11	17	7225341	7234545	0.907862989346574	0.8695647168621	157	401
PRSS22	ENSG00000005001.9	16	2852727	2858170	0.00765712585426981	4.62042758428535e-05	157	401
UPF1	ENSG00000005007.12	19	18831938	18868236	0.663594030927471	0.516960577472237	157	401
SKAP2	ENSG00000005020.12	7	26667062	26995239	5.49397289130381e-09	1.52273656738193e-20	157	401
MCUB	ENSG00000005059.15	4	109560205	109688621	0.0372297700372708	0.00212815412966059	157	401
POLR2J	ENSG00000005075.15	7	102473169	102478907	0.323959600601527	0.149888263251179	157	401
DHX33	ENSG00000005100.12	17	5440912	5469060	0.827572826552759	0.752528306706923	157	401
LIG3	ENSG00000005156.11	17	34980494	35005989	0.617002198869515	0.478953598522718	157	401
RPAP3	ENSG00000005175.9	12	47661249	47706061	0.112185663220428	0.00633904217892318	157	401
AC004381.6	ENSG00000005189.19	16	20806677	20849668	0.329662250765863	0.217075270382431	157	401
CIAPIN1	ENSG00000005194.14	16	57428169	57447436	0.25676720660925	0.0765164709552133	157	401
SPPL2B	ENSG00000005206.16	19	2328621	2354806	0.378208529112111	0.186098288000103	157	401
FAM214B	ENSG00000005238.19	9	35104112	35116341	0.278115871716256	0.0459415880686456	157	401
COPZ2	ENSG00000005243.9	17	48026167	48038030	0.925625522525498	0.892614684399982	157	401
PRKAR2B	ENSG00000005249.12	7	107044649	107161811	0.888448020059215	0.821853032046397	157	401
CREBBP	ENSG00000005339.14	16	3725054	3880726	0.150375966336263	0.0312039692644895	157	401
TSPOAP1	ENSG00000005379.15	17	58301231	58328760	0.125439431250902	0.031999735420989	157	401
MPO	ENSG00000005381.7	17	58269856	58280935	0.0158118069997702	0.00184022715996856	157	401
PON1	ENSG00000005421.8	7	95297676	95324707	0.524539155541286	0.263172737881278	157	401
GCFC2	ENSG00000005436.13	2	75652000	75710989	0.7610224128369	0.667037208063195	157	401
WDR54	ENSG00000005448.16	2	74421678	74425755	0.0379262704104187	0.00294389753024167	157	401
CROT	ENSG00000005469.11	7	87345681	87399795	0.734306625980344	0.605549738674371	157	401
ABCB4	ENSG00000005471.15	7	87401697	87480435	0.473781066315287	0.341147031110954	157	401
KMT2E	ENSG00000005483.20	7	105014322	105114361	0.909380725908745	0.869805880195022	157	401
RHBDD2	ENSG00000005486.16	7	75842602	75888926	0.654718571385108	0.488997931033217	157	401
SOX8	ENSG00000005513.9	16	981808	986979	0.89568937881041	0.850574050999017	157	401
IBTK	ENSG00000005700.14	6	82169983	82247754	0.709528023513136	0.567062978934314	157	401
ZNF195	ENSG00000005801.16	11	3339261	3379222	0.98689823188616	0.979083610100408	157	401
MYCBP2	ENSG00000005810.17	13	77044655	77327050	0.615344427106191	0.457729069965663	157	401
FBXL3	ENSG00000005812.10	13	77000147	77027195	0.640011912130472	0.439748744233077	157	401
ITGAL	ENSG00000005844.17	16	30472658	30523185	0.237349805607641	0.0480490770604154	157	401
PDK2	ENSG00000005882.11	17	50094737	50110039	0.171150832328206	0.0285359765566432	157	401
ITGA3	ENSG00000005884.17	17	50055968	50090481	0.734338204155348	0.622065989066603	157	401
ITGA2B	ENSG00000005961.17	17	44372180	44389505	0.254466690928621	0.0706736929233657	157	401
GDE1	ENSG00000006007.11	16	19501890	19522145	0.254914464426618	0.100120882525009	157	401
C19orf60	ENSG00000006015.17	19	18588725	18592336	0.0159246462130896	4.36131160037704e-05	157	401
CRLF1	ENSG00000006016.10	19	18572608	18607741	0.448495913292179	0.295178352817251	157	401
OSBPL7	ENSG00000006025.11	17	47807372	47821834	0.481847744062756	0.21341064106492	157	401
TMEM98	ENSG00000006042.11	17	32927910	32945106	0.0478158196073206	0.00308574707628912	157	401
YBX2	ENSG00000006047.12	17	7288258	7294615	0.400285095568172	0.211357716431126	157	401
MAP3K14	ENSG00000006062.14	17	45263392	45317040	0.221033007270518	0.0612526708267933	157	401
TMEM132A	ENSG00000006118.14	11	60924463	60937083	0.405925645813616	0.167961604820557	157	401
AP2B1	ENSG00000006125.17	17	35586899	35726409	0.320317617763147	0.126853102660089	157	401
ZNF263	ENSG00000006194.9	16	3282943	3291460	0.902875187291298	0.862601930632465	157	401
CX3CL1	ENSG00000006210.6	16	57372458	57385048	0.430567188192308	0.244202368352743	157	401
SPATA20	ENSG00000006282.20	17	50546306	50555852	4.11604491865651e-06	4.76635488487467e-10	157	401
TNFRSF12A	ENSG00000006327.13	16	3018485	3022383	0.493043301296219	0.332452998164965	157	401
MAP3K9	ENSG00000006432.15	14	70722526	70809534	0.0104792002264599	0.000838755411183808	157	401
RALA	ENSG00000006451.7	7	39623483	39708124	0.657824204608963	0.462859425554132	157	401
BAIAP2L1	ENSG00000006453.13	7	98291651	98401068	0.0374395140623845	0.000764931436540843	157	401
KDM7A	ENSG00000006459.10	7	140084746	140177035	0.509687599737372	0.381738740046327	157	401
AGK	ENSG00000006530.15	7	141551305	141655244	0.295810620218142	0.117811204716679	157	401
ALDH3B1	ENSG00000006534.15	11	68008578	68029276	0.80282005591314	0.710156661568237	157	401
TTC22	ENSG00000006555.10	1	54779712	54801267	0.483573165081739	0.312960329159279	157	401
PHTF2	ENSG00000006576.16	7	77798792	77957503	0.403241642461375	0.210053866427784	157	401
FARP2	ENSG00000006607.13	2	241356243	241491679	0.0240142943723233	0.00183952950751683	157	401
GGCT	ENSG00000006625.17	7	30496621	30504844	0.219047902218202	0.0846123154969648	157	401
DBF4	ENSG00000006634.7	7	87876358	87909541	0.235837357895614	0.0607455116504547	157	401
TBXA2R	ENSG00000006638.11	19	3594506	3606840	0.134430341120107	0.0380103584836075	157	401
IFRD1	ENSG00000006652.13	7	112422968	112480990	0.623392061761818	0.46286449734243	157	401
COX10	ENSG00000006695.10	17	14069496	14208677	0.162218840663415	0.0585451223228284	157	401
GTF2IRD1	ENSG00000006704.10	7	74453790	74602604	0.628006507339737	0.504503569275443	157	401
PAF1	ENSG00000006712.14	19	39385852	39391195	0.601295272158677	0.460318984466679	157	401
VPS41	ENSG00000006715.15	7	38722963	38932394	0.544652317337907	0.379789720717261	157	401
ARHGAP44	ENSG00000006740.16	17	12789539	12991643	0.33553494454587	0.195777089321248	157	401
ELAC2	ENSG00000006744.18	17	12992391	13018187	0.0645115946402879	0.0227638835384313	157	401
ADIPOR2	ENSG00000006831.9	12	1688574	1788678	0.376387062205112	0.187186013188958	157	401
CDKL3	ENSG00000006837.11	5	134286350	134371047	0.393517140145142	0.155874215099272	157	401
PRSS21	ENSG00000007038.10	16	2817180	2826304	0.91807335890226	0.881940119858971	157	401
MARK4	ENSG00000007047.14	19	45251258	45305283	5.64292232891277e-08	4.59068478156308e-20	157	401
CCDC124	ENSG00000007080.10	19	17933016	17943991	0.792023928757657	0.709600507282445	157	401
CEACAM21	ENSG00000007129.17	19	41549518	41586844	1.75722790724882e-08	2.04055086409672e-20	157	401
PAFAH1B1	ENSG00000007168.12	17	2593210	2685615	0.374020627585452	0.192890156400413	157	401
KIAA0100	ENSG00000007202.14	17	28614440	28645454	0.62158535742056	0.422044769337347	157	401
GAS7	ENSG00000007237.18	17	9910609	10198551	0.508565410242856	0.350107227230196	157	401
TRAPPC6A	ENSG00000007255.10	19	45162928	45178237	0.475907947630931	0.35307963561848	157	401
MATK	ENSG00000007264.14	19	3777970	3802129	0.829509924099306	0.767716854203908	157	401
CD79B	ENSG00000007312.12	17	63928740	63932354	0.832667184909066	0.746562393336843	157	401
SCN4A	ENSG00000007314.12	17	63938554	63972918	0.950117904164775	0.919384822791654	157	401
ST7L	ENSG00000007341.18	1	112539159	112620825	0.742442230870345	0.639730087275045	157	401
RPUSD1	ENSG00000007376.7	16	784974	787981	0.452026347826252	0.215926784641713	157	401
RHBDF1	ENSG00000007384.15	16	58059	76355	0.67580108217031	0.55116991335485	157	401
LUC7L	ENSG00000007392.16	16	188969	229463	0.418651063509302	0.132039650532682	157	401
CACNA2D2	ENSG00000007402.11	3	50362799	50504244	7.46527284770764e-06	2.94662586550552e-15	157	401
BAIAP3	ENSG00000007516.13	16	1333601	1349239	0.324641666418258	0.18808419045381	157	401
TSR3	ENSG00000007520.3	16	1349442	1351911	0.552442481525267	0.455402297388701	157	401
PIGQ	ENSG00000007541.16	16	566995	584136	0.0455779315093062	0.00529715897778267	157	401
CRAMP1	ENSG00000007545.15	16	1612325	1677908	0.78675182692591	0.72493421987674	157	401
TEAD3	ENSG00000007866.19	6	35473597	35497076	0.477282357875953	0.221973477426091	157	401
DNAJC11	ENSG00000007923.15	1	6635587	6701924	0.488838554586304	0.28434269917234	157	401
FMO3	ENSG00000007933.12	1	171090877	171117819	0.546600945520119	0.363835068326889	157	401
MYLIP	ENSG00000007944.14	6	16129125	16148248	0.862843741222685	0.781750336571293	157	401
PSMB1	ENSG00000008018.8	6	170535117	170553341	0.0492240095753291	0.00446716498092171	157	401
JARID2	ENSG00000008083.13	6	15246296	15522040	0.0819403713349337	0.000708812888841928	157	401
CDK11A	ENSG00000008128.22	1	1702730	1724324	0.998634973126173	0.997920969942289	157	401
NADK	ENSG00000008130.15	1	1751232	1780457	0.844045642069306	0.732401275613209	157	401
DLEC1	ENSG00000008226.19	3	38039205	38123549	0.732222502802009	0.583505467762495	157	401
CYTH3	ENSG00000008256.15	7	6161776	6272644	0.750534226307421	0.663526538308681	157	401
ADAM22	ENSG00000008277.14	7	87934143	88202889	0.245210630557426	0.0442999936130599	157	401
SYPL1	ENSG00000008282.8	7	106090503	106112576	0.418201906090071	0.276743106792072	157	401
CYB561	ENSG00000008283.15	17	63432304	63446378	0.0622014769699839	0.000251550563039631	157	401
SPAG9	ENSG00000008294.20	17	50962174	51120865	0.564820344072139	0.396434511455426	157	401
CELSR3	ENSG00000008300.16	3	48636469	48662915	0.406446330778995	0.171717799375071	157	401
AASS	ENSG00000008311.14	7	122076133	122144280	0.186327975260941	0.0375502851353306	157	401
SS18L2	ENSG00000008324.11	3	42581840	42595114	0.37684434033476	0.158088964029798	157	401
MPND	ENSG00000008382.15	19	4343527	4360086	0.862478358138614	0.830486662370641	157	401
MGST1	ENSG00000008394.12	12	16347142	16609259	0.909021655167918	0.848842347465005	157	401
CRY1	ENSG00000008405.11	12	106991364	107093829	0.588565391761672	0.341736532938468	157	401
PGLYRP1	ENSG00000008438.4	19	46019153	46023065	0.704354585869402	0.603736148691717	157	401
NFIX	ENSG00000008441.16	19	12995608	13098796	0.467536637626238	0.340498267930612	157	401
ST3GAL1	ENSG00000008513.14	8	133454848	133571940	0.130376232008214	0.0691683578384777	157	401
MMP25	ENSG00000008516.16	16	3046681	3060726	1.54915227143025e-09	5.14286534881081e-19	157	401
IL32	ENSG00000008517.16	16	3065297	3082192	0.0271541504482164	0.00102986358743464	157	401
PKD1	ENSG00000008710.19	16	2088721	2135898	0.53869046707808	0.410854991918831	157	401
MAPK8IP2	ENSG00000008735.13	22	50600685	50611551	0.48338208117403	0.328354521853349	157	401
MED24	ENSG00000008838.19	17	40019097	40061215	0.579897158340155	0.347757603298012	157	401
RHOBTB2	ENSG00000008853.16	8	22987417	23020132	0.43710972714804	0.316021456996987	157	401
HEATR5B	ENSG00000008869.11	2	36968383	37084342	0.38415221428246	0.224408710992118	157	401
SEC62	ENSG00000008952.16	3	169966735	169998373	0.57127339637487	0.349431283389414	157	401
RPS20	ENSG00000008988.9	8	56067295	56074581	0.539946767464916	0.334623760451553	157	401
CSDE1	ENSG00000009307.15	1	114716913	114758676	0.697879454004796	0.473570204281087	157	401
UBE3C	ENSG00000009335.17	7	157138913	157269372	0.223872721039528	0.106800349519127	157	401
REV3L	ENSG00000009413.15	6	111299028	111483229	0.704734497221413	0.574482601552885	157	401
MASP2	ENSG00000009724.16	1	11026523	11047233	0.0837205969818429	0.00619609724372658	157	401
FAM76A	ENSG00000009780.15	1	27725979	27763122	0.950116255262213	0.923084244609296	157	401
TRAF3IP3	ENSG00000009790.14	1	209756032	209778173	0.623257534898197	0.439680672866792	157	401
POMT2	ENSG00000009830.11	14	77274956	77320883	0.699541874781327	0.612675203483484	157	401
VTA1	ENSG00000009844.15	6	142147162	142224689	0.0129823258885744	0.000127520256218935	157	401
MLXIPL	ENSG00000009950.15	7	73593194	73624543	0.247217077444978	0.138088007368075	157	401
BAZ1B	ENSG00000009954.10	7	73440398	73522278	0.682361238753358	0.537251262856419	157	401
RANBP9	ENSG00000010017.12	6	13621498	13711564	0.947328168604536	0.924180873752242	157	401
ETV7	ENSG00000010030.13	6	36354091	36387800	4.53254778226707e-09	2.2020704754659e-16	157	401
SPRTN	ENSG00000010072.15	1	231337853	231355023	0.440260926097055	0.286054532829483	157	401
METTL13	ENSG00000010165.19	1	171781664	171814023	0.18328552782231	0.0393691607643574	157	401
DYRK4	ENSG00000010219.13	12	4562204	4615302	0.0283198858873189	0.000644873898577044	157	401
ZNF207	ENSG00000010244.18	17	32350203	32381886	0.1403518674202	0.0232430589461202	157	401
UQCRC1	ENSG00000010256.10	3	48599003	48610976	0.0493047916300571	0.000562487850945651	157	401
STARD3NL	ENSG00000010270.13	7	38178222	38230671	0.0910782868814399	0.0190545980693149	157	401
CD9	ENSG00000010278.12	12	6199715	6238271	0.000101207302767474	1.3803162234654e-07	157	401
HHATL	ENSG00000010282.14	3	42693077	42702827	0.169493625907009	0.0685869242515849	157	401
NCAPD2	ENSG00000010292.12	12	6493842	6531955	0.000771675234440973	6.1279741756301e-09	157	401
IFFO1	ENSG00000010295.19	12	6538375	6556083	0.0443350136622644	0.00375684252604682	157	401
GIPR	ENSG00000010310.8	19	45668244	45683724	0.864607155317589	0.794602538871018	157	401
PHF7	ENSG00000010318.20	3	52410657	52423641	0.585001228627152	0.354284310654356	157	401
SEMA3G	ENSG00000010319.6	3	52433053	52445085	0.373752233180832	0.150086905266672	157	401
NISCH	ENSG00000010322.15	3	52455118	52493071	0.669357754930112	0.457003247682295	157	401
STAB1	ENSG00000010327.10	3	52495338	52524384	0.0140595410064335	0.000511382673435323	157	401
FUZ	ENSG00000010361.13	19	49807113	49817376	0.674325912756308	0.558641071995069	157	401
SLC6A13	ENSG00000010379.15	12	220621	262873	0.365528612532863	0.195565868911485	157	401
PRSS3	ENSG00000010438.16	9	33750466	33799231	0.23753319226115	0.0741501809519426	157	401
ZNF200	ENSG00000010539.11	16	3222325	3236221	0.101735292830573	0.0100931427863153	157	401
CD4	ENSG00000010610.9	12	6786858	6820808	0.227812828892619	0.065107450641382	157	401
LRRC23	ENSG00000010626.14	12	6904733	6914243	0.106769307618167	0.0198121548089803	157	401
HFE	ENSG00000010704.18	6	26087281	26098343	0.827372919086192	0.741568551225685	157	401
SCMH1	ENSG00000010803.16	1	41027200	41242116	0.0682163069596899	0.00667445949382085	157	401
FYN	ENSG00000010810.17	6	111660332	111873452	0.165448042109507	0.0392739916344219	157	401
HIVEP2	ENSG00000010818.9	6	142751467	142956698	0.563615677612402	0.40415815645331	157	401
ELOA	ENSG00000011007.12	1	23743155	23762059	0.469587019642512	0.270903383626047	157	401
LYPLA2	ENSG00000011009.10	1	23790970	23795539	0.554332628659535	0.410216374937514	157	401
CLCN6	ENSG00000011021.21	1	11807131	11843144	0.0206606127213629	5.17828302794226e-06	157	401
MRC2	ENSG00000011028.13	17	62627591	62693597	0.244365387368288	0.0502655702108847	157	401
TSPAN9	ENSG00000011105.12	12	3077355	3286564	0.610220046730937	0.511919032641125	157	401
BTBD7	ENSG00000011114.14	14	93237550	93333092	0.389044507528656	0.15673849100292	157	401
APBA3	ENSG00000011132.11	19	3750880	3761699	0.93549838326276	0.913167237074612	157	401
MKS1	ENSG00000011143.16	17	58205437	58219605	0.184168971397825	0.0375442798372269	157	401
ABHD5	ENSG00000011198.7	3	43690113	43734371	0.529655877834949	0.370785975507769	157	401
AKAP8L	ENSG00000011243.17	19	15380048	15419141	0.493887606875713	0.360023538999069	157	401
MBTD1	ENSG00000011258.15	17	51177425	51260066	0.821602272936001	0.734150581977344	157	401
UTP18	ENSG00000011260.13	17	51260528	51297936	0.0792258851420159	0.0209690020098254	157	401
RNF216	ENSG00000011275.18	7	5620047	5781739	0.579849399134238	0.461943402287534	157	401
TTC19	ENSG00000011295.15	17	15999380	16045015	0.573083432421031	0.373870906291437	157	401
PTBP1	ENSG00000011304.19	19	797075	812327	0.342431735817576	0.222859488573657	157	401
SYT7	ENSG00000011347.9	11	61515313	61581148	0.197144855401733	0.0500481300514527	157	401
LARS2	ENSG00000011376.9	3	45388506	45549421	0.225838693766385	0.0997720905592729	157	401
PIK3C2A	ENSG00000011405.13	11	17077788	17207983	0.57630519661809	0.317790924934584	157	401
PLAUR	ENSG00000011422.11	19	43646095	43670547	0.175383046090282	0.0441669484742618	157	401
ANLN	ENSG00000011426.10	7	36389806	36453791	0.389047119343393	0.19803649188862	157	401
WIZ	ENSG00000011451.17	19	15419980	15449951	0.59924722479488	0.437070914082192	157	401
RABGAP1	ENSG00000011454.16	9	122940833	123104866	0.670322239254918	0.503750500477153	157	401
DCN	ENSG00000011465.16	12	91140484	91183123	0.769736865704356	0.652866885374321	157	401
QPCTL	ENSG00000011478.11	19	45692483	45703989	0.251156636179931	0.0798550599318739	157	401
PPP5C	ENSG00000011485.14	19	46346994	46392981	9.87100201392156e-07	1.32589608752075e-13	157	401
CEP68	ENSG00000011523.13	2	65056366	65086854	0.131680918628931	0.029058420832989	157	401
MAP4K3	ENSG00000011566.14	2	39249266	39437312	0.48582607053736	0.296606595424144	157	401
ZBTB32	ENSG00000011590.13	19	35704527	35717038	0.122753016370177	0.0167095819733838	157	401
TYROBP	ENSG00000011600.11	19	35904401	35908295	0.212003640165802	0.0941361108081075	157	401
TMEM159	ENSG00000011638.10	16	21158377	21180616	0.956516323843157	0.932784679275839	157	401
BRCA1	ENSG00000012048.20	17	43044295	43125483	0.538939320093552	0.283107939737918	157	401
ERCC1	ENSG00000012061.15	19	45407333	45478828	0.263116668935064	0.104795378276897	157	401
CD22	ENSG00000012124.16	19	35319261	35347355	0.845709197200808	0.771521443649237	157	401
SEMA3B	ENSG00000012171.19	3	50267558	50277546	0.412226427880054	0.138351829822936	157	401
LTF	ENSG00000012223.12	3	46435645	46485234	0.522122904483147	0.304315046086482	157	401
EXTL3	ENSG00000012232.8	8	28600469	28753687	0.0253083976282735	0.000527512139368223	157	401
ELOVL5	ENSG00000012660.13	6	53267398	53349179	0.0774660205629325	0.00442310073564338	157	401
ALOX5	ENSG00000012779.10	10	45374176	45446119	0.622571378336769	0.451006229630617	157	401
CALCOCO1	ENSG00000012822.15	12	53708517	53727745	0.58164580718124	0.378617705797667	157	401
UBR7	ENSG00000012963.14	14	93207095	93229215	0.0459747046580822	0.000909936216692237	157	401
MAP4K5	ENSG00000012983.11	14	50418525	50561126	0.996726072110154	0.995421330644279	157	401
EHD3	ENSG00000013016.15	2	31234337	31269447	0.0133201810393178	0.000281784936169523	157	401
PSMC4	ENSG00000013275.7	19	39971005	39981441	0.187118740773314	0.0232619092571246	157	401
MAN2B2	ENSG00000013288.8	4	6575175	6623362	0.650171912487821	0.515443414268213	157	401
CLDN11	ENSG00000013297.10	3	170418865	170860380	0.610827110535689	0.462145092444343	157	401
SLC25A39	ENSG00000013306.15	17	44319625	44324870	0.123942790726631	0.0445325076995614	157	401
MVP	ENSG00000013364.18	16	29820394	29848039	0.188258923275363	0.039159130284262	157	401
NUB1	ENSG00000013374.15	7	151341699	151378449	0.285077427234131	0.154000052964356	157	401
PGM3	ENSG00000013375.15	6	83161150	83193936	0.351119778511264	0.143867444747406	157	401
RWDD2A	ENSG00000013392.7	6	83193379	83198932	0.188957601001422	0.0646461405113201	157	401
CLK1	ENSG00000013441.15	2	200853009	200864744	0.647538220086675	0.547759061267927	157	401
POLR3B	ENSG00000013503.9	12	106357658	106510198	0.397167520007281	0.178679375985636	157	401
ANGEL1	ENSG00000013523.9	14	76786725	76826246	0.484679574723899	0.267444772146077	157	401
RNF14	ENSG00000013561.17	5	141966820	141990291	0.709075032360977	0.586094866253158	157	401
DDX11	ENSG00000013573.16	12	31073848	31104791	0.129728670565875	0.024778658253216	157	401
HEBP1	ENSG00000013583.8	12	12974864	13000273	0.0363120649313328	0.000714104701878296	157	401
GPRC5A	ENSG00000013588.7	12	12890782	12917937	0.408665773550472	0.263455711907346	157	401
CD6	ENSG00000013725.14	11	60971680	61020377	0.77304422123056	0.697599857036414	157	401
TACC3	ENSG00000013810.18	4	1721490	1745176	0.0274405723857286	0.00237930880060444	157	401
UFL1	ENSG00000014123.9	6	96521595	96555276	0.254321419892189	0.0311180883757772	157	401
POLA2	ENSG00000014138.8	11	65261762	65305589	0.140148370212377	0.0300937483192973	157	401
ZC3H3	ENSG00000014164.6	8	143437655	143541453	8.17963740735932e-06	7.7718916441727e-13	157	401
CAPN1	ENSG00000014216.15	11	65181194	65212006	0.008586015623591	6.87027997638294e-06	157	401
ACPP	ENSG00000014257.15	3	132317367	132368298	0.0564302882162613	0.00452280110160001	157	401
MDH1	ENSG00000014641.17	2	63588800	63607197	0.514033376717464	0.20933030443877	157	401
SLC30A9	ENSG00000014824.13	4	41990472	42090457	0.153573409812776	0.0658756953121511	157	401
MTMR11	ENSG00000014914.20	1	149928651	149936867	0.520460232075092	0.292438507542211	157	401
COX15	ENSG00000014919.12	10	99711844	99732100	0.0494999334827832	0.00147578868480051	157	401
CCDC88C	ENSG00000015133.18	14	91271323	91417844	0.883876806014358	0.822757955450843	157	401
YAF2	ENSG00000015153.14	12	42157104	42238349	0.0231518744732896	0.00129773846982391	157	401
ZMYND11	ENSG00000015171.19	10	134465	254637	0.256922719284557	0.0585915461434598	157	401
DPEP1	ENSG00000015413.9	16	89613308	89638456	0.651782077822913	0.494979881644888	157	401
BID	ENSG00000015475.18	22	17734138	17774770	0.531315444095443	0.388729177542788	157	401
MATR3	ENSG00000015479.18	5	139293648	139331677	0.21306843480808	0.0528615675093322	157	401
XYLT2	ENSG00000015532.9	17	50346092	50361151	0.646931348099951	0.522560186779265	157	401
NUDCD3	ENSG00000015676.17	7	44379121	44490880	0.0430979528158775	0.00293735179961143	157	401
CHDH	ENSG00000016391.10	3	53813734	53846390	0.579721506228055	0.438054652536535	157	401
CLCA4	ENSG00000016602.9	1	86547078	86580754	0.343439363245149	0.153317177810354	157	401
GLT8D1	ENSG00000016864.18	3	52694493	52705635	0.803164666322488	0.675445658204142	157	401
ATP2C1	ENSG00000017260.19	3	130850595	131016712	0.136578752626418	0.0300618899865749	157	401
IGF1	ENSG00000017427.15	12	102415704	102480645	0.803029759247494	0.722898094601555	157	401
RALBP1	ENSG00000017797.12	18	9475009	9538116	2.17190046288816e-05	9.31713225454435e-11	157	401
RUFY3	ENSG00000018189.12	4	70704801	70807315	0.130345913760887	0.0127773581361421	157	401
SLC11A1	ENSG00000018280.16	2	218382029	218396894	0.0595864126335962	0.00328590547932263	157	401
WWTR1	ENSG00000018408.14	3	149517235	149736714	0.281263107183422	0.119461943159954	157	401
AGPS	ENSG00000018510.13	2	177392698	177559299	0.364061929174169	0.158453229734657	157	401
ATP1A2	ENSG00000018625.14	1	160115773	160143591	0.847543428090116	0.77032136126915	157	401
TTC27	ENSG00000018699.11	2	32628032	32821051	0.232370221318928	0.0282795573024108	157	401
ZNF582	ENSG00000018869.16	19	56375846	56393545	0.172043202906895	0.0372002094591651	157	401
VSIG2	ENSG00000019102.11	11	124747472	124752238	0.473842152844905	0.323300975705177	157	401
PHLDB1	ENSG00000019144.18	11	118606440	118657315	0.104153456159807	0.00347406986892773	157	401
MARCO	ENSG00000019169.10	2	118942166	118994660	7.80738573362013e-05	9.79445499456788e-12	157	401
PRDM11	ENSG00000019485.13	11	45095806	45235110	0.434407148393827	0.29245436752169	157	401
SNAI2	ENSG00000019549.9	8	48917768	48921740	0.744943615173032	0.607828489801244	157	401
CD74	ENSG00000019582.14	5	150401637	150412929	0.313515768023837	0.170783114310853	157	401
HGF	ENSG00000019991.15	7	81699006	81770438	0.230544507709269	0.0646602614256382	157	401
ZRANB1	ENSG00000019995.6	10	124942123	124983688	0.763679249237866	0.714258419842282	157	401
NCDN	ENSG00000020129.15	1	35557473	35567274	0.530617679270305	0.301094687825099	157	401
ADGRA2	ENSG00000020181.17	8	37784191	37843267	0.305190356697887	0.148693715111613	157	401
ZFP64	ENSG00000020256.19	20	52051663	52204308	0.635912403773883	0.421469721648976	157	401
MNAT1	ENSG00000020426.10	14	60734742	60969953	0.0707475178285132	0.00526546948708962	157	401
SAMD4A	ENSG00000020577.13	14	54567097	54793315	0.249935273083231	0.107739229376084	157	401
RUNX3	ENSG00000020633.18	1	24899511	24965121	0.612020933321332	0.497179791200188	157	401
MRE11	ENSG00000020922.12	11	94415578	94492906	0.561598362306435	0.383203869704122	157	401
PLEKHB1	ENSG00000021300.13	11	73646178	73662819	0.0171050466163127	0.000123946510977664	157	401
SERPINB1	ENSG00000021355.12	6	2832332	2842006	0.0538506558327088	0.00415125354226588	157	401
SLC7A9	ENSG00000021488.12	19	32830509	32869766	0.289625653779721	0.190003121677278	157	401
SPAST	ENSG00000021574.11	2	32063611	32157637	0.270772600906724	0.0852151832430446	157	401
OSBPL5	ENSG00000021762.19	11	3087116	3165770	0.494626949635834	0.387967333128143	157	401
AQR	ENSG00000021776.10	15	34851782	34969839	0.790199876878903	0.653213501099695	157	401
CPS1	ENSG00000021826.14	2	210477682	210679107	0.682824962418183	0.484625773205568	157	401
RTFDC1	ENSG00000022277.12	20	56468585	56519449	0.836248964645046	0.769783232538522	157	401
NLRP2	ENSG00000022556.15	19	54953130	55001142	0.782653601029392	0.686397283609215	157	401
SLC45A4	ENSG00000022567.9	8	141207166	141308305	0.0655450981970014	0.0044469780337104	157	401
RNF10	ENSG00000022840.15	12	120533480	120577594	0.929535048068122	0.890441891849102	157	401
ZNF839	ENSG00000022976.15	14	102317377	102339229	0.494102094429291	0.303326885074162	157	401
ZDHHC6	ENSG00000023041.11	10	112424428	112446917	0.0121625059355066	0.0003460501409718	157	401
GRAMD1B	ENSG00000023171.16	11	123358428	123627774	0.0553392596925262	0.00456150441084171	157	401
RNH1	ENSG00000023191.16	11	494512	507300	0.00562359502719669	5.38728553388816e-05	157	401
NDUFS1	ENSG00000023228.13	2	206114817	206159584	0.939659148722928	0.916152355999699	157	401
RB1CC1	ENSG00000023287.12	8	52622456	52745843	0.467587104543999	0.283602522453636	157	401
ERP44	ENSG00000023318.7	9	99979179	100099040	0.835449744050273	0.688944677956112	157	401
ALAS1	ENSG00000023330.14	3	52198086	52214327	0.380845380771382	0.0717326938873706	157	401
BIRC3	ENSG00000023445.13	11	102317450	102339403	0.0612658855597667	0.000808359341776941	157	401
AKAP11	ENSG00000023516.8	13	42272153	42323267	0.282616595133123	0.154925279422299	157	401
GLRX2	ENSG00000023572.8	1	193096468	193106114	0.589830888573917	0.413242225264252	157	401
SNAPC1	ENSG00000023608.4	14	61762357	61796428	0.372443655276527	0.199355546215091	157	401
DERA	ENSG00000023697.12	12	15911172	16037282	0.0328812343207154	0.00155780107450345	157	401
STRAP	ENSG00000023734.10	12	15882391	15903478	0.196480861678595	0.0579791551989303	157	401
ABCC2	ENSG00000023839.10	10	99782732	99852192	0.0252841122430943	7.1469177651536e-05	157	401
DEF6	ENSG00000023892.10	6	35297852	35321771	4.19836545723914e-05	3.28282097819277e-13	157	401
PLEKHO1	ENSG00000023902.13	1	150149183	150164720	0.640210303680399	0.40323943397738	157	401
GCLM	ENSG00000023909.9	1	93885205	93909456	0.616123006711934	0.496372362019896	157	401
UBR2	ENSG00000024048.10	6	42564062	42693504	0.862583717901142	0.819496190693809	157	401
EHD2	ENSG00000024422.11	19	47713343	47743134	0.602958460184752	0.476654059940832	157	401
DEPDC1	ENSG00000024526.16	1	68474152	68497221	0.274486199617246	0.113541308721077	157	401
CCDC28A	ENSG00000024862.17	6	138773509	138793319	0.342141825616836	0.196578488481239	157	401
RRAGD	ENSG00000025039.14	6	89364636	89412270	0.905482786899933	0.841395936936619	157	401
HSF2	ENSG00000025156.12	6	122399546	122433119	0.0104665338322533	8.2152419225318e-07	157	401
PHF20	ENSG00000025293.16	20	35771974	35950381	0.128752325055102	0.0146067308644024	157	401
HSD17B6	ENSG00000025423.11	12	56752161	56787790	0.723792202438687	0.572940120225371	157	401
NR1H3	ENSG00000025434.18	11	47248300	47269032	0.803942175916576	0.619082088985762	157	401
TYMP	ENSG00000025708.13	22	50525752	50530056	0.00258925341610048	2.77645594181208e-06	157	401
NCAPH2	ENSG00000025770.18	22	50508216	50523472	0.736060725591973	0.561350389949233	157	401
TOMM34	ENSG00000025772.7	20	44942130	44960486	0.00112273575599033	3.82097263084064e-09	157	401
SEC63	ENSG00000025796.13	6	107867756	107957340	0.577409628610047	0.323747602677187	157	401
KPNA6	ENSG00000025800.13	1	32108038	32176375	0.110096904004972	0.0222732432277357	157	401
VIM	ENSG00000026025.15	10	17228259	17237593	0.679591116920318	0.552277144924684	157	401
FAS	ENSG00000026103.21	10	88990582	89015785	2.01091821356432e-06	2.39576347677025e-09	157	401
RNASET2	ENSG00000026297.15	6	166929504	166957184	0.000130542554600087	1.14241999402566e-08	157	401
CD44	ENSG00000026508.17	11	35138870	35232402	0.796522496763316	0.695758633936057	157	401
KCNG1	ENSG00000026559.13	20	51003656	51023129	0.40686819563916	0.243568995426677	157	401
AGPAT4	ENSG00000026652.13	6	161129979	161274061	0.117488721895419	0.00898362132822118	157	401
SLAMF7	ENSG00000026751.16	1	160739057	160754821	0.368631768120861	0.174347303818754	157	401
BTN3A1	ENSG00000026950.16	6	26402237	26415216	0.832469331148419	0.732473346502838	157	401
MIPEP	ENSG00000027001.9	13	23730189	23889419	0.500302566187998	0.349488165580543	157	401
PRKCH	ENSG00000027075.14	14	61187559	61550976	0.0751564892709941	0.00598562384761815	157	401
IFNGR1	ENSG00000027697.13	6	137197484	137219449	0.0467145392244938	0.00742509817611547	157	401
B4GALT7	ENSG00000027847.13	5	177600100	177610347	0.000549116347886356	8.58884219053697e-09	157	401
SH2D2A	ENSG00000027869.11	1	156806243	156816862	0.0132294496837834	4.0447538290765e-06	157	401
VRK2	ENSG00000028116.16	2	57907651	58159920	0.634831206492843	0.481041877453411	157	401
TNFRSF1B	ENSG00000028137.18	1	12167039	12209228	0.860682975470114	0.794727973388486	157	401
VEZT	ENSG00000028203.17	12	95217746	95302790	0.224924175730541	0.0837477170258189	157	401
POU2F2	ENSG00000028277.21	19	42086110	42196585	0.258454358167933	0.0915888714073836	157	401
BRD9	ENSG00000028310.17	5	863741	892642	0.153485692885174	0.0364784067886995	157	401
SNX1	ENSG00000028528.14	15	64094123	64146090	0.603612770784909	0.328255649558597	157	401
TBPL1	ENSG00000028839.9	6	133952170	133988696	0.545374708334119	0.39906903352614	157	401
ARNTL2	ENSG00000029153.14	12	27332854	27425289	0.904416385548659	0.842759743865075	157	401
BCLAF1	ENSG00000029363.16	6	136256627	136289851	0.85180249454738	0.796703633236129	157	401
SLC39A9	ENSG00000029364.11	14	69398015	69462388	0.127822017260066	0.0186538994310954	157	401
ANK1	ENSG00000029534.19	8	41653220	41896762	0.977893646873415	0.968525026431717	157	401
TFB1M	ENSG00000029639.10	6	155257724	155314493	0.279978805421688	0.109969394118002	157	401
RABEP1	ENSG00000029725.16	17	5282265	5385812	0.0276107027670794	8.20164561757812e-05	157	401
NUP160	ENSG00000030066.13	11	47778087	47848555	0.878799937575103	0.741770687018891	157	401
BAK1	ENSG00000030110.12	6	33572547	33580293	0.000119448242229646	1.0015672478181e-09	157	401
IKZF2	ENSG00000030419.16	2	212999691	213152427	0.306206759809273	0.139313475200987	157	401
GRN	ENSG00000030582.17	17	44345086	44353102	0.0202862925231568	1.30578566850283e-05	157	401
FAM13B	ENSG00000031003.10	5	137937960	138051961	0.69395187570433	0.517648182506357	157	401
ARHGAP31	ENSG00000031081.10	3	119294373	119420714	0.295501344466181	0.050744791846503	157	401
CENPQ	ENSG00000031691.6	6	49463378	49493107	0.0555160458505471	0.00881966173322382	157	401
SARS	ENSG00000031698.12	1	109213918	109238169	0.263264518100728	0.0640311014310179	157	401
RANBP3	ENSG00000031823.14	19	5916139	5978142	0.883967633740935	0.843432184775772	157	401
ARID4A	ENSG00000032219.18	14	58298385	58373887	0.914534029148977	0.868736957013599	157	401
TSSC1	ENSG00000032389.12	2	3188925	3377882	0.412849030273118	0.283880772929642	157	401
PNPLA6	ENSG00000032444.15	19	7534010	7561764	0.272243462023196	0.113575904894008	157	401
IFT88	ENSG00000032742.17	13	20567069	20691437	0.651214637340932	0.483983007448568	157	401
ALG1	ENSG00000033011.11	16	5071819	5087379	0.528907660124261	0.419934662456872	157	401
ZCCHC8	ENSG00000033030.13	12	122471600	122501073	0.263180828465376	0.0684735148025843	157	401
ABCF2	ENSG00000033050.7	7	151207837	151227230	0.0107154372928585	3.78939885487966e-05	157	401
CHPF2	ENSG00000033100.16	7	151232489	151238763	0.518758293424487	0.280218957978005	157	401
FUT8	ENSG00000033170.16	14	65410592	65744121	0.425443960539808	0.273589677366668	157	401
UBA6	ENSG00000033178.12	4	67612652	67701179	0.231683253475885	0.0544410090538117	157	401
GAB2	ENSG00000033327.12	11	78215297	78418348	0.238841009879501	0.054659412427246	157	401
ATP6V0A1	ENSG00000033627.16	17	42458844	42522611	0.000804201946254743	3.42681132043149e-06	157	401
PIAS1	ENSG00000033800.13	15	68054179	68198603	0.0421717255239792	0.000380896485488364	157	401
SLC4A7	ENSG00000033867.16	3	27372721	27484420	0.514037279745299	0.273381227011386	157	401
APBA2	ENSG00000034053.14	15	28884483	29118315	0.949410326120638	0.929322912515535	157	401
MAP2K3	ENSG00000034152.18	17	21284672	21315240	0.215413433263569	0.0485547682443665	157	401
TMSB10	ENSG00000034510.5	2	84905625	84906662	0.659941142013759	0.346064459630407	157	401
ASTE1	ENSG00000034533.11	3	131013875	131027649	0.799390481646126	0.689222396102574	157	401
RNF19A	ENSG00000034677.12	8	100257060	100336218	0.779611555105018	0.690697991374515	157	401
PEX3	ENSG00000034693.14	6	143450807	143490010	0.340824506097023	0.144932482065982	157	401
GABARAPL2	ENSG00000034713.7	16	75566351	75577881	0.711223472953667	0.532003588285112	157	401
MYOC	ENSG00000034971.16	1	171635417	171652683	0.908155848067993	0.853599027364593	157	401
SH3YL1	ENSG00000035115.21	2	217730	266398	1.00248619631105e-06	1.00130018324094e-13	157	401
FAM136A	ENSG00000035141.7	2	70295975	70302090	0.186413460675181	0.0626877366911858	157	401
VCL	ENSG00000035403.17	10	73995193	74120254	0.797512212983691	0.642395200403941	157	401
DEPDC1B	ENSG00000035499.12	5	60596912	60700190	0.276461606297657	0.0679129203545133	157	401
DAPK2	ENSG00000035664.11	15	63907036	64072033	0.520272077678345	0.264765527305788	157	401
NSMAF	ENSG00000035681.7	8	58583504	58659844	0.610046103358541	0.426250258467048	157	401
ADSS	ENSG00000035687.9	1	244408494	244452134	0.0510461823291698	0.0068852527487525	157	401
STAP1	ENSG00000035720.7	4	67558728	67607337	0.885906455270465	0.822991978115415	157	401
TIMP2	ENSG00000035862.12	17	78852977	78925387	0.117714905349878	0.0519389394416011	157	401
RFC1	ENSG00000035928.15	4	39287456	39366375	0.345483543576453	0.146567229645167	157	401
TBC1D23	ENSG00000036054.12	3	100261000	100325251	0.391065522492873	0.196428060709378	157	401
CUL3	ENSG00000036257.12	2	224470150	224585397	0.0237366490171584	0.00102901911006895	157	401
MYOM2	ENSG00000036448.9	8	2045040	2165552	9.92399082181464e-16	8.21684195857485e-27	157	401
ZZZ3	ENSG00000036549.12	1	77562416	77683419	0.689334169064832	0.557864860211181	157	401
USP2	ENSG00000036672.15	11	119355215	119381726	0.380618893635209	0.190907866102463	157	401
TUBG2	ENSG00000037042.8	17	42659305	42667006	0.798281592501495	0.686480726857169	157	401
RPL26L1	ENSG00000037241.7	5	172958779	172969771	0.955241725843056	0.941495762221494	157	401
FLT4	ENSG00000037280.15	5	180601506	180649624	0.138200779782777	0.0207491346940324	157	401
NSUN2	ENSG00000037474.14	5	6599239	6633291	0.140492619942119	0.0708097475550865	157	401
FBXO42	ENSG00000037637.10	1	16246839	16352454	0.645720241084635	0.476519104925594	157	401
MFAP3	ENSG00000037749.11	5	154038937	154220478	0.464827363048016	0.240116387260281	157	401
MRI1	ENSG00000037757.13	19	13764532	13774167	0.0648620892537118	0.00757466887762121	157	401
METTL1	ENSG00000037897.16	12	57768471	57772599	0.795956314516174	0.668027527550462	157	401
AGA	ENSG00000038002.8	4	177430770	177442503	0.163045544011454	0.0173779921704355	157	401
PI4K2B	ENSG00000038210.12	4	25233975	25279092	0.415965743027412	0.257394794621114	157	401
BOD1L1	ENSG00000038219.12	4	13568738	13627723	0.277577096509546	0.147963580518351	157	401
MAT2B	ENSG00000038274.16	5	163503114	163519336	0.360885999449045	0.182937726902737	157	401
EDC4	ENSG00000038358.14	16	67873023	67884503	0.163247420577654	0.0289787571493002	157	401
TRIO	ENSG00000038382.18	5	14143702	14532128	0.0562506954744937	0.0120338361213686	157	401
VCAN	ENSG00000038427.15	5	83471465	83582303	0.013551440971613	0.0001158513465829	157	401
CLEC16A	ENSG00000038532.14	16	10944488	11182189	0.57760532224739	0.423967075066077	157	401
MSR1	ENSG00000038945.14	8	16107878	16567490	0.000655324655022587	1.34503632226672e-07	157	401
CDH1	ENSG00000039068.18	16	68737225	68835548	0.193811472234685	0.0316458891227415	157	401
SKIV2L2	ENSG00000039123.15	5	55307760	55425581	0.671649949068765	0.480510314292509	157	401
ZFYVE16	ENSG00000039319.16	5	80408013	80479350	0.902972833672442	0.849833571134198	157	401
FAM65A	ENSG00000039523.19	16	67518418	67546788	0.0937380466154445	0.00403757665708677	157	401
RAI14	ENSG00000039560.13	5	34656237	34832627	0.265637231130979	0.0832202187369521	157	401
PNKP	ENSG00000039650.11	19	49859882	49867909	0.719763601971817	0.621574728853422	157	401
PHLPP2	ENSG00000040199.18	16	71644751	71724701	0.595983945347246	0.437298020461081	157	401
SPDL1	ENSG00000040275.16	5	169583634	169604778	0.53178104158409	0.349776029263475	157	401
STAU2	ENSG00000040341.17	8	73420369	73747708	0.177989834854734	0.0794288562208246	157	401
PQLC2	ENSG00000040487.12	1	19312326	19329300	0.766672962404451	0.668931802063166	157	401
CTNS	ENSG00000040531.14	17	3636468	3661542	0.353999277307988	0.160186296463484	157	401
RTN4R	ENSG00000040608.13	22	20241415	20283246	0.285540381811388	0.0791232609557992	157	401
PHF23	ENSG00000040633.12	17	7235028	7239722	0.364606728124229	0.184736765655278	157	401
INPP4A	ENSG00000040933.15	2	98444854	98594390	0.178153213905023	0.0489586670596716	157	401
RAB27B	ENSG00000041353.9	18	54717860	54895516	0.708151400425152	0.565952861018774	157	401
PSMA4	ENSG00000041357.15	15	78540405	78552419	0.11623835662853	0.0114578411448334	157	401
LSG1	ENSG00000041802.10	3	194640788	194672477	0.0168819920114129	0.000289848722695762	157	401
PARP3	ENSG00000041880.14	3	51942345	51948867	0.205504868425116	0.0426372668583364	157	401
TNC	ENSG00000041982.15	9	115019578	115118257	0.759937843764549	0.619982446101906	157	401
THAP3	ENSG00000041988.15	1	6624866	6634167	0.572270266494593	0.381577169669489	157	401
FAM65C	ENSG00000042062.11	20	50586108	50691528	0.158668242004017	0.0632599929501803	157	401
TDP1	ENSG00000042088.13	14	89954939	90044768	0.95817257756528	0.932855289095161	157	401
AIFM2	ENSG00000042286.14	10	70098223	70132934	0.314395039925454	0.208215297439298	157	401
SPATA7	ENSG00000042317.16	14	88384924	88470350	0.199036884574011	0.0353470293117898	157	401
MED17	ENSG00000042429.11	11	93784227	93814963	0.454158007152378	0.249953797247416	157	401
RETSAT	ENSG00000042445.13	2	85342088	85354393	0.62559772260332	0.395142468486016	157	401
CAPG	ENSG00000042493.15	2	85394748	85418432	0.000767416527646111	1.06354288604609e-06	157	401
AP2S1	ENSG00000042753.11	19	46838136	46850992	0.950529938827874	0.931672673232251	157	401
TG	ENSG00000042832.11	8	132866958	133134903	0.136782207032716	0.0529325171763526	157	401
ADAM28	ENSG00000042980.12	8	24294040	24359018	0.00648693879497179	9.85110611332543e-06	157	401
DCUN1D1	ENSG00000043093.13	3	182938074	182985953	0.87304235918273	0.796189065707313	157	401
JADE2	ENSG00000043143.20	5	134524312	134583230	0.20908778349119	0.0450463499304949	157	401
LCP2	ENSG00000043462.11	5	170246237	170298227	0.894186758577073	0.852248445144916	157	401
TRIT1	ENSG00000043514.15	1	39841022	39883511	0.240353217827891	0.0819113090284365	157	401
ADRB1	ENSG00000043591.5	10	114044056	114046908	0.00450967786753268	1.48618150704807e-06	157	401
CUL7	ENSG00000044090.8	6	43037617	43053945	0.36225032744258	0.115124607123839	157	401
CTNNA1	ENSG00000044115.20	5	138610967	138935034	7.3917039759187e-06	5.88976358648729e-11	157	401
CNTLN	ENSG00000044459.14	9	17134982	17503923	0.0649606294374481	0.00949567563206031	157	401
HSPA5	ENSG00000044574.7	9	125234853	125241330	0.787212727903543	0.631401461454055	157	401
WDR37	ENSG00000047056.14	10	1049538	1132297	0.0849912011674342	0.0218789145499003	157	401
YTHDC2	ENSG00000047188.15	5	113513683	113595284	0.050613391352135	0.0017155150235906	157	401
ATP6V1H	ENSG00000047249.17	8	53715557	53843558	0.872352243759323	0.807035925945637	157	401
POLR2B	ENSG00000047315.15	4	56978824	57030399	0.106389547943001	0.0395858705550161	157	401
FAM214A	ENSG00000047346.12	15	52581321	52709817	0.441506619399501	0.245767565799981	157	401
ARAP2	ENSG00000047365.11	4	35948221	36244509	0.00359097396788716	7.41632738543207e-07	157	401
TPR	ENSG00000047410.13	1	186311652	186375693	0.80171438983983	0.668416767270863	157	401
CP	ENSG00000047457.13	3	149162410	149222055	0.888186707050105	0.832824251925227	157	401
KIAA0556	ENSG00000047578.12	16	27550152	27780369	0.132773342513557	0.0192071200754416	157	401
DTNBP1	ENSG00000047579.19	6	15522801	15663058	0.0437748154272419	0.00608951764627847	157	401
C12orf4	ENSG00000047621.11	12	4487728	4538508	0.688697544630037	0.50629966127239	157	401
FAM184B	ENSG00000047662.4	4	17635009	17781512	0.99896691834625	0.998442759037832	157	401
MAP4	ENSG00000047849.21	3	47850690	48089272	0.272485795820407	0.0324592610135488	157	401
GOPC	ENSG00000047932.13	6	117560269	117602542	0.154163983202429	0.0181563778447403	157	401
USP28	ENSG00000048028.11	11	113797874	113875570	0.563804764862504	0.393428948848537	157	401
HDAC9	ENSG00000048052.21	7	18086949	19002416	0.763712357292157	0.68857599860702	157	401
TSPAN17	ENSG00000048140.17	5	176647387	176659054	0.23283370846559	0.0459392025210949	157	401
NOP16	ENSG00000048162.20	5	176383938	176388975	0.0628770078980762	0.00679760824363613	157	401
CC2D2A	ENSG00000048342.15	4	15469865	15601557	0.391196216831502	0.247085894958945	157	401
RRM2B	ENSG00000048392.11	8	102204502	102239118	0.710917051588321	0.532370900272735	157	401
ZNF800	ENSG00000048405.9	7	127346790	127431924	0.719495630690707	0.522470062886005	157	401
SNX29	ENSG00000048471.13	16	11976737	12574289	0.181401854483693	0.0606881033746888	157	401
MRPS10	ENSG00000048544.5	6	42206801	42217865	7.00142518961091e-05	3.5273159444334e-09	157	401
RSF1	ENSG00000048649.13	11	77659996	77821017	0.774081255112694	0.591027620319879	157	401
VPS13D	ENSG00000048707.13	1	12230067	12512047	0.45165318479398	0.262794658855701	157	401
CELF2	ENSG00000048740.18	10	10798397	11336675	0.378819584382984	0.200720543473899	157	401
FAM120A	ENSG00000048828.16	9	93451722	93566107	0.311171387693479	0.149071666097685	157	401
R3HDM1	ENSG00000048991.16	2	135531455	135725270	0.0107041354504821	2.22747525460884e-06	157	401
COL9A2	ENSG00000049089.13	1	40300487	40317294	0.830490445971831	0.716013201157456	157	401
ERCC8	ENSG00000049167.13	5	60873831	60945073	0.771245308185514	0.614628516097509	157	401
ADAMTS6	ENSG00000049192.14	5	65148736	65481920	0.804265108827399	0.62986116803246	157	401
H6PD	ENSG00000049239.12	1	9234775	9271337	0.97886783555211	0.97152488504786	157	401
VAMP3	ENSG00000049245.12	1	7771269	7781432	0.000190025231949628	4.13273251687639e-08	157	401
PER3	ENSG00000049246.14	1	7784320	7845177	0.0838763541489934	0.0175021726396136	157	401
LTBP1	ENSG00000049323.15	2	32946972	33399509	0.11467909574716	0.0247864059021128	157	401
RCN1	ENSG00000049449.8	11	31816384	32105755	0.868275459549301	0.811197196644468	157	401
ELN	ENSG00000049540.16	7	74027789	74069907	0.192420686031357	0.0403388284854082	157	401
RFC2	ENSG00000049541.10	7	74231499	74254458	0.0892941748837425	0.0141816536574814	157	401
ARID1B	ENSG00000049618.22	6	156777432	157210779	0.799108190559096	0.684987923405275	157	401
CLPTM1L	ENSG00000049656.13	5	1317744	1345099	0.482099067338186	0.358066931270444	157	401
NEDD4L	ENSG00000049759.17	18	58044367	58401540	0.0528166326976407	0.00617506559851144	157	401
HEXB	ENSG00000049860.13	5	74640023	74722647	0.00404526015280285	5.69646732108636e-06	157	401
PTCD2	ENSG00000049883.14	5	72320527	72368395	0.85848937841677	0.794330847631335	157	401
JKAMP	ENSG00000050130.17	14	59484443	59505404	0.894737470901408	0.824854325487961	157	401
DKK3	ENSG00000050165.17	11	11963106	12009769	0.0972904843232096	0.0198763710969779	157	401
ARHGEF5	ENSG00000050327.14	7	144355288	144380632	0.462821629884936	0.259010504076443	157	401
NFE2L3	ENSG00000050344.8	7	26152240	26187125	0.0613285702770631	0.00157156653617901	157	401
MCUR1	ENSG00000050393.11	6	13786557	13814568	0.15765638061649	0.0456000133375113	157	401
LIMA1	ENSG00000050405.13	12	50175788	50283546	0.478290621870189	0.26560745065362	157	401
LETMD1	ENSG00000050426.15	12	51047962	51060424	0.0949342849597503	0.0118600646154486	157	401
SLC4A8	ENSG00000050438.16	12	51403073	51515763	0.0820554832917283	0.0154778427924662	157	401
LAMC3	ENSG00000050555.17	9	131009082	131094473	0.244565391130568	0.116281528718243	157	401
TNIP3	ENSG00000050730.15	4	121131408	121227466	0.0929329551493528	0.005598382011804	157	401
MAPK9	ENSG00000050748.17	5	180233143	180292099	0.592192595481213	0.435750163267958	157	401
COL23A1	ENSG00000050767.15	5	178237618	178590555	0.394607326457067	0.20915663481841	157	401
BCAR1	ENSG00000050820.16	16	75228198	75268053	0.90762084341696	0.867906233759191	157	401
FAM160A2	ENSG00000051009.10	11	6211335	6234711	0.00193528979397526	2.85647426460972e-05	157	401
HERPUD1	ENSG00000051108.14	16	56932048	56944863	0.677469793951139	0.505015670553053	157	401
HOMER3	ENSG00000051128.18	19	18929201	18941261	0.0346537936103382	0.000113041751232784	157	401
RAD51	ENSG00000051180.16	15	40694796	40732339	0.607557304401051	0.465011261529526	157	401
POLQ	ENSG00000051341.13	3	121431427	121546641	0.790200400281463	0.68882302943627	157	401
PIK3CB	ENSG00000051382.8	3	138652699	138834938	0.252097453163321	0.0810224137826787	157	401
CYBA	ENSG00000051523.10	16	88643283	88651152	0.950977284553591	0.928833687385152	157	401
THOC3	ENSG00000051596.9	5	175917873	176034680	0.761567455357536	0.681186479331388	157	401
HEBP2	ENSG00000051620.10	6	138403561	138422042	0.43348449957494	0.235822166941069	157	401
MPHOSPH9	ENSG00000051825.14	12	123152320	123244014	0.232647336995571	0.0607521297829235	157	401
PLEKHA5	ENSG00000052126.14	12	19129752	19376400	0.0475069168605297	0.0018837390982922	157	401
PRSS8	ENSG00000052344.15	16	31131605	31135762	0.608856565921163	0.492832611598374	157	401
SIKE1	ENSG00000052723.11	1	114769479	114780685	0.0291739712451545	0.00355245008882173	157	401
RRP12	ENSG00000052749.13	10	97356701	97426076	0.035086884360334	0.00359488542364004	157	401
FNIP2	ENSG00000052795.12	4	158769138	158908049	0.0849329415411593	0.000698052154511301	157	401
MSMO1	ENSG00000052802.12	4	165327623	165343160	0.526025420531326	0.352899599711456	157	401
TTC17	ENSG00000052841.14	11	43358932	43494933	0.0370837709175929	0.00133884391132261	157	401
FSTL4	ENSG00000053108.16	5	133196455	133612564	0.736864321577611	0.628299273134995	157	401
FOXN3	ENSG00000053254.15	14	89124871	89619149	0.345226391636155	0.184775647453036	157	401
AKR7A2	ENSG00000053371.12	1	19303965	19312146	0.0383334551702203	0.000419130117650334	157	401
MRTO4	ENSG00000053372.4	1	19251553	19260128	0.185872062903528	0.0267804459085026	157	401
NNAT	ENSG00000053438.8	20	37521215	37523693	0.408274716207927	0.19782674583376	157	401
USE1	ENSG00000053501.12	19	17215346	17219829	0.516771106581053	0.299322665341817	157	401
MCF2L2	ENSG00000053524.12	3	183178043	183428778	0.895839472903755	0.837192452765758	157	401
NRIP2	ENSG00000053702.14	12	2825348	2835544	0.935964007163706	0.919351583660624	157	401
AP5M1	ENSG00000053770.11	14	57269009	57298742	0.523318037836633	0.373930915464004	157	401
ANAPC4	ENSG00000053900.10	4	25377213	25418498	0.00571953371159859	3.15327895426989e-05	157	401
KCNQ1	ENSG00000053918.15	11	2444684	2849109	0.00651160443452443	7.30217692947898e-05	157	401
TRAPPC3	ENSG00000054116.11	1	36136570	36155964	0.0134335145602116	0.00118738994509956	157	401
THRAP3	ENSG00000054118.13	1	36224416	36305357	0.034818971012371	0.000263364577398843	157	401
PHPT1	ENSG00000054148.17	9	136849091	136850942	0.701545115706483	0.605506038568824	157	401
ENTPD2	ENSG00000054179.11	9	137048098	137054045	0.300640050500026	0.174997268997077	157	401
LY75	ENSG00000054219.10	2	159803355	159904749	9.1410082944206e-05	5.05636494053793e-10	157	401
ARID4B	ENSG00000054267.21	1	235166895	235328219	0.31750096887185	0.148205166846007	157	401
OPN3	ENSG00000054277.13	1	241590114	241677376	0.115927520988169	0.0301297117950068	157	401
SDCCAG8	ENSG00000054282.15	1	243256034	243489140	0.050000559602609	0.00489355614917692	157	401
PTPRN	ENSG00000054356.13	2	219289623	219309648	0.00380721842054313	4.07256022495165e-05	157	401
HHAT	ENSG00000054392.12	1	210328252	210676296	0.798465844553391	0.71508769686113	157	401
KIF1B	ENSG00000054523.17	1	10210805	10381603	0.334249299588653	0.123220738492741	157	401
FOXC1	ENSG00000054598.6	6	1609972	1613897	0.0608558098110123	0.00404747897347046	157	401
TBC1D22A	ENSG00000054611.13	22	46762617	47175699	0.0848499719694681	0.0197902988204571	157	401
SYNE2	ENSG00000054654.16	14	63852983	64226433	0.649971987665136	0.443786512002207	157	401
PLEKHH1	ENSG00000054690.13	14	67533301	67589310	0.372584304133892	0.107261483779979	157	401
ATP9A	ENSG00000054793.13	20	51596514	51768634	0.00395980621101617	4.01717562516355e-05	157	401
FAM168A	ENSG00000054965.10	11	73400487	73598189	0.35648074799897	0.18076089489571	157	401
RELT	ENSG00000054967.12	11	73376264	73397472	0.724075583360481	0.574918210425771	157	401
GALC	ENSG00000054983.16	14	87837820	87993665	0.58637129591789	0.404854245943928	157	401
NOP58	ENSG00000055044.10	2	202265716	202303666	0.842259667460162	0.752247319739572	157	401
SZRD1	ENSG00000055070.16	1	16352575	16398145	0.12251456439109	0.0248109754074486	157	401
KCNH2	ENSG00000055118.14	7	150944961	150978315	0.14330778211232	0.0171127835602907	157	401
CUL1	ENSG00000055130.15	7	148698665	148801036	0.0113535181778433	0.000116081189352929	157	401
FAM114A2	ENSG00000055147.18	5	153990128	154038905	0.537292012911573	0.320243670872746	157	401
CYFIP2	ENSG00000055163.19	5	157266079	157395533	0.890149718149832	0.820682465855542	157	401
TAB2	ENSG00000055208.18	6	149317534	149411613	0.243294848914652	0.0907522809721774	157	401
GINM1	ENSG00000055211.12	6	149566294	149591748	0.753531642155615	0.638435764766225	157	401
EIF2AK2	ENSG00000055332.16	2	37099245	37157065	0.961881400018988	0.934753025487447	157	401
USP36	ENSG00000055483.19	17	78787381	78841441	0.521153141574059	0.31457231384807	157	401
KMT2C	ENSG00000055609.17	7	152134922	152436005	0.317560574566176	0.121574901249567	157	401
MCOLN3	ENSG00000055732.12	1	85018082	85048499	0.524848558328484	0.369552266152699	157	401
PUM2	ENSG00000055917.15	2	20248691	20352234	0.0384616103445137	0.0033216046103684	157	401
MRPL43	ENSG00000055950.16	10	100969458	100987366	0.825772770047206	0.739336796444346	157	401
ITIH4	ENSG00000055955.15	3	52812975	52830739	0.498506276460231	0.307385753056186	157	401
HPF1	ENSG00000056050.6	4	169729465	169757953	0.24403298804458	0.0438613826967757	157	401
ZFR	ENSG00000056097.15	5	32354350	32444761	0.179023607535844	0.0308324830629579	157	401
TRAF1	ENSG00000056558.10	9	120902393	120929173	0.550150032569959	0.342037341210825	157	401
RC3H2	ENSG00000056586.15	9	122844556	122905341	0.335980239777713	0.180667494934222	157	401
IL17RB	ENSG00000056736.9	3	53846580	53865800	0.00598196095681764	0.000319940495368675	157	401
TRAF3IP2	ENSG00000056972.18	6	111556454	111606278	0.070107182126546	0.0032699806283605	157	401
DCBLD2	ENSG00000057019.15	3	98795941	98901689	0.0928923715600117	0.00385012728168819	157	401
SOAT1	ENSG00000057252.12	1	179293714	179358680	0.00757924638416754	7.11545823697966e-07	157	401
PKP2	ENSG00000057294.14	12	32790745	32896840	0.935183461755276	0.898536306159147	157	401
GDI2	ENSG00000057608.16	10	5765223	5842132	0.0808193917487234	0.0197186272728723	157	401
PRDM1	ENSG00000057657.15	6	106086320	106109939	0.0283582065566598	0.00154044685129722	157	401
ATG5	ENSG00000057663.14	6	106045423	106325791	0.88745388901402	0.845848173304244	157	401
TMCC3	ENSG00000057704.12	12	94567124	94650562	0.0712844075596505	0.00517853604806507	157	401
PITHD1	ENSG00000057757.9	1	23778405	23788232	0.583210788819437	0.366562676630452	157	401
MTA3	ENSG00000057935.13	2	42494569	42756947	0.248648329955617	0.132578142357835	157	401
USP13	ENSG00000058056.8	3	179652755	179789401	0.694673541545954	0.573305035091211	157	401
ATP11B	ENSG00000058063.15	3	182793500	182921239	0.92081431928676	0.899997777233349	157	401
CDK14	ENSG00000058091.16	7	90563735	91210590	0.938937296619026	0.904122659886998	157	401
SEC61A1	ENSG00000058262.9	3	128051641	128071683	0.472791048461047	0.310514657977427	157	401
PPP1R12A	ENSG00000058272.16	12	79773563	79934900	0.413524394377982	0.20248986872031	157	401
CAMK2B	ENSG00000058404.19	7	44217150	44334577	0.401661695835095	0.258279877034679	157	401
CROCC	ENSG00000058453.16	1	16921950	16972979	0.486303422500406	0.353809115697599	157	401
POLR3E	ENSG00000058600.15	16	22297375	22335103	0.534854904049911	0.265784595953264	157	401
ATP2B4	ENSG00000058668.14	1	203626561	203744081	0.410544122886936	0.235980504745547	157	401
ZC3H11A	ENSG00000058673.16	1	203795654	203850514	0.522196859491745	0.314036782975875	157	401
RIOK2	ENSG00000058729.10	5	97160867	97183260	0.389113895492875	0.162979653815004	157	401
YIPF1	ENSG00000058799.14	1	53851719	53889834	0.939288155537596	0.904509075784603	157	401
NDC1	ENSG00000058804.11	1	53765460	53838860	0.186811688855905	0.0426359470068841	157	401
DGKG	ENSG00000058866.14	3	186147201	186362237	0.875577585436271	0.80484469063068	157	401
FLYWCH1	ENSG00000059122.16	16	2911937	2951208	5.61640611628479e-07	3.54130068466091e-30	157	401
UNKL	ENSG00000059145.18	16	1364114	1414751	0.0179943725078831	0.00113048680934582	157	401
TBXAS1	ENSG00000059377.16	7	139777051	140020325	0.0556419781003908	0.00125718029338364	157	401
PARP12	ENSG00000059378.12	7	140023744	140063721	0.0236980649897069	0.00136423621579908	157	401
ALDH18A1	ENSG00000059573.8	10	95605929	95656706	0.685888578451831	0.490297000766793	157	401
TARBP1	ENSG00000059588.9	1	234391313	234479103	0.400986358228939	0.256429795458522	157	401
GATB	ENSG00000059691.11	4	151670504	151761023	0.241116745035655	0.111241065998635	157	401
MXD1	ENSG00000059728.10	2	69897688	69942945	0.544934946915706	0.25755228303545	157	401
CDK17	ENSG00000059758.7	12	96278261	96400560	0.7484253501547	0.614838195240476	157	401
DNAJC25	ENSG00000059769.19	9	111631352	111654351	0.715216917209858	0.61284240245132	157	401
SLC2A3	ENSG00000059804.15	12	7919230	7936275	0.954969301635353	0.938840390296038	157	401
PSD	ENSG00000059915.16	10	102402617	102421539	0.504540106026044	0.148499991922317	157	401
CTDP1	ENSG00000060069.16	18	79679801	79756623	2.01623059803429e-09	1.31049427402268e-21	157	401
YBX3	ENSG00000060138.12	12	10699089	10723312	0.325970787255996	0.117731565975748	157	401
STYK1	ENSG00000060140.8	12	10618939	10674318	0.793906447961985	0.699734910307224	157	401
WNK1	ENSG00000060237.16	12	752593	911452	0.258323125203149	0.177718118198281	157	401
CCAR1	ENSG00000060339.13	10	68721012	68792377	0.858640348494801	0.747526679433133	157	401
OGFR	ENSG00000060491.16	20	62804835	62814000	0.627478007649548	0.489410092161787	157	401
GNA15	ENSG00000060558.3	19	3136193	3163769	0.108594100378849	0.0426764777711317	157	401
CREB3L3	ENSG00000060566.13	19	4153601	4173054	0.21388960480422	0.0627649866667531	157	401
PIGV	ENSG00000060642.10	1	26787472	26798398	0.653446643319625	0.453400685172019	157	401
PTPRU	ENSG00000060656.19	1	29236516	29326813	0.540681185686005	0.369556457045134	157	401
SNRNP40	ENSG00000060688.12	1	31259568	31296782	0.319357042269842	0.137913191722932	157	401
QSER1	ENSG00000060749.14	11	32893178	32993316	0.210894154776691	0.0548372514279754	157	401
MPC1	ENSG00000060762.18	6	166364919	166383013	0.00205490771452357	7.27281496929342e-06	157	401
ACAA1	ENSG00000060971.17	3	38103129	38137242	0.639291098544887	0.542282684583622	157	401
BCAT1	ENSG00000060982.14	12	24810022	24949459	0.0514388526027622	0.000901118285814087	157	401
HDAC7	ENSG00000061273.17	12	47782754	47833132	0.184165293297873	0.0305825085816665	157	401
LZTS1	ENSG00000061337.15	8	20246165	20303963	0.0582474068620259	0.000810070452970079	157	401
SPAG4	ENSG00000061656.9	20	35615892	35621049	0.2173002726846	0.066867971893054	157	401
NCKAP1	ENSG00000061676.14	2	182909115	183038858	0.338185774320709	0.145811144922872	157	401
MRPS35	ENSG00000061794.12	12	27710773	27756295	0.608274881716494	0.419468947195101	157	401
GUCY1B3	ENSG00000061918.12	4	155758992	155807591	0.10181629552523	0.0236674775979116	157	401
SFSWAP	ENSG00000061936.9	12	131711089	131799737	0.00553660582791248	4.12009541197119e-05	157	401
TNK2	ENSG00000061938.16	3	195863364	195911945	0.343989294926663	0.172417746018589	157	401
MON2	ENSG00000061987.14	12	62466817	62600479	0.703959389056506	0.494454895931703	157	401
GPBP1	ENSG00000062194.15	5	57173948	57264679	0.447068482429282	0.266876769432149	157	401
DGAT2	ENSG00000062282.14	11	75759512	75801535	0.823751479535054	0.73235118946337	157	401
CS	ENSG00000062485.18	12	56271699	56300392	0.816616473192437	0.732815037623588	157	401
LTK	ENSG00000062524.15	15	41503638	41513887	0.939970341601261	0.912731282439781	157	401
MRPS24	ENSG00000062582.13	7	43866558	43869893	0.959259107086769	0.94318883291228	157	401
ELMO2	ENSG00000062598.17	20	46366049	46432985	0.579729723494776	0.401869456128288	157	401
WAPL	ENSG00000062650.17	10	86435256	86521815	0.1057881313934	0.0329908538377196	157	401
VMP1	ENSG00000062716.12	17	59707192	59841092	0.959554206065542	0.930802023172638	157	401
APPBP2	ENSG00000062725.9	17	60443149	60526219	0.397719816811296	0.130845234338124	157	401
POLD1	ENSG00000062822.12	19	50384204	50418018	0.384912817946948	0.222142538203777	157	401
SEZ6	ENSG00000063015.19	17	28954901	29006440	0.228186673850729	0.0676152648471027	157	401
EIF4B	ENSG00000063046.17	12	53006158	53042209	0.910473440613743	0.871751244000619	157	401
SLC6A16	ENSG00000063127.15	19	49289638	49325225	0.134151881968489	0.0152022921684884	157	401
GLTSCR1	ENSG00000063169.10	19	47609123	47703277	0.0514763608941687	0.00176250214367279	157	401
SPHK2	ENSG00000063176.15	19	48624133	48630029	0.342263392379447	0.172341101293095	157	401
RPL18	ENSG00000063177.12	19	48615328	48619271	0.997494898181797	0.996453658370282	157	401
CA11	ENSG00000063180.8	19	48637942	48646312	0.873974880545709	0.800104470260513	157	401
ISOC2	ENSG00000063241.7	19	55452985	55462343	0.891702526832556	0.82603612984861	157	401
U2AF2	ENSG00000063244.12	19	55654146	55674648	0.479987064244719	0.333483499445308	157	401
EPN1	ENSG00000063245.14	19	55675226	55709858	0.0407678444042898	0.00213535770275328	157	401
MED29	ENSG00000063322.13	19	39391303	39400637	0.940773776210637	0.902450594714198	157	401
AHRR	ENSG00000063438.16	5	304176	438291	0.508073991261355	0.389694607125188	157	401
GPC1	ENSG00000063660.8	2	240435671	240468078	0.697312696785727	0.600157856188791	157	401
ADCK1	ENSG00000063761.15	14	77800083	77933954	0.000153548467107245	4.04666331242221e-11	157	401
HAGH	ENSG00000063854.12	16	1795620	1826940	0.0448742189223763	0.00831837031646959	157	401
RNF4	ENSG00000063978.15	4	2462220	2515855	0.171295407987157	0.0514213357318905	157	401
CASP8	ENSG00000064012.21	2	201233443	201287711	2.21098727888296e-08	3.37367777284393e-18	157	401
LIMCH1	ENSG00000064042.17	4	41359607	41700044	0.198763539191737	0.0700536343246604	157	401
INTS13	ENSG00000064102.14	12	26905181	26938326	0.318667752219107	0.0695493866057509	157	401
TM7SF3	ENSG00000064115.10	12	26973195	27014434	0.86180911695881	0.79503742977811	157	401
SPA17	ENSG00000064199.6	11	124673882	124697518	0.176989337594175	0.0404251518947332	157	401
TSPAN32	ENSG00000064201.15	11	2302061	2318200	0.0512049908538895	0.00519063371221751	157	401
WISP2	ENSG00000064205.10	20	44714844	44728509	0.306892497441096	0.173733370480957	157	401
ST3GAL6	ENSG00000064225.12	3	98732236	98821201	0.0237121120447552	0.000167653701665908	157	401
ATP2C2	ENSG00000064270.12	16	84368527	84464187	0.13688568727321	0.0567012783803011	157	401
NGFR	ENSG00000064300.8	17	49502063	49515017	0.728294052157689	0.608450403959005	157	401
TAF2	ENSG00000064313.11	8	119730775	119832863	0.40518606073437	0.253331821406643	157	401
HIPK2	ENSG00000064393.15	7	139561570	139777778	0.0257100194722211	0.000309352492652951	157	401
TNPO3	ENSG00000064419.13	7	128954180	129055173	0.000462377054321879	1.24666734774639e-06	157	401
RFXANK	ENSG00000064490.13	19	19192590	19200893	0.0203503795053137	0.00213518418750242	157	401
TMEM161A	ENSG00000064545.14	19	19119169	19138513	0.0777801736679272	0.00484728319370216	157	401
LPAR2	ENSG00000064547.13	19	19623668	19628930	0.00470397219445208	3.07249795310067e-06	157	401
CTSA	ENSG00000064601.16	20	45890144	45898620	0.0287868880179717	0.000193378683458376	157	401
SUGP2	ENSG00000064607.16	19	18990888	19034023	0.404385231828789	0.165988298085652	157	401
SLC12A2	ENSG00000064651.13	5	128083766	128189688	0.924357749542456	0.874039760291856	157	401
SNX24	ENSG00000064652.10	5	122843439	123029304	0.661983889717736	0.49916847302121	157	401
EYA2	ENSG00000064655.18	20	46894624	47188844	0.611343904432433	0.486845765702152	157	401
CNN2	ENSG00000064666.14	19	1026581	1039068	0.000128444553250848	6.54288321989097e-10	157	401
ABCA7	ENSG00000064687.12	19	1040101	1065572	1.70800463204147e-08	1.0061658758417e-11	157	401
DDX20	ENSG00000064703.11	1	111755538	111768016	0.157568250852857	0.0187467017132335	157	401
BTBD1	ENSG00000064726.9	15	83016422	83067334	0.956598848585111	0.925073065911454	157	401
FAR2	ENSG00000064763.10	12	29149103	29335616	0.0510820630835402	0.00154261931020239	157	401
BCAS1	ENSG00000064787.13	20	53936777	54070594	0.354711101876935	0.229935204252287	157	401
CHI3L2	ENSG00000064886.13	1	111200771	111243440	7.5589326191854e-06	3.6744321979223e-13	157	401
SBNO2	ENSG00000064932.15	19	1107636	1174283	0.947957011474451	0.923621002663084	157	401
PMS1	ENSG00000064933.17	2	189784085	189877629	0.0440619493921921	0.00930893285122589	157	401
HMG20B	ENSG00000064961.18	19	3572777	3579088	0.155905160400671	0.0770051430982216	157	401
CALCRL	ENSG00000064989.12	2	187343129	187448460	0.469719111315746	0.145767852187623	157	401
TAF11	ENSG00000064995.16	6	34877778	34888089	0.90918961720004	0.837157972397872	157	401
ANKS1A	ENSG00000064999.13	6	34889265	35091413	0.449817673785635	0.292714859533207	157	401
AP3D1	ENSG00000065000.15	19	2100988	2164465	0.7901498302546	0.719861059594479	157	401
ZNF76	ENSG00000065029.14	6	35258982	35295985	0.0403944566077705	0.000297686116073372	157	401
SLC9A3R2	ENSG00000065054.13	16	2025356	2039026	0.602569354645378	0.527363406529223	157	401
NTHL1	ENSG00000065057.7	16	2039815	2047464	0.0209299336960906	5.33950084559313e-05	157	401
UHRF1BP1	ENSG00000065060.16	6	34792015	34883138	0.00879941380712127	3.06820933796363e-06	157	401
GNAI3	ENSG00000065135.10	1	109548611	109618321	0.180671602561065	0.066461335021097	157	401
IPO5	ENSG00000065150.18	13	97953658	98024297	0.0357431618355387	0.000829021257487092	157	401
OAT	ENSG00000065154.11	10	124397303	124418976	0.24103847478665	0.101820182321326	157	401
WDR3	ENSG00000065183.15	1	117929720	117965096	0.832119222168951	0.738624186540995	157	401
PKN2	ENSG00000065243.19	1	88684222	88836255	0.106911034757547	0.0206563930073345	157	401
WDR18	ENSG00000065268.10	19	984271	998438	0.962224034524545	0.949733788466644	157	401
TRAM2	ENSG00000065308.4	6	52497402	52576915	0.824947141441589	0.735768433851353	157	401
NTN1	ENSG00000065320.8	17	9021542	9244000	0.118289255753191	0.0199127601039439	157	401
DGKA	ENSG00000065357.19	12	55927614	55954027	0.291755531607684	0.0583818639587608	157	401
ERBB3	ENSG00000065361.14	12	56079857	56103505	0.52511112530893	0.312177565581932	157	401
ANKRD44	ENSG00000065413.18	2	196967017	197311173	0.0769270501199169	0.00265606292184999	157	401
KARS	ENSG00000065427.14	16	75627474	75647679	0.609084544801072	0.445592339252392	157	401
ADAT1	ENSG00000065457.10	16	75596981	75623300	0.747565486852025	0.576982524695913	157	401
PDIA5	ENSG00000065485.19	3	123067062	123162104	0.835148191862649	0.734190231739609	157	401
TBC1D22B	ENSG00000065491.8	6	37257772	37332970	0.252704373708375	0.0465923812894634	157	401
NDUFB4	ENSG00000065518.7	3	120596309	120602500	0.152678828777684	0.0270787706404533	157	401
SPEN	ENSG00000065526.10	1	15847864	15940460	0.775940283033975	0.640050051698788	157	401
MYLK	ENSG00000065534.18	3	123610049	123884331	0.325662278351726	0.195318516890359	157	401
ZC3H15	ENSG00000065548.17	2	186486156	186509363	0.923532847725679	0.854598589561901	157	401
MAP2K4	ENSG00000065559.14	17	12020824	12143830	0.881419775167957	0.817914009232692	157	401
TMEM206	ENSG00000065600.12	1	212363931	212414901	0.893309479556309	0.847423425956708	157	401
SLK	ENSG00000065613.13	10	103967201	104029233	0.0635743141999292	0.00823560072680804	157	401
CYB5R4	ENSG00000065615.13	6	83859643	83967424	0.408989752595987	0.229918663672443	157	401
COL17A1	ENSG00000065618.18	10	104031286	104086002	0.0667795594485495	0.00124889783404465	157	401
GSTO2	ENSG00000065621.14	10	104268873	104304945	0.0678391983103573	0.014727882636283	157	401
SEC61A2	ENSG00000065665.20	10	12129637	12169721	0.350207015070228	0.168235951596356	157	401
PRKCQ	ENSG00000065675.14	10	6427143	6580301	0.220801998488405	0.118202354798232	157	401
TLE2	ENSG00000065717.14	19	2997638	3047635	0.445995515344134	0.3005078489137	157	401
ASB1	ENSG00000065802.11	2	238426742	238452250	0.550436540259577	0.37746255786691	157	401
FAM107B	ENSG00000065809.13	10	14518557	14774897	0.25208241875599	0.116334072661817	157	401
ME1	ENSG00000065833.8	6	83210389	83431071	0.373056015418662	0.170366630666562	157	401
TBC1D1	ENSG00000065882.15	4	37891087	38139175	0.120175489366202	0.0256689719450648	157	401
CDK13	ENSG00000065883.14	7	39950037	40097134	0.097092579010884	0.00365023283413727	157	401
MTHFD2	ENSG00000065911.11	2	74198562	74216241	0.0394452591312069	0.000157199163280426	157	401
FOXJ2	ENSG00000065970.8	12	8032703	8055503	0.0182530575223255	4.14079071102467e-05	157	401
YBX1	ENSG00000065978.18	1	42682427	42702349	0.960803326562268	0.945069986633114	157	401
PDE4A	ENSG00000065989.15	19	10416773	10469631	0.1386625488494	0.0130432102953412	157	401
PPP2R5A	ENSG00000066027.11	1	212285537	212361863	0.03393980692296	0.00136408292858568	157	401
ELAVL1	ENSG00000066044.14	19	7958579	8005659	0.466396182221682	0.301633307368712	157	401
TIE1	ENSG00000066056.13	1	43300993	43323108	0.434836961291519	0.195079868932517	157	401
DIP2B	ENSG00000066084.12	12	50505107	50748667	0.0162228647107071	0.000132770838384305	157	401
SMARCD1	ENSG00000066117.14	12	50084972	50100712	0.391113306957465	0.151519629935676	157	401
KDM4A	ENSG00000066135.12	1	43650158	43705515	0.526347916066661	0.321248526667767	157	401
NFYC	ENSG00000066136.20	1	40692067	40771603	0.592292011742414	0.425976004809798	157	401
ZMYND12	ENSG00000066185.12	1	42430329	42456116	0.829490558572735	0.691532207781202	157	401
SLC9A3	ENSG00000066230.10	5	474883	524332	0.176259908455028	0.0841653774298336	157	401
ASPM	ENSG00000066279.17	1	197084128	197146694	0.339012197021491	0.12236002692184	157	401
CD84	ENSG00000066294.14	1	160541095	160579516	0.347139351628984	0.17728365691927	157	401
ELOVL1	ENSG00000066322.14	1	43363397	43368074	0.60734213664239	0.424483453083475	157	401
SPI1	ENSG00000066336.11	11	47354860	47378576	0.0368322842502156	8.62940774004923e-05	157	401
ZNRD1	ENSG00000066379.14	6	30061641	30064909	0.00502700018790512	1.0149935070706e-08	157	401
CLDN18	ENSG00000066405.12	3	137998735	138033655	0.52336520952941	0.328653092002287	157	401
ZBTB11	ENSG00000066422.4	3	101648889	101672213	0.0298830090377312	0.00214891625342468	157	401
ATXN3	ENSG00000066427.21	14	92038652	92106621	0.0244650858950334	0.000750274530305976	157	401
GOLGA5	ENSG00000066455.12	14	92794231	92839963	0.203300436817786	0.059013052613556	157	401
LRRC40	ENSG00000066557.5	1	70144805	70205620	0.149927839194281	0.0223522185754913	157	401
ISOC1	ENSG00000066583.11	5	129094751	129114028	0.467335552064758	0.211543339622867	157	401
TRMT11	ENSG00000066651.18	6	125986430	126039276	0.996787057404912	0.994740176173908	157	401
THUMPD1	ENSG00000066654.13	16	20702816	20742084	0.0647555224030308	0.00766570516160424	157	401
MSANTD3	ENSG00000066697.14	9	100427156	100451711	0.615306721628661	0.399288334091126	157	401
KIF26A	ENSG00000066735.14	14	104138723	104180894	0.158489173127392	0.0216563706979515	157	401
ATG2B	ENSG00000066739.11	14	96279202	96363451	0.962490755023819	0.940219855154222	157	401
ARFGEF1	ENSG00000066777.8	8	67173511	67343677	0.516111547926897	0.317347393407331	157	401
ZFAT	ENSG00000066827.15	8	134477788	134713049	0.129557685023992	0.0590072810604232	157	401
MTFR1	ENSG00000066855.15	8	65644734	65771261	0.658892359147537	0.551338621382683	157	401
STAG3	ENSG00000066923.17	7	100177563	100220546	0.217119333884143	0.0128480304692586	157	401
FECH	ENSG00000066926.10	18	57548283	57586772	0.965765425321329	0.948855753555876	157	401
MYO9A	ENSG00000066933.15	15	71822456	72118577	0.68758993308801	0.491386716307693	157	401
PFKP	ENSG00000067057.16	10	3066333	3137712	0.000312357289095442	2.80110347366775e-06	157	401
IDI1	ENSG00000067064.10	10	1039908	1049170	0.0067290696589739	2.76628461452021e-05	157	401
SP100	ENSG00000067066.16	2	230415942	230544090	0.211051384649954	0.0725993251074939	157	401
KLF6	ENSG00000067082.14	10	3775996	3785281	0.276046728425567	0.146912996399073	157	401
PLPP1	ENSG00000067113.16	5	55425863	55535050	0.322913990013067	0.131092707387545	157	401
NEO1	ENSG00000067141.16	15	73051710	73305206	0.388244813426448	0.157732624703563	157	401
TRAM1	ENSG00000067167.7	8	70573442	70608387	0.458962866994742	0.252242628342953	157	401
TNFRSF1A	ENSG00000067182.7	12	6328757	6342114	0.449246232971342	0.236137007608859	157	401
CACNB1	ENSG00000067191.15	17	39173563	39197703	0.372077555561153	0.169123328245942	157	401
EVI5	ENSG00000067208.14	1	92508696	92792404	0.155907961913907	0.0351887200115482	157	401
STOML1	ENSG00000067221.13	15	73978923	73994622	0.85119331019924	0.731338021090503	157	401
PKM	ENSG00000067225.17	15	72199029	72231822	0.317852191205033	0.0715986831523379	157	401
DHX29	ENSG00000067248.9	5	55256245	55307722	0.268451049293606	0.114144269058452	157	401
DNTTIP2	ENSG00000067334.13	1	93866283	93879918	0.537150728410824	0.370481490079497	157	401
METTL22	ENSG00000067365.14	16	8621683	8649654	0.936562851110709	0.916166291321745	157	401
TP53BP1	ENSG00000067369.13	15	43403061	43510728	0.974169191680918	0.953904917081193	157	401
RRP15	ENSG00000067533.5	1	218285287	218337983	0.0205089024578969	9.60773153232219e-05	157	401
RHOA	ENSG00000067560.10	3	49359145	49412202	0.00298299302296599	2.6953908236844e-11	157	401
DHX8	ENSG00000067596.10	17	43483865	43544463	0.751667314797015	0.570584218932921	157	401
PRKCZ	ENSG00000067606.16	1	2050470	2175313	0.0232576914075703	0.000423871124971809	157	401
IARS2	ENSG00000067704.9	1	220094102	220148041	0.435174120206365	0.203562050959867	157	401
SYT1	ENSG00000067715.13	12	78863993	79452008	0.555508121177119	0.339226423711366	157	401
ROGDI	ENSG00000067836.12	16	4796968	4802950	0.00121184690129218	6.54742477434324e-07	157	401
ROCK1	ENSG00000067900.7	18	20946906	21111851	0.603914396090013	0.394826372733469	157	401
CBFB	ENSG00000067955.13	16	67029116	67101058	0.486668114870478	0.264001834218418	157	401
HYAL2	ENSG00000068001.13	3	50317790	50322906	0.573091306000501	0.281225350796021	157	401
HDAC4	ENSG00000068024.16	2	239048168	239401011	0.481073920961907	0.289216571379664	157	401
RASSF1	ENSG00000068028.17	3	50329782	50340936	0.266705530015626	0.0646182087658558	157	401
FGFR3	ENSG00000068078.17	4	1793307	1808872	0.91476086284432	0.867731329015991	157	401
IFI35	ENSG00000068079.7	17	43006725	43014456	0.904333109514913	0.838237844169282	157	401
HEATR6	ENSG00000068097.14	17	60043194	60078931	0.204683843060355	0.00686593874767574	157	401
COASY	ENSG00000068120.14	17	42561467	42566275	0.792677525599751	0.666956829601582	157	401
PLEKHH3	ENSG00000068137.14	17	42667914	42676994	0.183822484593365	0.0448114490954061	157	401
MEF2A	ENSG00000068305.17	15	99565417	99715696	0.117375275325193	0.0308437777921406	157	401
INPP5A	ENSG00000068383.18	10	132537820	132783178	0.840693298241026	0.814483697378272	157	401
PRR11	ENSG00000068489.12	17	59155499	59204705	0.59337161398477	0.364633254614102	157	401
REEP1	ENSG00000068615.17	2	86213993	86338083	0.543355141048288	0.347552504984997	157	401
ATP11A	ENSG00000068650.18	13	112690329	112887168	0.932883452244744	0.896306085036773	157	401
POLR1A	ENSG00000068654.15	2	86020216	86106155	0.117946056015982	0.00327716970859799	157	401
LAPTM4A	ENSG00000068697.6	2	20032650	20052028	0.737723151503147	0.612787713545581	157	401
TTC7A	ENSG00000068724.15	2	46916157	47076137	0.789723963406342	0.732519250308577	157	401
IP6K2	ENSG00000068745.14	3	48688003	48740353	0.694846899307155	0.501321103360089	157	401
SRBD1	ENSG00000068784.12	2	45388680	45612165	0.19069274521674	0.0611224125405643	157	401
KIF2A	ENSG00000068796.16	5	62306162	62386383	0.78713541947289	0.701407608340685	157	401
RASGRP2	ENSG00000068831.18	11	64726911	64745456	0.722697451001566	0.550359236766155	157	401
PSME4	ENSG00000068878.14	2	53864067	53970837	0.178760008580145	0.0219934890099397	157	401
IFT80	ENSG00000068885.14	3	160256986	160399273	0.615846907524015	0.399289468808186	157	401
SIRT2	ENSG00000068903.19	19	38878555	38899862	0.10240678914465	0.00774125561156147	157	401
ERLEC1	ENSG00000068912.13	2	53787044	53818819	0.875840081822062	0.808954389565305	157	401
PPP2R5B	ENSG00000068971.13	11	64917553	64934470	0.833764123630887	0.734028783844285	157	401
PYGM	ENSG00000068976.13	11	64746389	64760297	0.684811653485912	0.581952424618531	157	401
PITX1	ENSG00000069011.15	5	135027735	135034520	0.562073702610792	0.403981764971396	157	401
MAST4	ENSG00000069020.18	5	66596361	67169595	0.106625003048791	0.0178436746752917	157	401
ADGRF5	ENSG00000069122.18	6	46852512	46954943	0.518852149520961	0.357781397416144	157	401
SDK2	ENSG00000069188.16	17	73334384	73644089	0.000388619447299093	5.58868522836075e-09	157	401
NUP133	ENSG00000069248.11	1	229440260	229508341	0.408867953690541	0.309504340895105	157	401
NUCKS1	ENSG00000069275.12	1	205712819	205750276	0.210092054264863	0.0830959924868158	157	401
VPS35	ENSG00000069329.16	16	46656132	46689194	0.660201212390732	0.395455009759758	157	401
DNAJA2	ENSG00000069345.11	16	46955362	46973788	0.411503006772397	0.0694967170646788	157	401
BCL3	ENSG00000069399.14	19	44747836	44760044	0.916752730926973	0.876132054976755	157	401
KCNAB2	ENSG00000069424.14	1	5991466	6101193	0.878010937952978	0.850826540819365	157	401
GAL	ENSG00000069482.6	11	68683779	68691175	0.730053273369509	0.623387597407494	157	401
CLEC2D	ENSG00000069493.14	12	9664969	9699555	0.0211052242565155	0.0011607493474724	157	401
RORA	ENSG00000069667.15	15	60488284	61229319	0.641382739314984	0.520684582539884	157	401
DRD4	ENSG00000069696.6	11	637293	640706	0.30576103341075	0.15813100955876	157	401
TGFBR3	ENSG00000069702.10	1	91680343	91906335	0.694940665412938	0.576017224012199	157	401
KIAA1107	ENSG00000069712.12	1	92166985	92184723	0.867895633709027	0.808365528205234	157	401
ATP1B3	ENSG00000069849.10	3	141876124	141926514	0.549367299153754	0.330344625201203	157	401
NEDD4	ENSG00000069869.15	15	55826922	55993746	0.43886560701528	0.280131978179467	157	401
PIGB	ENSG00000069943.9	15	55319162	55354978	0.176635419402485	0.0284614559489984	157	401
MAPK6	ENSG00000069956.11	15	51952106	52067372	0.441818986696636	0.145800887657887	157	401
GNB5	ENSG00000069966.18	15	52115105	52191369	0.22924372581038	0.0449738089024674	157	401
RAB27A	ENSG00000069974.15	15	55202966	55314160	0.84901101684643	0.790329110954679	157	401
HDHD5	ENSG00000069998.12	22	17137511	17165268	0.146899589646055	0.035375422770295	157	401
UFD1L	ENSG00000070010.18	22	19450106	19479215	0.934114982118936	0.9062428052406	157	401
LRP6	ENSG00000070018.8	12	12116025	12267012	0.175403749113494	0.0387280025865065	157	401
GUCY2C	ENSG00000070019.4	12	14612632	14696585	0.983969641040442	0.977320833012402	157	401
PHRF1	ENSG00000070047.11	11	576486	612222	0.83966251980482	0.779432709299537	157	401
IKBKAP	ENSG00000070061.14	9	108867517	108934116	0.706001603772374	0.604353961950708	157	401
NUCB2	ENSG00000070081.15	11	17208153	17349974	0.42700154694152	0.256422946168557	157	401
PFN2	ENSG00000070087.13	3	149964904	150050728	0.827305997987513	0.70987533989193	157	401
SPTB	ENSG00000070182.19	14	64752211	64879883	0.0116848021628898	7.72723877964608e-05	157	401
DAPP1	ENSG00000070190.12	4	99816833	99870154	0.614894671786308	0.425456702415845	157	401
SLC44A1	ENSG00000070214.15	9	105244622	105439171	0.515070015644216	0.386440879365511	157	401
TMEM260	ENSG00000070269.13	14	56488354	56650606	0.0450061822519181	0.00112006264114363	157	401
SMG6	ENSG00000070366.13	17	2065073	2303703	0.718630171846283	0.607174642125886	157	401
EXOC5	ENSG00000070367.15	14	57200507	57268908	0.916905813701162	0.873222417439558	157	401
CLTCL1	ENSG00000070371.15	22	19179473	19291716	0.00656674066081323	0.000121774398867885	157	401
FSTL3	ENSG00000070404.9	19	676365	683399	0.789612150956095	0.712044280245734	157	401
DGCR2	ENSG00000070413.19	22	19036282	19122454	0.939423004429394	0.920550654232107	157	401
RNF126	ENSG00000070423.17	19	647526	663277	0.678386643741534	0.573802809532397	157	401
MNT	ENSG00000070444.14	17	2384060	2401118	0.150574271891768	0.0235346853829462	157	401
ZXDC	ENSG00000070476.14	3	126437601	126475919	0.903021990648118	0.864366580689724	157	401
JMJD6	ENSG00000070495.14	17	76712832	76726799	0.00474426594995832	1.83040231363386e-05	157	401
POLB	ENSG00000070501.11	8	42338454	42371808	0.48125778778333	0.235387351045014	157	401
ST6GALNAC1	ENSG00000070526.14	17	76624761	76643838	0.00250043568929338	2.44597374023588e-05	157	401
WIPI1	ENSG00000070540.12	17	68425930	68457513	0.99471554311131	0.992487429336048	157	401
GBA2	ENSG00000070610.14	9	35737005	35749228	0.00597668062040724	1.0516454156341e-05	157	401
NDST1	ENSG00000070614.14	5	150485818	150558211	4.48993666706534e-06	4.95034589088234e-08	157	401
ASNS	ENSG00000070669.16	7	97852118	97872542	0.131256854314854	0.00915421617390918	157	401
AP3M2	ENSG00000070718.11	8	42152946	42171673	0.0777823145301681	0.00266313629723058	157	401
CNGB1	ENSG00000070729.13	16	57882340	57971116	0.123921715649988	0.0220877512470764	157	401
ST6GALNAC2	ENSG00000070731.10	17	76572637	76586956	0.000615903993292096	8.2792367675793e-08	157	401
PABPC1	ENSG00000070756.15	8	100685816	100722809	0.430469513502916	0.191991902400964	157	401
TESK2	ENSG00000070759.16	1	45343976	45491166	0.0588944663674232	3.83410018203546e-05	157	401
CFAP20	ENSG00000070761.7	16	58113588	58129450	0.523798175857338	0.412180691378197	157	401
CSNK2A2	ENSG00000070770.8	16	58157907	58197920	0.498067197595588	0.284942644108326	157	401
EIF2B3	ENSG00000070785.16	1	44850522	44986722	0.949003495516682	0.918392452572295	157	401
CAMK2A	ENSG00000070808.15	5	150219491	150290291	0.971628020239506	0.957795530516309	157	401
TCOF1	ENSG00000070814.17	5	150357639	150400308	0.630597168479196	0.428196933819216	157	401
CDC42	ENSG00000070831.15	1	22052627	22092946	0.117420771505291	0.0380280778943913	157	401
OSBPL3	ENSG00000070882.12	7	24796539	24981634	0.751459753685811	0.662387110636804	157	401
RAD18	ENSG00000070950.9	3	8775402	8963773	0.0939206104627738	0.00660377733927189	157	401
ATP2B1	ENSG00000070961.15	12	89588049	89708831	0.675594249665044	0.527870258678449	157	401
NCK2	ENSG00000071051.13	2	105744897	105894274	0.242528035851309	0.0367222513504116	157	401
MAP4K4	ENSG00000071054.16	2	101696850	101894689	0.494031030734006	0.295011748526784	157	401
MGAT4A	ENSG00000071073.12	2	98619106	98731126	0.0768860780179139	0.00757366517154589	157	401
RPL31	ENSG00000071082.10	2	101002245	101024032	0.764817919717023	0.647967240936641	157	401
WDR1	ENSG00000071127.16	4	10074339	10116949	0.671875228895039	0.560877758442144	157	401
SNX13	ENSG00000071189.21	7	17790761	17940501	0.932661595311814	0.893714254480743	157	401
ARHGAP10	ENSG00000071205.11	4	147732063	148072780	0.35486423117309	0.116315720664333	157	401
RPS6KA2	ENSG00000071242.11	6	166409364	166906451	0.107443200538383	0.0314525064029242	157	401
ING3	ENSG00000071243.15	7	120950749	120977216	0.0802645982565178	0.00847209551366198	157	401
VASH1	ENSG00000071246.10	14	76762189	76783015	1.20987696633231e-08	1.10812313663527e-19	157	401
LMCD1	ENSG00000071282.11	3	8501707	8574673	0.463001552329921	0.311441072101563	157	401
WBSCR22	ENSG00000071462.11	7	73683568	73705149	0.980175459973447	0.97387019439235	157	401
SEL1L	ENSG00000071537.13	14	81471549	81533861	0.488159832866648	0.330116537003176	157	401
TRIP13	ENSG00000071539.13	5	892825	919357	0.776832618245583	0.68502665575904	157	401
TCF3	ENSG00000071564.14	19	1609290	1652605	0.0498972341389041	0.0125923934285645	157	401
TRIB2	ENSG00000071575.11	2	12716889	12742734	0.168550708616597	0.0390482156938825	157	401
DAZAP1	ENSG00000071626.16	19	1407569	1435687	0.690624975131418	0.620645766770148	157	401
MBD3	ENSG00000071655.17	19	1573596	1592801	0.0273848155260965	0.000538069565349467	157	401
HLTF	ENSG00000071794.15	3	149030127	149086554	0.00582837634583417	0.000724800631157572	157	401
CPSF1	ENSG00000071894.16	8	144393243	144409349	0.431930014404346	0.165595721013334	157	401
CYBRD1	ENSG00000071967.11	2	171522247	171558133	0.00345940093466961	1.45859500429024e-05	157	401
PDCD2	ENSG00000071994.10	6	170575295	170584692	0.427562576661074	0.279377458659665	157	401
RDH11	ENSG00000072042.12	14	67676801	67695814	0.471702309212334	0.184901897609129	157	401
PRKACA	ENSG00000072062.13	19	14091688	14118084	0.579800062736025	0.416262451412314	157	401
ADGRL1	ENSG00000072071.16	19	14147743	14206187	0.729772754062658	0.655477432395221	157	401
ACTN1	ENSG00000072110.13	14	68874143	68979440	0.96452170458105	0.941182593906275	157	401
ZFYVE26	ENSG00000072121.15	14	67746520	67816589	0.768734775637893	0.68153373177533	157	401
EPN2	ENSG00000072134.15	17	19215615	19336715	0.51149328362372	0.283754474135813	157	401
PTPN18	ENSG00000072135.12	2	130356007	130375409	0.0937153475122001	0.0159812431192458	157	401
LIMS2	ENSG00000072163.19	2	127638381	127681786	0.0718914771006788	0.00586082584317323	157	401
SPEG	ENSG00000072195.14	2	219434846	219498287	0.553186006470443	0.319604508586149	157	401
LNX1	ENSG00000072201.13	4	53459301	53701405	0.0095954898442515	0.000424079831311901	157	401
ALDH3A2	ENSG00000072210.18	17	19648136	19677598	0.698271160905595	0.555861748188252	157	401
TFRC	ENSG00000072274.12	3	196027183	196082189	0.760003329159995	0.643372093061114	157	401
SREBF1	ENSG00000072310.16	17	17811454	17837002	0.175254443062853	0.0344444809754555	157	401
AFF4	ENSG00000072364.12	5	132875379	132963634	0.312010631038494	0.212944728974027	157	401
UBE2D1	ENSG00000072401.14	10	58334975	58370753	0.826164216596119	0.729886763016967	157	401
MPP5	ENSG00000072415.8	14	67241109	67335819	0.596099608869951	0.385548286570161	157	401
RHOBTB1	ENSG00000072422.16	10	60869438	61001440	0.656874536282322	0.522388865775539	157	401
MARK2	ENSG00000072518.20	11	63838928	63911019	0.257758268436478	0.0775851918929533	157	401
HMMR	ENSG00000072571.19	5	163460203	163491945	0.168257859221539	0.0632229616380995	157	401
CHFR	ENSG00000072609.17	12	132832357	132909186	0.372976766057868	0.236101052064951	157	401
P4HA2	ENSG00000072682.18	5	132191838	132295315	0.248746097379825	0.0413894531302613	157	401
FCGR2B	ENSG00000072694.20	1	161663147	161678654	0.0320406677746495	0.000225002286583224	157	401
NFATC3	ENSG00000072736.18	16	68084751	68221284	0.0608040856284166	0.000805865455636523	157	401
TRNT1	ENSG00000072756.16	3	3126916	3149233	0.115673715810138	0.0404575211077837	157	401
ACADVL	ENSG00000072778.19	17	7217716	7225273	0.100147631661762	0.00680413142205898	157	401
STK10	ENSG00000072786.12	5	172042073	172188386	0.88731902479143	0.835937270875489	157	401
FBXW11	ENSG00000072803.17	5	171861549	172006873	0.383972648997903	0.234052478438037	157	401
ACAP1	ENSG00000072818.11	17	7336529	7351478	4.32748375043713e-05	5.55046467924664e-08	157	401
CRMP1	ENSG00000072832.14	4	5748084	5893058	0.239283021778541	0.0604399192022288	157	401
EVC	ENSG00000072840.12	4	5711197	5814305	0.5581017669401	0.433291471807891	157	401
DERL2	ENSG00000072849.10	17	5471251	5486811	0.0022528267574643	8.70060276619763e-06	157	401
SIDT1	ENSG00000072858.10	3	113532296	113629578	0.347734072120948	0.120325573270118	157	401
NDE1	ENSG00000072864.14	16	15643267	15726353	0.000377500644722286	2.21785209255258e-06	157	401
MRVI1	ENSG00000072952.18	11	10573091	10693988	0.2784169737997	0.148795232001452	157	401
TMEM38A	ENSG00000072954.6	19	16661127	16690029	0.907300326292216	0.866923630477211	157	401
AP1M1	ENSG00000072958.8	19	16197578	16245907	0.29594384352646	0.122572486169171	157	401
PVR	ENSG00000073008.14	19	44643798	44663583	0.76342353277345	0.617621612447932	157	401
XRCC1	ENSG00000073050.11	19	43543040	43580473	0.198671651995843	0.0651515925792892	157	401
SCARB1	ENSG00000073060.15	12	124776856	124882668	0.0694966365552213	0.00898708504101707	157	401
MCM2	ENSG00000073111.13	3	127598252	127622436	0.75733343449995	0.633174749676755	157	401
PANX2	ENSG00000073150.13	22	50170731	50180294	0.838538810529993	0.764662280448648	157	401
SELENOO	ENSG00000073169.13	22	50200979	50217616	0.157259115079979	0.0187721875405298	157	401
TP63	ENSG00000073282.12	3	189631427	189897279	0.0344614171067821	0.0064552771521593	157	401
ALPK1	ENSG00000073331.17	4	112285509	112442606	0.68496521013531	0.500680336281523	157	401
LLGL2	ENSG00000073350.13	17	75525080	75575208	0.793342109955879	0.686244521411753	157	401
PDE8A	ENSG00000073417.14	15	84980440	85139145	0.836239137052826	0.735747133502141	157	401
NLE1	ENSG00000073536.17	17	35128753	35142315	0.003265463625813	1.17189816811431e-05	157	401
SDHA	ENSG00000073578.16	5	218241	256700	0.00890563100734546	5.05628607778871e-05	157	401
SMARCE1	ENSG00000073584.18	17	40624962	40648299	0.0938730547178783	0.00862400799000596	157	401
GSDMB	ENSG00000073605.18	17	39904595	39918650	0.923456727196854	0.792076675642985	157	401
KDM5A	ENSG00000073614.12	12	280129	389272	7.47334456671594e-05	7.40637515891125e-10	157	401
ADAM11	ENSG00000073670.13	17	44759031	44781846	0.688731064673498	0.516653993774132	157	401
PPP2R3A	ENSG00000073711.10	3	135965673	136147891	0.785752837895786	0.649532723201622	157	401
FERMT2	ENSG00000073712.14	14	52857268	52952435	0.300842098301166	0.0589709544926858	157	401
DHRS9	ENSG00000073737.16	2	169064789	169096167	0.196643570430284	0.0371678952876876	157	401
PTGS2	ENSG00000073756.11	1	186671791	186680427	0.743051262667508	0.546675980326022	157	401
IGF2BP2	ENSG00000073792.15	3	185643739	185825056	0.158481840011277	0.0513653099900509	157	401
MAP3K13	ENSG00000073803.13	3	185282941	185489097	0.00401772108457356	3.61799293144567e-07	157	401
ST6GAL1	ENSG00000073849.14	3	186930485	187078553	0.886684295420107	0.84703372424685	157	401
TBX21	ENSG00000073861.2	17	47733244	47746119	0.720008265203908	0.579899549161134	157	401
FRY	ENSG00000073910.19	13	32031300	32299122	0.11651421263397	0.0384740765894423	157	401
PICALM	ENSG00000073921.17	11	85957684	86069882	0.488019173241634	0.258380059733322	157	401
NSF	ENSG00000073969.18	17	46590669	46757464	0.0271614003051568	0.000941777185354288	157	401
CLASP1	ENSG00000074054.17	2	121337776	121649587	0.422033683580791	0.231227271157266	157	401
MRPS34	ENSG00000074071.14	16	1771890	1773155	0.803188964814055	0.740016643798224	157	401
NOTCH3	ENSG00000074181.8	19	15159038	15200981	0.229196890485102	0.0838730938734482	157	401
CLNS1A	ENSG00000074201.8	11	77514936	77637805	0.0749750346028892	0.00228240859566069	157	401
TEAD2	ENSG00000074219.13	19	49340861	49362457	0.414657681198756	0.134854503801267	157	401
EED	ENSG00000074266.19	11	86244544	86278813	0.00710115412734877	3.79239592507909e-05	157	401
CDHR2	ENSG00000074276.10	5	176542511	176595801	0.420229817441093	0.246636959747674	157	401
SNCB	ENSG00000074317.10	5	176620084	176630556	0.521593568515787	0.345369742128743	157	401
TSG101	ENSG00000074319.12	11	18468336	18527232	0.294724665009028	0.142868384617095	157	401
NCBP3	ENSG00000074356.16	17	3802165	3846251	0.667836222352525	0.517014858654848	157	401
ATP2A3	ENSG00000074370.17	17	3923870	3964464	0.368700422655265	0.24634736807044	157	401
CA12	ENSG00000074410.13	15	63321378	63382161	0.113127504125201	0.016259453053306	157	401
MGLL	ENSG00000074416.13	3	127689062	127823250	0.0695857020242502	0.0125397416031516	157	401
NTN4	ENSG00000074527.11	12	95657807	95791152	0.900412395800408	0.860647826990035	157	401
BCS1L	ENSG00000074582.12	2	218658898	218663443	0.0669195447287443	0.000970099598628231	157	401
NUAK1	ENSG00000074590.13	12	106063340	106140033	0.05805673496373	0.00654251572688437	157	401
DPP8	ENSG00000074603.18	15	65442463	65517704	0.965248327502517	0.94636561315416	157	401
SLC24A1	ENSG00000074621.13	15	65611378	65656260	0.357304731348217	0.132585602164625	157	401
ZNF532	ENSG00000074657.13	18	58862600	58986480	0.321989514598008	0.191527911608328	157	401
SCARF1	ENSG00000074660.15	17	1633858	1645747	0.439240640078022	0.329212455327732	157	401
LMAN1	ENSG00000074695.5	18	59327823	59359962	0.443349065092014	0.272179317665594	157	401
HACD3	ENSG00000074696.12	15	65530418	65578352	0.527022926055686	0.337987698843956	157	401
IPCEF1	ENSG00000074706.13	6	154154496	154356792	0.328732597582204	0.201534526766597	157	401
ZZEF1	ENSG00000074755.14	17	4004445	4143020	0.668166128233701	0.518337827990354	157	401
ENO1	ENSG00000074800.13	1	8861002	8879249	0.625670047287746	0.452129348214647	157	401
SLC12A1	ENSG00000074803.17	15	48206301	48304078	7.14611577475284e-13	2.53749212443479e-20	157	401
MYDGF	ENSG00000074842.7	19	4657545	4670370	0.764824583515977	0.684833125199879	157	401
ANO8	ENSG00000074855.10	19	17323302	17334829	0.361870604934029	0.0998244463555725	157	401
TUBE1	ENSG00000074935.13	6	112070970	112087513	0.815453481064643	0.737786453393539	157	401
ARHGEF10L	ENSG00000074964.16	1	17539835	17697869	0.558486914860028	0.384389584609635	157	401
TXK	ENSG00000074966.10	4	48066393	48134256	0.46766531016973	0.237901596214171	157	401
TACR2	ENSG00000075073.14	10	69403903	69416867	0.072901961348698	0.00369032667123182	157	401
ACTR6	ENSG00000075089.9	12	100199122	100241865	0.0243370118054745	0.000383536934617977	157	401
TIPIN	ENSG00000075131.9	15	66336206	66386746	0.738914618463345	0.655867261323632	157	401
SRI	ENSG00000075142.13	7	88205118	88226993	0.282213813053716	0.105017613297441	157	401
EIF4G3	ENSG00000075151.20	1	20806292	21176888	0.312906660993345	0.135553041866521	157	401
NUP37	ENSG00000075188.8	12	102073103	102120124	0.202673238201671	0.0694341197600055	157	401
GTSE1	ENSG00000075218.18	22	46296741	46330810	0.689265126007885	0.556902898516145	157	401
SEMA3C	ENSG00000075223.13	7	80742538	80922359	0.133353948573156	0.0305744796896393	157	401
TTC38	ENSG00000075234.16	22	46267961	46294008	0.371874730308591	0.169309798723072	157	401
ACAT1	ENSG00000075239.13	11	108121751	108147776	0.25057359664795	0.0306325383840024	157	401
GRAMD4	ENSG00000075240.16	22	46576012	46679790	0.210960681633975	0.117612579432774	157	401
CELSR1	ENSG00000075275.16	22	46360834	46537170	0.0435163178712623	0.00569182325811127	157	401
ZNF638	ENSG00000075292.18	2	71276561	71435069	0.237347268509656	0.0977120854767132	157	401
SLC25A40	ENSG00000075303.12	7	87833568	87876215	0.843430673471614	0.763264810192476	157	401
TIMM21	ENSG00000075336.11	18	74148511	74160530	0.307090921792581	0.126463674116439	157	401
ADD2	ENSG00000075340.22	2	70607618	70768225	0.915008809308486	0.867210677325686	157	401
VPS9D1	ENSG00000075399.13	16	89707134	89720984	0.884639186449671	0.811274079664249	157	401
ZNF37A	ENSG00000075407.18	10	38094334	38150293	0.0256226738982829	2.16833646272085e-06	157	401
MARK3	ENSG00000075413.17	14	103385392	103503831	0.0887301978722295	0.0234915580572841	157	401
SLC25A3	ENSG00000075415.12	12	98593591	98606379	0.944666326071305	0.922664817277964	157	401
FNDC3B	ENSG00000075420.12	3	172039628	172401665	0.897011268632955	0.844288063607581	157	401
FOSL2	ENSG00000075426.11	2	28392448	28417312	0.333195276356421	0.13849192900575	157	401
FRYL	ENSG00000075539.13	4	48497361	48780322	0.917506084943113	0.855759786058051	157	401
TMEM131	ENSG00000075568.16	2	97756340	97995891	0.123181590310353	0.00854234119050762	157	401
FSCN1	ENSG00000075618.17	7	5592823	5606655	0.535200228795148	0.336487441676138	157	401
ACTB	ENSG00000075624.13	7	5527151	5563784	0.250257786729991	0.058904440987071	157	401
PLD1	ENSG00000075651.15	3	171600405	171810950	0.87728131105449	0.827635050599453	157	401
WDR62	ENSG00000075702.16	19	36054881	36105106	0.434148653839285	0.316128234107328	157	401
DLG1	ENSG00000075711.20	3	197042560	197299300	0.788164408732345	0.699795369920981	157	401
RAB7A	ENSG00000075785.12	3	128726122	128814796	0.0396339659876028	0.00566452263168771	157	401
BCAP29	ENSG00000075790.10	7	107580058	107623317	0.236594175285933	0.0711764938919216	157	401
SEC31B	ENSG00000075826.16	10	100486642	100519864	0.0282402593398612	0.000700506964046726	157	401
SART3	ENSG00000075856.11	12	108522580	108561400	0.564643270908003	0.360770099726808	157	401
ARHGAP15	ENSG00000075884.13	2	143091362	143768352	0.133559290234906	0.0242930394665444	157	401
TUBA3D	ENSG00000075886.10	2	131476093	131482934	0.826373366873377	0.743500223403079	157	401
EXOSC7	ENSG00000075914.12	3	44975241	45012668	0.559409886061177	0.339269057503528	157	401
KIFAP3	ENSG00000075945.12	1	169921326	170085208	0.487027639070071	0.232394938490575	157	401
MKRN2	ENSG00000075975.15	3	12557014	12583600	0.847481001084029	0.794066311736932	157	401
MCM6	ENSG00000076003.4	2	135839626	135876426	0.548210985694355	0.274523182635939	157	401
REXO2	ENSG00000076043.9	11	114439386	114450279	0.398556584572625	0.223224376862065	157	401
RBM7	ENSG00000076053.10	11	114400512	114414203	0.491258271942953	0.265200592546996	157	401
RBMS2	ENSG00000076067.12	12	56521929	56595595	0.884012922503964	0.759992421335995	157	401
BAZ2A	ENSG00000076108.11	12	56596197	56636816	0.0901960648098119	0.00220899747264	157	401
PTPN23	ENSG00000076201.14	3	47381011	47413441	0.857537625865712	0.779717559803786	157	401
MLH1	ENSG00000076242.14	3	36993332	37050918	0.615662392954568	0.471391003657498	157	401
UNG	ENSG00000076248.10	12	109097574	109110992	0.00192153709765477	7.91845900170786e-07	157	401
FMO4	ENSG00000076258.9	1	171314208	171342084	0.619770576742944	0.497237782812609	157	401
KLHL20	ENSG00000076321.10	1	173714941	173786702	0.319510370159192	0.0921968482650073	157	401
RGS11	ENSG00000076344.15	16	268301	275940	0.527069526294471	0.420675883948389	157	401
SLC46A1	ENSG00000076351.12	17	28394756	28407197	0.00729442498097953	1.88283717140382e-05	157	401
PLXNA2	ENSG00000076356.6	1	208022242	208244320	0.00726806625882924	0.000179788422760478	157	401
SPAG5	ENSG00000076382.16	17	28577574	28598635	0.230042219970898	0.0821986129246676	157	401
ANKRD13A	ENSG00000076513.16	12	109999186	110039763	0.818253804513106	0.695407226951539	157	401
TPD52	ENSG00000076554.15	8	80034745	80231232	0.311440536797739	0.116579971838383	157	401
ACACB	ENSG00000076555.15	12	109116595	109268226	0.111425687197993	0.0165912645708976	157	401
TRAF4	ENSG00000076604.14	17	28743984	28750958	0.646842910831552	0.510125870789556	157	401
PAG1	ENSG00000076641.4	8	80967810	81112068	0.404648241181931	0.214592937746389	157	401
GPATCH1	ENSG00000076650.6	19	33080880	33130542	0.115780897448359	0.0228699749561982	157	401
ICAM3	ENSG00000076662.9	19	10338682	10339823	0.076591840892257	0.0094894383998098	157	401
NT5C2	ENSG00000076685.18	10	103090611	103193306	0.956732011176291	0.935986999136873	157	401
MCAM	ENSG00000076706.16	11	119308529	119321521	0.867064974411744	0.804735053044525	157	401
CAMSAP3	ENSG00000076826.9	19	7595902	7618304	0.275428454368603	0.109212698385282	157	401
RAP1GAP	ENSG00000076864.19	1	21596215	21669363	0.00329682706768524	1.56063973608974e-06	157	401
XAB2	ENSG00000076924.11	19	7619525	7629565	0.0330419294729412	0.00332352027588948	157	401
ARHGEF1	ENSG00000076928.17	19	41883161	41930150	0.0649528092107809	0.00381937026571727	157	401
STXBP2	ENSG00000076944.15	19	7636991	7647873	0.00252250353943428	2.92001009485072e-06	157	401
MAP2K7	ENSG00000076984.17	19	7903843	7914478	0.717813282556401	0.631321216947635	157	401
NMRK2	ENSG00000077009.13	19	3933103	3942416	0.479576496347825	0.295277560730956	157	401
DGKD	ENSG00000077044.10	2	233354507	233472104	0.054237430711912	0.00798907513928048	157	401
RARB	ENSG00000077092.18	3	25174332	25597904	0.642289101413421	0.566157640280409	157	401
TOP2B	ENSG00000077097.15	3	25597933	25664499	0.415333759376199	0.268936612911396	157	401
TM9SF3	ENSG00000077147.14	10	96518109	96587452	0.966210575908415	0.951201716129394	157	401
NFKB2	ENSG00000077150.18	10	102394110	102402529	0.496759373154595	0.111750396087236	157	401
UBE2T	ENSG00000077152.9	1	202331657	202341980	0.415530437964764	0.200430871696902	157	401
PPP1R12B	ENSG00000077157.21	1	202348699	202590595	0.0751052533723421	0.00236975385285941	157	401
DNAJC10	ENSG00000077232.17	2	182716041	182794464	0.750346354128966	0.636483369086809	157	401
GTF3C1	ENSG00000077235.17	16	27459555	27549913	0.486718363573114	0.267995624892988	157	401
IL4R	ENSG00000077238.13	16	27314102	27364778	0.159072195455364	0.0256644177677638	157	401
USP33	ENSG00000077254.14	1	77695987	77759852	0.60134768151992	0.335142251166562	157	401
SNRPA	ENSG00000077312.8	19	40750637	40765389	0.667744410839731	0.549632621397523	157	401
SPAG6	ENSG00000077327.15	10	22345445	22454224	0.480651843748306	0.271822459075782	157	401
EXOSC5	ENSG00000077348.8	19	41386374	41397459	0.999212753751169	0.998471350465472	157	401
DYNC1I2	ENSG00000077380.15	2	171687409	171748420	0.663527642533567	0.489044719389007	157	401
APBB1IP	ENSG00000077420.15	10	26438203	26567803	0.475906650418939	0.337023856756436	157	401
LRCH4	ENSG00000077454.15	7	100574011	100586153	0.0994197710431891	0.0135192164138283	157	401
FAM76B	ENSG00000077458.12	11	95768942	95790409	0.0484838476787314	0.000890800695410159	157	401
SIRT6	ENSG00000077463.14	19	4174109	4182604	0.178147171756278	0.0723613043391489	157	401
POLD3	ENSG00000077514.8	11	74592530	74669117	0.930407839765036	0.89421065137073	157	401
ACTN2	ENSG00000077522.12	1	236686454	236764631	0.699389538761933	0.597312092520489	157	401
CAPZB	ENSG00000077549.17	1	19338776	19485539	0.694429140627851	0.566677438039581	157	401
GPR137B	ENSG00000077585.13	1	236142505	236221865	0.509594932746514	0.325382394144137	157	401
NAALAD2	ENSG00000077616.10	11	90131515	90192894	0.582383507358383	0.333724615692587	157	401
JADE1	ENSG00000077684.15	4	128809623	128875224	0.316341152902802	0.120466905208616	157	401
FGFR1	ENSG00000077782.19	8	38411138	38468834	1.1113531541995e-05	7.24673934318753e-10	157	401
FBLN1	ENSG00000077942.18	22	45502238	45601135	0.128964708014918	0.0217355749025396	157	401
ITGA8	ENSG00000077943.7	10	15513949	15720125	0.137495572198977	0.0416715123316882	157	401
CST7	ENSG00000077984.5	20	24949230	24959928	2.64001730847171e-06	1.16630305798095e-11	157	401
MAP2	ENSG00000078018.19	2	209424058	209734118	0.243837679456636	0.0912863780850266	157	401
PIAS2	ENSG00000078043.15	18	46803224	46920148	0.736648848088354	0.660191070991224	157	401
AMPH	ENSG00000078053.16	7	38383704	38631567	0.603503083202625	0.472584680830629	157	401
MCCC1	ENSG00000078070.12	3	183015218	183116075	0.835599754941011	0.742698932472631	157	401
LAMP3	ENSG00000078081.7	3	183122213	183163839	0.0266936585140961	0.00130377277822027	157	401
NEBL	ENSG00000078114.18	10	20779973	21174187	0.0019960109700007	5.99266273872666e-07	157	401
ACER3	ENSG00000078124.11	11	76860867	77026797	0.485586841756229	0.379588227840294	157	401
UBE2K	ENSG00000078140.13	4	39698044	39782792	0.470863238873963	0.290583970687383	157	401
PIK3C3	ENSG00000078142.12	18	41955206	42087830	0.319181995993411	0.181085234741954	157	401
N4BP2	ENSG00000078177.13	4	40056826	40158252	0.304830095837365	0.130861408835318	157	401
TIGAR	ENSG00000078237.6	12	4307763	4354593	0.483878243684746	0.300383978361874	157	401
TULP3	ENSG00000078246.16	12	2890887	2941140	0.862629301850835	0.820182308382351	157	401
SYNJ2	ENSG00000078269.14	6	157981887	158099176	0.35573206870811	0.165397618817651	157	401
PPP2R5C	ENSG00000078304.19	14	101761798	101927989	0.182902885618537	0.0184980433357302	157	401
GNB1	ENSG00000078369.17	1	1785285	1891117	0.751452154270098	0.651768658202318	157	401
EDN1	ENSG00000078401.6	6	12290363	12297194	0.88214125678065	0.832120881561374	157	401
MLLT10	ENSG00000078403.16	10	21524675	21743630	0.755336870620757	0.658099408326766	157	401
ZCWPW1	ENSG00000078487.17	7	100400853	100428792	0.0903896744024229	0.00076226202243129	157	401
NRDC	ENSG00000078618.21	1	51789191	51878937	0.845734430525947	0.730127382556206	157	401
VDAC3	ENSG00000078668.13	8	42391624	42405897	0.0373523924279787	0.00347460975052734	157	401
PCM1	ENSG00000078674.17	8	17922840	18029944	0.531305507458798	0.403574712497834	157	401
TNRC6C	ENSG00000078687.17	17	77959240	78108835	0.423893607248195	0.333597748711748	157	401
CBFA2T2	ENSG00000078699.21	20	33490075	33650036	0.603492490319586	0.457106958782048	157	401
ITCH	ENSG00000078747.14	20	34363235	34511393	0.177321336626472	0.027308462878194	157	401
TP53INP2	ENSG00000078804.12	20	34704290	34713439	0.953213869689938	0.914743982911734	157	401
SDF4	ENSG00000078808.16	1	1216908	1232031	0.292089023790779	0.126002501742155	157	401
MYH7B	ENSG00000078814.15	20	34975403	35002403	0.739505833896305	0.54311541764737	157	401
TP73	ENSG00000078900.14	1	3652520	3735600	0.631718591589949	0.529223412780444	157	401
TOLLIP	ENSG00000078902.15	11	1274371	1309654	0.642150535542795	0.402994049454398	157	401
UBE2D4	ENSG00000078967.12	7	43926438	43956136	0.961616579912644	0.948403109866745	157	401
THOC1	ENSG00000079134.11	18	214630	268050	0.865782211521191	0.774050935550074	157	401
FKBP7	ENSG00000079150.17	2	178463664	178478600	0.964741156466349	0.935686734643294	157	401
OSBPL6	ENSG00000079156.16	2	178194481	178402891	0.612626135825113	0.431969309351417	157	401
SLC1A3	ENSG00000079215.13	5	36606355	36688334	0.643930775395418	0.486633737806419	157	401
XRCC5	ENSG00000079246.15	2	216107464	216206303	0.442983151186572	0.291736057365624	157	401
LXN	ENSG00000079257.7	3	158645822	158672693	0.823410092232738	0.685312590415268	157	401
SP140	ENSG00000079263.18	2	230203624	230313215	0.200004947301978	0.0533407454010521	157	401
MKNK1	ENSG00000079277.19	1	46557408	46604294	0.0288071901361696	6.24551459573419e-05	157	401
TNS1	ENSG00000079308.16	2	217799789	218002995	0.157011922546805	0.0271348997111222	157	401
REXO1	ENSG00000079313.13	19	1815246	1848463	0.35016665445017	0.213803229307171	157	401
SAR1A	ENSG00000079332.14	10	70147289	70170523	0.640449830670398	0.535001123689622	157	401
CDC14A	ENSG00000079335.18	1	100351734	100520277	0.264923303294959	0.0508883371441949	157	401
RAPGEF3	ENSG00000079337.15	12	47734367	47771040	0.0105792798464206	0.000276024519842648	157	401
CEACAM1	ENSG00000079385.21	19	42507304	42561234	0.315365920113596	0.0672482510218022	157	401
SENP1	ENSG00000079387.13	12	48042898	48105834	0.267770086619396	0.0500403404823745	157	401
DUSP13	ENSG00000079393.20	10	75094432	75109221	0.468080830812114	0.231957655666114	157	401
CIC	ENSG00000079432.7	19	42268537	42295797	0.550186335271124	0.386497570426108	157	401
LIPE	ENSG00000079435.9	19	42401507	42427426	0.811754507480327	0.695217763859944	157	401
FDFT1	ENSG00000079459.12	8	11795573	11839309	0.295364683917426	0.175523834304033	157	401
PAFAH1B3	ENSG00000079462.7	19	42297033	42303546	0.783455455022603	0.61645685615177	157	401
KIF22	ENSG00000079616.12	16	29790719	29805385	0.952459030583142	0.920556529790124	157	401
CARMIL1	ENSG00000079691.17	6	25279078	25620530	0.00397385027735222	9.06624625315728e-05	157	401
PGM1	ENSG00000079739.15	1	63593276	63660245	0.58709109233589	0.445636135599406	157	401
DDX1	ENSG00000079785.14	2	15591178	15631111	0.854711496904731	0.783098260373841	157	401
DNM2	ENSG00000079805.16	19	10718079	10833488	0.225792393281469	0.0732967804715072	157	401
EPB41L2	ENSG00000079819.18	6	130839347	131063322	0.573427380507308	0.367325824507798	157	401
MOXD1	ENSG00000079931.14	6	132296055	132401545	0.422721011396344	0.233235394633005	157	401
STX7	ENSG00000079950.13	6	132445867	132513198	0.826690967202445	0.716183762283646	157	401
RABL2B	ENSG00000079974.17	22	50767501	50783663	0.0228929951708914	0.000361267092123533	157	401
KEAP1	ENSG00000079999.13	19	10486120	10503741	0.653429262789208	0.55073481163235	157	401
DDX43	ENSG00000080007.7	6	73395134	73417569	0.864274230113947	0.771792302193495	157	401
PTPRH	ENSG00000080031.9	19	55181248	55209506	0.869714692479871	0.809902192648742	157	401
SLC35C2	ENSG00000080189.14	20	46345980	46364458	0.378217830352165	0.176566352287916	157	401
CRYBG3	ENSG00000080200.9	3	97822040	97941306	0.0232462149092973	6.58080910502447e-06	157	401
RFX3	ENSG00000080298.15	9	3218297	3526004	0.0411264987671932	0.00665498533895906	157	401
RIF1	ENSG00000080345.17	2	151409883	151508004	0.495273302258636	0.251065719950346	157	401
RAB21	ENSG00000080371.5	12	71754874	71800285	0.739404997763404	0.640437974832558	157	401
SLC4A4	ENSG00000080493.15	4	71186757	71572087	0.537286200469289	0.297442336410478	157	401
SMARCA2	ENSG00000080503.22	9	1980290	2193624	0.214471554355976	0.100061641293029	157	401
SESN1	ENSG00000080546.13	6	108986437	109094819	0.0118743491425991	0.00125871003354475	157	401
COL5A3	ENSG00000080573.6	19	9959561	10010471	3.58938437279259e-12	6.8656272953842e-23	157	401
SRCAP	ENSG00000080603.16	16	30699141	30741409	0.596927106369171	0.354486340062137	157	401
PUM3	ENSG00000080608.9	9	2720469	2844241	0.99079357402055	0.987294333637648	157	401
CPB2	ENSG00000080618.13	13	46053186	46105076	0.131827777855277	0.0239999337467969	157	401
CNOT4	ENSG00000080802.18	7	135361795	135510127	0.813831051956853	0.711229667468635	157	401
PSEN1	ENSG00000080815.18	14	73136418	73223691	0.0371559280182832	0.00141869465576142	157	401
CPOX	ENSG00000080819.6	3	98521132	98593723	0.640595420990769	0.474359279557905	157	401
CLDND1	ENSG00000080822.16	3	98500840	98523066	0.759976701982648	0.611879275604777	157	401
MOK	ENSG00000080823.22	14	102224500	102305200	0.789203362669117	0.694901742290029	157	401
HSP90AA1	ENSG00000080824.18	14	102080738	102139502	0.135121678125869	0.0350163951607171	157	401
RBL1	ENSG00000080839.11	20	36996349	37095784	0.749242435935934	0.66381843554232	157	401
DLGAP4	ENSG00000080845.17	20	36306336	36528637	0.303593279567235	0.0767314748484472	157	401
IGSF9B	ENSG00000080854.14	11	133908564	133956985	0.164743755798995	0.0436379942802389	157	401
AP4E1	ENSG00000081014.10	15	50908672	51005900	0.266157560417702	0.107405515655257	157	401
RSBN1	ENSG00000081019.13	1	113761832	113812378	0.564724899649241	0.399626055465568	157	401
MAGI3	ENSG00000081026.18	1	113390749	113685923	0.241781312584182	0.0961694219948406	157	401
CXCL2	ENSG00000081041.8	4	74097035	74099293	0.494545155555241	0.212009724459707	157	401
COL4A4	ENSG00000081052.11	2	227002711	227164113	0.812468956742266	0.736079640190291	157	401
TCF7	ENSG00000081059.19	5	134114711	134148229	0.328068631969099	0.0718696889093251	157	401
OSTM1	ENSG00000081087.14	6	108041409	108165854	0.00682139755697101	2.32706507849899e-05	157	401
IMPG2	ENSG00000081148.11	3	101222546	101320560	0.911710212987404	0.854725903317652	157	401
PCNP	ENSG00000081154.11	3	101574095	101594437	0.0407480116194337	0.00178644056428882	157	401
EXD2	ENSG00000081177.18	14	69191511	69244020	0.8234976465752	0.701707359213706	157	401
ARG2	ENSG00000081181.7	14	67619798	67651720	0.0523117684862023	0.00398622641697302	157	401
MEF2C	ENSG00000081189.15	5	88717117	88904257	0.293072522344028	0.0974732673537246	157	401
PTPRC	ENSG00000081237.18	1	198638671	198757283	0.635745634342642	0.508325791224517	157	401
PKP1	ENSG00000081277.12	1	201283452	201332993	0.34420039182363	0.145922222741391	157	401
UBA5	ENSG00000081307.12	3	132654446	132678097	0.799444364451084	0.729384882324891	157	401
STK17B	ENSG00000081320.10	2	196133566	196176503	0.20995735104233	0.041206709589206	157	401
CDC14B	ENSG00000081377.16	9	96491337	96619830	0.921672727548485	0.859570229294616	157	401
ZNF510	ENSG00000081386.12	9	96755865	96778129	0.115618438237997	0.0138621447399775	157	401
ZNF506	ENSG00000081665.13	19	19785839	19821751	0.462055019684173	0.252388910582624	157	401
JMJD4	ENSG00000081692.12	1	227731189	227734816	0.00387241115193182	0.000180641032775621	157	401
DUSP12	ENSG00000081721.11	1	161749758	161757238	0.65574823220322	0.515217075114926	157	401
AACS	ENSG00000081760.16	12	125065379	125143320	0.976585490232355	0.967384418488973	157	401
KIAA0141	ENSG00000081791.8	5	141923808	141942047	0.100238348761808	0.0081652510137851	157	401
HSPB11	ENSG00000081870.11	1	53916574	53945929	0.770562001234069	0.66432307564441	157	401
PHLPP1	ENSG00000081913.13	18	62715450	62980433	0.0743622762215048	0.00450122907833467	157	401
ATP8B1	ENSG00000081923.11	18	57646426	57803101	0.264715271383643	0.102639968572662	157	401
IL12RB2	ENSG00000081985.10	1	67307364	67396900	0.0162283263444697	0.000134218837411773	157	401
SMARCD3	ENSG00000082014.16	7	151238828	151277896	0.296514714746881	0.131248485233136	157	401
WDR70	ENSG00000082068.8	5	37379212	37753435	0.0828444189236255	0.00630508477247184	157	401
FYB	ENSG00000082074.15	5	39105236	39274528	0.185925634750283	0.0358814596428486	157	401
STRADB	ENSG00000082146.12	2	201388002	201480846	0.00181222766716024	1.24600723356122e-05	157	401
BZW1	ENSG00000082153.17	2	200810594	200827338	0.0252590560767446	0.000576847453340082	157	401
C1QTNF3	ENSG00000082196.20	5	34019448	34043832	0.320659327691252	0.0947044389848779	157	401
ME2	ENSG00000082212.12	18	50878734	50954257	0.000897795388389772	7.81858862954569e-07	157	401
C5orf22	ENSG00000082213.17	5	31532266	31555058	0.138101423840154	0.0155895685841958	157	401
CCNT2	ENSG00000082258.12	2	134918235	134959342	0.766591113795894	0.551261095093768	157	401
FAM135A	ENSG00000082269.16	6	70413063	70561174	0.196938502699521	0.0315766696164577	157	401
COL19A1	ENSG00000082293.12	6	69866571	70209976	0.281852713506977	0.0936012396870946	157	401
EPB41L3	ENSG00000082397.17	18	5392381	5630700	0.125692541653978	0.0356564942121196	157	401
COBLL1	ENSG00000082438.15	2	164653624	164843679	0.183703595976042	0.0507636518831952	157	401
TRAF5	ENSG00000082512.14	1	211326615	211374946	0.496198033908186	0.303155078119269	157	401
MRPL22	ENSG00000082515.17	5	154941070	154969411	0.796276432766935	0.715286663302056	157	401
GEMIN5	ENSG00000082516.8	5	154887416	154938209	0.43609633689464	0.307306232695679	157	401
NFE2L1	ENSG00000082641.15	17	48048329	48061487	0.0244532219194809	0.000141468180154249	157	401
GSK3B	ENSG00000082701.14	3	119821323	120094417	0.903372794717911	0.840004250993345	157	401
ITGB5	ENSG00000082781.11	3	124761948	124901418	0.245503553400777	0.127937458153627	157	401
ERC1	ENSG00000082805.19	12	990609	1495933	0.207157085990711	0.091961397052057	157	401
XPO1	ENSG00000082898.16	2	61477849	61538626	0.723177290509078	0.518021270587169	157	401
RNF13	ENSG00000082996.19	3	149812708	149962139	0.764111218143197	0.680705388461409	157	401
PALB2	ENSG00000083093.9	16	23603160	23641310	0.692965998376595	0.588298128420186	157	401
DOPEY1	ENSG00000083097.14	6	83067666	83171350	0.0414272756931597	0.00124453430739209	157	401
LYRM2	ENSG00000083099.10	6	89568144	89638753	0.303030864091628	0.193085726559292	157	401
BCKDHB	ENSG00000083123.14	6	80106647	80346270	0.0963965455898375	0.0113035184617934	157	401
KAT6A	ENSG00000083168.9	8	41929479	42051990	0.958050026765046	0.930841013140811	157	401
ZCCHC6	ENSG00000083223.17	9	86287733	86354454	0.544979472671946	0.4187966629358	157	401
ULK2	ENSG00000083290.19	17	19770830	19867936	0.160129048125947	0.0234519493461445	157	401
TNPO1	ENSG00000083312.17	5	72816566	72916733	0.0106163583607398	0.000209560958656836	157	401
PLOD1	ENSG00000083444.16	1	11934205	11975538	3.01754034991036e-07	1.8379475200805e-11	157	401
P2RX5	ENSG00000083454.21	17	3672199	3696404	0.758899531389003	0.646827596252203	157	401
ITGAE	ENSG00000083457.11	17	3714628	3801243	0.103678931969767	0.0391254511790624	157	401
DIS3	ENSG00000083520.14	13	72752169	72782058	0.248470891373157	0.0956995731580449	157	401
PIBF1	ENSG00000083535.15	13	72782097	73016461	0.794855102621134	0.675030490454996	157	401
TDRD3	ENSG00000083544.13	13	60396457	60573878	0.50765525808955	0.409697320806369	157	401
NUFIP1	ENSG00000083635.7	13	44939249	44989483	0.732724674257162	0.605711232867884	157	401
PDS5B	ENSG00000083642.18	13	32586427	32778019	0.708538755106408	0.586414394354943	157	401
OXCT1	ENSG00000083720.12	5	41730065	41870519	0.513209384973756	0.296592584186133	157	401
CYLD	ENSG00000083799.17	16	50742050	50801935	0.725608808149488	0.584120622609338	157	401
SLC27A5	ENSG00000083807.9	19	58479512	58512065	0.829320594334788	0.71697917120802	157	401
ZNF324	ENSG00000083812.11	19	58467045	58474016	0.0446476566216695	0.0024715224811258	157	401
ZNF671	ENSG00000083814.13	19	57719751	57727624	0.0768555084036484	0.0191018076387968	157	401
ZNF416	ENSG00000083817.8	19	57571566	57578098	0.529612191312556	0.264482851321489	157	401
ZNF586	ENSG00000083828.15	19	57769655	57819740	0.233252795801692	0.118896913915662	157	401
ZNF446	ENSG00000083838.15	19	58475764	58481230	0.340201393019504	0.147281190833879	157	401
ZNF264	ENSG00000083844.10	19	57191500	57222846	0.821613129687292	0.744168804382013	157	401
RPS5	ENSG00000083845.8	19	58386400	58394806	0.125894357371446	0.0298797694650167	157	401
YTHDC1	ENSG00000083896.12	4	68310387	68350089	0.130068521311022	0.031239116371118	157	401
CHMP2B	ENSG00000083937.8	3	87227271	87255548	0.0860449137056809	0.0196188249595231	157	401
SMAP2	ENSG00000084070.11	1	40344850	40423326	0.180604387052879	0.0583205555507023	157	401
PPIE	ENSG00000084072.16	1	39692182	39763914	0.00923074890632087	6.07599069471188e-10	157	401
ZMPSTE24	ENSG00000084073.8	1	40258107	40294184	0.905320820699197	0.850595057441483	157	401
STARD7	ENSG00000084090.13	2	96184859	96208415	0.776346582222205	0.690554952217804	157	401
NOA1	ENSG00000084092.6	4	56963370	56978639	0.231274701643333	0.0383997273003792	157	401
REST	ENSG00000084093.16	4	56907876	56935844	0.235989328848581	0.099083713690385	157	401
SSH1	ENSG00000084112.14	12	108778272	108857590	0.903200686027415	0.874760948899075	157	401
GSTP1	ENSG00000084207.15	11	67583595	67586660	0.216408104123592	0.0605445413575158	157	401
APLP2	ENSG00000084234.16	11	130069837	130144811	0.920669942369811	0.882123151861518	157	401
FAM234B	ENSG00000084444.13	12	13044284	13142521	0.734555396078061	0.628179300158998	157	401
WBP11	ENSG00000084463.7	12	14784579	14803540	0.393395477813847	0.166454547597585	157	401
EIF3I	ENSG00000084623.11	1	32222019	32231604	0.118463607371151	0.0198173588075296	157	401
COL16A1	ENSG00000084636.17	1	31652247	31704319	0.291347112349505	0.0807478072043809	157	401
TXLNA	ENSG00000084652.15	1	32179686	32198285	0.138346556189622	0.0270657725041386	157	401
NCOA1	ENSG00000084676.15	2	24491914	24770702	0.0518702128858956	0.00304663364848054	157	401
AGBL5	ENSG00000084693.15	2	27042364	27070471	0.261462018084751	0.0419902839543233	157	401
KIF3C	ENSG00000084731.14	2	25926596	25982749	0.881397936964891	0.819123345615362	157	401
RAB10	ENSG00000084733.10	2	26034110	26137454	0.859075217048948	0.789282417457915	157	401
GCKR	ENSG00000084734.8	2	27496842	27523684	0.414912451077058	0.133983463589187	157	401
HADHA	ENSG00000084754.10	2	26190635	26244726	0.409927507529118	0.180434731524625	157	401
MAPRE3	ENSG00000084764.10	2	26970612	27027196	0.940296267032525	0.892501050692613	157	401
CAD	ENSG00000084774.13	2	27217390	27243943	0.309698317143967	0.101881571063642	157	401
CD59	ENSG00000085063.14	11	33702668	33736445	0.756282759174816	0.679409612646773	157	401
CD82	ENSG00000085117.11	11	44564427	44620363	0.886567809532514	0.833087870426626	157	401
AK6	ENSG00000085231.13	5	69350984	69355953	0.651000232396015	0.520323045310149	157	401
FCN1	ENSG00000085265.10	9	134905890	134917963	7.02969163810736e-07	3.61653083169294e-13	157	401
MYNN	ENSG00000085274.15	3	169772831	169789716	0.269774638954003	0.0895786354309123	157	401
SCAMP1	ENSG00000085365.17	5	78360583	78479071	0.00192598323411616	1.55285751750957e-05	157	401
PREP	ENSG00000085377.13	6	105277565	105403084	0.480110738590161	0.295604574109046	157	401
HACE1	ENSG00000085382.11	6	104728093	104859919	0.115927552459361	0.0113123057364155	157	401
SEH1L	ENSG00000085415.15	18	12947133	12987536	0.620918407211919	0.443178043431195	157	401
WDR47	ENSG00000085433.15	1	108970214	109042113	0.241924031243763	0.0580989030688908	157	401
WDFY1	ENSG00000085449.14	2	223855716	223945387	0.0468797173867201	0.00209506854154782	157	401
OVGP1	ENSG00000085465.12	1	111414314	111427777	0.087992282086988	0.0163663107303203	157	401
SLC25A24	ENSG00000085491.15	1	108134036	108199925	0.0274137223703763	6.83085448467939e-05	157	401
MAP3K4	ENSG00000085511.19	6	161022194	161117385	0.41344310955887	0.18573358605348	157	401
PILRA	ENSG00000085514.15	7	100373445	100400099	0.0717534104269759	0.00663713169138094	157	401
IGSF9	ENSG00000085552.16	1	159927039	159945604	0.262256665781903	0.0991454221969771	157	401
ABCB1	ENSG00000085563.14	7	87503633	87713323	0.333369876161117	0.148169273651698	157	401
ZNF213	ENSG00000085644.13	16	3129777	3142805	0.69026978551971	0.574615951065843	157	401
AKR1B1	ENSG00000085662.13	7	134442350	134459252	0.322316176564539	0.0448388906357197	157	401
CPNE3	ENSG00000085719.12	8	86514427	86561498	0.229525979431275	0.0686693013171319	157	401
RRN3	ENSG00000085721.12	16	15060022	15094317	0.667126737741916	0.442676968032647	157	401
CTTN	ENSG00000085733.15	11	70398489	70436584	0.423912931825255	0.186766578509102	157	401
WNT11	ENSG00000085741.12	11	76186325	76210736	0.343678938070254	0.168285356619723	157	401
MTIF2	ENSG00000085760.14	2	55236595	55269347	0.969928949872432	0.955216415234001	157	401
DDHD2	ENSG00000085788.13	8	38225218	38262833	0.768540860959864	0.633042378291264	157	401
TTC39A	ENSG00000085831.15	1	51287258	51345116	0.0214692834074329	0.00227676770933887	157	401
EPS15	ENSG00000085832.16	1	51354263	51519328	0.73683606811268	0.592654265042583	157	401
ORC1	ENSG00000085840.12	1	52372829	52404459	0.0770697628329203	0.00615769197576571	157	401
MGST2	ENSG00000085871.8	4	139665768	139740745	0.424923522791898	0.257641992117992	157	401
CHERP	ENSG00000085872.14	19	16517889	16542530	0.25043473914604	0.0760517776576086	157	401
ATG16L1	ENSG00000085978.21	2	233210051	233295674	0.631999618948072	0.521119486480487	157	401
USP40	ENSG00000085982.13	2	233475520	233566782	0.000422730199903525	4.27423317448962e-06	157	401
POMGNT1	ENSG00000085998.13	1	46188682	46198443	0.366919458869386	0.118200240633344	157	401
RAD54L	ENSG00000085999.11	1	46247688	46274717	0.0653418964687746	0.00336537255787945	157	401
MAST2	ENSG00000086015.20	1	45786987	46036124	0.841819099572352	0.791390849509103	157	401
DNAJA1	ENSG00000086061.15	9	33025211	33039907	0.548424795178771	0.377036368786929	157	401
B4GALT1	ENSG00000086062.12	9	33104082	33167356	0.860820855697113	0.810863563679074	157	401
CHMP5	ENSG00000086065.13	9	33264879	33282069	0.865329001208357	0.808843157318582	157	401
NFX1	ENSG00000086102.18	9	33290511	33371157	0.0180917110299639	0.000244655033396773	157	401
DIMT1	ENSG00000086189.9	5	62387254	62403939	0.572000406258044	0.428913662795409	157	401
IPO11	ENSG00000086200.16	5	62403972	62628582	0.789967011463698	0.613218115745625	157	401
EIF2AK1	ENSG00000086232.12	7	6022244	6059230	0.419023918594484	0.323168986107398	157	401
NME8	ENSG00000086288.11	7	37848597	37900401	0.715180023532465	0.502643719440571	157	401
EPDR1	ENSG00000086289.11	7	37920561	37951941	0.223134104713656	0.0521952724004244	157	401
SNX10	ENSG00000086300.15	7	26291895	26374329	0.147774548824041	0.0089261130895438	157	401
SEPHS1	ENSG00000086475.14	10	13317424	13348298	0.779915248050256	0.705101261831302	157	401
MRPL28	ENSG00000086504.15	16	367384	370527	0.600959663884536	0.475048558898899	157	401
HBQ1	ENSG00000086506.2	16	180453	181181	0.066538876489358	0.0120103845864345	157	401
ITPKC	ENSG00000086544.2	19	40717103	40740855	0.754754068560845	0.67003906438369	157	401
CEACAM6	ENSG00000086548.8	19	41750977	41772208	0.681954066120435	0.49871073123858	157	401
FAT2	ENSG00000086570.12	5	151504093	151568944	0.300489354196194	0.097080981231207	157	401
RBM22	ENSG00000086589.11	5	150690794	150701107	0.567065246569906	0.422910703318563	157	401
TMED2	ENSG00000086598.10	12	123585562	123598577	0.0541978712067027	0.00407971887234842	157	401
ERO1B	ENSG00000086619.13	1	236215555	236281985	0.159304137635665	0.0520296869109251	157	401
ZFAND6	ENSG00000086666.18	15	80059568	80138393	0.935649695881265	0.909450963735719	157	401
LAT2	ENSG00000086730.16	7	74199652	74229834	0.938864854021454	0.902020361093082	157	401
ZW10	ENSG00000086827.8	11	113733187	113773811	0.150897606174066	0.0151008951007787	157	401
ALG9	ENSG00000086848.14	11	111782195	111871581	0.553979123295106	0.296733488410976	157	401
MYBPC2	ENSG00000086967.9	19	50432903	50466321	0.164315288803721	0.0529419126522618	157	401
ACOX3	ENSG00000087008.15	4	8366282	8440723	0.243618227104651	0.127902707053564	157	401
MTMR2	ENSG00000087053.18	11	95832882	95925315	0.454428214673613	0.247978186329642	157	401
PPP1R15A	ENSG00000087074.7	19	48872392	48876057	0.156927198186569	0.0301512185832316	157	401
HSD17B14	ENSG00000087076.8	19	48813017	48836678	0.144554716835423	0.0224029411856974	157	401
TRIP6	ENSG00000087077.13	7	100867138	100873454	0.475451010964988	0.202890864122514	157	401
ACHE	ENSG00000087085.13	7	100889994	100896974	0.0800285933910067	0.00636794267555331	157	401
FTL	ENSG00000087086.14	19	48965301	48966878	0.797927410139313	0.713291584160656	157	401
SRRT	ENSG00000087087.18	7	100875126	100888664	0.0920273511426943	0.0226918879295703	157	401
BAX	ENSG00000087088.19	19	48954877	48961798	0.0334514309536193	0.00457006848405341	157	401
NLK	ENSG00000087095.12	17	28041737	28196381	0.118759083268353	0.00782627565304796	157	401
PIGS	ENSG00000087111.20	17	28553383	28571872	0.97234081130007	0.956336904836374	157	401
ADAMTS2	ENSG00000087116.14	5	179110851	179345430	0.0893712740207589	0.00683551643571437	157	401
ATXN7L3	ENSG00000087152.15	17	44191805	44200113	0.357040774567153	0.180217168641008	157	401
PGS1	ENSG00000087157.18	17	78378640	78425114	0.900283704977795	0.867837130869774	157	401
PSMC5	ENSG00000087191.12	17	63827672	63832026	0.23989783424396	0.0816054123827533	157	401
UIMC1	ENSG00000087206.16	5	176905005	177022602	0.380739113546888	0.190150002692773	157	401
CETP	ENSG00000087237.10	16	56961850	56983845	0.792292939737694	0.683242348139243	157	401
MMP2	ENSG00000087245.12	16	55389700	55506691	0.636307917402099	0.547873254849775	157	401
MT3	ENSG00000087250.8	16	56589074	56591088	0.181437736830179	0.0584451135491883	157	401
LPCAT2	ENSG00000087253.12	16	55508998	55586670	0.0623466405090969	0.00288388748173913	157	401
GNAO1	ENSG00000087258.14	16	56191347	56357457	0.184474998581212	0.0770398144695207	157	401
OGFOD1	ENSG00000087263.16	16	56451490	56479100	0.613618247117529	0.469345330982404	157	401
SH3BP2	ENSG00000087266.15	4	2793023	2841098	0.0667697521552428	0.0029367450565337	157	401
NOP14	ENSG00000087269.15	4	2938143	2963385	0.6553845572997	0.441425356123919	157	401
ADD1	ENSG00000087274.16	4	2843857	2930076	0.226788174062566	0.0763720851958216	157	401
L2HGDH	ENSG00000087299.11	14	50237563	50312325	0.731176721040953	0.604344132684264	157	401
TXNDC16	ENSG00000087301.8	14	52430590	52552522	0.287391398025687	0.138776187894074	157	401
C14orf166	ENSG00000087302.8	14	51989475	52010691	0.806058362329414	0.728307599580333	157	401
NID2	ENSG00000087303.17	14	52010876	52069228	0.961816798419721	0.943678241585834	157	401
GMCL1	ENSG00000087338.4	2	69829642	69881396	0.0987655525776787	0.028425329605466	157	401
SF3B2	ENSG00000087365.15	11	66050729	66069308	0.00318802788115987	3.43460026112721e-10	157	401
KLHL42	ENSG00000087448.9	12	27780020	27803040	0.434157655729474	0.274389226138286	157	401
GNAS	ENSG00000087460.24	20	58840845	58911192	0.234638629970306	0.0677852411184516	157	401
DNM1L	ENSG00000087470.17	12	32679200	32745650	0.269196759081168	0.037762507368636	157	401
PHACTR3	ENSG00000087495.16	20	59577509	59847711	0.881731444503662	0.835635272175221	157	401
ERGIC2	ENSG00000087502.17	12	29337352	29381189	0.127230162212684	0.035783644546703	157	401
AURKA	ENSG00000087586.17	20	56369389	56392337	0.30576483565868	0.179484966536983	157	401
CASS4	ENSG00000087589.16	20	56412112	56460387	0.0745199080427965	0.0104990711266836	157	401
AAMDC	ENSG00000087884.14	11	77821109	77918432	0.667122003517209	0.534587928236663	157	401
RFX2	ENSG00000087903.12	19	5993164	6199572	0.245082988372138	0.0684765503544029	157	401
METTL2A	ENSG00000087995.15	17	62423867	62450822	0.191281964828932	0.0763077120955191	157	401
SULT2B1	ENSG00000088002.11	19	48552075	48599425	0.0170641888342594	0.0046842248448671	157	401
ALG6	ENSG00000088035.15	1	63367590	63438562	0.675032455230591	0.528844655726415	157	401
CNOT3	ENSG00000088038.17	19	54137728	54154455	0.379601687886977	0.236227348187553	157	401
GP6	ENSG00000088053.11	19	55013705	55038264	0.033737654582441	0.00475452482875384	157	401
PTPN4	ENSG00000088179.8	2	119759631	119983818	0.987929546979288	0.982183533178967	157	401
DDX18	ENSG00000088205.12	2	117814650	117832379	0.389517343077169	0.145554035717326	157	401
KHSRP	ENSG00000088247.17	19	6413348	6424794	0.112648309115958	0.0158573611764498	157	401
GNA11	ENSG00000088256.8	19	3094410	3124004	0.41931607773424	0.271887451289311	157	401
ASAP3	ENSG00000088280.18	1	23428563	23484568	0.566404220687059	0.398040805108494	157	401
EDEM2	ENSG00000088298.12	20	35115357	35147364	0.297227327454204	0.0968738902974705	157	401
DNMT3B	ENSG00000088305.18	20	32762385	32809356	0.143954533690113	0.049870067856903	157	401
TPX2	ENSG00000088325.15	20	31739271	31801805	0.848068822816811	0.77250231225166	157	401
PDRG1	ENSG00000088356.5	20	31944964	31952092	0.804244938606194	0.651843248252214	157	401
EPB41L1	ENSG00000088367.21	20	36091504	36232799	0.234828581459238	0.0730032451803153	157	401
DOCK9	ENSG00000088387.18	13	98793429	99086625	0.282441456158671	0.112736121988148	157	401
ANKRD10	ENSG00000088448.14	13	110878540	110915069	0.0337054236515791	0.000717926979494261	157	401
TGDS	ENSG00000088451.10	13	94574051	94596257	0.166633300781585	0.036460207551721	157	401
DOCK3	ENSG00000088538.12	3	50675241	51384198	0.671419863267812	0.443951051095832	157	401
C3orf18	ENSG00000088543.14	3	50558025	50570930	2.23378884345304e-05	1.75482079308541e-19	157	401
COQ9	ENSG00000088682.13	16	57447529	57461275	0.761028991292446	0.660269294967506	157	401
TMEM40	ENSG00000088726.15	3	12733525	12769457	0.592955269661635	0.407817622663367	157	401
KIF9	ENSG00000088727.12	3	47228026	47283451	3.11169269703141e-05	1.4773766184329e-21	157	401
CRLS1	ENSG00000088766.11	20	6006090	6040053	0.400114151595824	0.22071151819302	157	401
PPP1R13B	ENSG00000088808.16	14	103733752	103847590	0.725378379140632	0.568868051658509	157	401
ATRN	ENSG00000088812.17	20	3471040	3651122	0.242424023572753	0.0947700144559185	157	401
SMOX	ENSG00000088826.17	20	4120980	4187747	0.166671100394597	0.057165903088384	157	401
SIGLEC1	ENSG00000088827.12	20	3686970	3707128	0.00649663184430473	5.95331990395959e-05	157	401
FKBP1A	ENSG00000088832.16	20	1368978	1393172	0.217377767413992	0.0655087489962203	157	401
NSFL1C	ENSG00000088833.17	20	1442162	1467692	0.000246521099912254	6.54833908285659e-08	157	401
SLC4A11	ENSG00000088836.12	20	3227417	3239190	0.897487080366912	0.833665007217893	157	401
C20orf194	ENSG00000088854.12	20	3249305	3407625	0.00542805237586836	0.000225562373199638	157	401
ZNF343	ENSG00000088876.11	20	2481817	2524702	0.370751024867231	0.191235090902247	157	401
EBF4	ENSG00000088881.20	20	2692878	2760108	0.00711071578023064	5.82124112903248e-05	157	401
CPXM1	ENSG00000088882.7	20	2794069	2800637	0.99206064795201	0.988014395631184	157	401
MAVS	ENSG00000088888.17	20	3846799	3876123	0.816507078408429	0.719291057834798	157	401
LZTS3	ENSG00000088899.14	20	3162617	3173592	0.273847089738535	0.0837041231206219	157	401
XRN2	ENSG00000088930.7	20	21326279	21389827	0.582249950252639	0.358359064992177	157	401
KIZ	ENSG00000088970.15	20	21125983	21246622	0.765995931743193	0.643299018016386	157	401
DYNLL1	ENSG00000088986.10	12	120469850	120498493	0.744293214208209	0.524475211679008	157	401
TESC	ENSG00000088992.17	12	117038923	117099479	0.0107391438566711	0.000529312842762236	157	401
SNX5	ENSG00000089006.16	20	17941597	17968912	0.491240071410643	0.307248626069655	157	401
RPL6	ENSG00000089009.15	12	112405199	112411442	0.00764782586294193	5.37756553942746e-06	157	401
SIRPG	ENSG00000089012.14	20	1629152	1657779	0.0339089152653071	0.00256891262963785	157	401
MAPKAPK5	ENSG00000089022.13	12	111843103	111902238	0.11129814439997	0.00253325789446812	157	401
P2RX7	ENSG00000089041.16	12	121132819	121188032	0.849564484882686	0.762261009958708	157	401
ESF1	ENSG00000089048.14	20	13714322	13784886	0.123302469323587	0.0293476422507577	157	401
RBBP9	ENSG00000089050.15	20	18486540	18497243	0.199571611396205	0.0219226574650572	157	401
ANAPC5	ENSG00000089053.12	12	121308357	121399896	0.779659993394206	0.654608342772347	157	401
SLC23A2	ENSG00000089057.14	20	4852356	5010293	0.590440775839612	0.473352175666253	157	401
SLC8B1	ENSG00000089060.11	12	113298759	113359493	0.407638373635518	0.18969004147879	157	401
TMEM230	ENSG00000089063.14	20	5068232	5113103	0.182678563990261	0.00769773918547119	157	401
DZANK1	ENSG00000089091.16	20	18383367	18467126	0.191460909464843	0.053960156944859	157	401
KDM2B	ENSG00000089094.18	12	121429097	121580791	0.375402735167136	0.230288483792904	157	401
TASP1	ENSG00000089123.15	20	13389392	13638940	0.54896804279353	0.422597377324885	157	401
OAS1	ENSG00000089127.12	12	112906777	112933222	0.547120124716947	0.309411283485236	157	401
GCN1	ENSG00000089154.10	12	120127203	120194710	0.557519734432685	0.321462905316181	157	401
RPLP0	ENSG00000089157.15	12	120196686	120201235	0.584094270023197	0.373669516950546	157	401
PXN	ENSG00000089159.16	12	120210520	120265771	0.493263477746365	0.18946534049189	157	401
SIRT4	ENSG00000089163.4	12	120302316	120313237	0.772259771005804	0.663415944732129	157	401
RPH3A	ENSG00000089169.14	12	112570380	112898881	1.74986815986587e-06	3.78405214949298e-14	157	401
KIF16B	ENSG00000089177.18	20	16272104	16573434	3.29711681057396e-11	1.36085345474841e-16	157	401
TRMT6	ENSG00000089195.14	20	5937235	5950558	0.086775057312498	0.0145923109302321	157	401
CHGB	ENSG00000089199.9	20	5911430	5925361	0.382613804945693	0.202033831126859	157	401
PEBP1	ENSG00000089220.4	12	118136027	118145584	0.959166169916266	0.938585010977177	157	401
BRAP	ENSG00000089234.15	12	111642146	111685986	0.000141415630086551	9.34095476031084e-17	157	401
ERP29	ENSG00000089248.6	12	112013316	112023451	0.00183734948413671	2.30008937001219e-13	157	401
FUS	ENSG00000089280.18	16	31180110	31194871	0.571651067255172	0.31140464246245	157	401
FXYD5	ENSG00000089327.14	19	35154730	35169883	0.0505198446269645	0.00476642531742753	157	401
ZNF302	ENSG00000089335.20	19	34677639	34686397	0.706856572120316	0.598715182740954	157	401
GRAMD1A	ENSG00000089351.14	19	34994784	35026471	0.0499596803089833	0.00136597510379223	157	401
FXYD3	ENSG00000089356.18	19	35115879	35124324	0.0108078988389028	0.000537358210698213	157	401
CDIP1	ENSG00000089486.16	16	4510675	4538828	0.407835814132962	0.218541133374475	157	401
CMTM1	ENSG00000089505.17	16	66566393	66579137	0.379464931912018	0.147164958998546	157	401
GANAB	ENSG00000089597.16	11	62624826	62646726	0.760897440759686	0.652773892092363	157	401
GMIP	ENSG00000089639.10	19	19629476	19643667	0.0168555192702296	3.29464500612078e-05	157	401
BIRC5	ENSG00000089685.14	17	78214186	78225636	0.910945389683137	0.877366193675989	157	401
LAG3	ENSG00000089692.8	12	6772519	6778453	0.369456523526625	0.195845261529676	157	401
MLF2	ENSG00000089693.10	12	6747996	6767475	0.575808795204816	0.437925452813924	157	401
OTUB2	ENSG00000089723.9	14	94026329	94048290	0.0481984653185996	0.00100108989535358	157	401
DDX24	ENSG00000089737.16	14	94048931	94081245	0.487772302934562	0.311747065676968	157	401
ZBTB25	ENSG00000089775.11	14	64449106	64505213	0.20750396973089	0.0502380494022742	157	401
NECAP1	ENSG00000089818.17	12	8076939	8097859	6.38345408983448e-07	1.3496318602498e-15	157	401
ANKRD24	ENSG00000089847.12	19	4183354	4224814	0.15498589736372	0.0441585274930442	157	401
DHX32	ENSG00000089876.11	10	125836554	125896436	0.052765388478931	0.0028568607995489	157	401
RCOR1	ENSG00000089902.9	14	102592661	102730576	0.318507107383222	0.112926252672378	157	401
GPATCH2L	ENSG00000089916.17	14	76151916	76254342	0.217249292338004	0.0654928786126694	157	401
LTBP4	ENSG00000090006.17	19	40592883	40629818	0.824215662563272	0.709429330878436	157	401
BLVRB	ENSG00000090013.9	19	40447789	40465840	0.750659966595026	0.63178216621975	157	401
SLC9A1	ENSG00000090020.10	1	27098815	27166981	0.291990409618941	0.12179214378818	157	401
SPTLC1	ENSG00000090054.13	9	92031999	92115384	0.126791081677937	0.0531343654927691	157	401
PAPOLA	ENSG00000090060.17	14	96502373	96567111	0.991418484306179	0.985974071497903	157	401
CCNK	ENSG00000090061.17	14	99481169	99535044	0.171651799109746	0.0606009278468195	157	401
PCBP4	ENSG00000090097.21	3	51957505	51968410	0.360766731289931	0.153266314948093	157	401
RGS1	ENSG00000090104.11	1	192575727	192580031	0.14108449028787	0.0393127539668505	157	401
YPEL3	ENSG00000090238.11	16	30092314	30096244	0.470103369158641	0.268313287761643	157	401
MRPS33	ENSG00000090263.15	7	141002610	141015228	0.514202300571929	0.382252211750813	157	401
NDUFB2	ENSG00000090266.12	7	140696821	140706646	0.772150371512119	0.691639920435667	157	401
NUDC	ENSG00000090273.13	1	26902282	26946862	0.581906768388873	0.392702860745601	157	401
MAEA	ENSG00000090316.15	4	1289851	1340137	0.119636212154705	0.0262042414521633	157	401
ICAM1	ENSG00000090339.8	19	10270835	10285800	0.243551165600817	0.0866120127599195	157	401
STRN4	ENSG00000090372.14	19	46719507	46746994	0.992717495275092	0.988600393419804	157	401
IRAK3	ENSG00000090376.10	12	66188879	66254622	0.897441267026458	0.849592194198684	157	401
LYZ	ENSG00000090382.6	12	69348341	69354234	0.198074644886101	0.000119504448039361	157	401
MUL1	ENSG00000090432.6	1	20499448	20508161	0.966007467162859	0.956961399364582	157	401
TFAP4	ENSG00000090447.11	16	4257186	4273075	0.973769911681331	0.958655766346352	157	401
PDCD7	ENSG00000090470.14	15	65117379	65133836	0.00969831816792664	0.000260358496221584	157	401
SPG21	ENSG00000090487.10	15	64963021	64990310	0.99283818418112	0.988454618944016	157	401
DNAJB11	ENSG00000090520.11	3	186567403	186585800	0.0741983803343048	0.0109556061459105	157	401
P3H2	ENSG00000090530.9	3	189956728	190122437	0.692149454968147	0.583600031851838	157	401
CHRD	ENSG00000090539.15	3	184380073	184389829	0.927604553440181	0.878356309918694	157	401
FLT3LG	ENSG00000090554.12	19	49474207	49486231	0.887604313268594	0.814337121045929	157	401
RAB11FIP3	ENSG00000090565.15	16	425619	523011	0.0842686370010694	0.0100228130450712	157	401
GNPTG	ENSG00000090581.9	16	1351923	1363204	0.958022661642784	0.938375409609901	157	401
ZNF268	ENSG00000090612.20	12	133181409	133214831	0.599365526199368	0.379357863790522	157	401
GOLGA3	ENSG00000090615.14	12	132768909	132828858	0.19649577906697	0.0675096029961387	157	401
PABPC4	ENSG00000090621.13	1	39560816	39576790	0.0152089255817452	0.000230666447240081	157	401
CD209	ENSG00000090659.17	19	7739994	7747564	0.547364706344824	0.406283586011146	157	401
CERS4	ENSG00000090661.11	19	8206736	8262421	0.0550571122619513	0.0033015347567987	157	401
MCOLN1	ENSG00000090674.15	19	7522626	7534003	0.0300526647255076	0.00194281454484095	157	401
USP48	ENSG00000090686.15	1	21678298	21783606	0.55683425634463	0.408562818063206	157	401
PDPR	ENSG00000090857.13	16	70113626	70162537	0.0523481914631851	0.000512242693544561	157	401
AARS	ENSG00000090861.15	16	70252295	70289543	0.517093070899001	0.287276769374793	157	401
GLG1	ENSG00000090863.11	16	74447427	74607144	0.882849744853426	0.818781275518037	157	401
TNRC6A	ENSG00000090905.18	16	24610209	24827632	0.166242148336375	0.0447205105308053	157	401
PLEKHG2	ENSG00000090924.14	19	39412585	39428415	0.989605275621805	0.983592228967698	157	401
NAT14	ENSG00000090971.4	19	55485004	55487568	0.0777600606937925	0.0207258424730629	157	401
PITPNM2	ENSG00000090975.12	12	122983480	123150015	0.32873727229051	0.100494846218755	157	401
EXOC1	ENSG00000090989.17	4	55853616	55905034	0.458869884355099	0.276468991816172	157	401
RBM27	ENSG00000091009.7	5	146203600	146289132	0.193513497343479	0.0602801817393543	157	401
OSBPL8	ENSG00000091039.16	12	76351797	76559809	0.00875613292766402	1.51042446918879e-05	157	401
DTX2	ENSG00000091073.19	7	76461676	76505994	0.0150107404014906	0.000173243422658128	157	401
NLRC4	ENSG00000091106.18	2	32224453	32265854	0.539210012119638	0.276330123923721	157	401
PUS7	ENSG00000091127.13	7	105439661	105522267	0.0130072678916605	7.93641400786162e-05	157	401
NRCAM	ENSG00000091129.19	7	108147623	108456717	0.131511829359886	0.0344394688088452	157	401
LAMB1	ENSG00000091136.13	7	107923803	108003255	0.872458653612672	0.795059013793293	157	401
DLD	ENSG00000091140.13	7	107890970	107931730	0.438042446257307	0.294082429626151	157	401
WDR7	ENSG00000091157.13	18	56651675	57036606	0.0930137249845198	0.013358186094629	157	401
TXNL1	ENSG00000091164.12	18	56597208	56651600	0.0128580228455127	0.000669594079626817	157	401
ABCC6	ENSG00000091262.15	16	16148928	16223522	0.111352862479405	0.00937620689297846	157	401
CMTM6	ENSG00000091317.7	3	32481312	32503408	0.71993909163928	0.564589656139105	157	401
ITGA6	ENSG00000091409.14	2	172427354	172506282	0.358407339147087	0.0911611574804492	157	401
RAPGEF4	ENSG00000091428.17	2	172735274	173052893	0.397211851358522	0.261046396451159	157	401
MAP3K20	ENSG00000091436.16	2	173075435	173268010	0.229168839204918	0.121382242792989	157	401
FH	ENSG00000091483.6	1	241497603	241519761	0.0109735231908669	0.00029806635972706	157	401
SEL1L3	ENSG00000091490.10	4	25747427	25863760	0.0835540152766953	0.0123213469958732	157	401
TF	ENSG00000091513.14	3	133745956	133779006	0.65041764591849	0.524287460451035	157	401
CDV3	ENSG00000091527.15	3	133573730	133590261	0.0741640156512371	0.0153983547197653	157	401
MYO15A	ENSG00000091536.16	17	18118582	18179802	0.92467225232308	0.875145014128293	157	401
ALKBH5	ENSG00000091542.8	17	18183078	18209954	0.330099510760568	0.11553083576056	157	401
APOH	ENSG00000091583.10	17	66212033	66256525	0.153170460224847	0.0153960423084537	157	401
NLRP1	ENSG00000091592.15	17	5499427	5619424	0.00831829687706803	0.000107704305319611	157	401
PITPNM3	ENSG00000091622.15	17	6451470	6556494	0.295358876555666	0.139334400352278	157	401
SPAG7	ENSG00000091640.7	17	4959226	4967872	0.384234513817042	0.218869704250234	157	401
ORC6	ENSG00000091651.8	16	46689643	46698394	0.469026381404489	0.232328173848031	157	401
CPA1	ENSG00000091704.9	7	130380339	130388114	0.688812418718572	0.54038757168154	157	401
ZC3HC1	ENSG00000091732.15	7	130018286	130051451	0.3631372075812	0.252408361207387	157	401
ESR1	ENSG00000091831.22	6	151656691	152129619	0.128754688787856	0.0433087922647078	157	401
RGS17	ENSG00000091844.7	6	153004459	153131249	0.288581448850607	0.13817630596434	157	401
ANGPT2	ENSG00000091879.13	8	6499651	6563409	0.603444957291052	0.519796720729166	157	401
TMEM101	ENSG00000091947.9	17	44011188	44023946	0.0705246941942978	0.000455433288023908	157	401
CD200	ENSG00000091972.18	3	112332841	112362812	0.386315165230147	0.236826021844597	157	401
CCDC80	ENSG00000091986.15	3	112596794	112649530	0.517280517722648	0.346596835342194	157	401
PSME1	ENSG00000092010.14	14	24136158	24138964	0.221349517148041	0.101223685604671	157	401
PPP2R3C	ENSG00000092020.10	14	35085467	35122517	0.976735910677092	0.961283255483854	157	401
HAUS4	ENSG00000092036.18	14	22946228	22957161	9.84911000267977e-05	6.82072845812895e-07	157	401
JPH4	ENSG00000092051.16	14	23568074	23578800	0.800736842869217	0.685487803070525	157	401
MYH7	ENSG00000092054.12	14	23412738	23435718	0.469861154699871	0.27823967436068	157	401
CEBPE	ENSG00000092067.5	14	23117304	23119616	0.965192863679828	0.952374711590795	157	401
SLC7A8	ENSG00000092068.19	14	23125295	23183674	0.667216689485201	0.556301261983654	157	401
OSGEP	ENSG00000092094.10	14	20446668	20455105	0.941754464197614	0.930827742239235	157	401
SLC22A17	ENSG00000092096.16	14	23346306	23352912	0.451501084417366	0.255668048382501	157	401
RNF31	ENSG00000092098.16	14	24147379	24160661	0.367169971986489	0.18801116008938	157	401
SCFD1	ENSG00000092108.20	14	30622112	30735812	3.51020893180555e-06	4.45283622478668e-11	157	401
G2E3	ENSG00000092140.14	14	30559123	30620063	0.348953921754188	0.184051479163231	157	401
HECTD1	ENSG00000092148.12	14	31100112	31207804	0.76001111215581	0.571050150795356	157	401
HNRNPC	ENSG00000092199.17	14	21209136	21269494	0.207862004061937	0.0839407539922155	157	401
RPGRIP1	ENSG00000092200.12	14	21287939	21351301	0.563429670718692	0.40771957015342	157	401
SUPT16H	ENSG00000092201.9	14	21351472	21384266	0.442972308394802	0.330102873346719	157	401
TOX4	ENSG00000092203.13	14	21476674	21499024	0.465562414096451	0.295159555745856	157	401
GEMIN2	ENSG00000092208.16	14	39114223	39136973	0.105769447669901	0.0149841362315709	157	401
TGM1	ENSG00000092295.11	14	24249114	24264432	0.674674788348509	0.505512813877941	157	401
TINF2	ENSG00000092330.15	14	24239643	24242674	0.218665365330267	0.0949673672976547	157	401
SEMA6A	ENSG00000092421.16	5	116443616	116574934	0.671650064879426	0.536627768065991	157	401
TRPM7	ENSG00000092439.13	15	50552473	50686815	0.227546572338532	0.0325163142141739	157	401
TYRO3	ENSG00000092445.11	15	41557675	41583586	0.281130424727162	0.108895108191144	157	401
WDR76	ENSG00000092470.11	15	43826963	43868419	0.800308518822129	0.655065514504333	157	401
CAPN3	ENSG00000092529.23	15	42359500	42412317	0.00677105219558866	5.35613671920423e-05	157	401
SNAP23	ENSG00000092531.9	15	42491244	42545356	0.891546161076403	0.810395149156373	157	401
TBX15	ENSG00000092607.13	1	118883046	118989556	0.826513886888353	0.713240555699204	157	401
PHGDH	ENSG00000092621.11	1	119659798	119744215	0.172667555570323	0.00820916642702383	157	401
COL9A3	ENSG00000092758.15	20	62816244	62841114	1.0724933163889e-08	2.44300920484112e-15	157	401
EZR	ENSG00000092820.17	6	158765741	158819412	0.165798979262195	0.0443950207017709	157	401
MYL6	ENSG00000092841.18	12	56158161	56162982	0.924523727225417	0.893521280490911	157	401
AGO1	ENSG00000092847.11	1	35869808	35930528	0.862055868642799	0.783952233659305	157	401
TEKT2	ENSG00000092850.11	1	36084075	36088275	0.84323746583266	0.762226265859619	157	401
CLSPN	ENSG00000092853.13	1	35720218	35769967	0.751120810235203	0.559929250925067	157	401
RFFL	ENSG00000092871.16	17	35009744	35089319	0.0423253404008576	0.00695603443231373	157	401
UNC13D	ENSG00000092929.11	17	75827225	75844717	0.678746403577875	0.538296129659858	157	401
MFSD11	ENSG00000092931.11	17	76736549	76781449	0.419779565673221	0.24090974650293	157	401
DPYSL2	ENSG00000092964.17	8	26514093	26658178	0.956478875909588	0.934582578076521	157	401
GPATCH2	ENSG00000092978.10	1	217426992	217631082	0.147028214456968	0.0207983176216737	157	401
NUP50	ENSG00000093000.18	22	45163841	45188015	0.906869943059415	0.861499123645188	157	401
CDC45	ENSG00000093009.9	22	19479459	19520612	0.104511881502552	0.00720993912379071	157	401
COMT	ENSG00000093010.13	22	19941607	19969895	0.834212135790211	0.724202231815108	157	401
CECR1	ENSG00000093072.15	22	17178790	17221989	0.0212301324658446	0.000817926611904646	157	401
ECHDC1	ENSG00000093144.18	6	127288710	127343609	0.540689787821899	0.286502332602523	157	401
LRRFIP2	ENSG00000093167.17	3	37052656	37176532	0.458794261647146	0.160922964599848	157	401
SEC22C	ENSG00000093183.13	3	42547969	42601080	0.559170283651646	0.335424406702722	157	401
XYLB	ENSG00000093217.9	3	38346760	38421348	0.0204757666919673	0.000282042881266458	157	401
CDC6	ENSG00000094804.9	17	40287633	40304657	0.291216089715095	0.124661544216796	157	401
CDC23	ENSG00000094880.10	5	138187716	138213343	0.75480330264774	0.638065934936384	157	401
AAAS	ENSG00000094914.12	12	53307456	53324864	0.0569221458716323	0.00407873364153884	157	401
CBX5	ENSG00000094916.15	12	54230940	54280133	0.183225354661787	0.0275635534032886	157	401
FMO2	ENSG00000094963.13	1	171185208	171211230	0.945085598533522	0.928100528469487	157	401
SUCO	ENSG00000094975.13	1	172532349	172611833	0.180195700586484	0.0510727728263924	157	401
MSH2	ENSG00000095002.13	2	47402969	47562311	0.198593970881937	0.0667012435284006	157	401
MAP3K1	ENSG00000095015.5	5	56815574	56896152	0.196604132818484	0.101231394544187	157	401
DHPS	ENSG00000095059.15	19	12675833	12681902	0.200482503371714	0.0444222303886917	157	401
HOOK2	ENSG00000095066.11	19	12763003	12872740	0.685633715382527	0.593225511893477	157	401
ARCN1	ENSG00000095139.13	11	118572390	118603033	0.0132263731249577	0.000141606210098779	157	401
EPB41L4B	ENSG00000095203.14	9	109171975	109320964	0.192974024310911	0.0271455811436815	157	401
TMEM38B	ENSG00000095209.11	9	105694544	105776612	0.0339858501312973	0.000772173959639886	157	401
PSMD5	ENSG00000095261.13	9	120815496	120842984	0.251825430485303	0.0748750697952652	157	401
PTGS1	ENSG00000095303.14	9	122370530	122395703	0.834598049122793	0.768431812657266	157	401
NUP188	ENSG00000095319.14	9	128947699	129007035	0.0950070434434216	0.0118325252069794	157	401
CRAT	ENSG00000095321.16	9	129094810	129111189	0.0204433966718149	0.000121579078811897	157	401
SH2D3C	ENSG00000095370.19	9	127738317	127778741	0.0669860495185295	0.00667292744957976	157	401
NANS	ENSG00000095380.10	9	98056739	98083075	0.0760611167952011	0.000886018411761945	157	401
TBC1D2	ENSG00000095383.19	9	98198999	98255721	0.0652748361793399	0.00973059264652067	157	401
WHRN	ENSG00000095397.13	9	114402080	114505450	0.00768256258002167	0.000204468168356334	157	401
CWF19L1	ENSG00000095485.16	10	100232298	100267680	0.387318632856712	0.289040440728932	157	401
SEMA4G	ENSG00000095539.15	10	100969905	100985871	0.383081433928208	0.223554870177174	157	401
BTAF1	ENSG00000095564.13	10	91923769	92030325	0.677298105397656	0.421942169458725	157	401
IKZF5	ENSG00000095574.11	10	122990806	123008817	0.122225509317752	0.0103686183475685	157	401
BLNK	ENSG00000095585.16	10	96191702	96271587	0.533269356357748	0.40811319244762	157	401
CYP26A1	ENSG00000095596.11	10	93073475	93077890	0.400527061813147	0.185172259045588	157	401
SORBS1	ENSG00000095637.21	10	95311771	95561414	0.686178483257519	0.561780214208106	157	401
CRTAC1	ENSG00000095713.13	10	97865000	98030828	0.656973759965044	0.540046230230325	157	401
BAMBI	ENSG00000095739.10	10	28677342	28682939	0.00453185978833957	6.30372487089541e-06	157	401
WAC	ENSG00000095787.21	10	28532744	28623112	0.432975301980275	0.326983447805645	157	401
CREM	ENSG00000095794.19	10	35126791	35212958	0.118568608953008	0.00950751211869738	157	401
NUBP2	ENSG00000095906.16	16	1782901	1789191	0.202596942507898	0.0922931997759987	157	401
TPSD1	ENSG00000095917.13	16	1256059	1258998	0.889968525391095	0.845969443622642	157	401
SMIM24	ENSG00000095932.6	19	3473986	3480542	0.609191378863659	0.450647544016198	157	401
HIVEP1	ENSG00000095951.16	6	12008857	12164999	0.216310645951066	0.047212676784286	157	401
TREM2	ENSG00000095970.16	6	41158506	41163186	0.0497851336272692	0.00178286898194482	157	401
CRISP3	ENSG00000096006.11	6	49727384	49744437	0.0315077274617695	0.000456779430030345	157	401
FKBP5	ENSG00000096060.14	6	35573585	35728583	0.734540454470498	0.527322931780717	157	401
SRPK1	ENSG00000096063.15	6	35832966	35921342	0.736315572298146	0.592672067856139	157	401
BRPF3	ENSG00000096070.19	6	36196744	36232790	0.401935469855082	0.195103542841745	157	401
MRPS18A	ENSG00000096080.11	6	43675202	43687791	0.0228753460224048	0.00182615762439689	157	401
PGC	ENSG00000096088.16	6	41736711	41754109	0.763204849539759	0.630605020573773	157	401
TMEM14A	ENSG00000096092.5	6	52671109	52686588	0.88658650472603	0.830310661245082	157	401
EFHC1	ENSG00000096093.15	6	52362123	52529886	0.837418394654755	0.779810804028941	157	401
HSP90AB1	ENSG00000096384.19	6	44246166	44253888	0.240203099349228	0.0647468485368894	157	401
CDC5L	ENSG00000096401.7	6	44387525	44450426	0.864541377995546	0.790337038907549	157	401
ITPR3	ENSG00000096433.10	6	33620365	33696574	0.000213069630975545	6.86042051609541e-08	157	401
ZNF184	ENSG00000096654.15	6	27450743	27473118	0.0559321297680949	0.00078379752994446	157	401
DSP	ENSG00000096696.13	6	7541575	7586717	0.53220245478814	0.396330468081747	157	401
SIRT1	ENSG00000096717.11	10	67884669	67918390	0.113323576864814	0.00722206324467097	157	401
HNRNPH3	ENSG00000096746.17	10	68331174	68343191	0.390622647156258	0.193144978012941	157	401
IFT74	ENSG00000096872.15	9	26956373	27062930	0.844614413631301	0.793301295267894	157	401
JAK2	ENSG00000096968.13	9	4984390	5128183	0.663119489942798	0.552776341020839	157	401
IL12RB1	ENSG00000096996.15	19	18058995	18098944	0.301464915136207	0.159192256451808	157	401
ABL1	ENSG00000097007.17	9	130713946	130887675	0.609650858408623	0.385330199383763	157	401
ACOT7	ENSG00000097021.19	1	6264269	6393554	0.222445796708661	0.0895722601145256	157	401
SH3GLB1	ENSG00000097033.14	1	86704570	86748184	0.887371173754368	0.828588446817314	157	401
CDC7	ENSG00000097046.12	1	91500893	91525764	0.873307768948035	0.804216959775117	157	401
PCSK5	ENSG00000099139.13	9	75890644	76362339	0.0874685280078869	0.0217602976868646	157	401
SCD	ENSG00000099194.5	10	100347124	100364834	0.67359664575411	0.477418265821184	157	401
TMED1	ENSG00000099203.6	19	10832438	10836318	0.0862462905649224	0.00147278888135188	157	401
ABLIM1	ENSG00000099204.18	10	114431113	114685003	0.674110264491743	0.542068948480187	157	401
ERMP1	ENSG00000099219.13	9	5765076	5833117	0.0534776874868738	0.00124000888394536	157	401
RAB18	ENSG00000099246.16	10	27504174	27542237	0.204588360033522	0.0430332748343833	157	401
NRP1	ENSG00000099250.17	10	33177492	33336262	0.361015291694098	0.111695951797096	157	401
PRTFDC1	ENSG00000099256.18	10	24848607	24952604	0.209698095249352	0.0872815741961561	157	401
PALMD	ENSG00000099260.10	1	99645943	99694541	0.384097874114668	0.202813762786765	157	401
TSPAN15	ENSG00000099282.9	10	69451473	69507669	0.13455324819142	0.0313743745860841	157	401
H2AFY2	ENSG00000099284.13	10	70052796	70112269	0.981567411923398	0.976639325608274	157	401
WASHC2A	ENSG00000099290.15	10	50067888	50133506	0.00316561435028733	6.69006467279414e-07	157	401
MAST3	ENSG00000099308.10	19	18097793	18151692	0.182662845258708	0.0722734791750769	157	401
MZF1	ENSG00000099326.8	19	58561932	58572577	0.167704025014556	0.0206330975543301	157	401
OCEL1	ENSG00000099330.8	19	17226204	17229219	5.83031271333848e-05	1.7266803395382e-07	157	401
MYO9B	ENSG00000099331.13	19	17075781	17214537	0.382638205468608	0.188345158708237	157	401
KCNK6	ENSG00000099337.4	19	38319844	38332076	0.0656559701772073	0.00173640130776375	157	401
CATSPERG	ENSG00000099338.22	19	38335775	38370943	0.00504856050991515	9.32967036472914e-06	157	401
PSMD8	ENSG00000099341.11	19	38374536	38383824	0.0704538433217464	0.00393919811126014	157	401
FBXL19	ENSG00000099364.16	16	30924097	30948783	0.830233717977378	0.740427182931422	157	401
STX1B	ENSG00000099365.10	16	30989256	31010661	0.0629163864622881	0.000462571959132197	157	401
HSD3B7	ENSG00000099377.13	16	30988271	30989152	0.127667000984527	0.00521019705036367	157	401
SETD1A	ENSG00000099381.17	16	30957294	30984629	0.919060416742239	0.868999999051585	157	401
BCL7C	ENSG00000099385.11	16	30833626	30894547	0.0956083542453653	0.00507401311183148	157	401
CIRBP	ENSG00000099622.13	19	1259384	1274880	0.362588779532122	0.227236682781462	157	401
ATP5D	ENSG00000099624.7	19	1241746	1244826	0.0186385612083819	0.00122465622832429	157	401
CBARP	ENSG00000099625.12	19	1228436	1238027	0.759761792076096	0.652738104249509	157	401
IGFALS	ENSG00000099769.5	16	1790413	1794971	0.0457170963741162	0.0068591903488365	157	401
HNRNPM	ENSG00000099783.11	19	8455405	8489114	0.397748149352228	0.224703351503794	157	401
MARCH2	ENSG00000099785.10	19	8413270	8439017	0.956032191829218	0.94346867598877	157	401
NDUFB7	ENSG00000099795.6	19	14566078	14572062	0.111865546060857	0.0317435112135134	157	401
TECR	ENSG00000099797.13	19	14533933	14565980	0.0101935828439221	9.86476358859191e-05	157	401
TIMM13	ENSG00000099800.7	19	2425624	2427637	0.462110110559473	0.288216715215775	157	401
CDC34	ENSG00000099804.8	19	531712	542092	0.059393836781592	0.0113736881297212	157	401
MTAP	ENSG00000099810.18	9	21802543	21937651	0.169548915345721	0.0590601742726405	157	401
CEP170B	ENSG00000099814.15	14	104865280	104896770	0.00149092556530293	1.45133594955519e-07	157	401
POLR2E	ENSG00000099817.11	19	1086629	1095380	0.0854328986007442	0.041747891378134	157	401
POLRMT	ENSG00000099821.13	19	617224	633604	0.137598983865401	0.0263173184858547	157	401
HCN2	ENSG00000099822.2	19	589893	617159	0.839028500052885	0.760637900193277	157	401
CDHR5	ENSG00000099834.18	11	616565	626078	0.209263019777882	0.040569026966861	157	401
IZUMO4	ENSG00000099840.13	19	2096869	2099593	0.49229839059649	0.325511337404084	157	401
RASSF7	ENSG00000099849.14	11	560404	564021	0.358738660641259	0.139319724900853	157	401
GADD45B	ENSG00000099860.8	19	2476127	2478259	0.957527203564504	0.946297106532929	157	401
PALM	ENSG00000099864.17	19	708939	748329	0.442978068361929	0.277240608224979	157	401
MADCAM1	ENSG00000099866.14	19	489176	505342	0.0301134641184308	0.00359940451107454	157	401
MKNK2	ENSG00000099875.14	19	2037465	2051244	0.241358220779283	0.097444389500623	157	401
ARVCF	ENSG00000099889.13	22	19969976	20016808	0.654663858791447	0.527612792835513	157	401
TRMT2A	ENSG00000099899.14	22	20111876	20117392	0.885930168674112	0.848049885149302	157	401
RANBP1	ENSG00000099901.16	22	20115938	20127357	0.778969286684201	0.673891353770203	157	401
ZDHHC8	ENSG00000099904.15	22	20129456	20148007	0.708369255634705	0.562941695573872	157	401
KLHL22	ENSG00000099910.16	22	20441519	20495883	0.577119948732613	0.453501006523828	157	401
MED15	ENSG00000099917.17	22	20495913	20587495	0.754299019569325	0.613911640388642	157	401
SERPIND1	ENSG00000099937.10	22	20773879	20787720	0.583558831241078	0.461253587016466	157	401
SNAP29	ENSG00000099940.11	22	20858983	20891218	0.0483350854281457	0.00171069305029328	157	401
CRKL	ENSG00000099942.12	22	20917426	20953749	0.0132501765338797	0.00113319860399843	157	401
LZTR1	ENSG00000099949.18	22	20979462	20999038	3.65176333564675e-07	2.93025296173736e-13	157	401
MMP11	ENSG00000099953.9	22	23768643	23784316	0.192924391025008	0.0321114494780508	157	401
SMARCB1	ENSG00000099956.18	22	23786963	23834502	0.0053468285187222	2.3350768370871e-06	157	401
P2RX6	ENSG00000099957.16	22	21015027	21028717	0.273209700532772	0.133230001566429	157	401
DERL3	ENSG00000099958.14	22	23834517	23839012	0.111967805587432	0.0126988742839326	157	401
BCL2L13	ENSG00000099968.17	22	17628855	17730855	0.105817765381558	0.0176007120699003	157	401
DDTL	ENSG00000099974.7	22	23966901	23972532	0.000849265634885045	5.11900912514956e-06	157	401
DDT	ENSG00000099977.13	22	23973104	23980469	0.0147756962643324	0.000297686846154121	157	401
OSM	ENSG00000099985.3	22	30262829	30266840	0.874536116961035	0.808540303987924	157	401
CABIN1	ENSG00000099991.17	22	24011192	24178628	0.113841620610859	0.0161252307073994	157	401
TBC1D10A	ENSG00000099992.15	22	30291990	30327046	0.0231834392849127	0.000152920530824861	157	401
SUSD2	ENSG00000099994.10	22	24181259	24189110	0.0758217669128409	0.00788035256337211	157	401
SF3A1	ENSG00000099995.18	22	30331988	30353072	0.380789286803109	0.166628545425427	157	401
GGT5	ENSG00000099998.17	22	24219654	24245142	0.513336686034246	0.268820636909603	157	401
RNF215	ENSG00000099999.14	22	30368811	30421771	0.775110393080233	0.677938632038293	157	401
SEC14L2	ENSG00000100003.17	22	30396857	30425317	0.973556651539723	0.95985598689778	157	401
SPECC1L	ENSG00000100014.19	22	24270817	24417740	0.0245210160574226	0.000430148192629863	157	401
PPIL2	ENSG00000100023.18	22	21666009	21697543	0.550054886511724	0.360541724728135	157	401
UPB1	ENSG00000100024.14	22	24494107	24528390	0.737323470702482	0.625677251207236	157	401
YPEL1	ENSG00000100027.14	22	21700016	21735834	0.350538464890998	0.183193870012635	157	401
SNRPD3	ENSG00000100028.11	22	24555503	24583749	0.28250423553737	0.0882261826963437	157	401
PES1	ENSG00000100029.17	22	30576625	30606837	0.000785503710926403	5.20588223462482e-07	157	401
MAPK1	ENSG00000100030.14	22	21754500	21867680	0.456972944241323	0.208310472167349	157	401
GGT1	ENSG00000100031.18	22	24594811	24629005	0.274363956283088	0.124278419771824	157	401
PRODH	ENSG00000100033.16	22	18916890	18936410	0.783772736173032	0.690960777932106	157	401
PPM1F	ENSG00000100034.13	22	21919420	21940657	0.0639522597176508	0.00155057736110915	157	401
SLC35E4	ENSG00000100036.12	22	30635652	30669016	0.373875183640574	0.220075895648144	157	401
TOP3B	ENSG00000100038.19	22	21982200	21982816	0.803121809477127	0.688436130567561	157	401
CYTH4	ENSG00000100055.20	22	37282027	37315345	0.0323146305809927	0.00217405966787428	157	401
DGCR14	ENSG00000100056.11	22	19130279	19144684	0.119856536903468	0.00482664114494011	157	401
MFNG	ENSG00000100060.17	22	37469063	37486401	0.0642617674057044	0.00690309783298111	157	401
CARD10	ENSG00000100065.14	22	37490362	37519542	0.903300716147549	0.845651073096623	157	401
LRP5L	ENSG00000100068.11	22	25351421	25405377	0.98471124658445	0.976591196341644	157	401
SLC25A1	ENSG00000100075.9	22	19175575	19178830	0.765027352963956	0.66963720031946	157	401
GRK3	ENSG00000100077.14	22	25564849	25729294	0.898139664215999	0.860474329642585	157	401
LGALS2	ENSG00000100079.6	22	37570246	37582616	7.1667020300954e-13	3.45786671691618e-31	157	401
GGA1	ENSG00000100083.18	22	37608475	37633564	0.00097906492058972	1.42230596629816e-07	157	401
HIRA	ENSG00000100084.14	22	19330698	19431733	0.402584240585455	0.262179790095347	157	401
SH3BP1	ENSG00000100092.20	22	37634654	37656117	8.83450548334152e-08	1.14660117392854e-16	157	401
SEZ6L	ENSG00000100095.18	22	26169474	26383597	0.177834923293941	0.0674701765023495	157	401
LGALS1	ENSG00000100097.11	22	37675608	37679806	0.0225627066603727	0.000445804869669551	157	401
HPS4	ENSG00000100099.20	22	26451480	26483836	0.423772157376193	0.286208802659651	157	401
PIK3IP1	ENSG00000100100.12	22	31281593	31292498	0.707833541804561	0.511072743231897	157	401
SRRD	ENSG00000100104.13	22	26483877	26494658	0.726659073504582	0.648626944051301	157	401
PATZ1	ENSG00000100105.17	22	31325804	31346232	0.53082285367259	0.341214321090657	157	401
TRIOBP	ENSG00000100106.19	22	37697004	37776556	0.106783561006437	0.00947088986645715	157	401
TFIP11	ENSG00000100109.16	22	26491225	26512505	6.12486398269693e-09	9.35216100084522e-15	157	401
GCAT	ENSG00000100116.16	22	37807905	37817176	0.000136862960551781	2.13928320803062e-09	157	401
CRYBB1	ENSG00000100122.5	22	26599278	26618088	0.586598722270812	0.410533438433667	157	401
ANKRD54	ENSG00000100124.14	22	37830855	37848867	0.000852156345413444	1.47344570270584e-08	157	401
EIF3L	ENSG00000100129.17	22	37849328	37876011	0.3057693855181	0.117512787794985	157	401
SNU13	ENSG00000100138.13	22	41673930	41690504	0.164957249941451	0.0117772875535874	157	401
MICALL1	ENSG00000100139.13	22	37905657	37942822	0.624170755900715	0.449844206873207	157	401
POLR2F	ENSG00000100142.14	22	38025579	38041915	0.0547668426225852	0.00295414441819267	157	401
CCDC134	ENSG00000100147.13	22	41800679	41826299	0.000756195587448976	3.34815903397715e-07	157	401
DEPDC5	ENSG00000100150.16	22	31753951	31907034	0.97362460369962	0.955514713974219	157	401
PICK1	ENSG00000100151.15	22	38056311	38075701	0.00957227868152607	3.38576773666359e-05	157	401
TTC28	ENSG00000100154.14	22	27978014	28679865	0.0524043725540769	0.00233461063573015	157	401
SLC16A8	ENSG00000100156.10	22	38078134	38084093	0.674327822139657	0.55549328350764	157	401
CENPM	ENSG00000100162.14	22	41938721	41947164	0.737233274532792	0.548814957412068	157	401
SEPT3	ENSG00000100167.19	22	41976272	41998221	0.760102354369478	0.665501230116217	157	401
KDELR3	ENSG00000100196.10	22	38468062	38483439	0.227754601280618	0.0562146624001989	157	401
CYP2D6	ENSG00000100197.20	22	42126499	42130906	0.503735656966511	0.304550155976648	157	401
DDX17	ENSG00000100201.20	22	38483448	38507660	0.0428324836158461	0.00223096430956599	157	401
DMC1	ENSG00000100206.9	22	38518949	38570286	0.0144998975101223	0.000318938037808024	157	401
TCF20	ENSG00000100207.18	22	42160013	42343616	0.443617739790873	0.206628038264082	157	401
HSCB	ENSG00000100209.9	22	28742679	28757515	0.307288842328456	0.0739579741852638	157	401
CBY1	ENSG00000100211.10	22	38656640	38673854	0.940842796827591	0.904102767468537	157	401
TOMM22	ENSG00000100216.5	22	38681948	38685421	0.637924225602563	0.495815082005518	157	401
RSPH14	ENSG00000100218.11	22	23059415	23145021	0.0598568747543085	0.00718809537471631	157	401
XBP1	ENSG00000100219.16	22	28794555	28800597	0.0871106917945477	0.00308506769094638	157	401
RTCB	ENSG00000100220.11	22	32387582	32412255	0.823395756678333	0.727113830079317	157	401
JOSD1	ENSG00000100221.10	22	38685543	38701556	0.0767406623927588	0.01008701860817	157	401
FBXO7	ENSG00000100225.17	22	32474676	32498829	0.732773042020972	0.64733279141873	157	401
GTPBP1	ENSG00000100226.15	22	38705723	38738299	0.636575892101709	0.466992307671301	157	401
POLDIP3	ENSG00000100227.17	22	42583721	42614962	0.847224767540971	0.75681082264333	157	401
RAB36	ENSG00000100228.12	22	23145326	23164350	0.918199255748147	0.880967268112076	157	401
TIMP3	ENSG00000100234.11	22	32801701	32863043	0.0115281464113648	0.000531730492055237	157	401
PPP6R2	ENSG00000100239.15	22	50343304	50444999	0.296756886250777	0.114965637050618	157	401
SBF1	ENSG00000100241.20	22	50445091	50475024	0.107861657949502	0.00410646439229133	157	401
SUN2	ENSG00000100242.15	22	38735042	38766333	0.328455046748699	0.106583143517575	157	401
CYB5R3	ENSG00000100243.20	22	42617840	42649568	0.0486791115826616	0.00385804378007072	157	401
DNAL4	ENSG00000100246.12	22	38778508	38794198	0.295760154617192	0.127111605021429	157	401
LMF2	ENSG00000100258.17	22	50502949	50507691	0.0279426976294971	0.0027784989828529	157	401
RHBDD3	ENSG00000100263.13	22	29259852	29267978	0.297903479960992	0.156697388549964	157	401
PACSIN2	ENSG00000100266.18	22	42858387	43015145	0.291107477580588	0.159704047635637	157	401
TTLL1	ENSG00000100271.16	22	43046410	43089428	0.934251544238074	0.894839522287286	157	401
RASL10A	ENSG00000100276.9	22	29312933	29319679	0.327958063309685	0.15022622938631	157	401
AP1B1	ENSG00000100280.16	22	29327682	29388583	0.857554488570494	0.750888382054889	157	401
HMGXB4	ENSG00000100281.13	22	35257452	35295807	0.99763860804313	0.996525754901536	157	401
TOM1	ENSG00000100284.20	22	35299275	35347994	0.706414386831623	0.574193039949615	157	401
NEFH	ENSG00000100285.9	22	29480243	29491390	0.614886089654261	0.442153934629147	157	401
CHKB	ENSG00000100288.19	22	50578949	50601455	0.487325988070048	0.325736508590014	157	401
BIK	ENSG00000100290.2	22	43110748	43129712	0.325599996967862	0.172430634986724	157	401
HMOX1	ENSG00000100292.16	22	35380361	35394214	0.715246527126321	0.629793262483818	157	401
MCAT	ENSG00000100294.12	22	43132206	43143394	0.0136033310744505	0.000190078947326892	157	401
THOC5	ENSG00000100296.13	22	29505879	29554254	0.706193216276103	0.460755347626888	157	401
MCM5	ENSG00000100297.15	22	35400063	35425430	0.00234799388040957	7.3130179082855e-07	157	401
APOBEC3H	ENSG00000100298.15	22	39097224	39104067	0.603691476124596	0.455681477313663	157	401
ARSA	ENSG00000100299.17	22	50622754	50628173	0.0011772858895576	5.08000056696989e-08	157	401
TSPO	ENSG00000100300.17	22	43151514	43163242	0.780100597676418	0.721732589062271	157	401
RASD2	ENSG00000100302.6	22	35540868	35554001	0.0354262995672475	0.00105869047801738	157	401
TTLL12	ENSG00000100304.12	22	43166622	43187133	0.0215142597319911	0.000369622690465861	157	401
CBX7	ENSG00000100307.12	22	39120167	39152650	0.492961389791619	0.35125813720854	157	401
PDGFB	ENSG00000100311.16	22	39223359	39244751	0.621272843446021	0.50186189646044	157	401
CABP7	ENSG00000100314.3	22	29720084	29731839	0.112654357742993	0.00842734256483751	157	401
RPL3	ENSG00000100316.15	22	39312882	39320389	0.0774309986172412	0.00222767927522863	157	401
ZMAT5	ENSG00000100319.12	22	29738330	29766961	0.141854288699094	0.0201590452698483	157	401
RBFOX2	ENSG00000100320.22	22	35738736	36028425	0.216884383452737	0.0806242548363316	157	401
SYNGR1	ENSG00000100321.14	22	39349925	39385588	0.00125604806617594	2.70292758692024e-05	157	401
TAB1	ENSG00000100324.13	22	39399741	39437060	0.948976582426069	0.924377180822304	157	401
ASCC2	ENSG00000100325.14	22	29788608	29838304	0.519378384373148	0.331849187403387	157	401
MTMR3	ENSG00000100330.15	22	29883155	30030866	0.204200435638669	0.0259294770470484	157	401
MIEF1	ENSG00000100335.13	22	39499432	39518132	0.937570233653365	0.911766702769629	157	401
APOL4	ENSG00000100336.17	22	36189124	36204840	0.0234736353752069	0.000984941140091155	157	401
APOL1	ENSG00000100342.20	22	36253010	36267530	0.050040909305974	0.00806124620912307	157	401
MYH9	ENSG00000100345.20	22	36281281	36388018	0.24618322840385	0.0984956205785162	157	401
CACNA1I	ENSG00000100346.17	22	39570753	39689737	0.607542276766073	0.423813576967768	157	401
SAMM50	ENSG00000100347.14	22	43955421	44010531	0.0257945533775971	0.00101355335043794	157	401
TXN2	ENSG00000100348.9	22	36467036	36482030	0.228536375812953	0.0941565099788815	157	401
FOXRED2	ENSG00000100350.14	22	36487190	36507101	0.79511379349066	0.730643661444632	157	401
EIF3D	ENSG00000100353.17	22	36510850	36529436	0.513438382100345	0.368206304850209	157	401
TNRC6B	ENSG00000100354.20	22	40044817	40335808	0.351783120285385	0.198217320308929	157	401
SGSM3	ENSG00000100359.20	22	40370591	40410280	0.923598701611229	0.867083972105395	157	401
IFT27	ENSG00000100360.14	22	36758202	36776256	0.832764269392986	0.773250268904185	157	401
PVALB	ENSG00000100362.12	22	36800684	36819479	0.000218078629347532	1.5204073591549e-06	157	401
KIAA0930	ENSG00000100364.18	22	45190338	45240769	0.015701573961687	0.000308138842826181	157	401
NCF4	ENSG00000100365.14	22	36860988	36878015	0.474270651193129	0.259995119202923	157	401
CSF2RB	ENSG00000100368.13	22	36913628	36940449	0.076235884445669	0.00864784291907653	157	401
SLC25A17	ENSG00000100372.14	22	40769630	40819399	0.65345884274981	0.425932600279933	157	401
UPK3A	ENSG00000100373.9	22	45284982	45295874	0.0064900775384571	3.3498708094285e-05	157	401
FAM118A	ENSG00000100376.11	22	45308968	45341955	0.0933486007722434	0.00620651814587765	157	401
KCTD17	ENSG00000100379.17	22	37051736	37063390	0.0847891900229837	0.0210669626898658	157	401
ST13	ENSG00000100380.13	22	40824535	40857022	0.103272244681362	0.0026791493735621	157	401
IL2RB	ENSG00000100385.13	22	37125838	37175054	0.476943625894259	0.316241235464974	157	401
RBX1	ENSG00000100387.8	22	40951359	40973309	0.907653356881725	0.862574508180208	157	401
EP300	ENSG00000100393.12	22	41091786	41180079	0.357149674630387	0.114292768892014	157	401
L3MBTL2	ENSG00000100395.14	22	41205205	41231271	5.6379021324703e-05	4.69121238071068e-12	157	401
CHADL	ENSG00000100399.15	22	41229510	41240934	0.971683966138911	0.953688161667879	157	401
RANGAP1	ENSG00000100401.19	22	41245611	41286251	0.371125522091523	0.0632572465207725	157	401
ZC3H7B	ENSG00000100403.11	22	41301522	41360147	0.733043288731546	0.599958023125973	157	401
PHF5A	ENSG00000100410.7	22	41459717	41468725	0.126053014452617	0.00782181296264122	157	401
ACO2	ENSG00000100412.15	22	41469125	41525348	0.0346922748312713	0.00170269911306569	157	401
POLR3H	ENSG00000100413.16	22	41525804	41544606	0.00137471466812887	5.79621472623383e-13	157	401
TRMU	ENSG00000100416.12	22	46330875	46357340	0.398155126250268	0.245489264901674	157	401
PMM1	ENSG00000100417.11	22	41576894	41589890	0.0265137814762672	1.70431361006072e-07	157	401
DESI1	ENSG00000100418.7	22	41598028	41621096	0.000433869726914774	1.72023950235919e-08	157	401
CERK	ENSG00000100422.13	22	46684411	46738261	0.00962303888906824	0.00015682626004497	157	401
BRD1	ENSG00000100425.18	22	49773283	49827512	0.30162736444613	0.138562718119603	157	401
ZBED4	ENSG00000100426.6	22	49853842	49890078	0.0839560103188125	0.00846147947260581	157	401
MLC1	ENSG00000100427.15	22	50059391	50085902	0.131313209177826	0.0428000062245507	157	401
HDAC10	ENSG00000100429.17	22	50245183	50249859	0.17289892197848	0.0635241085720334	157	401
ABHD4	ENSG00000100439.10	14	22600119	22613215	0.010340726574311	0.000564819794943005	157	401
KHNYN	ENSG00000100441.9	14	24429935	24441834	3.73320326746255e-07	2.00867925193385e-16	157	401
FKBP3	ENSG00000100442.10	14	45118028	45135319	0.538873760739052	0.285651469497284	157	401
SDR39U1	ENSG00000100445.17	14	24442098	24442904	0.942256292361443	0.915771068616649	157	401
CTSG	ENSG00000100448.3	14	24573556	24576260	0.0651086865071116	0.00095832996847759	157	401
GZMH	ENSG00000100450.12	14	24606480	24609699	0.0641231041908208	0.00257682659020876	157	401
GZMB	ENSG00000100453.12	14	24630954	24634267	0.595102377058468	0.383981907241187	157	401
RBM23	ENSG00000100461.17	14	22893206	22917802	0.0649215790455588	0.00839008721998612	157	401
PRMT5	ENSG00000100462.15	14	22922176	22929585	1.99475708657355e-05	3.50423439868396e-08	157	401
COCH	ENSG00000100473.15	14	30874543	30890618	0.117263236331228	0.0209594815741642	157	401
AP4S1	ENSG00000100478.14	14	31025106	31096450	0.879503928528485	0.81919633234627	157	401
POLE2	ENSG00000100479.12	14	49643555	49688422	0.950600887542393	0.931429983487624	157	401
VCPKMT	ENSG00000100483.13	14	50108633	50116600	0.0652240986660039	0.00509494149692914	157	401
SOS2	ENSG00000100485.11	14	50117120	50231558	0.780763267647635	0.653859412546349	157	401
CDKL1	ENSG00000100490.9	14	50335993	50416461	0.00509107049064573	5.25771251472441e-05	157	401
NIN	ENSG00000100503.23	14	50719763	50831121	0.856469719214819	0.796737138184897	157	401
PYGL	ENSG00000100504.16	14	50857891	50944736	0.675863280518704	0.514308232414058	157	401
TRIM9	ENSG00000100505.13	14	50975262	51096061	0.0451538692139046	0.000940204384612837	157	401
PSMC6	ENSG00000100519.11	14	52707172	52728587	0.00286486987193295	3.66619556827041e-06	157	401
GNPNAT1	ENSG00000100522.8	14	52775194	52791668	0.565988213431688	0.376597148498457	157	401
DDHD1	ENSG00000100523.14	14	53036745	53153282	0.722358700212389	0.641522206172797	157	401
CDKN3	ENSG00000100526.19	14	54396849	54420218	0.067418582796886	0.00934781607846796	157	401
CNIH1	ENSG00000100528.11	14	54423560	54441431	0.146658095442971	0.010170403697621	157	401
CGRRF1	ENSG00000100532.11	14	54509812	54539309	0.901261618235934	0.858263098988917	157	401
ATP6V1D	ENSG00000100554.11	14	67294371	67359996	0.563804092419467	0.377414485102373	157	401
PLEK2	ENSG00000100558.8	14	67386983	67412200	0.0242101460834609	0.00118752832594404	157	401
PIGH	ENSG00000100564.8	14	67581955	67600287	0.212217061773606	0.0748596572461279	157	401
PSMA3	ENSG00000100567.12	14	58244831	58272012	0.370673275225963	0.217743690686216	157	401
VTI1B	ENSG00000100568.10	14	67647075	67674831	0.897129073311182	0.832983702206802	157	401
TIMM9	ENSG00000100575.13	14	58408494	58427242	0.786735787254683	0.692214012083171	157	401
GSTZ1	ENSG00000100577.18	14	77320885	77331597	0.12371292341248	0.0416115559928993	157	401
KIAA0586	ENSG00000100578.14	14	58427385	58551289	0.176947828834042	0.0287004295800241	157	401
TMED8	ENSG00000100580.7	14	77335021	77377109	0.641354138304236	0.500001852033883	157	401
SAMD15	ENSG00000100583.4	14	77376689	77391497	0.844915263390251	0.757225042124553	157	401
AHSA1	ENSG00000100591.7	14	77457953	77469474	0.247538206037976	0.12460191627278	157	401
DAAM1	ENSG00000100592.15	14	59188680	59371405	0.436702027714055	0.255065283201254	157	401
SPTLC2	ENSG00000100596.6	14	77505997	77616773	0.3777072359079	0.158117513167515	157	401
RIN3	ENSG00000100599.15	14	92513774	92688994	0.948125522168895	0.923323544690075	157	401
LGMN	ENSG00000100600.14	14	92703807	92748702	0.0642845469566407	0.00794699920373554	157	401
ALKBH1	ENSG00000100601.9	14	77672404	77708020	0.0476963640763378	0.000707091986369127	157	401
SNW1	ENSG00000100603.13	14	77717599	77761207	0.94364275746637	0.915985116231632	157	401
CHGA	ENSG00000100604.12	14	92923080	92935293	0.261824346674345	0.119048855705647	157	401
ITPK1	ENSG00000100605.16	14	92936914	93116320	0.907593520216264	0.860141431020677	157	401
DHRS7	ENSG00000100612.13	14	60148948	60169856	0.00810379771060132	4.27436510299451e-06	157	401
PPM1A	ENSG00000100614.17	14	60245752	60299087	0.670622756451119	0.45184341478013	157	401
ASB2	ENSG00000100628.11	14	93934153	93976791	0.0806115591850548	0.0187511927551733	157	401
CEP128	ENSG00000100629.16	14	80476983	80959517	0.580101151831606	0.435461729512925	157	401
ERH	ENSG00000100632.10	14	69380123	69398627	0.112543531004478	0.0166220683002197	157	401
HIF1A	ENSG00000100644.16	14	61695513	61748259	0.14404087518086	0.0220403248822672	157	401
SUSD6	ENSG00000100647.7	14	69611596	69715142	0.6746420568336	0.539110963203098	157	401
SRSF5	ENSG00000100650.15	14	69726900	69772005	0.362907138133045	0.171802716177003	157	401
SLC10A1	ENSG00000100652.4	14	69775417	69797289	0.125444265326087	0.0291586631043967	157	401
EIF5	ENSG00000100664.10	14	103333544	103345025	0.523379910981218	0.282023576113353	157	401
DICER1	ENSG00000100697.14	14	95086228	95157422	0.27206102676511	0.138690470902199	157	401
ZFYVE21	ENSG00000100711.13	14	103715730	103733668	0.303390372979054	0.121193634565091	157	401
MTHFD1	ENSG00000100714.15	14	64388031	64463457	0.505895478501107	0.27092469933821	157	401
ZC3H14	ENSG00000100722.18	14	88562909	88627596	0.232280013973059	0.0618028619487964	157	401
TELO2	ENSG00000100726.14	16	1493344	1510426	0.0729560620282797	0.00664952794815708	157	401
PCNX1	ENSG00000100731.15	14	70907405	71115382	0.698023583071019	0.517312578760059	157	401
GSKIP	ENSG00000100744.14	14	96363871	96387288	0.288612879552527	0.13870976272414	157	401
VRK1	ENSG00000100749.7	14	96797304	96931722	0.72112287453124	0.629158382454704	157	401
PSMC1	ENSG00000100764.13	14	90256495	90265166	0.0865622859657655	0.00804901209238316	157	401
PAPLN	ENSG00000100767.15	14	73237497	73274640	0.358258946585476	0.146771820512737	157	401
RPS6KA5	ENSG00000100784.10	14	90847862	91060332	0.884383275157847	0.843247737519322	157	401
PPP4R3A	ENSG00000100796.17	14	91457611	91510554	0.781285904430337	0.714877804661809	157	401
C14orf93	ENSG00000100802.14	14	22985908	23010166	0.959156804984682	0.944622740690259	157	401
PSMB5	ENSG00000100804.18	14	23016543	23035230	0.927870098524196	0.896424137965692	157	401
YY1	ENSG00000100811.12	14	100238298	100282792	0.494919789641876	0.313837542184811	157	401
ACIN1	ENSG00000100813.14	14	23058564	23093544	0.0088763140495862	5.96151505116895e-05	157	401
CCNB1IP1	ENSG00000100814.17	14	20311368	20333312	0.947581992389399	0.936286335289604	157	401
TRIP11	ENSG00000100815.12	14	91965991	92033253	0.28059841199039	0.0996812684460773	157	401
APEX1	ENSG00000100823.11	14	20455191	20457718	0.650665193362864	0.532843353147363	157	401
PABPN1	ENSG00000100836.10	14	23321289	23326185	0.0829606105997613	0.0142447251931769	157	401
EFS	ENSG00000100842.12	14	23356402	23365752	0.0201274290308783	0.000364539381056197	157	401
ARHGAP5	ENSG00000100852.12	14	32076967	32159728	0.13079036943916	0.0180258938718401	157	401
CINP	ENSG00000100865.14	14	102341102	102362916	0.590533256294833	0.467984316941634	157	401
SRP54	ENSG00000100883.11	14	34981957	35029567	0.152088690068323	0.0362807285408724	157	401
CPNE6	ENSG00000100884.9	14	24070837	24078100	0.667739367702632	0.505536381256155	157	401
CHD8	ENSG00000100888.12	14	21385194	21456126	0.98998978059794	0.986976682700492	157	401
PCK2	ENSG00000100889.11	14	24094053	24110598	0.667676368342829	0.531652445088915	157	401
KIAA0391	ENSG00000100890.15	14	35121846	35277614	0.588229027548127	0.273828180181005	157	401
DCAF11	ENSG00000100897.17	14	24114195	24125242	0.973863336829869	0.961600104782236	157	401
PSMA6	ENSG00000100902.10	14	35278633	35317493	0.952450037216092	0.929373590910302	157	401
NFKBIA	ENSG00000100906.10	14	35401511	35404746	0.372585547722338	0.0890377454791489	157	401
EMC9	ENSG00000100908.13	14	24138968	24141588	0.592521605801544	0.380381121013031	157	401
PSME2	ENSG00000100911.15	14	24143365	24147235	0.346830778226189	0.152547804525019	157	401
BRMS1L	ENSG00000100916.13	14	35829795	35932325	0.641255326459944	0.431719526625571	157	401
REC8	ENSG00000100918.12	14	24171853	24180218	0.923563189253381	0.888676245514593	157	401
TM9SF1	ENSG00000100926.14	14	24189143	24195687	0.343032940663307	0.112059104705225	157	401
SEC23A	ENSG00000100934.14	14	39031919	39109646	0.00140426632991666	8.90559439074027e-06	157	401
GMPR2	ENSG00000100938.17	14	24232455	24239242	0.833522731586452	0.733044150493589	157	401
PNN	ENSG00000100941.8	14	39175313	39183218	0.659539800320676	0.439792517577955	157	401
RABGGTA	ENSG00000100949.14	14	24265538	24271739	0.798577419793452	0.717191548597542	157	401
NFATC4	ENSG00000100968.13	14	24365673	24379604	0.54355308616503	0.377122351769443	157	401
PLTP	ENSG00000100979.14	20	45898821	45912155	0.415117273682092	0.25745106027089	157	401
PCIF1	ENSG00000100982.11	20	45934628	45948023	0.60762850913558	0.462411222250071	157	401
GSS	ENSG00000100983.9	20	34928430	34955817	0.714435157805755	0.555055812026434	157	401
MMP9	ENSG00000100985.7	20	46008908	46016561	0.548813844630173	0.330528659712814	157	401
TRPC4AP	ENSG00000100991.11	20	35002438	35092871	0.465266508765116	0.242353107985074	157	401
PYGB	ENSG00000100994.11	20	25248069	25298014	0.00488423511480906	1.02249212410697e-08	157	401
ABHD12	ENSG00000100997.18	20	25294743	25390983	0.229398766491322	0.0278899975285131	157	401
PROCR	ENSG00000101000.5	20	35172073	35216240	0.720434413984731	0.601480624233796	157	401
GINS1	ENSG00000101003.9	20	25407727	25452628	0.506917508929526	0.302536316818534	157	401
NINL	ENSG00000101004.14	20	25452705	25585517	0.882753272590075	0.807643024377383	157	401
CD40	ENSG00000101017.13	20	46118272	46129863	0.00140295324016446	1.32183622187987e-07	157	401
UQCC1	ENSG00000101019.21	20	35302566	35412141	0.372976573887449	0.0817810921103255	157	401
ZMYND8	ENSG00000101040.19	20	47209214	47356889	0.737656976517193	0.629264612603244	157	401
SGK2	ENSG00000101049.14	20	43558968	43588237	0.120093447143583	0.0162118186971041	157	401
IFT52	ENSG00000101052.12	20	43590931	43647296	0.955089709922751	0.937899684022205	157	401
MYBL2	ENSG00000101057.15	20	43667019	43716496	0.293613490951848	0.109647324976756	157	401
[truncated: 11,621 more rows]
