# Supplementary material for: A BOOTSTRAP MODEL COMPARISON TEST FOR IDENTIFYING GENES WITH CONTEXT-SPECIFIC PATTERNS OF GENETIC REGULATION
Source: bioRxiv. 2023 Oct 22:2023.03.06.531446. Originally published 2023 Mar 7. Preprint. [Version 2] doi: 10.1101/2023.03.06.531446 (PMC10028853; doi:10.1101/2023.03.06.531446)
Supplement: Supplement 2 [file media-2.zip › WHLBLD_vs_BRNHPP.tsv]

gene	id	chr	start	end	p	p_c	n_train	n_test
DPM1	ENSG00000000419.12	20	50934867	50958555	0.490655448416801	0.342716007653044	150	408
SCYL3	ENSG00000000457.13	1	169849631	169894267	0.743026529318134	0.632925699100575	150	408
C1orf112	ENSG00000000460.16	1	169662007	169854080	0.61385262201526	0.463580447192539	150	408
FGR	ENSG00000000938.12	1	27612064	27635277	0.358309288936326	0.0987472495564412	150	408
CFH	ENSG00000000971.15	1	196651878	196747504	0.966409969549375	0.944254657690629	150	408
FUCA2	ENSG00000001036.13	6	143494811	143511690	0.0906831900469695	0.00833487258914475	150	408
GCLC	ENSG00000001084.10	6	53497341	53545129	0.438592718663523	0.218731053475951	150	408
NFYA	ENSG00000001167.14	6	41072945	41099976	0.984623865033014	0.977895833353734	150	408
STPG1	ENSG00000001460.17	1	24356999	24416934	0.617297448516314	0.51329810160165	150	408
NIPAL3	ENSG00000001461.16	1	24419291	24472976	0.996960000863254	0.99578444171857	150	408
ENPP4	ENSG00000001561.6	6	46129993	46146699	0.00161229030571551	1.38921846019029e-08	150	408
SEMA3F	ENSG00000001617.11	3	50155045	50189075	0.67038900386488	0.432579097620496	150	408
ANKIB1	ENSG00000001629.9	7	92246234	92401384	0.122279843957863	0.00698910531471648	150	408
CYP51A1	ENSG00000001630.15	7	92112151	92142952	0.746461861789479	0.63150470673117	150	408
KRIT1	ENSG00000001631.15	7	92198969	92246166	0.0505625587428333	0.00026806339089276	150	408
RAD52	ENSG00000002016.17	12	912077	990053	0.990770138609486	0.986806147417047	150	408
BAD	ENSG00000002330.13	11	64269830	64284669	0.73088776779357	0.509701627240551	150	408
LAP3	ENSG00000002549.12	4	17577192	17607972	7.26698573403235e-06	2.62752518182599e-11	150	408
HS3ST1	ENSG00000002587.9	4	11393150	11429765	0.629365554337937	0.490303308157636	150	408
WNT16	ENSG00000002745.12	7	121325367	121341104	0.167427391885169	0.0424618708476357	150	408
MAD1L1	ENSG00000002822.15	7	1815793	2233243	0.00143996543133731	1.21985683704742e-05	150	408
LASP1	ENSG00000002834.17	17	38869859	38921770	0.783148563470508	0.682221672240235	150	408
SNX11	ENSG00000002919.14	17	48103357	48123074	0.138772708564241	0.0191373715810261	150	408
TMEM176A	ENSG00000002933.7	7	150800534	150805120	2.15668052379321e-13	2.05635266367188e-27	150	408
M6PR	ENSG00000003056.7	12	8941468	8949955	0.00149320793417707	6.63332572155856e-06	150	408
CYP26B1	ENSG00000003137.8	2	72129238	72148038	0.00229115374185327	3.39819904756303e-07	150	408
ICA1	ENSG00000003147.17	7	8113184	8262579	0.0156696526683033	0.00127204803778669	150	408
DBNDD1	ENSG00000003249.13	16	90004865	90020043	0.291477491316916	0.119754266440748	150	408
ALS2	ENSG00000003393.14	2	201700554	201781189	0.135419672919414	0.0117650633258466	150	408
CASP10	ENSG00000003400.14	2	201182881	201229406	0.925419092388099	0.892473791180535	150	408
CFLAR	ENSG00000003402.19	2	201116104	201176687	0.355551179996884	0.118501370573386	150	408
TFPI	ENSG00000003436.15	2	187464230	187565760	0.318022178172825	0.0305696771366857	150	408
NDUFAF7	ENSG00000003509.15	2	37231714	37253403	0.474678477451216	0.330318910923977	150	408
RBM5	ENSG00000003756.16	3	50088908	50119021	0.533145391404981	0.273792907904326	150	408
MTMR7	ENSG00000003987.13	8	17298030	17413327	0.55912842825063	0.387596302375571	150	408
SLC7A2	ENSG00000003989.17	8	17497088	17570573	0.246570319799276	0.0824322196190831	150	408
ARF5	ENSG00000004059.10	7	127588345	127591408	0.0194619976495615	0.000212401273314391	150	408
SARM1	ENSG00000004139.13	17	28365116	28404049	0.189109765178733	0.015739079846494	150	408
POLDIP2	ENSG00000004142.11	17	28347177	28357522	0.900421422614227	0.843955659602206	150	408
PLXND1	ENSG00000004399.12	3	129555175	129606818	0.0206495106624261	0.000180728106874166	150	408
AK2	ENSG00000004455.16	1	33007940	33080996	0.880624907505981	0.815276579756165	150	408
CD38	ENSG00000004468.12	4	15778275	15853230	0.189660825713862	0.0599424756382642	150	408
FKBP4	ENSG00000004478.7	12	2794953	2805423	0.593387229553776	0.471056939492784	150	408
KDM1A	ENSG00000004487.15	1	23019448	23083689	0.16794822269678	0.0172717137631595	150	408
RBM6	ENSG00000004534.14	3	49940007	50077252	0.665807136553543	0.149236305297026	150	408
CAMKK1	ENSG00000004660.14	17	3860315	3893044	0.0410599972108486	0.00261819771927436	150	408
RECQL	ENSG00000004700.15	12	21471428	21501669	0.0435119835134771	0.00618433548708396	150	408
VPS50	ENSG00000004766.15	7	93232340	93361121	0.0401045947655365	0.00321871319419723	150	408
HSPB6	ENSG00000004776.12	19	35754872	35758079	0.173807008144957	0.0240901063378163	150	408
ARHGAP33	ENSG00000004777.18	19	35774532	35788822	0.0436393305325747	0.00641071876497219	150	408
NDUFAB1	ENSG00000004779.9	16	23581002	23596356	0.991324237778639	0.985191354425786	150	408
PDK4	ENSG00000004799.7	7	95583499	95596491	0.595292718214421	0.408238919469445	150	408
ZMYND10	ENSG00000004838.13	3	50341229	50346852	0.352522154380819	0.0782363808313757	150	408
SLC25A13	ENSG00000004864.13	7	96120220	96322147	0.086302375164555	0.00655199335488467	150	408
ST7	ENSG00000004866.20	7	117014888	117230103	0.894218888739607	0.838595286678974	150	408
CDC27	ENSG00000004897.11	17	47117703	47189422	0.356130731679441	0.144997677080704	150	408
SLC4A1	ENSG00000004939.13	17	44248385	44268141	0.92129939021681	0.878757962020136	150	408
DVL2	ENSG00000004975.11	17	7225341	7234545	0.898025711057632	0.853443317705332	150	408
UPF1	ENSG00000005007.12	19	18831938	18868236	0.530864061340517	0.317643489877577	150	408
SKAP2	ENSG00000005020.12	7	26667062	26995239	1.06980156559007e-10	2.78100294529276e-22	150	408
MCUB	ENSG00000005059.15	4	109560205	109688621	0.51804735322226	0.33466478532964	150	408
POLR2J	ENSG00000005075.15	7	102473169	102478907	0.0838321501241339	0.00133501984621309	150	408
DHX33	ENSG00000005100.12	17	5440912	5469060	0.995705213307496	0.993907242579052	150	408
LIG3	ENSG00000005156.11	17	34980494	35005989	0.249100450672826	0.102706355098449	150	408
RPAP3	ENSG00000005175.9	12	47661249	47706061	0.557588474651696	0.396866123398862	150	408
AC004381.6	ENSG00000005189.19	16	20806677	20849668	0.108665129209731	0.0090929497495709	150	408
CIAPIN1	ENSG00000005194.14	16	57428169	57447436	0.351234523030434	0.208052014715222	150	408
SPPL2B	ENSG00000005206.16	19	2328621	2354806	0.0165964347818654	0.00166918023641688	150	408
FAM214B	ENSG00000005238.19	9	35104112	35116341	0.450923908746254	0.207321873791165	150	408
COPZ2	ENSG00000005243.9	17	48026167	48038030	0.0270376094783227	0.000755376081832362	150	408
PRKAR2B	ENSG00000005249.12	7	107044649	107161811	0.292226895045781	0.116966697552678	150	408
CREBBP	ENSG00000005339.14	16	3725054	3880726	0.160740539424677	0.0464408529630421	150	408
TSPOAP1	ENSG00000005379.15	17	58301231	58328760	0.958673848279047	0.931682358253658	150	408
MPO	ENSG00000005381.7	17	58269856	58280935	0.976359282131789	0.962171858722878	150	408
PON1	ENSG00000005421.8	7	95297676	95324707	0.524763135243943	0.372091416923713	150	408
GCFC2	ENSG00000005436.13	2	75652000	75710989	0.67121714076359	0.510703281207876	150	408
WDR54	ENSG00000005448.16	2	74421678	74425755	0.0197983088109502	0.000103752118999595	150	408
CROT	ENSG00000005469.11	7	87345681	87399795	0.573947407452462	0.348643617204416	150	408
ABCB4	ENSG00000005471.15	7	87401697	87480435	0.990426094351579	0.987158281777962	150	408
KMT2E	ENSG00000005483.20	7	105014322	105114361	0.20408094286575	0.0543922527729018	150	408
RHBDD2	ENSG00000005486.16	7	75842602	75888926	0.711656098337808	0.578036096085491	150	408
SOX8	ENSG00000005513.9	16	981808	986979	0.183343971257139	0.0791881779217558	150	408
IBTK	ENSG00000005700.14	6	82169983	82247754	0.00630386483554371	0.000130272367741551	150	408
ZNF195	ENSG00000005801.16	11	3339261	3379222	0.621224294805767	0.479937305341665	150	408
MYCBP2	ENSG00000005810.17	13	77044655	77327050	0.134260983044369	0.0377632793948239	150	408
FBXL3	ENSG00000005812.10	13	77000147	77027195	0.975285921494387	0.959791459563473	150	408
ITGAL	ENSG00000005844.17	16	30472658	30523185	0.582745372828895	0.406602511995606	150	408
PDK2	ENSG00000005882.11	17	50094737	50110039	0.394362618112888	0.194485000574747	150	408
ITGA3	ENSG00000005884.17	17	50055968	50090481	0.474659073532125	0.298858999036923	150	408
ITGA2B	ENSG00000005961.17	17	44372180	44389505	0.594513703360716	0.443259507877918	150	408
GDE1	ENSG00000006007.11	16	19501890	19522145	0.190920604915284	0.0524703966955	150	408
C19orf60	ENSG00000006015.17	19	18588725	18592336	0.658721011194688	0.511252519722439	150	408
CRLF1	ENSG00000006016.10	19	18572608	18607741	0.0463099923783883	0.00427229049161826	150	408
OSBPL7	ENSG00000006025.11	17	47807372	47821834	0.047379973531767	6.15036617692231e-05	150	408
TMEM98	ENSG00000006042.11	17	32927910	32945106	0.171252832020905	0.0845416263095587	150	408
YBX2	ENSG00000006047.12	17	7288258	7294615	0.890759457172169	0.838593550080095	150	408
MAP3K14	ENSG00000006062.14	17	45263392	45317040	0.560718791083056	0.383598212367192	150	408
TMEM132A	ENSG00000006118.14	11	60924463	60937083	0.00831810727728669	2.44742669170102e-05	150	408
AP2B1	ENSG00000006125.17	17	35586899	35726409	0.990273944324577	0.985213536528745	150	408
ZNF263	ENSG00000006194.9	16	3282943	3291460	0.364558661457507	0.173881263657223	150	408
CX3CL1	ENSG00000006210.6	16	57372458	57385048	0.630015890229497	0.475035178051816	150	408
SPATA20	ENSG00000006282.20	17	50546306	50555852	0.000295948226643547	5.35981615091773e-10	150	408
TNFRSF12A	ENSG00000006327.13	16	3018485	3022383	0.51242316755095	0.39648889008895	150	408
MAP3K9	ENSG00000006432.15	14	70722526	70809534	0.00469205495638803	1.9780657379485e-05	150	408
RALA	ENSG00000006451.7	7	39623483	39708124	0.774027680769492	0.655175643927952	150	408
BAIAP2L1	ENSG00000006453.13	7	98291651	98401068	0.6747376497991	0.5440540196883	150	408
KDM7A	ENSG00000006459.10	7	140084746	140177035	0.482546434489851	0.30862736307082	150	408
AGK	ENSG00000006530.15	7	141551305	141655244	0.265218380447903	0.11761200492702	150	408
ALDH3B1	ENSG00000006534.15	11	68008578	68029276	0.171069261095874	0.0319122235106964	150	408
TTC22	ENSG00000006555.10	1	54779712	54801267	0.979365096827128	0.968484431440904	150	408
PHTF2	ENSG00000006576.16	7	77798792	77957503	0.506143544049759	0.307834376296901	150	408
FARP2	ENSG00000006607.13	2	241356243	241491679	0.374916370343949	0.169210404362844	150	408
GGCT	ENSG00000006625.17	7	30496621	30504844	0.148220195077466	0.0117066999952239	150	408
DBF4	ENSG00000006634.7	7	87876358	87909541	0.030700635243134	0.000761469964448097	150	408
TBXA2R	ENSG00000006638.11	19	3594506	3606840	0.856360636010981	0.809628555095104	150	408
IFRD1	ENSG00000006652.13	7	112422968	112480990	0.583260526310872	0.384566842902221	150	408
COX10	ENSG00000006695.10	17	14069496	14208677	0.731913074911173	0.639200796944887	150	408
GTF2IRD1	ENSG00000006704.10	7	74453790	74602604	0.47034454733926	0.283723381914359	150	408
PAF1	ENSG00000006712.14	19	39385852	39391195	0.0952015637947109	0.0184222360197201	150	408
VPS41	ENSG00000006715.15	7	38722963	38932394	0.937523235653926	0.905659535810297	150	408
ARHGAP44	ENSG00000006740.16	17	12789539	12991643	0.134999465826164	0.0204107445135404	150	408
ELAC2	ENSG00000006744.18	17	12992391	13018187	0.842771250314172	0.775804855442404	150	408
ADIPOR2	ENSG00000006831.9	12	1688574	1788678	0.0313057183438019	0.0028616635340754	150	408
CDKL3	ENSG00000006837.11	5	134286350	134371047	0.558132098219107	0.358558915317324	150	408
PRSS21	ENSG00000007038.10	16	2817180	2826304	0.849253452425552	0.799940276007606	150	408
MARK4	ENSG00000007047.14	19	45251258	45305283	1.55244848410832e-07	8.91869496608229e-16	150	408
CCDC124	ENSG00000007080.10	19	17933016	17943991	0.147654391164156	0.0617143340397272	150	408
CEACAM21	ENSG00000007129.17	19	41549518	41586844	1.45572087729604e-05	5.61489494653402e-15	150	408
PAFAH1B1	ENSG00000007168.12	17	2593210	2685615	0.608437193267489	0.403870800748776	150	408
KIAA0100	ENSG00000007202.14	17	28614440	28645454	0.8879459224811	0.843947220239315	150	408
GAS7	ENSG00000007237.18	17	9910609	10198551	0.992610558426545	0.989383813963496	150	408
TRAPPC6A	ENSG00000007255.10	19	45162928	45178237	0.838246731285423	0.764020533409315	150	408
MATK	ENSG00000007264.14	19	3777970	3802129	0.453283461781826	0.334914286856018	150	408
CD79B	ENSG00000007312.12	17	63928740	63932354	0.7154797243601	0.579232684538578	150	408
SCN4A	ENSG00000007314.12	17	63938554	63972918	0.634853651163455	0.524503792993621	150	408
ST7L	ENSG00000007341.18	1	112539159	112620825	0.281451927899141	0.0814323750047242	150	408
RPUSD1	ENSG00000007376.7	16	784974	787981	0.262289744307665	0.094623892161006	150	408
RHBDF1	ENSG00000007384.15	16	58059	76355	0.46028906986161	0.240120678425287	150	408
LUC7L	ENSG00000007392.16	16	188969	229463	0.395279890760873	0.200508199683628	150	408
CACNA2D2	ENSG00000007402.11	3	50362799	50504244	0.315186703506879	0.0982328602483965	150	408
BAIAP3	ENSG00000007516.13	16	1333601	1349239	0.00305908952865615	5.5374220824643e-05	150	408
TSR3	ENSG00000007520.3	16	1349442	1351911	0.0551432676434773	0.00589839642197733	150	408
PIGQ	ENSG00000007541.16	16	566995	584136	0.00891588186554531	0.000496804018145141	150	408
CRAMP1	ENSG00000007545.15	16	1612325	1677908	0.0100715679519539	0.000392908218430133	150	408
TEAD3	ENSG00000007866.19	6	35473597	35497076	0.0553543928390993	0.00107824284657846	150	408
DNAJC11	ENSG00000007923.15	1	6635587	6701924	0.252445529436387	0.073444977867544	150	408
FMO3	ENSG00000007933.12	1	171090877	171117819	0.394853326176102	0.221879905930892	150	408
MYLIP	ENSG00000007944.14	6	16129125	16148248	0.175483162043204	0.0440838775135659	150	408
PSMB1	ENSG00000008018.8	6	170535117	170553341	0.813126559684188	0.745449053585752	150	408
JARID2	ENSG00000008083.13	6	15246296	15522040	0.209588870158325	0.0719775640979064	150	408
CDK11A	ENSG00000008128.22	1	1702730	1724324	0.0111695379901928	0.000270600404892581	150	408
NADK	ENSG00000008130.15	1	1751232	1780457	0.883809561662666	0.834262206803545	150	408
DLEC1	ENSG00000008226.19	3	38039205	38123549	0.0668702541060107	0.00430525023810279	150	408
CYTH3	ENSG00000008256.15	7	6161776	6272644	0.99989839644349	0.999858832491344	150	408
ADAM22	ENSG00000008277.14	7	87934143	88202889	0.97207335478106	0.958085406073068	150	408
SYPL1	ENSG00000008282.8	7	106090503	106112576	0.627881300848686	0.496351667243703	150	408
CYB561	ENSG00000008283.15	17	63432304	63446378	0.00106186639621323	2.63093952298928e-07	150	408
SPAG9	ENSG00000008294.20	17	50962174	51120865	0.708726124149342	0.610775339307716	150	408
CELSR3	ENSG00000008300.16	3	48636469	48662915	0.982803812363381	0.972446362673056	150	408
AASS	ENSG00000008311.14	7	122076133	122144280	0.193969986135666	0.0513308067819442	150	408
SS18L2	ENSG00000008324.11	3	42581840	42595114	0.498041899567991	0.318700143471511	150	408
MPND	ENSG00000008382.15	19	4343527	4360086	0.104589583827604	0.022934760048713	150	408
MGST1	ENSG00000008394.12	12	16347142	16609259	0.314369925830052	0.126506414596167	150	408
CRY1	ENSG00000008405.11	12	106991364	107093829	0.276157195857962	0.0746457553119436	150	408
PGLYRP1	ENSG00000008438.4	19	46019153	46023065	0.340147065907484	0.17167961598546	150	408
NFIX	ENSG00000008441.16	19	12995608	13098796	0.20672228090365	0.110095809511872	150	408
ST3GAL1	ENSG00000008513.14	8	133454848	133571940	0.00230448820369678	1.04544333038961e-05	150	408
MMP25	ENSG00000008516.16	16	3046681	3060726	1.49976131083867e-10	6.95400269625993e-18	150	408
IL32	ENSG00000008517.16	16	3065297	3082192	0.0445912603144711	0.00280565054640311	150	408
PKD1	ENSG00000008710.19	16	2088721	2135898	0.480188145207554	0.263358248805462	150	408
MAPK8IP2	ENSG00000008735.13	22	50600685	50611551	0.799410577089049	0.693627763614981	150	408
MED24	ENSG00000008838.19	17	40019097	40061215	0.0479460708939133	0.00121446317378809	150	408
RHOBTB2	ENSG00000008853.16	8	22987417	23020132	0.901725381971054	0.855519006968324	150	408
HEATR5B	ENSG00000008869.11	2	36968383	37084342	0.677966883310835	0.536838621640809	150	408
SEC62	ENSG00000008952.16	3	169966735	169998373	0.523249625498606	0.292457398861226	150	408
RPS20	ENSG00000008988.9	8	56067295	56074581	0.330298277238077	0.139803316933249	150	408
CSDE1	ENSG00000009307.15	1	114716913	114758676	0.154946110227476	0.0152491390071251	150	408
UBE3C	ENSG00000009335.17	7	157138913	157269372	0.118184083153175	0.037108567947877	150	408
REV3L	ENSG00000009413.15	6	111299028	111483229	0.143217390515201	0.0192393229084779	150	408
MASP2	ENSG00000009724.16	1	11026523	11047233	0.267480847283886	0.134278868187387	150	408
FAM76A	ENSG00000009780.15	1	27725979	27763122	0.29871882618779	0.0993639818233001	150	408
TRAF3IP3	ENSG00000009790.14	1	209756032	209778173	0.0142596847631335	3.54388011574233e-05	150	408
POMT2	ENSG00000009830.11	14	77274956	77320883	0.45056460381896	0.266165695331459	150	408
VTA1	ENSG00000009844.15	6	142147162	142224689	0.179927235568886	0.0141253278012745	150	408
MLXIPL	ENSG00000009950.15	7	73593194	73624543	0.337979532206106	0.14790922559616	150	408
BAZ1B	ENSG00000009954.10	7	73440398	73522278	0.984084612330625	0.977924369441827	150	408
RANBP9	ENSG00000010017.12	6	13621498	13711564	0.331861185457423	0.153942515425881	150	408
ETV7	ENSG00000010030.13	6	36354091	36387800	1.59709543833174e-09	6.18569711180114e-19	150	408
SPRTN	ENSG00000010072.15	1	231337853	231355023	0.16636691330452	0.0330311224828088	150	408
METTL13	ENSG00000010165.19	1	171781664	171814023	0.66258853392804	0.518755251265912	150	408
DYRK4	ENSG00000010219.13	12	4562204	4615302	0.00286891447186752	7.89484566497079e-08	150	408
ZNF207	ENSG00000010244.18	17	32350203	32381886	0.840250890260271	0.725951140069411	150	408
UQCRC1	ENSG00000010256.10	3	48599003	48610976	0.36799276890547	0.0836174723758775	150	408
STARD3NL	ENSG00000010270.13	7	38178222	38230671	0.966740924073759	0.950912521997455	150	408
CD9	ENSG00000010278.12	12	6199715	6238271	0.00020775375730398	2.47384497516819e-08	150	408
HHATL	ENSG00000010282.14	3	42693077	42702827	0.468188516536409	0.199960143002513	150	408
NCAPD2	ENSG00000010292.12	12	6493842	6531955	0.239697493677206	0.0852816944446343	150	408
IFFO1	ENSG00000010295.19	12	6538375	6556083	0.00240824630396373	1.97778620551647e-06	150	408
GIPR	ENSG00000010310.8	19	45668244	45683724	0.311529903407017	0.118188996339162	150	408
PHF7	ENSG00000010318.20	3	52410657	52423641	0.676067216559905	0.489211533624636	150	408
SEMA3G	ENSG00000010319.6	3	52433053	52445085	0.378226876099203	0.194601224141138	150	408
NISCH	ENSG00000010322.15	3	52455118	52493071	0.576219850114994	0.329349866864509	150	408
STAB1	ENSG00000010327.10	3	52495338	52524384	0.743002129084678	0.592348004593799	150	408
FUZ	ENSG00000010361.13	19	49807113	49817376	0.395657464656232	0.23683412945201	150	408
SLC6A13	ENSG00000010379.15	12	220621	262873	0.0759737514267424	0.0191655577043278	150	408
PRSS3	ENSG00000010438.16	9	33750466	33799231	0.464496508549555	0.161544059852015	150	408
ZNF200	ENSG00000010539.11	16	3222325	3236221	0.129935322327671	0.0296478345894439	150	408
CD4	ENSG00000010610.9	12	6786858	6820808	0.328288447087158	0.120994531971619	150	408
LRRC23	ENSG00000010626.14	12	6904733	6914243	0.0541941847870815	0.00162621254390598	150	408
HFE	ENSG00000010704.18	6	26087281	26098343	0.769410893195481	0.629783948171534	150	408
SCMH1	ENSG00000010803.16	1	41027200	41242116	0.157308232116176	0.034502453016783	150	408
FYN	ENSG00000010810.17	6	111660332	111873452	0.853696842191479	0.790067113270366	150	408
HIVEP2	ENSG00000010818.9	6	142751467	142956698	0.0190395072109095	0.00036521062053762	150	408
ELOA	ENSG00000011007.12	1	23743155	23762059	0.382953600487613	0.163357117340228	150	408
LYPLA2	ENSG00000011009.10	1	23790970	23795539	0.744619261749824	0.602065960838327	150	408
CLCN6	ENSG00000011021.21	1	11807131	11843144	0.037917108045394	0.000759715645245366	150	408
MRC2	ENSG00000011028.13	17	62627591	62693597	0.940707763340993	0.904295067849141	150	408
TSPAN9	ENSG00000011105.12	12	3077355	3286564	0.475316052521434	0.385349397580239	150	408
BTBD7	ENSG00000011114.14	14	93237550	93333092	0.673103751842885	0.560406625285187	150	408
APBA3	ENSG00000011132.11	19	3750880	3761699	0.219601985603478	0.0603256902585983	150	408
MKS1	ENSG00000011143.16	17	58205437	58219605	0.476187615150942	0.307798895207249	150	408
ABHD5	ENSG00000011198.7	3	43690113	43734371	0.886103996981767	0.811287013161784	150	408
AKAP8L	ENSG00000011243.17	19	15380048	15419141	0.0512865725251108	0.00261120214950289	150	408
MBTD1	ENSG00000011258.15	17	51177425	51260066	0.116134851288512	0.0169565863362863	150	408
UTP18	ENSG00000011260.13	17	51260528	51297936	0.034102928334258	0.0023715369400723	150	408
RNF216	ENSG00000011275.18	7	5620047	5781739	0.885617502104373	0.841163857862953	150	408
TTC19	ENSG00000011295.15	17	15999380	16045015	0.629394390470533	0.474279817839089	150	408
PTBP1	ENSG00000011304.19	19	797075	812327	0.223701970612383	0.0745582009818553	150	408
SYT7	ENSG00000011347.9	11	61515313	61581148	0.519002849846361	0.390184482505268	150	408
LARS2	ENSG00000011376.9	3	45388506	45549421	0.0107157221240979	0.000208510564401162	150	408
PIK3C2A	ENSG00000011405.13	11	17077788	17207983	0.258206486862817	0.0598455578026311	150	408
PLAUR	ENSG00000011422.11	19	43646095	43670547	0.0759842756292809	0.00866634695721861	150	408
ANLN	ENSG00000011426.10	7	36389806	36453791	0.598199499592051	0.472565784160748	150	408
WIZ	ENSG00000011451.17	19	15419980	15449951	0.115076015802115	0.036195518968978	150	408
RABGAP1	ENSG00000011454.16	9	122940833	123104866	0.479162420378072	0.20801625122986	150	408
DCN	ENSG00000011465.16	12	91140484	91183123	0.956615249566497	0.936227658113286	150	408
QPCTL	ENSG00000011478.11	19	45692483	45703989	0.115531050291008	0.0157654711244819	150	408
PPP5C	ENSG00000011485.14	19	46346994	46392981	5.66258213272232e-06	1.21783041319848e-10	150	408
CEP68	ENSG00000011523.13	2	65056366	65086854	0.24377131527052	0.0977387065129022	150	408
MAP4K3	ENSG00000011566.14	2	39249266	39437312	0.328742199741457	0.0400542411774292	150	408
ZBTB32	ENSG00000011590.13	19	35704527	35717038	0.586300559955703	0.456088509787987	150	408
TYROBP	ENSG00000011600.11	19	35904401	35908295	0.749283774483516	0.580991427467372	150	408
TMEM159	ENSG00000011638.10	16	21158377	21180616	0.753823120263177	0.648243838317169	150	408
BRCA1	ENSG00000012048.20	17	43044295	43125483	0.8104597013207	0.683274625353604	150	408
ERCC1	ENSG00000012061.15	19	45407333	45478828	0.421399499627804	0.216813696779142	150	408
CD22	ENSG00000012124.16	19	35319261	35347355	0.653600525733567	0.540262272525695	150	408
SEMA3B	ENSG00000012171.19	3	50267558	50277546	0.220319602089936	0.00944947388023556	150	408
LTF	ENSG00000012223.12	3	46435645	46485234	0.625016080538703	0.463147935284394	150	408
EXTL3	ENSG00000012232.8	8	28600469	28753687	0.652452139578827	0.505794894293437	150	408
ELOVL5	ENSG00000012660.13	6	53267398	53349179	0.142633849066541	0.0247565957003161	150	408
ALOX5	ENSG00000012779.10	10	45374176	45446119	0.459193065980135	0.168143672025794	150	408
CALCOCO1	ENSG00000012822.15	12	53708517	53727745	0.33485270670546	0.115342960052086	150	408
UBR7	ENSG00000012963.14	14	93207095	93229215	0.180516400629862	0.0204091798536452	150	408
MAP4K5	ENSG00000012983.11	14	50418525	50561126	0.314133153360744	0.0924711926946755	150	408
EHD3	ENSG00000013016.15	2	31234337	31269447	0.141996810687137	0.042535667160372	150	408
PSMC4	ENSG00000013275.7	19	39971005	39981441	0.51297416169699	0.332368339272137	150	408
MAN2B2	ENSG00000013288.8	4	6575175	6623362	0.206754621573001	0.0791292087065833	150	408
CLDN11	ENSG00000013297.10	3	170418865	170860380	0.687510617728509	0.54041010414725	150	408
SLC25A39	ENSG00000013306.15	17	44319625	44324870	0.527191394666556	0.337226798893407	150	408
MVP	ENSG00000013364.18	16	29820394	29848039	0.121014570441993	0.0091829684532851	150	408
NUB1	ENSG00000013374.15	7	151341699	151378449	0.356997594949284	0.183554829286771	150	408
PGM3	ENSG00000013375.15	6	83161150	83193936	0.887255983554974	0.830724450096054	150	408
RWDD2A	ENSG00000013392.7	6	83193379	83198932	0.0873647908436932	0.00566301797931032	150	408
CLK1	ENSG00000013441.15	2	200853009	200864744	0.520883435814783	0.336224378145554	150	408
POLR3B	ENSG00000013503.9	12	106357658	106510198	0.556593672950746	0.408155209978416	150	408
ANGEL1	ENSG00000013523.9	14	76786725	76826246	0.834565619079291	0.777033449852078	150	408
RNF14	ENSG00000013561.17	5	141966820	141990291	0.168110084343981	0.0321143527202474	150	408
DDX11	ENSG00000013573.16	12	31073848	31104791	0.0484340346482668	0.00546404850434211	150	408
HEBP1	ENSG00000013583.8	12	12974864	13000273	0.00417551879739825	0.000135563505056689	150	408
GPRC5A	ENSG00000013588.7	12	12890782	12917937	0.0341032356271467	0.000456305754998047	150	408
CD6	ENSG00000013725.14	11	60971680	61020377	0.58322151928931	0.470787561399816	150	408
TACC3	ENSG00000013810.18	4	1721490	1745176	0.82495932826856	0.753057310258154	150	408
UFL1	ENSG00000014123.9	6	96521595	96555276	0.770691484393603	0.640876528198085	150	408
POLA2	ENSG00000014138.8	11	65261762	65305589	0.0426238932784074	0.00320938283597779	150	408
ZC3H3	ENSG00000014164.6	8	143437655	143541453	0.0118918654281402	1.01390922861612e-05	150	408
CAPN1	ENSG00000014216.15	11	65181194	65212006	0.81071102104327	0.68854660283826	150	408
ACPP	ENSG00000014257.15	3	132317367	132368298	0.104174198829538	0.0177661477925484	150	408
MDH1	ENSG00000014641.17	2	63588800	63607197	0.234399212768512	0.0273883031008201	150	408
SLC30A9	ENSG00000014824.13	4	41990472	42090457	0.381351422930305	0.192881604727849	150	408
MTMR11	ENSG00000014914.20	1	149928651	149936867	0.964757179623482	0.937164642711847	150	408
COX15	ENSG00000014919.12	10	99711844	99732100	0.818749715301614	0.728243342267751	150	408
CCDC88C	ENSG00000015133.18	14	91271323	91417844	0.908630219352236	0.859126539580028	150	408
YAF2	ENSG00000015153.14	12	42157104	42238349	0.552547675425498	0.291956510247651	150	408
ZMYND11	ENSG00000015171.19	10	134465	254637	0.619309841873924	0.386145735170136	150	408
DPEP1	ENSG00000015413.9	16	89613308	89638456	0.168308500592602	0.0505203252693511	150	408
BID	ENSG00000015475.18	22	17734138	17774770	0.4099774570483	0.247999766959792	150	408
MATR3	ENSG00000015479.18	5	139293648	139331677	0.95010282283464	0.918504644808421	150	408
XYLT2	ENSG00000015532.9	17	50346092	50361151	0.055758893606389	0.0119212237717826	150	408
NUDCD3	ENSG00000015676.17	7	44379121	44490880	0.899794954471036	0.859767188952418	150	408
CHDH	ENSG00000016391.10	3	53813734	53846390	0.275561215863348	0.132685438314393	150	408
CLCA4	ENSG00000016602.9	1	86547078	86580754	0.792473404951291	0.628092065524174	150	408
GLT8D1	ENSG00000016864.18	3	52694493	52705635	0.0330326030369609	0.00387262398455138	150	408
ATP2C1	ENSG00000017260.19	3	130850595	131016712	0.527986903667255	0.337612349553985	150	408
IGF1	ENSG00000017427.15	12	102415704	102480645	0.431130859860468	0.199889929296459	150	408
RALBP1	ENSG00000017797.12	18	9475009	9538116	0.0044802875636782	3.01496538238538e-05	150	408
RUFY3	ENSG00000018189.12	4	70704801	70807315	0.300394419269547	0.103201069067492	150	408
SLC11A1	ENSG00000018280.16	2	218382029	218396894	0.0440967349170831	0.0012778139087138	150	408
WWTR1	ENSG00000018408.14	3	149517235	149736714	0.584197266453561	0.436711132876562	150	408
AGPS	ENSG00000018510.13	2	177392698	177559299	0.66045802696325	0.512738064482422	150	408
ATP1A2	ENSG00000018625.14	1	160115773	160143591	0.6508906199675	0.517708147274665	150	408
TTC27	ENSG00000018699.11	2	32628032	32821051	0.190828427661643	0.0413554376217547	150	408
ZNF582	ENSG00000018869.16	19	56375846	56393545	0.345100500640445	0.183053515312146	150	408
VSIG2	ENSG00000019102.11	11	124747472	124752238	0.715239073197514	0.616324669231456	150	408
PHLDB1	ENSG00000019144.18	11	118606440	118657315	0.638217312722072	0.440569494778796	150	408
MARCO	ENSG00000019169.10	2	118942166	118994660	0.00108901850111016	2.37074629602078e-07	150	408
PRDM11	ENSG00000019485.13	11	45095806	45235110	0.353115834202898	0.22457356150077	150	408
SNAI2	ENSG00000019549.9	8	48917768	48921740	0.546813511838321	0.364862247343599	150	408
CD74	ENSG00000019582.14	5	150401637	150412929	0.43298155115789	0.251329827922124	150	408
HGF	ENSG00000019991.15	7	81699006	81770438	0.833707923000093	0.728961932624827	150	408
ZRANB1	ENSG00000019995.6	10	124942123	124983688	0.723605578283026	0.629496524392748	150	408
NCDN	ENSG00000020129.15	1	35557473	35567274	0.161841644959931	0.0135570104494295	150	408
ADGRA2	ENSG00000020181.17	8	37784191	37843267	0.582318770218071	0.467622959233175	150	408
ZFP64	ENSG00000020256.19	20	52051663	52204308	0.499985063117917	0.345099244009576	150	408
MNAT1	ENSG00000020426.10	14	60734742	60969953	0.0279240794868604	0.00184775707298156	150	408
SAMD4A	ENSG00000020577.13	14	54567097	54793315	0.00617715759083557	9.10154977973285e-06	150	408
RUNX3	ENSG00000020633.18	1	24899511	24965121	0.536990863516237	0.270698830425767	150	408
MRE11	ENSG00000020922.12	11	94415578	94492906	0.0700353165549256	0.00771024446653128	150	408
PLEKHB1	ENSG00000021300.13	11	73646178	73662819	0.0259314496065947	0.000318173116370196	150	408
SERPINB1	ENSG00000021355.12	6	2832332	2842006	0.682330755430657	0.610190769104494	150	408
SLC7A9	ENSG00000021488.12	19	32830509	32869766	0.52242145340054	0.407925845813695	150	408
SPAST	ENSG00000021574.11	2	32063611	32157637	0.38128862295216	0.132502659740798	150	408
OSBPL5	ENSG00000021762.19	11	3087116	3165770	0.0465109681415896	0.00590994028491713	150	408
AQR	ENSG00000021776.10	15	34851782	34969839	0.0954621618399002	0.010615781639798	150	408
CPS1	ENSG00000021826.14	2	210477682	210679107	0.199504434966545	0.0246808768882213	150	408
RTFDC1	ENSG00000022277.12	20	56468585	56519449	0.9295184602497	0.907420623613061	150	408
NLRP2	ENSG00000022556.15	19	54953130	55001142	0.235955461041045	0.0710172955181065	150	408
SLC45A4	ENSG00000022567.9	8	141207166	141308305	0.681942224657564	0.572438054198641	150	408
RNF10	ENSG00000022840.15	12	120533480	120577594	0.31361287918548	0.0664398380162499	150	408
ZNF839	ENSG00000022976.15	14	102317377	102339229	0.11749849225823	0.0177520234187496	150	408
ZDHHC6	ENSG00000023041.11	10	112424428	112446917	0.0751271689528282	0.0194612913731162	150	408
GRAMD1B	ENSG00000023171.16	11	123358428	123627774	0.252886083966512	0.0259263047409677	150	408
RNH1	ENSG00000023191.16	11	494512	507300	0.245180865449343	0.119488160809578	150	408
NDUFS1	ENSG00000023228.13	2	206114817	206159584	0.970711144272709	0.96101979187534	150	408
RB1CC1	ENSG00000023287.12	8	52622456	52745843	0.184938729834532	0.0248889290981461	150	408
ERP44	ENSG00000023318.7	9	99979179	100099040	0.000110426957104617	5.64197811756618e-14	150	408
ALAS1	ENSG00000023330.14	3	52198086	52214327	0.635024139341707	0.481960999339545	150	408
BIRC3	ENSG00000023445.13	11	102317450	102339403	0.415016711171256	0.198285882251781	150	408
AKAP11	ENSG00000023516.8	13	42272153	42323267	0.855300863747946	0.7509422017919	150	408
GLRX2	ENSG00000023572.8	1	193096468	193106114	0.67458194595658	0.5313747163514	150	408
SNAPC1	ENSG00000023608.4	14	61762357	61796428	0.153628525762918	0.0158578843390862	150	408
DERA	ENSG00000023697.12	12	15911172	16037282	0.690318245946477	0.571803517984864	150	408
STRAP	ENSG00000023734.10	12	15882391	15903478	0.896896148774805	0.841239697507662	150	408
ABCC2	ENSG00000023839.10	10	99782732	99852192	0.420191839061314	0.197700178319243	150	408
DEF6	ENSG00000023892.10	6	35297852	35321771	0.00130669713244345	1.16780266258679e-08	150	408
PLEKHO1	ENSG00000023902.13	1	150149183	150164720	0.139417510282638	0.0146724281513207	150	408
GCLM	ENSG00000023909.9	1	93885205	93909456	0.636716455765798	0.517578954920693	150	408
UBR2	ENSG00000024048.10	6	42564062	42693504	0.0805523743552231	0.00810347281549735	150	408
EHD2	ENSG00000024422.11	19	47713343	47743134	0.105810405960026	0.0184530241719843	150	408
DEPDC1	ENSG00000024526.16	1	68474152	68497221	0.954421455078077	0.923714913765145	150	408
CCDC28A	ENSG00000024862.17	6	138773509	138793319	0.610465053554573	0.472137223658796	150	408
RRAGD	ENSG00000025039.14	6	89364636	89412270	0.0134231071535006	0.000155518269929406	150	408
HSF2	ENSG00000025156.12	6	122399546	122433119	0.349390020545784	0.080370714423762	150	408
PHF20	ENSG00000025293.16	20	35771974	35950381	0.707434966855432	0.519386521300605	150	408
HSD17B6	ENSG00000025423.11	12	56752161	56787790	0.226529003948471	0.0974700657479642	150	408
NR1H3	ENSG00000025434.18	11	47248300	47269032	0.475480233230993	0.304874045806049	150	408
TYMP	ENSG00000025708.13	22	50525752	50530056	0.113055091497216	0.00963209501880713	150	408
NCAPH2	ENSG00000025770.18	22	50508216	50523472	0.974156164658814	0.962737000307122	150	408
TOMM34	ENSG00000025772.7	20	44942130	44960486	0.00470436306488164	3.04686424480062e-05	150	408
SEC63	ENSG00000025796.13	6	107867756	107957340	0.0117049970471322	0.000287531028379347	150	408
KPNA6	ENSG00000025800.13	1	32108038	32176375	0.647420882415796	0.469894470987073	150	408
VIM	ENSG00000026025.15	10	17228259	17237593	0.506578759907467	0.309939929790677	150	408
FAS	ENSG00000026103.21	10	88990582	89015785	1.8635811244774e-05	3.44905821814403e-09	150	408
RNASET2	ENSG00000026297.15	6	166929504	166957184	1.11575310723148e-06	3.14974533766326e-12	150	408
CD44	ENSG00000026508.17	11	35138870	35232402	0.881233939325443	0.819989935268116	150	408
KCNG1	ENSG00000026559.13	20	51003656	51023129	0.127375552564214	0.0306721347341831	150	408
AGPAT4	ENSG00000026652.13	6	161129979	161274061	0.906081487738998	0.872478672277627	150	408
SLAMF7	ENSG00000026751.16	1	160739057	160754821	0.99050077444208	0.986244598372846	150	408
BTN3A1	ENSG00000026950.16	6	26402237	26415216	0.515821859051775	0.254508189704589	150	408
MIPEP	ENSG00000027001.9	13	23730189	23889419	0.530164586307092	0.384785021891303	150	408
PRKCH	ENSG00000027075.14	14	61187559	61550976	0.0739980800259176	0.00602961498503253	150	408
IFNGR1	ENSG00000027697.13	6	137197484	137219449	0.0163892022692999	0.00143170225225359	150	408
B4GALT7	ENSG00000027847.13	5	177600100	177610347	0.000354284530796755	1.33820007339566e-09	150	408
SH2D2A	ENSG00000027869.11	1	156806243	156816862	0.00755320075556818	0.00020924054086535	150	408
VRK2	ENSG00000028116.16	2	57907651	58159920	0.541939205590504	0.361985842267517	150	408
TNFRSF1B	ENSG00000028137.18	1	12167039	12209228	0.308784217823671	0.117135480629091	150	408
VEZT	ENSG00000028203.17	12	95217746	95302790	0.876170703354854	0.828298162662525	150	408
POU2F2	ENSG00000028277.21	19	42086110	42196585	0.953364729344089	0.914556798323085	150	408
BRD9	ENSG00000028310.17	5	863741	892642	0.293208094538306	0.167970199284168	150	408
SNX1	ENSG00000028528.14	15	64094123	64146090	0.805895575813237	0.689573593424528	150	408
TBPL1	ENSG00000028839.9	6	133952170	133988696	0.474815698968155	0.292496697163944	150	408
ARNTL2	ENSG00000029153.14	12	27332854	27425289	0.350794223758246	0.188217520323314	150	408
BCLAF1	ENSG00000029363.16	6	136256627	136289851	0.0617220395808018	0.00640207727975123	150	408
SLC39A9	ENSG00000029364.11	14	69398015	69462388	0.0161826529246117	0.000502779925785803	150	408
ANK1	ENSG00000029534.19	8	41653220	41896762	0.491391281226543	0.37821848897082	150	408
TFB1M	ENSG00000029639.10	6	155257724	155314493	0.299086710402157	0.168398057435397	150	408
RABEP1	ENSG00000029725.16	17	5282265	5385812	0.110365627543316	0.0136630570077276	150	408
NUP160	ENSG00000030066.13	11	47778087	47848555	0.000694438562463594	2.64369782020612e-18	150	408
BAK1	ENSG00000030110.12	6	33572547	33580293	0.000104727618898142	5.72604577510863e-09	150	408
IKZF2	ENSG00000030419.16	2	212999691	213152427	0.50481490415803	0.311410959666907	150	408
GRN	ENSG00000030582.17	17	44345086	44353102	0.0274210167175691	0.000262989820233017	150	408
FAM13B	ENSG00000031003.10	5	137937960	138051961	0.68207191384681	0.418927219424389	150	408
ARHGAP31	ENSG00000031081.10	3	119294373	119420714	0.0634970492945602	0.00875110037407498	150	408
CENPQ	ENSG00000031691.6	6	49463378	49493107	0.634344378283432	0.405530714739134	150	408
SARS	ENSG00000031698.12	1	109213918	109238169	0.518888007486359	0.316231834493153	150	408
RANBP3	ENSG00000031823.14	19	5916139	5978142	0.288276990278364	0.122539504233432	150	408
ARID4A	ENSG00000032219.18	14	58298385	58373887	0.396616769127541	0.18530934723754	150	408
TSSC1	ENSG00000032389.12	2	3188925	3377882	0.0948846016400866	0.0202979257986434	150	408
PNPLA6	ENSG00000032444.15	19	7534010	7561764	0.356512353724815	0.240816320722326	150	408
IFT88	ENSG00000032742.17	13	20567069	20691437	0.525549275198065	0.293984539378211	150	408
ALG1	ENSG00000033011.11	16	5071819	5087379	0.0834959880437699	0.00831221267067133	150	408
ZCCHC8	ENSG00000033030.13	12	122471600	122501073	0.571027241088338	0.328398056422264	150	408
ABCF2	ENSG00000033050.7	7	151207837	151227230	0.54815806246369	0.422288899225951	150	408
CHPF2	ENSG00000033100.16	7	151232489	151238763	0.407743701620631	0.227731677474726	150	408
FUT8	ENSG00000033170.16	14	65410592	65744121	0.407107099929384	0.239602664683487	150	408
UBA6	ENSG00000033178.12	4	67612652	67701179	0.071615731385745	0.00223995422653759	150	408
GAB2	ENSG00000033327.12	11	78215297	78418348	0.131331853407712	0.0213455530848788	150	408
ATP6V0A1	ENSG00000033627.16	17	42458844	42522611	0.291390346133922	0.0671354588177794	150	408
PIAS1	ENSG00000033800.13	15	68054179	68198603	0.0636975001545819	0.012193426616749	150	408
SLC4A7	ENSG00000033867.16	3	27372721	27484420	0.127135923776022	0.016947213399432	150	408
APBA2	ENSG00000034053.14	15	28884483	29118315	0.95599224629395	0.936050650679497	150	408
MAP2K3	ENSG00000034152.18	17	21284672	21315240	0.521488922842297	0.371826583450926	150	408
TMSB10	ENSG00000034510.5	2	84905625	84906662	0.365236294921687	0.117794801426794	150	408
ASTE1	ENSG00000034533.11	3	131013875	131027649	0.0997310519911196	0.0101621004997731	150	408
RNF19A	ENSG00000034677.12	8	100257060	100336218	0.152693127888651	0.0423396630552405	150	408
PEX3	ENSG00000034693.14	6	143450807	143490010	0.100969570995222	0.0312428179072498	150	408
GABARAPL2	ENSG00000034713.7	16	75566351	75577881	0.274285007331368	0.0639012476144854	150	408
MYOC	ENSG00000034971.16	1	171635417	171652683	0.42101462745018	0.158348412003169	150	408
SH3YL1	ENSG00000035115.21	2	217730	266398	1.52612042913796e-07	1.09978321879641e-17	150	408
FAM136A	ENSG00000035141.7	2	70295975	70302090	0.659345755615366	0.543982082514833	150	408
VCL	ENSG00000035403.17	10	73995193	74120254	0.830703653251568	0.756668552983089	150	408
DEPDC1B	ENSG00000035499.12	5	60596912	60700190	0.267019091239876	0.0832633620337502	150	408
DAPK2	ENSG00000035664.11	15	63907036	64072033	0.874302436574001	0.818382143361939	150	408
NSMAF	ENSG00000035681.7	8	58583504	58659844	0.473595632316139	0.172007816415625	150	408
ADSS	ENSG00000035687.9	1	244408494	244452134	0.000186149383269428	2.17091849361639e-09	150	408
STAP1	ENSG00000035720.7	4	67558728	67607337	0.903895027960884	0.856035833638602	150	408
TIMP2	ENSG00000035862.12	17	78852977	78925387	0.970199910099493	0.951325143279204	150	408
RFC1	ENSG00000035928.15	4	39287456	39366375	0.373595171651589	0.187718517032044	150	408
TBC1D23	ENSG00000036054.12	3	100261000	100325251	0.361936022366115	0.0831821843346739	150	408
CUL3	ENSG00000036257.12	2	224470150	224585397	0.98323894506644	0.975476193340587	150	408
MYOM2	ENSG00000036448.9	8	2045040	2165552	1.00944349035759e-05	4.59778023614922e-18	150	408
ZZZ3	ENSG00000036549.12	1	77562416	77683419	0.413744826852632	0.146575732631196	150	408
USP2	ENSG00000036672.15	11	119355215	119381726	0.32066845581927	0.129286257244509	150	408
TUBG2	ENSG00000037042.8	17	42659305	42667006	0.241379141165544	0.0165738050661528	150	408
RPL26L1	ENSG00000037241.7	5	172958779	172969771	0.981733364690216	0.975050154331671	150	408
FLT4	ENSG00000037280.15	5	180601506	180649624	0.768458306088334	0.672407934500574	150	408
NSUN2	ENSG00000037474.14	5	6599239	6633291	0.340045257723766	0.24236665991283	150	408
FBXO42	ENSG00000037637.10	1	16246839	16352454	0.500227573891739	0.314987586951465	150	408
MFAP3	ENSG00000037749.11	5	154038937	154220478	0.345010909862431	0.178688274370102	150	408
MRI1	ENSG00000037757.13	19	13764532	13774167	0.296956150286133	0.158818768395413	150	408
METTL1	ENSG00000037897.16	12	57768471	57772599	0.787120767587761	0.608931544179662	150	408
AGA	ENSG00000038002.8	4	177430770	177442503	0.00933813086734011	8.45959954029961e-06	150	408
PI4K2B	ENSG00000038210.12	4	25233975	25279092	0.34041116931704	0.180600245366205	150	408
BOD1L1	ENSG00000038219.12	4	13568738	13627723	0.389936088093575	0.189241937659863	150	408
MAT2B	ENSG00000038274.16	5	163503114	163519336	0.976461698468521	0.965681285042986	150	408
EDC4	ENSG00000038358.14	16	67873023	67884503	0.0264336458458277	0.000789395963269324	150	408
TRIO	ENSG00000038382.18	5	14143702	14532128	0.194549561598087	0.0608758174611841	150	408
VCAN	ENSG00000038427.15	5	83471465	83582303	0.184634448448334	0.0697906932548364	150	408
CLEC16A	ENSG00000038532.14	16	10944488	11182189	0.262808696650335	0.105591887541481	150	408
MSR1	ENSG00000038945.14	8	16107878	16567490	4.60289952551008e-05	3.35518472832165e-09	150	408
CDH1	ENSG00000039068.18	16	68737225	68835548	0.669517199980506	0.470236767902701	150	408
SKIV2L2	ENSG00000039123.15	5	55307760	55425581	0.903003813498575	0.853465013525193	150	408
ZFYVE16	ENSG00000039319.16	5	80408013	80479350	0.254092855326419	0.0681445297219389	150	408
FAM65A	ENSG00000039523.19	16	67518418	67546788	0.0413706142533005	0.000232605935228704	150	408
RAI14	ENSG00000039560.13	5	34656237	34832627	0.733609071080092	0.564982192201948	150	408
PNKP	ENSG00000039650.11	19	49859882	49867909	0.309145198937219	0.164155994770032	150	408
PHLPP2	ENSG00000040199.18	16	71644751	71724701	0.588126101353663	0.42919599003578	150	408
SPDL1	ENSG00000040275.16	5	169583634	169604778	0.158375649257299	0.0190193274122505	150	408
STAU2	ENSG00000040341.17	8	73420369	73747708	0.599339105956073	0.432251251282685	150	408
PQLC2	ENSG00000040487.12	1	19312326	19329300	0.0109390552499761	1.31783696634469e-05	150	408
CTNS	ENSG00000040531.14	17	3636468	3661542	0.722194671742764	0.619122433758239	150	408
RTN4R	ENSG00000040608.13	22	20241415	20283246	0.313618140342107	0.122589236563147	150	408
PHF23	ENSG00000040633.12	17	7235028	7239722	0.716803358542933	0.637279530022456	150	408
INPP4A	ENSG00000040933.15	2	98444854	98594390	0.0645113110444715	0.0010181879594635	150	408
RAB27B	ENSG00000041353.9	18	54717860	54895516	0.242056121032309	0.0397975354819757	150	408
PSMA4	ENSG00000041357.15	15	78540405	78552419	0.00876398251243965	0.000364071080513156	150	408
LSG1	ENSG00000041802.10	3	194640788	194672477	0.219194138867646	0.0545695438384634	150	408
PARP3	ENSG00000041880.14	3	51942345	51948867	0.267669070809027	0.062711243493802	150	408
TNC	ENSG00000041982.15	9	115019578	115118257	0.665772393820839	0.448070823310418	150	408
THAP3	ENSG00000041988.15	1	6624866	6634167	0.511917892964793	0.326680410737675	150	408
FAM65C	ENSG00000042062.11	20	50586108	50691528	0.123122021411798	0.018389181072475	150	408
TDP1	ENSG00000042088.13	14	89954939	90044768	0.7605396179389	0.662700210615048	150	408
AIFM2	ENSG00000042286.14	10	70098223	70132934	0.452430041066371	0.276462345499201	150	408
SPATA7	ENSG00000042317.16	14	88384924	88470350	0.33352861611368	0.216386449363818	150	408
MED17	ENSG00000042429.11	11	93784227	93814963	0.0960467874449073	0.0200640000075577	150	408
RETSAT	ENSG00000042445.13	2	85342088	85354393	0.787532543039235	0.646164617721876	150	408
CAPG	ENSG00000042493.15	2	85394748	85418432	0.00391681640833127	8.17978417433194e-05	150	408
AP2S1	ENSG00000042753.11	19	46838136	46850992	0.198243227824402	0.0816220246563521	150	408
TG	ENSG00000042832.11	8	132866958	133134903	0.331638994870228	0.202962579802073	150	408
ADAM28	ENSG00000042980.12	8	24294040	24359018	0.00170733597150598	3.74523273425269e-07	150	408
DCUN1D1	ENSG00000043093.13	3	182938074	182985953	0.283219081787981	0.117098266228596	150	408
JADE2	ENSG00000043143.20	5	134524312	134583230	0.282263054998209	0.0417437946117239	150	408
LCP2	ENSG00000043462.11	5	170246237	170298227	0.832008452146966	0.766459559019711	150	408
TRIT1	ENSG00000043514.15	1	39841022	39883511	0.340137750582252	0.12781361422205	150	408
ADRB1	ENSG00000043591.5	10	114044056	114046908	0.815449983000118	0.754694504572599	150	408
CUL7	ENSG00000044090.8	6	43037617	43053945	0.0654915718373108	0.0108227763132908	150	408
CTNNA1	ENSG00000044115.20	5	138610967	138935034	0.000134486019251095	5.39903939447398e-14	150	408
CNTLN	ENSG00000044459.14	9	17134982	17503923	0.150627365623628	0.0376780124827969	150	408
HSPA5	ENSG00000044574.7	9	125234853	125241330	0.068367565516978	0.00136719125231167	150	408
WDR37	ENSG00000047056.14	10	1049538	1132297	0.0884445183191051	0.00590099517602099	150	408
YTHDC2	ENSG00000047188.15	5	113513683	113595284	0.252140567960913	0.095806054076368	150	408
ATP6V1H	ENSG00000047249.17	8	53715557	53843558	0.0452704323862505	0.00329906850447346	150	408
POLR2B	ENSG00000047315.15	4	56978824	57030399	0.856773030918406	0.784675459160175	150	408
FAM214A	ENSG00000047346.12	15	52581321	52709817	0.138169429776932	0.0154957248514662	150	408
ARAP2	ENSG00000047365.11	4	35948221	36244509	0.21870944292228	0.0625090428016609	150	408
TPR	ENSG00000047410.13	1	186311652	186375693	0.621642604083668	0.424685262200945	150	408
CP	ENSG00000047457.13	3	149162410	149222055	0.0601827559738251	0.00540860245835005	150	408
KIAA0556	ENSG00000047578.12	16	27550152	27780369	0.742585252311698	0.655993554336649	150	408
DTNBP1	ENSG00000047579.19	6	15522801	15663058	0.00225387447150284	0.000117959987482088	150	408
C12orf4	ENSG00000047621.11	12	4487728	4538508	0.953811520853174	0.930511057080702	150	408
FAM184B	ENSG00000047662.4	4	17635009	17781512	0.344482129046116	0.194401016105342	150	408
MAP4	ENSG00000047849.21	3	47850690	48089272	0.844886607238773	0.727724839398423	150	408
GOPC	ENSG00000047932.13	6	117560269	117602542	0.167215349489883	0.0159764436376949	150	408
USP28	ENSG00000048028.11	11	113797874	113875570	0.884523992296637	0.804912523297162	150	408
HDAC9	ENSG00000048052.21	7	18086949	19002416	0.737174715882942	0.613508281784869	150	408
TSPAN17	ENSG00000048140.17	5	176647387	176659054	0.673554645048368	0.583991816884496	150	408
NOP16	ENSG00000048162.20	5	176383938	176388975	0.188468630955016	0.0744251855873352	150	408
CC2D2A	ENSG00000048342.15	4	15469865	15601557	0.0163700336105357	0.000588712032688743	150	408
RRM2B	ENSG00000048392.11	8	102204502	102239118	0.662814395726089	0.53159921689385	150	408
ZNF800	ENSG00000048405.9	7	127346790	127431924	0.380357723660959	0.158621847592316	150	408
SNX29	ENSG00000048471.13	16	11976737	12574289	0.300635685938913	0.148361875747799	150	408
MRPS10	ENSG00000048544.5	6	42206801	42217865	0.0177173345460148	0.000137638809358295	150	408
RSF1	ENSG00000048649.13	11	77659996	77821017	0.298608569480739	0.108647000458904	150	408
VPS13D	ENSG00000048707.13	1	12230067	12512047	0.309590165753846	0.150439015050406	150	408
CELF2	ENSG00000048740.18	10	10798397	11336675	0.984031469883657	0.97955575664254	150	408
FAM120A	ENSG00000048828.16	9	93451722	93566107	0.281600642153891	0.159211994820946	150	408
R3HDM1	ENSG00000048991.16	2	135531455	135725270	0.00714570803268915	3.29203108825129e-08	150	408
COL9A2	ENSG00000049089.13	1	40300487	40317294	0.0608348360532115	0.00475844178377457	150	408
ERCC8	ENSG00000049167.13	5	60873831	60945073	0.0571145616735969	0.000479648208466276	150	408
ADAMTS6	ENSG00000049192.14	5	65148736	65481920	0.804290737426078	0.68710168715534	150	408
H6PD	ENSG00000049239.12	1	9234775	9271337	0.329266258035914	0.173615998581573	150	408
VAMP3	ENSG00000049245.12	1	7771269	7781432	0.0826242147185977	0.0190928505544138	150	408
PER3	ENSG00000049246.14	1	7784320	7845177	0.35019759804373	0.129094171418873	150	408
LTBP1	ENSG00000049323.15	2	32946972	33399509	0.980347782534475	0.9725625402921	150	408
RCN1	ENSG00000049449.8	11	31816384	32105755	0.0291600080817768	0.00107898843181793	150	408
ELN	ENSG00000049540.16	7	74027789	74069907	0.418785216067848	0.262279793961119	150	408
RFC2	ENSG00000049541.10	7	74231499	74254458	0.00300199081270704	1.89172282728745e-06	150	408
ARID1B	ENSG00000049618.22	6	156777432	157210779	0.409487957760248	0.223735466658177	150	408
CLPTM1L	ENSG00000049656.13	5	1317744	1345099	0.604089463655288	0.466394560502449	150	408
NEDD4L	ENSG00000049759.17	18	58044367	58401540	0.751645437835504	0.696715993011542	150	408
HEXB	ENSG00000049860.13	5	74640023	74722647	0.00684429849254359	7.8825948449642e-07	150	408
PTCD2	ENSG00000049883.14	5	72320527	72368395	0.522042257807013	0.331616990109588	150	408
JKAMP	ENSG00000050130.17	14	59484443	59505404	0.688140511756407	0.510219352005086	150	408
DKK3	ENSG00000050165.17	11	11963106	12009769	0.312852259752618	0.137553939860139	150	408
ARHGEF5	ENSG00000050327.14	7	144355288	144380632	0.0845121124939244	0.0319638758516737	150	408
NFE2L3	ENSG00000050344.8	7	26152240	26187125	0.063373633486499	0.0036005257279203	150	408
MCUR1	ENSG00000050393.11	6	13786557	13814568	0.94274582025638	0.922339307444403	150	408
LIMA1	ENSG00000050405.13	12	50175788	50283546	0.0674698374506979	0.00181217983600985	150	408
LETMD1	ENSG00000050426.15	12	51047962	51060424	0.898327787407321	0.863691498264091	150	408
SLC4A8	ENSG00000050438.16	12	51403073	51515763	0.186210319887618	0.0523427011156942	150	408
LAMC3	ENSG00000050555.17	9	131009082	131094473	0.765747564063951	0.67685641560267	150	408
MAPK9	ENSG00000050748.17	5	180233143	180292099	0.0411602093381718	0.00258836507727287	150	408
COL23A1	ENSG00000050767.15	5	178237618	178590555	0.0122981874548914	0.000781253091266249	150	408
BCAR1	ENSG00000050820.16	16	75228198	75268053	0.900808962875195	0.850976563412312	150	408
FAM160A2	ENSG00000051009.10	11	6211335	6234711	0.00166139011735069	1.68738323859042e-05	150	408
HERPUD1	ENSG00000051108.14	16	56932048	56944863	0.297851211723354	0.069589187795795	150	408
HOMER3	ENSG00000051128.18	19	18929201	18941261	0.14841431145235	0.0298568783432752	150	408
RAD51	ENSG00000051180.16	15	40694796	40732339	0.015345010042309	0.000365671766597991	150	408
PIK3CB	ENSG00000051382.8	3	138652699	138834938	0.215376850193566	0.0597225764898211	150	408
CYBA	ENSG00000051523.10	16	88643283	88651152	0.793748465689634	0.70454701953052	150	408
THOC3	ENSG00000051596.9	5	175917873	176034680	0.495074374391331	0.360246608952031	150	408
HEBP2	ENSG00000051620.10	6	138403561	138422042	0.0382309818738444	0.00185406145857252	150	408
MPHOSPH9	ENSG00000051825.14	12	123152320	123244014	0.763347613451358	0.626563403793934	150	408
PLEKHA5	ENSG00000052126.14	12	19129752	19376400	0.373558232472074	0.123930181899369	150	408
PRSS8	ENSG00000052344.15	16	31131605	31135762	0.952032203555358	0.911388597888632	150	408
SIKE1	ENSG00000052723.11	1	114769479	114780685	0.726488585553861	0.606206754829651	150	408
RRP12	ENSG00000052749.13	10	97356701	97426076	0.000223909802539186	1.33055562659339e-10	150	408
FNIP2	ENSG00000052795.12	4	158769138	158908049	0.374076909497026	0.128609209083933	150	408
MSMO1	ENSG00000052802.12	4	165327623	165343160	0.023010620148793	0.000936391757586187	150	408
TTC17	ENSG00000052841.14	11	43358932	43494933	0.523009177240875	0.39256139652163	150	408
FSTL4	ENSG00000053108.16	5	133196455	133612564	0.262322833648496	0.129361363396337	150	408
FOXN3	ENSG00000053254.15	14	89124871	89619149	0.568174076062952	0.419920871819072	150	408
AKR7A2	ENSG00000053371.12	1	19303965	19312146	0.48854983210961	0.202882443249331	150	408
MRTO4	ENSG00000053372.4	1	19251553	19260128	0.161745839899958	0.0363912789866705	150	408
NNAT	ENSG00000053438.8	20	37521215	37523693	0.0624372763763536	0.00182834669222477	150	408
USE1	ENSG00000053501.12	19	17215346	17219829	0.0127677664271919	0.000482597727821091	150	408
MCF2L2	ENSG00000053524.12	3	183178043	183428778	0.164232700034829	0.0357866087414649	150	408
NRIP2	ENSG00000053702.14	12	2825348	2835544	0.959981449111101	0.936399583899535	150	408
AP5M1	ENSG00000053770.11	14	57269009	57298742	0.354558447461344	0.17346189669603	150	408
ANAPC4	ENSG00000053900.10	4	25377213	25418498	0.23207492849132	0.0805771051434497	150	408
KCNQ1	ENSG00000053918.15	11	2444684	2849109	0.982294271581685	0.977154690016995	150	408
TRAPPC3	ENSG00000054116.11	1	36136570	36155964	0.63389883835658	0.500125397278545	150	408
THRAP3	ENSG00000054118.13	1	36224416	36305357	0.750653201713653	0.644750043813572	150	408
PHPT1	ENSG00000054148.17	9	136849091	136850942	0.571837158059917	0.458385191515573	150	408
ENTPD2	ENSG00000054179.11	9	137048098	137054045	0.166990504231713	0.014669795266645	150	408
LY75	ENSG00000054219.10	2	159803355	159904749	0.0867696113955551	0.00463251266897563	150	408
ARID4B	ENSG00000054267.21	1	235166895	235328219	0.211395309182406	0.070033177036044	150	408
OPN3	ENSG00000054277.13	1	241590114	241677376	0.0861259908986702	0.0100946046499969	150	408
SDCCAG8	ENSG00000054282.15	1	243256034	243489140	0.0971389850553305	0.0136314301464953	150	408
PTPRN	ENSG00000054356.13	2	219289623	219309648	0.00368076005376675	2.63844172927751e-05	150	408
HHAT	ENSG00000054392.12	1	210328252	210676296	0.157348558701475	0.0293363514314941	150	408
KIF1B	ENSG00000054523.17	1	10210805	10381603	0.00754995298817444	2.65091907357969e-05	150	408
FOXC1	ENSG00000054598.6	6	1609972	1613897	0.216345488231595	0.0682139946126294	150	408
TBC1D22A	ENSG00000054611.13	22	46762617	47175699	0.462311558224993	0.311084704574054	150	408
SYNE2	ENSG00000054654.16	14	63852983	64226433	0.530356311520421	0.315103146409641	150	408
PLEKHH1	ENSG00000054690.13	14	67533301	67589310	0.450616032996653	0.272732328980265	150	408
ATP9A	ENSG00000054793.13	20	51596514	51768634	0.00053251770457632	2.13937802347284e-06	150	408
FAM168A	ENSG00000054965.10	11	73400487	73598189	0.422783281143817	0.154429385925339	150	408
RELT	ENSG00000054967.12	11	73376264	73397472	0.540992668305759	0.391882923412879	150	408
GALC	ENSG00000054983.16	14	87837820	87993665	0.64875302126279	0.468279675225592	150	408
NOP58	ENSG00000055044.10	2	202265716	202303666	0.134432940005005	0.00778883427352511	150	408
SZRD1	ENSG00000055070.16	1	16352575	16398145	0.80869269062499	0.747030696685279	150	408
KCNH2	ENSG00000055118.14	7	150944961	150978315	0.521687541968238	0.344169651771669	150	408
CUL1	ENSG00000055130.15	7	148698665	148801036	0.438076283707745	0.214844108330845	150	408
FAM114A2	ENSG00000055147.18	5	153990128	154038905	0.512408010076763	0.370755808269834	150	408
CYFIP2	ENSG00000055163.19	5	157266079	157395533	0.871390992615051	0.789808254296766	150	408
TAB2	ENSG00000055208.18	6	149317534	149411613	0.00552362642050883	1.71527698421436e-05	150	408
GINM1	ENSG00000055211.12	6	149566294	149591748	0.114436407091358	0.00963118827132609	150	408
EIF2AK2	ENSG00000055332.16	2	37099245	37157065	0.0451042643125529	0.00320372346134173	150	408
USP36	ENSG00000055483.19	17	78787381	78841441	0.225501635767702	0.0719356819983525	150	408
KMT2C	ENSG00000055609.17	7	152134922	152436005	0.411768672522071	0.170473792394252	150	408
MCOLN3	ENSG00000055732.12	1	85018082	85048499	0.353536295336388	0.208550404756275	150	408
PUM2	ENSG00000055917.15	2	20248691	20352234	0.0816536511966152	0.007288427904721	150	408
MRPL43	ENSG00000055950.16	10	100969458	100987366	0.218955551644556	0.0460788212583299	150	408
ITIH4	ENSG00000055955.15	3	52812975	52830739	0.0499988790101688	0.000307400208115146	150	408
HPF1	ENSG00000056050.6	4	169729465	169757953	0.708556950220608	0.593950502135999	150	408
ZFR	ENSG00000056097.15	5	32354350	32444761	0.783013322723147	0.702742310825912	150	408
TRAF1	ENSG00000056558.10	9	120902393	120929173	0.699493658161902	0.543205821932955	150	408
RC3H2	ENSG00000056586.15	9	122844556	122905341	0.791442201960525	0.670875671819605	150	408
IL17RB	ENSG00000056736.9	3	53846580	53865800	0.179888387677159	0.0384858592444523	150	408
TRAF3IP2	ENSG00000056972.18	6	111556454	111606278	0.208840477297145	0.0522776340889136	150	408
DCBLD2	ENSG00000057019.15	3	98795941	98901689	0.489800186444783	0.22000000017087	150	408
SOAT1	ENSG00000057252.12	1	179293714	179358680	0.00832142489514314	6.51317862298673e-07	150	408
PKP2	ENSG00000057294.14	12	32790745	32896840	0.387671593652754	0.173732102755412	150	408
GDI2	ENSG00000057608.16	10	5765223	5842132	0.000157183986145647	5.86964381154092e-09	150	408
PRDM1	ENSG00000057657.15	6	106086320	106109939	0.395338387698416	0.224298727922411	150	408
ATG5	ENSG00000057663.14	6	106045423	106325791	0.662793900386891	0.556201439882243	150	408
TMCC3	ENSG00000057704.12	12	94567124	94650562	0.280655573784444	0.116187288608912	150	408
PITHD1	ENSG00000057757.9	1	23778405	23788232	0.065575738547027	0.00791461638770214	150	408
MTA3	ENSG00000057935.13	2	42494569	42756947	0.0317431451788585	0.000655866254059404	150	408
USP13	ENSG00000058056.8	3	179652755	179789401	0.319699933550992	0.14487827648726	150	408
ATP11B	ENSG00000058063.15	3	182793500	182921239	0.510406077606466	0.306990420207056	150	408
CDK14	ENSG00000058091.16	7	90563735	91210590	0.646021601915114	0.523876150220341	150	408
SEC61A1	ENSG00000058262.9	3	128051641	128071683	0.396692939584267	0.22934142016544	150	408
PPP1R12A	ENSG00000058272.16	12	79773563	79934900	0.0526962667311422	0.0048584929188175	150	408
CAMK2B	ENSG00000058404.19	7	44217150	44334577	0.40634446533031	0.186594476967534	150	408
CROCC	ENSG00000058453.16	1	16921950	16972979	0.0303792027237914	0.00129692545426065	150	408
POLR3E	ENSG00000058600.15	16	22297375	22335103	0.106432718763413	0.00477856597917682	150	408
ATP2B4	ENSG00000058668.14	1	203626561	203744081	0.114695526488516	0.0187342527249686	150	408
ZC3H11A	ENSG00000058673.16	1	203795654	203850514	0.0949464022546803	0.0226034494318733	150	408
RIOK2	ENSG00000058729.10	5	97160867	97183260	0.633130742091342	0.441281807215027	150	408
YIPF1	ENSG00000058799.14	1	53851719	53889834	0.376695564464145	0.217627538706277	150	408
NDC1	ENSG00000058804.11	1	53765460	53838860	0.566434606849297	0.427280625435069	150	408
DGKG	ENSG00000058866.14	3	186147201	186362237	0.390497523595286	0.205656386824666	150	408
FLYWCH1	ENSG00000059122.16	16	2911937	2951208	2.34119324391152e-05	8.75996913712268e-22	150	408
UNKL	ENSG00000059145.18	16	1364114	1414751	0.0575137912268665	0.01046762307975	150	408
TBXAS1	ENSG00000059377.16	7	139777051	140020325	0.599329176032463	0.425284073387774	150	408
PARP12	ENSG00000059378.12	7	140023744	140063721	0.245837786693262	0.104630585265091	150	408
ALDH18A1	ENSG00000059573.8	10	95605929	95656706	0.275021123741099	0.119639074998658	150	408
TARBP1	ENSG00000059588.9	1	234391313	234479103	0.224292255313151	0.0314849536175508	150	408
GATB	ENSG00000059691.11	4	151670504	151761023	0.91774573507781	0.873823458469885	150	408
MXD1	ENSG00000059728.10	2	69897688	69942945	0.406338395423415	0.213274362006875	150	408
CDK17	ENSG00000059758.7	12	96278261	96400560	0.838394268174265	0.760349140978735	150	408
DNAJC25	ENSG00000059769.19	9	111631352	111654351	0.210099879895701	0.0425535672025638	150	408
SLC2A3	ENSG00000059804.15	12	7919230	7936275	0.920778139483713	0.891123622222256	150	408
PSD	ENSG00000059915.16	10	102402617	102421539	0.243358663158074	0.0427581434093593	150	408
CTDP1	ENSG00000060069.16	18	79679801	79756623	8.25114591380689e-10	1.57373728616314e-19	150	408
YBX3	ENSG00000060138.12	12	10699089	10723312	0.0746137383351605	0.00603674194777178	150	408
STYK1	ENSG00000060140.8	12	10618939	10674318	0.504737822849428	0.336058677152931	150	408
WNK1	ENSG00000060237.16	12	752593	911452	0.32060477739614	0.175131670911031	150	408
CCAR1	ENSG00000060339.13	10	68721012	68792377	0.42523895553462	0.24898953669095	150	408
OGFR	ENSG00000060491.16	20	62804835	62814000	0.474931063169468	0.326759361393602	150	408
GNA15	ENSG00000060558.3	19	3136193	3163769	0.947632506350389	0.931778370210739	150	408
CREB3L3	ENSG00000060566.13	19	4153601	4173054	0.768513926720666	0.69320812098951	150	408
PIGV	ENSG00000060642.10	1	26787472	26798398	0.449487941611149	0.302577434387477	150	408
PTPRU	ENSG00000060656.19	1	29236516	29326813	0.227285828397886	0.0983521577576877	150	408
SNRNP40	ENSG00000060688.12	1	31259568	31296782	0.775839103193886	0.675647698473137	150	408
QSER1	ENSG00000060749.14	11	32893178	32993316	0.433916884934622	0.21877532455937	150	408
MPC1	ENSG00000060762.18	6	166364919	166383013	0.0681282763565053	0.00532463958855449	150	408
ACAA1	ENSG00000060971.17	3	38103129	38137242	0.594237220502706	0.382314489057151	150	408
BCAT1	ENSG00000060982.14	12	24810022	24949459	4.52794375863302e-05	1.52644236120849e-09	150	408
HDAC7	ENSG00000061273.17	12	47782754	47833132	0.529756371222922	0.338843717121585	150	408
LZTS1	ENSG00000061337.15	8	20246165	20303963	0.011292120607083	0.000505979398387797	150	408
SPAG4	ENSG00000061656.9	20	35615892	35621049	0.620824279386406	0.384106358580713	150	408
NCKAP1	ENSG00000061676.14	2	182909115	183038858	0.825669498764778	0.740700156907681	150	408
MRPS35	ENSG00000061794.12	12	27710773	27756295	0.213091771771784	0.0926176777838886	150	408
GUCY1B3	ENSG00000061918.12	4	155758992	155807591	0.340145844569953	0.165745814280377	150	408
SFSWAP	ENSG00000061936.9	12	131711089	131799737	0.028155152549927	0.000619887338657839	150	408
TNK2	ENSG00000061938.16	3	195863364	195911945	0.373705186315767	0.217394335292464	150	408
MON2	ENSG00000061987.14	12	62466817	62600479	0.0438294952083523	0.00122376505937215	150	408
GPBP1	ENSG00000062194.15	5	57173948	57264679	0.536509547135446	0.377099950709475	150	408
DGAT2	ENSG00000062282.14	11	75759512	75801535	0.682514116840308	0.502859704260979	150	408
CS	ENSG00000062485.18	12	56271699	56300392	0.226513867947678	0.0646423614709241	150	408
LTK	ENSG00000062524.15	15	41503638	41513887	0.343494449853029	0.161419777209316	150	408
MRPS24	ENSG00000062582.13	7	43866558	43869893	0.466879725015076	0.254483041418074	150	408
ELMO2	ENSG00000062598.17	20	46366049	46432985	0.820529643620345	0.769710684545564	150	408
WAPL	ENSG00000062650.17	10	86435256	86521815	0.400235299641964	0.236029073182554	150	408
VMP1	ENSG00000062716.12	17	59707192	59841092	0.229041465487294	0.080181022924216	150	408
APPBP2	ENSG00000062725.9	17	60443149	60526219	0.121235880206612	0.0246658371111577	150	408
POLD1	ENSG00000062822.12	19	50384204	50418018	0.299606868124069	0.0704668292310212	150	408
SEZ6	ENSG00000063015.19	17	28954901	29006440	0.605492331387258	0.411570935377599	150	408
EIF4B	ENSG00000063046.17	12	53006158	53042209	0.459462753022748	0.203477431725016	150	408
SLC6A16	ENSG00000063127.15	19	49289638	49325225	0.0371324254769171	0.00442904558316084	150	408
GLTSCR1	ENSG00000063169.10	19	47609123	47703277	0.0942033973577756	0.0124665865333104	150	408
SPHK2	ENSG00000063176.15	19	48624133	48630029	0.679347247597883	0.563010029447889	150	408
RPL18	ENSG00000063177.12	19	48615328	48619271	0.594328806935295	0.448949820545839	150	408
CA11	ENSG00000063180.8	19	48637942	48646312	0.596045261082653	0.45970988991873	150	408
ISOC2	ENSG00000063241.7	19	55452985	55462343	0.945417646101594	0.920174743370339	150	408
U2AF2	ENSG00000063244.12	19	55654146	55674648	0.224748420211332	0.0901660817782415	150	408
EPN1	ENSG00000063245.14	19	55675226	55709858	0.00843602398202173	0.000248586680912903	150	408
MED29	ENSG00000063322.13	19	39391303	39400637	0.922958517806405	0.878681144144562	150	408
AHRR	ENSG00000063438.16	5	304176	438291	0.0876041891192016	0.0171287310529451	150	408
GPC1	ENSG00000063660.8	2	240435671	240468078	0.715400068276484	0.565443724828944	150	408
ADCK1	ENSG00000063761.15	14	77800083	77933954	0.000222375515267877	1.14430878395398e-07	150	408
HAGH	ENSG00000063854.12	16	1795620	1826940	0.427105959798257	0.226277130579884	150	408
RNF4	ENSG00000063978.15	4	2462220	2515855	0.977758961067989	0.963629144247858	150	408
CASP8	ENSG00000064012.21	2	201233443	201287711	0.000358489205999557	1.73664439039736e-12	150	408
LIMCH1	ENSG00000064042.17	4	41359607	41700044	0.122798170094332	0.0126462878520273	150	408
INTS13	ENSG00000064102.14	12	26905181	26938326	0.732665824635083	0.614279835141747	150	408
TM7SF3	ENSG00000064115.10	12	26973195	27014434	0.768716620950366	0.674176840562573	150	408
SPA17	ENSG00000064199.6	11	124673882	124697518	0.018209800742373	0.00113022587706721	150	408
TSPAN32	ENSG00000064201.15	11	2302061	2318200	0.0104596282305463	9.72154699219626e-05	150	408
WISP2	ENSG00000064205.10	20	44714844	44728509	0.324384849687213	0.169231869201317	150	408
ST3GAL6	ENSG00000064225.12	3	98732236	98821201	0.514537390516916	0.258057933496476	150	408
ATP2C2	ENSG00000064270.12	16	84368527	84464187	0.0353773111599054	0.00745900226161106	150	408
NGFR	ENSG00000064300.8	17	49502063	49515017	0.627371654426425	0.430550645689922	150	408
TAF2	ENSG00000064313.11	8	119730775	119832863	0.668029848441631	0.494395537650813	150	408
HIPK2	ENSG00000064393.15	7	139561570	139777778	0.0122009059768277	0.000168982763847977	150	408
TNPO3	ENSG00000064419.13	7	128954180	129055173	1.50306567404847e-06	1.65487825251211e-11	150	408
RFXANK	ENSG00000064490.13	19	19192590	19200893	0.211252315997862	0.049404695459224	150	408
TMEM161A	ENSG00000064545.14	19	19119169	19138513	0.142575585688508	0.0364370362916711	150	408
LPAR2	ENSG00000064547.13	19	19623668	19628930	0.037476616653819	0.000986898195361512	150	408
CTSA	ENSG00000064601.16	20	45890144	45898620	0.57007318694523	0.431331716002968	150	408
SUGP2	ENSG00000064607.16	19	18990888	19034023	0.689509904537189	0.565922834793053	150	408
SLC12A2	ENSG00000064651.13	5	128083766	128189688	0.508377689664404	0.236234321032197	150	408
SNX24	ENSG00000064652.10	5	122843439	123029304	0.54624894400231	0.377352240006943	150	408
EYA2	ENSG00000064655.18	20	46894624	47188844	0.342795505502758	0.154930341454915	150	408
CNN2	ENSG00000064666.14	19	1026581	1039068	5.86262310342688e-05	8.51051405559393e-10	150	408
ABCA7	ENSG00000064687.12	19	1040101	1065572	2.01463152666339e-08	5.07001289787242e-11	150	408
DDX20	ENSG00000064703.11	1	111755538	111768016	0.204930908751603	0.0951745435180047	150	408
BTBD1	ENSG00000064726.9	15	83016422	83067334	0.0121440645891522	0.000268905527873253	150	408
FAR2	ENSG00000064763.10	12	29149103	29335616	0.665703654606686	0.555401887412851	150	408
BCAS1	ENSG00000064787.13	20	53936777	54070594	0.687768273404	0.562587711656145	150	408
CHI3L2	ENSG00000064886.13	1	111200771	111243440	6.06860543639551e-06	1.83897869014195e-14	150	408
SBNO2	ENSG00000064932.15	19	1107636	1174283	0.302092670890264	0.179407319518919	150	408
PMS1	ENSG00000064933.17	2	189784085	189877629	0.056294887792344	0.00350913942041024	150	408
HMG20B	ENSG00000064961.18	19	3572777	3579088	0.741041345059951	0.668113742472885	150	408
CALCRL	ENSG00000064989.12	2	187343129	187448460	0.804282585778698	0.662139542382644	150	408
TAF11	ENSG00000064995.16	6	34877778	34888089	0.951789589548517	0.931954422882053	150	408
ANKS1A	ENSG00000064999.13	6	34889265	35091413	0.0325733648173402	0.000356072562140743	150	408
AP3D1	ENSG00000065000.15	19	2100988	2164465	0.145514235000861	0.038971843409884	150	408
ZNF76	ENSG00000065029.14	6	35258982	35295985	0.167605802737688	0.0084551061925916	150	408
SLC9A3R2	ENSG00000065054.13	16	2025356	2039026	0.917694751858235	0.861934444893016	150	408
NTHL1	ENSG00000065057.7	16	2039815	2047464	0.798128102887666	0.712231652881466	150	408
UHRF1BP1	ENSG00000065060.16	6	34792015	34883138	0.297995924157384	0.0178740219546867	150	408
GNAI3	ENSG00000065135.10	1	109548611	109618321	0.803391220561873	0.720381976363068	150	408
IPO5	ENSG00000065150.18	13	97953658	98024297	0.777028068952172	0.675186638649981	150	408
OAT	ENSG00000065154.11	10	124397303	124418976	0.131652849560723	0.0210939366917743	150	408
WDR3	ENSG00000065183.15	1	117929720	117965096	0.592862654564469	0.422532545777996	150	408
PKN2	ENSG00000065243.19	1	88684222	88836255	0.0582434180281882	0.00399706312555506	150	408
WDR18	ENSG00000065268.10	19	984271	998438	0.598961049644241	0.462043745152756	150	408
TRAM2	ENSG00000065308.4	6	52497402	52576915	0.46232777935314	0.328460355795987	150	408
NTN1	ENSG00000065320.8	17	9021542	9244000	0.284673293897579	0.108415298736941	150	408
DGKA	ENSG00000065357.19	12	55927614	55954027	0.00299341550440584	3.86748044111851e-06	150	408
ERBB3	ENSG00000065361.14	12	56079857	56103505	0.856655192670861	0.750840164346728	150	408
ANKRD44	ENSG00000065413.18	2	196967017	197311173	0.105791139899063	0.0063647687140863	150	408
KARS	ENSG00000065427.14	16	75627474	75647679	0.734972301163592	0.593209418892092	150	408
ADAT1	ENSG00000065457.10	16	75596981	75623300	0.685675731253226	0.522001817907857	150	408
PDIA5	ENSG00000065485.19	3	123067062	123162104	0.192420852083391	0.0469728321204832	150	408
TBC1D22B	ENSG00000065491.8	6	37257772	37332970	0.840688157184848	0.777651240638444	150	408
NDUFB4	ENSG00000065518.7	3	120596309	120602500	0.743333115584358	0.643063240160334	150	408
SPEN	ENSG00000065526.10	1	15847864	15940460	0.38212269930548	0.19139862286369	150	408
MYLK	ENSG00000065534.18	3	123610049	123884331	0.749675634628583	0.641245545434343	150	408
ZC3H15	ENSG00000065548.17	2	186486156	186509363	0.0962210243087235	0.00106534381888768	150	408
MAP2K4	ENSG00000065559.14	17	12020824	12143830	0.64334634269818	0.537453346167486	150	408
TMEM206	ENSG00000065600.12	1	212363931	212414901	0.675365548060624	0.530820103080795	150	408
SLK	ENSG00000065613.13	10	103967201	104029233	0.234026750203853	0.0678106075767618	150	408
CYB5R4	ENSG00000065615.13	6	83859643	83967424	0.701520389453839	0.530370943769753	150	408
COL17A1	ENSG00000065618.18	10	104031286	104086002	0.0697048527619669	0.0117977837629517	150	408
GSTO2	ENSG00000065621.14	10	104268873	104304945	0.438079328548619	0.237316400835814	150	408
SEC61A2	ENSG00000065665.20	10	12129637	12169721	0.0292046419057109	0.000892172315695425	150	408
PRKCQ	ENSG00000065675.14	10	6427143	6580301	0.611602626047135	0.521748166550458	150	408
TLE2	ENSG00000065717.14	19	2997638	3047635	0.036447006277424	0.000784801593765911	150	408
ASB1	ENSG00000065802.11	2	238426742	238452250	0.124123505399648	0.0199823348107364	150	408
FAM107B	ENSG00000065809.13	10	14518557	14774897	0.13327930125178	0.0418965580626325	150	408
ME1	ENSG00000065833.8	6	83210389	83431071	0.145303166188744	0.0305785781758492	150	408
TBC1D1	ENSG00000065882.15	4	37891087	38139175	0.0990844352032395	0.00548316745016607	150	408
CDK13	ENSG00000065883.14	7	39950037	40097134	0.286190659351508	0.0756444704849092	150	408
MTHFD2	ENSG00000065911.11	2	74198562	74216241	0.601396501911484	0.392380617993934	150	408
FOXJ2	ENSG00000065970.8	12	8032703	8055503	0.0502020641811454	0.00156725903830755	150	408
YBX1	ENSG00000065978.18	1	42682427	42702349	0.962638963246996	0.945002260345747	150	408
PDE4A	ENSG00000065989.15	19	10416773	10469631	0.150260431080794	0.0340813121667101	150	408
PPP2R5A	ENSG00000066027.11	1	212285537	212361863	0.0227489100589219	0.00113291650433617	150	408
ELAVL1	ENSG00000066044.14	19	7958579	8005659	0.615690823962288	0.480364521601635	150	408
TIE1	ENSG00000066056.13	1	43300993	43323108	0.0782036909486925	0.00623697156585546	150	408
DIP2B	ENSG00000066084.12	12	50505107	50748667	0.000910731678194935	1.3080152870747e-08	150	408
SMARCD1	ENSG00000066117.14	12	50084972	50100712	0.808883857155943	0.657619580153353	150	408
KDM4A	ENSG00000066135.12	1	43650158	43705515	0.483964893351281	0.26930771335036	150	408
NFYC	ENSG00000066136.20	1	40692067	40771603	0.654274718890512	0.544407004545046	150	408
ZMYND12	ENSG00000066185.12	1	42430329	42456116	0.223481676186494	0.0925028192574933	150	408
SLC9A3	ENSG00000066230.10	5	474883	524332	0.331281399232075	0.208742460539715	150	408
CD84	ENSG00000066294.14	1	160541095	160579516	0.924160883943775	0.890396097421253	150	408
ELOVL1	ENSG00000066322.14	1	43363397	43368074	0.729321440270884	0.643335827849077	150	408
SPI1	ENSG00000066336.11	11	47354860	47378576	0.845586747001342	0.728058211092169	150	408
ZNRD1	ENSG00000066379.14	6	30061641	30064909	0.0404702296674609	0.000529581321170461	150	408
CLDN18	ENSG00000066405.12	3	137998735	138033655	0.990298128458737	0.985136935140132	150	408
ZBTB11	ENSG00000066422.4	3	101648889	101672213	0.176519507102728	0.0277336544977232	150	408
ATXN3	ENSG00000066427.21	14	92038652	92106621	0.0711494917155033	0.00529127822390979	150	408
GOLGA5	ENSG00000066455.12	14	92794231	92839963	0.233042445701189	0.0874388617389566	150	408
LRRC40	ENSG00000066557.5	1	70144805	70205620	0.802444924995877	0.680666693016687	150	408
ISOC1	ENSG00000066583.11	5	129094751	129114028	0.293032079649058	0.114010778293432	150	408
TRMT11	ENSG00000066651.18	6	125986430	126039276	0.542466598815479	0.27869999717802	150	408
THUMPD1	ENSG00000066654.13	16	20702816	20742084	0.236493055025155	0.0455719589861236	150	408
MSANTD3	ENSG00000066697.14	9	100427156	100451711	0.105568438218399	0.024855456608466	150	408
KIF26A	ENSG00000066735.14	14	104138723	104180894	0.0819897351723659	0.00393588358270287	150	408
ATG2B	ENSG00000066739.11	14	96279202	96363451	0.431828560457167	0.32130068053806	150	408
ARFGEF1	ENSG00000066777.8	8	67173511	67343677	0.957903376459075	0.933814561702752	150	408
ZFAT	ENSG00000066827.15	8	134477788	134713049	0.520408053899759	0.283549234054715	150	408
MTFR1	ENSG00000066855.15	8	65644734	65771261	0.626104335747511	0.475740432889646	150	408
STAG3	ENSG00000066923.17	7	100177563	100220546	0.120565552533152	0.0150136959562713	150	408
FECH	ENSG00000066926.10	18	57548283	57586772	0.922668805841924	0.882570687787801	150	408
MYO9A	ENSG00000066933.15	15	71822456	72118577	0.920306195103505	0.888869213770304	150	408
PFKP	ENSG00000067057.16	10	3066333	3137712	0.00115357780944625	8.93453694668002e-07	150	408
IDI1	ENSG00000067064.10	10	1039908	1049170	0.182015625032629	0.0283697372561134	150	408
SP100	ENSG00000067066.16	2	230415942	230544090	0.716400299909559	0.613686348243588	150	408
KLF6	ENSG00000067082.14	10	3775996	3785281	0.383677415470818	0.193175384376207	150	408
PLPP1	ENSG00000067113.16	5	55425863	55535050	0.481117198959595	0.31016562902073	150	408
NEO1	ENSG00000067141.16	15	73051710	73305206	0.282229597349783	0.0830634005992717	150	408
TRAM1	ENSG00000067167.7	8	70573442	70608387	0.409394036569535	0.127926076776637	150	408
TNFRSF1A	ENSG00000067182.7	12	6328757	6342114	0.913871224176998	0.879708159252663	150	408
CACNB1	ENSG00000067191.15	17	39173563	39197703	0.137854220277936	0.018586272896048	150	408
EVI5	ENSG00000067208.14	1	92508696	92792404	0.152760462303194	0.0216570044522931	150	408
STOML1	ENSG00000067221.13	15	73978923	73994622	0.70274529950413	0.545073193364654	150	408
PKM	ENSG00000067225.17	15	72199029	72231822	0.172371977264034	0.0371344145429069	150	408
DHX29	ENSG00000067248.9	5	55256245	55307722	0.709750193271921	0.577724974665542	150	408
DNTTIP2	ENSG00000067334.13	1	93866283	93879918	0.801960321954494	0.66788572301241	150	408
METTL22	ENSG00000067365.14	16	8621683	8649654	0.493347533842736	0.37303020375286	150	408
TP53BP1	ENSG00000067369.13	15	43403061	43510728	0.0849235611094276	0.00209378221988949	150	408
RRP15	ENSG00000067533.5	1	218285287	218337983	0.327972586785592	0.194343085065092	150	408
RHOA	ENSG00000067560.10	3	49359145	49412202	0.00015466369297861	3.51952490593859e-15	150	408
DHX8	ENSG00000067596.10	17	43483865	43544463	0.157639233508322	0.00301360710386939	150	408
PRKCZ	ENSG00000067606.16	1	2050470	2175313	0.0289346106547205	0.0017671019177089	150	408
IARS2	ENSG00000067704.9	1	220094102	220148041	0.443884167528126	0.176960708190658	150	408
SYT1	ENSG00000067715.13	12	78863993	79452008	0.33687301212473	0.137362862190116	150	408
ROGDI	ENSG00000067836.12	16	4796968	4802950	0.00519453442922248	2.36925488124424e-05	150	408
ROCK1	ENSG00000067900.7	18	20946906	21111851	0.782972783993173	0.669593834663134	150	408
CBFB	ENSG00000067955.13	16	67029116	67101058	0.00216346521845049	2.31732239714175e-06	150	408
HYAL2	ENSG00000068001.13	3	50317790	50322906	0.32405996623193	0.0182765141263438	150	408
HDAC4	ENSG00000068024.16	2	239048168	239401011	0.514938681200292	0.379510140294751	150	408
RASSF1	ENSG00000068028.17	3	50329782	50340936	0.0191675109090953	4.09501007916772e-05	150	408
FGFR3	ENSG00000068078.17	4	1793307	1808872	0.420102527827142	0.218866226364846	150	408
IFI35	ENSG00000068079.7	17	43006725	43014456	0.735855367922556	0.574018850041722	150	408
HEATR6	ENSG00000068097.14	17	60043194	60078931	0.564108272016345	0.292055977966365	150	408
COASY	ENSG00000068120.14	17	42561467	42566275	0.268932322450674	0.0358076177094065	150	408
PLEKHH3	ENSG00000068137.14	17	42667914	42676994	0.348007166604833	0.170431426298908	150	408
MEF2A	ENSG00000068305.17	15	99565417	99715696	0.42935261175206	0.224635684375489	150	408
INPP5A	ENSG00000068383.18	10	132537820	132783178	0.0736000795032841	0.00911004881819106	150	408
PRR11	ENSG00000068489.12	17	59155499	59204705	0.0566532454257758	0.0120810744872736	150	408
REEP1	ENSG00000068615.17	2	86213993	86338083	0.0926257094892493	0.012339823834887	150	408
ATP11A	ENSG00000068650.18	13	112690329	112887168	0.780327751538753	0.699673132599719	150	408
POLR1A	ENSG00000068654.15	2	86020216	86106155	0.0901542105532252	0.00363510687930758	150	408
LAPTM4A	ENSG00000068697.6	2	20032650	20052028	0.195983397154826	0.0790885481759931	150	408
TTC7A	ENSG00000068724.15	2	46916157	47076137	0.287890581385366	0.117449413342605	150	408
IP6K2	ENSG00000068745.14	3	48688003	48740353	0.535123720148572	0.275101143855398	150	408
SRBD1	ENSG00000068784.12	2	45388680	45612165	0.0274749770011077	0.000876356755764171	150	408
KIF2A	ENSG00000068796.16	5	62306162	62386383	0.750429335027685	0.602201800455479	150	408
RASGRP2	ENSG00000068831.18	11	64726911	64745456	0.115577308448182	0.00479449641328421	150	408
PSME4	ENSG00000068878.14	2	53864067	53970837	0.331163368207395	0.10013783095284	150	408
IFT80	ENSG00000068885.14	3	160256986	160399273	0.952174079831907	0.929790117148909	150	408
SIRT2	ENSG00000068903.19	19	38878555	38899862	0.151132084166481	0.0148283520855696	150	408
ERLEC1	ENSG00000068912.13	2	53787044	53818819	0.0513426091006357	0.00384297536629844	150	408
PPP2R5B	ENSG00000068971.13	11	64917553	64934470	0.696542373870301	0.549433585425859	150	408
PYGM	ENSG00000068976.13	11	64746389	64760297	0.542146354695671	0.378871168581854	150	408
PITX1	ENSG00000069011.15	5	135027735	135034520	0.00126174376511017	7.18821448334451e-08	150	408
MAST4	ENSG00000069020.18	5	66596361	67169595	0.178232979377288	0.0355334499359496	150	408
ADGRF5	ENSG00000069122.18	6	46852512	46954943	0.945123181218059	0.925238991128134	150	408
SDK2	ENSG00000069188.16	17	73334384	73644089	2.37475159591849e-05	6.77255739704376e-09	150	408
NUP133	ENSG00000069248.11	1	229440260	229508341	0.896917220661082	0.863139301777146	150	408
NUCKS1	ENSG00000069275.12	1	205712819	205750276	0.294010200594374	0.103312841887713	150	408
VPS35	ENSG00000069329.16	16	46656132	46689194	0.596012171267461	0.348732458213039	150	408
DNAJA2	ENSG00000069345.11	16	46955362	46973788	0.755261710074029	0.57185085371378	150	408
BCL3	ENSG00000069399.14	19	44747836	44760044	0.316908675115815	0.118434031530587	150	408
KCNAB2	ENSG00000069424.14	1	5991466	6101193	0.299349732812315	0.133297687503395	150	408
GAL	ENSG00000069482.6	11	68683779	68691175	0.213825667182469	0.0462364197849514	150	408
CLEC2D	ENSG00000069493.14	12	9664969	9699555	0.574787821080918	0.430084109888296	150	408
RORA	ENSG00000069667.15	15	60488284	61229319	0.697169079092234	0.605903160431035	150	408
DRD4	ENSG00000069696.6	11	637293	640706	0.351731817717822	0.154306145322015	150	408
TGFBR3	ENSG00000069702.10	1	91680343	91906335	0.704324024367379	0.57496958274465	150	408
KIAA1107	ENSG00000069712.12	1	92166985	92184723	0.0995979693559526	0.00529482041129403	150	408
ATP1B3	ENSG00000069849.10	3	141876124	141926514	0.00431435952113899	2.98746642946355e-06	150	408
NEDD4	ENSG00000069869.15	15	55826922	55993746	0.192053317235048	0.0366163456431189	150	408
PIGB	ENSG00000069943.9	15	55319162	55354978	0.828291982267268	0.753045591943985	150	408
MAPK6	ENSG00000069956.11	15	51952106	52067372	0.516329245089929	0.272808341872588	150	408
GNB5	ENSG00000069966.18	15	52115105	52191369	0.0221944773457933	5.61185827872464e-05	150	408
RAB27A	ENSG00000069974.15	15	55202966	55314160	0.961515158090265	0.948985216989777	150	408
HDHD5	ENSG00000069998.12	22	17137511	17165268	0.764208000589259	0.690059592285402	150	408
UFD1L	ENSG00000070010.18	22	19450106	19479215	0.146952975152128	0.0197230139943286	150	408
LRP6	ENSG00000070018.8	12	12116025	12267012	0.0524308830431842	0.00516006443770125	150	408
GUCY2C	ENSG00000070019.4	12	14612632	14696585	0.599183183110441	0.479479847576611	150	408
PHRF1	ENSG00000070047.11	11	576486	612222	0.989863090960742	0.985176413671272	150	408
IKBKAP	ENSG00000070061.14	9	108867517	108934116	0.0748983011653697	0.00666695578681098	150	408
NUCB2	ENSG00000070081.15	11	17208153	17349974	0.00695132423894787	0.00023676926844528	150	408
PFN2	ENSG00000070087.13	3	149964904	150050728	0.327601231950371	0.148140561443987	150	408
SPTB	ENSG00000070182.19	14	64752211	64879883	0.773421249715725	0.67927409218189	150	408
DAPP1	ENSG00000070190.12	4	99816833	99870154	0.831057044373508	0.761403880380021	150	408
SLC44A1	ENSG00000070214.15	9	105244622	105439171	0.148666340677109	0.0167128895780111	150	408
TMEM260	ENSG00000070269.13	14	56488354	56650606	0.214941480737493	0.0857669330877674	150	408
SMG6	ENSG00000070366.13	17	2065073	2303703	0.837651706695713	0.768664724946139	150	408
EXOC5	ENSG00000070367.15	14	57200507	57268908	0.483590192736463	0.372305668962049	150	408
CLTCL1	ENSG00000070371.15	22	19179473	19291716	0.182819790973509	0.0320795573010272	150	408
FSTL3	ENSG00000070404.9	19	676365	683399	0.210525586402129	0.101760529919123	150	408
DGCR2	ENSG00000070413.19	22	19036282	19122454	0.139323584795192	0.0319984754796275	150	408
RNF126	ENSG00000070423.17	19	647526	663277	0.0872928574664928	0.027600501101847	150	408
MNT	ENSG00000070444.14	17	2384060	2401118	0.0275713732004958	0.00101291193956869	150	408
ZXDC	ENSG00000070476.14	3	126437601	126475919	0.273167777563221	0.0937458096807443	150	408
JMJD6	ENSG00000070495.14	17	76712832	76726799	0.0299327580450014	0.00103890248778303	150	408
POLB	ENSG00000070501.11	8	42338454	42371808	0.19119969295368	0.0333363379301989	150	408
ST6GALNAC1	ENSG00000070526.14	17	76624761	76643838	0.0202466686297539	0.00125908173601402	150	408
WIPI1	ENSG00000070540.12	17	68425930	68457513	0.716855291099423	0.623843772679207	150	408
GBA2	ENSG00000070610.14	9	35737005	35749228	0.000445035990054574	8.19396396564578e-08	150	408
NDST1	ENSG00000070614.14	5	150485818	150558211	5.32943523662644e-07	6.53593830759742e-11	150	408
ASNS	ENSG00000070669.16	7	97852118	97872542	0.000889575770040144	1.31146517528721e-07	150	408
AP3M2	ENSG00000070718.11	8	42152946	42171673	0.289957846483243	0.103255756323215	150	408
CNGB1	ENSG00000070729.13	16	57882340	57971116	0.102509146546962	0.0257148372146748	150	408
ST6GALNAC2	ENSG00000070731.10	17	76572637	76586956	0.000174682769646605	4.40340069933324e-09	150	408
PABPC1	ENSG00000070756.15	8	100685816	100722809	0.684050853734954	0.580271127513113	150	408
TESK2	ENSG00000070759.16	1	45343976	45491166	0.271544492190057	0.0758953613828381	150	408
CFAP20	ENSG00000070761.7	16	58113588	58129450	0.139513486634887	0.0686152150375215	150	408
CSNK2A2	ENSG00000070770.8	16	58157907	58197920	0.393154764861554	0.237896070542192	150	408
EIF2B3	ENSG00000070785.16	1	44850522	44986722	0.651311625338224	0.472661293541218	150	408
CAMK2A	ENSG00000070808.15	5	150219491	150290291	0.0436699687107547	0.00379393813004272	150	408
TCOF1	ENSG00000070814.17	5	150357639	150400308	0.466351457762888	0.277456288733234	150	408
CDC42	ENSG00000070831.15	1	22052627	22092946	0.918288358098143	0.895971534067855	150	408
OSBPL3	ENSG00000070882.12	7	24796539	24981634	0.483331713477859	0.367052222676045	150	408
RAD18	ENSG00000070950.9	3	8775402	8963773	0.0159623032604061	0.00128296247349067	150	408
ATP2B1	ENSG00000070961.15	12	89588049	89708831	0.277972666701809	0.0621208607784982	150	408
NCK2	ENSG00000071051.13	2	105744897	105894274	0.877134086558301	0.824233387675809	150	408
MAP4K4	ENSG00000071054.16	2	101696850	101894689	0.633102063062333	0.389750974945607	150	408
MGAT4A	ENSG00000071073.12	2	98619106	98731126	0.25573716842941	0.062041998630297	150	408
RPL31	ENSG00000071082.10	2	101002245	101024032	0.354416381368884	0.116685988906446	150	408
WDR1	ENSG00000071127.16	4	10074339	10116949	0.465588223573559	0.238464300824107	150	408
SNX13	ENSG00000071189.21	7	17790761	17940501	0.0828916781069187	0.0173554986102648	150	408
ARHGAP10	ENSG00000071205.11	4	147732063	148072780	0.565684068719742	0.357793962777987	150	408
RPS6KA2	ENSG00000071242.11	6	166409364	166906451	0.0737580184544212	0.0126501347389612	150	408
ING3	ENSG00000071243.15	7	120950749	120977216	0.0787154297850187	0.00597397317291692	150	408
VASH1	ENSG00000071246.10	14	76762189	76783015	2.63267852242687e-10	2.43008173614804e-20	150	408
LMCD1	ENSG00000071282.11	3	8501707	8574673	0.336843236921661	0.151525087441781	150	408
WBSCR22	ENSG00000071462.11	7	73683568	73705149	0.62870116008128	0.482369363121414	150	408
SEL1L	ENSG00000071537.13	14	81471549	81533861	0.0157587457888575	0.000239169998088584	150	408
TRIP13	ENSG00000071539.13	5	892825	919357	0.514204887208848	0.354940044966607	150	408
TCF3	ENSG00000071564.14	19	1609290	1652605	0.46608924516423	0.297401177108165	150	408
TRIB2	ENSG00000071575.11	2	12716889	12742734	0.68951122146512	0.598572805542885	150	408
DAZAP1	ENSG00000071626.16	19	1407569	1435687	0.474221043308777	0.37873164625202	150	408
MBD3	ENSG00000071655.17	19	1573596	1592801	0.594962738298105	0.506207906715392	150	408
HLTF	ENSG00000071794.15	3	149030127	149086554	0.311945766340786	0.157647789071102	150	408
CPSF1	ENSG00000071894.16	8	144393243	144409349	0.382031167991732	0.148077746088587	150	408
CYBRD1	ENSG00000071967.11	2	171522247	171558133	0.00266497250617041	5.46025479873203e-07	150	408
PDCD2	ENSG00000071994.10	6	170575295	170584692	0.254068336088358	0.0882511992147265	150	408
RDH11	ENSG00000072042.12	14	67676801	67695814	0.347758578520183	0.133197551266001	150	408
PRKACA	ENSG00000072062.13	19	14091688	14118084	0.182563675895761	0.0263078070674001	150	408
ADGRL1	ENSG00000072071.16	19	14147743	14206187	0.282774172689169	0.16090764946691	150	408
ACTN1	ENSG00000072110.13	14	68874143	68979440	0.283463599896007	0.119920386201579	150	408
ZFYVE26	ENSG00000072121.15	14	67746520	67816589	0.453029680135256	0.268320926976978	150	408
EPN2	ENSG00000072134.15	17	19215615	19336715	0.0284610097446566	0.00248658309604208	150	408
PTPN18	ENSG00000072135.12	2	130356007	130375409	0.501337902070483	0.285248227226128	150	408
LIMS2	ENSG00000072163.19	2	127638381	127681786	0.670543664872365	0.524257747955754	150	408
SPEG	ENSG00000072195.14	2	219434846	219498287	0.112135238426507	0.0172487260020845	150	408
LNX1	ENSG00000072201.13	4	53459301	53701405	0.942118170429118	0.926319137688563	150	408
ALDH3A2	ENSG00000072210.18	17	19648136	19677598	0.0289473428295309	0.000171374250605555	150	408
TFRC	ENSG00000072274.12	3	196027183	196082189	0.00815972692591836	0.000357468744189869	150	408
SREBF1	ENSG00000072310.16	17	17811454	17837002	0.248679228139892	0.0753377524209921	150	408
AFF4	ENSG00000072364.12	5	132875379	132963634	0.929170647247486	0.900236169193323	150	408
UBE2D1	ENSG00000072401.14	10	58334975	58370753	0.0614755726880718	0.00938329269406037	150	408
MPP5	ENSG00000072415.8	14	67241109	67335819	0.0604039654011121	0.00644965236280465	150	408
RHOBTB1	ENSG00000072422.16	10	60869438	61001440	0.79395758020784	0.7318661827639	150	408
MARK2	ENSG00000072518.20	11	63838928	63911019	0.367823877431766	0.172974217122398	150	408
HMMR	ENSG00000072571.19	5	163460203	163491945	0.464230388860514	0.305899462470914	150	408
CHFR	ENSG00000072609.17	12	132832357	132909186	0.259472462097979	0.123493993860067	150	408
P4HA2	ENSG00000072682.18	5	132191838	132295315	0.607762017649471	0.365209415411981	150	408
FCGR2B	ENSG00000072694.20	1	161663147	161678654	0.0254086162609014	3.05708458508161e-05	150	408
NFATC3	ENSG00000072736.18	16	68084751	68221284	0.553831577358189	0.397802111820545	150	408
TRNT1	ENSG00000072756.16	3	3126916	3149233	0.600009525663188	0.460022681693946	150	408
ACADVL	ENSG00000072778.19	17	7217716	7225273	0.000825499813621276	2.36034768034001e-05	150	408
STK10	ENSG00000072786.12	5	172042073	172188386	0.716196787282058	0.607018042240354	150	408
FBXW11	ENSG00000072803.17	5	171861549	172006873	0.675362427448883	0.554468619430189	150	408
ACAP1	ENSG00000072818.11	17	7336529	7351478	0.0042217389589901	4.46303830849119e-06	150	408
CRMP1	ENSG00000072832.14	4	5748084	5893058	0.49487213937584	0.340707201832871	150	408
EVC	ENSG00000072840.12	4	5711197	5814305	0.700708927574446	0.632841781192871	150	408
DERL2	ENSG00000072849.10	17	5471251	5486811	0.153163205897711	0.0280884253730323	150	408
SIDT1	ENSG00000072858.10	3	113532296	113629578	0.140081603790609	0.0275268139813679	150	408
NDE1	ENSG00000072864.14	16	15643267	15726353	1.09439228866813e-06	3.44657491377123e-10	150	408
MRVI1	ENSG00000072952.18	11	10573091	10693988	0.16836371187255	0.0297521088833981	150	408
TMEM38A	ENSG00000072954.6	19	16661127	16690029	0.510521772704886	0.351123655284988	150	408
AP1M1	ENSG00000072958.8	19	16197578	16245907	0.0397580878535635	0.000953708974670984	150	408
PVR	ENSG00000073008.14	19	44643798	44663583	0.234344641733097	0.064846315716333	150	408
XRCC1	ENSG00000073050.11	19	43543040	43580473	0.0602216595942417	0.0117406521059408	150	408
SCARB1	ENSG00000073060.15	12	124776856	124882668	0.125372802839298	0.0444433363361661	150	408
MCM2	ENSG00000073111.13	3	127598252	127622436	0.604739634493505	0.40644281819058	150	408
PANX2	ENSG00000073150.13	22	50170731	50180294	0.00657411812526444	5.77902313930599e-05	150	408
SELENOO	ENSG00000073169.13	22	50200979	50217616	0.945016722702405	0.920274102960875	150	408
TP63	ENSG00000073282.12	3	189631427	189897279	0.371991852739667	0.22677193524623	150	408
ALPK1	ENSG00000073331.17	4	112285509	112442606	0.84668947707907	0.761412970813886	150	408
LLGL2	ENSG00000073350.13	17	75525080	75575208	0.203899183993913	0.0294784269857757	150	408
PDE8A	ENSG00000073417.14	15	84980440	85139145	0.378639734805268	0.124797580053606	150	408
NLE1	ENSG00000073536.17	17	35128753	35142315	0.0358840538948119	0.00130883398209949	150	408
SDHA	ENSG00000073578.16	5	218241	256700	0.0267433115214164	0.000614983212494684	150	408
SMARCE1	ENSG00000073584.18	17	40624962	40648299	0.906868994443463	0.855557888788945	150	408
GSDMB	ENSG00000073605.18	17	39904595	39918650	6.38076162764872e-05	1.38177123490621e-11	150	408
KDM5A	ENSG00000073614.12	12	280129	389272	0.00159536044508838	4.2041918080506e-07	150	408
ADAM11	ENSG00000073670.13	17	44759031	44781846	0.562106775159055	0.405493353850928	150	408
PPP2R3A	ENSG00000073711.10	3	135965673	136147891	0.200353204478894	0.0305815570699218	150	408
FERMT2	ENSG00000073712.14	14	52857268	52952435	0.526149042573042	0.292194250618868	150	408
DHRS9	ENSG00000073737.16	2	169064789	169096167	0.53175392982514	0.238351228840839	150	408
PTGS2	ENSG00000073756.11	1	186671791	186680427	0.0576188988348105	0.00650348633303843	150	408
IGF2BP2	ENSG00000073792.15	3	185643739	185825056	0.271232756275149	0.0956098005665711	150	408
MAP3K13	ENSG00000073803.13	3	185282941	185489097	0.00773677896539807	0.000166713031920979	150	408
ST6GAL1	ENSG00000073849.14	3	186930485	187078553	0.104823358097867	0.0201089324554399	150	408
TBX21	ENSG00000073861.2	17	47733244	47746119	0.119734576649593	0.0224037645603883	150	408
FRY	ENSG00000073910.19	13	32031300	32299122	0.504787328558113	0.282639772970188	150	408
PICALM	ENSG00000073921.17	11	85957684	86069882	0.0324862613144094	0.000455499647989173	150	408
NSF	ENSG00000073969.18	17	46590669	46757464	0.394095087000263	0.228268717248423	150	408
CLASP1	ENSG00000074054.17	2	121337776	121649587	0.179377208797579	0.0691529361577724	150	408
MRPS34	ENSG00000074071.14	16	1771890	1773155	0.640685809758459	0.503589228513483	150	408
NOTCH3	ENSG00000074181.8	19	15159038	15200981	0.538664558429952	0.423320910803809	150	408
CLNS1A	ENSG00000074201.8	11	77514936	77637805	0.552000393851056	0.343669264453874	150	408
TEAD2	ENSG00000074219.13	19	49340861	49362457	0.445654734947216	0.273769103086977	150	408
EED	ENSG00000074266.19	11	86244544	86278813	0.2714390591484	0.104699663337266	150	408
CDHR2	ENSG00000074276.10	5	176542511	176595801	0.248903421055398	0.0740141633951203	150	408
SNCB	ENSG00000074317.10	5	176620084	176630556	0.999987916216685	0.999978291317889	150	408
TSG101	ENSG00000074319.12	11	18468336	18527232	0.20316421529367	0.0590817846446029	150	408
NCBP3	ENSG00000074356.16	17	3802165	3846251	0.0329520747838032	0.000406284368834139	150	408
ATP2A3	ENSG00000074370.17	17	3923870	3964464	0.166239149517936	0.0571447571518373	150	408
CA12	ENSG00000074410.13	15	63321378	63382161	0.97798285561705	0.967600964671594	150	408
MGLL	ENSG00000074416.13	3	127689062	127823250	0.0761444254948409	0.0105975860534297	150	408
NTN4	ENSG00000074527.11	12	95657807	95791152	0.731421105358708	0.649602657823537	150	408
BCS1L	ENSG00000074582.12	2	218658898	218663443	0.889408506682246	0.830084631435938	150	408
NUAK1	ENSG00000074590.13	12	106063340	106140033	0.240188849194442	0.0544570693476005	150	408
DPP8	ENSG00000074603.18	15	65442463	65517704	0.319418099372759	0.105307665863354	150	408
SLC24A1	ENSG00000074621.13	15	65611378	65656260	0.423266075724733	0.155227514511901	150	408
ZNF532	ENSG00000074657.13	18	58862600	58986480	0.414834519937515	0.262129659139252	150	408
SCARF1	ENSG00000074660.15	17	1633858	1645747	0.253460631108382	0.121844320920336	150	408
LMAN1	ENSG00000074695.5	18	59327823	59359962	0.653687589150146	0.488333506243926	150	408
HACD3	ENSG00000074696.12	15	65530418	65578352	0.190301735513933	0.0656632765476223	150	408
IPCEF1	ENSG00000074706.13	6	154154496	154356792	0.0302835648644195	0.00294538019605442	150	408
ZZEF1	ENSG00000074755.14	17	4004445	4143020	0.384303107090702	0.193376681643547	150	408
ENO1	ENSG00000074800.13	1	8861002	8879249	0.476877531960929	0.26931226052364	150	408
SLC12A1	ENSG00000074803.17	15	48206301	48304078	4.80653921605489e-07	9.22346024610138e-18	150	408
MYDGF	ENSG00000074842.7	19	4657545	4670370	0.581685593320824	0.426629295438516	150	408
ANO8	ENSG00000074855.10	19	17323302	17334829	0.0876846631580076	0.010906315376712	150	408
TUBE1	ENSG00000074935.13	6	112070970	112087513	0.936559162364398	0.910500450946294	150	408
ARHGEF10L	ENSG00000074964.16	1	17539835	17697869	0.708636002561167	0.558587756294949	150	408
TXK	ENSG00000074966.10	4	48066393	48134256	0.496463630129448	0.325205730675835	150	408
TACR2	ENSG00000075073.14	10	69403903	69416867	0.26546664058477	0.185799116507599	150	408
ACTR6	ENSG00000075089.9	12	100199122	100241865	0.313134338081224	0.0921120383130107	150	408
TIPIN	ENSG00000075131.9	15	66336206	66386746	0.775640778506673	0.718575633323527	150	408
SRI	ENSG00000075142.13	7	88205118	88226993	0.272604743802796	0.0251977211894551	150	408
EIF4G3	ENSG00000075151.20	1	20806292	21176888	0.619514355477198	0.429855673366866	150	408
NUP37	ENSG00000075188.8	12	102073103	102120124	0.649047163457416	0.464015621401252	150	408
GTSE1	ENSG00000075218.18	22	46296741	46330810	0.400778234285534	0.206491780363589	150	408
SEMA3C	ENSG00000075223.13	7	80742538	80922359	0.915358616531493	0.891821691691508	150	408
TTC38	ENSG00000075234.16	22	46267961	46294008	0.2294040825235	0.0417196803224779	150	408
ACAT1	ENSG00000075239.13	11	108121751	108147776	0.249765001097965	0.0937734131176294	150	408
GRAMD4	ENSG00000075240.16	22	46576012	46679790	0.239773929198172	0.125807625261601	150	408
CELSR1	ENSG00000075275.16	22	46360834	46537170	0.184675825728009	0.0591112379110608	150	408
ZNF638	ENSG00000075292.18	2	71276561	71435069	0.915464006126733	0.872634913182603	150	408
SLC25A40	ENSG00000075303.12	7	87833568	87876215	0.0914180856488814	0.00337301603360859	150	408
TIMM21	ENSG00000075336.11	18	74148511	74160530	0.682108361411089	0.534331638040129	150	408
ADD2	ENSG00000075340.22	2	70607618	70768225	0.180638445391294	0.034151937912391	150	408
VPS9D1	ENSG00000075399.13	16	89707134	89720984	0.486985771467921	0.284804713675368	150	408
ZNF37A	ENSG00000075407.18	10	38094334	38150293	0.0479483941726529	3.7568997326882e-05	150	408
MARK3	ENSG00000075413.17	14	103385392	103503831	0.0905696187556372	0.00523952697765473	150	408
SLC25A3	ENSG00000075415.12	12	98593591	98606379	0.414769337507423	0.293111878460282	150	408
FNDC3B	ENSG00000075420.12	3	172039628	172401665	0.243487050855024	0.0620422238883995	150	408
FOSL2	ENSG00000075426.11	2	28392448	28417312	0.796571307809398	0.672055396473743	150	408
FRYL	ENSG00000075539.13	4	48497361	48780322	0.619058936911758	0.520949201154722	150	408
TMEM131	ENSG00000075568.16	2	97756340	97995891	0.440497220011786	0.161555008956849	150	408
FSCN1	ENSG00000075618.17	7	5592823	5606655	0.219203348717193	0.0722489017717304	150	408
ACTB	ENSG00000075624.13	7	5527151	5563784	0.308671566696414	0.154793776157978	150	408
PLD1	ENSG00000075651.15	3	171600405	171810950	0.25868677538308	0.0952026540303501	150	408
WDR62	ENSG00000075702.16	19	36054881	36105106	0.57333703870542	0.404943021827331	150	408
DLG1	ENSG00000075711.20	3	197042560	197299300	0.12934601960914	0.0431280475565905	150	408
RAB7A	ENSG00000075785.12	3	128726122	128814796	0.395136904403346	0.224170752828945	150	408
BCAP29	ENSG00000075790.10	7	107580058	107623317	0.430910652167639	0.206476342609335	150	408
SEC31B	ENSG00000075826.16	10	100486642	100519864	0.00180932924004577	6.8981742004135e-08	150	408
SART3	ENSG00000075856.11	12	108522580	108561400	0.829599654625477	0.761950170346542	150	408
ARHGAP15	ENSG00000075884.13	2	143091362	143768352	0.0457718429815906	0.000463035901659491	150	408
TUBA3D	ENSG00000075886.10	2	131476093	131482934	0.00717641918753019	0.000108471016728287	150	408
EXOSC7	ENSG00000075914.12	3	44975241	45012668	0.202083400820479	0.0368338662993331	150	408
KIFAP3	ENSG00000075945.12	1	169921326	170085208	0.00587924955732489	6.60832456212401e-05	150	408
MKRN2	ENSG00000075975.15	3	12557014	12583600	0.468168088096297	0.291955461577792	150	408
MCM6	ENSG00000076003.4	2	135839626	135876426	0.0112998058465487	0.00046034833431321	150	408
REXO2	ENSG00000076043.9	11	114439386	114450279	0.386370598623904	0.209725787427304	150	408
RBM7	ENSG00000076053.10	11	114400512	114414203	0.447982816002581	0.275574792837898	150	408
RBMS2	ENSG00000076067.12	12	56521929	56595595	0.168826278704609	0.0116843374001974	150	408
BAZ2A	ENSG00000076108.11	12	56596197	56636816	0.290430839132773	0.0527199221124751	150	408
PTPN23	ENSG00000076201.14	3	47381011	47413441	0.872875356059649	0.768035689693047	150	408
MLH1	ENSG00000076242.14	3	36993332	37050918	0.0725079697461181	0.00815580770046288	150	408
UNG	ENSG00000076248.10	12	109097574	109110992	0.3897972902025	0.222589311119623	150	408
FMO4	ENSG00000076258.9	1	171314208	171342084	0.881011679089831	0.825340844108903	150	408
KLHL20	ENSG00000076321.10	1	173714941	173786702	0.786496507713339	0.673491963756095	150	408
RGS11	ENSG00000076344.15	16	268301	275940	0.925504606375135	0.896894747302464	150	408
SLC46A1	ENSG00000076351.12	17	28394756	28407197	0.446968747903718	0.247310182577963	150	408
PLXNA2	ENSG00000076356.6	1	208022242	208244320	0.182843204986168	0.0325720060798145	150	408
SPAG5	ENSG00000076382.16	17	28577574	28598635	0.737380703819135	0.623451200043165	150	408
ANKRD13A	ENSG00000076513.16	12	109999186	110039763	0.235872461529379	0.0509029942134452	150	408
TPD52	ENSG00000076554.15	8	80034745	80231232	0.0546126987624987	0.00417076760538465	150	408
ACACB	ENSG00000076555.15	12	109116595	109268226	0.189433074557259	0.0387036585988899	150	408
TRAF4	ENSG00000076604.14	17	28743984	28750958	0.378296889585002	0.151077354818658	150	408
PAG1	ENSG00000076641.4	8	80967810	81112068	0.0615235389380683	0.00380757693437821	150	408
GPATCH1	ENSG00000076650.6	19	33080880	33130542	0.560820582689047	0.430591283733698	150	408
ICAM3	ENSG00000076662.9	19	10338682	10339823	0.0639047897441995	0.00611329237402364	150	408
NT5C2	ENSG00000076685.18	10	103090611	103193306	0.870888826465242	0.746147435162032	150	408
MCAM	ENSG00000076706.16	11	119308529	119321521	0.662600662493334	0.559245381179187	150	408
CAMSAP3	ENSG00000076826.9	19	7595902	7618304	0.32455037540534	0.10762176071347	150	408
RAP1GAP	ENSG00000076864.19	1	21596215	21669363	4.48321003465106e-05	3.07005438036849e-10	150	408
XAB2	ENSG00000076924.11	19	7619525	7629565	0.0843395649444613	0.0192087594642275	150	408
ARHGEF1	ENSG00000076928.17	19	41883161	41930150	0.0308997736781909	0.00154068555143881	150	408
STXBP2	ENSG00000076944.15	19	7636991	7647873	0.000481699755023902	1.10360586854471e-06	150	408
MAP2K7	ENSG00000076984.17	19	7903843	7914478	0.582292242580949	0.43820771023767	150	408
NMRK2	ENSG00000077009.13	19	3933103	3942416	0.657404276991498	0.533390390068303	150	408
DGKD	ENSG00000077044.10	2	233354507	233472104	0.507429158627332	0.338401281502353	150	408
RARB	ENSG00000077092.18	3	25174332	25597904	0.48594044277349	0.331950900607083	150	408
TOP2B	ENSG00000077097.15	3	25597933	25664499	0.961433977922991	0.944105705148064	150	408
TM9SF3	ENSG00000077147.14	10	96518109	96587452	0.0191025095251842	0.000534120738545598	150	408
NFKB2	ENSG00000077150.18	10	102394110	102402529	0.0491585375111368	0.000656426049650911	150	408
UBE2T	ENSG00000077152.9	1	202331657	202341980	0.0733934904863244	0.00487534183749551	150	408
PPP1R12B	ENSG00000077157.21	1	202348699	202590595	0.407614319963095	0.196248978986716	150	408
DNAJC10	ENSG00000077232.17	2	182716041	182794464	0.0390758293975472	0.000940342413179292	150	408
GTF3C1	ENSG00000077235.17	16	27459555	27549913	0.0643854292142868	0.0123523728092775	150	408
IL4R	ENSG00000077238.13	16	27314102	27364778	0.0948317190003725	0.00750029709599946	150	408
USP33	ENSG00000077254.14	1	77695987	77759852	0.0352950321529865	0.00123127908765275	150	408
SNRPA	ENSG00000077312.8	19	40750637	40765389	0.791989142252237	0.646461833292436	150	408
SPAG6	ENSG00000077327.15	10	22345445	22454224	0.0659766313072553	0.00415760894714958	150	408
EXOSC5	ENSG00000077348.8	19	41386374	41397459	0.918287464545451	0.891488660710332	150	408
DYNC1I2	ENSG00000077380.15	2	171687409	171748420	0.304972675909152	0.101500090381144	150	408
APBB1IP	ENSG00000077420.15	10	26438203	26567803	0.141962872175116	0.019104555744362	150	408
LRCH4	ENSG00000077454.15	7	100574011	100586153	0.810153944588054	0.711517884769517	150	408
FAM76B	ENSG00000077458.12	11	95768942	95790409	0.131061814244407	0.0201341622381102	150	408
SIRT6	ENSG00000077463.14	19	4174109	4182604	0.888839553700745	0.859802801717417	150	408
POLD3	ENSG00000077514.8	11	74592530	74669117	0.924800046799722	0.870396527208247	150	408
ACTN2	ENSG00000077522.12	1	236686454	236764631	0.635168337609791	0.470478448549694	150	408
CAPZB	ENSG00000077549.17	1	19338776	19485539	0.245316840156673	0.117224986179048	150	408
GPR137B	ENSG00000077585.13	1	236142505	236221865	0.000790770881402641	1.45337940665994e-06	150	408
NAALAD2	ENSG00000077616.10	11	90131515	90192894	0.459199837079212	0.229950079854015	150	408
JADE1	ENSG00000077684.15	4	128809623	128875224	0.23400126779207	0.0718147949076693	150	408
FGFR1	ENSG00000077782.19	8	38411138	38468834	2.00508589254966e-05	7.56451848900684e-10	150	408
FBLN1	ENSG00000077942.18	22	45502238	45601135	0.44960878158358	0.294810570121634	150	408
ITGA8	ENSG00000077943.7	10	15513949	15720125	0.574482846031276	0.444843953846357	150	408
CST7	ENSG00000077984.5	20	24949230	24959928	4.50355716907035e-06	3.18904790255174e-11	150	408
MAP2	ENSG00000078018.19	2	209424058	209734118	0.0780077679636437	0.00575769762588147	150	408
PIAS2	ENSG00000078043.15	18	46803224	46920148	0.261771901990099	0.0596466686242889	150	408
AMPH	ENSG00000078053.16	7	38383704	38631567	0.593955686942597	0.416822183522577	150	408
MCCC1	ENSG00000078070.12	3	183015218	183116075	0.774240584142711	0.682289002257513	150	408
LAMP3	ENSG00000078081.7	3	183122213	183163839	0.325153235011653	0.153698068836677	150	408
NEBL	ENSG00000078114.18	10	20779973	21174187	5.17520963939338e-05	7.16144486152384e-09	150	408
ACER3	ENSG00000078124.11	11	76860867	77026797	0.53138794074912	0.452680298375686	150	408
UBE2K	ENSG00000078140.13	4	39698044	39782792	0.294018745327351	0.0538518321506857	150	408
PIK3C3	ENSG00000078142.12	18	41955206	42087830	0.176840919996759	0.0279716475221599	150	408
N4BP2	ENSG00000078177.13	4	40056826	40158252	0.653319562168243	0.483623122355551	150	408
TIGAR	ENSG00000078237.6	12	4307763	4354593	0.935321333913275	0.897127249360774	150	408
TULP3	ENSG00000078246.16	12	2890887	2941140	0.861149246276053	0.807945817837041	150	408
SYNJ2	ENSG00000078269.14	6	157981887	158099176	0.152982226041972	0.0199068604642429	150	408
PPP2R5C	ENSG00000078304.19	14	101761798	101927989	0.492211602291711	0.285328228337194	150	408
GNB1	ENSG00000078369.17	1	1785285	1891117	0.430241877760853	0.240987680569447	150	408
EDN1	ENSG00000078401.6	6	12290363	12297194	0.278932101673731	0.110300835335954	150	408
MLLT10	ENSG00000078403.16	10	21524675	21743630	0.232875337124078	0.0699523346611667	150	408
ZCWPW1	ENSG00000078487.17	7	100400853	100428792	0.59808715967796	0.383789026324854	150	408
NRDC	ENSG00000078618.21	1	51789191	51878937	0.776376589528442	0.652566871041639	150	408
VDAC3	ENSG00000078668.13	8	42391624	42405897	0.687931813608002	0.497673150147197	150	408
PCM1	ENSG00000078674.17	8	17922840	18029944	0.72730635543067	0.654326626479098	150	408
TNRC6C	ENSG00000078687.17	17	77959240	78108835	0.136578081955696	0.0388697487284451	150	408
CBFA2T2	ENSG00000078699.21	20	33490075	33650036	0.148731676134488	0.0239289291696524	150	408
ITCH	ENSG00000078747.14	20	34363235	34511393	0.072245303350162	0.00203982915035962	150	408
TP53INP2	ENSG00000078804.12	20	34704290	34713439	0.545114015567015	0.273073480175349	150	408
SDF4	ENSG00000078808.16	1	1216908	1232031	0.957293145995677	0.943018779938674	150	408
MYH7B	ENSG00000078814.15	20	34975403	35002403	0.486098495160413	0.342023124912001	150	408
TP73	ENSG00000078900.14	1	3652520	3735600	0.987191471890308	0.983997101071277	150	408
TOLLIP	ENSG00000078902.15	11	1274371	1309654	0.101673646304707	0.0169926850511774	150	408
UBE2D4	ENSG00000078967.12	7	43926438	43956136	0.46875016495239	0.281797787891503	150	408
THOC1	ENSG00000079134.11	18	214630	268050	0.62559741938943	0.456042599211915	150	408
FKBP7	ENSG00000079150.17	2	178463664	178478600	0.63882847797129	0.44377578916687	150	408
OSBPL6	ENSG00000079156.16	2	178194481	178402891	0.622914312557735	0.502250336267278	150	408
SLC1A3	ENSG00000079215.13	5	36606355	36688334	0.0661686001951811	0.00778888382454263	150	408
XRCC5	ENSG00000079246.15	2	216107464	216206303	0.073702486475683	0.0101024672114946	150	408
LXN	ENSG00000079257.7	3	158645822	158672693	0.330535055088666	0.0993125039629938	150	408
SP140	ENSG00000079263.18	2	230203624	230313215	0.975166212067946	0.963479665987006	150	408
MKNK1	ENSG00000079277.19	1	46557408	46604294	0.0155645549883056	4.71702022932277e-05	150	408
TNS1	ENSG00000079308.16	2	217799789	218002995	0.161544577635353	0.0396972411334498	150	408
REXO1	ENSG00000079313.13	19	1815246	1848463	0.899368651826031	0.85751580849011	150	408
SAR1A	ENSG00000079332.14	10	70147289	70170523	0.322267326083643	0.20715347284756	150	408
CDC14A	ENSG00000079335.18	1	100351734	100520277	0.0456430845052194	0.000747402051704945	150	408
RAPGEF3	ENSG00000079337.15	12	47734367	47771040	0.391192834369739	0.23265512202263	150	408
CEACAM1	ENSG00000079385.21	19	42507304	42561234	0.840597681928424	0.737229522701553	150	408
SENP1	ENSG00000079387.13	12	48042898	48105834	0.114378408572004	0.0156541865298532	150	408
DUSP13	ENSG00000079393.20	10	75094432	75109221	0.575585930757967	0.417543079423112	150	408
CIC	ENSG00000079432.7	19	42268537	42295797	0.179321999925899	0.015716807829762	150	408
LIPE	ENSG00000079435.9	19	42401507	42427426	0.826046672930264	0.715296233393418	150	408
FDFT1	ENSG00000079459.12	8	11795573	11839309	0.28306905120177	0.0929911255175371	150	408
PAFAH1B3	ENSG00000079462.7	19	42297033	42303546	0.785104167069918	0.598801267867253	150	408
KIF22	ENSG00000079616.12	16	29790719	29805385	0.916324424099719	0.873340332098555	150	408
CARMIL1	ENSG00000079691.17	6	25279078	25620530	0.0739074634311395	0.0057404832572338	150	408
PGM1	ENSG00000079739.15	1	63593276	63660245	0.0129521107611914	3.42070127632046e-05	150	408
DDX1	ENSG00000079785.14	2	15591178	15631111	0.232097651566629	0.0762338507120052	150	408
DNM2	ENSG00000079805.16	19	10718079	10833488	0.0995643109678405	0.0242945212213698	150	408
EPB41L2	ENSG00000079819.18	6	130839347	131063322	0.35428652627797	0.0724698285167091	150	408
MOXD1	ENSG00000079931.14	6	132296055	132401545	0.174096769264546	0.0679226439487614	150	408
STX7	ENSG00000079950.13	6	132445867	132513198	0.961176696510872	0.945703929179301	150	408
RABL2B	ENSG00000079974.17	22	50767501	50783663	0.260853384930399	0.0673264981747604	150	408
KEAP1	ENSG00000079999.13	19	10486120	10503741	0.692119363034042	0.522904435243151	150	408
DDX43	ENSG00000080007.7	6	73395134	73417569	0.126590962002911	0.0301376425918919	150	408
PTPRH	ENSG00000080031.9	19	55181248	55209506	0.4251696993535	0.224838173089072	150	408
SLC35C2	ENSG00000080189.14	20	46345980	46364458	0.751231510625244	0.644530747584783	150	408
CRYBG3	ENSG00000080200.9	3	97822040	97941306	0.952380937434575	0.920986926281171	150	408
RFX3	ENSG00000080298.15	9	3218297	3526004	0.474245935334414	0.317978203740071	150	408
RIF1	ENSG00000080345.17	2	151409883	151508004	0.0797074464478328	0.0139673068680636	150	408
RAB21	ENSG00000080371.5	12	71754874	71800285	0.0533881787820654	0.00343235709026053	150	408
SLC4A4	ENSG00000080493.15	4	71186757	71572087	0.358768598511545	0.14204131277283	150	408
SMARCA2	ENSG00000080503.22	9	1980290	2193624	0.282545159465674	0.15428148441169	150	408
SESN1	ENSG00000080546.13	6	108986437	109094819	0.0472670088570258	7.79355508334161e-05	150	408
COL5A3	ENSG00000080573.6	19	9959561	10010471	1.27322710804612e-08	2.00739429190776e-16	150	408
SRCAP	ENSG00000080603.16	16	30699141	30741409	0.9954492590204	0.992314788685086	150	408
PUM3	ENSG00000080608.9	9	2720469	2844241	0.319906743744792	0.156366927804423	150	408
CPB2	ENSG00000080618.13	13	46053186	46105076	0.654079872245269	0.465197898961203	150	408
CNOT4	ENSG00000080802.18	7	135361795	135510127	0.620991198951662	0.483204557926984	150	408
PSEN1	ENSG00000080815.18	14	73136418	73223691	0.00279866117408892	1.13880539445892e-05	150	408
CPOX	ENSG00000080819.6	3	98521132	98593723	0.307831881088448	0.10925604674044	150	408
CLDND1	ENSG00000080822.16	3	98500840	98523066	0.783294447178988	0.666268241526319	150	408
MOK	ENSG00000080823.22	14	102224500	102305200	0.139128750570803	0.0176006804083511	150	408
HSP90AA1	ENSG00000080824.18	14	102080738	102139502	0.171481392954164	0.068448096060521	150	408
RBL1	ENSG00000080839.11	20	36996349	37095784	0.439308087627811	0.282834861266017	150	408
DLGAP4	ENSG00000080845.17	20	36306336	36528637	0.0706599639954636	0.00321380732635102	150	408
IGSF9B	ENSG00000080854.14	11	133908564	133956985	0.711032750913157	0.593127411744009	150	408
NDC80	ENSG00000080986.12	18	2571511	2616635	0.988942767693809	0.984769760650083	150	408
AP4E1	ENSG00000081014.10	15	50908672	51005900	0.622069544537563	0.434368514192211	150	408
RSBN1	ENSG00000081019.13	1	113761832	113812378	0.700067176179716	0.595228764590778	150	408
MAGI3	ENSG00000081026.18	1	113390749	113685923	0.760633217882243	0.657661612979441	150	408
CXCL2	ENSG00000081041.8	4	74097035	74099293	0.30080323377152	0.131000216653429	150	408
COL4A4	ENSG00000081052.11	2	227002711	227164113	0.647954062569078	0.446017669138681	150	408
TCF7	ENSG00000081059.19	5	134114711	134148229	0.277837459242585	0.153762330196081	150	408
OSTM1	ENSG00000081087.14	6	108041409	108165854	0.13636270089148	0.0206593352288476	150	408
IMPG2	ENSG00000081148.11	3	101222546	101320560	0.0548466051256394	0.00243375633803161	150	408
PCNP	ENSG00000081154.11	3	101574095	101594437	0.559450444789985	0.387640527440406	150	408
EXD2	ENSG00000081177.18	14	69191511	69244020	0.0748344071828228	0.00152925965517671	150	408
ARG2	ENSG00000081181.7	14	67619798	67651720	0.268343146513668	0.090199337360675	150	408
MEF2C	ENSG00000081189.15	5	88717117	88904257	0.91803329401339	0.866943772296843	150	408
PTPRC	ENSG00000081237.18	1	198638671	198757283	0.520090620443037	0.258981865468009	150	408
PKP1	ENSG00000081277.12	1	201283452	201332993	0.778569942821524	0.718351955449051	150	408
UBA5	ENSG00000081307.12	3	132654446	132678097	0.936471471574107	0.907171714054064	150	408
STK17B	ENSG00000081320.10	2	196133566	196176503	0.0792972121820086	0.0124037651916445	150	408
CDC14B	ENSG00000081377.16	9	96491337	96619830	0.596859196492346	0.406006832815945	150	408
ZNF510	ENSG00000081386.12	9	96755865	96778129	0.041421297911224	0.000804785836098145	150	408
ZNF506	ENSG00000081665.13	19	19785839	19821751	0.319702380471518	0.148310557530468	150	408
JMJD4	ENSG00000081692.12	1	227731189	227734816	0.731376842096323	0.612266697230062	150	408
DUSP12	ENSG00000081721.11	1	161749758	161757238	0.907632065648146	0.865748746995785	150	408
AACS	ENSG00000081760.16	12	125065379	125143320	0.469662238457439	0.278697813221861	150	408
KIAA0141	ENSG00000081791.8	5	141923808	141942047	0.342976245006901	0.191893827006116	150	408
HSPB11	ENSG00000081870.11	1	53916574	53945929	0.767560725035086	0.67833473952585	150	408
PHLPP1	ENSG00000081913.13	18	62715450	62980433	0.680669830762771	0.548555347528938	150	408
ATP8B1	ENSG00000081923.11	18	57646426	57803101	0.753860855270189	0.660360061580931	150	408
IL12RB2	ENSG00000081985.10	1	67307364	67396900	0.0116260632067971	0.000291984483933998	150	408
SMARCD3	ENSG00000082014.16	7	151238828	151277896	0.0828936321433003	0.00779040287460823	150	408
WDR70	ENSG00000082068.8	5	37379212	37753435	0.970487191657364	0.953385904931524	150	408
FYB	ENSG00000082074.15	5	39105236	39274528	0.170206320490607	0.0370735489730771	150	408
STRADB	ENSG00000082146.12	2	201388002	201480846	0.00794283312392557	0.000108418564597679	150	408
BZW1	ENSG00000082153.17	2	200810594	200827338	0.184853252584263	0.0170657557674	150	408
C1QTNF3	ENSG00000082196.20	5	34019448	34043832	0.890594674517656	0.843959253724547	150	408
ME2	ENSG00000082212.12	18	50878734	50954257	0.00145647222287586	1.16955989072012e-07	150	408
C5orf22	ENSG00000082213.17	5	31532266	31555058	0.0999917955965959	0.014453478825641	150	408
CCNT2	ENSG00000082258.12	2	134918235	134959342	0.00014866092574824	2.16427025284298e-09	150	408
FAM135A	ENSG00000082269.16	6	70413063	70561174	0.0695471802080926	0.00971514842345852	150	408
COL19A1	ENSG00000082293.12	6	69866571	70209976	0.702365501773817	0.582338829412273	150	408
EPB41L3	ENSG00000082397.17	18	5392381	5630700	0.663995942975188	0.601322092299177	150	408
COBLL1	ENSG00000082438.15	2	164653624	164843679	0.627763319253564	0.497362925974744	150	408
TRAF5	ENSG00000082512.14	1	211326615	211374946	0.607563014126383	0.370627599620186	150	408
MRPL22	ENSG00000082515.17	5	154941070	154969411	0.889240368622833	0.833355229301824	150	408
GEMIN5	ENSG00000082516.8	5	154887416	154938209	0.474763245451948	0.284424690108712	150	408
NFE2L1	ENSG00000082641.15	17	48048329	48061487	0.293746010377291	0.0885368499793644	150	408
GSK3B	ENSG00000082701.14	3	119821323	120094417	0.283061144463113	0.0906872455131336	150	408
ITGB5	ENSG00000082781.11	3	124761948	124901418	0.128963411382235	0.00219709686624518	150	408
ERC1	ENSG00000082805.19	12	990609	1495933	0.159219054413336	0.027949912154688	150	408
XPO1	ENSG00000082898.16	2	61477849	61538626	0.452231646416217	0.194674930674632	150	408
RNF13	ENSG00000082996.19	3	149812708	149962139	0.618140445453294	0.37152152946511	150	408
PALB2	ENSG00000083093.9	16	23603160	23641310	0.566541691290117	0.349736116396596	150	408
DOPEY1	ENSG00000083097.14	6	83067666	83171350	0.690394985323451	0.533898017226781	150	408
LYRM2	ENSG00000083099.10	6	89568144	89638753	0.602510832912761	0.418499871672419	150	408
BCKDHB	ENSG00000083123.14	6	80106647	80346270	0.272610161772462	0.0818086607490876	150	408
KAT6A	ENSG00000083168.9	8	41929479	42051990	0.78608027523772	0.702400405508876	150	408
ZCCHC6	ENSG00000083223.17	9	86287733	86354454	0.301516250513676	0.183608780108566	150	408
ULK2	ENSG00000083290.19	17	19770830	19867936	0.644389383727347	0.483874147612177	150	408
TNPO1	ENSG00000083312.17	5	72816566	72916733	0.408459020946833	0.271946322147812	150	408
PLOD1	ENSG00000083444.16	1	11934205	11975538	1.37461753161111e-07	3.46664618224295e-13	150	408
P2RX5	ENSG00000083454.21	17	3672199	3696404	0.368671190717645	0.159574520655628	150	408
ITGAE	ENSG00000083457.11	17	3714628	3801243	0.512062147057928	0.301623150268374	150	408
DIS3	ENSG00000083520.14	13	72752169	72782058	0.893374463593562	0.861142876439016	150	408
PIBF1	ENSG00000083535.15	13	72782097	73016461	0.194936216306801	0.0916707185193303	150	408
TDRD3	ENSG00000083544.13	13	60396457	60573878	0.578039862256105	0.394570862810221	150	408
NUFIP1	ENSG00000083635.7	13	44939249	44989483	0.132808472637208	0.018467437191252	150	408
PDS5B	ENSG00000083642.18	13	32586427	32778019	0.0306591804090182	0.00064908521631713	150	408
OXCT1	ENSG00000083720.12	5	41730065	41870519	0.661284477549293	0.537571537623996	150	408
CYLD	ENSG00000083799.17	16	50742050	50801935	0.895969506605737	0.834786102763373	150	408
SLC27A5	ENSG00000083807.9	19	58479512	58512065	0.408788563876844	0.202551129164548	150	408
ZNF324	ENSG00000083812.11	19	58467045	58474016	0.445769231117895	0.292608949729487	150	408
ZNF671	ENSG00000083814.13	19	57719751	57727624	0.169663930801904	0.032590398847406	150	408
ZNF416	ENSG00000083817.8	19	57571566	57578098	0.333521881236735	0.148356493743535	150	408
ZNF586	ENSG00000083828.15	19	57769655	57819740	0.441824204437038	0.318847050983821	150	408
ZNF446	ENSG00000083838.15	19	58475764	58481230	0.821807919272278	0.759655700688308	150	408
ZNF264	ENSG00000083844.10	19	57191500	57222846	0.712472621333269	0.577098771281635	150	408
RPS5	ENSG00000083845.8	19	58386400	58394806	0.042130396080731	0.00107700311112519	150	408
YTHDC1	ENSG00000083896.12	4	68310387	68350089	0.00321734076481924	3.94975835073163e-05	150	408
CHMP2B	ENSG00000083937.8	3	87227271	87255548	0.719127252817228	0.573577644762057	150	408
SMAP2	ENSG00000084070.11	1	40344850	40423326	0.644445891254312	0.512619373356972	150	408
PPIE	ENSG00000084072.16	1	39692182	39763914	0.245863412166784	0.0378736422890123	150	408
ZMPSTE24	ENSG00000084073.8	1	40258107	40294184	0.119377960315905	0.0264445961366996	150	408
STARD7	ENSG00000084090.13	2	96184859	96208415	0.569222687111896	0.362193649442079	150	408
NOA1	ENSG00000084092.6	4	56963370	56978639	0.71116226318741	0.606646166116297	150	408
REST	ENSG00000084093.16	4	56907876	56935844	0.459258527801093	0.32623765307357	150	408
SSH1	ENSG00000084112.14	12	108778272	108857590	0.351385527264122	0.206065972223246	150	408
GSTP1	ENSG00000084207.15	11	67583595	67586660	0.139002269788429	0.0509373183755459	150	408
APLP2	ENSG00000084234.16	11	130069837	130144811	0.590296928224325	0.437407920587042	150	408
FAM234B	ENSG00000084444.13	12	13044284	13142521	0.450098459350388	0.269582304075652	150	408
WBP11	ENSG00000084463.7	12	14784579	14803540	0.00927264844827951	0.000331084079941106	150	408
EIF3I	ENSG00000084623.11	1	32222019	32231604	0.196447108526969	0.0471614010832595	150	408
COL16A1	ENSG00000084636.17	1	31652247	31704319	0.00182008823148257	1.70705218673765e-06	150	408
TXLNA	ENSG00000084652.15	1	32179686	32198285	0.236757728506639	0.0496844655726567	150	408
NCOA1	ENSG00000084676.15	2	24491914	24770702	0.622977803307794	0.426992547226393	150	408
AGBL5	ENSG00000084693.15	2	27042364	27070471	0.999291105942455	0.99881740070577	150	408
KIF3C	ENSG00000084731.14	2	25926596	25982749	0.453958253351746	0.191383904449645	150	408
RAB10	ENSG00000084733.10	2	26034110	26137454	0.803587273070939	0.701188750505607	150	408
GCKR	ENSG00000084734.8	2	27496842	27523684	0.344018689172094	0.0936284653844901	150	408
HADHA	ENSG00000084754.10	2	26190635	26244726	0.894008837459791	0.843340968713012	150	408
MAPRE3	ENSG00000084764.10	2	26970612	27027196	0.0753499291894152	0.00522105295725042	150	408
CAD	ENSG00000084774.13	2	27217390	27243943	0.926744944815205	0.878391519229301	150	408
CD59	ENSG00000085063.14	11	33702668	33736445	0.987842210171565	0.982518477459201	150	408
CD82	ENSG00000085117.11	11	44564427	44620363	0.458485994729403	0.219644303192865	150	408
AK6	ENSG00000085231.13	5	69350984	69355953	0.0110140579993308	0.000342502037767577	150	408
FCN1	ENSG00000085265.10	9	134905890	134917963	2.29911941805738e-06	3.74981462914361e-10	150	408
MYNN	ENSG00000085274.15	3	169772831	169789716	0.162106852198127	0.00676907268336465	150	408
SCAMP1	ENSG00000085365.17	5	78360583	78479071	0.176288483298069	0.0513934253004199	150	408
PREP	ENSG00000085377.13	6	105277565	105403084	0.0461159541026659	0.00111486828002664	150	408
HACE1	ENSG00000085382.11	6	104728093	104859919	0.427577163084854	0.21381743447105	150	408
SEH1L	ENSG00000085415.15	18	12947133	12987536	0.751485358852726	0.601487679912801	150	408
WDR47	ENSG00000085433.15	1	108970214	109042113	0.340883620858577	0.182235191243029	150	408
WDFY1	ENSG00000085449.14	2	223855716	223945387	0.0384530553703568	0.00196568215985163	150	408
OVGP1	ENSG00000085465.12	1	111414314	111427777	0.171366889223359	0.059016252603897	150	408
SLC25A24	ENSG00000085491.15	1	108134036	108199925	1.73473865526006e-05	2.10671146074805e-09	150	408
MAP3K4	ENSG00000085511.19	6	161022194	161117385	0.344680926174967	0.180617252019651	150	408
PILRA	ENSG00000085514.15	7	100373445	100400099	0.0784464457685283	0.0241830693548682	150	408
IGSF9	ENSG00000085552.16	1	159927039	159945604	0.248933359143375	0.0666354495101161	150	408
ABCB1	ENSG00000085563.14	7	87503633	87713323	0.042168447852221	0.00184503483682493	150	408
ZNF213	ENSG00000085644.13	16	3129777	3142805	0.813595242319782	0.729962966425457	150	408
AKR1B1	ENSG00000085662.13	7	134442350	134459252	0.0185056236234388	4.92990352712302e-05	150	408
CPNE3	ENSG00000085719.12	8	86514427	86561498	0.173902125331128	0.0526922353638715	150	408
RRN3	ENSG00000085721.12	16	15060022	15094317	0.182505287956231	0.0198980896058549	150	408
CTTN	ENSG00000085733.15	11	70398489	70436584	0.275243045283843	0.0790763801855718	150	408
WNT11	ENSG00000085741.12	11	76186325	76210736	0.0194248435127524	0.00038290386137711	150	408
MTIF2	ENSG00000085760.14	2	55236595	55269347	0.476444511224662	0.288622792562356	150	408
DDHD2	ENSG00000085788.13	8	38225218	38262833	0.70868549472569	0.600128164848936	150	408
TTC39A	ENSG00000085831.15	1	51287258	51345116	0.152313359871011	0.0369178662991726	150	408
EPS15	ENSG00000085832.16	1	51354263	51519328	0.646115666675431	0.510054415969521	150	408
ORC1	ENSG00000085840.12	1	52372829	52404459	0.692721461312727	0.502635320129799	150	408
MGST2	ENSG00000085871.8	4	139665768	139740745	0.338527430371192	0.132730448244795	150	408
CHERP	ENSG00000085872.14	19	16517889	16542530	0.672854200824242	0.536214052562678	150	408
ATG16L1	ENSG00000085978.21	2	233210051	233295674	0.00875631372488539	1.41670433517848e-05	150	408
USP40	ENSG00000085982.13	2	233475520	233566782	0.000781740054781765	3.49223442452045e-06	150	408
POMGNT1	ENSG00000085998.13	1	46188682	46198443	0.777037345199338	0.660730511243933	150	408
RAD54L	ENSG00000085999.11	1	46247688	46274717	0.942971467965878	0.909451782204235	150	408
MAST2	ENSG00000086015.20	1	45786987	46036124	0.71094641488668	0.571947770806849	150	408
DNAJA1	ENSG00000086061.15	9	33025211	33039907	0.196503020056284	0.0757003542775443	150	408
B4GALT1	ENSG00000086062.12	9	33104082	33167356	0.538308966981022	0.425246526455727	150	408
CHMP5	ENSG00000086065.13	9	33264879	33282069	0.573613805837187	0.426107731146016	150	408
NFX1	ENSG00000086102.18	9	33290511	33371157	0.00941868575954214	0.00059678015956072	150	408
DIMT1	ENSG00000086189.9	5	62387254	62403939	0.300719109678685	0.0755212028608952	150	408
IPO11	ENSG00000086200.16	5	62403972	62628582	0.597468020581278	0.381895064916012	150	408
EIF2AK1	ENSG00000086232.12	7	6022244	6059230	0.458476175583907	0.294387896937914	150	408
NME8	ENSG00000086288.11	7	37848597	37900401	0.0303285129864814	0.000297346036895549	150	408
EPDR1	ENSG00000086289.11	7	37920561	37951941	0.91499466572066	0.873941468186546	150	408
SNX10	ENSG00000086300.15	7	26291895	26374329	0.186319110255638	0.0307350579461421	150	408
SEPHS1	ENSG00000086475.14	10	13317424	13348298	0.42753984223168	0.313035648786934	150	408
MRPL28	ENSG00000086504.15	16	367384	370527	0.49422249518603	0.379925097681923	150	408
HBQ1	ENSG00000086506.2	16	180453	181181	0.48547639397487	0.271421230971304	150	408
ITPKC	ENSG00000086544.2	19	40717103	40740855	0.257052686651812	0.0982445476289131	150	408
CEACAM6	ENSG00000086548.8	19	41750977	41772208	0.684180430279848	0.428241905238855	150	408
FAT2	ENSG00000086570.12	5	151504093	151568944	0.0776384931708764	0.00614999689182022	150	408
RBM22	ENSG00000086589.11	5	150690794	150701107	0.945642574692984	0.924247471567962	150	408
TMED2	ENSG00000086598.10	12	123585562	123598577	0.755037801185945	0.638583135112014	150	408
ERO1B	ENSG00000086619.13	1	236215555	236281985	0.322718510689782	0.153244891804815	150	408
ZFAND6	ENSG00000086666.18	15	80059568	80138393	0.0193047350130081	0.000212043692323513	150	408
LAT2	ENSG00000086730.16	7	74199652	74229834	0.399381326530272	0.209590770281446	150	408
ZW10	ENSG00000086827.8	11	113733187	113773811	0.0834078819888338	0.00445432845903928	150	408
ALG9	ENSG00000086848.14	11	111782195	111871581	0.535845608354507	0.305482806774061	150	408
MYBPC2	ENSG00000086967.9	19	50432903	50466321	0.516296973090754	0.383320636843044	150	408
ACOX3	ENSG00000087008.15	4	8366282	8440723	0.118573531034605	0.0454534855966522	150	408
MTMR2	ENSG00000087053.18	11	95832882	95925315	0.715911436820097	0.580146649378868	150	408
PPP1R15A	ENSG00000087074.7	19	48872392	48876057	0.931012551909898	0.896342617364438	150	408
HSD17B14	ENSG00000087076.8	19	48813017	48836678	0.90611677073316	0.859173604086933	150	408
TRIP6	ENSG00000087077.13	7	100867138	100873454	0.701807894364685	0.594895704034548	150	408
ACHE	ENSG00000087085.13	7	100889994	100896974	0.139821341674494	0.0112493759872057	150	408
FTL	ENSG00000087086.14	19	48965301	48966878	0.130390492953711	0.0304387371325956	150	408
SRRT	ENSG00000087087.18	7	100875126	100888664	0.374845624986223	0.169385247666522	150	408
BAX	ENSG00000087088.19	19	48954877	48961798	0.465966864599663	0.327116491837086	150	408
NLK	ENSG00000087095.12	17	28041737	28196381	0.107079574987868	0.0116838225729506	150	408
PIGS	ENSG00000087111.20	17	28553383	28571872	0.337392285616116	0.120351532430914	150	408
ADAMTS2	ENSG00000087116.14	5	179110851	179345430	0.000443868592202771	1.92199957698124e-05	150	408
ATXN7L3	ENSG00000087152.15	17	44191805	44200113	0.07650170626821	0.00542066059201979	150	408
PGS1	ENSG00000087157.18	17	78378640	78425114	0.429040861480088	0.28351696659535	150	408
PSMC5	ENSG00000087191.12	17	63827672	63832026	0.296033861485804	0.122477124727151	150	408
UIMC1	ENSG00000087206.16	5	176905005	177022602	0.231615928667534	0.0871504105510006	150	408
CETP	ENSG00000087237.10	16	56961850	56983845	0.782310779162323	0.679837217835713	150	408
MMP2	ENSG00000087245.12	16	55389700	55506691	0.792900047969235	0.687248013573823	150	408
MT3	ENSG00000087250.8	16	56589074	56591088	0.564805866335571	0.315077578019426	150	408
LPCAT2	ENSG00000087253.12	16	55508998	55586670	0.128729766571496	0.0324743369153814	150	408
GNAO1	ENSG00000087258.14	16	56191347	56357457	0.0222006552388399	0.00046856399792598	150	408
OGFOD1	ENSG00000087263.16	16	56451490	56479100	0.934654889301685	0.891131318332592	150	408
SH3BP2	ENSG00000087266.15	4	2793023	2841098	0.66773409049575	0.482588802455962	150	408
NOP14	ENSG00000087269.15	4	2938143	2963385	0.481970834745309	0.210647285913699	150	408
ADD1	ENSG00000087274.16	4	2843857	2930076	0.311934788408445	0.0861631173763217	150	408
L2HGDH	ENSG00000087299.11	14	50237563	50312325	0.0537438756626758	0.00461252353999627	150	408
TXNDC16	ENSG00000087301.8	14	52430590	52552522	0.801565402005743	0.706999241462517	150	408
C14orf166	ENSG00000087302.8	14	51989475	52010691	0.33406793334482	0.160144094550072	150	408
NID2	ENSG00000087303.17	14	52010876	52069228	0.940388037446949	0.915984691197562	150	408
GMCL1	ENSG00000087338.4	2	69829642	69881396	0.00868066355283363	2.13482685002808e-05	150	408
SF3B2	ENSG00000087365.15	11	66050729	66069308	0.0159378316174606	0.000411570142599124	150	408
KLHL42	ENSG00000087448.9	12	27780020	27803040	0.33837512952092	0.138413624273173	150	408
GNAS	ENSG00000087460.24	20	58840845	58911192	0.762862753315282	0.666780938876745	150	408
DNM1L	ENSG00000087470.17	12	32679200	32745650	0.286328318298116	0.0692139418832258	150	408
PHACTR3	ENSG00000087495.16	20	59577509	59847711	0.571171875409135	0.448248720366206	150	408
ERGIC2	ENSG00000087502.17	12	29337352	29381189	0.252013927727633	0.0771272535267867	150	408
AURKA	ENSG00000087586.17	20	56369389	56392337	0.0670768603334139	0.00450968444850909	150	408
CASS4	ENSG00000087589.16	20	56412112	56460387	0.405013112702408	0.211840043564694	150	408
AAMDC	ENSG00000087884.14	11	77821109	77918432	0.740859996145791	0.578838099247377	150	408
RFX2	ENSG00000087903.12	19	5993164	6199572	0.44526942419378	0.289850236436563	150	408
METTL2A	ENSG00000087995.15	17	62423867	62450822	0.110680831391077	0.0257613794282487	150	408
SULT2B1	ENSG00000088002.11	19	48552075	48599425	0.31550594760917	0.144592833952932	150	408
ALG6	ENSG00000088035.15	1	63367590	63438562	0.0893619867517494	0.0116057206257173	150	408
CNOT3	ENSG00000088038.17	19	54137728	54154455	0.0141789948678387	0.000571909852363089	150	408
GP6	ENSG00000088053.11	19	55013705	55038264	0.966177375722917	0.945540282740631	150	408
PTPN4	ENSG00000088179.8	2	119759631	119983818	0.144250491541869	0.0202303256347256	150	408
DDX18	ENSG00000088205.12	2	117814650	117832379	0.363846600289136	0.198613694374631	150	408
KHSRP	ENSG00000088247.17	19	6413348	6424794	0.641154852584834	0.450660887625446	150	408
GNA11	ENSG00000088256.8	19	3094410	3124004	0.278234184999253	0.143976341245329	150	408
ASAP3	ENSG00000088280.18	1	23428563	23484568	0.973476395750477	0.953855555538998	150	408
EDEM2	ENSG00000088298.12	20	35115357	35147364	0.787104960625244	0.642760120059002	150	408
DNMT3B	ENSG00000088305.18	20	32762385	32809356	0.710476201376092	0.553157716004882	150	408
TPX2	ENSG00000088325.15	20	31739271	31801805	0.472018824421498	0.267879290194355	150	408
PDRG1	ENSG00000088356.5	20	31944964	31952092	0.735429130316833	0.606571199518794	150	408
EPB41L1	ENSG00000088367.21	20	36091504	36232799	0.622220852423078	0.428681636275728	150	408
DOCK9	ENSG00000088387.18	13	98793429	99086625	0.0149213758599032	0.000546237896802379	150	408
ANKRD10	ENSG00000088448.14	13	110878540	110915069	0.0995408399274777	0.0212099581632073	150	408
TGDS	ENSG00000088451.10	13	94574051	94596257	0.532566018378472	0.346607734087199	150	408
DOCK3	ENSG00000088538.12	3	50675241	51384198	0.000234784335844301	2.46192674717666e-16	150	408
C3orf18	ENSG00000088543.14	3	50558025	50570930	0.526603670398422	0.26146119571497	150	408
COQ9	ENSG00000088682.13	16	57447529	57461275	0.432916648129318	0.263327509359785	150	408
KIF9	ENSG00000088727.12	3	47228026	47283451	0.881419381504837	0.781783598413312	150	408
CRLS1	ENSG00000088766.11	20	6006090	6040053	0.903707409707301	0.845744468649276	150	408
PPP1R13B	ENSG00000088808.16	14	103733752	103847590	0.998918326451567	0.998352039627087	150	408
ATRN	ENSG00000088812.17	20	3471040	3651122	0.651458480610719	0.496016728073795	150	408
SMOX	ENSG00000088826.17	20	4120980	4187747	0.39861694198544	0.195444978335314	150	408
SIGLEC1	ENSG00000088827.12	20	3686970	3707128	0.119772495922893	0.0282915753289252	150	408
FKBP1A	ENSG00000088832.16	20	1368978	1393172	0.530888260888002	0.314553443056406	150	408
NSFL1C	ENSG00000088833.17	20	1442162	1467692	0.00436898388698894	1.6734834794598e-05	150	408
SLC4A11	ENSG00000088836.12	20	3227417	3239190	0.794088032337024	0.727687934203665	150	408
C20orf194	ENSG00000088854.12	20	3249305	3407625	0.154478333672229	0.0257758218540362	150	408
ZNF343	ENSG00000088876.11	20	2481817	2524702	0.193910698594022	0.0993924835210505	150	408
EBF4	ENSG00000088881.20	20	2692878	2760108	5.48631963519587e-05	7.89233634192285e-09	150	408
CPXM1	ENSG00000088882.7	20	2794069	2800637	0.912616786077237	0.884206075557957	150	408
MAVS	ENSG00000088888.17	20	3846799	3876123	0.372350805348412	0.168788743994762	150	408
LZTS3	ENSG00000088899.14	20	3162617	3173592	0.541757842687152	0.354924719004504	150	408
XRN2	ENSG00000088930.7	20	21326279	21389827	0.0505394710535228	0.0045951882861575	150	408
KIZ	ENSG00000088970.15	20	21125983	21246622	0.00173923679866651	1.3741374845408e-06	150	408
DYNLL1	ENSG00000088986.10	12	120469850	120498493	0.933906954803296	0.897225653832629	150	408
TESC	ENSG00000088992.17	12	117038923	117099479	0.122656051598696	0.0309754948817941	150	408
SNX5	ENSG00000089006.16	20	17941597	17968912	0.793021514071306	0.734910330306505	150	408
RPL6	ENSG00000089009.15	12	112405199	112411442	0.248351831500962	0.0561512666227321	150	408
SIRPG	ENSG00000089012.14	20	1629152	1657779	0.260176959689952	0.0559395361908568	150	408
MAPKAPK5	ENSG00000089022.13	12	111843103	111902238	0.139033930640521	0.00112473903831525	150	408
P2RX7	ENSG00000089041.16	12	121132819	121188032	0.641118729360513	0.504304108487084	150	408
ESF1	ENSG00000089048.14	20	13714322	13784886	0.720133951611139	0.580543926643177	150	408
RBBP9	ENSG00000089050.15	20	18486540	18497243	0.0902513072633254	0.0210692240216373	150	408
ANAPC5	ENSG00000089053.12	12	121308357	121399896	0.616986001117083	0.485377937987489	150	408
SLC23A2	ENSG00000089057.14	20	4852356	5010293	0.537551703608172	0.379112981578417	150	408
SLC8B1	ENSG00000089060.11	12	113298759	113359493	0.435055091241042	0.263719075894349	150	408
TMEM230	ENSG00000089063.14	20	5068232	5113103	0.395135422918515	0.199975538933396	150	408
DZANK1	ENSG00000089091.16	20	18383367	18467126	0.034243445730154	0.00174537676589935	150	408
KDM2B	ENSG00000089094.18	12	121429097	121580791	0.447531557951718	0.225456976624715	150	408
TASP1	ENSG00000089123.15	20	13389392	13638940	0.329785691621565	0.109178538608314	150	408
OAS1	ENSG00000089127.12	12	112906777	112933222	0.520065874682648	0.298024905058326	150	408
GCN1	ENSG00000089154.10	12	120127203	120194710	0.63575077311079	0.445953581693025	150	408
RPLP0	ENSG00000089157.15	12	120196686	120201235	0.617053015840656	0.444133416890071	150	408
PXN	ENSG00000089159.16	12	120210520	120265771	0.0890347984387823	0.00456333657058414	150	408
SIRT4	ENSG00000089163.4	12	120302316	120313237	0.652934791704075	0.52998113684107	150	408
RPH3A	ENSG00000089169.14	12	112570380	112898881	2.63757555973836e-08	4.53069315395108e-21	150	408
KIF16B	ENSG00000089177.18	20	16272104	16573434	1.82036833352337e-05	1.27820014786578e-11	150	408
TRMT6	ENSG00000089195.14	20	5937235	5950558	0.234297499493717	0.0864371498955487	150	408
CHGB	ENSG00000089199.9	20	5911430	5925361	0.109166097598443	0.0165006192455995	150	408
PEBP1	ENSG00000089220.4	12	118136027	118145584	0.509369196284492	0.329152190728292	150	408
BRAP	ENSG00000089234.15	12	111642146	111685986	0.106549598594614	0.00148523899774415	150	408
ERP29	ENSG00000089248.6	12	112013316	112023451	0.000532245314960257	5.91273715401131e-17	150	408
FUS	ENSG00000089280.18	16	31180110	31194871	0.041009944644735	0.000571598860301081	150	408
FXYD5	ENSG00000089327.14	19	35154730	35169883	0.0946408676224489	0.0157431061632079	150	408
ZNF302	ENSG00000089335.20	19	34677639	34686397	0.151448588288554	0.0258444489022064	150	408
GRAMD1A	ENSG00000089351.14	19	34994784	35026471	0.00293386497686253	2.56081966366876e-06	150	408
FXYD3	ENSG00000089356.18	19	35115879	35124324	0.393295116607711	0.288061538973266	150	408
CDIP1	ENSG00000089486.16	16	4510675	4538828	0.789670581689754	0.729207746000458	150	408
CMTM1	ENSG00000089505.17	16	66566393	66579137	0.0191980421303936	0.000200313849296002	150	408
GANAB	ENSG00000089597.16	11	62624826	62646726	0.197940602795352	0.0540927811701502	150	408
GMIP	ENSG00000089639.10	19	19629476	19643667	0.1822087585135	0.0433974253808173	150	408
BIRC5	ENSG00000089685.14	17	78214186	78225636	0.559551038361141	0.45839601641808	150	408
LAG3	ENSG00000089692.8	12	6772519	6778453	0.544312927721815	0.381773848242749	150	408
MLF2	ENSG00000089693.10	12	6747996	6767475	0.219962192076624	0.0795767196138998	150	408
OTUB2	ENSG00000089723.9	14	94026329	94048290	0.0464012343981287	0.00108774651904625	150	408
DDX24	ENSG00000089737.16	14	94048931	94081245	0.185404565048509	0.03798556727009	150	408
ZBTB25	ENSG00000089775.11	14	64449106	64505213	0.179749625531005	0.0311875883597598	150	408
NECAP1	ENSG00000089818.17	12	8076939	8097859	6.58203652315189e-09	7.44409469600381e-16	150	408
ANKRD24	ENSG00000089847.12	19	4183354	4224814	0.269165480840639	0.110852021926008	150	408
DHX32	ENSG00000089876.11	10	125836554	125896436	0.102027086310344	0.00440615703936566	150	408
RCOR1	ENSG00000089902.9	14	102592661	102730576	0.00467277803046204	1.27076115336503e-05	150	408
GPATCH2L	ENSG00000089916.17	14	76151916	76254342	0.577435620819942	0.435310212567276	150	408
LTBP4	ENSG00000090006.17	19	40592883	40629818	0.528117616381622	0.344053509149167	150	408
BLVRB	ENSG00000090013.9	19	40447789	40465840	0.207184325016383	0.0548334174702632	150	408
SLC9A1	ENSG00000090020.10	1	27098815	27166981	0.19542202689287	0.0382691892438861	150	408
SPTLC1	ENSG00000090054.13	9	92031999	92115384	0.0112342986961992	1.87386032238687e-05	150	408
PAPOLA	ENSG00000090060.17	14	96502373	96567111	0.158764956770193	0.0271389154245059	150	408
CCNK	ENSG00000090061.17	14	99481169	99535044	0.943730948104666	0.921903419851254	150	408
PCBP4	ENSG00000090097.21	3	51957505	51968410	0.696979817177104	0.544322499806575	150	408
RGS1	ENSG00000090104.11	1	192575727	192580031	0.250875285548986	0.0658691135726833	150	408
YPEL3	ENSG00000090238.11	16	30092314	30096244	0.732161722946598	0.569425532057044	150	408
MRPS33	ENSG00000090263.15	7	141002610	141015228	0.583889340694125	0.42966584036404	150	408
NDUFB2	ENSG00000090266.12	7	140696821	140706646	0.138290757053817	0.00939750149825747	150	408
NUDC	ENSG00000090273.13	1	26902282	26946862	0.486860432151359	0.335216231531317	150	408
MAEA	ENSG00000090316.15	4	1289851	1340137	0.59201937982249	0.427677402127923	150	408
ICAM1	ENSG00000090339.8	19	10270835	10285800	0.557189576671086	0.374904678113641	150	408
STRN4	ENSG00000090372.14	19	46719507	46746994	0.368501525424314	0.21051222449741	150	408
IRAK3	ENSG00000090376.10	12	66188879	66254622	0.628990696535477	0.475717599987072	150	408
LYZ	ENSG00000090382.6	12	69348341	69354234	1.12299782682872e-09	9.70200876080658e-25	150	408
MUL1	ENSG00000090432.6	1	20499448	20508161	0.772288779138463	0.670656336799284	150	408
TFAP4	ENSG00000090447.11	16	4257186	4273075	0.16239061883513	0.0310531493393012	150	408
PDCD7	ENSG00000090470.14	15	65117379	65133836	0.00752889147432017	5.020309330595e-05	150	408
SPG21	ENSG00000090487.10	15	64963021	64990310	0.172539928055301	0.0412665046736853	150	408
DNAJB11	ENSG00000090520.11	3	186567403	186585800	0.00750371447019893	4.45115095764185e-05	150	408
P3H2	ENSG00000090530.9	3	189956728	190122437	0.790657162408893	0.671275051998214	150	408
CHRD	ENSG00000090539.15	3	184380073	184389829	0.364678973142679	0.197552152595116	150	408
FLT3LG	ENSG00000090554.12	19	49474207	49486231	0.226954745708759	0.0718700975815614	150	408
RAB11FIP3	ENSG00000090565.15	16	425619	523011	0.957156505441542	0.942413188715421	150	408
GNPTG	ENSG00000090581.9	16	1351923	1363204	0.255399737972212	0.120501189503726	150	408
ZNF268	ENSG00000090612.20	12	133181409	133214831	0.169899794311961	0.0682677096680463	150	408
GOLGA3	ENSG00000090615.14	12	132768909	132828858	0.0577516187252841	0.0103749032445242	150	408
PABPC4	ENSG00000090621.13	1	39560816	39576790	0.553231912789805	0.375456985973746	150	408
CD209	ENSG00000090659.17	19	7739994	7747564	0.889501474437722	0.838879591620116	150	408
CERS4	ENSG00000090661.11	19	8206736	8262421	0.000400285118035171	1.01915183387519e-06	150	408
MCOLN1	ENSG00000090674.15	19	7522626	7534003	0.0344711778527122	0.00233381778033945	150	408
USP48	ENSG00000090686.15	1	21678298	21783606	0.877939472370295	0.801892949317915	150	408
PDPR	ENSG00000090857.13	16	70113626	70162537	0.647083399746522	0.403088742795897	150	408
AARS	ENSG00000090861.15	16	70252295	70289543	0.607320546558356	0.451790295747135	150	408
GLG1	ENSG00000090863.11	16	74447427	74607144	0.890627602701696	0.84128039890868	150	408
TNRC6A	ENSG00000090905.18	16	24610209	24827632	0.0138701397371423	0.000150266962370396	150	408
PLEKHG2	ENSG00000090924.14	19	39412585	39428415	0.371310816057857	0.196510999109457	150	408
NAT14	ENSG00000090971.4	19	55485004	55487568	0.863661265284809	0.822884021676209	150	408
PITPNM2	ENSG00000090975.12	12	122983480	123150015	0.604855733629528	0.396508273641687	150	408
EXOC1	ENSG00000090989.17	4	55853616	55905034	0.173271698678894	0.0382771210262619	150	408
RBM27	ENSG00000091009.7	5	146203600	146289132	0.293564072355157	0.12330799785183	150	408
OSBPL8	ENSG00000091039.16	12	76351797	76559809	0.0371237484731422	0.00113826732306352	150	408
DTX2	ENSG00000091073.19	7	76461676	76505994	0.0192488906135078	0.000244167072683976	150	408
NLRC4	ENSG00000091106.18	2	32224453	32265854	0.16125674110658	0.00582987287452726	150	408
PUS7	ENSG00000091127.13	7	105439661	105522267	0.0060851742586709	3.41006779251203e-05	150	408
NRCAM	ENSG00000091129.19	7	108147623	108456717	0.300392763473166	0.11187989892704	150	408
LAMB1	ENSG00000091136.13	7	107923803	108003255	0.370701054178035	0.139205395789133	150	408
DLD	ENSG00000091140.13	7	107890970	107931730	0.520057168492123	0.360243809561164	150	408
WDR7	ENSG00000091157.13	18	56651675	57036606	0.814879646644574	0.711665438913506	150	408
TXNL1	ENSG00000091164.12	18	56597208	56651600	0.964546395060099	0.932283266007214	150	408
IL5RA	ENSG00000091181.19	3	3066326	3126613	0.322831060392058	0.154138710174916	150	408
ABCC6	ENSG00000091262.15	16	16148928	16223522	0.634209888755863	0.436859097096767	150	408
CMTM6	ENSG00000091317.7	3	32481312	32503408	0.236303678866514	0.0551823624735601	150	408
ITGA6	ENSG00000091409.14	2	172427354	172506282	0.220466953791352	0.0409812529415173	150	408
RAPGEF4	ENSG00000091428.17	2	172735274	173052893	0.355814276891308	0.195276949198539	150	408
MAP3K20	ENSG00000091436.16	2	173075435	173268010	0.920261437057069	0.891735808496177	150	408
FH	ENSG00000091483.6	1	241497603	241519761	0.0662741022046237	0.0136448405201782	150	408
SEL1L3	ENSG00000091490.10	4	25747427	25863760	0.274125417605117	0.107934223723301	150	408
TF	ENSG00000091513.14	3	133745956	133779006	0.659446407724909	0.512208650514499	150	408
CDV3	ENSG00000091527.15	3	133573730	133590261	0.0461655303617177	0.00115562768269835	150	408
MYO15A	ENSG00000091536.16	17	18118582	18179802	0.925004107244496	0.870745845015944	150	408
ALKBH5	ENSG00000091542.8	17	18183078	18209954	0.982840549891928	0.971921994728842	150	408
APOH	ENSG00000091583.10	17	66212033	66256525	0.225546345579231	0.0836464586528633	150	408
NLRP1	ENSG00000091592.15	17	5499427	5619424	0.582069362883079	0.428775585448493	150	408
PITPNM3	ENSG00000091622.15	17	6451470	6556494	0.108698435614385	0.027705561332886	150	408
SPAG7	ENSG00000091640.7	17	4959226	4967872	0.0663107578609323	0.0110242464264696	150	408
ORC6	ENSG00000091651.8	16	46689643	46698394	0.573136125583897	0.359217603331006	150	408
CPA1	ENSG00000091704.9	7	130380339	130388114	0.0293923234698815	0.000612591133050764	150	408
ZC3HC1	ENSG00000091732.15	7	130018286	130051451	0.722611600881852	0.569633812872214	150	408
ESR1	ENSG00000091831.22	6	151656691	152129619	0.384024280929335	0.247347644460906	150	408
RGS17	ENSG00000091844.7	6	153004459	153131249	0.997430807382279	0.996653286369918	150	408
ANGPT2	ENSG00000091879.13	8	6499651	6563409	0.451855977688849	0.341796255053457	150	408
TMEM101	ENSG00000091947.9	17	44011188	44023946	0.00910668592213224	0.0001671229245532	150	408
CD200	ENSG00000091972.18	3	112332841	112362812	0.727773107852828	0.602666313324188	150	408
CCDC80	ENSG00000091986.15	3	112596794	112649530	0.904711135063843	0.854849050243751	150	408
PSME1	ENSG00000092010.14	14	24136158	24138964	0.0756987005196008	0.00364974288937301	150	408
PPP2R3C	ENSG00000092020.10	14	35085467	35122517	0.00664227434710367	8.56051697541409e-05	150	408
HAUS4	ENSG00000092036.18	14	22946228	22957161	6.0398549057068e-05	4.0095209708343e-07	150	408
JPH4	ENSG00000092051.16	14	23568074	23578800	0.826601908229018	0.732079637027344	150	408
MYH7	ENSG00000092054.12	14	23412738	23435718	0.161047664075374	0.0391146857068973	150	408
CEBPE	ENSG00000092067.5	14	23117304	23119616	0.679690713060661	0.548455526845369	150	408
SLC7A8	ENSG00000092068.19	14	23125295	23183674	0.259781694523009	0.0859185400539339	150	408
OSGEP	ENSG00000092094.10	14	20446668	20455105	0.391051930632056	0.324174010191635	150	408
SLC22A17	ENSG00000092096.16	14	23346306	23352912	0.419927792913707	0.205802125544178	150	408
RNF31	ENSG00000092098.16	14	24147379	24160661	0.926309884659107	0.894795132759361	150	408
SCFD1	ENSG00000092108.20	14	30622112	30735812	0.00374678052416945	1.12850517034147e-06	150	408
G2E3	ENSG00000092140.14	14	30559123	30620063	0.170058295607114	0.045616487340622	150	408
HECTD1	ENSG00000092148.12	14	31100112	31207804	0.220693524242726	0.0792087056281421	150	408
HNRNPC	ENSG00000092199.17	14	21209136	21269494	0.560218676316816	0.411318940441906	150	408
RPGRIP1	ENSG00000092200.12	14	21287939	21351301	0.137224897789761	0.0374547021875528	150	408
SUPT16H	ENSG00000092201.9	14	21351472	21384266	0.313322092146272	0.13989695048525	150	408
TOX4	ENSG00000092203.13	14	21476674	21499024	0.165335493016974	0.0825510547985218	150	408
GEMIN2	ENSG00000092208.16	14	39114223	39136973	0.255661551104651	0.0738969997840679	150	408
TGM1	ENSG00000092295.11	14	24249114	24264432	0.760996124547906	0.695280229896903	150	408
TINF2	ENSG00000092330.15	14	24239643	24242674	0.0147256244670614	8.6933718460363e-05	150	408
SEMA6A	ENSG00000092421.16	5	116443616	116574934	0.621209929471069	0.487418015572909	150	408
TRPM7	ENSG00000092439.13	15	50552473	50686815	0.309791877604677	0.106522032213926	150	408
TYRO3	ENSG00000092445.11	15	41557675	41583586	0.669974938131611	0.543828471264878	150	408
WDR76	ENSG00000092470.11	15	43826963	43868419	0.58028661337742	0.262248098372952	150	408
CAPN3	ENSG00000092529.23	15	42359500	42412317	0.0280547101134287	0.000645589400485707	150	408
SNAP23	ENSG00000092531.9	15	42491244	42545356	0.980642568595997	0.966362514460388	150	408
TBX15	ENSG00000092607.13	1	118883046	118989556	0.0843064926626856	0.0114506969010011	150	408
PHGDH	ENSG00000092621.11	1	119659798	119744215	0.0157833091985351	3.85812843786983e-05	150	408
COL9A3	ENSG00000092758.15	20	62816244	62841114	8.18193732598052e-10	3.0188923473733e-16	150	408
EZR	ENSG00000092820.17	6	158765741	158819412	0.678230476512725	0.532005279270853	150	408
MYL6	ENSG00000092841.18	12	56158161	56162982	0.10467041144457	0.0241695288951496	150	408
AGO1	ENSG00000092847.11	1	35869808	35930528	0.758911722715386	0.568994528986892	150	408
TEKT2	ENSG00000092850.11	1	36084075	36088275	0.685123986194856	0.510420644965629	150	408
CLSPN	ENSG00000092853.13	1	35720218	35769967	0.725304903751322	0.529411763006593	150	408
RFFL	ENSG00000092871.16	17	35009744	35089319	0.168209047878964	0.0369416821275775	150	408
UNC13D	ENSG00000092929.11	17	75827225	75844717	0.493936300121311	0.350775794555307	150	408
MFSD11	ENSG00000092931.11	17	76736549	76781449	0.874914656704977	0.838568439932426	150	408
DPYSL2	ENSG00000092964.17	8	26514093	26658178	0.197446479673982	0.0358230629373876	150	408
GPATCH2	ENSG00000092978.10	1	217426992	217631082	0.703443860404809	0.564020818989765	150	408
NUP50	ENSG00000093000.18	22	45163841	45188015	0.0736305477357532	0.014163358733156	150	408
CDC45	ENSG00000093009.9	22	19479459	19520612	0.464083374156625	0.327759182506175	150	408
COMT	ENSG00000093010.13	22	19941607	19969895	0.436556657653322	0.185082544215909	150	408
CECR1	ENSG00000093072.15	22	17178790	17221989	0.1069951864308	0.0331543601022416	150	408
ECHDC1	ENSG00000093144.18	6	127288710	127343609	0.821826150947668	0.726267809003445	150	408
LRRFIP2	ENSG00000093167.17	3	37052656	37176532	0.185888128814879	0.106224078986854	150	408
SEC22C	ENSG00000093183.13	3	42547969	42601080	0.851181312198593	0.75491345337876	150	408
XYLB	ENSG00000093217.9	3	38346760	38421348	0.00583586156639037	0.000174614292150211	150	408
CDC6	ENSG00000094804.9	17	40287633	40304657	0.672491578875082	0.53139682625507	150	408
CDC23	ENSG00000094880.10	5	138187716	138213343	0.0680615103807901	0.00441996425857033	150	408
AAAS	ENSG00000094914.12	12	53307456	53324864	0.565343298665837	0.310614957102367	150	408
CBX5	ENSG00000094916.15	12	54230940	54280133	0.0631664932727438	0.00669885226374456	150	408
FMO2	ENSG00000094963.13	1	171185208	171211230	0.749501976658681	0.630228824436215	150	408
SUCO	ENSG00000094975.13	1	172532349	172611833	0.128057943973434	0.0159859128589246	150	408
MSH2	ENSG00000095002.13	2	47402969	47562311	0.607067704440107	0.483783492488818	150	408
MAP3K1	ENSG00000095015.5	5	56815574	56896152	0.340567679546744	0.139144601301791	150	408
DHPS	ENSG00000095059.15	19	12675833	12681902	0.283117972070368	0.10393752848361	150	408
HOOK2	ENSG00000095066.11	19	12763003	12872740	0.665920705025707	0.512945122681921	150	408
ARCN1	ENSG00000095139.13	11	118572390	118603033	0.587710679046852	0.378283512539707	150	408
EPB41L4B	ENSG00000095203.14	9	109171975	109320964	0.259500079315868	0.0962942970693874	150	408
TMEM38B	ENSG00000095209.11	9	105694544	105776612	0.0885707070252479	0.0104319620954825	150	408
PSMD5	ENSG00000095261.13	9	120815496	120842984	0.558124353505376	0.294073594892941	150	408
PTGS1	ENSG00000095303.14	9	122370530	122395703	0.227405001528786	0.0989731768389322	150	408
NUP188	ENSG00000095319.14	9	128947699	129007035	0.576228272603272	0.336757592197696	150	408
CRAT	ENSG00000095321.16	9	129094810	129111189	0.00354080895582185	2.00308385780848e-05	150	408
SH2D3C	ENSG00000095370.19	9	127738317	127778741	0.422071180655106	0.203423821379342	150	408
NANS	ENSG00000095380.10	9	98056739	98083075	0.0764879847775744	0.0111871579385907	150	408
TBC1D2	ENSG00000095383.19	9	98198999	98255721	0.555363366813079	0.448764759260748	150	408
WHRN	ENSG00000095397.13	9	114402080	114505450	0.0510781232470648	0.00376318775555497	150	408
CWF19L1	ENSG00000095485.16	10	100232298	100267680	0.161497892496506	0.0699600124844115	150	408
SEMA4G	ENSG00000095539.15	10	100969905	100985871	0.805610633846233	0.67756882386381	150	408
BTAF1	ENSG00000095564.13	10	91923769	92030325	0.995659360527703	0.993770264351932	150	408
IKZF5	ENSG00000095574.11	10	122990806	123008817	0.967461368189702	0.954302435080393	150	408
BLNK	ENSG00000095585.16	10	96191702	96271587	0.408883133654798	0.18216377476286	150	408
CYP26A1	ENSG00000095596.11	10	93073475	93077890	0.635730194217523	0.494809153481632	150	408
SORBS1	ENSG00000095637.21	10	95311771	95561414	0.925378140235445	0.894875103041087	150	408
CRTAC1	ENSG00000095713.13	10	97865000	98030828	0.863504994686751	0.805225475764902	150	408
BAMBI	ENSG00000095739.10	10	28677342	28682939	0.00259375904790932	2.93280167359883e-06	150	408
WAC	ENSG00000095787.21	10	28532744	28623112	0.10335906941534	0.0133524216107353	150	408
CREM	ENSG00000095794.19	10	35126791	35212958	0.342216865907028	0.166113712291049	150	408
NUBP2	ENSG00000095906.16	16	1782901	1789191	0.0327772434813427	0.00060354473135146	150	408
TPSD1	ENSG00000095917.13	16	1256059	1258998	0.619110076578035	0.496060215587625	150	408
SMIM24	ENSG00000095932.6	19	3473986	3480542	0.623217893985702	0.511510510135484	150	408
HIVEP1	ENSG00000095951.16	6	12008857	12164999	0.668026679478692	0.505944709463584	150	408
TREM2	ENSG00000095970.16	6	41158506	41163186	0.41724480575326	0.20401438381919	150	408
CRISP3	ENSG00000096006.11	6	49727384	49744437	0.0368422888719867	0.00066537635360959	150	408
FKBP5	ENSG00000096060.14	6	35573585	35728583	0.68201821723791	0.456090738515209	150	408
SRPK1	ENSG00000096063.15	6	35832966	35921342	0.158463892826989	0.0268592502439355	150	408
BRPF3	ENSG00000096070.19	6	36196744	36232790	0.332221066817822	0.13742124890244	150	408
MRPS18A	ENSG00000096080.11	6	43675202	43687791	0.540704977152982	0.282955017096621	150	408
PGC	ENSG00000096088.16	6	41736711	41754109	0.327441816544018	0.158096498972168	150	408
TMEM14A	ENSG00000096092.5	6	52671109	52686588	0.0728558490444573	0.0101389643600644	150	408
EFHC1	ENSG00000096093.15	6	52362123	52529886	0.10842702328142	0.0120822898149217	150	408
HSP90AB1	ENSG00000096384.19	6	44246166	44253888	0.0517298160076067	0.00703890395763195	150	408
CDC5L	ENSG00000096401.7	6	44387525	44450426	0.562097706368712	0.4248687405886	150	408
ITPR3	ENSG00000096433.10	6	33620365	33696574	0.00135477614164977	1.64814347466854e-07	150	408
ZNF184	ENSG00000096654.15	6	27450743	27473118	0.0641079491685191	1.4344708367979e-05	150	408
DSP	ENSG00000096696.13	6	7541575	7586717	0.556931118512892	0.407164740094415	150	408
SIRT1	ENSG00000096717.11	10	67884669	67918390	0.00842048629443351	1.49287632078795e-05	150	408
HNRNPH3	ENSG00000096746.17	10	68331174	68343191	0.92664812905682	0.871558879189767	150	408
IFT74	ENSG00000096872.15	9	26956373	27062930	0.448625507784343	0.340035780412221	150	408
JAK2	ENSG00000096968.13	9	4984390	5128183	0.547173278324897	0.326206025716829	150	408
IL12RB1	ENSG00000096996.15	19	18058995	18098944	0.207371252294209	0.0698172305952244	150	408
ABL1	ENSG00000097007.17	9	130713946	130887675	0.177018646503044	0.0377006261708663	150	408
ACOT7	ENSG00000097021.19	1	6264269	6393554	0.0534541459439902	0.0022515990048773	150	408
SH3GLB1	ENSG00000097033.14	1	86704570	86748184	0.440369925227041	0.27491663846832	150	408
CDC7	ENSG00000097046.12	1	91500893	91525764	0.00545085038947646	8.46332784228973e-06	150	408
PCSK5	ENSG00000099139.13	9	75890644	76362339	0.382730797120321	0.190040108023516	150	408
SCD	ENSG00000099194.5	10	100347124	100364834	0.930406715652041	0.886371517836177	150	408
TMED1	ENSG00000099203.6	19	10832438	10836318	0.396456480336817	0.201924318590516	150	408
ABLIM1	ENSG00000099204.18	10	114431113	114685003	0.653521368861334	0.473032300030608	150	408
ERMP1	ENSG00000099219.13	9	5765076	5833117	0.644803576350824	0.502874526384901	150	408
RAB18	ENSG00000099246.16	10	27504174	27542237	0.323311393042431	0.145863288450354	150	408
NRP1	ENSG00000099250.17	10	33177492	33336262	0.745444529741309	0.655040588189949	150	408
PRTFDC1	ENSG00000099256.18	10	24848607	24952604	0.602848459842914	0.49268422355659	150	408
PALMD	ENSG00000099260.10	1	99645943	99694541	0.165488507311396	0.0359905137669085	150	408
TSPAN15	ENSG00000099282.9	10	69451473	69507669	0.250353448189041	0.0637880826667633	150	408
H2AFY2	ENSG00000099284.13	10	70052796	70112269	0.312407976041066	0.138115681466998	150	408
WASHC2A	ENSG00000099290.15	10	50067888	50133506	0.0184733295210906	1.40844377171306e-05	150	408
MAST3	ENSG00000099308.10	19	18097793	18151692	0.072521356921491	0.00250367078224137	150	408
MZF1	ENSG00000099326.8	19	58561932	58572577	0.385987221932452	0.0990596905023995	150	408
OCEL1	ENSG00000099330.8	19	17226204	17229219	0.0900772576415989	0.0229936671013252	150	408
MYO9B	ENSG00000099331.13	19	17075781	17214537	0.0258093517950884	0.00248604027855326	150	408
KCNK6	ENSG00000099337.4	19	38319844	38332076	0.293762602726334	0.0767419946778436	150	408
CATSPERG	ENSG00000099338.22	19	38335775	38370943	0.0167431631071152	0.000257476805448308	150	408
PSMD8	ENSG00000099341.11	19	38374536	38383824	0.0754578710992423	0.00848846468065001	150	408
FBXL19	ENSG00000099364.16	16	30924097	30948783	0.409230396512756	0.16363524769461	150	408
STX1B	ENSG00000099365.10	16	30989256	31010661	0.651270802459726	0.482659550423269	150	408
HSD3B7	ENSG00000099377.13	16	30988271	30989152	8.5435341028005e-06	2.71666206519564e-11	150	408
SETD1A	ENSG00000099381.17	16	30957294	30984629	0.346845226449881	0.167638300894628	150	408
BCL7C	ENSG00000099385.11	16	30833626	30894547	0.0383928534203826	0.000570019437226349	150	408
CIRBP	ENSG00000099622.13	19	1259384	1274880	0.237878765566339	0.0856344463501924	150	408
ATP5D	ENSG00000099624.7	19	1241746	1244826	0.476092814445265	0.365845514476534	150	408
CBARP	ENSG00000099625.12	19	1228436	1238027	0.0849249052155816	0.0279714326569351	150	408
IGFALS	ENSG00000099769.5	16	1790413	1794971	0.839376474648513	0.775052822642757	150	408
HNRNPM	ENSG00000099783.11	19	8455405	8489114	0.128346569427314	0.0406560890235907	150	408
MARCH2	ENSG00000099785.10	19	8413270	8439017	0.820390998136586	0.759378617395236	150	408
NDUFB7	ENSG00000099795.6	19	14566078	14572062	0.22066053793796	0.0772823641896088	150	408
TECR	ENSG00000099797.13	19	14533933	14565980	0.710343691174854	0.596322280439293	150	408
TIMM13	ENSG00000099800.7	19	2425624	2427637	0.545909770066033	0.425612212604575	150	408
CDC34	ENSG00000099804.8	19	531712	542092	0.0655026798174336	0.0144982206575898	150	408
MTAP	ENSG00000099810.18	9	21802543	21937651	0.768789502442504	0.66833810547616	150	408
CEP170B	ENSG00000099814.15	14	104865280	104896770	0.0232296491372956	0.00153973123265422	150	408
POLR2E	ENSG00000099817.11	19	1086629	1095380	0.533749642041797	0.392788044481444	150	408
POLRMT	ENSG00000099821.13	19	617224	633604	0.0966926985513305	0.0171698873707516	150	408
HCN2	ENSG00000099822.2	19	589893	617159	0.148629375271686	0.0433727284514949	150	408
CDHR5	ENSG00000099834.18	11	616565	626078	0.0479595492436713	0.00348603871093435	150	408
IZUMO4	ENSG00000099840.13	19	2096869	2099593	0.0690138245654776	0.0113412360587137	150	408
RASSF7	ENSG00000099849.14	11	560404	564021	0.848499268812819	0.768920298849962	150	408
GADD45B	ENSG00000099860.8	19	2476127	2478259	0.651102371799537	0.543332291160723	150	408
PALM	ENSG00000099864.17	19	708939	748329	0.798862079847119	0.716908301112935	150	408
MADCAM1	ENSG00000099866.14	19	489176	505342	0.00190500660146498	1.74803417006888e-05	150	408
MKNK2	ENSG00000099875.14	19	2037465	2051244	0.420947811777497	0.227070499198229	150	408
ARVCF	ENSG00000099889.13	22	19969976	20016808	0.937631834879204	0.913133655278078	150	408
TRMT2A	ENSG00000099899.14	22	20111876	20117392	0.825748444969432	0.782264730752488	150	408
RANBP1	ENSG00000099901.16	22	20115938	20127357	0.395059551948032	0.271743790583857	150	408
ZDHHC8	ENSG00000099904.15	22	20129456	20148007	0.427862047896225	0.172497088377283	150	408
KLHL22	ENSG00000099910.16	22	20441519	20495883	0.892011385522649	0.831288982871396	150	408
MED15	ENSG00000099917.17	22	20495913	20587495	0.27952880198292	0.111490879418656	150	408
SERPIND1	ENSG00000099937.10	22	20773879	20787720	0.988928894627787	0.982557336632649	150	408
SNAP29	ENSG00000099940.11	22	20858983	20891218	0.145104412698503	0.04222734431713	150	408
CRKL	ENSG00000099942.12	22	20917426	20953749	0.17726903691613	0.0402932221623036	150	408
LZTR1	ENSG00000099949.18	22	20979462	20999038	0.000363594327255376	6.73746119427795e-09	150	408
MMP11	ENSG00000099953.9	22	23768643	23784316	0.0625184831252623	0.00394509525942418	150	408
SMARCB1	ENSG00000099956.18	22	23786963	23834502	0.901667538685786	0.856515533655597	150	408
P2RX6	ENSG00000099957.16	22	21015027	21028717	0.616158089604034	0.506352981819036	150	408
DERL3	ENSG00000099958.14	22	23834517	23839012	0.074689418250834	0.0307671937489097	150	408
BCL2L13	ENSG00000099968.17	22	17628855	17730855	0.350140071842027	0.207433741745135	150	408
DDTL	ENSG00000099974.7	22	23966901	23972532	0.0125348166619336	0.000140728915344264	150	408
DDT	ENSG00000099977.13	22	23973104	23980469	0.0732017220811681	0.00873250296970838	150	408
OSM	ENSG00000099985.3	22	30262829	30266840	0.722631965520563	0.544130857347612	150	408
CABIN1	ENSG00000099991.17	22	24011192	24178628	0.48430254651347	0.260564211448298	150	408
TBC1D10A	ENSG00000099992.15	22	30291990	30327046	0.97142257247226	0.961530694988836	150	408
SUSD2	ENSG00000099994.10	22	24181259	24189110	0.305273978995331	0.13388853334659	150	408
SF3A1	ENSG00000099995.18	22	30331988	30353072	0.233482286264374	0.0279793497676724	150	408
GGT5	ENSG00000099998.17	22	24219654	24245142	0.0890221398149392	0.0140125692521068	150	408
RNF215	ENSG00000099999.14	22	30368811	30421771	0.593536542644406	0.416358185893188	150	408
SEC14L2	ENSG00000100003.17	22	30396857	30425317	0.574863982776718	0.405863720770464	150	408
SPECC1L	ENSG00000100014.19	22	24270817	24417740	0.0125461315232101	7.51068462660654e-05	150	408
PPIL2	ENSG00000100023.18	22	21666009	21697543	0.370403080896295	0.226328757827295	150	408
UPB1	ENSG00000100024.14	22	24494107	24528390	0.463088464875099	0.265242698961922	150	408
YPEL1	ENSG00000100027.14	22	21700016	21735834	0.837246087417121	0.75113799824233	150	408
SNRPD3	ENSG00000100028.11	22	24555503	24583749	0.28026908716438	0.131907610882121	150	408
PES1	ENSG00000100029.17	22	30576625	30606837	0.0450882183831171	0.00108274925380198	150	408
MAPK1	ENSG00000100030.14	22	21754500	21867680	0.0931004431710989	0.0253862922384647	150	408
GGT1	ENSG00000100031.18	22	24594811	24629005	0.396625549321092	0.231104932925407	150	408
PRODH	ENSG00000100033.16	22	18916890	18936410	0.303597658043201	0.111974859835717	150	408
PPM1F	ENSG00000100034.13	22	21919420	21940657	0.00669250653617548	0.000103373873992058	150	408
SLC35E4	ENSG00000100036.12	22	30635652	30669016	0.038297146167491	0.00178329596321765	150	408
TOP3B	ENSG00000100038.19	22	21982200	21982816	0.609331829318694	0.482730228881008	150	408
CYTH4	ENSG00000100055.20	22	37282027	37315345	0.432102814313381	0.198912639892279	150	408
DGCR14	ENSG00000100056.11	22	19130279	19144684	0.224098357215341	0.0252667733290778	150	408
MFNG	ENSG00000100060.17	22	37469063	37486401	0.425229632890024	0.224125120229829	150	408
CARD10	ENSG00000100065.14	22	37490362	37519542	0.763219450981677	0.6847657974259	150	408
LRP5L	ENSG00000100068.11	22	25351421	25405377	0.363302024000124	0.168713246366518	150	408
SLC25A1	ENSG00000100075.9	22	19175575	19178830	0.303219826913839	0.104793220654318	150	408
GRK3	ENSG00000100077.14	22	25564849	25729294	0.870822151094309	0.831482965321144	150	408
LGALS2	ENSG00000100079.6	22	37570246	37582616	6.92311185978511e-10	5.58473130457537e-23	150	408
GGA1	ENSG00000100083.18	22	37608475	37633564	5.44534386173508e-05	4.49801001863972e-10	150	408
HIRA	ENSG00000100084.14	22	19330698	19431733	0.217068640391224	0.103145189702327	150	408
SH3BP1	ENSG00000100092.20	22	37634654	37656117	0.0153877318420544	9.13320600584432e-06	150	408
SEZ6L	ENSG00000100095.18	22	26169474	26383597	0.6483464366396	0.520416319784797	150	408
LGALS1	ENSG00000100097.11	22	37675608	37679806	0.0318655770132149	0.000254583023382678	150	408
HPS4	ENSG00000100099.20	22	26451480	26483836	0.184889525221729	0.0599287713011146	150	408
PIK3IP1	ENSG00000100100.12	22	31281593	31292498	0.166819183961282	0.0125070094140121	150	408
SRRD	ENSG00000100104.13	22	26483877	26494658	0.709790309929824	0.598742335711147	150	408
PATZ1	ENSG00000100105.17	22	31325804	31346232	0.111024272282595	0.0165480555436043	150	408
TRIOBP	ENSG00000100106.19	22	37697004	37776556	0.575708104952888	0.433227199076113	150	408
TFIP11	ENSG00000100109.16	22	26491225	26512505	5.37636511408335e-09	1.71829143784033e-14	150	408
GCAT	ENSG00000100116.16	22	37807905	37817176	0.0219540994350389	0.000629017494206584	150	408
CRYBB1	ENSG00000100122.5	22	26599278	26618088	0.812526540224346	0.727309670662795	150	408
ANKRD54	ENSG00000100124.14	22	37830855	37848867	2.33154975104254e-05	1.83104649588215e-10	150	408
EIF3L	ENSG00000100129.17	22	37849328	37876011	0.0712478203353188	0.00872038294399733	150	408
SNU13	ENSG00000100138.13	22	41673930	41690504	0.286347100540667	0.145881249801845	150	408
MICALL1	ENSG00000100139.13	22	37905657	37942822	0.501678327543592	0.34629852573461	150	408
POLR2F	ENSG00000100142.14	22	38025579	38041915	0.567539742916702	0.366479947753592	150	408
CCDC134	ENSG00000100147.13	22	41800679	41826299	0.0140884135519564	8.85306134883751e-06	150	408
DEPDC5	ENSG00000100150.16	22	31753951	31907034	0.955017241191204	0.915734802583011	150	408
PICK1	ENSG00000100151.15	22	38056311	38075701	0.081625805938652	0.00645077074522662	150	408
TTC28	ENSG00000100154.14	22	27978014	28679865	0.000401073889049354	1.9277370646851e-07	150	408
SLC16A8	ENSG00000100156.10	22	38078134	38084093	0.626664331146882	0.448071337820839	150	408
CENPM	ENSG00000100162.14	22	41938721	41947164	0.257649440738656	0.0384807429490995	150	408
SEPT3	ENSG00000100167.19	22	41976272	41998221	0.185367669757418	0.0385814302759107	150	408
KDELR3	ENSG00000100196.10	22	38468062	38483439	0.582156620249741	0.395950311300436	150	408
CYP2D6	ENSG00000100197.20	22	42126499	42130906	0.339408897014627	0.125464474629812	150	408
DDX17	ENSG00000100201.20	22	38483448	38507660	0.00866064325894325	7.04569366355569e-05	150	408
DMC1	ENSG00000100206.9	22	38518949	38570286	0.525824143951099	0.335003489499127	150	408
TCF20	ENSG00000100207.18	22	42160013	42343616	0.937731344982679	0.901148524457905	150	408
HSCB	ENSG00000100209.9	22	28742679	28757515	0.26793432500062	0.105596854987407	150	408
CBY1	ENSG00000100211.10	22	38656640	38673854	0.720843860415927	0.58283396525855	150	408
TOMM22	ENSG00000100216.5	22	38681948	38685421	0.699207146489714	0.538981519102784	150	408
RSPH14	ENSG00000100218.11	22	23059415	23145021	0.0373905585182422	0.00334206661571693	150	408
XBP1	ENSG00000100219.16	22	28794555	28800597	0.943767734370764	0.916457692199091	150	408
RTCB	ENSG00000100220.11	22	32387582	32412255	0.38583186320063	0.140954542488895	150	408
JOSD1	ENSG00000100221.10	22	38685543	38701556	0.627003543960473	0.489666731844207	150	408
FBXO7	ENSG00000100225.17	22	32474676	32498829	0.0949549222929524	0.0209974182699379	150	408
GTPBP1	ENSG00000100226.15	22	38705723	38738299	0.873803256213469	0.807684348647584	150	408
POLDIP3	ENSG00000100227.17	22	42583721	42614962	0.411536925059514	0.252933221272794	150	408
RAB36	ENSG00000100228.12	22	23145326	23164350	0.274626445967281	0.0709106561218166	150	408
TIMP3	ENSG00000100234.11	22	32801701	32863043	0.0673249237941313	0.00462419018168537	150	408
PPP6R2	ENSG00000100239.15	22	50343304	50444999	0.0143987194851664	0.00016006755193077	150	408
SBF1	ENSG00000100241.20	22	50445091	50475024	0.829305356712793	0.748874920917194	150	408
SUN2	ENSG00000100242.15	22	38735042	38766333	0.59950821639517	0.473576958157482	150	408
CYB5R3	ENSG00000100243.20	22	42617840	42649568	0.11383476357478	0.0349410081192492	150	408
DNAL4	ENSG00000100246.12	22	38778508	38794198	0.167465853084597	0.0555021877405343	150	408
LMF2	ENSG00000100258.17	22	50502949	50507691	0.290384085103026	0.14931121807537	150	408
RHBDD3	ENSG00000100263.13	22	29259852	29267978	0.507499152616452	0.301116645256787	150	408
PACSIN2	ENSG00000100266.18	22	42858387	43015145	0.00382109392419674	1.46693035660095e-05	150	408
TTLL1	ENSG00000100271.16	22	43046410	43089428	0.171595743266646	0.061794879220986	150	408
RASL10A	ENSG00000100276.9	22	29312933	29319679	0.951718585724643	0.935322494128226	150	408
AP1B1	ENSG00000100280.16	22	29327682	29388583	0.38282505992012	0.193784378612149	150	408
HMGXB4	ENSG00000100281.13	22	35257452	35295807	0.865145262199587	0.822746164595382	150	408
TOM1	ENSG00000100284.20	22	35299275	35347994	0.200883039076566	0.0611027258582546	150	408
NEFH	ENSG00000100285.9	22	29480243	29491390	0.255304572084701	0.0977630942582099	150	408
CHKB	ENSG00000100288.19	22	50578949	50601455	0.77259121807563	0.652687855869843	150	408
BIK	ENSG00000100290.2	22	43110748	43129712	0.326673763138379	0.148273614026906	150	408
HMOX1	ENSG00000100292.16	22	35380361	35394214	0.0662509636488431	0.00176266265783278	150	408
MCAT	ENSG00000100294.12	22	43132206	43143394	0.352810448273185	0.15634453949896	150	408
THOC5	ENSG00000100296.13	22	29505879	29554254	0.564723768691873	0.344892097928686	150	408
MCM5	ENSG00000100297.15	22	35400063	35425430	0.0226921181660592	0.000145155493043457	150	408
APOBEC3H	ENSG00000100298.15	22	39097224	39104067	0.0712431415561217	0.0022688803510332	150	408
ARSA	ENSG00000100299.17	22	50622754	50628173	0.254560815693937	0.0961509734882142	150	408
TSPO	ENSG00000100300.17	22	43151514	43163242	0.00039193864242508	1.08946635216009e-08	150	408
RASD2	ENSG00000100302.6	22	35540868	35554001	0.924421643011789	0.874668025581411	150	408
TTLL12	ENSG00000100304.12	22	43166622	43187133	0.74349147131615	0.6078843925957	150	408
CBX7	ENSG00000100307.12	22	39120167	39152650	0.354648448222056	0.166769345041054	150	408
PDGFB	ENSG00000100311.16	22	39223359	39244751	0.0361377820233376	0.00205371876846173	150	408
CABP7	ENSG00000100314.3	22	29720084	29731839	0.331745352926562	0.0893314073177081	150	408
RPL3	ENSG00000100316.15	22	39312882	39320389	0.966886611135476	0.952963605458239	150	408
ZMAT5	ENSG00000100319.12	22	29738330	29766961	0.824249308475703	0.692303422902599	150	408
RBFOX2	ENSG00000100320.22	22	35738736	36028425	0.783482385383947	0.702171862796754	150	408
SYNGR1	ENSG00000100321.14	22	39349925	39385588	0.000381527772049022	4.63483634981548e-08	150	408
TAB1	ENSG00000100324.13	22	39399741	39437060	0.753846940918808	0.584164576755708	150	408
ASCC2	ENSG00000100325.14	22	29788608	29838304	0.764646666241848	0.68830248657474	150	408
MTMR3	ENSG00000100330.15	22	29883155	30030866	0.368137167125892	0.171670611248254	150	408
MIEF1	ENSG00000100335.13	22	39499432	39518132	0.161337286901927	0.0518536790954339	150	408
APOL4	ENSG00000100336.17	22	36189124	36204840	0.455981064749083	0.223902443864117	150	408
APOL1	ENSG00000100342.20	22	36253010	36267530	0.589212223843073	0.471311675250549	150	408
MYH9	ENSG00000100345.20	22	36281281	36388018	0.457875056742753	0.28931771843695	150	408
CACNA1I	ENSG00000100346.17	22	39570753	39689737	0.259012439786063	0.070405812879217	150	408
SAMM50	ENSG00000100347.14	22	43955421	44010531	0.026888066443834	0.000652067295227548	150	408
TXN2	ENSG00000100348.9	22	36467036	36482030	0.816573235701167	0.760539546666124	150	408
FOXRED2	ENSG00000100350.14	22	36487190	36507101	0.191824130913332	0.0811990169964593	150	408
GRAP2	ENSG00000100351.16	22	39901082	39973721	0.0710369657538876	0.000210944727205123	150	408
EIF3D	ENSG00000100353.17	22	36510850	36529436	0.00431140843477838	1.41084892578477e-06	150	408
TNRC6B	ENSG00000100354.20	22	40044817	40335808	0.177470731407749	0.0275501730983164	150	408
SGSM3	ENSG00000100359.20	22	40370591	40410280	0.953287852084755	0.923778698889892	150	408
IFT27	ENSG00000100360.14	22	36758202	36776256	0.698377235937487	0.553885055415271	150	408
PVALB	ENSG00000100362.12	22	36800684	36819479	0.00871477196930569	2.00128638513704e-06	150	408
KIAA0930	ENSG00000100364.18	22	45190338	45240769	0.0266634980257615	0.00153127968312465	150	408
NCF4	ENSG00000100365.14	22	36860988	36878015	0.896519802676965	0.854508796418928	150	408
CSF2RB	ENSG00000100368.13	22	36913628	36940449	0.0981749557230419	0.0147441051784983	150	408
SLC25A17	ENSG00000100372.14	22	40769630	40819399	0.502982669145273	0.316341129284452	150	408
UPK3A	ENSG00000100373.9	22	45284982	45295874	1.38002298757021e-06	4.31633053256029e-12	150	408
FAM118A	ENSG00000100376.11	22	45308968	45341955	0.165955673772197	0.0175856170222271	150	408
KCTD17	ENSG00000100379.17	22	37051736	37063390	0.115896058550441	0.0124558686596386	150	408
ST13	ENSG00000100380.13	22	40824535	40857022	0.056139191861916	0.00121184882917647	150	408
IL2RB	ENSG00000100385.13	22	37125838	37175054	0.0265462939401069	0.00122334454749141	150	408
RBX1	ENSG00000100387.8	22	40951359	40973309	0.85718117343858	0.789428497210774	150	408
EP300	ENSG00000100393.12	22	41091786	41180079	0.469898487354249	0.237823799672588	150	408
L3MBTL2	ENSG00000100395.14	22	41205205	41231271	0.936430694291755	0.895802935683728	150	408
CHADL	ENSG00000100399.15	22	41229510	41240934	0.0974214040656792	0.00892658462264432	150	408
RANGAP1	ENSG00000100401.19	22	41245611	41286251	0.427235085371903	0.156803439612178	150	408
ZC3H7B	ENSG00000100403.11	22	41301522	41360147	0.682933961568969	0.450228465481134	150	408
PHF5A	ENSG00000100410.7	22	41459717	41468725	0.971569135713927	0.956576231617525	150	408
ACO2	ENSG00000100412.15	22	41469125	41525348	0.926446666815637	0.885595842346211	150	408
POLR3H	ENSG00000100413.16	22	41525804	41544606	0.769153705537039	0.566665390653688	150	408
TRMU	ENSG00000100416.12	22	46330875	46357340	0.832149254911657	0.784576096075918	150	408
PMM1	ENSG00000100417.11	22	41576894	41589890	0.00889414243313502	7.41011694263515e-07	150	408
DESI1	ENSG00000100418.7	22	41598028	41621096	0.63785977854775	0.390608151817758	150	408
CERK	ENSG00000100422.13	22	46684411	46738261	0.00405476712576446	4.86161280244442e-06	150	408
BRD1	ENSG00000100425.18	22	49773283	49827512	0.167239004840876	0.0582422862768931	150	408
ZBED4	ENSG00000100426.6	22	49853842	49890078	0.400138064199918	0.178348768509706	150	408
MLC1	ENSG00000100427.15	22	50059391	50085902	0.0205535778697039	0.000193109129860384	150	408
HDAC10	ENSG00000100429.17	22	50245183	50249859	0.213027422601414	0.0577477241404046	150	408
ABHD4	ENSG00000100439.10	14	22600119	22613215	0.00398778543016195	3.22086373682395e-05	150	408
KHNYN	ENSG00000100441.9	14	24429935	24441834	4.78772903205075e-10	2.71402361680453e-17	150	408
FKBP3	ENSG00000100442.10	14	45118028	45135319	0.476534030698407	0.148548162096772	150	408
SDR39U1	ENSG00000100445.17	14	24442098	24442904	0.0399485387943369	0.00267273258620599	150	408
CTSG	ENSG00000100448.3	14	24573556	24576260	0.803587044752494	0.731992648953868	150	408
GZMH	ENSG00000100450.12	14	24606480	24609699	0.270997749535987	0.0906329949995354	150	408
GZMB	ENSG00000100453.12	14	24630954	24634267	0.388188321503936	0.201027301716513	150	408
RBM23	ENSG00000100461.17	14	22893206	22917802	0.45092290579075	0.277938183542755	150	408
PRMT5	ENSG00000100462.15	14	22922176	22929585	0.000367616230381759	1.44560550139859e-07	150	408
COCH	ENSG00000100473.15	14	30874543	30890618	0.0481531534100348	0.00252643592813145	150	408
AP4S1	ENSG00000100478.14	14	31025106	31096450	0.786826431619273	0.730355746399345	150	408
POLE2	ENSG00000100479.12	14	49643555	49688422	0.90980298529148	0.858511712134703	150	408
VCPKMT	ENSG00000100483.13	14	50108633	50116600	0.199595939844923	0.0269152255264259	150	408
SOS2	ENSG00000100485.11	14	50117120	50231558	0.275234362028979	0.0630062254919043	150	408
CDKL1	ENSG00000100490.9	14	50335993	50416461	0.302115764262546	0.129451187711532	150	408
NIN	ENSG00000100503.23	14	50719763	50831121	0.172252083547475	0.0172447216345724	150	408
PYGL	ENSG00000100504.16	14	50857891	50944736	0.514793731235175	0.341081299164156	150	408
TRIM9	ENSG00000100505.13	14	50975262	51096061	0.0428858158703439	0.00136693079103045	150	408
PSMC6	ENSG00000100519.11	14	52707172	52728587	0.00906898818966376	4.71065228808996e-06	150	408
GNPNAT1	ENSG00000100522.8	14	52775194	52791668	0.215419300645478	0.0525724247025866	150	408
DDHD1	ENSG00000100523.14	14	53036745	53153282	0.580602125968173	0.433893268890159	150	408
CDKN3	ENSG00000100526.19	14	54396849	54420218	0.308797690148328	0.128222288399668	150	408
CNIH1	ENSG00000100528.11	14	54423560	54441431	0.419645816342404	0.273010045608045	150	408
CGRRF1	ENSG00000100532.11	14	54509812	54539309	0.21514990930626	0.058382885778632	150	408
ATP6V1D	ENSG00000100554.11	14	67294371	67359996	0.17427026001319	0.0309181651707576	150	408
PLEK2	ENSG00000100558.8	14	67386983	67412200	0.407995354051534	0.268982216199226	150	408
PIGH	ENSG00000100564.8	14	67581955	67600287	0.668579615171339	0.465456146018336	150	408
PSMA3	ENSG00000100567.12	14	58244831	58272012	0.0336343950315976	0.00200806217175212	150	408
VTI1B	ENSG00000100568.10	14	67647075	67674831	0.101226398759433	0.00401944096935161	150	408
TIMM9	ENSG00000100575.13	14	58408494	58427242	0.291962370895371	0.109460542025447	150	408
GSTZ1	ENSG00000100577.18	14	77320885	77331597	0.700075953916725	0.542553199355656	150	408
KIAA0586	ENSG00000100578.14	14	58427385	58551289	0.656412130685301	0.512003259123097	150	408
TMED8	ENSG00000100580.7	14	77335021	77377109	0.936173233522494	0.900796465683647	150	408
SAMD15	ENSG00000100583.4	14	77376689	77391497	0.830924507759867	0.728429644996169	150	408
AHSA1	ENSG00000100591.7	14	77457953	77469474	0.037240270817346	0.000951752882421151	150	408
DAAM1	ENSG00000100592.15	14	59188680	59371405	0.793680386429936	0.688760600909416	150	408
SPTLC2	ENSG00000100596.6	14	77505997	77616773	0.133946523416502	0.0296250866392364	150	408
RIN3	ENSG00000100599.15	14	92513774	92688994	0.937643205220496	0.915373133094428	150	408
LGMN	ENSG00000100600.14	14	92703807	92748702	0.519683465263453	0.367871121207941	150	408
ALKBH1	ENSG00000100601.9	14	77672404	77708020	0.539139102386378	0.319036414663032	150	408
SNW1	ENSG00000100603.13	14	77717599	77761207	0.466130360064623	0.217846340562789	150	408
CHGA	ENSG00000100604.12	14	92923080	92935293	0.0614425008271156	0.00290992651281338	150	408
ITPK1	ENSG00000100605.16	14	92936914	93116320	0.536942766517905	0.378029682698974	150	408
DHRS7	ENSG00000100612.13	14	60148948	60169856	0.908006188850394	0.819167760755752	150	408
PPM1A	ENSG00000100614.17	14	60245752	60299087	0.749130070435781	0.570128993069076	150	408
ASB2	ENSG00000100628.11	14	93934153	93976791	0.278280002482736	0.12169897809487	150	408
CEP128	ENSG00000100629.16	14	80476983	80959517	0.603522554676937	0.393628383033407	150	408
ERH	ENSG00000100632.10	14	69380123	69398627	0.785466550161485	0.677224889016542	150	408
HIF1A	ENSG00000100644.16	14	61695513	61748259	0.205055618548763	0.0632097330570877	150	408
SUSD6	ENSG00000100647.7	14	69611596	69715142	0.828273264600281	0.728014997317645	150	408
SRSF5	ENSG00000100650.15	14	69726900	69772005	0.13516444735844	0.0318119924867006	150	408
EIF5	ENSG00000100664.10	14	103333544	103345025	0.421843106378682	0.169248242926667	150	408
DICER1	ENSG00000100697.14	14	95086228	95157422	0.411567906117823	0.277019785672943	150	408
ZFYVE21	ENSG00000100711.13	14	103715730	103733668	0.787757424273406	0.699091238290324	150	408
MTHFD1	ENSG00000100714.15	14	64388031	64463457	0.60258023507549	0.487333381537813	150	408
ZC3H14	ENSG00000100722.18	14	88562909	88627596	0.988100466666024	0.980666498158729	150	408
TELO2	ENSG00000100726.14	16	1493344	1510426	0.922946729782565	0.89196119253624	150	408
PCNX1	ENSG00000100731.15	14	70907405	71115382	0.481991998988261	0.324598863843107	150	408
GSKIP	ENSG00000100744.14	14	96363871	96387288	0.831199241356084	0.782757565220651	150	408
VRK1	ENSG00000100749.7	14	96797304	96931722	0.022223846353568	0.000340768300697346	150	408
PSMC1	ENSG00000100764.13	14	90256495	90265166	0.914538196169499	0.866888717918558	150	408
PAPLN	ENSG00000100767.15	14	73237497	73274640	0.0355952211762221	0.0046875076769077	150	408
RPS6KA5	ENSG00000100784.10	14	90847862	91060332	0.926422447766279	0.898885161970527	150	408
PPP4R3A	ENSG00000100796.17	14	91457611	91510554	0.0544328320366348	0.00403589665581358	150	408
C14orf93	ENSG00000100802.14	14	22985908	23010166	0.368486644446016	0.232194078344028	150	408
PSMB5	ENSG00000100804.18	14	23016543	23035230	0.346150883235586	0.160149163939349	150	408
YY1	ENSG00000100811.12	14	100238298	100282792	0.868891327189358	0.793842663561825	150	408
ACIN1	ENSG00000100813.14	14	23058564	23093544	0.538221090250714	0.397884232328677	150	408
CCNB1IP1	ENSG00000100814.17	14	20311368	20333312	0.265806085631978	0.122021935955196	150	408
TRIP11	ENSG00000100815.12	14	91965991	92033253	0.0381675826603074	0.00175008612257548	150	408
APEX1	ENSG00000100823.11	14	20455191	20457718	0.0223472285670855	0.00108908078835417	150	408
PABPN1	ENSG00000100836.10	14	23321289	23326185	0.580947921844108	0.447563137389843	150	408
EFS	ENSG00000100842.12	14	23356402	23365752	0.36313685730334	0.136656761917339	150	408
ARHGAP5	ENSG00000100852.12	14	32076967	32159728	0.5000464286301	0.250573804067926	150	408
CINP	ENSG00000100865.14	14	102341102	102362916	0.217221707962105	0.0499508647690694	150	408
SRP54	ENSG00000100883.11	14	34981957	35029567	0.134380024823538	0.0184898804043858	150	408
CPNE6	ENSG00000100884.9	14	24070837	24078100	0.0769259461904599	0.0100822383355377	150	408
CHD8	ENSG00000100888.12	14	21385194	21456126	0.563950210833961	0.435832496091224	150	408
PCK2	ENSG00000100889.11	14	24094053	24110598	0.361927328277264	0.182775174727323	150	408
KIAA0391	ENSG00000100890.15	14	35121846	35277614	0.0660438092910562	0.00256376704116857	150	408
DCAF11	ENSG00000100897.17	14	24114195	24125242	0.578225504833094	0.288726863597769	150	408
PSMA6	ENSG00000100902.10	14	35278633	35317493	0.836691018448106	0.666782201424829	150	408
NFKBIA	ENSG00000100906.10	14	35401511	35404746	0.395054654748133	0.234277483590611	150	408
EMC9	ENSG00000100908.13	14	24138968	24141588	0.967005249402341	0.951606471855832	150	408
PSME2	ENSG00000100911.15	14	24143365	24147235	0.956231899839975	0.938528359268097	150	408
BRMS1L	ENSG00000100916.13	14	35829795	35932325	0.386302779567814	0.210876765013349	150	408
REC8	ENSG00000100918.12	14	24171853	24180218	0.350666193598705	0.12435548024422	150	408
TM9SF1	ENSG00000100926.14	14	24189143	24195687	0.720774474231446	0.578370372312071	150	408
SEC23A	ENSG00000100934.14	14	39031919	39109646	0.59234930446944	0.332045769144426	150	408
GMPR2	ENSG00000100938.17	14	24232455	24239242	0.616189282946192	0.441902244470835	150	408
PNN	ENSG00000100941.8	14	39175313	39183218	0.246866014536548	0.0413517621669606	150	408
RABGGTA	ENSG00000100949.14	14	24265538	24271739	0.626792101415391	0.501174873727421	150	408
NFATC4	ENSG00000100968.13	14	24365673	24379604	0.13190694660921	0.0261473836291382	150	408
PLTP	ENSG00000100979.14	20	45898821	45912155	0.471431730571952	0.277245375343827	150	408
PCIF1	ENSG00000100982.11	20	45934628	45948023	0.849047886321799	0.733029616761605	150	408
GSS	ENSG00000100983.9	20	34928430	34955817	0.424359213408554	0.192157893821114	150	408
MMP9	ENSG00000100985.7	20	46008908	46016561	0.544259143667538	0.389929520221544	150	408
TRPC4AP	ENSG00000100991.11	20	35002438	35092871	0.974895708582975	0.960723899826614	150	408
PYGB	ENSG00000100994.11	20	25248069	25298014	0.000195757700751265	4.35632498467475e-16	150	408
ABHD12	ENSG00000100997.18	20	25294743	25390983	0.666979765306974	0.383141461677067	150	408
PROCR	ENSG00000101000.5	20	35172073	35216240	0.880202093295255	0.79406768110768	150	408
GINS1	ENSG00000101003.9	20	25407727	25452628	0.888166087428051	0.828835714307176	150	408
NINL	ENSG00000101004.14	20	25452705	25585517	0.624329817621542	0.376780365754138	150	408
CD40	ENSG00000101017.13	20	46118272	46129863	1.82171131223017e-05	9.5740165493797e-10	150	408
UQCC1	ENSG00000101019.21	20	35302566	35412141	0.88826791445714	0.818924428498858	150	408
ZMYND8	ENSG00000101040.19	20	47209214	47356889	0.190423832804473	0.0510394815042367	150	408
SGK2	ENSG00000101049.14	20	43558968	43588237	0.304378089254289	0.172836288800229	150	408
IFT52	ENSG00000101052.12	20	43590931	43647296	0.212828539166529	0.0580494677730595	150	408
MYBL2	ENSG00000101057.15	20	43667019	43716496	0.766833470431784	0.684001626220852	150	408
NDRG3	ENSG00000101079.20	20	36651766	36746078	0.383073727712589	0.145549072250367	150	408
SLA2	ENSG00000101082.13	20	36612558	36646216	0.33772167947176	0.100905859259751	150	408
C20orf24	ENSG00000101084.17	20	36605734	36612317	0.254237565766206	0.0761234585380404	150	408
[truncated: 11,647 more rows]
