# Supplementary material for: A BOOTSTRAP MODEL COMPARISON TEST FOR IDENTIFYING GENES WITH CONTEXT-SPECIFIC PATTERNS OF GENETIC REGULATION
Source: bioRxiv. 2023 Oct 22:2023.03.06.531446. Originally published 2023 Mar 7. Preprint. [Version 2] doi: 10.1101/2023.03.06.531446 (PMC10028853; doi:10.1101/2023.03.06.531446)
Supplement: Supplement 2 [file media-2.zip › WHLBLD_vs_LCL.tsv]

gene	id	chr	start	end	p	p_c	n_train	n_test
DPM1	ENSG00000000419.12	20	50934867	50958555	0.503260895837345	0.334437991482718	113	445
SCYL3	ENSG00000000457.13	1	169849631	169894267	0.142782305629674	0.0253598096558285	113	445
C1orf112	ENSG00000000460.16	1	169662007	169854080	0.145222778716895	0.0279043758371376	113	445
FGR	ENSG00000000938.12	1	27612064	27635277	0.729442148379496	0.567747697124386	113	445
CFH	ENSG00000000971.15	1	196651878	196747504	0.318615111096341	0.0695870168963731	113	445
FUCA2	ENSG00000001036.13	6	143494811	143511690	0.926888050507968	0.898416191085916	113	445
GCLC	ENSG00000001084.10	6	53497341	53545129	0.00549053570949285	2.92509987554402e-05	113	445
NFYA	ENSG00000001167.14	6	41072945	41099976	0.951243442784898	0.932364937851375	113	445
STPG1	ENSG00000001460.17	1	24356999	24416934	0.0253401076813337	0.000161346487964988	113	445
NIPAL3	ENSG00000001461.16	1	24419291	24472976	0.00991450167465546	4.5414255428675e-05	113	445
ENPP4	ENSG00000001561.6	6	46129993	46146699	0.0520904721600303	0.0027782765718728	113	445
SEMA3F	ENSG00000001617.11	3	50155045	50189075	0.000583342829187374	7.50531786545779e-13	113	445
ANKIB1	ENSG00000001629.9	7	92246234	92401384	0.123240302898161	0.00526731676466312	113	445
CYP51A1	ENSG00000001630.15	7	92112151	92142952	0.948551236317115	0.917400449845929	113	445
KRIT1	ENSG00000001631.15	7	92198969	92246166	0.00898935777719309	1.04282604488064e-05	113	445
RAD52	ENSG00000002016.17	12	912077	990053	0.144029448789459	0.0322834571935789	113	445
BAD	ENSG00000002330.13	11	64269830	64284669	0.260060363623054	0.0780117038074231	113	445
LAP3	ENSG00000002549.12	4	17577192	17607972	0.000131363235155742	5.28818756043934e-12	113	445
HS3ST1	ENSG00000002587.9	4	11393150	11429765	0.177459895688046	0.0762925664738326	113	445
AOC1	ENSG00000002726.20	7	150824627	150861504	2.94318432864831e-09	6.78806523782143e-18	113	445
WNT16	ENSG00000002745.12	7	121325367	121341104	0.0308854043593649	0.00099448042646367	113	445
MAD1L1	ENSG00000002822.15	7	1815793	2233243	0.699608330909584	0.532669913447413	113	445
LASP1	ENSG00000002834.17	17	38869859	38921770	0.0805249439348907	0.00449722966313358	113	445
SNX11	ENSG00000002919.14	17	48103357	48123074	0.000167717965960075	1.95738835802034e-08	113	445
TMEM176A	ENSG00000002933.7	7	150800534	150805120	2.26496914793537e-14	1.84525084287926e-30	113	445
M6PR	ENSG00000003056.7	12	8941468	8949955	0.00747682080078785	0.000123673627803648	113	445
ICA1	ENSG00000003147.17	7	8113184	8262579	0.200023130895345	0.0694449505315495	113	445
DBNDD1	ENSG00000003249.13	16	90004865	90020043	0.000677121528276159	8.16553425789339e-08	113	445
ALS2	ENSG00000003393.14	2	201700554	201781189	0.770258081708562	0.623208816605233	113	445
CASP10	ENSG00000003400.14	2	201182881	201229406	0.058304992274787	0.000767752538261604	113	445
CFLAR	ENSG00000003402.19	2	201116104	201176687	0.127814336811862	0.00286051688307351	113	445
TFPI	ENSG00000003436.15	2	187464230	187565760	0.204952750904061	0.0579544059116864	113	445
NDUFAF7	ENSG00000003509.15	2	37231714	37253403	0.0275274304225635	0.00105009970765673	113	445
RBM5	ENSG00000003756.16	3	50088908	50119021	0.0315253030747571	0.000202409219908818	113	445
MTMR7	ENSG00000003987.13	8	17298030	17413327	0.963425607611193	0.953524660023732	113	445
SLC7A2	ENSG00000003989.17	8	17497088	17570573	0.803577095252253	0.741482640888681	113	445
ARF5	ENSG00000004059.10	7	127588345	127591408	0.0164219748031742	3.8179085791059e-05	113	445
SARM1	ENSG00000004139.13	17	28365116	28404049	0.243440591022399	0.112288871098029	113	445
POLDIP2	ENSG00000004142.11	17	28347177	28357522	0.765099040477853	0.668102014291038	113	445
PLXND1	ENSG00000004399.12	3	129555175	129606818	0.261107169845601	0.088430554226947	113	445
AK2	ENSG00000004455.16	1	33007940	33080996	0.0343795384005214	0.00237366709994461	113	445
CD38	ENSG00000004468.12	4	15778275	15853230	0.0512299640910646	0.00739857476635991	113	445
FKBP4	ENSG00000004478.7	12	2794953	2805423	0.057988299687092	0.00530479544679405	113	445
KDM1A	ENSG00000004487.15	1	23019448	23083689	0.00147408275792572	2.14826043586918e-06	113	445
RBM6	ENSG00000004534.14	3	49940007	50077252	0.000159299061438528	1.20185249939959e-14	113	445
CAMKK1	ENSG00000004660.14	17	3860315	3893044	0.0132926225993657	0.000138037621537217	113	445
RECQL	ENSG00000004700.15	12	21471428	21501669	0.0434482043107916	0.00385790024363371	113	445
VPS50	ENSG00000004766.15	7	93232340	93361121	0.372120565338021	0.239254054361729	113	445
HSPB6	ENSG00000004776.12	19	35754872	35758079	0.881587273118494	0.847575240789866	113	445
ARHGAP33	ENSG00000004777.18	19	35774532	35788822	0.862462696697695	0.807359047584026	113	445
NDUFAB1	ENSG00000004779.9	16	23581002	23596356	0.01743271174208	0.00060300194683005	113	445
PDK4	ENSG00000004799.7	7	95583499	95596491	0.0363111614420383	0.00148200133275678	113	445
ZMYND10	ENSG00000004838.13	3	50341229	50346852	2.20162037236737e-05	5.55399722547e-13	113	445
SLC25A13	ENSG00000004864.13	7	96120220	96322147	0.879729023660965	0.814035897985872	113	445
ST7	ENSG00000004866.20	7	117014888	117230103	0.0756119386779215	0.0113196006200161	113	445
CDC27	ENSG00000004897.11	17	47117703	47189422	0.163987033049353	0.0199477990293974	113	445
DVL2	ENSG00000004975.11	17	7225341	7234545	0.799542197062477	0.720713445596293	113	445
UPF1	ENSG00000005007.12	19	18831938	18868236	0.494978969581988	0.358147794876156	113	445
SKAP2	ENSG00000005020.12	7	26667062	26995239	3.20558805026518e-06	1.07278280721696e-13	113	445
MCUB	ENSG00000005059.15	4	109560205	109688621	0.59051661967026	0.459723529379362	113	445
POLR2J	ENSG00000005075.15	7	102473169	102478907	0.0493374032687819	0.00184000148587886	113	445
DHX33	ENSG00000005100.12	17	5440912	5469060	0.0934563942928213	0.023031609592436	113	445
MEOX1	ENSG00000005102.12	17	43640388	43661954	0.0901718745648015	0.00943107497454777	113	445
LIG3	ENSG00000005156.11	17	34980494	35005989	0.286585605808047	0.171927662816852	113	445
RPAP3	ENSG00000005175.9	12	47661249	47706061	0.000720724822378399	1.44192810701576e-07	113	445
ACSM3	ENSG00000005187.11	16	20610243	20796124	0.622964683559978	0.491323590734993	113	445
AC004381.6	ENSG00000005189.19	16	20806677	20849668	0.40522893852688	0.188515968227858	113	445
CIAPIN1	ENSG00000005194.14	16	57428169	57447436	0.045158652781352	0.00156638322876003	113	445
SPPL2B	ENSG00000005206.16	19	2328621	2354806	0.858678993913031	0.776678458528053	113	445
FAM214B	ENSG00000005238.19	9	35104112	35116341	0.759855967094119	0.653738158825797	113	445
COPZ2	ENSG00000005243.9	17	48026167	48038030	0.358082447661307	0.103201744480759	113	445
PRKAR2B	ENSG00000005249.12	7	107044649	107161811	0.384265952830686	0.202027379764143	113	445
CREBBP	ENSG00000005339.14	16	3725054	3880726	0.215102398813371	0.0394453867553812	113	445
TSPOAP1	ENSG00000005379.15	17	58301231	58328760	0.0126313877959094	0.000497686455082123	113	445
MPO	ENSG00000005381.7	17	58269856	58280935	0.0277987551387344	0.00447755255116441	113	445
GCFC2	ENSG00000005436.13	2	75652000	75710989	0.797284881038371	0.727775965168744	113	445
WDR54	ENSG00000005448.16	2	74421678	74425755	0.037095847126391	0.000477355570458422	113	445
CROT	ENSG00000005469.11	7	87345681	87399795	0.744664486142375	0.682921791385934	113	445
ABCB4	ENSG00000005471.15	7	87401697	87480435	0.905156981093586	0.858341695343322	113	445
KMT2E	ENSG00000005483.20	7	105014322	105114361	0.613534066844579	0.460278327916504	113	445
RHBDD2	ENSG00000005486.16	7	75842602	75888926	0.398027050978051	0.284759278817765	113	445
SOX8	ENSG00000005513.9	16	981808	986979	0.0291546464924873	0.00110418246448159	113	445
IBTK	ENSG00000005700.14	6	82169983	82247754	0.0352725929518356	0.00203341504188924	113	445
ZNF195	ENSG00000005801.16	11	3339261	3379222	0.0841455132934726	0.020623026144231	113	445
MYCBP2	ENSG00000005810.17	13	77044655	77327050	0.112783352333395	0.011443373622948	113	445
FBXL3	ENSG00000005812.10	13	77000147	77027195	0.433868572542255	0.251752553037856	113	445
ITGAL	ENSG00000005844.17	16	30472658	30523185	0.12282921376465	0.00903057578493629	113	445
PDK2	ENSG00000005882.11	17	50094737	50110039	0.907601489511392	0.880315805619479	113	445
ITGA3	ENSG00000005884.17	17	50055968	50090481	0.170961794852765	0.0751293293522569	113	445
ITGA2B	ENSG00000005961.17	17	44372180	44389505	0.123137954543184	0.00371886380045052	113	445
GDE1	ENSG00000006007.11	16	19501890	19522145	0.0814477029496795	0.00454601535115643	113	445
C19orf60	ENSG00000006015.17	19	18588725	18592336	0.110017837409648	0.0174599833285183	113	445
CRLF1	ENSG00000006016.10	19	18572608	18607741	0.0106791137426464	0.000562186509324058	113	445
OSBPL7	ENSG00000006025.11	17	47807372	47821834	0.132980616817132	0.0339522179011692	113	445
TMEM98	ENSG00000006042.11	17	32927910	32945106	0.342346651692433	0.0311153353257317	113	445
YBX2	ENSG00000006047.12	17	7288258	7294615	0.00387995947100974	1.27202747153677e-05	113	445
MAP3K14	ENSG00000006062.14	17	45263392	45317040	0.822467596987072	0.749369914269935	113	445
TMEM132A	ENSG00000006118.14	11	60924463	60937083	0.0325014473908401	0.00224400906748483	113	445
AP2B1	ENSG00000006125.17	17	35586899	35726409	0.408721395295511	0.211981489602837	113	445
ZNF263	ENSG00000006194.9	16	3282943	3291460	0.144978976597135	0.0354925608934016	113	445
CX3CL1	ENSG00000006210.6	16	57372458	57385048	0.379185479278735	0.186652688269337	113	445
SPATA20	ENSG00000006282.20	17	50546306	50555852	0.989907144572751	0.980427221199868	113	445
TNFRSF12A	ENSG00000006327.13	16	3018485	3022383	0.692346136476555	0.574954167972909	113	445
MAP3K9	ENSG00000006432.15	14	70722526	70809534	0.00135479557344627	1.61978827909451e-08	113	445
RALA	ENSG00000006451.7	7	39623483	39708124	0.0237267146393329	0.000841302772716508	113	445
BAIAP2L1	ENSG00000006453.13	7	98291651	98401068	0.558537048993464	0.464794530456746	113	445
KDM7A	ENSG00000006459.10	7	140084746	140177035	0.0035258312593936	6.8548845655984e-06	113	445
AGK	ENSG00000006530.15	7	141551305	141655244	0.242222911891901	0.141678536400652	113	445
ALDH3B1	ENSG00000006534.15	11	68008578	68029276	0.0138828114403608	0.000412937942758163	113	445
TTC22	ENSG00000006555.10	1	54779712	54801267	0.0168002408560413	0.000815972183124127	113	445
PHTF2	ENSG00000006576.16	7	77798792	77957503	0.522063871672345	0.383841382294706	113	445
FARP2	ENSG00000006607.13	2	241356243	241491679	0.0472191444467707	0.0107921707806394	113	445
GGCT	ENSG00000006625.17	7	30496621	30504844	0.0415997424952974	0.00638973157390583	113	445
DBF4	ENSG00000006634.7	7	87876358	87909541	0.475868981663388	0.326049855417257	113	445
TBXA2R	ENSG00000006638.11	19	3594506	3606840	0.00319754996903859	7.11167081977223e-06	113	445
IFRD1	ENSG00000006652.13	7	112422968	112480990	0.00560683459600432	0.000255516826545609	113	445
COX10	ENSG00000006695.10	17	14069496	14208677	0.864178812611577	0.823946879733959	113	445
GTF2IRD1	ENSG00000006704.10	7	74453790	74602604	0.307135782143322	0.165672917758432	113	445
PAF1	ENSG00000006712.14	19	39385852	39391195	0.059864345236812	0.00853542526415858	113	445
VPS41	ENSG00000006715.15	7	38722963	38932394	0.765216072624447	0.685141610086404	113	445
ARHGAP44	ENSG00000006740.16	17	12789539	12991643	0.641746038257637	0.546624042343359	113	445
ELAC2	ENSG00000006744.18	17	12992391	13018187	0.237700850114542	0.122472699006518	113	445
ADIPOR2	ENSG00000006831.9	12	1688574	1788678	0.141440985608358	0.0621326413895444	113	445
CDKL3	ENSG00000006837.11	5	134286350	134371047	0.339810873066021	0.155876689441277	113	445
PRSS21	ENSG00000007038.10	16	2817180	2826304	0.849745912186881	0.786980144405066	113	445
MARK4	ENSG00000007047.14	19	45251258	45305283	2.45170690574327e-10	1.68860063079411e-23	113	445
CCDC124	ENSG00000007080.10	19	17933016	17943991	0.279482262371929	0.124050012943051	113	445
CEACAM21	ENSG00000007129.17	19	41549518	41586844	3.53798953240885e-05	1.31686666671122e-11	113	445
PAFAH1B1	ENSG00000007168.12	17	2593210	2685615	0.532420499646288	0.387481692869953	113	445
KIAA0100	ENSG00000007202.14	17	28614440	28645454	0.082001249772573	0.00623987161639343	113	445
GAS7	ENSG00000007237.18	17	9910609	10198551	0.125567563100168	0.0234865308693229	113	445
TRAPPC6A	ENSG00000007255.10	19	45162928	45178237	0.597499040600477	0.501290203239895	113	445
MATK	ENSG00000007264.14	19	3777970	3802129	0.678492433293122	0.594878249992584	113	445
CD79B	ENSG00000007312.12	17	63928740	63932354	0.83906547348549	0.800407741788093	113	445
SCN4A	ENSG00000007314.12	17	63938554	63972918	0.454114988543988	0.282226541222168	113	445
ST7L	ENSG00000007341.18	1	112539159	112620825	0.640309553675452	0.435557757575952	113	445
RPUSD1	ENSG00000007376.7	16	784974	787981	0.239125876570332	0.120103189029614	113	445
RHBDF1	ENSG00000007384.15	16	58059	76355	0.226276468598698	0.0979378391346457	113	445
LUC7L	ENSG00000007392.16	16	188969	229463	0.12350304759594	0.0261778712343623	113	445
CACNA2D2	ENSG00000007402.11	3	50362799	50504244	2.36821653705178e-07	1.07599102210914e-15	113	445
BAIAP3	ENSG00000007516.13	16	1333601	1349239	0.00289473818534922	6.42045305939936e-05	113	445
TSR3	ENSG00000007520.3	16	1349442	1351911	0.0381821233154548	0.00169141031512246	113	445
PIGQ	ENSG00000007541.16	16	566995	584136	0.676718873078617	0.553399657917277	113	445
CRAMP1	ENSG00000007545.15	16	1612325	1677908	0.470401393233383	0.259252393524643	113	445
TEAD3	ENSG00000007866.19	6	35473597	35497076	0.183651590823427	0.0396376223232473	113	445
DNAJC11	ENSG00000007923.15	1	6635587	6701924	0.529746410072418	0.371013063982343	113	445
MYLIP	ENSG00000007944.14	6	16129125	16148248	0.912482985225675	0.878502099836002	113	445
E2F2	ENSG00000007968.6	1	23506430	23531220	0.768802871284381	0.700094743673561	113	445
PSMB1	ENSG00000008018.8	6	170535117	170553341	0.0945596653959258	0.0128310624889443	113	445
JARID2	ENSG00000008083.13	6	15246296	15522040	0.617653379837603	0.481303098310952	113	445
CDK11A	ENSG00000008128.22	1	1702730	1724324	0.301648047602242	0.111998350721017	113	445
NADK	ENSG00000008130.15	1	1751232	1780457	0.804686313542501	0.740732181541502	113	445
DLEC1	ENSG00000008226.19	3	38039205	38123549	0.253406696873384	0.107638226773452	113	445
CYTH3	ENSG00000008256.15	7	6161776	6272644	0.10081278141849	0.014860229736375	113	445
ADAM22	ENSG00000008277.14	7	87934143	88202889	0.613384617869488	0.415588298606342	113	445
SYPL1	ENSG00000008282.8	7	106090503	106112576	0.294872330370705	0.0739628995940514	113	445
CYB561	ENSG00000008283.15	17	63432304	63446378	0.0493565360625741	0.00892403709293638	113	445
SPAG9	ENSG00000008294.20	17	50962174	51120865	0.472603167249249	0.306664012463696	113	445
CELSR3	ENSG00000008300.16	3	48636469	48662915	0.209702976718661	0.0639393683565097	113	445
AASS	ENSG00000008311.14	7	122076133	122144280	0.621937272103999	0.511617196797036	113	445
PLEKHG6	ENSG00000008323.15	12	6310436	6328506	0.259728270481578	0.083070898857457	113	445
SS18L2	ENSG00000008324.11	3	42581840	42595114	0.212871006200702	0.0830746400433066	113	445
MPND	ENSG00000008382.15	19	4343527	4360086	0.0238257157794438	0.00225764794320266	113	445
MGST1	ENSG00000008394.12	12	16347142	16609259	0.72111212546647	0.544813650217632	113	445
CRY1	ENSG00000008405.11	12	106991364	107093829	0.391239795085452	0.259560917869494	113	445
PGLYRP1	ENSG00000008438.4	19	46019153	46023065	0.472838781488215	0.348397595315035	113	445
NFIX	ENSG00000008441.16	19	12995608	13098796	0.507798130000869	0.3043766964164	113	445
ST3GAL1	ENSG00000008513.14	8	133454848	133571940	0.997123996502271	0.995823572607506	113	445
MMP25	ENSG00000008516.16	16	3046681	3060726	4.97208356356732e-09	4.89241994449603e-17	113	445
IL32	ENSG00000008517.16	16	3065297	3082192	0.0650378988843137	0.00101058250145443	113	445
PKD1	ENSG00000008710.19	16	2088721	2135898	0.80880328079718	0.747740251849643	113	445
MAPK8IP2	ENSG00000008735.13	22	50600685	50611551	0.673666916748676	0.52650326824846	113	445
MED24	ENSG00000008838.19	17	40019097	40061215	0.67824339389612	0.588481026479194	113	445
RHOBTB2	ENSG00000008853.16	8	22987417	23020132	0.271086172029479	0.148098601747777	113	445
HEATR5B	ENSG00000008869.11	2	36968383	37084342	0.8588873927544	0.818064261582371	113	445
SEC62	ENSG00000008952.16	3	169966735	169998373	0.00579575901472564	1.5203129227729e-05	113	445
RPS20	ENSG00000008988.9	8	56067295	56074581	0.0134598403942655	0.000176486369357556	113	445
CSDE1	ENSG00000009307.15	1	114716913	114758676	0.0769131624550774	0.0029977766795241	113	445
UBE3C	ENSG00000009335.17	7	157138913	157269372	0.129900124785706	0.0245818738099165	113	445
REV3L	ENSG00000009413.15	6	111299028	111483229	0.0247745002385968	0.000707509504180836	113	445
MASP2	ENSG00000009724.16	1	11026523	11047233	0.133578127315568	0.046475468760019	113	445
FAM76A	ENSG00000009780.15	1	27725979	27763122	0.0924818743440444	0.00960574144348918	113	445
TRAF3IP3	ENSG00000009790.14	1	209756032	209778173	8.14169557528891e-05	3.11211551506856e-09	113	445
POMT2	ENSG00000009830.11	14	77274956	77320883	0.137606784519806	0.0300062715146356	113	445
VTA1	ENSG00000009844.15	6	142147162	142224689	0.913999719853674	0.877833591936928	113	445
MLXIPL	ENSG00000009950.15	7	73593194	73624543	0.0644720739042111	0.0027801997282038	113	445
BAZ1B	ENSG00000009954.10	7	73440398	73522278	0.0794480942835658	0.0106166863717	113	445
RANBP9	ENSG00000010017.12	6	13621498	13711564	0.0446023164518268	0.00277285892616476	113	445
ETV7	ENSG00000010030.13	6	36354091	36387800	0.00166443167379834	1.71918138020147e-06	113	445
SPRTN	ENSG00000010072.15	1	231337853	231355023	0.303698043952935	0.0916356034588015	113	445
METTL13	ENSG00000010165.19	1	171781664	171814023	0.753434971342276	0.640187420197041	113	445
DYRK4	ENSG00000010219.13	12	4562204	4615302	0.00414086102409633	3.74880177079595e-05	113	445
ZNF207	ENSG00000010244.18	17	32350203	32381886	0.358152033659303	0.2280176185006	113	445
UQCRC1	ENSG00000010256.10	3	48599003	48610976	2.30383959094022e-05	3.46089748497856e-15	113	445
STARD3NL	ENSG00000010270.13	7	38178222	38230671	0.187895296441734	0.0186883156264738	113	445
CD9	ENSG00000010278.12	12	6199715	6238271	0.00141599182689128	1.01374154285676e-06	113	445
HHATL	ENSG00000010282.14	3	42693077	42702827	0.696038656843805	0.585347641084617	113	445
NCAPD2	ENSG00000010292.12	12	6493842	6531955	5.22304528436538e-08	7.85413285945756e-16	113	445
IFFO1	ENSG00000010295.19	12	6538375	6556083	0.00564657939467411	8.04385391432315e-05	113	445
GIPR	ENSG00000010310.8	19	45668244	45683724	0.20657578481875	0.052220941142427	113	445
PHF7	ENSG00000010318.20	3	52410657	52423641	0.130349531751145	0.0205013516228979	113	445
NISCH	ENSG00000010322.15	3	52455118	52493071	0.00111555398100406	1.07086058813418e-10	113	445
STAB1	ENSG00000010327.10	3	52495338	52524384	0.0720897821209233	0.00360885345391103	113	445
FUZ	ENSG00000010361.13	19	49807113	49817376	0.00958256592992606	0.000337699465677236	113	445
PRSS3	ENSG00000010438.16	9	33750466	33799231	0.121601839139799	0.0127241897528801	113	445
ZNF200	ENSG00000010539.11	16	3222325	3236221	0.0287184120481963	0.00108518029611871	113	445
CD4	ENSG00000010610.9	12	6786858	6820808	0.169199466483884	0.0345674100910929	113	445
LRRC23	ENSG00000010626.14	12	6904733	6914243	0.0162123978219141	0.0029883686272827	113	445
HFE	ENSG00000010704.18	6	26087281	26098343	0.466717858915858	0.270320172741799	113	445
SCMH1	ENSG00000010803.16	1	41027200	41242116	0.174692321331795	0.0308372644296749	113	445
FYN	ENSG00000010810.17	6	111660332	111873452	0.351139103037496	0.135810721482995	113	445
HIVEP2	ENSG00000010818.9	6	142751467	142956698	0.485102028296741	0.326985073045004	113	445
ELOA	ENSG00000011007.12	1	23743155	23762059	0.0306113044616765	0.000581980531423496	113	445
LYPLA2	ENSG00000011009.10	1	23790970	23795539	0.0626000155516288	0.0100953127265294	113	445
CLCN6	ENSG00000011021.21	1	11807131	11843144	0.00304847849936683	3.47180993045815e-06	113	445
MRC2	ENSG00000011028.13	17	62627591	62693597	0.0347491184700373	0.000219617652601258	113	445
TSPAN9	ENSG00000011105.12	12	3077355	3286564	0.096552920691762	0.0176933265864747	113	445
BTBD7	ENSG00000011114.14	14	93237550	93333092	0.161662306942855	0.0534424272288739	113	445
APBA3	ENSG00000011132.11	19	3750880	3761699	0.00163516681553245	5.57731917913891e-06	113	445
MKS1	ENSG00000011143.16	17	58205437	58219605	0.441728295865599	0.318017785865206	113	445
ABHD5	ENSG00000011198.7	3	43690113	43734371	0.188880578914281	0.0680754355569429	113	445
AKAP8L	ENSG00000011243.17	19	15380048	15419141	0.426511825321371	0.289064767322968	113	445
MBTD1	ENSG00000011258.15	17	51177425	51260066	0.342288119401185	0.231908107842458	113	445
UTP18	ENSG00000011260.13	17	51260528	51297936	0.00383737985946136	8.24291569455894e-09	113	445
RNF216	ENSG00000011275.18	7	5620047	5781739	0.666541669394324	0.571666041729641	113	445
TTC19	ENSG00000011295.15	17	15999380	16045015	0.100178600049973	0.00953046850245553	113	445
PTBP1	ENSG00000011304.19	19	797075	812327	0.0952421727164787	0.015452306293577	113	445
LARS2	ENSG00000011376.9	3	45388506	45549421	0.347030368984397	0.221934777624996	113	445
PIK3C2A	ENSG00000011405.13	11	17077788	17207983	0.0661798003705059	0.00468478422176821	113	445
PLAUR	ENSG00000011422.11	19	43646095	43670547	0.204949943826372	0.0661176903634319	113	445
ANLN	ENSG00000011426.10	7	36389806	36453791	0.24139611439792	0.0697735522057818	113	445
WIZ	ENSG00000011451.17	19	15419980	15449951	0.0851406111368915	0.00603765153034135	113	445
RABGAP1	ENSG00000011454.16	9	122940833	123104866	0.104665094497976	0.011994980223287	113	445
DCN	ENSG00000011465.16	12	91140484	91183123	0.0105913722070596	3.92979566409426e-05	113	445
QPCTL	ENSG00000011478.11	19	45692483	45703989	0.0628240811090737	0.00160550770451747	113	445
PPP5C	ENSG00000011485.14	19	46346994	46392981	2.45361136703673e-08	6.2445493855127e-16	113	445
CEP68	ENSG00000011523.13	2	65056366	65086854	0.0267189706021471	0.00164785391188265	113	445
MAP4K3	ENSG00000011566.14	2	39249266	39437312	0.404786474269657	0.171146337609784	113	445
ZBTB32	ENSG00000011590.13	19	35704527	35717038	0.610420261127403	0.407255699784898	113	445
TYROBP	ENSG00000011600.11	19	35904401	35908295	0.79161982921401	0.697258120216574	113	445
TMEM159	ENSG00000011638.10	16	21158377	21180616	0.693837180217127	0.631526641452738	113	445
BRCA1	ENSG00000012048.20	17	43044295	43125483	0.556567249931834	0.358798194311624	113	445
ERCC1	ENSG00000012061.15	19	45407333	45478828	0.579834223585732	0.494715493087814	113	445
CD22	ENSG00000012124.16	19	35319261	35347355	0.254930200739089	0.0771391662687835	113	445
SEMA3B	ENSG00000012171.19	3	50267558	50277546	0.000194638900076243	1.82070957311446e-10	113	445
LTF	ENSG00000012223.12	3	46435645	46485234	0.173837619340927	0.0405878022612863	113	445
EXTL3	ENSG00000012232.8	8	28600469	28753687	0.707523617392609	0.620270281411678	113	445
ELOVL5	ENSG00000012660.13	6	53267398	53349179	0.138475350656043	0.00839369076722259	113	445
ALOX5	ENSG00000012779.10	10	45374176	45446119	0.00467284652569421	3.31056616548572e-06	113	445
CALCOCO1	ENSG00000012822.15	12	53708517	53727745	0.671977074386788	0.60470499565381	113	445
UBR7	ENSG00000012963.14	14	93207095	93229215	0.00788875191199834	8.74562152661755e-06	113	445
MAP4K5	ENSG00000012983.11	14	50418525	50561126	0.00638897676867108	0.000634924120735955	113	445
EHD3	ENSG00000013016.15	2	31234337	31269447	0.912587043146331	0.882157942523805	113	445
PSMC4	ENSG00000013275.7	19	39971005	39981441	0.0830002372120944	0.0103208792160955	113	445
MAN2B2	ENSG00000013288.8	4	6575175	6623362	0.947749173047764	0.925799659511249	113	445
CLDN11	ENSG00000013297.10	3	170418865	170860380	0.135673345464038	0.0366401097660955	113	445
SLC25A39	ENSG00000013306.15	17	44319625	44324870	0.333054234961038	0.193367119504014	113	445
MVP	ENSG00000013364.18	16	29820394	29848039	0.0146660555419248	3.13139711130026e-05	113	445
NUB1	ENSG00000013374.15	7	151341699	151378449	0.00869666542776731	0.000621295675961468	113	445
PGM3	ENSG00000013375.15	6	83161150	83193936	0.00490872504161484	7.5739309325978e-05	113	445
RWDD2A	ENSG00000013392.7	6	83193379	83198932	0.0264094903682273	1.23650780428024e-05	113	445
CLK1	ENSG00000013441.15	2	200853009	200864744	0.0523217594346966	0.000837235467785756	113	445
POLR3B	ENSG00000013503.9	12	106357658	106510198	0.141581735962891	0.0458010341660232	113	445
ANGEL1	ENSG00000013523.9	14	76786725	76826246	0.0107859478190397	2.92931664955871e-05	113	445
RNF14	ENSG00000013561.17	5	141966820	141990291	0.368939979843829	0.189082471451377	113	445
DDX11	ENSG00000013573.16	12	31073848	31104791	0.000798593767058496	5.57399421274003e-23	113	445
HEBP1	ENSG00000013583.8	12	12974864	13000273	0.000140611513270727	8.42840836067941e-09	113	445
GPRC5A	ENSG00000013588.7	12	12890782	12917937	0.0223978811807366	0.00096717861131103	113	445
CD6	ENSG00000013725.14	11	60971680	61020377	0.16914382462948	0.0419442732364671	113	445
TACC3	ENSG00000013810.18	4	1721490	1745176	0.0630223088360957	0.00928896136426411	113	445
UFL1	ENSG00000014123.9	6	96521595	96555276	0.164194023377141	0.0169165345631627	113	445
POLA2	ENSG00000014138.8	11	65261762	65305589	0.0550949532177537	0.00142109674334219	113	445
ZC3H3	ENSG00000014164.6	8	143437655	143541453	0.061988252345086	3.37642903236992e-16	113	445
CAPN1	ENSG00000014216.15	11	65181194	65212006	0.000861860656050579	4.35562278993328e-08	113	445
ACPP	ENSG00000014257.15	3	132317367	132368298	0.000610948492246794	2.63254114419388e-08	113	445
MDH1	ENSG00000014641.17	2	63588800	63607197	0.452569397669062	0.272348090195803	113	445
SLC30A9	ENSG00000014824.13	4	41990472	42090457	0.788075361459291	0.712632288923826	113	445
MTMR11	ENSG00000014914.20	1	149928651	149936867	0.00175563693519889	1.0507827365923e-05	113	445
COX15	ENSG00000014919.12	10	99711844	99732100	0.532631199882725	0.329905808243582	113	445
CCDC88C	ENSG00000015133.18	14	91271323	91417844	0.699354357835539	0.620401658559827	113	445
YAF2	ENSG00000015153.14	12	42157104	42238349	0.273552737372621	0.168637979425875	113	445
ZMYND11	ENSG00000015171.19	10	134465	254637	0.0326573797154165	0.000417601517430397	113	445
DPEP1	ENSG00000015413.9	16	89613308	89638456	0.118519982701773	0.012197242678477	113	445
BID	ENSG00000015475.18	22	17734138	17774770	0.110836642599487	0.0412056055378074	113	445
MATR3	ENSG00000015479.18	5	139293648	139331677	0.411790575958194	0.270784943964737	113	445
XYLT2	ENSG00000015532.9	17	50346092	50361151	0.199075808746004	0.0649347392424782	113	445
NUDCD3	ENSG00000015676.17	7	44379121	44490880	0.166429370797985	0.0548949497486627	113	445
CHDH	ENSG00000016391.10	3	53813734	53846390	0.884098844151955	0.832267045049878	113	445
CLCA4	ENSG00000016602.9	1	86547078	86580754	0.687862631680907	0.509026066120594	113	445
GLT8D1	ENSG00000016864.18	3	52694493	52705635	0.825744568550703	0.736377953603337	113	445
ATP2C1	ENSG00000017260.19	3	130850595	131016712	0.918994017686329	0.885742697793214	113	445
IGF1	ENSG00000017427.15	12	102415704	102480645	0.102703630842403	0.0128547330428039	113	445
RALBP1	ENSG00000017797.12	18	9475009	9538116	5.18211748171826e-08	7.59134974530526e-14	113	445
RUFY3	ENSG00000018189.12	4	70704801	70807315	0.590869448450705	0.440831133815631	113	445
SLC11A1	ENSG00000018280.16	2	218382029	218396894	0.00270264275872168	6.19143711072228e-07	113	445
WWTR1	ENSG00000018408.14	3	149517235	149736714	0.0225903768118897	0.000551178964857918	113	445
AGPS	ENSG00000018510.13	2	177392698	177559299	0.0835497413754426	0.00418583985962696	113	445
ATP1A2	ENSG00000018625.14	1	160115773	160143591	0.102493121192273	0.0218889594763913	113	445
TTC27	ENSG00000018699.11	2	32628032	32821051	0.0667051184073906	0.0185293112605803	113	445
ZNF582	ENSG00000018869.16	19	56375846	56393545	0.894037472051217	0.848097576788291	113	445
VSIG2	ENSG00000019102.11	11	124747472	124752238	0.0599835173206396	0.006189224735417	113	445
PHLDB1	ENSG00000019144.18	11	118606440	118657315	0.278797370232558	0.159908936870146	113	445
MARCO	ENSG00000019169.10	2	118942166	118994660	1.82519434736086e-06	1.80521117062596e-11	113	445
PRDM11	ENSG00000019485.13	11	45095806	45235110	0.28382587912752	0.146009007037133	113	445
SNAI2	ENSG00000019549.9	8	48917768	48921740	0.0990940703861433	0.0089118640298261	113	445
CD74	ENSG00000019582.14	5	150401637	150412929	0.279609343423567	0.0991233154395438	113	445
HGF	ENSG00000019991.15	7	81699006	81770438	0.0226112234411014	0.00375408531505886	113	445
ZRANB1	ENSG00000019995.6	10	124942123	124983688	0.147593433365192	0.0533950682013998	113	445
NCDN	ENSG00000020129.15	1	35557473	35567274	0.319444630958232	0.0821887343186663	113	445
ADGRA2	ENSG00000020181.17	8	37784191	37843267	0.0586186244556673	0.00451622584070423	113	445
ZFP64	ENSG00000020256.19	20	52051663	52204308	0.0113277506966397	0.000522940107027122	113	445
MNAT1	ENSG00000020426.10	14	60734742	60969953	0.211645724430428	0.0378297671566784	113	445
SAMD4A	ENSG00000020577.13	14	54567097	54793315	0.0340110831531657	0.00578614341591687	113	445
RUNX3	ENSG00000020633.18	1	24899511	24965121	0.692603374687287	0.568246492051417	113	445
MRE11	ENSG00000020922.12	11	94415578	94492906	0.27856890161127	0.108938549022655	113	445
PLEKHB1	ENSG00000021300.13	11	73646178	73662819	0.00284990219071002	1.47183690697041e-05	113	445
SERPINB1	ENSG00000021355.12	6	2832332	2842006	0.0107067099834	0.00113428202539152	113	445
SPAST	ENSG00000021574.11	2	32063611	32157637	0.0008838243735553	3.49314181621938e-13	113	445
OSBPL5	ENSG00000021762.19	11	3087116	3165770	0.623956491217649	0.405197254370711	113	445
AQR	ENSG00000021776.10	15	34851782	34969839	0.0465424587325563	0.00445439305334237	113	445
CPS1	ENSG00000021826.14	2	210477682	210679107	0.0757649890717617	0.00599433589985949	113	445
RTFDC1	ENSG00000022277.12	20	56468585	56519449	0.835726064054667	0.774406407999811	113	445
NLRP2	ENSG00000022556.15	19	54953130	55001142	0.0885906435651162	0.0036033229628168	113	445
SLC45A4	ENSG00000022567.9	8	141207166	141308305	3.77946802410686e-05	2.14214383752793e-09	113	445
RNF10	ENSG00000022840.15	12	120533480	120577594	0.28972740525696	0.0801228531675198	113	445
ZNF839	ENSG00000022976.15	14	102317377	102339229	0.362929162307254	0.174497806455613	113	445
ZDHHC6	ENSG00000023041.11	10	112424428	112446917	0.549357674629753	0.388076560152139	113	445
GRAMD1B	ENSG00000023171.16	11	123358428	123627774	0.0146349334029204	0.000984955571833954	113	445
RNH1	ENSG00000023191.16	11	494512	507300	0.0833908441482163	0.0139263378947551	113	445
NDUFS1	ENSG00000023228.13	2	206114817	206159584	0.00732061175829693	1.53573624059687e-05	113	445
RB1CC1	ENSG00000023287.12	8	52622456	52745843	0.171840545035891	0.0187989867001978	113	445
ERP44	ENSG00000023318.7	9	99979179	100099040	0.00458662152969414	4.80692550468489e-05	113	445
ALAS1	ENSG00000023330.14	3	52198086	52214327	0.168247485489617	0.0320576879035934	113	445
BIRC3	ENSG00000023445.13	11	102317450	102339403	0.55982261729561	0.43613594177449	113	445
AKAP11	ENSG00000023516.8	13	42272153	42323267	0.0482187390896465	0.000499478905183774	113	445
GLRX2	ENSG00000023572.8	1	193096468	193106114	0.339514085691479	0.205994367336798	113	445
SNAPC1	ENSG00000023608.4	14	61762357	61796428	0.00317743574299498	2.60955616936209e-05	113	445
DERA	ENSG00000023697.12	12	15911172	16037282	0.738178360005051	0.620545420709726	113	445
STRAP	ENSG00000023734.10	12	15882391	15903478	0.984898961467013	0.977696846841992	113	445
ABCC2	ENSG00000023839.10	10	99782732	99852192	0.527556060697421	0.392536409729429	113	445
DEF6	ENSG00000023892.10	6	35297852	35321771	0.00111742758857942	6.93154841955341e-09	113	445
PLEKHO1	ENSG00000023902.13	1	150149183	150164720	0.0904278840176329	0.00981457794285377	113	445
GCLM	ENSG00000023909.9	1	93885205	93909456	0.462098894995066	0.177245439336964	113	445
UBR2	ENSG00000024048.10	6	42564062	42693504	0.275424767272375	0.135420996119607	113	445
EHD2	ENSG00000024422.11	19	47713343	47743134	0.018704424742711	0.00144482668511115	113	445
DEPDC1	ENSG00000024526.16	1	68474152	68497221	0.791768776496797	0.731799666795935	113	445
CCDC28A	ENSG00000024862.17	6	138773509	138793319	0.208872527020193	0.0933088620184551	113	445
RRAGD	ENSG00000025039.14	6	89364636	89412270	0.167954010312496	0.0134022854626399	113	445
HSF2	ENSG00000025156.12	6	122399546	122433119	0.00122188601491457	3.71409869010965e-08	113	445
PHF20	ENSG00000025293.16	20	35771974	35950381	0.171602633802696	0.0284988722269695	113	445
HSD17B6	ENSG00000025423.11	12	56752161	56787790	0.279372576173608	0.0805546575271297	113	445
NR1H3	ENSG00000025434.18	11	47248300	47269032	0.00188267836794129	8.53347530307008e-10	113	445
TYMP	ENSG00000025708.13	22	50525752	50530056	0.000423384378103453	2.35590696248017e-08	113	445
NCAPH2	ENSG00000025770.18	22	50508216	50523472	0.0286564713464466	0.00046617192010631	113	445
TOMM34	ENSG00000025772.7	20	44942130	44960486	0.0636908465928365	0.00110911447323371	113	445
SEC63	ENSG00000025796.13	6	107867756	107957340	0.125564120852628	0.0273464965409274	113	445
KPNA6	ENSG00000025800.13	1	32108038	32176375	0.355894785534237	0.151433633449951	113	445
VIM	ENSG00000026025.15	10	17228259	17237593	0.0325146850223308	0.00116155077322954	113	445
FAS	ENSG00000026103.21	10	88990582	89015785	7.11821281720653e-05	1.09965965778749e-06	113	445
RNASET2	ENSG00000026297.15	6	166929504	166957184	2.53485446358484e-05	5.55034090204155e-13	113	445
CD44	ENSG00000026508.17	11	35138870	35232402	0.00219556315378785	2.75466820997306e-05	113	445
AGPAT4	ENSG00000026652.13	6	161129979	161274061	0.00441408357976924	5.11793460124606e-05	113	445
SLAMF7	ENSG00000026751.16	1	160739057	160754821	0.0494180996147141	0.00152579354078267	113	445
BTN3A1	ENSG00000026950.16	6	26402237	26415216	0.780108824021988	0.694186843702869	113	445
MIPEP	ENSG00000027001.9	13	23730189	23889419	0.466847665785864	0.330938959888516	113	445
PRKCH	ENSG00000027075.14	14	61187559	61550976	0.79740964750821	0.711972283043989	113	445
IFNGR1	ENSG00000027697.13	6	137197484	137219449	0.0643838661898644	0.0135272126399232	113	445
B4GALT7	ENSG00000027847.13	5	177600100	177610347	5.77158751410848e-08	4.91919956244427e-15	113	445
SH2D2A	ENSG00000027869.11	1	156806243	156816862	0.0705390000427566	0.00409488719777249	113	445
VRK2	ENSG00000028116.16	2	57907651	58159920	0.0544811083056719	0.000645321291059487	113	445
TNFRSF1B	ENSG00000028137.18	1	12167039	12209228	0.686117812425292	0.553820145267855	113	445
VEZT	ENSG00000028203.17	12	95217746	95302790	0.517428761201113	0.387807334912837	113	445
POU2F2	ENSG00000028277.21	19	42086110	42196585	0.0343300223669584	0.00133871255665365	113	445
BRD9	ENSG00000028310.17	5	863741	892642	0.00498723755207098	9.4855711474667e-05	113	445
SNX1	ENSG00000028528.14	15	64094123	64146090	0.163766103591351	0.0332847513835533	113	445
TBPL1	ENSG00000028839.9	6	133952170	133988696	0.293555418248709	0.156153717120771	113	445
ARNTL2	ENSG00000029153.14	12	27332854	27425289	0.18777229286471	0.025825264460895	113	445
BCLAF1	ENSG00000029363.16	6	136256627	136289851	0.208348223399534	0.0845713026829841	113	445
SLC39A9	ENSG00000029364.11	14	69398015	69462388	0.0321044324063302	0.00201979063067986	113	445
ANK1	ENSG00000029534.19	8	41653220	41896762	0.0318926862915491	0.000601272368818285	113	445
TFB1M	ENSG00000029639.10	6	155257724	155314493	0.21783569176059	0.0427248420796082	113	445
RABEP1	ENSG00000029725.16	17	5282265	5385812	0.225906456551358	0.0463766987045734	113	445
NUP160	ENSG00000030066.13	11	47778087	47848555	2.14438601018757e-05	2.42871496765815e-14	113	445
BAK1	ENSG00000030110.12	6	33572547	33580293	0.472708075314167	0.249749706418067	113	445
IKZF2	ENSG00000030419.16	2	212999691	213152427	0.304732436928196	0.14676355592079	113	445
GRN	ENSG00000030582.17	17	44345086	44353102	0.000848154802097406	1.91276139701411e-06	113	445
FAM13B	ENSG00000031003.10	5	137937960	138051961	0.139600116749557	0.0227190954170379	113	445
ARHGAP31	ENSG00000031081.10	3	119294373	119420714	0.119176538290949	0.029524774138493	113	445
CENPQ	ENSG00000031691.6	6	49463378	49493107	0.0109672728521265	0.00134498641007587	113	445
SARS	ENSG00000031698.12	1	109213918	109238169	0.0125742571979528	0.000282595069394629	113	445
RANBP3	ENSG00000031823.14	19	5916139	5978142	0.0885865044926041	0.00636350109735453	113	445
ARID4A	ENSG00000032219.18	14	58298385	58373887	0.432112568866462	0.27279642839555	113	445
TSSC1	ENSG00000032389.12	2	3188925	3377882	0.0565374293212989	0.0102223036544739	113	445
PNPLA6	ENSG00000032444.15	19	7534010	7561764	0.032309970365429	0.00423356481718306	113	445
IFT88	ENSG00000032742.17	13	20567069	20691437	0.00126810597152551	1.03143852078279e-12	113	445
ALG1	ENSG00000033011.11	16	5071819	5087379	0.4709477417255	0.320507666459798	113	445
ZCCHC8	ENSG00000033030.13	12	122471600	122501073	0.834786713973986	0.756133337473284	113	445
ABCF2	ENSG00000033050.7	7	151207837	151227230	0.0176579394210556	0.000104909294331001	113	445
CHPF2	ENSG00000033100.16	7	151232489	151238763	0.333653999659078	0.180649140103797	113	445
FUT8	ENSG00000033170.16	14	65410592	65744121	0.909550253848671	0.871560218198003	113	445
UBA6	ENSG00000033178.12	4	67612652	67701179	0.533199293988328	0.438496940419039	113	445
GAB2	ENSG00000033327.12	11	78215297	78418348	0.0856344342271523	0.0265357604415592	113	445
ATP6V0A1	ENSG00000033627.16	17	42458844	42522611	0.0172285687409001	0.000177584349264484	113	445
PIAS1	ENSG00000033800.13	15	68054179	68198603	0.00059415005098207	2.35405098476534e-06	113	445
SLC4A7	ENSG00000033867.16	3	27372721	27484420	0.0184486758539943	3.76674127447484e-05	113	445
MAP2K3	ENSG00000034152.18	17	21284672	21315240	0.0587731876515142	0.00671902989541405	113	445
TMSB10	ENSG00000034510.5	2	84905625	84906662	0.143070229299925	0.0334379644722335	113	445
ASTE1	ENSG00000034533.11	3	131013875	131027649	0.709029804457671	0.581333205064152	113	445
RNF19A	ENSG00000034677.12	8	100257060	100336218	0.0309262312464945	0.0026484005482457	113	445
PEX3	ENSG00000034693.14	6	143450807	143490010	0.387601923002083	0.247531304936231	113	445
GABARAPL2	ENSG00000034713.7	16	75566351	75577881	0.0990648341109766	0.00815611801190094	113	445
MYOC	ENSG00000034971.16	1	171635417	171652683	0.522935520882233	0.399053834714337	113	445
SH3YL1	ENSG00000035115.21	2	217730	266398	1.08466441484581e-06	1.37420808843231e-14	113	445
FAM136A	ENSG00000035141.7	2	70295975	70302090	0.937633543689563	0.914875004351747	113	445
VCL	ENSG00000035403.17	10	73995193	74120254	0.262238800840461	0.0928402657293909	113	445
DEPDC1B	ENSG00000035499.12	5	60596912	60700190	0.0731149331664974	0.020319274252099	113	445
DAPK2	ENSG00000035664.11	15	63907036	64072033	0.0323797213531672	0.00213195695371	113	445
NSMAF	ENSG00000035681.7	8	58583504	58659844	0.0561717612172593	0.00541665301693163	113	445
ADSS	ENSG00000035687.9	1	244408494	244452134	0.000203009808066108	5.37415695471837e-09	113	445
STAP1	ENSG00000035720.7	4	67558728	67607337	0.147840612497381	0.0278899105420961	113	445
TIMP2	ENSG00000035862.12	17	78852977	78925387	0.123328039850597	0.0312361354502095	113	445
RFC1	ENSG00000035928.15	4	39287456	39366375	0.293000461247929	0.124171160724324	113	445
TBC1D23	ENSG00000036054.12	3	100261000	100325251	0.000139343272427052	6.59593026952085e-12	113	445
CUL3	ENSG00000036257.12	2	224470150	224585397	0.701963816412958	0.587648395105115	113	445
MYOM2	ENSG00000036448.9	8	2045040	2165552	9.6790713806532e-15	4.35606992823037e-29	113	445
ZZZ3	ENSG00000036549.12	1	77562416	77683419	0.199082920509858	0.0263009166600631	113	445
USP2	ENSG00000036672.15	11	119355215	119381726	0.0660070100563656	0.00609824898929522	113	445
TUBG2	ENSG00000037042.8	17	42659305	42667006	0.0785479630670775	0.000985042827602676	113	445
RPL26L1	ENSG00000037241.7	5	172958779	172969771	0.0938738386211305	0.017464224677729	113	445
FLT4	ENSG00000037280.15	5	180601506	180649624	0.152149993510762	0.0518609156020791	113	445
NSUN2	ENSG00000037474.14	5	6599239	6633291	0.00513408488205933	0.000199602645188821	113	445
FBXO42	ENSG00000037637.10	1	16246839	16352454	0.0186254213907205	0.000434531118730988	113	445
MFAP3	ENSG00000037749.11	5	154038937	154220478	0.00485201937230719	3.80168960840274e-05	113	445
MRI1	ENSG00000037757.13	19	13764532	13774167	0.715690105525678	0.627193341150103	113	445
METTL1	ENSG00000037897.16	12	57768471	57772599	0.0835354834641871	0.0103455527390353	113	445
AGA	ENSG00000038002.8	4	177430770	177442503	0.288324896471657	0.00122291228678899	113	445
PI4K2B	ENSG00000038210.12	4	25233975	25279092	0.191934849990895	0.078050568286559	113	445
BOD1L1	ENSG00000038219.12	4	13568738	13627723	0.988435046564033	0.98468976230662	113	445
MAT2B	ENSG00000038274.16	5	163503114	163519336	0.31063734564425	0.102204046067903	113	445
EDC4	ENSG00000038358.14	16	67873023	67884503	0.966315352441915	0.945380196960634	113	445
TRIO	ENSG00000038382.18	5	14143702	14532128	0.0163070399417552	0.000119216532096877	113	445
VCAN	ENSG00000038427.15	5	83471465	83582303	0.0110363046750667	6.69934799416686e-05	113	445
CLEC16A	ENSG00000038532.14	16	10944488	11182189	0.183412292093746	0.0636575993855462	113	445
MSR1	ENSG00000038945.14	8	16107878	16567490	3.67141596282652e-05	2.27753653082999e-08	113	445
CDH1	ENSG00000039068.18	16	68737225	68835548	0.018571615038973	1.50421643978563e-05	113	445
SKIV2L2	ENSG00000039123.15	5	55307760	55425581	0.0135291024025598	0.000391380721595206	113	445
ZFYVE16	ENSG00000039319.16	5	80408013	80479350	0.33339516260835	0.166777124069412	113	445
FAM65A	ENSG00000039523.19	16	67518418	67546788	0.00703260276746314	2.46707605970326e-12	113	445
RAI14	ENSG00000039560.13	5	34656237	34832627	0.0823828256517326	0.0100790978180774	113	445
PNKP	ENSG00000039650.11	19	49859882	49867909	2.07781440915144e-05	1.08031486124106e-11	113	445
PHLPP2	ENSG00000040199.18	16	71644751	71724701	0.116191072704616	0.00765696731911268	113	445
SPDL1	ENSG00000040275.16	5	169583634	169604778	0.0403150151081199	0.00171835722688721	113	445
STAU2	ENSG00000040341.17	8	73420369	73747708	0.482272931128944	0.385984666190628	113	445
PQLC2	ENSG00000040487.12	1	19312326	19329300	0.0596001364401406	0.0117189102148456	113	445
CTNS	ENSG00000040531.14	17	3636468	3661542	0.00481813650889394	5.1643748059158e-05	113	445
RTN4R	ENSG00000040608.13	22	20241415	20283246	0.298491184138563	0.133966393138132	113	445
PHF23	ENSG00000040633.12	17	7235028	7239722	0.0379989945990098	0.000547207757498601	113	445
INPP4A	ENSG00000040933.15	2	98444854	98594390	0.928424419809106	0.898139549240421	113	445
PSMA4	ENSG00000041357.15	15	78540405	78552419	0.272488185680869	0.0835128408298755	113	445
LSG1	ENSG00000041802.10	3	194640788	194672477	0.28945924126129	0.151408324369622	113	445
PARP3	ENSG00000041880.14	3	51942345	51948867	0.509385495013656	0.329563461440009	113	445
TNC	ENSG00000041982.15	9	115019578	115118257	0.00309644330764107	4.21877580899075e-07	113	445
THAP3	ENSG00000041988.15	1	6624866	6634167	0.0138353214810216	0.00107811230261262	113	445
FAM65C	ENSG00000042062.11	20	50586108	50691528	0.00316336652947782	1.76785141572735e-05	113	445
TDP1	ENSG00000042088.13	14	89954939	90044768	0.01650321900351	0.000128382194348779	113	445
AIFM2	ENSG00000042286.14	10	70098223	70132934	0.450424543199544	0.360486631229117	113	445
SPATA7	ENSG00000042317.16	14	88384924	88470350	0.371792516203514	0.213147216709897	113	445
MED17	ENSG00000042429.11	11	93784227	93814963	0.691554700444848	0.514224713815156	113	445
RETSAT	ENSG00000042445.13	2	85342088	85354393	0.00717428526325239	0.000118586644047856	113	445
CAPG	ENSG00000042493.15	2	85394748	85418432	0.1198916131727	0.0166972121433471	113	445
AP2S1	ENSG00000042753.11	19	46838136	46850992	0.224837472563629	0.103013566186767	113	445
TG	ENSG00000042832.11	8	132866958	133134903	0.0083772448368758	2.11904290719026e-05	113	445
ADAM28	ENSG00000042980.12	8	24294040	24359018	0.000946828978709506	2.37471024443612e-07	113	445
DCUN1D1	ENSG00000043093.13	3	182938074	182985953	0.383732500525393	0.236178152283963	113	445
JADE2	ENSG00000043143.20	5	134524312	134583230	0.210708438510321	0.0597743041309968	113	445
LCP2	ENSG00000043462.11	5	170246237	170298227	0.0457478752657282	0.00217437858712356	113	445
TRIT1	ENSG00000043514.15	1	39841022	39883511	0.0885406507708399	0.028032250706975	113	445
ADRB1	ENSG00000043591.5	10	114044056	114046908	0.574667431789855	0.457623328879609	113	445
CUL7	ENSG00000044090.8	6	43037617	43053945	0.00914666638277334	0.000237425670944535	113	445
CTNNA1	ENSG00000044115.20	5	138610967	138935034	2.70006771663729e-07	1.21433219513384e-14	113	445
CNTLN	ENSG00000044459.14	9	17134982	17503923	0.0100048951241518	9.96546226016546e-05	113	445
HSPA5	ENSG00000044574.7	9	125234853	125241330	0.757299181158936	0.636820598995357	113	445
WDR37	ENSG00000047056.14	10	1049538	1132297	0.251392156052633	0.131209375955174	113	445
YTHDC2	ENSG00000047188.15	5	113513683	113595284	2.50493903894994e-06	4.79085859035675e-13	113	445
ATP6V1H	ENSG00000047249.17	8	53715557	53843558	0.649898882264174	0.545937292295046	113	445
POLR2B	ENSG00000047315.15	4	56978824	57030399	0.378299950263021	0.235075718509221	113	445
FAM214A	ENSG00000047346.12	15	52581321	52709817	0.517627482043266	0.364185063498296	113	445
ARAP2	ENSG00000047365.11	4	35948221	36244509	0.175045192826286	0.0345462910764461	113	445
TPR	ENSG00000047410.13	1	186311652	186375693	0.025412750484874	0.000852547450091479	113	445
CP	ENSG00000047457.13	3	149162410	149222055	0.242069304941694	0.0869579339675444	113	445
KIAA0556	ENSG00000047578.12	16	27550152	27780369	0.238918277606182	0.0938591024263075	113	445
DTNBP1	ENSG00000047579.19	6	15522801	15663058	0.472277427220515	0.286171126112469	113	445
C12orf4	ENSG00000047621.11	12	4487728	4538508	0.555664225835139	0.458318747431574	113	445
FAM184B	ENSG00000047662.4	4	17635009	17781512	0.000518713237918088	8.03023021938175e-08	113	445
MAP4	ENSG00000047849.21	3	47850690	48089272	0.993711948809015	0.989404202729212	113	445
GOPC	ENSG00000047932.13	6	117560269	117602542	0.704637622386389	0.576938846197782	113	445
USP28	ENSG00000048028.11	11	113797874	113875570	0.421481668885832	0.190435178593038	113	445
HDAC9	ENSG00000048052.21	7	18086949	19002416	0.0250503419170166	0.000480166691146386	113	445
TSPAN17	ENSG00000048140.17	5	176647387	176659054	0.893862474801499	0.839635036381174	113	445
NOP16	ENSG00000048162.20	5	176383938	176388975	0.766199665276906	0.693848936179177	113	445
CC2D2A	ENSG00000048342.15	4	15469865	15601557	0.0461155417964646	0.00698317766772973	113	445
RRM2B	ENSG00000048392.11	8	102204502	102239118	0.389504976387688	0.187540805358339	113	445
ZNF800	ENSG00000048405.9	7	127346790	127431924	0.0380737102930974	0.00199168744641023	113	445
TNFRSF17	ENSG00000048462.10	16	11965107	11968068	0.238247230944115	0.0858908290807214	113	445
SNX29	ENSG00000048471.13	16	11976737	12574289	0.00538695064798016	0.000219054571986242	113	445
MRPS10	ENSG00000048544.5	6	42206801	42217865	0.000173758388127738	1.70576045646874e-08	113	445
RSF1	ENSG00000048649.13	11	77659996	77821017	0.0101713233314672	0.000192413875177453	113	445
VPS13D	ENSG00000048707.13	1	12230067	12512047	0.323651664624959	0.215845267924193	113	445
CELF2	ENSG00000048740.18	10	10798397	11336675	0.0110211914251887	0.000594853248075711	113	445
FAM120A	ENSG00000048828.16	9	93451722	93566107	0.0452408125170822	0.00267531265158136	113	445
R3HDM1	ENSG00000048991.16	2	135531455	135725270	3.68179880905281e-11	2.21668762312058e-20	113	445
COL9A2	ENSG00000049089.13	1	40300487	40317294	0.405220859361559	0.216303696091399	113	445
ERCC8	ENSG00000049167.13	5	60873831	60945073	0.0207211736523779	0.00316949253023917	113	445
ADAMTS6	ENSG00000049192.14	5	65148736	65481920	0.021018189723221	0.00118726885353981	113	445
H6PD	ENSG00000049239.12	1	9234775	9271337	0.12061390977782	0.0503383162147725	113	445
VAMP3	ENSG00000049245.12	1	7771269	7781432	1.79834293202989e-06	2.9021446519395e-11	113	445
PER3	ENSG00000049246.14	1	7784320	7845177	0.0522369529940127	0.00386503876452999	113	445
TNFRSF9	ENSG00000049249.8	1	7915894	7943165	0.0887013862662221	0.0198130678744629	113	445
LTBP1	ENSG00000049323.15	2	32946972	33399509	0.564159991209595	0.403949502227305	113	445
RCN1	ENSG00000049449.8	11	31816384	32105755	0.0585143912826041	0.00628805588455224	113	445
ELN	ENSG00000049540.16	7	74027789	74069907	0.523834078181999	0.369925414107434	113	445
RFC2	ENSG00000049541.10	7	74231499	74254458	0.269934884204444	0.113489405280235	113	445
ARID1B	ENSG00000049618.22	6	156777432	157210779	0.116688843161115	0.0280255636822252	113	445
CLPTM1L	ENSG00000049656.13	5	1317744	1345099	0.0968189914522057	0.0065053868857716	113	445
NEDD4L	ENSG00000049759.17	18	58044367	58401540	0.000117672737794941	3.61816190730208e-10	113	445
HEXB	ENSG00000049860.13	5	74640023	74722647	0.00100324460092178	3.30192006901047e-08	113	445
PTCD2	ENSG00000049883.14	5	72320527	72368395	0.819829051673206	0.72730036607875	113	445
JKAMP	ENSG00000050130.17	14	59484443	59505404	0.0323883446003773	0.00149394607145618	113	445
DKK3	ENSG00000050165.17	11	11963106	12009769	0.132550564520273	0.0323080539755087	113	445
ARHGEF5	ENSG00000050327.14	7	144355288	144380632	0.108431516116745	0.0109779622918274	113	445
NFE2L3	ENSG00000050344.8	7	26152240	26187125	0.30974238509729	0.126418226931563	113	445
MCUR1	ENSG00000050393.11	6	13786557	13814568	0.0385999712190527	0.00566650341303509	113	445
LIMA1	ENSG00000050405.13	12	50175788	50283546	0.0118036426884434	0.000342508954352624	113	445
LETMD1	ENSG00000050426.15	12	51047962	51060424	0.44848741375784	0.236043934587463	113	445
SLC4A8	ENSG00000050438.16	12	51403073	51515763	0.454493296272444	0.315304779106214	113	445
TNIP3	ENSG00000050730.15	4	121131408	121227466	0.598745596272953	0.428288477764208	113	445
MAPK9	ENSG00000050748.17	5	180233143	180292099	0.163978639705794	0.0388155588569948	113	445
COL23A1	ENSG00000050767.15	5	178237618	178590555	0.00724954334260165	9.2870733191204e-05	113	445
BCAR1	ENSG00000050820.16	16	75228198	75268053	0.132388806862058	0.0202333630883244	113	445
FAM160A2	ENSG00000051009.10	11	6211335	6234711	3.99019528963296e-05	5.64861909632617e-12	113	445
HERPUD1	ENSG00000051108.14	16	56932048	56944863	0.0308699970161265	0.000278163791048911	113	445
HOMER3	ENSG00000051128.18	19	18929201	18941261	0.0362316676780756	0.000784281242449027	113	445
RAD51	ENSG00000051180.16	15	40694796	40732339	0.62362736419502	0.492973910907126	113	445
POLQ	ENSG00000051341.13	3	121431427	121546641	0.889936149701937	0.800377063962223	113	445
PIK3CB	ENSG00000051382.8	3	138652699	138834938	0.000914035465304364	7.55562228212983e-07	113	445
CYBA	ENSG00000051523.10	16	88643283	88651152	0.0725669687817965	0.0129315002214211	113	445
THOC3	ENSG00000051596.9	5	175917873	176034680	0.364019178377627	0.211279292588968	113	445
HEBP2	ENSG00000051620.10	6	138403561	138422042	0.972393180574984	0.961192818511993	113	445
MPHOSPH9	ENSG00000051825.14	12	123152320	123244014	0.0719912084744384	0.0139025713955637	113	445
PRSS8	ENSG00000052344.15	16	31131605	31135762	0.0210281925706263	0.000371281334931446	113	445
SIKE1	ENSG00000052723.11	1	114769479	114780685	0.0647322134033297	0.00577967950474889	113	445
RRP12	ENSG00000052749.13	10	97356701	97426076	0.00254723464901745	8.48176423074658e-07	113	445
FNIP2	ENSG00000052795.12	4	158769138	158908049	0.161196372685125	0.0630547390307142	113	445
MSMO1	ENSG00000052802.12	4	165327623	165343160	0.484950157691609	0.285052896232056	113	445
TTC17	ENSG00000052841.14	11	43358932	43494933	0.0440170559919478	0.00104764590048619	113	445
FSTL4	ENSG00000053108.16	5	133196455	133612564	0.868985479180737	0.824299972096417	113	445
FOXN3	ENSG00000053254.15	14	89124871	89619149	0.259383972698153	0.0820418682548826	113	445
AKR7A2	ENSG00000053371.12	1	19303965	19312146	0.119825953325301	0.0219587672337529	113	445
MRTO4	ENSG00000053372.4	1	19251553	19260128	0.0360573541344123	0.00253143128340555	113	445
NNAT	ENSG00000053438.8	20	37521215	37523693	0.133571842495158	0.0156194871815283	113	445
USE1	ENSG00000053501.12	19	17215346	17219829	0.537789609213606	0.395137105739653	113	445
MCF2L2	ENSG00000053524.12	3	183178043	183428778	0.0992276387109054	0.0191110207524259	113	445
NRIP2	ENSG00000053702.14	12	2825348	2835544	0.775510772551785	0.710331706801133	113	445
AP5M1	ENSG00000053770.11	14	57269009	57298742	0.0299911380161308	0.00114698794707686	113	445
ANAPC4	ENSG00000053900.10	4	25377213	25418498	0.852676281824686	0.819778947121326	113	445
KCNQ1	ENSG00000053918.15	11	2444684	2849109	0.0131138599824975	0.00032439907072602	113	445
TRAPPC3	ENSG00000054116.11	1	36136570	36155964	0.287518890934167	0.111635003344263	113	445
THRAP3	ENSG00000054118.13	1	36224416	36305357	0.0798474368013836	0.00484979592798243	113	445
PHPT1	ENSG00000054148.17	9	136849091	136850942	0.790834656227029	0.70056910094799	113	445
ENTPD2	ENSG00000054179.11	9	137048098	137054045	0.0456171872580108	0.000801467825970183	113	445
LY75	ENSG00000054219.10	2	159803355	159904749	1.5605447361753e-06	3.37037534815498e-17	113	445
ARID4B	ENSG00000054267.21	1	235166895	235328219	0.346944316818948	0.177090758994899	113	445
OPN3	ENSG00000054277.13	1	241590114	241677376	0.00780116795592395	2.30421343615507e-05	113	445
SDCCAG8	ENSG00000054282.15	1	243256034	243489140	0.369282856468561	0.205069059384367	113	445
PTPRN	ENSG00000054356.13	2	219289623	219309648	0.82210365365045	0.746687279887053	113	445
HHAT	ENSG00000054392.12	1	210328252	210676296	0.333574558489806	0.210038879717107	113	445
KIF1B	ENSG00000054523.17	1	10210805	10381603	0.0571863929348487	0.0131889929598078	113	445
FOXC1	ENSG00000054598.6	6	1609972	1613897	0.0021512519384449	8.13117130440663e-06	113	445
TBC1D22A	ENSG00000054611.13	22	46762617	47175699	0.0696914024075461	0.0109587762992173	113	445
SYNE2	ENSG00000054654.16	14	63852983	64226433	0.374650183980895	0.238069978491581	113	445
PLEKHH1	ENSG00000054690.13	14	67533301	67589310	0.277428703205632	0.0854336609166745	113	445
ATP9A	ENSG00000054793.13	20	51596514	51768634	0.000360061423617838	5.67198589845652e-06	113	445
FAM168A	ENSG00000054965.10	11	73400487	73598189	0.0538044338450342	0.00608864387755638	113	445
RELT	ENSG00000054967.12	11	73376264	73397472	0.0208967789906801	0.00159763891220426	113	445
GALC	ENSG00000054983.16	14	87837820	87993665	0.367017698988734	0.163128049648709	113	445
NOP58	ENSG00000055044.10	2	202265716	202303666	0.167736577576235	0.0577206333539199	113	445
SZRD1	ENSG00000055070.16	1	16352575	16398145	0.024286361869598	0.000732970023435584	113	445
KCNH2	ENSG00000055118.14	7	150944961	150978315	0.251945748574263	0.100594990498617	113	445
CUL1	ENSG00000055130.15	7	148698665	148801036	0.795290821641148	0.729514586912815	113	445
FAM114A2	ENSG00000055147.18	5	153990128	154038905	0.00210905633693818	2.32430797151187e-06	113	445
CYFIP2	ENSG00000055163.19	5	157266079	157395533	0.358697491253156	0.158394761395766	113	445
TAB2	ENSG00000055208.18	6	149317534	149411613	0.0642338827909691	0.00885377855123514	113	445
GINM1	ENSG00000055211.12	6	149566294	149591748	0.0797978324988546	0.00667156036577427	113	445
EIF2AK2	ENSG00000055332.16	2	37099245	37157065	0.120262171824525	0.0102681513816073	113	445
USP36	ENSG00000055483.19	17	78787381	78841441	0.549138902727126	0.346461566861433	113	445
KMT2C	ENSG00000055609.17	7	152134922	152436005	0.774285967447245	0.666505115344941	113	445
MCOLN3	ENSG00000055732.12	1	85018082	85048499	0.0157567453443099	0.000609316292031581	113	445
PUM2	ENSG00000055917.15	2	20248691	20352234	0.045586871074052	0.00157597816183041	113	445
MRPL43	ENSG00000055950.16	10	100969458	100987366	0.00120244890268133	6.39307300605275e-06	113	445
ITIH4	ENSG00000055955.15	3	52812975	52830739	0.042087167538929	7.79962685856299e-05	113	445
ITIH1	ENSG00000055957.10	3	52777592	52792068	0.882205782598391	0.853466817752898	113	445
HPF1	ENSG00000056050.6	4	169729465	169757953	0.00411828471329568	0.000106442918665648	113	445
ZFR	ENSG00000056097.15	5	32354350	32444761	0.942495345298364	0.924190886223577	113	445
TRAF1	ENSG00000056558.10	9	120902393	120929173	0.0388204645671695	2.42091686429095e-05	113	445
RC3H2	ENSG00000056586.15	9	122844556	122905341	0.00281339711101259	1.96914304897635e-07	113	445
IL17RB	ENSG00000056736.9	3	53846580	53865800	0.0314871834691291	0.00114752212763913	113	445
TRAF3IP2	ENSG00000056972.18	6	111556454	111606278	0.235478796220907	0.051685558803754	113	445
DCBLD2	ENSG00000057019.15	3	98795941	98901689	0.707695065163606	0.604046164768429	113	445
SOAT1	ENSG00000057252.12	1	179293714	179358680	0.58319450299547	0.330500589566969	113	445
PKP2	ENSG00000057294.14	12	32790745	32896840	0.213563164785452	0.0912283031366964	113	445
GDI2	ENSG00000057608.16	10	5765223	5842132	0.0875896292974289	0.0169885536928458	113	445
PRDM1	ENSG00000057657.15	6	106086320	106109939	0.275299273729401	0.0870324488049968	113	445
ATG5	ENSG00000057663.14	6	106045423	106325791	0.952233228555056	0.936932763170992	113	445
TMCC3	ENSG00000057704.12	12	94567124	94650562	0.088808985222316	0.0153152309097134	113	445
PITHD1	ENSG00000057757.9	1	23778405	23788232	0.107078642634903	0.00666864383598467	113	445
MTA3	ENSG00000057935.13	2	42494569	42756947	0.122018253368829	0.0307223772180164	113	445
USP13	ENSG00000058056.8	3	179652755	179789401	0.308324358559123	0.131184428318856	113	445
ATP11B	ENSG00000058063.15	3	182793500	182921239	0.370882871799759	0.167664506589718	113	445
CDK14	ENSG00000058091.16	7	90563735	91210590	0.389341743479507	0.204055363963121	113	445
SEC61A1	ENSG00000058262.9	3	128051641	128071683	0.557125326624312	0.369574346144478	113	445
PPP1R12A	ENSG00000058272.16	12	79773563	79934900	0.217214428869796	0.073425218665821	113	445
CAMK2B	ENSG00000058404.19	7	44217150	44334577	0.296384706369525	0.098833230656858	113	445
CROCC	ENSG00000058453.16	1	16921950	16972979	0.00361715610884235	1.55383908263182e-05	113	445
POLR3E	ENSG00000058600.15	16	22297375	22335103	0.0418607176801039	0.0013379539665965	113	445
ATP2B4	ENSG00000058668.14	1	203626561	203744081	0.936820469404208	0.912094983566534	113	445
ZC3H11A	ENSG00000058673.16	1	203795654	203850514	0.0270588705721433	0.000678798916204526	113	445
RIOK2	ENSG00000058729.10	5	97160867	97183260	0.187896247841554	0.0752405288531273	113	445
YIPF1	ENSG00000058799.14	1	53851719	53889834	0.654420553927219	0.56084827578992	113	445
NDC1	ENSG00000058804.11	1	53765460	53838860	0.0927982604509984	0.0235435704249423	113	445
DGKG	ENSG00000058866.14	3	186147201	186362237	0.884475392679289	0.844551886295542	113	445
FLYWCH1	ENSG00000059122.16	16	2911937	2951208	0.000678758919772407	1.69002175060079e-08	113	445
UNKL	ENSG00000059145.18	16	1364114	1414751	0.0479988710409571	0.000750682329525953	113	445
TBXAS1	ENSG00000059377.16	7	139777051	140020325	0.00065209462229254	3.94456753891754e-07	113	445
PARP12	ENSG00000059378.12	7	140023744	140063721	0.0657495228590488	0.00761973228632648	113	445
ALDH18A1	ENSG00000059573.8	10	95605929	95656706	0.134782951860304	0.0218313420502288	113	445
TARBP1	ENSG00000059588.9	1	234391313	234479103	0.314534261322281	0.194199931256791	113	445
GATB	ENSG00000059691.11	4	151670504	151761023	0.539016907416932	0.324955792656632	113	445
MXD1	ENSG00000059728.10	2	69897688	69942945	0.568086518690048	0.374964505150523	113	445
CDK17	ENSG00000059758.7	12	96278261	96400560	0.569198738660138	0.44259435581386	113	445
DNAJC25	ENSG00000059769.19	9	111631352	111654351	0.688875485871252	0.610574482445523	113	445
SLC2A3	ENSG00000059804.15	12	7919230	7936275	0.0466814665745044	0.00314363164172839	113	445
PSD	ENSG00000059915.16	10	102402617	102421539	0.132639632854146	0.0173942302195982	113	445
CTDP1	ENSG00000060069.16	18	79679801	79756623	1.76302656323091e-10	4.63302577236586e-24	113	445
YBX3	ENSG00000060138.12	12	10699089	10723312	0.880167064187563	0.844916400938333	113	445
STYK1	ENSG00000060140.8	12	10618939	10674318	0.515720670803743	0.393859592969678	113	445
WNK1	ENSG00000060237.16	12	752593	911452	0.527900815896136	0.340761365815913	113	445
CCAR1	ENSG00000060339.13	10	68721012	68792377	0.134904157875034	0.0124609250094761	113	445
OGFR	ENSG00000060491.16	20	62804835	62814000	0.20631193503457	0.1106514300942	113	445
GNA15	ENSG00000060558.3	19	3136193	3163769	0.0857065210139364	0.0146677951042744	113	445
CREB3L3	ENSG00000060566.13	19	4153601	4173054	0.801896156258639	0.761524870897384	113	445
PIGV	ENSG00000060642.10	1	26787472	26798398	0.0904388675716095	0.0139286933275207	113	445
PTPRU	ENSG00000060656.19	1	29236516	29326813	0.374430086071249	0.225820779968155	113	445
SNRNP40	ENSG00000060688.12	1	31259568	31296782	0.6875495223721	0.535794824443533	113	445
QSER1	ENSG00000060749.14	11	32893178	32993316	0.22458819187486	0.110575634754182	113	445
MPC1	ENSG00000060762.18	6	166364919	166383013	0.124091414447884	0.0246692721723281	113	445
ACAA1	ENSG00000060971.17	3	38103129	38137242	0.141358026518155	0.0297038594116031	113	445
BCAT1	ENSG00000060982.14	12	24810022	24949459	5.8052864497551e-07	4.48708690671072e-14	113	445
HDAC7	ENSG00000061273.17	12	47782754	47833132	0.24961144588447	0.113776693858568	113	445
LZTS1	ENSG00000061337.15	8	20246165	20303963	0.429110779164318	0.30137164811251	113	445
SPAG4	ENSG00000061656.9	20	35615892	35621049	0.032952910609737	0.000588241783109715	113	445
NCKAP1	ENSG00000061676.14	2	182909115	183038858	0.299524163033956	0.129288777790172	113	445
MRPS35	ENSG00000061794.12	12	27710773	27756295	0.0249023271177904	0.000595157719246623	113	445
GUCY1B3	ENSG00000061918.12	4	155758992	155807591	0.218058594120176	0.0583689549298572	113	445
SFSWAP	ENSG00000061936.9	12	131711089	131799737	0.00292647017161858	4.13128551016672e-05	113	445
TNK2	ENSG00000061938.16	3	195863364	195911945	0.566670392216157	0.298205690819913	113	445
MON2	ENSG00000061987.14	12	62466817	62600479	0.207423103845161	0.0670361958284461	113	445
GPBP1	ENSG00000062194.15	5	57173948	57264679	0.185481335104786	0.017073334373903	113	445
DGAT2	ENSG00000062282.14	11	75759512	75801535	0.376650673594939	0.193330721687567	113	445
CS	ENSG00000062485.18	12	56271699	56300392	0.321351595341713	0.125803215450947	113	445
LTK	ENSG00000062524.15	15	41503638	41513887	0.0191647718298422	0.000692988132966968	113	445
MRPS24	ENSG00000062582.13	7	43866558	43869893	0.166375131515462	0.0339691512862151	113	445
ELMO2	ENSG00000062598.17	20	46366049	46432985	0.257830961536846	0.0928289854442636	113	445
WAPL	ENSG00000062650.17	10	86435256	86521815	0.0433186743369173	0.00231392438849575	113	445
VMP1	ENSG00000062716.12	17	59707192	59841092	0.026101979319738	1.94844310143281e-05	113	445
APPBP2	ENSG00000062725.9	17	60443149	60526219	0.00632578915348395	1.23215072656809e-05	113	445
POLD1	ENSG00000062822.12	19	50384204	50418018	0.561779675896827	0.41636539323976	113	445
SEZ6	ENSG00000063015.19	17	28954901	29006440	0.0163782482016135	0.000185873589496274	113	445
EIF4B	ENSG00000063046.17	12	53006158	53042209	0.0754221351656097	0.0075771954397927	113	445
SLC6A16	ENSG00000063127.15	19	49289638	49325225	0.168375332674248	0.0668824856448558	113	445
GLTSCR1	ENSG00000063169.10	19	47609123	47703277	0.0031564540030066	0.000120509522156411	113	445
SPHK2	ENSG00000063176.15	19	48624133	48630029	0.315519639934446	0.15977410544781	113	445
RPL18	ENSG00000063177.12	19	48615328	48619271	0.116448146068648	0.0232374523655603	113	445
CA11	ENSG00000063180.8	19	48637942	48646312	0.89225080260967	0.824875042849193	113	445
ISOC2	ENSG00000063241.7	19	55452985	55462343	0.577651829917211	0.455339859648582	113	445
U2AF2	ENSG00000063244.12	19	55654146	55674648	0.755585092061224	0.662345870557885	113	445
EPN1	ENSG00000063245.14	19	55675226	55709858	0.109406378139297	0.0203826646055171	113	445
MED29	ENSG00000063322.13	19	39391303	39400637	0.477682604020194	0.280068438732057	113	445
AHRR	ENSG00000063438.16	5	304176	438291	0.784292074534789	0.695708039904082	113	445
GPC1	ENSG00000063660.8	2	240435671	240468078	0.893577025078185	0.859173075904581	113	445
ADCK1	ENSG00000063761.15	14	77800083	77933954	8.25103935287549e-09	1.61168902303523e-18	113	445
HAGH	ENSG00000063854.12	16	1795620	1826940	0.639844719761967	0.54980070994093	113	445
RNF4	ENSG00000063978.15	4	2462220	2515855	0.529967737126373	0.370110669675368	113	445
CASP8	ENSG00000064012.21	2	201233443	201287711	4.79130548375333e-07	1.68080292427039e-15	113	445
LIMCH1	ENSG00000064042.17	4	41359607	41700044	0.194377395607429	0.0502578125106271	113	445
INTS13	ENSG00000064102.14	12	26905181	26938326	0.040270988856341	0.000397815090817076	113	445
TM7SF3	ENSG00000064115.10	12	26973195	27014434	0.00255381239451219	7.15962198948636e-07	113	445
SPA17	ENSG00000064199.6	11	124673882	124697518	0.407559466853054	0.168899815922684	113	445
TSPAN32	ENSG00000064201.15	11	2302061	2318200	3.61636254636075e-05	9.63023339494919e-10	113	445
WISP2	ENSG00000064205.10	20	44714844	44728509	0.189610556304742	0.0494264854111928	113	445
ST3GAL6	ENSG00000064225.12	3	98732236	98821201	0.307111039216305	0.147510309902788	113	445
ATP2C2	ENSG00000064270.12	16	84368527	84464187	0.0130173233965522	0.000514030635956327	113	445
NGFR	ENSG00000064300.8	17	49502063	49515017	0.155891997985763	0.0247868062112382	113	445
TAF2	ENSG00000064313.11	8	119730775	119832863	0.037987779967925	0.000786970050547195	113	445
HIPK2	ENSG00000064393.15	7	139561570	139777778	0.00102257503685566	4.36898723869102e-08	113	445
TNPO3	ENSG00000064419.13	7	128954180	129055173	3.8145017575052e-06	4.47979566405513e-12	113	445
RFXANK	ENSG00000064490.13	19	19192590	19200893	0.46273193153296	0.242697562237671	113	445
TMEM161A	ENSG00000064545.14	19	19119169	19138513	0.069563100196108	0.0116341868177444	113	445
LPAR2	ENSG00000064547.13	19	19623668	19628930	0.00398554209021243	4.1293486535689e-07	113	445
CTSA	ENSG00000064601.16	20	45890144	45898620	0.203667639139929	0.0440031552065418	113	445
SUGP2	ENSG00000064607.16	19	18990888	19034023	0.373754855894077	0.221480929123887	113	445
SLC12A2	ENSG00000064651.13	5	128083766	128189688	0.187339935431619	0.0570785085103156	113	445
SNX24	ENSG00000064652.10	5	122843439	123029304	0.161866641074582	0.0403207218375219	113	445
EYA2	ENSG00000064655.18	20	46894624	47188844	0.0025511545201889	6.16542780914225e-06	113	445
CNN2	ENSG00000064666.14	19	1026581	1039068	0.00710159459696808	5.07048005401834e-06	113	445
ABCA7	ENSG00000064687.12	19	1040101	1065572	8.85695491796424e-09	1.45273743354549e-11	113	445
DDX20	ENSG00000064703.11	1	111755538	111768016	0.0202630161542217	0.000922556734409524	113	445
BTBD1	ENSG00000064726.9	15	83016422	83067334	0.403148880571003	0.206264639819038	113	445
FAR2	ENSG00000064763.10	12	29149103	29335616	0.0533185544141069	0.00615671643587334	113	445
BCAS1	ENSG00000064787.13	20	53936777	54070594	0.481023979142927	0.388437672448454	113	445
CHI3L2	ENSG00000064886.13	1	111200771	111243440	5.76323011616213e-07	1.0117060358405e-15	113	445
SBNO2	ENSG00000064932.15	19	1107636	1174283	0.373658549568794	0.21907579015805	113	445
PMS1	ENSG00000064933.17	2	189784085	189877629	0.591319856087233	0.409986226520049	113	445
HMG20B	ENSG00000064961.18	19	3572777	3579088	0.311903129829039	0.154049482484579	113	445
CALCRL	ENSG00000064989.12	2	187343129	187448460	0.292646879052653	0.123453821983477	113	445
TAF11	ENSG00000064995.16	6	34877778	34888089	0.765355264688378	0.666749858456534	113	445
ANKS1A	ENSG00000064999.13	6	34889265	35091413	0.036726848678919	0.000908459894062248	113	445
AP3D1	ENSG00000065000.15	19	2100988	2164465	0.794945075183091	0.719878833083093	113	445
ZNF76	ENSG00000065029.14	6	35258982	35295985	0.000518534873556375	1.76239661916521e-08	113	445
SLC9A3R2	ENSG00000065054.13	16	2025356	2039026	0.0305292021831224	0.00211382253154465	113	445
NTHL1	ENSG00000065057.7	16	2039815	2047464	0.0641190593865873	0.00276268533306428	113	445
UHRF1BP1	ENSG00000065060.16	6	34792015	34883138	0.00880038335572759	1.61122305061816e-06	113	445
GNAI3	ENSG00000065135.10	1	109548611	109618321	0.400679536799419	0.210796125073287	113	445
IPO5	ENSG00000065150.18	13	97953658	98024297	0.792712987945613	0.710554901397287	113	445
OAT	ENSG00000065154.11	10	124397303	124418976	0.101701218984866	0.00816374194603289	113	445
WDR3	ENSG00000065183.15	1	117929720	117965096	0.0414876913322723	0.00282526659880075	113	445
PKN2	ENSG00000065243.19	1	88684222	88836255	0.0439881010837375	0.00291119118763732	113	445
WDR18	ENSG00000065268.10	19	984271	998438	0.000802265450127649	1.58989728340084e-05	113	445
TRAM2	ENSG00000065308.4	6	52497402	52576915	0.203387672090537	0.0630644516706547	113	445
NTN1	ENSG00000065320.8	17	9021542	9244000	0.362714457497575	0.205291807502763	113	445
MCM10	ENSG00000065328.16	10	13161554	13211104	0.0626398181705755	0.00996374423688757	113	445
DGKA	ENSG00000065357.19	12	55927614	55954027	0.0052881678872327	5.26524159003023e-06	113	445
ERBB3	ENSG00000065361.14	12	56079857	56103505	0.0533325916302222	0.00619589191682684	113	445
ANKRD44	ENSG00000065413.18	2	196967017	197311173	0.0265170126699387	0.00119000124760405	113	445
KARS	ENSG00000065427.14	16	75627474	75647679	0.242553981147327	0.0941429398385344	113	445
ADAT1	ENSG00000065457.10	16	75596981	75623300	0.413512717492489	0.267984523109343	113	445
PDIA5	ENSG00000065485.19	3	123067062	123162104	0.384021558090785	0.219768126731422	113	445
TBC1D22B	ENSG00000065491.8	6	37257772	37332970	0.0343687796389673	0.000574244392763817	113	445
NDUFB4	ENSG00000065518.7	3	120596309	120602500	0.313985138357592	0.14646593972116	113	445
SPEN	ENSG00000065526.10	1	15847864	15940460	0.0838078551021693	0.00586629082290625	113	445
MYLK	ENSG00000065534.18	3	123610049	123884331	0.292442060027305	0.0749151657318356	113	445
ZC3H15	ENSG00000065548.17	2	186486156	186509363	0.029620585560649	0.000441173487323621	113	445
MAP2K4	ENSG00000065559.14	17	12020824	12143830	0.363567812030255	0.213282451773123	113	445
TMEM206	ENSG00000065600.12	1	212363931	212414901	0.0287259288622739	0.00415430787474737	113	445
SLK	ENSG00000065613.13	10	103967201	104029233	0.0931425266447102	0.00577297636928816	113	445
CYB5R4	ENSG00000065615.13	6	83859643	83967424	0.0364289278090011	0.000353217895735413	113	445
COL17A1	ENSG00000065618.18	10	104031286	104086002	0.00011073935386904	5.18217711242176e-09	113	445
GSTO2	ENSG00000065621.14	10	104268873	104304945	0.0153592368533646	0.000291838029853057	113	445
SEC61A2	ENSG00000065665.20	10	12129637	12169721	0.469986717080764	0.262721151254085	113	445
PRKCQ	ENSG00000065675.14	10	6427143	6580301	0.0583365787574753	0.00509877796219619	113	445
TLE2	ENSG00000065717.14	19	2997638	3047635	0.208301014991167	0.0696604152126738	113	445
ASB1	ENSG00000065802.11	2	238426742	238452250	0.117958839701605	0.0299584862010364	113	445
FAM107B	ENSG00000065809.13	10	14518557	14774897	0.0267966906351758	0.00101601328400241	113	445
ME1	ENSG00000065833.8	6	83210389	83431071	0.797361849028009	0.710591377375143	113	445
TBC1D1	ENSG00000065882.15	4	37891087	38139175	0.312071754000602	0.123719938232245	113	445
CDK13	ENSG00000065883.14	7	39950037	40097134	0.748268300187319	0.682988116118456	113	445
MTHFD2	ENSG00000065911.11	2	74198562	74216241	0.110434687343094	0.0134228847075532	113	445
FOXJ2	ENSG00000065970.8	12	8032703	8055503	0.000110573751904453	1.36208029226377e-07	113	445
YBX1	ENSG00000065978.18	1	42682427	42702349	0.000289142061122366	9.52647316623528e-08	113	445
PDE4A	ENSG00000065989.15	19	10416773	10469631	0.00297269820683886	8.22141547986787e-06	113	445
PPP2R5A	ENSG00000066027.11	1	212285537	212361863	0.000964818839200371	3.74606716372852e-08	113	445
ELAVL1	ENSG00000066044.14	19	7958579	8005659	0.156418129876748	0.0660195990075574	113	445
TIE1	ENSG00000066056.13	1	43300993	43323108	0.00367715696260199	2.32607431133176e-07	113	445
DIP2B	ENSG00000066084.12	12	50505107	50748667	0.10818736096681	0.00679418359758525	113	445
SMARCD1	ENSG00000066117.14	12	50084972	50100712	0.329134584159512	0.159970463236539	113	445
KDM4A	ENSG00000066135.12	1	43650158	43705515	0.574238725054193	0.376256982346157	113	445
NFYC	ENSG00000066136.20	1	40692067	40771603	0.255353722639758	0.0999073637840694	113	445
ZMYND12	ENSG00000066185.12	1	42430329	42456116	0.139200689982698	0.0346629057457189	113	445
SLC9A3	ENSG00000066230.10	5	474883	524332	0.319414625726412	0.169882445967217	113	445
ASPM	ENSG00000066279.17	1	197084128	197146694	0.797388722138109	0.707306120737961	113	445
CD84	ENSG00000066294.14	1	160541095	160579516	0.00438777470255019	7.02083014542431e-05	113	445
ELOVL1	ENSG00000066322.14	1	43363397	43368074	0.494826108228233	0.361752502521903	113	445
SPI1	ENSG00000066336.11	11	47354860	47378576	6.72703549507817e-05	1.19974256089655e-18	113	445
ZNRD1	ENSG00000066379.14	6	30061641	30064909	0.7199760005103	0.623398112762729	113	445
CLDN18	ENSG00000066405.12	3	137998735	138033655	0.914600935862613	0.88124375453168	113	445
ZBTB11	ENSG00000066422.4	3	101648889	101672213	0.190542785092817	0.0328143375124366	113	445
ATXN3	ENSG00000066427.21	14	92038652	92106621	0.000213287189284265	7.29368032694702e-08	113	445
GOLGA5	ENSG00000066455.12	14	92794231	92839963	0.280199483466776	0.120540610503136	113	445
LRRC40	ENSG00000066557.5	1	70144805	70205620	0.0506957078329308	0.00341623315196632	113	445
ISOC1	ENSG00000066583.11	5	129094751	129114028	0.0651917694719187	0.0104169798391097	113	445
TRMT11	ENSG00000066651.18	6	125986430	126039276	0.183168790199373	0.0527978261847541	113	445
THUMPD1	ENSG00000066654.13	16	20702816	20742084	0.0620460371391703	0.00461800717517737	113	445
MSANTD3	ENSG00000066697.14	9	100427156	100451711	0.539015941733667	0.426561401369875	113	445
ATG2B	ENSG00000066739.11	14	96279202	96363451	0.103535420278631	0.0179151407984296	113	445
ARFGEF1	ENSG00000066777.8	8	67173511	67343677	0.0818441072525442	0.00670477902125561	113	445
ZFAT	ENSG00000066827.15	8	134477788	134713049	0.0945297976558415	0.0178649511328294	113	445
MTFR1	ENSG00000066855.15	8	65644734	65771261	0.451186438533878	0.270858703935824	113	445
STAG3	ENSG00000066923.17	7	100177563	100220546	0.368361471471359	0.160766650875987	113	445
FECH	ENSG00000066926.10	18	57548283	57586772	0.808329211606321	0.748159939586327	113	445
MYO9A	ENSG00000066933.15	15	71822456	72118577	0.508265705083775	0.399361186224448	113	445
PFKP	ENSG00000067057.16	10	3066333	3137712	3.1184542461386e-05	6.66935440545449e-08	113	445
IDI1	ENSG00000067064.10	10	1039908	1049170	0.302946847578215	0.160389898461746	113	445
SP100	ENSG00000067066.16	2	230415942	230544090	0.20491430050823	0.0909584161147786	113	445
KLF6	ENSG00000067082.14	10	3775996	3785281	0.205393393737361	0.0731857942990666	113	445
PLPP1	ENSG00000067113.16	5	55425863	55535050	0.130657440302323	0.012777038858566	113	445
NEO1	ENSG00000067141.16	15	73051710	73305206	0.404276770511279	0.222706887849851	113	445
TRAM1	ENSG00000067167.7	8	70573442	70608387	0.0753405247436074	0.0167984832780838	113	445
TNFRSF1A	ENSG00000067182.7	12	6328757	6342114	0.0312528387899082	8.84096399971933e-05	113	445
CACNB1	ENSG00000067191.15	17	39173563	39197703	0.152172210176578	0.0536042400259431	113	445
EVI5	ENSG00000067208.14	1	92508696	92792404	0.0403571578023628	0.00143304015991416	113	445
STOML1	ENSG00000067221.13	15	73978923	73994622	0.00115252976665117	5.75614832749403e-09	113	445
PKM	ENSG00000067225.17	15	72199029	72231822	0.0921077661990569	0.00130429422449105	113	445
DHX29	ENSG00000067248.9	5	55256245	55307722	0.35692330762428	0.163149731500866	113	445
DNTTIP2	ENSG00000067334.13	1	93866283	93879918	0.15550696081682	0.0297859313939897	113	445
METTL22	ENSG00000067365.14	16	8621683	8649654	0.147377420005752	0.026117865141957	113	445
TP53BP1	ENSG00000067369.13	15	43403061	43510728	0.297924157299269	0.146488690480759	113	445
RRP15	ENSG00000067533.5	1	218285287	218337983	0.0875304917276735	0.0185433580690758	113	445
RHOA	ENSG00000067560.10	3	49359145	49412202	0.980155817077635	0.964033227506576	113	445
DHX8	ENSG00000067596.10	17	43483865	43544463	0.0362566594076884	6.90697633829611e-05	113	445
PRKCZ	ENSG00000067606.16	1	2050470	2175313	0.00303127644206775	2.91537490077494e-06	113	445
IARS2	ENSG00000067704.9	1	220094102	220148041	0.34384851920761	0.181607622674508	113	445
ROGDI	ENSG00000067836.12	16	4796968	4802950	3.11165272619508e-05	2.21776888339846e-09	113	445
ROCK1	ENSG00000067900.7	18	20946906	21111851	0.000262187971409481	1.26654063293416e-14	113	445
CBFB	ENSG00000067955.13	16	67029116	67101058	0.0128538456277762	3.25939341171198e-05	113	445
HYAL2	ENSG00000068001.13	3	50317790	50322906	0.377831125974878	0.155464828552769	113	445
HDAC4	ENSG00000068024.16	2	239048168	239401011	0.758639538479196	0.688743682341154	113	445
RASSF1	ENSG00000068028.17	3	50329782	50340936	0.211342789396132	0.0710252888374299	113	445
FGFR3	ENSG00000068078.17	4	1793307	1808872	0.244069424030847	0.119988356034329	113	445
IFI35	ENSG00000068079.7	17	43006725	43014456	0.0126500899872816	0.000460843761634506	113	445
HEATR6	ENSG00000068097.14	17	60043194	60078931	0.589879615951931	0.349786269712649	113	445
COASY	ENSG00000068120.14	17	42561467	42566275	0.519047358614803	0.261856804659584	113	445
PLEKHH3	ENSG00000068137.14	17	42667914	42676994	0.0106285898058177	1.94117319885629e-05	113	445
MEF2A	ENSG00000068305.17	15	99565417	99715696	0.0314341390249768	0.00433297696146766	113	445
INPP5A	ENSG00000068383.18	10	132537820	132783178	0.361684048681105	0.193934366104238	113	445
PRR11	ENSG00000068489.12	17	59155499	59204705	0.639883862265798	0.467787784147305	113	445
REEP1	ENSG00000068615.17	2	86213993	86338083	0.0222950023471521	0.00148706297499842	113	445
ATP11A	ENSG00000068650.18	13	112690329	112887168	0.187983041858536	0.104466396907639	113	445
POLR1A	ENSG00000068654.15	2	86020216	86106155	0.286643170458207	0.0922526936434555	113	445
LAPTM4A	ENSG00000068697.6	2	20032650	20052028	0.0926138200727078	0.0256518085521421	113	445
TTC7A	ENSG00000068724.15	2	46916157	47076137	0.124044275878405	0.00918735920491697	113	445
IP6K2	ENSG00000068745.14	3	48688003	48740353	0.0191465254751369	1.64759033276865e-05	113	445
SRBD1	ENSG00000068784.12	2	45388680	45612165	0.83766813022262	0.783098010637602	113	445
KIF2A	ENSG00000068796.16	5	62306162	62386383	0.89082705526602	0.846969613185382	113	445
RASGRP2	ENSG00000068831.18	11	64726911	64745456	0.0190652051979584	0.000235370713801571	113	445
PSME4	ENSG00000068878.14	2	53864067	53970837	0.321094286682413	0.165632100377802	113	445
IFT80	ENSG00000068885.14	3	160256986	160399273	0.172670932303796	0.0604514019410615	113	445
SIRT2	ENSG00000068903.19	19	38878555	38899862	0.00894161105351966	2.02758751680076e-05	113	445
ERLEC1	ENSG00000068912.13	2	53787044	53818819	0.92324887183363	0.866834944576016	113	445
PPP2R5B	ENSG00000068971.13	11	64917553	64934470	0.0790235766290313	0.00408614648340643	113	445
PYGM	ENSG00000068976.13	11	64746389	64760297	0.00227017696139497	3.42070854234401e-06	113	445
PITX1	ENSG00000069011.15	5	135027735	135034520	0.000200726417136552	3.67598834088526e-07	113	445
MAST4	ENSG00000069020.18	5	66596361	67169595	0.0205563713049104	0.00145074157657474	113	445
NUP133	ENSG00000069248.11	1	229440260	229508341	0.187189780323524	0.0790457700979578	113	445
NUCKS1	ENSG00000069275.12	1	205712819	205750276	0.0107353001461621	1.7987721753027e-05	113	445
VPS35	ENSG00000069329.16	16	46656132	46689194	0.000113878051647203	9.54164764240245e-08	113	445
DNAJA2	ENSG00000069345.11	16	46955362	46973788	0.842504067731274	0.688991982491725	113	445
BCL3	ENSG00000069399.14	19	44747836	44760044	0.58115232725543	0.473383441694651	113	445
KCNAB2	ENSG00000069424.14	1	5991466	6101193	0.35599371608496	0.202595925376492	113	445
GAL	ENSG00000069482.6	11	68683779	68691175	0.000270412159475586	6.16074771689366e-10	113	445
CLEC2D	ENSG00000069493.14	12	9664969	9699555	0.000191690953754313	3.38484444783462e-10	113	445
RORA	ENSG00000069667.15	15	60488284	61229319	0.336328518592783	0.160682880575683	113	445
DRD4	ENSG00000069696.6	11	637293	640706	0.108914731457446	0.0134955800267914	113	445
TGFBR3	ENSG00000069702.10	1	91680343	91906335	0.080567183254634	0.00703758054026098	113	445
KIAA1107	ENSG00000069712.12	1	92166985	92184723	0.0883393624306333	0.0108693179448329	113	445
ATP1B3	ENSG00000069849.10	3	141876124	141926514	0.0440851806554165	0.00597992147412458	113	445
NEDD4	ENSG00000069869.15	15	55826922	55993746	0.0247676793397208	0.00122130098309261	113	445
PIGB	ENSG00000069943.9	15	55319162	55354978	0.141700007639927	0.0261793677462363	113	445
MAPK6	ENSG00000069956.11	15	51952106	52067372	0.323945016313824	0.159786873269765	113	445
GNB5	ENSG00000069966.18	15	52115105	52191369	0.091515005618604	0.0190879931386378	113	445
RAB27A	ENSG00000069974.15	15	55202966	55314160	0.0085319215249665	3.08390082344984e-05	113	445
HDHD5	ENSG00000069998.12	22	17137511	17165268	0.0688409764462726	0.0097007747134306	113	445
UFD1L	ENSG00000070010.18	22	19450106	19479215	0.0376914692791603	0.000574490426169953	113	445
LRP6	ENSG00000070018.8	12	12116025	12267012	0.00723611998992747	0.000167731965355756	113	445
GUCY2C	ENSG00000070019.4	12	14612632	14696585	0.0521607739541273	0.00617887156544662	113	445
PHRF1	ENSG00000070047.11	11	576486	612222	0.0183209719253664	0.0021743820746684	113	445
IKBKAP	ENSG00000070061.14	9	108867517	108934116	0.399959727583188	0.253707168846352	113	445
NUCB2	ENSG00000070081.15	11	17208153	17349974	0.551220949733772	0.421566571540169	113	445
PFN2	ENSG00000070087.13	3	149964904	150050728	0.99720933201632	0.996300107009833	113	445
SPTB	ENSG00000070182.19	14	64752211	64879883	0.00574397899755525	6.88137374839851e-05	113	445
DAPP1	ENSG00000070190.12	4	99816833	99870154	0.0102048720445622	0.000478212022368047	113	445
SLC44A1	ENSG00000070214.15	9	105244622	105439171	0.867016081792224	0.793254663669409	113	445
TMEM260	ENSG00000070269.13	14	56488354	56650606	0.362738566892101	0.235612023304088	113	445
SMG6	ENSG00000070366.13	17	2065073	2303703	0.544127574648807	0.382868799402473	113	445
EXOC5	ENSG00000070367.15	14	57200507	57268908	0.00676759115985824	0.000237107836702592	113	445
CLTCL1	ENSG00000070371.15	22	19179473	19291716	0.000160513934044015	2.89643602322749e-09	113	445
FSTL3	ENSG00000070404.9	19	676365	683399	0.0133525697186559	0.000878348136117634	113	445
DGCR2	ENSG00000070413.19	22	19036282	19122454	0.0591827984584389	0.00449195501613591	113	445
RNF126	ENSG00000070423.17	19	647526	663277	0.0112681037959611	0.000483774186375621	113	445
MNT	ENSG00000070444.14	17	2384060	2401118	0.00390715280752837	6.6854325839142e-06	113	445
ZXDC	ENSG00000070476.14	3	126437601	126475919	0.000226359534943098	3.06967274016954e-07	113	445
JMJD6	ENSG00000070495.14	17	76712832	76726799	0.0111849166466223	8.86614024200261e-05	113	445
POLB	ENSG00000070501.11	8	42338454	42371808	0.937040156513272	0.916555003860574	113	445
WIPI1	ENSG00000070540.12	17	68425930	68457513	0.0754707392889472	0.00997172056723122	113	445
GBA2	ENSG00000070610.14	9	35737005	35749228	0.134079394147264	0.0464483077513821	113	445
NDST1	ENSG00000070614.14	5	150485818	150558211	1.03679788035686e-06	1.6070478168908e-09	113	445
ASNS	ENSG00000070669.16	7	97852118	97872542	0.219169938361232	0.0867205257232169	113	445
AP3M2	ENSG00000070718.11	8	42152946	42171673	0.22925238096639	0.0909349323721376	113	445
ST6GALNAC2	ENSG00000070731.10	17	76572637	76586956	0.00302800686942016	3.71569696242015e-07	113	445
PABPC1	ENSG00000070756.15	8	100685816	100722809	0.755928912033627	0.613490694737863	113	445
TESK2	ENSG00000070759.16	1	45343976	45491166	0.49467545540141	0.297695193415429	113	445
CFAP20	ENSG00000070761.7	16	58113588	58129450	0.0547684661258878	0.0105379167193022	113	445
CSNK2A2	ENSG00000070770.8	16	58157907	58197920	0.0582604014233824	0.00820848974280742	113	445
EIF2B3	ENSG00000070785.16	1	44850522	44986722	0.816779252976962	0.764054774499433	113	445
CAMK2A	ENSG00000070808.15	5	150219491	150290291	0.0672143322217731	0.00973164256399553	113	445
TCOF1	ENSG00000070814.17	5	150357639	150400308	0.40139938359453	0.213097733260277	113	445
CDC42	ENSG00000070831.15	1	22052627	22092946	0.0663785194335778	0.00374126108440673	113	445
OSBPL3	ENSG00000070882.12	7	24796539	24981634	0.0659130109997576	0.00732825479472574	113	445
RAD18	ENSG00000070950.9	3	8775402	8963773	0.161836852459879	0.0537835395299115	113	445
ATP2B1	ENSG00000070961.15	12	89588049	89708831	0.649444197335246	0.561345628457916	113	445
NCK2	ENSG00000071051.13	2	105744897	105894274	0.482661820241279	0.20067301917549	113	445
MAP4K4	ENSG00000071054.16	2	101696850	101894689	0.987758317851	0.9815902826734	113	445
MGAT4A	ENSG00000071073.12	2	98619106	98731126	0.383644580273304	0.205194175513559	113	445
RPL31	ENSG00000071082.10	2	101002245	101024032	0.521845931328644	0.381558019670455	113	445
WDR1	ENSG00000071127.16	4	10074339	10116949	0.0101827527595146	1.30636525095038e-05	113	445
SNX13	ENSG00000071189.21	7	17790761	17940501	0.361265243054026	0.20367529101034	113	445
ARHGAP10	ENSG00000071205.11	4	147732063	148072780	0.0383903248604379	0.00170380530138552	113	445
RPS6KA2	ENSG00000071242.11	6	166409364	166906451	0.123889377061265	0.013943210389042	113	445
ING3	ENSG00000071243.15	7	120950749	120977216	0.00283370307065593	1.87228990137964e-06	113	445
VASH1	ENSG00000071246.10	14	76762189	76783015	8.64812347497374e-07	3.47019893201384e-18	113	445
LMCD1	ENSG00000071282.11	3	8501707	8574673	0.0873880240877542	0.00953310982601711	113	445
WBSCR22	ENSG00000071462.11	7	73683568	73705149	0.271074126106611	0.101050991291551	113	445
SEL1L	ENSG00000071537.13	14	81471549	81533861	0.447268163920198	0.227648036723316	113	445
TRIP13	ENSG00000071539.13	5	892825	919357	0.125266784990198	0.0314692487223323	113	445
TCF3	ENSG00000071564.14	19	1609290	1652605	0.883322791964074	0.835469735307383	113	445
TRIB2	ENSG00000071575.11	2	12716889	12742734	0.0604378479195322	0.007444981928715	113	445
DAZAP1	ENSG00000071626.16	19	1407569	1435687	0.665943068869569	0.577621693654281	113	445
MBD3	ENSG00000071655.17	19	1573596	1592801	0.0748710115992069	0.0208718336978889	113	445
HLTF	ENSG00000071794.15	3	149030127	149086554	0.0684225248012065	0.00906894091201778	113	445
CPSF1	ENSG00000071894.16	8	144393243	144409349	0.544240060343385	0.245696005046266	113	445
CYBRD1	ENSG00000071967.11	2	171522247	171558133	0.000277263414723964	5.58803970329197e-10	113	445
PDCD2	ENSG00000071994.10	6	170575295	170584692	0.0124592309605644	0.000207600202381965	113	445
RDH11	ENSG00000072042.12	14	67676801	67695814	0.136451784745687	0.0196044965032603	113	445
PRKACA	ENSG00000072062.13	19	14091688	14118084	0.202903136607215	0.0816134785368929	113	445
ADGRL1	ENSG00000072071.16	19	14147743	14206187	0.0886543938613217	0.0167040699444348	113	445
ACTN1	ENSG00000072110.13	14	68874143	68979440	0.300746136552008	0.15654897832546	113	445
ZFYVE26	ENSG00000072121.15	14	67746520	67816589	0.102483859436788	0.0113394508602986	113	445
EPN2	ENSG00000072134.15	17	19215615	19336715	0.0263419854037156	0.000362090826985424	113	445
PTPN18	ENSG00000072135.12	2	130356007	130375409	0.0204872544682662	0.00307490916850684	113	445
LIMS2	ENSG00000072163.19	2	127638381	127681786	0.00429478852344504	0.000183704435658328	113	445
SPEG	ENSG00000072195.14	2	219434846	219498287	0.30821668923301	0.128182962177253	113	445
LNX1	ENSG00000072201.13	4	53459301	53701405	0.415930723130794	0.186389604797333	113	445
ALDH3A2	ENSG00000072210.18	17	19648136	19677598	0.531503670019611	0.354264881544754	113	445
TFRC	ENSG00000072274.12	3	196027183	196082189	0.0168317410894751	0.000542471870633575	113	445
SREBF1	ENSG00000072310.16	17	17811454	17837002	0.0158265147906665	3.99480920823889e-06	113	445
AFF4	ENSG00000072364.12	5	132875379	132963634	0.0379917534175793	0.000617311692648076	113	445
UBE2D1	ENSG00000072401.14	10	58334975	58370753	0.0102666284302351	2.08733497064885e-05	113	445
MPP5	ENSG00000072415.8	14	67241109	67335819	0.363582044558195	0.106746903030943	113	445
RHOBTB1	ENSG00000072422.16	10	60869438	61001440	0.159399097175422	0.0373827147607678	113	445
MARK2	ENSG00000072518.20	11	63838928	63911019	0.516493939694809	0.293069515807397	113	445
HMMR	ENSG00000072571.19	5	163460203	163491945	0.418905076734165	0.293212127719094	113	445
CHFR	ENSG00000072609.17	12	132832357	132909186	0.145944707019894	0.0264458848021374	113	445
P4HA2	ENSG00000072682.18	5	132191838	132295315	0.215815083593208	0.0275005085654676	113	445
FCGR2B	ENSG00000072694.20	1	161663147	161678654	5.19984690637765e-05	6.56349823883836e-14	113	445
NFATC3	ENSG00000072736.18	16	68084751	68221284	0.335941664122373	0.103474062226342	113	445
TRNT1	ENSG00000072756.16	3	3126916	3149233	0.621908414233217	0.56196900382678	113	445
ACADVL	ENSG00000072778.19	17	7217716	7225273	0.0443165781480895	0.000394590120605851	113	445
STK10	ENSG00000072786.12	5	172042073	172188386	0.154152180541262	0.0718031151737481	113	445
FBXW11	ENSG00000072803.17	5	171861549	172006873	0.229892211848349	0.116855167317088	113	445
ACAP1	ENSG00000072818.11	17	7336529	7351478	0.000121467133695558	7.37117212577958e-09	113	445
CRMP1	ENSG00000072832.14	4	5748084	5893058	0.728141235290378	0.659986557283753	113	445
EVC	ENSG00000072840.12	4	5711197	5814305	0.549091503969678	0.38130530712473	113	445
DERL2	ENSG00000072849.10	17	5471251	5486811	0.22592007184321	0.0835266140842483	113	445
SIDT1	ENSG00000072858.10	3	113532296	113629578	0.823168712481256	0.737856190807934	113	445
NDE1	ENSG00000072864.14	16	15643267	15726353	0.000389281872018707	8.50844831891004e-07	113	445
MRVI1	ENSG00000072952.18	11	10573091	10693988	0.87585527992694	0.844272005523425	113	445
TMEM38A	ENSG00000072954.6	19	16661127	16690029	0.0368030813985068	0.00503309324075624	113	445
AP1M1	ENSG00000072958.8	19	16197578	16245907	0.00685577538552929	7.82626358858643e-05	113	445
PVR	ENSG00000073008.14	19	44643798	44663583	0.22732915963328	0.161427453957841	113	445
XRCC1	ENSG00000073050.11	19	43543040	43580473	0.288376690412198	0.108934424827265	113	445
SCARB1	ENSG00000073060.15	12	124776856	124882668	0.000634379178844777	1.28588186885092e-05	113	445
MCM2	ENSG00000073111.13	3	127598252	127622436	0.0601175843593163	0.00460592891493154	113	445
PANX2	ENSG00000073150.13	22	50170731	50180294	0.174553224267923	0.0543505984272271	113	445
SELENOO	ENSG00000073169.13	22	50200979	50217616	0.0143209439366797	0.0006351549311423	113	445
TP63	ENSG00000073282.12	3	189631427	189897279	0.585781814167737	0.458319826821411	113	445
ALPK1	ENSG00000073331.17	4	112285509	112442606	0.0259942731070311	0.000724333915633148	113	445
LLGL2	ENSG00000073350.13	17	75525080	75575208	0.53969509384803	0.36527358588727	113	445
PDE8A	ENSG00000073417.14	15	84980440	85139145	0.0432667070775405	0.00253268189069296	113	445
NLE1	ENSG00000073536.17	17	35128753	35142315	0.118233966874345	0.0106542537416997	113	445
SDHA	ENSG00000073578.16	5	218241	256700	0.00285165434648685	2.76828152599332e-06	113	445
SMARCE1	ENSG00000073584.18	17	40624962	40648299	0.605476903547685	0.422098847311331	113	445
GSDMB	ENSG00000073605.18	17	39904595	39918650	0.000884243515942109	8.34643113374731e-16	113	445
KDM5A	ENSG00000073614.12	12	280129	389272	6.70536809030078e-06	6.06050229237044e-20	113	445
ADAM11	ENSG00000073670.13	17	44759031	44781846	0.116606864746196	0.00396611067551955	113	445
PPP2R3A	ENSG00000073711.10	3	135965673	136147891	0.156348234829831	0.0262264045010314	113	445
FERMT2	ENSG00000073712.14	14	52857268	52952435	0.028661665616332	0.00250410370125989	113	445
DHRS9	ENSG00000073737.16	2	169064789	169096167	2.91591961902276e-05	1.75828547480228e-09	113	445
PTGS2	ENSG00000073756.11	1	186671791	186680427	0.260679120592705	0.109123415370807	113	445
IGF2BP2	ENSG00000073792.15	3	185643739	185825056	0.0876106053704477	0.0152631216230174	113	445
MAP3K13	ENSG00000073803.13	3	185282941	185489097	0.148847879626824	0.0118449572371548	113	445
ST6GAL1	ENSG00000073849.14	3	186930485	187078553	0.0558779954053055	0.00707041473833646	113	445
TBX21	ENSG00000073861.2	17	47733244	47746119	0.0079957374690375	3.64499682593877e-12	113	445
FRY	ENSG00000073910.19	13	32031300	32299122	0.248879947075193	0.0952259973408967	113	445
PICALM	ENSG00000073921.17	11	85957684	86069882	0.0516731848811923	0.000382001265534845	113	445
NSF	ENSG00000073969.18	17	46590669	46757464	0.650152032517469	0.462768704940899	113	445
CLASP1	ENSG00000074054.17	2	121337776	121649587	0.0509699020468415	0.00823249428691808	113	445
MRPS34	ENSG00000074071.14	16	1771890	1773155	0.118755653645937	0.018647159976972	113	445
NOTCH3	ENSG00000074181.8	19	15159038	15200981	0.017367925643731	0.00167703640380116	113	445
CLNS1A	ENSG00000074201.8	11	77514936	77637805	0.19455659949729	0.0718877645931212	113	445
TEAD2	ENSG00000074219.13	19	49340861	49362457	0.461143544043198	0.350238883879752	113	445
EED	ENSG00000074266.19	11	86244544	86278813	0.891418253339963	0.847759707725912	113	445
SNCB	ENSG00000074317.10	5	176620084	176630556	0.383196987028562	0.168683769180541	113	445
TSG101	ENSG00000074319.12	11	18468336	18527232	0.797714754840637	0.768511466442463	113	445
NCBP3	ENSG00000074356.16	17	3802165	3846251	0.0238167682186099	0.00137169728087072	113	445
ATP2A3	ENSG00000074370.17	17	3923870	3964464	0.0525374037637081	0.00676587135182259	113	445
CA12	ENSG00000074410.13	15	63321378	63382161	0.456320326614217	0.277452852712079	113	445
MGLL	ENSG00000074416.13	3	127689062	127823250	0.768496340380543	0.705927354716148	113	445
NTN4	ENSG00000074527.11	12	95657807	95791152	0.181875318846404	0.0483264115876928	113	445
BCS1L	ENSG00000074582.12	2	218658898	218663443	0.0055594166378661	3.4087209659918e-05	113	445
DPP8	ENSG00000074603.18	15	65442463	65517704	0.0839885148537144	0.00959713918892284	113	445
SLC24A1	ENSG00000074621.13	15	65611378	65656260	0.013187048453107	0.00037053910170725	113	445
ZNF532	ENSG00000074657.13	18	58862600	58986480	0.0233407176926924	0.00176859511849715	113	445
SCARF1	ENSG00000074660.15	17	1633858	1645747	0.783703393209371	0.701727956646143	113	445
LMAN1	ENSG00000074695.5	18	59327823	59359962	0.401952017563294	0.250841136920075	113	445
HACD3	ENSG00000074696.12	15	65530418	65578352	0.648203935739806	0.581632732924968	113	445
IPCEF1	ENSG00000074706.13	6	154154496	154356792	0.00225131881454091	2.81743255944943e-07	113	445
ZZEF1	ENSG00000074755.14	17	4004445	4143020	0.933878135182549	0.909704088698257	113	445
ENO1	ENSG00000074800.13	1	8861002	8879249	0.00816321433814456	2.8794172307317e-06	113	445
MYDGF	ENSG00000074842.7	19	4657545	4670370	0.0530089887132316	0.00609111002810629	113	445
ANO8	ENSG00000074855.10	19	17323302	17334829	0.00780873108863485	7.1775653163703e-05	113	445
TUBE1	ENSG00000074935.13	6	112070970	112087513	0.118163560568152	0.0214820285682811	113	445
ARHGEF10L	ENSG00000074964.16	1	17539835	17697869	0.768402643067669	0.685211858563898	113	445
TXK	ENSG00000074966.10	4	48066393	48134256	0.0519102564862164	0.00655732162415672	113	445
TACR2	ENSG00000075073.14	10	69403903	69416867	0.0178166004831229	0.000427269722542071	113	445
ACTR6	ENSG00000075089.9	12	100199122	100241865	0.0364026685323485	0.00355683823302402	113	445
TIPIN	ENSG00000075131.9	15	66336206	66386746	0.109091061184883	0.0357824493233155	113	445
SRI	ENSG00000075142.13	7	88205118	88226993	0.224988089883115	0.0844116771450817	113	445
EIF4G3	ENSG00000075151.20	1	20806292	21176888	0.0714812703021517	0.00670389931577794	113	445
NUP37	ENSG00000075188.8	12	102073103	102120124	0.0573064033941367	0.00634854295540249	113	445
GTSE1	ENSG00000075218.18	22	46296741	46330810	0.0281112402100688	0.00142432767703527	113	445
SEMA3C	ENSG00000075223.13	7	80742538	80922359	0.603473815831428	0.503799767660826	113	445
TTC38	ENSG00000075234.16	22	46267961	46294008	0.214956242308436	0.0918246916566971	113	445
ACAT1	ENSG00000075239.13	11	108121751	108147776	0.778023212930931	0.692308482195061	113	445
GRAMD4	ENSG00000075240.16	22	46576012	46679790	0.0291457419566397	0.00533015390938443	113	445
CELSR1	ENSG00000075275.16	22	46360834	46537170	0.253119730315699	0.118497712020141	113	445
ZNF638	ENSG00000075292.18	2	71276561	71435069	0.195123235312718	0.0354340882869727	113	445
SLC25A40	ENSG00000075303.12	7	87833568	87876215	0.323455270650842	0.15979569193945	113	445
TIMM21	ENSG00000075336.11	18	74148511	74160530	0.514159006354729	0.362076343875111	113	445
ADD2	ENSG00000075340.22	2	70607618	70768225	0.0412080919563843	0.000963612910340785	113	445
VPS9D1	ENSG00000075399.13	16	89707134	89720984	0.793580141454922	0.702114870261461	113	445
ZNF37A	ENSG00000075407.18	10	38094334	38150293	0.646835351300009	0.405920873063729	113	445
MARK3	ENSG00000075413.17	14	103385392	103503831	9.62385219007616e-05	9.8023174389299e-09	113	445
SLC25A3	ENSG00000075415.12	12	98593591	98606379	0.28346544675618	0.145290883301233	113	445
FNDC3B	ENSG00000075420.12	3	172039628	172401665	0.4099275285684	0.214262848134085	113	445
FOSL2	ENSG00000075426.11	2	28392448	28417312	0.0407942876242998	0.00584315865281233	113	445
FRYL	ENSG00000075539.13	4	48497361	48780322	0.0296772360187576	0.00249219984666007	113	445
TMEM131	ENSG00000075568.16	2	97756340	97995891	0.00556937147453784	0.000530781833288112	113	445
FSCN1	ENSG00000075618.17	7	5592823	5606655	0.959099689515435	0.940637152439802	113	445
ACTB	ENSG00000075624.13	7	5527151	5563784	0.901093093283022	0.862439998187928	113	445
PLD1	ENSG00000075651.15	3	171600405	171810950	0.12869731245794	0.0417118137937526	113	445
WDR62	ENSG00000075702.16	19	36054881	36105106	0.0429289995517431	0.000851240783689925	113	445
DLG1	ENSG00000075711.20	3	197042560	197299300	0.162956636396059	0.0891380546585217	113	445
RAB7A	ENSG00000075785.12	3	128726122	128814796	0.975401185762351	0.966890908310136	113	445
BCAP29	ENSG00000075790.10	7	107580058	107623317	0.00928942462187833	5.91506312211607e-05	113	445
SEC31B	ENSG00000075826.16	10	100486642	100519864	0.0509665690422267	0.00301621634848605	113	445
SART3	ENSG00000075856.11	12	108522580	108561400	0.059557210193507	0.00757855138574868	113	445
ARHGAP15	ENSG00000075884.13	2	143091362	143768352	0.973099724590291	0.966786740777581	113	445
TUBA3D	ENSG00000075886.10	2	131476093	131482934	0.534936104575829	0.375785131217924	113	445
EXOSC7	ENSG00000075914.12	3	44975241	45012668	0.849948447949805	0.795090576707389	113	445
KIFAP3	ENSG00000075945.12	1	169921326	170085208	0.916246792637539	0.890152961223325	113	445
MKRN2	ENSG00000075975.15	3	12557014	12583600	0.0648451057576182	0.0176499215905723	113	445
MCM6	ENSG00000076003.4	2	135839626	135876426	0.61184585025248	0.349460816590826	113	445
REXO2	ENSG00000076043.9	11	114439386	114450279	0.842207129947933	0.809018774670983	113	445
RBM7	ENSG00000076053.10	11	114400512	114414203	0.231873936808909	0.076089928689619	113	445
RBMS2	ENSG00000076067.12	12	56521929	56595595	0.030505892571933	6.02518102334877e-14	113	445
BAZ2A	ENSG00000076108.11	12	56596197	56636816	0.127657398654377	0.0200212114512407	113	445
PTPN23	ENSG00000076201.14	3	47381011	47413441	0.648683722181018	0.462442950839281	113	445
MLH1	ENSG00000076242.14	3	36993332	37050918	0.0473863882526394	0.00990970991775148	113	445
UNG	ENSG00000076248.10	12	109097574	109110992	0.00063914997720038	7.44555406119219e-09	113	445
FMO4	ENSG00000076258.9	1	171314208	171342084	0.561160237266178	0.462074416624674	113	445
KLHL20	ENSG00000076321.10	1	173714941	173786702	0.041560474102284	0.000788502323786544	113	445
RGS11	ENSG00000076344.15	16	268301	275940	0.294293015085317	0.146170028489664	113	445
SLC46A1	ENSG00000076351.12	17	28394756	28407197	0.145769786528472	0.033961603565757	113	445
PLXNA2	ENSG00000076356.6	1	208022242	208244320	0.0604060221990693	0.00129159746247439	113	445
SPAG5	ENSG00000076382.16	17	28577574	28598635	0.328540924006359	0.154679065700436	113	445
ANKRD13A	ENSG00000076513.16	12	109999186	110039763	0.00282968805777116	7.44382461791335e-07	113	445
TPD52	ENSG00000076554.15	8	80034745	80231232	0.0614220099223916	0.00175814124299158	113	445
ACACB	ENSG00000076555.15	12	109116595	109268226	0.0130049437679032	8.53665041752935e-05	113	445
TRAF4	ENSG00000076604.14	17	28743984	28750958	0.00162475738367393	8.12883862880123e-06	113	445
PAG1	ENSG00000076641.4	8	80967810	81112068	0.0690076467311955	0.00430811488428193	113	445
GPATCH1	ENSG00000076650.6	19	33080880	33130542	0.0105461432442078	6.36953328263599e-05	113	445
ICAM3	ENSG00000076662.9	19	10338682	10339823	0.0366706146332926	0.00227403036189702	113	445
NT5C2	ENSG00000076685.18	10	103090611	103193306	0.0189010482409053	0.000100793995972914	113	445
MCAM	ENSG00000076706.16	11	119308529	119321521	0.118172118074087	0.0212506240822517	113	445
CAMSAP3	ENSG00000076826.9	19	7595902	7618304	0.0514290575107263	0.00544354722710897	113	445
RAP1GAP	ENSG00000076864.19	1	21596215	21669363	0.91578943089543	0.865051992399077	113	445
XAB2	ENSG00000076924.11	19	7619525	7629565	0.698315148045925	0.644446493050979	113	445
ARHGEF1	ENSG00000076928.17	19	41883161	41930150	0.270367485074462	0.0984747112832711	113	445
STXBP2	ENSG00000076944.15	19	7636991	7647873	0.000967405475716447	3.93088969105069e-08	113	445
MAP2K7	ENSG00000076984.17	19	7903843	7914478	0.173465368485831	0.0742746971246428	113	445
NMRK2	ENSG00000077009.13	19	3933103	3942416	0.325032344488394	0.148671238351898	113	445
DGKD	ENSG00000077044.10	2	233354507	233472104	0.165332019817374	0.0649454862872222	113	445
RARB	ENSG00000077092.18	3	25174332	25597904	0.728359810273169	0.645677386568725	113	445
TOP2B	ENSG00000077097.15	3	25597933	25664499	0.298027055101997	0.109721676423766	113	445
TM9SF3	ENSG00000077147.14	10	96518109	96587452	0.238148224871656	0.0906843597423349	113	445
NFKB2	ENSG00000077150.18	10	102394110	102402529	0.0985089717609666	0.0183053536545119	113	445
UBE2T	ENSG00000077152.9	1	202331657	202341980	0.228513565237918	0.0225166049855963	113	445
PPP1R12B	ENSG00000077157.21	1	202348699	202590595	0.325121035197886	0.162859802571899	113	445
DNAJC10	ENSG00000077232.17	2	182716041	182794464	0.064667195714934	0.00799491891156396	113	445
GTF3C1	ENSG00000077235.17	16	27459555	27549913	0.967064575553595	0.955899468735554	113	445
IL4R	ENSG00000077238.13	16	27314102	27364778	0.00144319853285682	2.53692486428771e-07	113	445
USP33	ENSG00000077254.14	1	77695987	77759852	0.620774349866252	0.45625145283219	113	445
SNRPA	ENSG00000077312.8	19	40750637	40765389	0.363816037697516	0.213965778359671	113	445
SPAG6	ENSG00000077327.15	10	22345445	22454224	0.00139387569716693	1.03609630073924e-07	113	445
EXOSC5	ENSG00000077348.8	19	41386374	41397459	0.512704216506498	0.394685778296805	113	445
DYNC1I2	ENSG00000077380.15	2	171687409	171748420	0.0535377465178813	0.00400510254917209	113	445
APBB1IP	ENSG00000077420.15	10	26438203	26567803	0.0108560615066754	4.76934875243314e-05	113	445
LRCH4	ENSG00000077454.15	7	100574011	100586153	0.972417389043019	0.946917906763126	113	445
FAM76B	ENSG00000077458.12	11	95768942	95790409	0.0127403296429736	0.00014647934830806	113	445
SIRT6	ENSG00000077463.14	19	4174109	4182604	0.344111134122437	0.210836995205592	113	445
POLD3	ENSG00000077514.8	11	74592530	74669117	0.000501901994223648	1.04451888656399e-10	113	445
ACTN2	ENSG00000077522.12	1	236686454	236764631	0.457791767724272	0.317546091843546	113	445
CAPZB	ENSG00000077549.17	1	19338776	19485539	0.0757242904996298	0.020130845930879	113	445
GPR137B	ENSG00000077585.13	1	236142505	236221865	0.00716545961160054	1.07497629414668e-05	113	445
NAALAD2	ENSG00000077616.10	11	90131515	90192894	0.00432271273143705	2.59970442525048e-05	113	445
JADE1	ENSG00000077684.15	4	128809623	128875224	0.199321823373606	0.0822583811066587	113	445
FGFR1	ENSG00000077782.19	8	38411138	38468834	1.73726228691229e-05	2.78584402418529e-12	113	445
FBLN1	ENSG00000077942.18	22	45502238	45601135	0.856966966378291	0.815980729227471	113	445
ITGA8	ENSG00000077943.7	10	15513949	15720125	0.854513618313189	0.819668756491803	113	445
CST7	ENSG00000077984.5	20	24949230	24959928	2.56689224592855e-07	1.92838941071996e-13	113	445
MAP2	ENSG00000078018.19	2	209424058	209734118	0.356659130012431	0.221260713197651	113	445
PIAS2	ENSG00000078043.15	18	46803224	46920148	0.955877160890647	0.934997628143371	113	445
AMPH	ENSG00000078053.16	7	38383704	38631567	0.308687095851234	0.167616337711122	113	445
MCCC1	ENSG00000078070.12	3	183015218	183116075	0.858579699987222	0.813630176071214	113	445
LAMP3	ENSG00000078081.7	3	183122213	183163839	0.888973830997492	0.862401532756782	113	445
NEBL	ENSG00000078114.18	10	20779973	21174187	5.05467358571059e-07	3.39005325122903e-13	113	445
ACER3	ENSG00000078124.11	11	76860867	77026797	0.0861559265560074	0.0135407767236125	113	445
UBE2K	ENSG00000078140.13	4	39698044	39782792	0.053084394669196	0.000722142467602747	113	445
PIK3C3	ENSG00000078142.12	18	41955206	42087830	0.0345267642727303	0.0012012644116462	113	445
N4BP2	ENSG00000078177.13	4	40056826	40158252	0.0109516464855794	7.8411366797391e-05	113	445
TIGAR	ENSG00000078237.6	12	4307763	4354593	0.243090659730497	0.0887229377511695	113	445
TULP3	ENSG00000078246.16	12	2890887	2941140	0.0429856816324757	0.00264046074915533	113	445
SYNJ2	ENSG00000078269.14	6	157981887	158099176	0.00955894988523897	0.000289277881067055	113	445
PPP2R5C	ENSG00000078304.19	14	101761798	101927989	0.25669481138751	0.126658984445821	113	445
GNB1	ENSG00000078369.17	1	1785285	1891117	0.869287150592716	0.831795623440865	113	445
EDN1	ENSG00000078401.6	6	12290363	12297194	0.677497613915447	0.544567528100276	113	445
MLLT10	ENSG00000078403.16	10	21524675	21743630	0.170562470209127	0.0475674525161556	113	445
ZCWPW1	ENSG00000078487.17	7	100400853	100428792	0.263667860425474	0.0508100612512791	113	445
NRDC	ENSG00000078618.21	1	51789191	51878937	0.0668290977855721	0.0133669090408449	113	445
VDAC3	ENSG00000078668.13	8	42391624	42405897	0.160723558622103	0.0346294662317456	113	445
PCM1	ENSG00000078674.17	8	17922840	18029944	0.236021333279932	0.105469292352305	113	445
TNRC6C	ENSG00000078687.17	17	77959240	78108835	0.196044290265707	0.0740618477456533	113	445
CBFA2T2	ENSG00000078699.21	20	33490075	33650036	0.314735492420192	0.191884069935072	113	445
ITCH	ENSG00000078747.14	20	34363235	34511393	0.887187726548842	0.801829450199432	113	445
TP53INP2	ENSG00000078804.12	20	34704290	34713439	0.0351717662069404	0.00751338012967651	113	445
SDF4	ENSG00000078808.16	1	1216908	1232031	0.0424372465698716	0.00111817958874875	113	445
MYH7B	ENSG00000078814.15	20	34975403	35002403	0.503076278230532	0.277509311921151	113	445
TP73	ENSG00000078900.14	1	3652520	3735600	0.0722390097637726	0.0133378247904423	113	445
TOLLIP	ENSG00000078902.15	11	1274371	1309654	0.00505958561996798	6.17428889425618e-06	113	445
UBE2D4	ENSG00000078967.12	7	43926438	43956136	0.110719244312394	0.0114905136140099	113	445
THOC1	ENSG00000079134.11	18	214630	268050	0.273430275481556	0.147766752612182	113	445
FKBP7	ENSG00000079150.17	2	178463664	178478600	0.41619736220356	0.249781973696619	113	445
OSBPL6	ENSG00000079156.16	2	178194481	178402891	0.460756584972148	0.261357179505709	113	445
SLC1A3	ENSG00000079215.13	5	36606355	36688334	0.972418241404084	0.959335045810826	113	445
XRCC5	ENSG00000079246.15	2	216107464	216206303	0.0762715122123391	0.00961761781383451	113	445
LXN	ENSG00000079257.7	3	158645822	158672693	0.00480387681427265	5.80756964327977e-05	113	445
SP140	ENSG00000079263.18	2	230203624	230313215	0.408995833466886	0.308904436799449	113	445
MKNK1	ENSG00000079277.19	1	46557408	46604294	0.0320460360960472	0.000297942365718289	113	445
TNS1	ENSG00000079308.16	2	217799789	218002995	0.0914167206226827	0.0129374348015572	113	445
REXO1	ENSG00000079313.13	19	1815246	1848463	0.201058073806197	0.0505831761874133	113	445
SAR1A	ENSG00000079332.14	10	70147289	70170523	0.196723718051877	0.0866025686826663	113	445
CDC14A	ENSG00000079335.18	1	100351734	100520277	0.63853896664982	0.461283320476749	113	445
RAPGEF3	ENSG00000079337.15	12	47734367	47771040	0.0017640406910545	2.72993899483836e-07	113	445
CEACAM1	ENSG00000079385.21	19	42507304	42561234	0.00803571584810522	7.13491002958282e-06	113	445
SENP1	ENSG00000079387.13	12	48042898	48105834	0.582699650662231	0.387078893321019	113	445
DUSP13	ENSG00000079393.20	10	75094432	75109221	0.107783795602757	0.0124561726128296	113	445
CIC	ENSG00000079432.7	19	42268537	42295797	0.00341474827360466	3.06521046431266e-06	113	445
LIPE	ENSG00000079435.9	19	42401507	42427426	0.162305585982393	0.0328258203790591	113	445
FDFT1	ENSG00000079459.12	8	11795573	11839309	0.00643787710275185	9.56909739298966e-06	113	445
PAFAH1B3	ENSG00000079462.7	19	42297033	42303546	0.0231531999086491	0.000365159454743838	113	445
KIF22	ENSG00000079616.12	16	29790719	29805385	0.239651830358942	0.0758539295679883	113	445
CARMIL1	ENSG00000079691.17	6	25279078	25620530	0.54398678887779	0.363265181874618	113	445
PGM1	ENSG00000079739.15	1	63593276	63660245	0.00288673399634346	4.85245320437877e-05	113	445
DDX1	ENSG00000079785.14	2	15591178	15631111	0.00799197069309511	0.000128354002125721	113	445
DNM2	ENSG00000079805.16	19	10718079	10833488	0.0323130417352166	0.0035615546161659	113	445
EPB41L2	ENSG00000079819.18	6	130839347	131063322	0.625241053197225	0.46123945723554	113	445
MOXD1	ENSG00000079931.14	6	132296055	132401545	0.259057197527225	0.114770381742564	113	445
STX7	ENSG00000079950.13	6	132445867	132513198	0.659853477828708	0.483048680954708	113	445
RABL2B	ENSG00000079974.17	22	50767501	50783663	0.406967285280713	0.185968124710527	113	445
KEAP1	ENSG00000079999.13	19	10486120	10503741	0.225810444304527	0.143706693889502	113	445
DDX43	ENSG00000080007.7	6	73395134	73417569	0.77682551728383	0.672664671162235	113	445
SLC35C2	ENSG00000080189.14	20	46345980	46364458	0.24480841909748	0.109351778883932	113	445
CRYBG3	ENSG00000080200.9	3	97822040	97941306	0.0764106980842695	0.0122025724771471	113	445
RFX3	ENSG00000080298.15	9	3218297	3526004	0.166344577692526	0.102401223802894	113	445
RIF1	ENSG00000080345.17	2	151409883	151508004	0.0158982793965466	7.25157897803805e-05	113	445
RAB21	ENSG00000080371.5	12	71754874	71800285	0.532446934581378	0.392032731861043	113	445
SLC4A4	ENSG00000080493.15	4	71186757	71572087	0.00100343921124769	8.01621634072923e-06	113	445
SMARCA2	ENSG00000080503.22	9	1980290	2193624	0.930918295240281	0.905245297094974	113	445
SESN1	ENSG00000080546.13	6	108986437	109094819	0.0313634051162222	0.00255858715400185	113	445
COL5A3	ENSG00000080573.6	19	9959561	10010471	2.49295309221219e-08	3.77896411528774e-17	113	445
SRCAP	ENSG00000080603.16	16	30699141	30741409	0.461986850262565	0.204650073041204	113	445
PUM3	ENSG00000080608.9	9	2720469	2844241	0.296293297256931	0.186665283511806	113	445
CPB2	ENSG00000080618.13	13	46053186	46105076	0.00411456521081712	3.60898121847282e-05	113	445
CNOT4	ENSG00000080802.18	7	135361795	135510127	0.138064637053331	0.0397545896897505	113	445
PSEN1	ENSG00000080815.18	14	73136418	73223691	0.0597469847410157	0.00125036567105294	113	445
CPOX	ENSG00000080819.6	3	98521132	98593723	0.0530706224635862	0.00358708209788324	113	445
CLDND1	ENSG00000080822.16	3	98500840	98523066	0.207028427775934	0.0807348116626639	113	445
MOK	ENSG00000080823.22	14	102224500	102305200	0.108180268651821	0.0334504947953225	113	445
HSP90AA1	ENSG00000080824.18	14	102080738	102139502	0.192323947813346	0.0339212602383265	113	445
RBL1	ENSG00000080839.11	20	36996349	37095784	0.247073888009643	0.082651375673905	113	445
DLGAP4	ENSG00000080845.17	20	36306336	36528637	0.175856810145451	0.0386034196988332	113	445
IGSF9B	ENSG00000080854.14	11	133908564	133956985	0.716299999337255	0.654895438180286	113	445
NDC80	ENSG00000080986.12	18	2571511	2616635	0.487597058727752	0.347595690946066	113	445
AP4E1	ENSG00000081014.10	15	50908672	51005900	0.00365517249538867	1.26954775544503e-06	113	445
RSBN1	ENSG00000081019.13	1	113761832	113812378	0.0124447713845801	2.22354217611723e-05	113	445
MAGI3	ENSG00000081026.18	1	113390749	113685923	0.0456299491095009	0.00197297525687371	113	445
CXCL2	ENSG00000081041.8	4	74097035	74099293	0.138932703264688	0.0347766177721253	113	445
COL4A4	ENSG00000081052.11	2	227002711	227164113	0.223907299068946	0.0696699478868525	113	445
TCF7	ENSG00000081059.19	5	134114711	134148229	0.358876899925947	0.179149747539422	113	445
OSTM1	ENSG00000081087.14	6	108041409	108165854	0.753881935273698	0.672616756023291	113	445
IMPG2	ENSG00000081148.11	3	101222546	101320560	0.103416822824006	0.0161327926527996	113	445
PCNP	ENSG00000081154.11	3	101574095	101594437	0.38985945152208	0.146552934092309	113	445
EXD2	ENSG00000081177.18	14	69191511	69244020	0.0159100381138827	0.000218801040974082	113	445
ARG2	ENSG00000081181.7	14	67619798	67651720	0.83268606922695	0.74117021414383	113	445
MEF2C	ENSG00000081189.15	5	88717117	88904257	0.0534455615574347	0.00126780364993575	113	445
PTPRC	ENSG00000081237.18	1	198638671	198757283	0.0029508949032663	4.6962070058436e-07	113	445
PKP1	ENSG00000081277.12	1	201283452	201332993	0.0939162988843649	0.0177148299980865	113	445
UBA5	ENSG00000081307.12	3	132654446	132678097	0.434804605497854	0.289844170868309	113	445
STK17B	ENSG00000081320.10	2	196133566	196176503	0.00873712882907333	0.000157718305915466	113	445
CDC14B	ENSG00000081377.16	9	96491337	96619830	0.101432154115392	0.008400761002215	113	445
ZNF510	ENSG00000081386.12	9	96755865	96778129	0.146178252022955	0.0261978822413528	113	445
ZNF506	ENSG00000081665.13	19	19785839	19821751	0.384456520586111	0.168153986138507	113	445
JMJD4	ENSG00000081692.12	1	227731189	227734816	0.961333412927051	0.949570770594733	113	445
DUSP12	ENSG00000081721.11	1	161749758	161757238	0.111320629620043	0.0109886646247706	113	445
AACS	ENSG00000081760.16	12	125065379	125143320	0.223390912920459	0.0954646818612573	113	445
KIAA0141	ENSG00000081791.8	5	141923808	141942047	0.243932825481825	0.166424361629408	113	445
HSPB11	ENSG00000081870.11	1	53916574	53945929	0.226943981286596	0.0864514594553029	113	445
PHLPP1	ENSG00000081913.13	18	62715450	62980433	0.669254084317118	0.564510437645263	113	445
ATP8B1	ENSG00000081923.11	18	57646426	57803101	0.350342719793451	0.178644894517496	113	445
IL12RB2	ENSG00000081985.10	1	67307364	67396900	0.133910447014496	0.0434463021062706	113	445
SMARCD3	ENSG00000082014.16	7	151238828	151277896	0.0145022135693829	0.000940812883845935	113	445
WDR70	ENSG00000082068.8	5	37379212	37753435	0.0428409835677002	0.00174895373935543	113	445
FYB	ENSG00000082074.15	5	39105236	39274528	0.636545067687414	0.522392329863078	113	445
STRADB	ENSG00000082146.12	2	201388002	201480846	0.0331057214349279	0.000158096718218953	113	445
BZW1	ENSG00000082153.17	2	200810594	200827338	0.950249909999742	0.92848054656995	113	445
C1QTNF3	ENSG00000082196.20	5	34019448	34043832	0.334405542622236	0.155024760457958	113	445
ME2	ENSG00000082212.12	18	50878734	50954257	0.000110526681546199	3.0307367274355e-09	113	445
C5orf22	ENSG00000082213.17	5	31532266	31555058	0.00468430335487024	2.23758071906151e-05	113	445
CCNT2	ENSG00000082258.12	2	134918235	134959342	0.632052783818091	0.518086478515283	113	445
FAM135A	ENSG00000082269.16	6	70413063	70561174	0.296984871755649	0.152403809255449	113	445
COL19A1	ENSG00000082293.12	6	69866571	70209976	0.174267851433103	0.0584600385019683	113	445
EPB41L3	ENSG00000082397.17	18	5392381	5630700	0.00240018288110128	4.3980821842497e-05	113	445
TRAF5	ENSG00000082512.14	1	211326615	211374946	0.0232819069466519	0.00139826143612602	113	445
MRPL22	ENSG00000082515.17	5	154941070	154969411	0.292662022553362	0.143270261867596	113	445
GEMIN5	ENSG00000082516.8	5	154887416	154938209	0.671809847454746	0.490408694533412	113	445
NFE2L1	ENSG00000082641.15	17	48048329	48061487	0.0600328805212075	0.001714897894797	113	445
GSK3B	ENSG00000082701.14	3	119821323	120094417	0.141785097789206	0.0402502138941115	113	445
ITGB5	ENSG00000082781.11	3	124761948	124901418	0.00284347082980945	5.08230477660424e-06	113	445
ERC1	ENSG00000082805.19	12	990609	1495933	0.355366722823587	0.10862144589533	113	445
XPO1	ENSG00000082898.16	2	61477849	61538626	0.807891712951883	0.653803119202192	113	445
RNF13	ENSG00000082996.19	3	149812708	149962139	0.0462132580206806	0.0032186771589924	113	445
PALB2	ENSG00000083093.9	16	23603160	23641310	0.85303254263523	0.800654028234367	113	445
DOPEY1	ENSG00000083097.14	6	83067666	83171350	0.000229512793181473	2.60665333636424e-08	113	445
LYRM2	ENSG00000083099.10	6	89568144	89638753	0.863124029654548	0.814312175637637	113	445
BCKDHB	ENSG00000083123.14	6	80106647	80346270	0.511209718850038	0.340461333653081	113	445
KAT6A	ENSG00000083168.9	8	41929479	42051990	0.032609922445432	0.00234272843891589	113	445
ZCCHC6	ENSG00000083223.17	9	86287733	86354454	0.602026004314529	0.484007216309906	113	445
ULK2	ENSG00000083290.19	17	19770830	19867936	0.0337079103681456	8.09871554447035e-06	113	445
TNPO1	ENSG00000083312.17	5	72816566	72916733	0.00846289235715855	0.000109950042038528	113	445
PLOD1	ENSG00000083444.16	1	11934205	11975538	4.43937274400157e-05	6.30092078569487e-11	113	445
P2RX5	ENSG00000083454.21	17	3672199	3696404	0.0920785316929234	0.0243357796414096	113	445
ITGAE	ENSG00000083457.11	17	3714628	3801243	0.446466306392349	0.31874755711686	113	445
DIS3	ENSG00000083520.14	13	72752169	72782058	0.123346513334261	0.0275293453552536	113	445
PIBF1	ENSG00000083535.15	13	72782097	73016461	0.446391511299148	0.276880460669122	113	445
TDRD3	ENSG00000083544.13	13	60396457	60573878	0.232169933698762	0.0728212553698205	113	445
NUFIP1	ENSG00000083635.7	13	44939249	44989483	0.77268341452841	0.642319318883923	113	445
PDS5B	ENSG00000083642.18	13	32586427	32778019	0.729802480391936	0.544814411820025	113	445
OXCT1	ENSG00000083720.12	5	41730065	41870519	0.921454354845852	0.887062072023776	113	445
CYLD	ENSG00000083799.17	16	50742050	50801935	0.0924280966927095	0.0165373406232507	113	445
SLC27A5	ENSG00000083807.9	19	58479512	58512065	0.810712934890834	0.716337483335974	113	445
ZNF324	ENSG00000083812.11	19	58467045	58474016	0.871466867524301	0.823757202041044	113	445
ZNF671	ENSG00000083814.13	19	57719751	57727624	0.488108910855009	0.380678987334502	113	445
ZNF416	ENSG00000083817.8	19	57571566	57578098	0.247365932561034	0.078008479763707	113	445
ZNF586	ENSG00000083828.15	19	57769655	57819740	0.918857051601023	0.894554191538628	113	445
ZNF446	ENSG00000083838.15	19	58475764	58481230	0.187061006026659	0.0236652958943525	113	445
ZNF264	ENSG00000083844.10	19	57191500	57222846	0.696417544921489	0.610713862841339	113	445
RPS5	ENSG00000083845.8	19	58386400	58394806	0.00334178529912136	1.30301360051776e-06	113	445
YTHDC1	ENSG00000083896.12	4	68310387	68350089	0.503846770783042	0.402386907293812	113	445
CHMP2B	ENSG00000083937.8	3	87227271	87255548	0.424143204964306	0.259223526178693	113	445
SMAP2	ENSG00000084070.11	1	40344850	40423326	0.0319936928595486	0.00189085545302686	113	445
PPIE	ENSG00000084072.16	1	39692182	39763914	0.208734265520082	0.0644805657702858	113	445
ZMPSTE24	ENSG00000084073.8	1	40258107	40294184	0.250941068112102	0.0881275738430865	113	445
STARD7	ENSG00000084090.13	2	96184859	96208415	0.0581919970024137	0.0011834361940261	113	445
NOA1	ENSG00000084092.6	4	56963370	56978639	0.749288387622594	0.643695754950836	113	445
REST	ENSG00000084093.16	4	56907876	56935844	0.0048117359776105	8.42564709613431e-06	113	445
HAL	ENSG00000084110.10	12	95972662	95996365	0.00848042192258414	2.79807454226659e-05	113	445
SSH1	ENSG00000084112.14	12	108778272	108857590	0.334984539402253	0.204821722346382	113	445
GSTP1	ENSG00000084207.15	11	67583595	67586660	0.781748476188921	0.701613472692149	113	445
APLP2	ENSG00000084234.16	11	130069837	130144811	0.136925262007606	0.0248531126412108	113	445
FAM234B	ENSG00000084444.13	12	13044284	13142521	0.819102793312795	0.770927302880979	113	445
WBP11	ENSG00000084463.7	12	14784579	14803540	0.265469778863258	0.105273875782098	113	445
EIF3I	ENSG00000084623.11	1	32222019	32231604	0.372632975233396	0.164034775895615	113	445
COL16A1	ENSG00000084636.17	1	31652247	31704319	0.85356586477204	0.799333167056558	113	445
TXLNA	ENSG00000084652.15	1	32179686	32198285	0.108035102095303	0.00317161392837584	113	445
NCOA1	ENSG00000084676.15	2	24491914	24770702	0.119773635298536	0.039864600552677	113	445
AGBL5	ENSG00000084693.15	2	27042364	27070471	0.0246537244306279	4.44762899195756e-05	113	445
KIF3C	ENSG00000084731.14	2	25926596	25982749	0.0667884175433654	0.00617788770175356	113	445
RAB10	ENSG00000084733.10	2	26034110	26137454	0.0565542069708665	0.000366326205865044	113	445
HADHA	ENSG00000084754.10	2	26190635	26244726	0.320739198666642	0.109764890338568	113	445
MAPRE3	ENSG00000084764.10	2	26970612	27027196	0.128014266678894	0.0160607973547875	113	445
CAD	ENSG00000084774.13	2	27217390	27243943	0.0659050063793691	0.0178026086091987	113	445
CD59	ENSG00000085063.14	11	33702668	33736445	0.6655327347694	0.522446125538	113	445
CD82	ENSG00000085117.11	11	44564427	44620363	0.179166876006665	0.0412992172042182	113	445
AK6	ENSG00000085231.13	5	69350984	69355953	0.282805315565267	0.1194041150443	113	445
FCN1	ENSG00000085265.10	9	134905890	134917963	2.24766201824414e-07	5.0891004072663e-13	113	445
MYNN	ENSG00000085274.15	3	169772831	169789716	0.0142120355968282	0.00130083967691827	113	445
SCAMP1	ENSG00000085365.17	5	78360583	78479071	0.802273485368669	0.713376107630506	113	445
PREP	ENSG00000085377.13	6	105277565	105403084	0.135827863033706	0.0433518487055093	113	445
HACE1	ENSG00000085382.11	6	104728093	104859919	0.0204964866166004	0.0006097420066504	113	445
SEH1L	ENSG00000085415.15	18	12947133	12987536	0.343356538044967	0.170061062424176	113	445
WDR47	ENSG00000085433.15	1	108970214	109042113	0.302799394373514	0.146857897868021	113	445
WDFY1	ENSG00000085449.14	2	223855716	223945387	0.225508795764559	0.12173002442624	113	445
OVGP1	ENSG00000085465.12	1	111414314	111427777	0.613197601190263	0.450806985499351	113	445
SLC25A24	ENSG00000085491.15	1	108134036	108199925	3.29785215945988e-06	2.35188976994982e-11	113	445
MAP3K4	ENSG00000085511.19	6	161022194	161117385	0.69421238525889	0.613709695402556	113	445
PILRA	ENSG00000085514.15	7	100373445	100400099	0.208090051298775	0.0686367563711326	113	445
ABCB1	ENSG00000085563.14	7	87503633	87713323	0.223794975758689	0.0917882625826687	113	445
ZNF213	ENSG00000085644.13	16	3129777	3142805	0.782644485775754	0.719017944096135	113	445
AKR1B1	ENSG00000085662.13	7	134442350	134459252	0.283075842282905	0.0512550077379437	113	445
CPNE3	ENSG00000085719.12	8	86514427	86561498	0.012350953764332	5.55196064237096e-05	113	445
RRN3	ENSG00000085721.12	16	15060022	15094317	0.220303686869847	0.0452823979034829	113	445
CTTN	ENSG00000085733.15	11	70398489	70436584	0.0325136087226032	0.000151108335679944	113	445
WNT11	ENSG00000085741.12	11	76186325	76210736	0.0456298539235625	0.00574328739409586	113	445
MTIF2	ENSG00000085760.14	2	55236595	55269347	0.157707518180694	0.0479267236741612	113	445
DDHD2	ENSG00000085788.13	8	38225218	38262833	0.169429694649002	0.0323886882007676	113	445
TTC39A	ENSG00000085831.15	1	51287258	51345116	0.484665423936172	0.307224981893773	113	445
EPS15	ENSG00000085832.16	1	51354263	51519328	0.0210273481609008	0.00235136228854191	113	445
ORC1	ENSG00000085840.12	1	52372829	52404459	0.00927623766271002	7.5763622188666e-05	113	445
MGST2	ENSG00000085871.8	4	139665768	139740745	0.474514128445958	0.258283526180611	113	445
CHERP	ENSG00000085872.14	19	16517889	16542530	0.265842792730968	0.11364308529967	113	445
ATG16L1	ENSG00000085978.21	2	233210051	233295674	0.447954973420578	0.256438382631873	113	445
USP40	ENSG00000085982.13	2	233475520	233566782	0.955962422867936	0.94474619079118	113	445
POMGNT1	ENSG00000085998.13	1	46188682	46198443	0.297039592593226	0.131714157469134	113	445
RAD54L	ENSG00000085999.11	1	46247688	46274717	0.0188853896374183	0.000272531508054819	113	445
MAST2	ENSG00000086015.20	1	45786987	46036124	0.0409944380335243	0.00127639133028276	113	445
DNAJA1	ENSG00000086061.15	9	33025211	33039907	0.258040118144348	0.0552235932155899	113	445
B4GALT1	ENSG00000086062.12	9	33104082	33167356	0.065037405521271	0.00552621944643053	113	445
CHMP5	ENSG00000086065.13	9	33264879	33282069	0.737412413356761	0.655029828070488	113	445
NFX1	ENSG00000086102.18	9	33290511	33371157	0.521183634247568	0.27274613881182	113	445
DIMT1	ENSG00000086189.9	5	62387254	62403939	0.145944186346059	0.0246348892515756	113	445
IPO11	ENSG00000086200.16	5	62403972	62628582	0.0426800935002031	0.000888501409685552	113	445
EIF2AK1	ENSG00000086232.12	7	6022244	6059230	0.000389173978717392	1.0763913307086e-05	113	445
NME8	ENSG00000086288.11	7	37848597	37900401	0.00128612893629271	2.64610402396029e-06	113	445
EPDR1	ENSG00000086289.11	7	37920561	37951941	0.185659119152618	0.0735738017252906	113	445
SNX10	ENSG00000086300.15	7	26291895	26374329	0.125231612615116	0.0408349001874693	113	445
SEPHS1	ENSG00000086475.14	10	13317424	13348298	0.130165399017689	0.038288997187315	113	445
MRPL28	ENSG00000086504.15	16	367384	370527	0.281073507220865	0.174756501541924	113	445
HBQ1	ENSG00000086506.2	16	180453	181181	0.140139535622854	0.0383207638761177	113	445
ITPKC	ENSG00000086544.2	19	40717103	40740855	0.832407389523727	0.79018818815163	113	445
CEACAM6	ENSG00000086548.8	19	41750977	41772208	0.251626602446062	0.0885864503135347	113	445
FAT2	ENSG00000086570.12	5	151504093	151568944	0.121486887815509	0.0434854641034452	113	445
RBM22	ENSG00000086589.11	5	150690794	150701107	0.323038685499629	0.133329145599985	113	445
TMED2	ENSG00000086598.10	12	123585562	123598577	0.157073208888895	0.0309516497691105	113	445
ERO1B	ENSG00000086619.13	1	236215555	236281985	0.117312461865968	0.035706783018403	113	445
ZFAND6	ENSG00000086666.18	15	80059568	80138393	0.972439469548328	0.96068308126394	113	445
LAT2	ENSG00000086730.16	7	74199652	74229834	0.102419398881886	0.0280022572038188	113	445
ZW10	ENSG00000086827.8	11	113733187	113773811	0.0153668721806706	0.00111495618298235	113	445
ALG9	ENSG00000086848.14	11	111782195	111871581	0.0180129443004969	0.000229701482776878	113	445
MYBPC2	ENSG00000086967.9	19	50432903	50466321	0.118144483227404	0.0157661883264291	113	445
ACOX3	ENSG00000087008.15	4	8366282	8440723	0.971410510806514	0.959977245066771	113	445
MTMR2	ENSG00000087053.18	11	95832882	95925315	0.0721063296067287	0.0120722102522667	113	445
PPP1R15A	ENSG00000087074.7	19	48872392	48876057	0.0451685476609667	0.00524775713948174	113	445
HSD17B14	ENSG00000087076.8	19	48813017	48836678	0.133994388458955	0.0115123488346954	113	445
TRIP6	ENSG00000087077.13	7	100867138	100873454	0.0131138525018775	0.000108988519525286	113	445
ACHE	ENSG00000087085.13	7	100889994	100896974	0.0611470444263617	0.00781017122111447	113	445
FTL	ENSG00000087086.14	19	48965301	48966878	0.126210392534933	0.0288540455117263	113	445
SRRT	ENSG00000087087.18	7	100875126	100888664	0.141104169779424	0.0248774807445806	113	445
BAX	ENSG00000087088.19	19	48954877	48961798	0.0871666712438397	0.0176074415326522	113	445
NLK	ENSG00000087095.12	17	28041737	28196381	0.762517145330585	0.623678193515857	113	445
PIGS	ENSG00000087111.20	17	28553383	28571872	0.858589134180414	0.758549763728939	113	445
ATXN7L3	ENSG00000087152.15	17	44191805	44200113	0.0313271859717024	1.16042231482083e-05	113	445
PGS1	ENSG00000087157.18	17	78378640	78425114	0.30966946901308	0.100566969535523	113	445
PSMC5	ENSG00000087191.12	17	63827672	63832026	0.357859349821809	0.18631714411423	113	445
UIMC1	ENSG00000087206.16	5	176905005	177022602	0.240851462240907	0.0930067053705751	113	445
CETP	ENSG00000087237.10	16	56961850	56983845	0.537738790564892	0.380502079116026	113	445
MMP2	ENSG00000087245.12	16	55389700	55506691	0.0513056664859624	0.00301165998911703	113	445
MT3	ENSG00000087250.8	16	56589074	56591088	0.13716229968359	0.0285303070789668	113	445
LPCAT2	ENSG00000087253.12	16	55508998	55586670	0.0227594137758544	0.00145296444823692	113	445
OGFOD1	ENSG00000087263.16	16	56451490	56479100	0.258665405909695	0.0488800819266048	113	445
SH3BP2	ENSG00000087266.15	4	2793023	2841098	0.99837682603492	0.997991887314095	113	445
NOP14	ENSG00000087269.15	4	2938143	2963385	0.108052871184342	0.0191858058833036	113	445
ADD1	ENSG00000087274.16	4	2843857	2930076	0.528260147626014	0.339024953501598	113	445
L2HGDH	ENSG00000087299.11	14	50237563	50312325	0.0200852407931027	0.00060362398981704	113	445
TXNDC16	ENSG00000087301.8	14	52430590	52552522	0.189408865448903	0.0806994772087798	113	445
C14orf166	ENSG00000087302.8	14	51989475	52010691	0.858908865525628	0.811543229098234	113	445
NID2	ENSG00000087303.17	14	52010876	52069228	0.127879989400928	0.0231044818849301	113	445
GMCL1	ENSG00000087338.4	2	69829642	69881396	0.223816922758493	0.0587273339575392	113	445
SF3B2	ENSG00000087365.15	11	66050729	66069308	0.00202256195915243	1.11009772480782e-06	113	445
KLHL42	ENSG00000087448.9	12	27780020	27803040	0.0377375201748546	0.000202880670774221	113	445
GNAS	ENSG00000087460.24	20	58840845	58911192	0.755690401616053	0.66533299847144	113	445
DNM1L	ENSG00000087470.17	12	32679200	32745650	0.477877523095671	0.338368030257743	113	445
PHACTR3	ENSG00000087495.16	20	59577509	59847711	0.123984567786663	0.0334596265902478	113	445
ERGIC2	ENSG00000087502.17	12	29337352	29381189	0.448948458508631	0.322957265031597	113	445
AURKA	ENSG00000087586.17	20	56369389	56392337	0.668874186922774	0.546856506371234	113	445
CASS4	ENSG00000087589.16	20	56412112	56460387	0.705490754129386	0.601275386804196	113	445
AAMDC	ENSG00000087884.14	11	77821109	77918432	0.0321054171689555	0.000236416896962397	113	445
RFX2	ENSG00000087903.12	19	5993164	6199572	0.10111356879262	0.0246046601952728	113	445
METTL2A	ENSG00000087995.15	17	62423867	62450822	0.0651389667136617	0.00916506714864087	113	445
SULT2B1	ENSG00000088002.11	19	48552075	48599425	0.443536846533844	0.305499650499416	113	445
ALG6	ENSG00000088035.15	1	63367590	63438562	0.261808039636683	0.126532977094278	113	445
CNOT3	ENSG00000088038.17	19	54137728	54154455	0.358974039216721	0.260547057247143	113	445
GP6	ENSG00000088053.11	19	55013705	55038264	0.227797261971922	0.106918598054835	113	445
PTPN4	ENSG00000088179.8	2	119759631	119983818	0.0129220624466066	0.000305270721853067	113	445
DDX18	ENSG00000088205.12	2	117814650	117832379	0.486690235514425	0.321360087452775	113	445
KHSRP	ENSG00000088247.17	19	6413348	6424794	0.943071606023659	0.92854576944884	113	445
GNA11	ENSG00000088256.8	19	3094410	3124004	0.458211820361427	0.183656100898778	113	445
ASAP3	ENSG00000088280.18	1	23428563	23484568	0.00610399171531979	0.000233117875442328	113	445
EDEM2	ENSG00000088298.12	20	35115357	35147364	0.0612630306218385	0.000998168897926992	113	445
DNMT3B	ENSG00000088305.18	20	32762385	32809356	0.570104701665812	0.338117857510112	113	445
TPX2	ENSG00000088325.15	20	31739271	31801805	0.217577645331243	0.0452020913771191	113	445
PDRG1	ENSG00000088356.5	20	31944964	31952092	0.10481240874787	0.0220809368338981	113	445
EPB41L1	ENSG00000088367.21	20	36091504	36232799	0.00886893233085414	8.62206896843068e-05	113	445
DOCK9	ENSG00000088387.18	13	98793429	99086625	0.225801881081653	0.0789894226391017	113	445
ANKRD10	ENSG00000088448.14	13	110878540	110915069	0.00605509292641971	9.3123099742856e-05	113	445
TGDS	ENSG00000088451.10	13	94574051	94596257	0.0460820699183051	0.00513364378583595	113	445
DOCK3	ENSG00000088538.12	3	50675241	51384198	0.039395147528117	0.000459543175169509	113	445
C3orf18	ENSG00000088543.14	3	50558025	50570930	0.00293152992893548	2.18139698238349e-10	113	445
COQ9	ENSG00000088682.13	16	57447529	57461275	0.254046235685626	0.104935530454333	113	445
TMEM40	ENSG00000088726.15	3	12733525	12769457	0.578321074928442	0.379020993008519	113	445
KIF9	ENSG00000088727.12	3	47228026	47283451	0.366306022774812	0.154423908146228	113	445
CRLS1	ENSG00000088766.11	20	6006090	6040053	0.704432564713519	0.563483600744767	113	445
PPP1R13B	ENSG00000088808.16	14	103733752	103847590	0.450859886158722	0.323148722491684	113	445
ATRN	ENSG00000088812.17	20	3471040	3651122	0.275337779804827	0.119031762708493	113	445
SMOX	ENSG00000088826.17	20	4120980	4187747	0.239101263575417	0.0946562627192449	113	445
SIGLEC1	ENSG00000088827.12	20	3686970	3707128	0.278213308320583	0.124218121163695	113	445
FKBP1A	ENSG00000088832.16	20	1368978	1393172	0.214785572029552	0.0879343730787063	113	445
NSFL1C	ENSG00000088833.17	20	1442162	1467692	5.31941852626897e-05	9.37465520003723e-08	113	445
SLC4A11	ENSG00000088836.12	20	3227417	3239190	0.316156674552292	0.155493664467931	113	445
C20orf194	ENSG00000088854.12	20	3249305	3407625	0.116644389331243	0.0102707474071688	113	445
ZNF343	ENSG00000088876.11	20	2481817	2524702	0.0585450654803081	0.0150338809679402	113	445
EBF4	ENSG00000088881.20	20	2692878	2760108	0.505446794022048	0.346988637284426	113	445
CPXM1	ENSG00000088882.7	20	2794069	2800637	0.19445018613007	0.0515667239671817	113	445
MAVS	ENSG00000088888.17	20	3846799	3876123	0.510528603483104	0.304325323275987	113	445
LZTS3	ENSG00000088899.14	20	3162617	3173592	0.34103466407436	0.135224857533186	113	445
XRN2	ENSG00000088930.7	20	21326279	21389827	0.0418751165365567	0.000432768805696512	113	445
KIZ	ENSG00000088970.15	20	21125983	21246622	0.00563990831876566	1.24881127169005e-05	113	445
DYNLL1	ENSG00000088986.10	12	120469850	120498493	0.1466284547942	0.0158305640142939	113	445
TESC	ENSG00000088992.17	12	117038923	117099479	0.0737426748739781	0.0217489023020377	113	445
SNX5	ENSG00000089006.16	20	17941597	17968912	0.58850821456743	0.454394888957837	113	445
RPL6	ENSG00000089009.15	12	112405199	112411442	0.00206041644389362	1.55225844336247e-06	113	445
SIRPG	ENSG00000089012.14	20	1629152	1657779	0.0587473853823847	0.00421293808781751	113	445
MAPKAPK5	ENSG00000089022.13	12	111843103	111902238	0.697853786505737	0.598264758703853	113	445
P2RX7	ENSG00000089041.16	12	121132819	121188032	0.00161863762932047	1.85631999771006e-05	113	445
ESF1	ENSG00000089048.14	20	13714322	13784886	0.407203275219078	0.235808504586825	113	445
RBBP9	ENSG00000089050.15	20	18486540	18497243	0.0026255659480787	2.48559931434935e-06	113	445
ANAPC5	ENSG00000089053.12	12	121308357	121399896	0.354315006614506	0.166751581462903	113	445
SLC23A2	ENSG00000089057.14	20	4852356	5010293	0.656259238668182	0.548604239014798	113	445
SLC8B1	ENSG00000089060.11	12	113298759	113359493	0.543871395511059	0.417833077104599	113	445
TMEM230	ENSG00000089063.14	20	5068232	5113103	0.190788224586381	0.101784227248761	113	445
DZANK1	ENSG00000089091.16	20	18383367	18467126	1.03178463422152e-05	1.52976732913273e-12	113	445
KDM2B	ENSG00000089094.18	12	121429097	121580791	0.125310799043982	0.0122411681744475	113	445
TASP1	ENSG00000089123.15	20	13389392	13638940	0.0166657303464667	0.000772516887432873	113	445
OAS1	ENSG00000089127.12	12	112906777	112933222	0.00535941457867925	1.89367645262109e-05	113	445
GCN1	ENSG00000089154.10	12	120127203	120194710	0.911110368278204	0.866582108582473	113	445
RPLP0	ENSG00000089157.15	12	120196686	120201235	0.287322414180123	0.117403380469873	113	445
PXN	ENSG00000089159.16	12	120210520	120265771	0.0449580634354918	0.00153126367467968	113	445
SIRT4	ENSG00000089163.4	12	120302316	120313237	0.82182658611881	0.740465261620887	113	445
KIF16B	ENSG00000089177.18	20	16272104	16573434	0.777292629711101	0.62476043549498	113	445
TRMT6	ENSG00000089195.14	20	5937235	5950558	0.26932979480017	0.118731046450904	113	445
CHGB	ENSG00000089199.9	20	5911430	5925361	0.00515815214328589	0.000365716048023947	113	445
PEBP1	ENSG00000089220.4	12	118136027	118145584	0.0022996917811249	2.93592966385637e-06	113	445
BRAP	ENSG00000089234.15	12	111642146	111685986	5.58420100388828e-06	1.27735084558697e-13	113	445
ERP29	ENSG00000089248.6	12	112013316	112023451	0.597413191167513	0.324268150236791	113	445
FUS	ENSG00000089280.18	16	31180110	31194871	0.661879565848736	0.495367920389265	113	445
FXYD5	ENSG00000089327.14	19	35154730	35169883	0.868203353905834	0.831046765235364	113	445
ZNF302	ENSG00000089335.20	19	34677639	34686397	0.369247143213063	0.2385275521011	113	445
GRAMD1A	ENSG00000089351.14	19	34994784	35026471	5.52376492212084e-06	2.6490177292649e-11	113	445
FXYD3	ENSG00000089356.18	19	35115879	35124324	0.0286208619952108	0.000104825351330308	113	445
CDIP1	ENSG00000089486.16	16	4510675	4538828	0.407939093765853	0.263472356820103	113	445
CMTM1	ENSG00000089505.17	16	66566393	66579137	0.689985225438886	0.560705290804609	113	445
GANAB	ENSG00000089597.16	11	62624826	62646726	0.0626156574740811	0.00511078259996564	113	445
GMIP	ENSG00000089639.10	19	19629476	19643667	0.257166312049968	0.0617495154798609	113	445
BIRC5	ENSG00000089685.14	17	78214186	78225636	0.108739374109466	0.0261296274869127	113	445
LAG3	ENSG00000089692.8	12	6772519	6778453	0.0979767697044586	0.0212174865940942	113	445
MLF2	ENSG00000089693.10	12	6747996	6767475	0.241207911138366	0.108751405972813	113	445
OTUB2	ENSG00000089723.9	14	94026329	94048290	0.0189778376790098	0.00016790690479112	113	445
DDX24	ENSG00000089737.16	14	94048931	94081245	0.174753011258954	0.0601933516434361	113	445
ZBTB25	ENSG00000089775.11	14	64449106	64505213	0.111722821512718	0.0240658280375743	113	445
NECAP1	ENSG00000089818.17	12	8076939	8097859	8.3555138133389e-08	4.03248846356395e-13	113	445
ANKRD24	ENSG00000089847.12	19	4183354	4224814	0.202298693363582	0.0452342950037001	113	445
DHX32	ENSG00000089876.11	10	125836554	125896436	0.274552965214407	0.156001263698719	113	445
RCOR1	ENSG00000089902.9	14	102592661	102730576	0.0320803835003549	0.000830419369074929	113	445
GPATCH2L	ENSG00000089916.17	14	76151916	76254342	0.052693629061542	0.0203088072840492	113	445
LTBP4	ENSG00000090006.17	19	40592883	40629818	0.0489679422450554	0.00543815826566541	113	445
BLVRB	ENSG00000090013.9	19	40447789	40465840	0.516358590658049	0.39984122120037	113	445
SLC9A1	ENSG00000090020.10	1	27098815	27166981	0.0247725812570048	0.000133023747570525	113	445
SPTLC1	ENSG00000090054.13	9	92031999	92115384	0.208525313598266	0.0584678743622435	113	445
PAPOLA	ENSG00000090060.17	14	96502373	96567111	0.0377642184538884	0.00086786994165817	113	445
CCNK	ENSG00000090061.17	14	99481169	99535044	0.964800346547811	0.955981065181407	113	445
PCBP4	ENSG00000090097.21	3	51957505	51968410	0.329940477116997	0.170948010499248	113	445
RGS1	ENSG00000090104.11	1	192575727	192580031	0.5975557717912	0.484476113268034	113	445
YPEL3	ENSG00000090238.11	16	30092314	30096244	0.719269734557764	0.60999690364982	113	445
MRPS33	ENSG00000090263.15	7	141002610	141015228	0.113101843200341	0.0180086959886769	113	445
NDUFB2	ENSG00000090266.12	7	140696821	140706646	0.632739126432617	0.506337277218981	113	445
NUDC	ENSG00000090273.13	1	26902282	26946862	0.534304519701466	0.372084280283498	113	445
MAEA	ENSG00000090316.15	4	1289851	1340137	0.0438378946472081	0.00654135713959969	113	445
ICAM1	ENSG00000090339.8	19	10270835	10285800	0.790259718117889	0.70560361771491	113	445
STRN4	ENSG00000090372.14	19	46719507	46746994	0.184358197283079	0.0584880063213847	113	445
IRAK3	ENSG00000090376.10	12	66188879	66254622	0.0506529788197794	0.00343807169860951	113	445
LYZ	ENSG00000090382.6	12	69348341	69354234	1.97051711111741e-12	6.32737891282252e-29	113	445
MUL1	ENSG00000090432.6	1	20499448	20508161	0.176297778712909	0.0737412446784859	113	445
TFAP4	ENSG00000090447.11	16	4257186	4273075	0.588958571834891	0.447196605568212	113	445
PDCD7	ENSG00000090470.14	15	65117379	65133836	0.0320582802386409	0.00309393903190151	113	445
SPG21	ENSG00000090487.10	15	64963021	64990310	0.284266541906131	0.115699713837993	113	445
DNAJB11	ENSG00000090520.11	3	186567403	186585800	0.159191059780125	0.027551387111101	113	445
P3H2	ENSG00000090530.9	3	189956728	190122437	0.0883876576774091	0.0164668778273763	113	445
CHRD	ENSG00000090539.15	3	184380073	184389829	0.150799983202458	0.0395916151117068	113	445
FLT3LG	ENSG00000090554.12	19	49474207	49486231	0.70065532274281	0.562813019580813	113	445
RAB11FIP3	ENSG00000090565.15	16	425619	523011	0.917132681318217	0.892906597750385	113	445
GNPTG	ENSG00000090581.9	16	1351923	1363204	0.110890319197962	0.0241153658088254	113	445
ZNF268	ENSG00000090612.20	12	133181409	133214831	0.248734268483297	0.121809098425128	113	445
GOLGA3	ENSG00000090615.14	12	132768909	132828858	0.270816326398014	0.107677018892721	113	445
PABPC4	ENSG00000090621.13	1	39560816	39576790	0.398783313047508	0.181895988028986	113	445
CD209	ENSG00000090659.17	19	7739994	7747564	0.345559354038389	0.218461758285609	113	445
CERS4	ENSG00000090661.11	19	8206736	8262421	0.484447271553429	0.297427473077671	113	445
MCOLN1	ENSG00000090674.15	19	7522626	7534003	0.678015149730528	0.594322578244893	113	445
USP48	ENSG00000090686.15	1	21678298	21783606	0.189353034173004	0.101969087460768	113	445
PDPR	ENSG00000090857.13	16	70113626	70162537	0.490512025957095	0.308599572927632	113	445
AARS	ENSG00000090861.15	16	70252295	70289543	0.108561282278564	0.014441721058541	113	445
GLG1	ENSG00000090863.11	16	74447427	74607144	0.0125313223117869	8.23233838065765e-05	113	445
TNRC6A	ENSG00000090905.18	16	24610209	24827632	0.000526119932651484	3.25389621152206e-08	113	445
PLEKHG2	ENSG00000090924.14	19	39412585	39428415	0.372488778730486	0.226611138301857	113	445
NAT14	ENSG00000090971.4	19	55485004	55487568	0.0483538997904736	0.00592889390789863	113	445
PITPNM2	ENSG00000090975.12	12	122983480	123150015	0.392496495300814	0.270772649033311	113	445
EXOC1	ENSG00000090989.17	4	55853616	55905034	0.222545015043374	0.0720877629069677	113	445
RBM27	ENSG00000091009.7	5	146203600	146289132	0.102079268863711	0.0323817119880443	113	445
OSBPL8	ENSG00000091039.16	12	76351797	76559809	0.278112712227366	0.109681525973538	113	445
DTX2	ENSG00000091073.19	7	76461676	76505994	0.320656295747862	0.101957960535011	113	445
NLRC4	ENSG00000091106.18	2	32224453	32265854	0.926726240349298	0.891771905364324	113	445
PUS7	ENSG00000091127.13	7	105439661	105522267	0.0925482159136565	0.0198258732008077	113	445
NRCAM	ENSG00000091129.19	7	108147623	108456717	0.0270772706954104	0.00363125249669269	113	445
LAMB1	ENSG00000091136.13	7	107923803	108003255	0.534973154731044	0.350751759620021	113	445
DLD	ENSG00000091140.13	7	107890970	107931730	0.611925208453435	0.481036234388002	113	445
WDR7	ENSG00000091157.13	18	56651675	57036606	0.181480995190808	0.046659491307296	113	445
TXNL1	ENSG00000091164.12	18	56597208	56651600	0.265679522646261	0.111737891831811	113	445
ABCC6	ENSG00000091262.15	16	16148928	16223522	0.00837823570969166	4.81712394115349e-05	113	445
CMTM6	ENSG00000091317.7	3	32481312	32503408	0.0216915816397631	0.00173526235434775	113	445
ITGA6	ENSG00000091409.14	2	172427354	172506282	0.122011683319457	0.00922054323946339	113	445
RAPGEF4	ENSG00000091428.17	2	172735274	173052893	0.989544667162195	0.9849781274778	113	445
MAP3K20	ENSG00000091436.16	2	173075435	173268010	0.110166981393103	0.0299721364648455	113	445
FH	ENSG00000091483.6	1	241497603	241519761	0.00293043887977029	8.99577237512389e-05	113	445
SEL1L3	ENSG00000091490.10	4	25747427	25863760	0.000547369148621017	1.07815917494513e-06	113	445
TF	ENSG00000091513.14	3	133745956	133779006	0.340909084285715	0.182528400297261	113	445
CDV3	ENSG00000091527.15	3	133573730	133590261	0.25339222568872	0.0872917454494735	113	445
MYO15A	ENSG00000091536.16	17	18118582	18179802	0.165349650558426	0.0181542132687612	113	445
ALKBH5	ENSG00000091542.8	17	18183078	18209954	0.050118215037842	0.000900506074639642	113	445
APOH	ENSG00000091583.10	17	66212033	66256525	0.319466332861915	0.177782763360513	113	445
NLRP1	ENSG00000091592.15	17	5499427	5619424	0.17949739694246	0.0351465023512883	113	445
PITPNM3	ENSG00000091622.15	17	6451470	6556494	0.0646281457266088	0.0143787430779378	113	445
SPAG7	ENSG00000091640.7	17	4959226	4967872	0.00060186638612745	2.12762857708121e-07	113	445
ORC6	ENSG00000091651.8	16	46689643	46698394	0.941898779979466	0.893441867973539	113	445
CPA1	ENSG00000091704.9	7	130380339	130388114	0.185726439062846	0.038258308466855	113	445
ZC3HC1	ENSG00000091732.15	7	130018286	130051451	0.17536600132105	0.0514131828005011	113	445
ESR1	ENSG00000091831.22	6	151656691	152129619	0.173276022372202	0.109957031906522	113	445
RGS17	ENSG00000091844.7	6	153004459	153131249	0.00991985805498545	0.000146787602549016	113	445
ANGPT2	ENSG00000091879.13	8	6499651	6563409	0.893320245403425	0.860604841571352	113	445
TMEM101	ENSG00000091947.9	17	44011188	44023946	0.207168399114192	0.0825100130730093	113	445
CD200	ENSG00000091972.18	3	112332841	112362812	0.302921682775853	0.149997602280755	113	445
CCDC80	ENSG00000091986.15	3	112596794	112649530	0.830600994025005	0.745161765129434	113	445
CMA1	ENSG00000092009.10	14	24505353	24507506	0.699937409882973	0.565733033270905	113	445
PSME1	ENSG00000092010.14	14	24136158	24138964	0.186636273611766	0.0448793685840241	113	445
PPP2R3C	ENSG00000092020.10	14	35085467	35122517	0.000188332541627246	2.53999413631317e-12	113	445
HAUS4	ENSG00000092036.18	14	22946228	22957161	5.80436850447675e-08	1.34642722844344e-12	113	445
JPH4	ENSG00000092051.16	14	23568074	23578800	0.0764445989421119	0.0166494600484633	113	445
MYH7	ENSG00000092054.12	14	23412738	23435718	0.709670936215681	0.614297436463056	113	445
SLC7A8	ENSG00000092068.19	14	23125295	23183674	0.0115288592246706	5.93338609381887e-05	113	445
OSGEP	ENSG00000092094.10	14	20446668	20455105	0.0795831818037602	0.0150328279658672	113	445
SLC22A17	ENSG00000092096.16	14	23346306	23352912	0.295648430738751	0.192284335202319	113	445
RNF31	ENSG00000092098.16	14	24147379	24160661	0.374011783304338	0.190534805141101	113	445
SCFD1	ENSG00000092108.20	14	30622112	30735812	8.81641708234844e-05	3.36015584269643e-09	113	445
G2E3	ENSG00000092140.14	14	30559123	30620063	0.0583137947678055	0.00385868183261222	113	445
HECTD1	ENSG00000092148.12	14	31100112	31207804	0.429946718378399	0.287141371589988	113	445
HNRNPC	ENSG00000092199.17	14	21209136	21269494	0.216027930959739	0.112408907752529	113	445
RPGRIP1	ENSG00000092200.12	14	21287939	21351301	0.974106392522599	0.965820144554562	113	445
SUPT16H	ENSG00000092201.9	14	21351472	21384266	0.0805634184448715	0.0115426871562064	113	445
TOX4	ENSG00000092203.13	14	21476674	21499024	0.283683924275254	0.12696084548342	113	445
GEMIN2	ENSG00000092208.16	14	39114223	39136973	0.0860101020679382	0.0122932140256658	113	445
TGM1	ENSG00000092295.11	14	24249114	24264432	0.280663182624871	0.141708428924749	113	445
TINF2	ENSG00000092330.15	14	24239643	24242674	0.0865672348226405	0.0168319110649218	113	445
SEMA6A	ENSG00000092421.16	5	116443616	116574934	0.0508542893351111	0.000940341278513983	113	445
TRPM7	ENSG00000092439.13	15	50552473	50686815	0.721064060971191	0.578682584829201	113	445
TYRO3	ENSG00000092445.11	15	41557675	41583586	0.127186693229307	0.0215271321508864	113	445
WDR76	ENSG00000092470.11	15	43826963	43868419	0.00468026359617286	3.25588716533914e-09	113	445
CAPN3	ENSG00000092529.23	15	42359500	42412317	0.0142145969505534	0.000918945080329986	113	445
SNAP23	ENSG00000092531.9	15	42491244	42545356	0.0085312737463156	2.38689203100327e-05	113	445
TBX15	ENSG00000092607.13	1	118883046	118989556	0.186272634114246	0.0688119472138989	113	445
PHGDH	ENSG00000092621.11	1	119659798	119744215	0.288751027222924	0.104988144883382	113	445
COL9A3	ENSG00000092758.15	20	62816244	62841114	4.90849073029414e-10	7.75948318976653e-17	113	445
EZR	ENSG00000092820.17	6	158765741	158819412	0.804450567643785	0.719837815983396	113	445
MYL6	ENSG00000092841.18	12	56158161	56162982	0.00515048488118881	8.23047318348569e-05	113	445
AGO1	ENSG00000092847.11	1	35869808	35930528	0.0887523624814639	0.00432376198029744	113	445
TEKT2	ENSG00000092850.11	1	36084075	36088275	0.299626893080823	0.156598431437983	113	445
CLSPN	ENSG00000092853.13	1	35720218	35769967	0.000162293876770797	2.20543313709491e-13	113	445
RFFL	ENSG00000092871.16	17	35009744	35089319	0.0911178379433066	0.0100999819317783	113	445
UNC13D	ENSG00000092929.11	17	75827225	75844717	0.00326263932653508	7.42246808911223e-07	113	445
MFSD11	ENSG00000092931.11	17	76736549	76781449	0.00814939617192418	0.000158767016880216	113	445
DPYSL2	ENSG00000092964.17	8	26514093	26658178	0.126551187503676	0.0152795349239146	113	445
GPATCH2	ENSG00000092978.10	1	217426992	217631082	0.795891053765952	0.744375231008332	113	445
NUP50	ENSG00000093000.18	22	45163841	45188015	0.0790829825910206	0.0168798859529914	113	445
CDC45	ENSG00000093009.9	22	19479459	19520612	0.0854468692254597	0.00431911989959277	113	445
COMT	ENSG00000093010.13	22	19941607	19969895	0.227651919873511	0.0907304934902278	113	445
CECR1	ENSG00000093072.15	22	17178790	17221989	0.0894148938053515	0.0180372479828365	113	445
VNN3	ENSG00000093134.14	6	132722787	132734765	0.0183899041541539	5.38240484841969e-06	113	445
ECHDC1	ENSG00000093144.18	6	127288710	127343609	0.00888545782126784	0.000298281843795803	113	445
LRRFIP2	ENSG00000093167.17	3	37052656	37176532	0.0607717057358976	0.00189358844666751	113	445
SEC22C	ENSG00000093183.13	3	42547969	42601080	0.0551566296958183	0.000944156509210458	113	445
XYLB	ENSG00000093217.9	3	38346760	38421348	0.00310394228250662	2.91109253074611e-06	113	445
CDC6	ENSG00000094804.9	17	40287633	40304657	0.0539835364487408	0.0159174594303783	113	445
CDC23	ENSG00000094880.10	5	138187716	138213343	0.273088298773582	0.0583270996423	113	445
AAAS	ENSG00000094914.12	12	53307456	53324864	0.00382970833442115	5.29511946574381e-06	113	445
CBX5	ENSG00000094916.15	12	54230940	54280133	0.335862445228654	0.203739643416295	113	445
FMO2	ENSG00000094963.13	1	171185208	171211230	0.292693189047091	0.115134458816068	113	445
SUCO	ENSG00000094975.13	1	172532349	172611833	0.14296712382699	0.0152834472013587	113	445
MSH2	ENSG00000095002.13	2	47402969	47562311	0.000284636907137982	8.39245235641751e-07	113	445
MAP3K1	ENSG00000095015.5	5	56815574	56896152	0.101670297914471	0.0291344886614224	113	445
DHPS	ENSG00000095059.15	19	12675833	12681902	0.0128974353436272	0.000147259988256819	113	445
HOOK2	ENSG00000095066.11	19	12763003	12872740	0.0271610198140335	0.000499571050006578	113	445
ARCN1	ENSG00000095139.13	11	118572390	118603033	0.134262474284825	0.0259313491513609	113	445
EPB41L4B	ENSG00000095203.14	9	109171975	109320964	1.42389129158588e-06	2.12169319368357e-12	113	445
TMEM38B	ENSG00000095209.11	9	105694544	105776612	0.381659054950244	0.244934889386441	113	445
PSMD5	ENSG00000095261.13	9	120815496	120842984	0.227729463808479	0.0329942414913015	113	445
PTGS1	ENSG00000095303.14	9	122370530	122395703	0.36537201335274	0.220502214279847	113	445
NUP188	ENSG00000095319.14	9	128947699	129007035	0.274943409250119	0.134291316049769	113	445
CRAT	ENSG00000095321.16	9	129094810	129111189	0.316118558187064	0.129654455947882	113	445
SH2D3C	ENSG00000095370.19	9	127738317	127778741	0.103170827273381	0.00920124180382459	113	445
NANS	ENSG00000095380.10	9	98056739	98083075	0.90134703416646	0.861114367268099	113	445
TBC1D2	ENSG00000095383.19	9	98198999	98255721	0.00837419210157406	4.34845435055394e-05	113	445
WHRN	ENSG00000095397.13	9	114402080	114505450	0.011429529757624	0.00162025301615882	113	445
CWF19L1	ENSG00000095485.16	10	100232298	100267680	8.79190850088173e-05	3.94891303268131e-07	113	445
SEMA4G	ENSG00000095539.15	10	100969905	100985871	0.0923203953661983	0.0100779218466836	113	445
BTAF1	ENSG00000095564.13	10	91923769	92030325	0.265519885639556	0.0481140421518946	113	445
IKZF5	ENSG00000095574.11	10	122990806	123008817	0.729893117971119	0.635406470024284	113	445
BLNK	ENSG00000095585.16	10	96191702	96271587	0.53309308174218	0.428786441938885	113	445
SORBS1	ENSG00000095637.21	10	95311771	95561414	0.823453349396958	0.758579011576426	113	445
BAMBI	ENSG00000095739.10	10	28677342	28682939	0.000728706435462434	3.55554602897688e-08	113	445
WAC	ENSG00000095787.21	10	28532744	28623112	0.0425434470170502	0.00208640386264144	113	445
CREM	ENSG00000095794.19	10	35126791	35212958	0.0711603153644012	0.0111565178969625	113	445
NUBP2	ENSG00000095906.16	16	1782901	1789191	0.0633617675677373	0.00458997490143683	113	445
SMIM24	ENSG00000095932.6	19	3473986	3480542	0.0402501216187925	0.00138426789939626	113	445
HIVEP1	ENSG00000095951.16	6	12008857	12164999	0.658626432524284	0.465719328603088	113	445
CRISP3	ENSG00000096006.11	6	49727384	49744437	0.0430412525649107	0.000875731347624016	113	445
FKBP5	ENSG00000096060.14	6	35573585	35728583	0.000180078165473737	2.83096912043914e-06	113	445
SRPK1	ENSG00000096063.15	6	35832966	35921342	0.775109438775308	0.670353436844611	113	445
BRPF3	ENSG00000096070.19	6	36196744	36232790	0.0122701220665102	0.000365411033543111	113	445
MRPS18A	ENSG00000096080.11	6	43675202	43687791	0.682750486843361	0.538260544249994	113	445
PGC	ENSG00000096088.16	6	41736711	41754109	0.0981228408417482	0.0133692404318951	113	445
TMEM14A	ENSG00000096092.5	6	52671109	52686588	0.0568414069358395	0.0150807475978047	113	445
EFHC1	ENSG00000096093.15	6	52362123	52529886	0.552635194141015	0.346939563858245	113	445
HSP90AB1	ENSG00000096384.19	6	44246166	44253888	0.0650998828355474	0.00650873255949107	113	445
CDC5L	ENSG00000096401.7	6	44387525	44450426	0.986202132380228	0.981749306017142	113	445
ITPR3	ENSG00000096433.10	6	33620365	33696574	0.242937116163586	0.0925023757706387	113	445
ZNF184	ENSG00000096654.15	6	27450743	27473118	0.000763437297227506	9.0886005864613e-10	113	445
DSP	ENSG00000096696.13	6	7541575	7586717	0.148301591205019	0.0433038320063008	113	445
SIRT1	ENSG00000096717.11	10	67884669	67918390	0.0595229806146761	0.000178334952500426	113	445
HNRNPH3	ENSG00000096746.17	10	68331174	68343191	0.504250455738033	0.281988807523961	113	445
IFT74	ENSG00000096872.15	9	26956373	27062930	0.0818569899687244	0.0142751168551108	113	445
JAK2	ENSG00000096968.13	9	4984390	5128183	0.0329408787853097	0.00149694304222828	113	445
IL12RB1	ENSG00000096996.15	19	18058995	18098944	0.231648648658746	0.0311580251411203	113	445
ABL1	ENSG00000097007.17	9	130713946	130887675	0.370621713013851	0.257910975326695	113	445
ACOT7	ENSG00000097021.19	1	6264269	6393554	0.498487696340081	0.31130937755119	113	445
SH3GLB1	ENSG00000097033.14	1	86704570	86748184	0.0261887164376757	0.000381466266694732	113	445
CDC7	ENSG00000097046.12	1	91500893	91525764	0.14863134635033	0.0377537072195422	113	445
SCD	ENSG00000099194.5	10	100347124	100364834	0.569957463658159	0.432020813056399	113	445
TMED1	ENSG00000099203.6	19	10832438	10836318	0.0137348306097947	0.000755072036805682	113	445
ABLIM1	ENSG00000099204.18	10	114431113	114685003	0.125143225622382	0.0258729070254488	113	445
ERMP1	ENSG00000099219.13	9	5765076	5833117	0.259708023127564	0.0949492038788943	113	445
RAB18	ENSG00000099246.16	10	27504174	27542237	0.242066973302531	0.092495490535909	113	445
NRP1	ENSG00000099250.17	10	33177492	33336262	0.855311318671557	0.783859721842737	113	445
PRTFDC1	ENSG00000099256.18	10	24848607	24952604	0.739453225530127	0.623804290556514	113	445
PALMD	ENSG00000099260.10	1	99645943	99694541	0.882484651406913	0.837470873480028	113	445
TSPAN15	ENSG00000099282.9	10	69451473	69507669	0.00439016122388631	1.7002528119996e-06	113	445
H2AFY2	ENSG00000099284.13	10	70052796	70112269	0.0944204353732431	0.0167005294402332	113	445
WASHC2A	ENSG00000099290.15	10	50067888	50133506	8.84684588292526e-05	7.28474061312088e-12	113	445
MAST3	ENSG00000099308.10	19	18097793	18151692	0.0173131719309581	0.00105356327044278	113	445
MZF1	ENSG00000099326.8	19	58561932	58572577	9.47366401712348e-05	1.16176583843701e-09	113	445
OCEL1	ENSG00000099330.8	19	17226204	17229219	1.73444607057743e-07	7.71254453470693e-15	113	445
MYO9B	ENSG00000099331.13	19	17075781	17214537	0.0359849392594369	0.00525637807689415	113	445
KCNK6	ENSG00000099337.4	19	38319844	38332076	0.137642650451193	0.0160978937485094	113	445
CATSPERG	ENSG00000099338.22	19	38335775	38370943	0.000878616851747887	3.6867564188776e-08	113	445
PSMD8	ENSG00000099341.11	19	38374536	38383824	0.0243036449400903	0.00129624251917109	113	445
FBXL19	ENSG00000099364.16	16	30924097	30948783	0.133000319019841	0.0227730239329789	113	445
STX1B	ENSG00000099365.10	16	30989256	31010661	0.562647189013671	0.390815805242008	113	445
HSD3B7	ENSG00000099377.13	16	30988271	30989152	0.037259352057051	0.00144994927786803	113	445
SETD1A	ENSG00000099381.17	16	30957294	30984629	0.00922544524293777	0.000107571637158217	113	445
BCL7C	ENSG00000099385.11	16	30833626	30894547	0.665226279914075	0.531259823799049	113	445
CIRBP	ENSG00000099622.13	19	1259384	1274880	0.0752642959783611	0.0186369715946752	113	445
ATP5D	ENSG00000099624.7	19	1241746	1244826	0.159902230000281	0.0793896595104193	113	445
CBARP	ENSG00000099625.12	19	1228436	1238027	0.089382488012178	0.0244631075385035	113	445
IGFALS	ENSG00000099769.5	16	1790413	1794971	0.323484763991901	0.218604480818851	113	445
HNRNPM	ENSG00000099783.11	19	8455405	8489114	0.844980325030087	0.780706778937167	113	445
MARCH2	ENSG00000099785.10	19	8413270	8439017	0.00295273705073508	4.94380420051854e-06	113	445
NDUFB7	ENSG00000099795.6	19	14566078	14572062	0.0732226118455485	0.00900105439671602	113	445
TECR	ENSG00000099797.13	19	14533933	14565980	0.585985322384767	0.445452972037994	113	445
TIMM13	ENSG00000099800.7	19	2425624	2427637	0.804736927277449	0.70265462121044	113	445
CDC34	ENSG00000099804.8	19	531712	542092	0.000511971169813602	1.00500465063333e-05	113	445
MTAP	ENSG00000099810.18	9	21802543	21937651	0.382580542961152	0.187018800202428	113	445
CEP170B	ENSG00000099814.15	14	104865280	104896770	0.0549884839253566	0.00562713285402429	113	445
POLR2E	ENSG00000099817.11	19	1086629	1095380	0.0511642844921098	0.0131763662606092	113	445
POLRMT	ENSG00000099821.13	19	617224	633604	0.223510521558124	0.0235063972278035	113	445
HCN2	ENSG00000099822.2	19	589893	617159	0.204811278987744	0.126518248717542	113	445
CDHR5	ENSG00000099834.18	11	616565	626078	0.0894010152935006	0.0137116567296183	113	445
IZUMO4	ENSG00000099840.13	19	2096869	2099593	0.0755343731597409	0.00717141546844189	113	445
RASSF7	ENSG00000099849.14	11	560404	564021	0.0719807762966721	0.0158842180901041	113	445
GADD45B	ENSG00000099860.8	19	2476127	2478259	0.0810373533791603	0.0120846376583683	113	445
PALM	ENSG00000099864.17	19	708939	748329	0.214963284100947	0.0897364560917825	113	445
MADCAM1	ENSG00000099866.14	19	489176	505342	0.833441903638854	0.764965764957211	113	445
MKNK2	ENSG00000099875.14	19	2037465	2051244	0.438349711838221	0.28163763783284	113	445
ARVCF	ENSG00000099889.13	22	19969976	20016808	0.0474109175705398	0.00454287037692234	113	445
TRMT2A	ENSG00000099899.14	22	20111876	20117392	0.50960900895673	0.356445975770565	113	445
RANBP1	ENSG00000099901.16	22	20115938	20127357	0.0990994120839671	0.0266677026957473	113	445
ZDHHC8	ENSG00000099904.15	22	20129456	20148007	0.0215466645471535	0.00139338842386151	113	445
KLHL22	ENSG00000099910.16	22	20441519	20495883	0.186875334278587	0.0461912725291226	113	445
MED15	ENSG00000099917.17	22	20495913	20587495	0.111504180994603	0.0174715614314285	113	445
SERPIND1	ENSG00000099937.10	22	20773879	20787720	0.0837613295940273	0.00386272894911645	113	445
SNAP29	ENSG00000099940.11	22	20858983	20891218	0.68824318354373	0.533089466865507	113	445
CRKL	ENSG00000099942.12	22	20917426	20953749	0.463809190644525	0.295474795586652	113	445
LZTR1	ENSG00000099949.18	22	20979462	20999038	2.46749242426439e-06	2.23782195088982e-12	113	445
MMP11	ENSG00000099953.9	22	23768643	23784316	0.805553577676909	0.738834949337452	113	445
SMARCB1	ENSG00000099956.18	22	23786963	23834502	0.0317457474457772	0.00177597360290058	113	445
P2RX6	ENSG00000099957.16	22	21015027	21028717	0.404060853472771	0.251564923535746	113	445
DERL3	ENSG00000099958.14	22	23834517	23839012	0.735398559644379	0.66654546888175	113	445
BCL2L13	ENSG00000099968.17	22	17628855	17730855	0.842284813958263	0.800671863657055	113	445
DDTL	ENSG00000099974.7	22	23966901	23972532	0.0509976150164828	0.00124545118217275	113	445
DDT	ENSG00000099977.13	22	23973104	23980469	0.00231036970469572	7.68063405587047e-08	113	445
OSM	ENSG00000099985.3	22	30262829	30266840	0.223224103081123	0.0722729928226791	113	445
CABIN1	ENSG00000099991.17	22	24011192	24178628	0.0629216706994865	0.00394680297971392	113	445
TBC1D10A	ENSG00000099992.15	22	30291990	30327046	0.0497156622091476	0.00343885515241851	113	445
SUSD2	ENSG00000099994.10	22	24181259	24189110	0.463192085387628	0.298600062120483	113	445
SF3A1	ENSG00000099995.18	22	30331988	30353072	0.0405466488590506	0.00384662445395588	113	445
GGT5	ENSG00000099998.17	22	24219654	24245142	0.0142604282022577	0.000517090302479427	113	445
RNF215	ENSG00000099999.14	22	30368811	30421771	0.229695093630603	0.0425987987671161	113	445
SEC14L2	ENSG00000100003.17	22	30396857	30425317	0.0366480571017233	0.000379113314014321	113	445
SPECC1L	ENSG00000100014.19	22	24270817	24417740	0.628274315830848	0.524727515396138	113	445
PPIL2	ENSG00000100023.18	22	21666009	21697543	0.904809042042837	0.881146257831911	113	445
UPB1	ENSG00000100024.14	22	24494107	24528390	0.321044363145288	0.19261666532844	113	445
YPEL1	ENSG00000100027.14	22	21700016	21735834	0.84489891220906	0.797454522860582	113	445
SNRPD3	ENSG00000100028.11	22	24555503	24583749	0.330908393729218	0.165397001575295	113	445
PES1	ENSG00000100029.17	22	30576625	30606837	0.403393335955795	0.242921262065575	113	445
MAPK1	ENSG00000100030.14	22	21754500	21867680	0.292582294039686	0.149424851708522	113	445
GGT1	ENSG00000100031.18	22	24594811	24629005	4.59264472218232e-05	1.22110732140334e-08	113	445
PRODH	ENSG00000100033.16	22	18916890	18936410	0.708406065587352	0.575098654179924	113	445
PPM1F	ENSG00000100034.13	22	21919420	21940657	1.03366311439966e-05	3.46327616391687e-10	113	445
SLC35E4	ENSG00000100036.12	22	30635652	30669016	0.191283102409997	0.0512111415469648	113	445
TOP3B	ENSG00000100038.19	22	21982200	21982816	0.0508354934393601	0.00538840714603175	113	445
CYTH4	ENSG00000100055.20	22	37282027	37315345	0.0575573284342411	0.00580064965378809	113	445
DGCR14	ENSG00000100056.11	22	19130279	19144684	4.85117971058207e-06	2.00290760260984e-12	113	445
MFNG	ENSG00000100060.17	22	37469063	37486401	0.0844115288371808	0.00771652418717633	113	445
LRP5L	ENSG00000100068.11	22	25351421	25405377	0.350659923210655	0.130635709655151	113	445
SLC25A1	ENSG00000100075.9	22	19175575	19178830	0.0118847844416509	4.30823144837332e-05	113	445
GRK3	ENSG00000100077.14	22	25564849	25729294	0.637459275611944	0.53529829624384	113	445
LGALS2	ENSG00000100079.6	22	37570246	37582616	1.58874852604874e-09	7.12142508917634e-27	113	445
GGA1	ENSG00000100083.18	22	37608475	37633564	1.05732977709108e-05	2.75879403362316e-09	113	445
HIRA	ENSG00000100084.14	22	19330698	19431733	0.536958610806123	0.407855222707237	113	445
SH3BP1	ENSG00000100092.20	22	37634654	37656117	0.000286455172990414	2.2857820969137e-09	113	445
LGALS1	ENSG00000100097.11	22	37675608	37679806	0.627457688195913	0.485180208702247	113	445
HPS4	ENSG00000100099.20	22	26451480	26483836	0.0600794361414996	0.018735914777774	113	445
PIK3IP1	ENSG00000100100.12	22	31281593	31292498	0.0653548580390413	0.00312801874058405	113	445
SRRD	ENSG00000100104.13	22	26483877	26494658	0.434395856696256	0.334708059396975	113	445
PATZ1	ENSG00000100105.17	22	31325804	31346232	0.111607197258359	0.00705124650578627	113	445
TRIOBP	ENSG00000100106.19	22	37697004	37776556	0.564693222082995	0.418617818369885	113	445
TFIP11	ENSG00000100109.16	22	26491225	26512505	0.000184105199001447	2.86038503640873e-10	113	445
GCAT	ENSG00000100116.16	22	37807905	37817176	2.23076305748988e-05	3.15961871868329e-09	113	445
CRYBB1	ENSG00000100122.5	22	26599278	26618088	0.739593975632374	0.657106674184418	113	445
ANKRD54	ENSG00000100124.14	22	37830855	37848867	0.445409361284878	0.228102957080348	113	445
EIF3L	ENSG00000100129.17	22	37849328	37876011	0.67145478265866	0.521169380763328	113	445
SNU13	ENSG00000100138.13	22	41673930	41690504	0.0299387884169242	0.00062611433351354	113	445
MICALL1	ENSG00000100139.13	22	37905657	37942822	0.359101667813401	0.223011061503647	113	445
POLR2F	ENSG00000100142.14	22	38025579	38041915	0.0736553167379792	0.00401074328929692	113	445
CCDC134	ENSG00000100147.13	22	41800679	41826299	0.596412654989295	0.46888135958216	113	445
DEPDC5	ENSG00000100150.16	22	31753951	31907034	0.195026330435488	0.0432518919165533	113	445
PICK1	ENSG00000100151.15	22	38056311	38075701	3.10245493594961e-05	1.96730011517441e-13	113	445
TTC28	ENSG00000100154.14	22	27978014	28679865	0.775209206738281	0.697170655312567	113	445
SLC16A8	ENSG00000100156.10	22	38078134	38084093	0.263038614282154	0.090941832202666	113	445
CENPM	ENSG00000100162.14	22	41938721	41947164	0.104365435390614	0.00629727621586645	113	445
SEPT3	ENSG00000100167.19	22	41976272	41998221	0.116123500809683	0.00563076086773811	113	445
KDELR3	ENSG00000100196.10	22	38468062	38483439	0.192594872861516	0.0649108468361665	113	445
CYP2D6	ENSG00000100197.20	22	42126499	42130906	0.000301641159218834	1.9683865103501e-09	113	445
DDX17	ENSG00000100201.20	22	38483448	38507660	0.00372445511502272	2.90284838412097e-05	113	445
DMC1	ENSG00000100206.9	22	38518949	38570286	0.199101991713666	0.04344052153196	113	445
TCF20	ENSG00000100207.18	22	42160013	42343616	0.218309803733371	0.0577505897536936	113	445
HSCB	ENSG00000100209.9	22	28742679	28757515	0.233157084660545	0.0960416919834408	113	445
CBY1	ENSG00000100211.10	22	38656640	38673854	0.920902895733327	0.888477562491187	113	445
TOMM22	ENSG00000100216.5	22	38681948	38685421	0.24018478615487	0.124964527107809	113	445
RSPH14	ENSG00000100218.11	22	23059415	23145021	0.0497909731298599	0.00362952106507185	113	445
XBP1	ENSG00000100219.16	22	28794555	28800597	0.0232500066621198	0.00145201331679441	113	445
RTCB	ENSG00000100220.11	22	32387582	32412255	0.225401353683226	0.0745249878259321	113	445
JOSD1	ENSG00000100221.10	22	38685543	38701556	0.611701690611998	0.445101370517942	113	445
FBXO7	ENSG00000100225.17	22	32474676	32498829	0.0424327919568892	0.00455766420159261	113	445
GTPBP1	ENSG00000100226.15	22	38705723	38738299	0.131840631652798	0.0314659498421161	113	445
POLDIP3	ENSG00000100227.17	22	42583721	42614962	0.00302929349340009	1.39800447635994e-06	113	445
RAB36	ENSG00000100228.12	22	23145326	23164350	0.133758993382011	0.0276485721782401	113	445
TIMP3	ENSG00000100234.11	22	32801701	32863043	0.0955884729262885	0.0132416703660858	113	445
PPP6R2	ENSG00000100239.15	22	50343304	50444999	0.183339784309791	0.0865504100449425	113	445
SBF1	ENSG00000100241.20	22	50445091	50475024	0.116494414938699	0.0442641241456422	113	445
SUN2	ENSG00000100242.15	22	38735042	38766333	0.111932956288099	0.0168027515283615	113	445
CYB5R3	ENSG00000100243.20	22	42617840	42649568	0.0273607737384496	0.00234807439997681	113	445
DNAL4	ENSG00000100246.12	22	38778508	38794198	0.262946691650298	0.109211309731416	113	445
MIOX	ENSG00000100253.12	22	50486784	50490648	0.00273013491952078	4.944235354173e-05	113	445
LMF2	ENSG00000100258.17	22	50502949	50507691	0.141448143046185	0.0149020496780805	113	445
RHBDD3	ENSG00000100263.13	22	29259852	29267978	0.374033386404949	0.133228515382945	113	445
PACSIN2	ENSG00000100266.18	22	42858387	43015145	0.462107240490826	0.262404798744779	113	445
TTLL1	ENSG00000100271.16	22	43046410	43089428	0.757123601234482	0.67304134096242	113	445
RASL10A	ENSG00000100276.9	22	29312933	29319679	0.192763382894516	0.0560392605268163	113	445
AP1B1	ENSG00000100280.16	22	29327682	29388583	0.0806323795238592	0.0114852796081274	113	445
HMGXB4	ENSG00000100281.13	22	35257452	35295807	0.741827154518659	0.605928094237992	113	445
TOM1	ENSG00000100284.20	22	35299275	35347994	0.000393247649826024	3.30088280773945e-06	113	445
NEFH	ENSG00000100285.9	22	29480243	29491390	0.110260316838104	0.0203531729464397	113	445
CHKB	ENSG00000100288.19	22	50578949	50601455	0.0092455331360537	0.000119128719675079	113	445
BIK	ENSG00000100290.2	22	43110748	43129712	0.00887977022904044	0.00122367851759944	113	445
HMOX1	ENSG00000100292.16	22	35380361	35394214	0.106087064671596	0.0100869680171708	113	445
MCAT	ENSG00000100294.12	22	43132206	43143394	0.104300051777352	0.00651336221934686	113	445
THOC5	ENSG00000100296.13	22	29505879	29554254	0.00184008632709964	7.33421553983345e-06	113	445
MCM5	ENSG00000100297.15	22	35400063	35425430	0.00214634800747684	3.03589425590082e-07	113	445
APOBEC3H	ENSG00000100298.15	22	39097224	39104067	0.802342912134603	0.70678299251243	113	445
ARSA	ENSG00000100299.17	22	50622754	50628173	0.00781784985301144	1.11588026340294e-05	113	445
TSPO	ENSG00000100300.17	22	43151514	43163242	0.000349137880894626	5.28242964482609e-08	113	445
RASD2	ENSG00000100302.6	22	35540868	35554001	0.552826455550602	0.440307786554649	113	445
TTLL12	ENSG00000100304.12	22	43166622	43187133	0.142317497161699	0.0360302850101412	113	445
CBX7	ENSG00000100307.12	22	39120167	39152650	0.0566617128799403	0.00410909593957997	113	445
PDGFB	ENSG00000100311.16	22	39223359	39244751	0.293258252894725	0.0839973237750466	113	445
CABP7	ENSG00000100314.3	22	29720084	29731839	0.0069445739767279	1.81994477681535e-05	113	445
RPL3	ENSG00000100316.15	22	39312882	39320389	0.147875960526308	0.0507585092555396	113	445
ZMAT5	ENSG00000100319.12	22	29738330	29766961	0.272963967907221	0.0677119008622911	113	445
RBFOX2	ENSG00000100320.22	22	35738736	36028425	0.0229410758020982	0.000960839093127133	113	445
SYNGR1	ENSG00000100321.14	22	39349925	39385588	0.00524723355293684	6.77446902608294e-05	113	445
TAB1	ENSG00000100324.13	22	39399741	39437060	0.240112545918432	0.0742330693135494	113	445
ASCC2	ENSG00000100325.14	22	29788608	29838304	0.00446169057291166	8.96961401602828e-06	113	445
MTMR3	ENSG00000100330.15	22	29883155	30030866	0.201502749318584	0.0385936539323735	113	445
MIEF1	ENSG00000100335.13	22	39499432	39518132	0.4579178196945	0.213058082111417	113	445
APOL4	ENSG00000100336.17	22	36189124	36204840	0.0440860717913069	0.00268556420761553	113	445
APOL1	ENSG00000100342.20	22	36253010	36267530	0.202206302125035	0.0833044161233269	113	445
MYH9	ENSG00000100345.20	22	36281281	36388018	0.850978037141529	0.800565492871008	113	445
SAMM50	ENSG00000100347.14	22	43955421	44010531	0.00080529851173619	1.77951851769094e-06	113	445
TXN2	ENSG00000100348.9	22	36467036	36482030	0.403483033383552	0.30569932853467	113	445
FOXRED2	ENSG00000100350.14	22	36487190	36507101	3.80996620711916e-05	2.41396503926102e-10	113	445
GRAP2	ENSG00000100351.16	22	39901082	39973721	0.721300289040853	0.604243170244312	113	445
EIF3D	ENSG00000100353.17	22	36510850	36529436	0.0943098184738812	0.0067962382917726	113	445
TNRC6B	ENSG00000100354.20	22	40044817	40335808	0.185858708353961	0.0201218329392544	113	445
SGSM3	ENSG00000100359.20	22	40370591	40410280	0.0400031333708575	0.00554952792583764	113	445
IFT27	ENSG00000100360.14	22	36758202	36776256	0.562785965761631	0.413371078407927	113	445
KIAA0930	ENSG00000100364.18	22	45190338	45240769	0.00075480506195811	4.95682784450299e-07	113	445
NCF4	ENSG00000100365.14	22	36860988	36878015	0.816451412252529	0.758563658037543	113	445
CSF2RB	ENSG00000100368.13	22	36913628	36940449	0.0152463170104244	0.000346033787479412	113	445
SLC25A17	ENSG00000100372.14	22	40769630	40819399	0.150425662692191	0.0254587437733958	113	445
FAM118A	ENSG00000100376.11	22	45308968	45341955	0.0535151992362535	0.000138638060336993	113	445
KCTD17	ENSG00000100379.17	22	37051736	37063390	0.515960388201993	0.349043451785461	113	445
ST13	ENSG00000100380.13	22	40824535	40857022	0.494508018946418	0.298473207693038	113	445
IL2RB	ENSG00000100385.13	22	37125838	37175054	0.500780583474213	0.358954183830734	113	445
RBX1	ENSG00000100387.8	22	40951359	40973309	0.862336794511738	0.791795571511371	113	445
EP300	ENSG00000100393.12	22	41091786	41180079	0.016198347467342	0.000456361841157498	113	445
L3MBTL2	ENSG00000100395.14	22	41205205	41231271	0.727738331827691	0.58462611185054	113	445
CHADL	ENSG00000100399.15	22	41229510	41240934	0.00591327626298049	3.333967989573e-08	113	445
RANGAP1	ENSG00000100401.19	22	41245611	41286251	0.0467608085655829	0.00265239650170837	113	445
ZC3H7B	ENSG00000100403.11	22	41301522	41360147	1.38528943537264e-07	1.61602744736202e-12	113	445
PHF5A	ENSG00000100410.7	22	41459717	41468725	0.742924802990917	0.639131990872252	113	445
ACO2	ENSG00000100412.15	22	41469125	41525348	0.985160403035428	0.976052820892609	113	445
POLR3H	ENSG00000100413.16	22	41525804	41544606	0.288888126021508	0.0999369623393638	113	445
TRMU	ENSG00000100416.12	22	46330875	46357340	0.137812724875645	0.0416587838206788	113	445
PMM1	ENSG00000100417.11	22	41576894	41589890	8.40685313075316e-05	9.62541831946635e-08	113	445
DESI1	ENSG00000100418.7	22	41598028	41621096	1.10830147585459e-05	9.00570845535173e-10	113	445
CERK	ENSG00000100422.13	22	46684411	46738261	1.55916981247621e-05	4.68046676016459e-08	113	445
BRD1	ENSG00000100425.18	22	49773283	49827512	0.014339467841062	0.000221477455467242	113	445
ZBED4	ENSG00000100426.6	22	49853842	49890078	0.482524061240863	0.318556061440471	113	445
MLC1	ENSG00000100427.15	22	50059391	50085902	0.0184883568823331	0.00024922375517581	113	445
HDAC10	ENSG00000100429.17	22	50245183	50249859	0.568868528561777	0.429646526350202	113	445
ABHD4	ENSG00000100439.10	14	22600119	22613215	0.271709287940514	0.151003382478285	113	445
KHNYN	ENSG00000100441.9	14	24429935	24441834	0.00661568391104315	2.39813521034054e-06	113	445
FKBP3	ENSG00000100442.10	14	45118028	45135319	0.548624178462105	0.353827528074219	113	445
SDR39U1	ENSG00000100445.17	14	24442098	24442904	0.0311984227710556	0.00258032128172184	113	445
GZMH	ENSG00000100450.12	14	24606480	24609699	0.483866635581595	0.364525045532095	113	445
GZMB	ENSG00000100453.12	14	24630954	24634267	0.0447604512886763	0.00362859918433883	113	445
RBM23	ENSG00000100461.17	14	22893206	22917802	0.222134005691887	0.109202935184141	113	445
PRMT5	ENSG00000100462.15	14	22922176	22929585	0.00150463675652598	4.92777460844438e-06	113	445
COCH	ENSG00000100473.15	14	30874543	30890618	0.00417740991044209	2.286289486494e-06	113	445
AP4S1	ENSG00000100478.14	14	31025106	31096450	0.0373230905436705	0.00203691783426891	113	445
POLE2	ENSG00000100479.12	14	49643555	49688422	0.171894632596361	0.0258488375306928	113	445
VCPKMT	ENSG00000100483.13	14	50108633	50116600	0.0226568284136348	0.000636930899838362	113	445
SOS2	ENSG00000100485.11	14	50117120	50231558	0.0320477948887038	0.000276715671336376	113	445
CDKL1	ENSG00000100490.9	14	50335993	50416461	0.0281694663078738	0.000318874707642587	113	445
NIN	ENSG00000100503.23	14	50719763	50831121	0.117549646447876	0.0244906534603873	113	445
PYGL	ENSG00000100504.16	14	50857891	50944736	0.00691315135316752	5.51848061892452e-05	113	445
TRIM9	ENSG00000100505.13	14	50975262	51096061	0.0300273583359635	0.000160487879958792	113	445
PSMC6	ENSG00000100519.11	14	52707172	52728587	0.459756630482112	0.230529455955653	113	445
GNPNAT1	ENSG00000100522.8	14	52775194	52791668	0.216818691381347	0.0357064943187969	113	445
DDHD1	ENSG00000100523.14	14	53036745	53153282	0.063140855879159	0.00404098861552138	113	445
CDKN3	ENSG00000100526.19	14	54396849	54420218	0.233304811095207	0.102371285104422	113	445
CNIH1	ENSG00000100528.11	14	54423560	54441431	0.958314574423605	0.936257151744412	113	445
CGRRF1	ENSG00000100532.11	14	54509812	54539309	0.0575085969098302	0.00892492934104672	113	445
ATP6V1D	ENSG00000100554.11	14	67294371	67359996	0.0364321283332902	0.00170698097897446	113	445
PLEK2	ENSG00000100558.8	14	67386983	67412200	6.01591500305768e-05	1.30502035518308e-10	113	445
PIGH	ENSG00000100564.8	14	67581955	67600287	0.952357285025068	0.9411193419061	113	445
PSMA3	ENSG00000100567.12	14	58244831	58272012	0.022152158330255	0.000302395288847287	113	445
VTI1B	ENSG00000100568.10	14	67647075	67674831	0.399108241000123	0.255069294248566	113	445
TIMM9	ENSG00000100575.13	14	58408494	58427242	0.518340747377617	0.336771260654407	113	445
GSTZ1	ENSG00000100577.18	14	77320885	77331597	0.826571803040459	0.762206991444868	113	445
KIAA0586	ENSG00000100578.14	14	58427385	58551289	0.0230899613083616	0.000136660168629934	113	445
TMED8	ENSG00000100580.7	14	77335021	77377109	0.325358281296341	0.154361642862989	113	445
SAMD15	ENSG00000100583.4	14	77376689	77391497	0.0695264686666975	0.00234876816725288	113	445
AHSA1	ENSG00000100591.7	14	77457953	77469474	0.0392893752492518	0.00451638361438417	113	445
DAAM1	ENSG00000100592.15	14	59188680	59371405	0.130644868963814	0.00901227535062555	113	445
SPTLC2	ENSG00000100596.6	14	77505997	77616773	0.0867856719972406	0.010833133058657	113	445
RIN3	ENSG00000100599.15	14	92513774	92688994	0.578844711960215	0.483544643994719	113	445
LGMN	ENSG00000100600.14	14	92703807	92748702	0.33138443351197	0.155266061746817	113	445
ALKBH1	ENSG00000100601.9	14	77672404	77708020	0.638362051242145	0.5481474876414	113	445
SNW1	ENSG00000100603.13	14	77717599	77761207	0.231438328607885	0.0681488549540874	113	445
CHGA	ENSG00000100604.12	14	92923080	92935293	0.45057621705007	0.294676288312608	113	445
ITPK1	ENSG00000100605.16	14	92936914	93116320	0.103733060927013	0.0111969377893688	113	445
DHRS7	ENSG00000100612.13	14	60148948	60169856	0.0888867785416139	0.0014461913671465	113	445
PPM1A	ENSG00000100614.17	14	60245752	60299087	0.274163232345436	0.0568607382294193	113	445
ASB2	ENSG00000100628.11	14	93934153	93976791	0.151534147120176	0.0263518926271404	113	445
CEP128	ENSG00000100629.16	14	80476983	80959517	0.566960728900245	0.387938685466222	113	445
ERH	ENSG00000100632.10	14	69380123	69398627	0.229298503781265	0.0622800326230209	113	445
HIF1A	ENSG00000100644.16	14	61695513	61748259	0.501037703708136	0.303282077509326	113	445
SUSD6	ENSG00000100647.7	14	69611596	69715142	0.0376831936489378	0.000638467472279632	113	445
SRSF5	ENSG00000100650.15	14	69726900	69772005	0.0042681068638279	9.87196100471752e-06	113	445
SLC10A1	ENSG00000100652.4	14	69775417	69797289	0.177658148746898	0.0292419470194614	113	445
EIF5	ENSG00000100664.10	14	103333544	103345025	0.000358751162830445	3.9749743610937e-06	113	445
DICER1	ENSG00000100697.14	14	95086228	95157422	0.593197451988412	0.424574391513149	113	445
ZFYVE21	ENSG00000100711.13	14	103715730	103733668	0.485809376997423	0.303051973473723	113	445
MTHFD1	ENSG00000100714.15	14	64388031	64463457	0.0146659286297939	0.000183777632923198	113	445
TCL1A	ENSG00000100721.10	14	95709967	95714196	0.788254524499073	0.694407382474013	113	445
ZC3H14	ENSG00000100722.18	14	88562909	88627596	0.331439038295112	0.178812037890729	113	445
TELO2	ENSG00000100726.14	16	1493344	1510426	0.0206898434975858	0.00146364451002134	113	445
PCNX1	ENSG00000100731.15	14	70907405	71115382	0.399353057483057	0.283743339523137	113	445
GSKIP	ENSG00000100744.14	14	96363871	96387288	0.0550483180414647	0.0172612580638717	113	445
VRK1	ENSG00000100749.7	14	96797304	96931722	0.263865086625405	0.0899549577434564	113	445
PSMC1	ENSG00000100764.13	14	90256495	90265166	0.479657392115885	0.307230816386246	113	445
PAPLN	ENSG00000100767.15	14	73237497	73274640	0.321205944909103	0.112680367513824	113	445
RPS6KA5	ENSG00000100784.10	14	90847862	91060332	0.135056818165781	0.0311711329454746	113	445
PPP4R3A	ENSG00000100796.17	14	91457611	91510554	0.0252626732946307	0.000894982301385284	113	445
C14orf93	ENSG00000100802.14	14	22985908	23010166	0.00679844758186642	0.000263541322595985	113	445
PSMB5	ENSG00000100804.18	14	23016543	23035230	0.820953123873128	0.763720421358757	113	445
YY1	ENSG00000100811.12	14	100238298	100282792	0.153582594787473	0.0239407486495701	113	445
ACIN1	ENSG00000100813.14	14	23058564	23093544	0.236889705393325	0.130078209803074	113	445
CCNB1IP1	ENSG00000100814.17	14	20311368	20333312	0.0249825218961099	0.00237832345276507	113	445
TRIP11	ENSG00000100815.12	14	91965991	92033253	0.106291670200068	0.0300339899235318	113	445
APEX1	ENSG00000100823.11	14	20455191	20457718	0.129839941831714	0.0235955695448992	113	445
PABPN1	ENSG00000100836.10	14	23321289	23326185	0.626721326977949	0.446061590103179	113	445
EFS	ENSG00000100842.12	14	23356402	23365752	0.237740353844271	0.10649904088309	113	445
ARHGAP5	ENSG00000100852.12	14	32076967	32159728	0.544581102120801	0.40001351434028	113	445
CINP	ENSG00000100865.14	14	102341102	102362916	0.736650410420979	0.637241427739469	113	445
SRP54	ENSG00000100883.11	14	34981957	35029567	0.84455085449969	0.765810275116598	113	445
CPNE6	ENSG00000100884.9	14	24070837	24078100	0.16494164785068	0.047946532741892	113	445
CHD8	ENSG00000100888.12	14	21385194	21456126	0.0484706294125931	0.0124237984936677	113	445
PCK2	ENSG00000100889.11	14	24094053	24110598	0.437381326311785	0.246066688841357	113	445
KIAA0391	ENSG00000100890.15	14	35121846	35277614	0.000518280654369741	6.13676926129067e-08	113	445
DCAF11	ENSG00000100897.17	14	24114195	24125242	0.0897373102868259	0.0132511362335708	113	445
PSMA6	ENSG00000100902.10	14	35278633	35317493	0.0207807335790644	0.00115899535615439	113	445
NFKBIA	ENSG00000100906.10	14	35401511	35404746	0.945630052565047	0.922207322153117	113	445
EMC9	ENSG00000100908.13	14	24138968	24141588	0.0669896746867715	0.00803076821294204	113	445
PSME2	ENSG00000100911.15	14	24143365	24147235	0.0606379171020011	0.00370353422687502	113	445
BRMS1L	ENSG00000100916.13	14	35829795	35932325	0.0813713563651674	0.00851687474697757	113	445
REC8	ENSG00000100918.12	14	24171853	24180218	0.0520641581277383	0.00387243793823241	113	445
TM9SF1	ENSG00000100926.14	14	24189143	24195687	0.290488375456199	0.175450968260888	113	445
SEC23A	ENSG00000100934.14	14	39031919	39109646	0.462761995154398	0.275885351784385	113	445
GMPR2	ENSG00000100938.17	14	24232455	24239242	0.719927998653509	0.650677329636376	113	445
PNN	ENSG00000100941.8	14	39175313	39183218	0.328355920825682	0.0668006454807836	113	445
RABGGTA	ENSG00000100949.14	14	24265538	24271739	0.706220302090047	0.610706407492697	113	445
NFATC4	ENSG00000100968.13	14	24365673	24379604	0.810539392659591	0.743629997007427	113	445
PLTP	ENSG00000100979.14	20	45898821	45912155	0.234033028008693	0.130491300715978	113	445
PCIF1	ENSG00000100982.11	20	45934628	45948023	0.157131336484949	0.0329092582773214	113	445
GSS	ENSG00000100983.9	20	34928430	34955817	0.340023889435296	0.114170650316542	113	445
MMP9	ENSG00000100985.7	20	46008908	46016561	0.224382651408398	0.0348307777171091	113	445
TRPC4AP	ENSG00000100991.11	20	35002438	35092871	0.356197214599479	0.214988037730511	113	445
PYGB	ENSG00000100994.11	20	25248069	25298014	0.968643419657651	0.933362809285302	113	445
ABHD12	ENSG00000100997.18	20	25294743	25390983	0.824533072049969	0.747007194294679	113	445
PROCR	ENSG00000101000.5	20	35172073	35216240	3.62401528511702e-05	7.79721145348286e-13	113	445
GINS1	ENSG00000101003.9	20	25407727	25452628	0.511921863921052	0.240951851950846	113	445
NINL	ENSG00000101004.14	20	25452705	25585517	0.795393486878301	0.686456271769808	113	445
CD40	ENSG00000101017.13	20	46118272	46129863	4.0121231785568e-06	4.12085498756326e-13	113	445
UQCC1	ENSG00000101019.21	20	35302566	35412141	0.25420287429737	0.11723958897268	113	445
ZMYND8	ENSG00000101040.19	20	47209214	47356889	0.0796393283039909	0.00392020665368323	113	445
SGK2	ENSG00000101049.14	20	43558968	43588237	0.322292899511386	0.166863013251816	113	445
IFT52	ENSG00000101052.12	20	43590931	43647296	0.0572299031901435	0.0186212765841907	113	445
MYBL2	ENSG00000101057.15	20	43667019	43716496	0.0254053848014241	0.0137700387676808	113	445
NDRG3	ENSG00000101079.20	20	36651766	36746078	0.0535807120965136	0.00127266354015814	113	445
SLA2	ENSG00000101082.13	20	36612558	36646216	0.0175164406442919	0.000266086775065927	113	445
C20orf24	ENSG00000101084.17	20	36605734	36612317	0.0514729137606534	0.00561174056502717	113	445
NFATC2	ENSG00000101096.19	20	51386957	51562831	0.727159934751841	0.60345914458162	113	445
PABPC1L	ENSG00000101104.12	20	44910062	44959035	0.183350570923156	0.0620539072788929	113	445
STK4	ENSG00000101109.11	20	44966474	45079959	0.0520220265421657	0.00401278402177136	113	445
ADNP	ENSG00000101126.15	20	50888919	50931240	0.181223611724419	0.0318303248436942	113	445
PFDN4	ENSG00000101132.9	20	54207847	54228052	0.280133288475556	0.147685208302634	113	445
CSTF1	ENSG00000101138.11	20	56392371	56406369	0.36429424652427	0.175122635187111	113	445
RAE1	ENSG00000101146.12	20	57351010	57379211	0.0332348408356281	0.00176127623011379	113	445
TPD52L2	ENSG00000101150.17	20	63865228	63891545	0.972008008297425	0.960466381871761	113	445
DNAJC5	ENSG00000101152.10	20	63895182	63936031	0.0594819148367022	0.00288165377112478	113	445
NELFCD	ENSG00000101158.13	20	58981208	58995133	0.26845177836473	0.118239307659972	113	445
CTSZ	ENSG00000101160.13	20	58995185	59007247	0.289607335775139	0.159811071411656	113	445
PRPF6	ENSG00000101161.7	20	63981135	64033100	0.0773977055283628	0.014373335701065	113	445
TUBB1	ENSG00000101162.3	20	59019254	59025466	0.136194254180847	0.0360886968095862	113	445
PRELID3B	ENSG00000101166.15	20	59033145	59042909	0.730106950918697	0.612657432261356	113	445
MTG2	ENSG00000101181.17	20	62183029	62203568	0.189176747979889	0.0257887879443907	113	445
PSMA7	ENSG00000101182.14	20	62136735	62143440	0.798539323210775	0.663811121303156	113	445
SLCO4A1	ENSG00000101187.15	20	62642445	62685785	0.209465981539981	0.0750680514375752	113	445
MRGBP	ENSG00000101189.6	20	62796453	62801738	0.02107948352152	0.00101325108735309	113	445
TCFL5	ENSG00000101190.12	20	62841160	62861763	0.174558601459241	0.0926059586683118	113	445
DIDO1	ENSG00000101191.16	20	62877738	62937952	0.384566309905432	0.23341197254129	113	445
GID8	ENSG00000101193.7	20	62938119	62948475	0.184553178773349	0.0548058850831505	113	445
SLC17A9	ENSG00000101194.17	20	62952647	62969585	0.00941899931058596	7.3956367378651e-05	113	445
BIRC7	ENSG00000101197.12	20	63235883	63240507	0.689307587701239	0.568216406047015	113	445
[truncated: 11,377 more rows]
