# Supplementary material for: A BOOTSTRAP MODEL COMPARISON TEST FOR IDENTIFYING GENES WITH CONTEXT-SPECIFIC PATTERNS OF GENETIC REGULATION
Source: bioRxiv. 2023 Oct 22:2023.03.06.531446. Originally published 2023 Mar 7. Preprint. [Version 2] doi: 10.1101/2023.03.06.531446 (PMC10028853; doi:10.1101/2023.03.06.531446)
Supplement: Supplement 2 [file media-2.zip › WHLBLD_vs_NERVET.tsv]

gene	id	chr	start	end	p	p_c	n_train	n_test
DPM1	ENSG00000000419.12	20	50934867	50958555	0.0133315155003178	0.000762873497428471	438	120
SCYL3	ENSG00000000457.13	1	169849631	169894267	0.3996401273844	0.000126344977196916	438	120
C1orf112	ENSG00000000460.16	1	169662007	169854080	0.976587671745407	0.756923437370075	438	120
FGR	ENSG00000000938.12	1	27612064	27635277	1	0.0493789287809419	438	120
CFH	ENSG00000000971.15	1	196651878	196747504	0.978641751174119	0.89452896823426	438	120
FUCA2	ENSG00000001036.13	6	143494811	143511690	1	0.77919144250406	438	120
GCLC	ENSG00000001084.10	6	53497341	53545129	0.743341196520789	0.0436559546161789	438	120
NFYA	ENSG00000001167.14	6	41072945	41099976	0.560914335143188	0.0446613218062526	438	120
STPG1	ENSG00000001460.17	1	24356999	24416934	0.518413676782323	0.385665900221577	438	120
NIPAL3	ENSG00000001461.16	1	24419291	24472976	0.045641909116274	0.000131235069338396	438	120
ENPP4	ENSG00000001561.6	6	46129993	46146699	0.131790750618726	0.0149255583845239	438	120
SEMA3F	ENSG00000001617.11	3	50155045	50189075	0.392323415447637	4.97310935129447e-05	438	120
ANKIB1	ENSG00000001629.9	7	92246234	92401384	1	NA	438	120
CYP51A1	ENSG00000001630.15	7	92112151	92142952	1	0.298075773649101	438	120
KRIT1	ENSG00000001631.15	7	92198969	92246166	1	0.926955911678026	438	120
RAD52	ENSG00000002016.17	12	912077	990053	0.070669696426963	1.24492829360364e-05	438	120
BAD	ENSG00000002330.13	11	64269830	64284669	1	0.050728086695704	438	120
LAP3	ENSG00000002549.12	4	17577192	17607972	0.00726677102422581	9.41061234292261e-07	438	120
HS3ST1	ENSG00000002587.9	4	11393150	11429765	0.678940249174579	0.0563332908766567	438	120
AOC1	ENSG00000002726.20	7	150824627	150861504	0.0873156091630855	3.01046405887134e-07	438	120
WNT16	ENSG00000002745.12	7	121325367	121341104	1	0.421645937179244	438	120
MAD1L1	ENSG00000002822.15	7	1815793	2233243	0.497714848005418	0.118986666476214	438	120
LASP1	ENSG00000002834.17	17	38869859	38921770	8.7557860334405e-05	5.33189404494597e-06	438	120
SNX11	ENSG00000002919.14	17	48103357	48123074	0.537525425092271	3.25773354913193e-05	438	120
TMEM176A	ENSG00000002933.7	7	150800534	150805120	9.01146960482122e-05	1.34893555819429e-08	438	120
M6PR	ENSG00000003056.7	12	8941468	8949955	0.747418695086828	0.020328321988422	438	120
CYP26B1	ENSG00000003137.8	2	72129238	72148038	0.278511255197249	0.00961199836788785	438	120
ICA1	ENSG00000003147.17	7	8113184	8262579	0.0812233721476918	0.0296298939861181	438	120
DBNDD1	ENSG00000003249.13	16	90004865	90020043	0.656229931564529	0.0503539461739704	438	120
ALS2	ENSG00000003393.14	2	201700554	201781189	0.849649876956601	1.29847364249247e-05	438	120
CASP10	ENSG00000003400.14	2	201182881	201229406	1	0.776435375338956	438	120
CFLAR	ENSG00000003402.19	2	201116104	201176687	1	0.993072735347771	438	120
TFPI	ENSG00000003436.15	2	187464230	187565760	0.939991228989983	0.0160587901537946	438	120
NDUFAF7	ENSG00000003509.15	2	37231714	37253403	1	0.561422778569776	438	120
RBM5	ENSG00000003756.16	3	50088908	50119021	1	0.319339597545446	438	120
MTMR7	ENSG00000003987.13	8	17298030	17413327	1	0.125647281023725	438	120
SLC7A2	ENSG00000003989.17	8	17497088	17570573	0.598309686884492	0.471983126517264	438	120
ARF5	ENSG00000004059.10	7	127588345	127591408	1	0.12043830354973	438	120
SARM1	ENSG00000004139.13	17	28365116	28404049	1	0.32013059576714	438	120
POLDIP2	ENSG00000004142.11	17	28347177	28357522	0.797109734650933	0.162602529412023	438	120
PLXND1	ENSG00000004399.12	3	129555175	129606818	1	0.517478726504472	438	120
AK2	ENSG00000004455.16	1	33007940	33080996	0.871272590168138	0.0695995545465104	438	120
CD38	ENSG00000004468.12	4	15778275	15853230	0.699832607635735	0.0917504116670144	438	120
FKBP4	ENSG00000004478.7	12	2794953	2805423	0.801481409926614	0.711184164968095	438	120
KDM1A	ENSG00000004487.15	1	23019448	23083689	0.871424205501727	0.101717870998744	438	120
RBM6	ENSG00000004534.14	3	49940007	50077252	0.785406376659255	0.033908559901114	438	120
CAMKK1	ENSG00000004660.14	17	3860315	3893044	0.158620247582819	0.00267680695153224	438	120
RECQL	ENSG00000004700.15	12	21471428	21501669	0.89383764980248	0.1540701979566	438	120
VPS50	ENSG00000004766.15	7	93232340	93361121	0.582381234499033	0.0504451652660946	438	120
HSPB6	ENSG00000004776.12	19	35754872	35758079	1	0.0602969567615469	438	120
ARHGAP33	ENSG00000004777.18	19	35774532	35788822	0.433944264234304	0.00038512467606207	438	120
NDUFAB1	ENSG00000004779.9	16	23581002	23596356	0.00432513618105348	6.09574884143507e-06	438	120
PDK4	ENSG00000004799.7	7	95583499	95596491	0.990110118057383	0.59307437179552	438	120
SLC22A16	ENSG00000004809.13	6	110424687	110476641	0.189812897892572	0.000105204369082393	438	120
ZMYND10	ENSG00000004838.13	3	50341229	50346852	1	0.573264644640263	438	120
SLC25A13	ENSG00000004864.13	7	96120220	96322147	0.704104642695639	0.000934151971854966	438	120
ST7	ENSG00000004866.20	7	117014888	117230103	1	0.695935551774088	438	120
CDC27	ENSG00000004897.11	17	47117703	47189422	0.98662119082496	0.849683130462246	438	120
SLC4A1	ENSG00000004939.13	17	44248385	44268141	1	0.436119649324148	438	120
DVL2	ENSG00000004975.11	17	7225341	7234545	1	0.0458690441331394	438	120
UPF1	ENSG00000005007.12	19	18831938	18868236	1	0.532791328848786	438	120
SKAP2	ENSG00000005020.12	7	26667062	26995239	0.000424293958086007	3.57896011004517e-09	438	120
MCUB	ENSG00000005059.15	4	109560205	109688621	1	0.258048182108326	438	120
POLR2J	ENSG00000005075.15	7	102473169	102478907	0.993105737049321	0.462955510952264	438	120
DHX33	ENSG00000005100.12	17	5440912	5469060	3.24850947981814e-05	2.09157667700028e-09	438	120
MEOX1	ENSG00000005102.12	17	43640388	43661954	0.988685659770558	0.746618471926865	438	120
LIG3	ENSG00000005156.11	17	34980494	35005989	0.762475736509398	0.493143116689099	438	120
RPAP3	ENSG00000005175.9	12	47661249	47706061	0.144161337547952	0.00108833780727559	438	120
ACSM3	ENSG00000005187.11	16	20610243	20796124	0.731143509783299	0.0177669427494154	438	120
AC004381.6	ENSG00000005189.19	16	20806677	20849668	0.83519382288395	0.0652386820225687	438	120
CIAPIN1	ENSG00000005194.14	16	57428169	57447436	0.0194688905523223	0.00073799070506763	438	120
SPPL2B	ENSG00000005206.16	19	2328621	2354806	0.474761735618308	0.369291218557982	438	120
FAM214B	ENSG00000005238.19	9	35104112	35116341	0.871924073588748	0.347470639301317	438	120
COPZ2	ENSG00000005243.9	17	48026167	48038030	0.921634239874979	8.02653253775795e-06	438	120
PRKAR2B	ENSG00000005249.12	7	107044649	107161811	1	0.576450144964431	438	120
CREBBP	ENSG00000005339.14	16	3725054	3880726	0.00447812984685073	5.30650196300406e-06	438	120
TSPOAP1	ENSG00000005379.15	17	58301231	58328760	0.955552398637961	0.141471574787706	438	120
MPO	ENSG00000005381.7	17	58269856	58280935	1	0.446395154255433	438	120
PON1	ENSG00000005421.8	7	95297676	95324707	1	0.353859352713758	438	120
GCFC2	ENSG00000005436.13	2	75652000	75710989	1	0.613862322546475	438	120
WDR54	ENSG00000005448.16	2	74421678	74425755	0.944181840837709	0.0217150397867568	438	120
CROT	ENSG00000005469.11	7	87345681	87399795	1	0.0537250338765594	438	120
ABCB4	ENSG00000005471.15	7	87401697	87480435	0.810492085951656	0.341171741366127	438	120
KMT2E	ENSG00000005483.20	7	105014322	105114361	1	0.797498638086009	438	120
RHBDD2	ENSG00000005486.16	7	75842602	75888926	0.381497141300135	5.64894281428478e-05	438	120
SOX8	ENSG00000005513.9	16	981808	986979	0.069180322920324	0.0127842061112887	438	120
IBTK	ENSG00000005700.14	6	82169983	82247754	0.939856857778989	0.310946369307189	438	120
ZNF195	ENSG00000005801.16	11	3339261	3379222	0.763428510273724	0.0913911997055254	438	120
MYCBP2	ENSG00000005810.17	13	77044655	77327050	1	0.559449808154929	438	120
FBXL3	ENSG00000005812.10	13	77000147	77027195	1	0.775111697619684	438	120
ITGAL	ENSG00000005844.17	16	30472658	30523185	1	0.555475266630493	438	120
PDK2	ENSG00000005882.11	17	50094737	50110039	0.745825235100676	0.481577925332024	438	120
ITGA3	ENSG00000005884.17	17	50055968	50090481	0.509688925035671	0.40044948756931	438	120
ITGA2B	ENSG00000005961.17	17	44372180	44389505	1	0.591175595014869	438	120
GDE1	ENSG00000006007.11	16	19501890	19522145	1	0.165877634003841	438	120
C19orf60	ENSG00000006015.17	19	18588725	18592336	0.66123134218523	4.11488824684056e-06	438	120
CRLF1	ENSG00000006016.10	19	18572608	18607741	0.938237856898909	0.16053369164028	438	120
OSBPL7	ENSG00000006025.11	17	47807372	47821834	1	0.339453035649476	438	120
TMEM98	ENSG00000006042.11	17	32927910	32945106	0.320644914698039	0.00502740724873684	438	120
YBX2	ENSG00000006047.12	17	7288258	7294615	0.940035355947528	0.085280670297734	438	120
MAP3K14	ENSG00000006062.14	17	45263392	45317040	1	NA	438	120
TMEM132A	ENSG00000006118.14	11	60924463	60937083	1	0.227596071578795	438	120
AP2B1	ENSG00000006125.17	17	35586899	35726409	0.679303310110428	0.00819644054947536	438	120
ZNF263	ENSG00000006194.9	16	3282943	3291460	0.912590697487459	0.298112056121852	438	120
CX3CL1	ENSG00000006210.6	16	57372458	57385048	1	NA	438	120
SPATA20	ENSG00000006282.20	17	50546306	50555852	0.834602969622263	0.37111772330318	438	120
TNFRSF12A	ENSG00000006327.13	16	3018485	3022383	0.000104602364775856	1.84434470360959e-06	438	120
MAP3K9	ENSG00000006432.15	14	70722526	70809534	0.55425049770925	7.62591441115552e-06	438	120
RALA	ENSG00000006451.7	7	39623483	39708124	1	0.478657825903765	438	120
BAIAP2L1	ENSG00000006453.13	7	98291651	98401068	0.858983852604147	0.0371033057878278	438	120
KDM7A	ENSG00000006459.10	7	140084746	140177035	0.00113422788953161	4.47097102738101e-06	438	120
AGK	ENSG00000006530.15	7	141551305	141655244	0.871788765292032	0.544805601586349	438	120
ALDH3B1	ENSG00000006534.15	11	68008578	68029276	0.963716084634342	0.681393118488621	438	120
TTC22	ENSG00000006555.10	1	54779712	54801267	1	0.321457090339392	438	120
PHTF2	ENSG00000006576.16	7	77798792	77957503	1	0.403113418623179	438	120
FARP2	ENSG00000006607.13	2	241356243	241491679	0.480215348959132	0.00323494726314209	438	120
GGCT	ENSG00000006625.17	7	30496621	30504844	0.985771512572375	0.617697845936866	438	120
DBF4	ENSG00000006634.7	7	87876358	87909541	1	0.12422174655968	438	120
TBXA2R	ENSG00000006638.11	19	3594506	3606840	0.500177843908768	0.348413314405484	438	120
IFRD1	ENSG00000006652.13	7	112422968	112480990	0.861419410252111	0.339393980739913	438	120
COX10	ENSG00000006695.10	17	14069496	14208677	3.85675335618378e-05	7.83200103732612e-07	438	120
GTF2IRD1	ENSG00000006704.10	7	74453790	74602604	1	0.882500182291309	438	120
PAF1	ENSG00000006712.14	19	39385852	39391195	1	0.0773428389768643	438	120
VPS41	ENSG00000006715.15	7	38722963	38932394	0.000739570608308166	3.14806220224975e-05	438	120
ARHGAP44	ENSG00000006740.16	17	12789539	12991643	0.000127333589874016	7.08097088711952e-07	438	120
ELAC2	ENSG00000006744.18	17	12992391	13018187	0.00528773530140961	0.000299453205500538	438	120
ADIPOR2	ENSG00000006831.9	12	1688574	1788678	2.66825555403841e-06	3.89136461946533e-08	438	120
CDKL3	ENSG00000006837.11	5	134286350	134371047	1	0.058065580436035	438	120
PRSS21	ENSG00000007038.10	16	2817180	2826304	0.998160378616038	0.972068645337901	438	120
MARK4	ENSG00000007047.14	19	45251258	45305283	0.0138182943677839	4.68537273519141e-06	438	120
CCDC124	ENSG00000007080.10	19	17933016	17943991	0.403535752938355	0.000336256891701206	438	120
CEACAM21	ENSG00000007129.17	19	41549518	41586844	0.000264330325485057	1.66635543068006e-08	438	120
PAFAH1B1	ENSG00000007168.12	17	2593210	2685615	0.00150395094914367	9.08374047982078e-05	438	120
KIAA0100	ENSG00000007202.14	17	28614440	28645454	1	0.266522771486841	438	120
GAS7	ENSG00000007237.18	17	9910609	10198551	0.317793934388956	0.173502657393048	438	120
TRAPPC6A	ENSG00000007255.10	19	45162928	45178237	0.842352046000833	0.0201050109788142	438	120
MATK	ENSG00000007264.14	19	3777970	3802129	0.0246155871790914	0.00210811641364791	438	120
CD79B	ENSG00000007312.12	17	63928740	63932354	0.892176625202278	0.000897330899114776	438	120
SCN4A	ENSG00000007314.12	17	63938554	63972918	0.953852742937822	0.0633346312705392	438	120
ST7L	ENSG00000007341.18	1	112539159	112620825	0.0687338783217443	1.9696423951377e-05	438	120
RPUSD1	ENSG00000007376.7	16	784974	787981	0.179018280812289	0.122317267378543	438	120
RHBDF1	ENSG00000007384.15	16	58059	76355	0.985982223766193	0.789295958988349	438	120
LUC7L	ENSG00000007392.16	16	188969	229463	0.90262889366698	0.0553022463725448	438	120
CACNA2D2	ENSG00000007402.11	3	50362799	50504244	0.986675237181625	0.765023171131626	438	120
BAIAP3	ENSG00000007516.13	16	1333601	1349239	0.147487300446466	0.101552052495927	438	120
TSR3	ENSG00000007520.3	16	1349442	1351911	0.78475391523329	0.0242109679479083	438	120
PIGQ	ENSG00000007541.16	16	566995	584136	0.00272264749927544	0.000575846748751972	438	120
CRAMP1	ENSG00000007545.15	16	1612325	1677908	0.00514021261127037	9.62083613590786e-05	438	120
TEAD3	ENSG00000007866.19	6	35473597	35497076	1	0.289923267132251	438	120
DNAJC11	ENSG00000007923.15	1	6635587	6701924	1	0.635033536559498	438	120
FMO3	ENSG00000007933.12	1	171090877	171117819	0.583886257089464	0.043343013060983	438	120
MYLIP	ENSG00000007944.14	6	16129125	16148248	1	0.09198417293961	438	120
E2F2	ENSG00000007968.6	1	23506430	23531220	0.992733432060307	0.677061229216498	438	120
PSMB1	ENSG00000008018.8	6	170535117	170553341	0.462551898541622	0.00117839684273462	438	120
JARID2	ENSG00000008083.13	6	15246296	15522040	0.629043033918576	0.00123696949152253	438	120
CDK11A	ENSG00000008128.22	1	1702730	1724324	0.749989909101497	0.0628498949491984	438	120
NADK	ENSG00000008130.15	1	1751232	1780457	0.765324687623667	0.034137246905016	438	120
DLEC1	ENSG00000008226.19	3	38039205	38123549	9.0835379881096e-06	2.21916491110619e-08	438	120
CYTH3	ENSG00000008256.15	7	6161776	6272644	0.0427125049259076	0.0014050817744684	438	120
ADAM22	ENSG00000008277.14	7	87934143	88202889	0.814730925211375	0.122234174198711	438	120
SYPL1	ENSG00000008282.8	7	106090503	106112576	0.988717334467485	0.929067821605869	438	120
CYB561	ENSG00000008283.15	17	63432304	63446378	1	0.611278808100821	438	120
SPAG9	ENSG00000008294.20	17	50962174	51120865	8.20854467026507e-05	4.77227502678922e-07	438	120
CELSR3	ENSG00000008300.16	3	48636469	48662915	1	0.948851593582697	438	120
AASS	ENSG00000008311.14	7	122076133	122144280	0.898869543447511	0.062292012871638	438	120
PLEKHG6	ENSG00000008323.15	12	6310436	6328506	1.10531562808621e-05	6.78227265575175e-09	438	120
SS18L2	ENSG00000008324.11	3	42581840	42595114	1	0.490078329008977	438	120
MPND	ENSG00000008382.15	19	4343527	4360086	0.96968583519628	0.862258026338334	438	120
MGST1	ENSG00000008394.12	12	16347142	16609259	1	0.00969896232660617	438	120
CRY1	ENSG00000008405.11	12	106991364	107093829	1	0.235258961118714	438	120
PGLYRP1	ENSG00000008438.4	19	46019153	46023065	0.00263349263589619	1.37936961288025e-05	438	120
NFIX	ENSG00000008441.16	19	12995608	13098796	1	0.677594660777338	438	120
ST3GAL1	ENSG00000008513.14	8	133454848	133571940	0.857385923827335	0.839823225504205	438	120
MMP25	ENSG00000008516.16	16	3046681	3060726	0.000788068369391286	5.49694174232873e-06	438	120
IL32	ENSG00000008517.16	16	3065297	3082192	0.0788216909181916	4.0011474700557e-06	438	120
PKD1	ENSG00000008710.19	16	2088721	2135898	0.250567168208496	0.00271157584865733	438	120
MAPK8IP2	ENSG00000008735.13	22	50600685	50611551	0.0140462299392081	0.000385990286830019	438	120
MED24	ENSG00000008838.19	17	40019097	40061215	0.507077690638863	0.150943232027942	438	120
RHOBTB2	ENSG00000008853.16	8	22987417	23020132	0.978447327252692	0.713970535426057	438	120
HEATR5B	ENSG00000008869.11	2	36968383	37084342	1	0.547161369145593	438	120
SEC62	ENSG00000008952.16	3	169966735	169998373	1	0.514591227319471	438	120
RPS20	ENSG00000008988.9	8	56067295	56074581	0.998633552494084	0.993927601430861	438	120
CSDE1	ENSG00000009307.15	1	114716913	114758676	0.00765479162493957	1.0058998216913e-06	438	120
UBE3C	ENSG00000009335.17	7	157138913	157269372	0.00838161199950048	0.000375168649902332	438	120
REV3L	ENSG00000009413.15	6	111299028	111483229	1	0.327428555072822	438	120
MASP2	ENSG00000009724.16	1	11026523	11047233	0.000294776135372173	1.53168210222997e-06	438	120
FAM76A	ENSG00000009780.15	1	27725979	27763122	1	0.969937327967179	438	120
TRAF3IP3	ENSG00000009790.14	1	209756032	209778173	0.0441159612373473	1.30410426698642e-05	438	120
POMT2	ENSG00000009830.11	14	77274956	77320883	0.000675030361462382	2.92009542836276e-07	438	120
VTA1	ENSG00000009844.15	6	142147162	142224689	1	0.271645841671303	438	120
MLXIPL	ENSG00000009950.15	7	73593194	73624543	1	0.217233599054091	438	120
BAZ1B	ENSG00000009954.10	7	73440398	73522278	0.972614196623288	0.0382141419341937	438	120
RANBP9	ENSG00000010017.12	6	13621498	13711564	9.18429594348603e-06	2.39432940139513e-07	438	120
ETV7	ENSG00000010030.13	6	36354091	36387800	0.0120559050414522	6.15265969899947e-08	438	120
SPRTN	ENSG00000010072.15	1	231337853	231355023	1	0.842447725118835	438	120
METTL13	ENSG00000010165.19	1	171781664	171814023	0.714724284706366	8.78795297660467e-05	438	120
DYRK4	ENSG00000010219.13	12	4562204	4615302	0.0713156928286809	0.0366191426298721	438	120
ZNF207	ENSG00000010244.18	17	32350203	32381886	1	0.552598881871117	438	120
UQCRC1	ENSG00000010256.10	3	48599003	48610976	1	0.477499716192039	438	120
STARD3NL	ENSG00000010270.13	7	38178222	38230671	0.979471240567577	0.275954386198746	438	120
CD9	ENSG00000010278.12	12	6199715	6238271	7.46942081255346e-07	1.0200986033739e-08	438	120
HHATL	ENSG00000010282.14	3	42693077	42702827	1	0.877695258966845	438	120
NCAPD2	ENSG00000010292.12	12	6493842	6531955	0.533557227690689	0.00232264881465367	438	120
IFFO1	ENSG00000010295.19	12	6538375	6556083	0.466250966010736	0.000665083842057188	438	120
GIPR	ENSG00000010310.8	19	45668244	45683724	1	0.704454995767218	438	120
PHF7	ENSG00000010318.20	3	52410657	52423641	1	0.862590988802837	438	120
SEMA3G	ENSG00000010319.6	3	52433053	52445085	1	0.260288886410036	438	120
NISCH	ENSG00000010322.15	3	52455118	52493071	1	0.705660998236707	438	120
STAB1	ENSG00000010327.10	3	52495338	52524384	1	0.745412970133015	438	120
FUZ	ENSG00000010361.13	19	49807113	49817376	0.00379622362358754	7.74031971995982e-07	438	120
SLC6A13	ENSG00000010379.15	12	220621	262873	0.515016318964345	0.399285848725108	438	120
PRSS3	ENSG00000010438.16	9	33750466	33799231	1	0.618474592990492	438	120
ZNF200	ENSG00000010539.11	16	3222325	3236221	0.947639954678286	0.81361353456244	438	120
CD4	ENSG00000010610.9	12	6786858	6820808	1	0.650072085687214	438	120
LRRC23	ENSG00000010626.14	12	6904733	6914243	0.605326912009849	0.128595426539118	438	120
HFE	ENSG00000010704.18	6	26087281	26098343	0.908251693068274	0.365057498046984	438	120
SCMH1	ENSG00000010803.16	1	41027200	41242116	0.415014747855408	0.0177885844215464	438	120
FYN	ENSG00000010810.17	6	111660332	111873452	1	0.395613733027851	438	120
HIVEP2	ENSG00000010818.9	6	142751467	142956698	0.965195232769345	0.142290425042413	438	120
ELOA	ENSG00000011007.12	1	23743155	23762059	0.623583415000533	0.000119478777996916	438	120
LYPLA2	ENSG00000011009.10	1	23790970	23795539	1	0.86374727213242	438	120
CLCN6	ENSG00000011021.21	1	11807131	11843144	0.842256269564487	0.762074958317489	438	120
MRC2	ENSG00000011028.13	17	62627591	62693597	0.898282629338664	0.170984188571493	438	120
TSPAN9	ENSG00000011105.12	12	3077355	3286564	0.00494534993719429	0.000558123098687409	438	120
BTBD7	ENSG00000011114.14	14	93237550	93333092	0.951079029198732	0.614478584908736	438	120
APBA3	ENSG00000011132.11	19	3750880	3761699	0.664172659365291	0.0401011666994957	438	120
MKS1	ENSG00000011143.16	17	58205437	58219605	1	0.297542730365514	438	120
ABHD5	ENSG00000011198.7	3	43690113	43734371	0.995779506873214	0.887214732139066	438	120
AKAP8L	ENSG00000011243.17	19	15380048	15419141	1	0.580154230724862	438	120
MBTD1	ENSG00000011258.15	17	51177425	51260066	1	0.095226860571739	438	120
UTP18	ENSG00000011260.13	17	51260528	51297936	0.647302490103584	0.00771594629316335	438	120
RNF216	ENSG00000011275.18	7	5620047	5781739	0.00140809216818846	8.21157040884387e-06	438	120
TTC19	ENSG00000011295.15	17	15999380	16045015	0.992903130146848	0.655636539344504	438	120
PTBP1	ENSG00000011304.19	19	797075	812327	0.0744112421332871	0.0365734315275604	438	120
SYT7	ENSG00000011347.9	11	61515313	61581148	1	0.917796761869248	438	120
LARS2	ENSG00000011376.9	3	45388506	45549421	0.615094262782911	0.081220322676986	438	120
PIK3C2A	ENSG00000011405.13	11	17077788	17207983	0.000484778472209234	3.97245751714588e-06	438	120
PLAUR	ENSG00000011422.11	19	43646095	43670547	1	0.152743609701686	438	120
ANLN	ENSG00000011426.10	7	36389806	36453791	1	0.545955725835201	438	120
WIZ	ENSG00000011451.17	19	15419980	15449951	1	0.42976576144758	438	120
RABGAP1	ENSG00000011454.16	9	122940833	123104866	1	0.0946834274068325	438	120
DCN	ENSG00000011465.16	12	91140484	91183123	1	0.0281440805981573	438	120
QPCTL	ENSG00000011478.11	19	45692483	45703989	1	0.177182291399487	438	120
PPP5C	ENSG00000011485.14	19	46346994	46392981	0.0020971045209976	4.54601511479698e-08	438	120
CEP68	ENSG00000011523.13	2	65056366	65086854	0.984829561660575	0.948109994202088	438	120
MAP4K3	ENSG00000011566.14	2	39249266	39437312	1	0.219881374626165	438	120
ZBTB32	ENSG00000011590.13	19	35704527	35717038	0.998599210799352	0.96562333319502	438	120
TYROBP	ENSG00000011600.11	19	35904401	35908295	1	0.159915429827644	438	120
TMEM159	ENSG00000011638.10	16	21158377	21180616	0.916644001372925	0.0293189285094017	438	120
BRCA1	ENSG00000012048.20	17	43044295	43125483	1	0.271435346679736	438	120
ERCC1	ENSG00000012061.15	19	45407333	45478828	0.975951294958064	0.735087444628186	438	120
CD22	ENSG00000012124.16	19	35319261	35347355	0.897118145506777	0.437089672619649	438	120
SEMA3B	ENSG00000012171.19	3	50267558	50277546	1	0.605930879864337	438	120
LTF	ENSG00000012223.12	3	46435645	46485234	1	0.319339597545446	438	120
EXTL3	ENSG00000012232.8	8	28600469	28753687	0.99631496937734	0.924372067252273	438	120
ELOVL5	ENSG00000012660.13	6	53267398	53349179	0.000807948672918867	1.84177906366943e-05	438	120
ALOX5	ENSG00000012779.10	10	45374176	45446119	0.937814428916769	0.531995955239925	438	120
CALCOCO1	ENSG00000012822.15	12	53708517	53727745	1	0.680184912372295	438	120
UBR7	ENSG00000012963.14	14	93207095	93229215	0.933211448406331	0.583222407930702	438	120
MAP4K5	ENSG00000012983.11	14	50418525	50561126	0.963630527233483	0.0264185309872917	438	120
EHD3	ENSG00000013016.15	2	31234337	31269447	0.811642933158671	0.336813162614827	438	120
PSMC4	ENSG00000013275.7	19	39971005	39981441	1	0.547331738654934	438	120
MAN2B2	ENSG00000013288.8	4	6575175	6623362	0.100947194309974	0.00918873981057815	438	120
CLDN11	ENSG00000013297.10	3	170418865	170860380	0.683674530903529	0.0300804330693219	438	120
SLC25A39	ENSG00000013306.15	17	44319625	44324870	0.431470434791216	0.000713922445890144	438	120
MVP	ENSG00000013364.18	16	29820394	29848039	0.78958403291267	0.050373634806148	438	120
NUB1	ENSG00000013374.15	7	151341699	151378449	0.0247826216550228	0.000638174193808148	438	120
PGM3	ENSG00000013375.15	6	83161150	83193936	1	0.0864846299453051	438	120
RWDD2A	ENSG00000013392.7	6	83193379	83198932	1	0.169690760874248	438	120
CLK1	ENSG00000013441.15	2	200853009	200864744	1	0.605864382936721	438	120
POLR3B	ENSG00000013503.9	12	106357658	106510198	0.929756026978391	0.448138091423702	438	120
ANGEL1	ENSG00000013523.9	14	76786725	76826246	1.4957576709502e-05	3.29203211609825e-08	438	120
RNF14	ENSG00000013561.17	5	141966820	141990291	0.923347870591214	0.528655686056262	438	120
DDX11	ENSG00000013573.16	12	31073848	31104791	0.218622278325811	3.27307023823557e-08	438	120
HEBP1	ENSG00000013583.8	12	12974864	13000273	0.787144306218308	0.00256838110735997	438	120
GPRC5A	ENSG00000013588.7	12	12890782	12917937	0.919092174423891	0.0243634756845233	438	120
CD6	ENSG00000013725.14	11	60971680	61020377	0.676551894192598	0.00104811412869802	438	120
TACC3	ENSG00000013810.18	4	1721490	1745176	0.675987616577084	0.0398886671099024	438	120
UFL1	ENSG00000014123.9	6	96521595	96555276	0.717570532617959	3.99937920186476e-06	438	120
POLA2	ENSG00000014138.8	11	65261762	65305589	0.803113540461902	0.00432977026513235	438	120
ZC3H3	ENSG00000014164.6	8	143437655	143541453	0.60468140161713	0.000327197275020155	438	120
CAPN1	ENSG00000014216.15	11	65181194	65212006	0.236123043429501	8.9974440016055e-07	438	120
ACPP	ENSG00000014257.15	3	132317367	132368298	0.289940460123389	0.000154344492222996	438	120
MDH1	ENSG00000014641.17	2	63588800	63607197	0.939347271623591	0.601818801715281	438	120
SLC30A9	ENSG00000014824.13	4	41990472	42090457	0.742340828746528	0.286115913510441	438	120
MTMR11	ENSG00000014914.20	1	149928651	149936867	1	0.829100254326216	438	120
COX15	ENSG00000014919.12	10	99711844	99732100	1	0.16403830161681	438	120
CCDC88C	ENSG00000015133.18	14	91271323	91417844	0.994915791519963	0.948530919246641	438	120
YAF2	ENSG00000015153.14	12	42157104	42238349	0.961022267003549	0.0378960367025157	438	120
ZMYND11	ENSG00000015171.19	10	134465	254637	1	0.301401132090555	438	120
DPEP1	ENSG00000015413.9	16	89613308	89638456	0.00287410838454807	0.000139210665885253	438	120
BID	ENSG00000015475.18	22	17734138	17774770	0.796173716285791	0.229934631999663	438	120
MATR3	ENSG00000015479.18	5	139293648	139331677	1	0.193202591059134	438	120
XYLT2	ENSG00000015532.9	17	50346092	50361151	0.967949178503769	0.662501440739008	438	120
NUDCD3	ENSG00000015676.17	7	44379121	44490880	0.82922504089477	0.431208108640854	438	120
CHDH	ENSG00000016391.10	3	53813734	53846390	0.146405328802634	0.00997707097591002	438	120
CLCA4	ENSG00000016602.9	1	86547078	86580754	1	0.553208215020184	438	120
GLT8D1	ENSG00000016864.18	3	52694493	52705635	1	0.229301614477664	438	120
ATP2C1	ENSG00000017260.19	3	130850595	131016712	1	0.807377271717102	438	120
IGF1	ENSG00000017427.15	12	102415704	102480645	1	0.142866998759597	438	120
RALBP1	ENSG00000017797.12	18	9475009	9538116	6.13031849782151e-07	6.66892765480692e-09	438	120
RUFY3	ENSG00000018189.12	4	70704801	70807315	0.812099478495135	0.158276651580379	438	120
SLC11A1	ENSG00000018280.16	2	218382029	218396894	0.741635607318955	0.0139165757886962	438	120
WWTR1	ENSG00000018408.14	3	149517235	149736714	0.00221869001854359	1.13398793889896e-05	438	120
AGPS	ENSG00000018510.13	2	177392698	177559299	0.485425269351667	0.00285754704903007	438	120
ATP1A2	ENSG00000018625.14	1	160115773	160143591	0.910523200633168	0.0966829289560143	438	120
TTC27	ENSG00000018699.11	2	32628032	32821051	1	0.839864500100255	438	120
ZNF582	ENSG00000018869.16	19	56375846	56393545	0.00663766973581269	2.75408196194448e-06	438	120
VSIG2	ENSG00000019102.11	11	124747472	124752238	0.983482248889128	0.790172405209521	438	120
PHLDB1	ENSG00000019144.18	11	118606440	118657315	1	0.967146313128346	438	120
MARCO	ENSG00000019169.10	2	118942166	118994660	0.462322568326043	0.000201669088333174	438	120
PRDM11	ENSG00000019485.13	11	45095806	45235110	0.984741532884742	0.444461814383232	438	120
SNAI2	ENSG00000019549.9	8	48917768	48921740	0.983246780266047	0.523317248055063	438	120
CD74	ENSG00000019582.14	5	150401637	150412929	0.944818449331142	0.259302937646025	438	120
HGF	ENSG00000019991.15	7	81699006	81770438	1	0.593775146894616	438	120
ZRANB1	ENSG00000019995.6	10	124942123	124983688	1	0.136292347119624	438	120
NCDN	ENSG00000020129.15	1	35557473	35567274	0.930812784571404	0.00640398654833027	438	120
ADGRA2	ENSG00000020181.17	8	37784191	37843267	0.885738762516511	0.000937111496232512	438	120
ZFP64	ENSG00000020256.19	20	52051663	52204308	0.954883200224389	0.358629178375907	438	120
MNAT1	ENSG00000020426.10	14	60734742	60969953	1	0.617248242076109	438	120
SAMD4A	ENSG00000020577.13	14	54567097	54793315	1	0.448963169937897	438	120
RUNX3	ENSG00000020633.18	1	24899511	24965121	1	0.16237386620785	438	120
MRE11	ENSG00000020922.12	11	94415578	94492906	0.156126262126019	0.0174765875551752	438	120
PLEKHB1	ENSG00000021300.13	11	73646178	73662819	0.363457035786408	0.000480934893636194	438	120
SERPINB1	ENSG00000021355.12	6	2832332	2842006	1	0.0756773411396977	438	120
SLC7A9	ENSG00000021488.12	19	32830509	32869766	0.907719247084948	0.738220081895414	438	120
SPAST	ENSG00000021574.11	2	32063611	32157637	1	0.530929297697992	438	120
OSBPL5	ENSG00000021762.19	11	3087116	3165770	0.922478541852952	0.891230074924087	438	120
AQR	ENSG00000021776.10	15	34851782	34969839	0.0130253492890205	9.2057187295559e-05	438	120
CPS1	ENSG00000021826.14	2	210477682	210679107	0.804542135322958	0.0763362557677397	438	120
RTFDC1	ENSG00000022277.12	20	56468585	56519449	1	0.872417593573001	438	120
NLRP2	ENSG00000022556.15	19	54953130	55001142	0.132822936048327	0.0257207928343209	438	120
SLC45A4	ENSG00000022567.9	8	141207166	141308305	0.297208982310985	0.00234729727381755	438	120
RNF10	ENSG00000022840.15	12	120533480	120577594	0.971328411671792	0.39941273539145	438	120
ZNF839	ENSG00000022976.15	14	102317377	102339229	0.930739515694143	0.0115078218931807	438	120
ZDHHC6	ENSG00000023041.11	10	112424428	112446917	0.0730438524256026	0.00103290801574135	438	120
GRAMD1B	ENSG00000023171.16	11	123358428	123627774	5.93312874658227e-05	1.19643335171363e-08	438	120
RNH1	ENSG00000023191.16	11	494512	507300	0.0184007994004924	0.000101436531822597	438	120
NDUFS1	ENSG00000023228.13	2	206114817	206159584	0.980092276807212	0.824134071306853	438	120
RB1CC1	ENSG00000023287.12	8	52622456	52745843	1	0.5131055759292	438	120
ERP44	ENSG00000023318.7	9	99979179	100099040	1	0.044352228985794	438	120
ALAS1	ENSG00000023330.14	3	52198086	52214327	1	0.191487686009234	438	120
BIRC3	ENSG00000023445.13	11	102317450	102339403	0.77787644869502	0.0591157152932082	438	120
AKAP11	ENSG00000023516.8	13	42272153	42323267	0.842600884460701	0.0781470160050075	438	120
GLRX2	ENSG00000023572.8	1	193096468	193106114	0.933061255087123	0.117102434624408	438	120
SNAPC1	ENSG00000023608.4	14	61762357	61796428	0.123949565804835	0.00202757696190436	438	120
DERA	ENSG00000023697.12	12	15911172	16037282	1	0.255336156172835	438	120
STRAP	ENSG00000023734.10	12	15882391	15903478	1	0.364928366655682	438	120
ABCC2	ENSG00000023839.10	10	99782732	99852192	1	0.626398069155668	438	120
DEF6	ENSG00000023892.10	6	35297852	35321771	0.827734173972485	0.21244529209538	438	120
PLEKHO1	ENSG00000023902.13	1	150149183	150164720	1	0.334986429805767	438	120
GCLM	ENSG00000023909.9	1	93885205	93909456	0.949587695772373	0.505303577646796	438	120
UBR2	ENSG00000024048.10	6	42564062	42693504	0.88657248054829	0.240415270536374	438	120
EHD2	ENSG00000024422.11	19	47713343	47743134	0.0185321553242722	0.000668934801580633	438	120
DEPDC1	ENSG00000024526.16	1	68474152	68497221	1	0.302958847924122	438	120
CCDC28A	ENSG00000024862.17	6	138773509	138793319	0.845536653284636	0.22443392850803	438	120
RRAGD	ENSG00000025039.14	6	89364636	89412270	0.863325975477789	0.020218042018105	438	120
HSF2	ENSG00000025156.12	6	122399546	122433119	0.756712888370629	0.000443953812103175	438	120
PHF20	ENSG00000025293.16	20	35771974	35950381	1	1	438	120
HSD17B6	ENSG00000025423.11	12	56752161	56787790	1	0.067929544620203	438	120
NR1H3	ENSG00000025434.18	11	47248300	47269032	0.666679860406425	0.00437009364360428	438	120
TYMP	ENSG00000025708.13	22	50525752	50530056	0.487683703390611	0.0451133366291154	438	120
NCAPH2	ENSG00000025770.18	22	50508216	50523472	2.57114377176461e-06	7.01712550223794e-10	438	120
TOMM34	ENSG00000025772.7	20	44942130	44960486	0.41016515063294	0.00110660046090748	438	120
SEC63	ENSG00000025796.13	6	107867756	107957340	0.999020203306788	0.986669321680714	438	120
KPNA6	ENSG00000025800.13	1	32108038	32176375	1	0.798105432530158	438	120
VIM	ENSG00000026025.15	10	17228259	17237593	0.0404863733851226	0.00100538383187087	438	120
FAS	ENSG00000026103.21	10	88990582	89015785	0.886715920506323	0.654169694441328	438	120
RNASET2	ENSG00000026297.15	6	166929504	166957184	0.108994517810168	1.30983486465482e-09	438	120
CD44	ENSG00000026508.17	11	35138870	35232402	0.961774879181461	0.515729617028742	438	120
KCNG1	ENSG00000026559.13	20	51003656	51023129	0.965469901686451	0.788399039956135	438	120
AGPAT4	ENSG00000026652.13	6	161129979	161274061	0.674590701894913	0.0863235729939657	438	120
SLAMF7	ENSG00000026751.16	1	160739057	160754821	1	0.554749782493223	438	120
BTN3A1	ENSG00000026950.16	6	26402237	26415216	0.235405928189064	0.00339938974730018	438	120
MIPEP	ENSG00000027001.9	13	23730189	23889419	0.00443582325908857	0.000743438270791691	438	120
PRKCH	ENSG00000027075.14	14	61187559	61550976	1	0.0895070005449799	438	120
INSRR	ENSG00000027644.4	1	156840063	156859018	1	0.0392405618003506	438	120
IFNGR1	ENSG00000027697.13	6	137197484	137219449	1	0.946215696028992	438	120
B4GALT7	ENSG00000027847.13	5	177600100	177610347	0.0101417445674747	2.40148933564217e-05	438	120
SH2D2A	ENSG00000027869.11	1	156806243	156816862	1	NA	438	120
VRK2	ENSG00000028116.16	2	57907651	58159920	0.967381896549971	0.315931808368794	438	120
TNFRSF1B	ENSG00000028137.18	1	12167039	12209228	1.61085226988432e-05	6.30709607888773e-07	438	120
VEZT	ENSG00000028203.17	12	95217746	95302790	0.796782002958825	0.47740296596356	438	120
POU2F2	ENSG00000028277.21	19	42086110	42196585	1	0.948352642320178	438	120
BRD9	ENSG00000028310.17	5	863741	892642	0.789439058295491	0.0504184629334089	438	120
SNX1	ENSG00000028528.14	15	64094123	64146090	0.723062319085909	0.0422527657650761	438	120
TBPL1	ENSG00000028839.9	6	133952170	133988696	0.01069932362032	0.00105954363833278	438	120
ARNTL2	ENSG00000029153.14	12	27332854	27425289	1	0.562727097488623	438	120
BCLAF1	ENSG00000029363.16	6	136256627	136289851	1	0.996524118906321	438	120
SLC39A9	ENSG00000029364.11	14	69398015	69462388	0.289314187155994	0.000877460649041647	438	120
ANK1	ENSG00000029534.19	8	41653220	41896762	0.912662552126788	0.452859701752242	438	120
TFB1M	ENSG00000029639.10	6	155257724	155314493	0.000132874338039452	2.25074906015926e-06	438	120
RABEP1	ENSG00000029725.16	17	5282265	5385812	0.0525502817793538	0.0003873121456964	438	120
NUP160	ENSG00000030066.13	11	47778087	47848555	1	0.658408661412161	438	120
BAK1	ENSG00000030110.12	6	33572547	33580293	0.0470042291320774	6.68149807075148e-05	438	120
IKZF2	ENSG00000030419.16	2	212999691	213152427	1	0.517318047190716	438	120
GRN	ENSG00000030582.17	17	44345086	44353102	0.565122945901219	0.0147001817984646	438	120
FAM13B	ENSG00000031003.10	5	137937960	138051961	1	0.179697044452905	438	120
ARHGAP31	ENSG00000031081.10	3	119294373	119420714	0.625738479982758	0.0100561637055079	438	120
CENPQ	ENSG00000031691.6	6	49463378	49493107	0.897281652366922	0.777925337076408	438	120
SARS	ENSG00000031698.12	1	109213918	109238169	0.988587376283831	0.00727074000552312	438	120
RANBP3	ENSG00000031823.14	19	5916139	5978142	0.996569347186606	0.462703627288408	438	120
ARID4A	ENSG00000032219.18	14	58298385	58373887	1	0.503579655199504	438	120
TSSC1	ENSG00000032389.12	2	3188925	3377882	0.794435549046868	0.75168987884477	438	120
PNPLA6	ENSG00000032444.15	19	7534010	7561764	0.945454718248176	0.677789892715089	438	120
IFT88	ENSG00000032742.17	13	20567069	20691437	0.521484192656128	0.0568435954008804	438	120
ALG1	ENSG00000033011.11	16	5071819	5087379	0.008577466070511	0.00021556948377076	438	120
ZCCHC8	ENSG00000033030.13	12	122471600	122501073	0.830632480574172	0.00244877706082509	438	120
ABCF2	ENSG00000033050.7	7	151207837	151227230	0.967309567808357	0.831237035697294	438	120
CHPF2	ENSG00000033100.16	7	151232489	151238763	0.971847095250575	0.536072829106798	438	120
FUT8	ENSG00000033170.16	14	65410592	65744121	0.905181318999769	0.322911018880482	438	120
UBA6	ENSG00000033178.12	4	67612652	67701179	0.582386642178435	0.000208103151857083	438	120
GAB2	ENSG00000033327.12	11	78215297	78418348	0.84711347524758	0.137420460837139	438	120
ATP6V0A1	ENSG00000033627.16	17	42458844	42522611	0.83273218179971	0.0223137949089098	438	120
PIAS1	ENSG00000033800.13	15	68054179	68198603	0.0604903040841851	0.00102570958405988	438	120
SLC4A7	ENSG00000033867.16	3	27372721	27484420	1	0.40183818253965	438	120
APBA2	ENSG00000034053.14	15	28884483	29118315	0.0078052597816423	0.000142278952085621	438	120
MAP2K3	ENSG00000034152.18	17	21284672	21315240	1	0.181249330714844	438	120
TMSB10	ENSG00000034510.5	2	84905625	84906662	0.948536900800816	0.120848784053894	438	120
ASTE1	ENSG00000034533.11	3	131013875	131027649	0.962683842107208	0.880868625177301	438	120
RNF19A	ENSG00000034677.12	8	100257060	100336218	0.981607317301451	0.529800364896356	438	120
PEX3	ENSG00000034693.14	6	143450807	143490010	1	0.100364233642649	438	120
GABARAPL2	ENSG00000034713.7	16	75566351	75577881	1	0.727473216486748	438	120
MYOC	ENSG00000034971.16	1	171635417	171652683	1	0.690394020427076	438	120
SH3YL1	ENSG00000035115.21	2	217730	266398	1.15525245658589e-07	3.72203655492252e-09	438	120
FAM136A	ENSG00000035141.7	2	70295975	70302090	0.000565270717488264	1.21405581167851e-05	438	120
VCL	ENSG00000035403.17	10	73995193	74120254	1	0.835266827257093	438	120
DEPDC1B	ENSG00000035499.12	5	60596912	60700190	0.986703393878243	0.523232536659817	438	120
DAPK2	ENSG00000035664.11	15	63907036	64072033	0.964644099083636	0.655144753601132	438	120
NSMAF	ENSG00000035681.7	8	58583504	58659844	1	0.796265167580223	438	120
ADSS	ENSG00000035687.9	1	244408494	244452134	0.00149265614852957	9.42850651792742e-05	438	120
STAP1	ENSG00000035720.7	4	67558728	67607337	1	0.454848899854854	438	120
TIMP2	ENSG00000035862.12	17	78852977	78925387	0.0429591121279013	0.0228326940865575	438	120
RFC1	ENSG00000035928.15	4	39287456	39366375	1	0.623297404670765	438	120
TBC1D23	ENSG00000036054.12	3	100261000	100325251	1	0.0370183701340036	438	120
CUL3	ENSG00000036257.12	2	224470150	224585397	1	0.410483040300341	438	120
MYOM2	ENSG00000036448.9	8	2045040	2165552	1.2636345199191e-07	3.6523570390537e-10	438	120
ZZZ3	ENSG00000036549.12	1	77562416	77683419	1	0.497136777993152	438	120
USP2	ENSG00000036672.15	11	119355215	119381726	0.984685065687561	0.688262135794309	438	120
TUBG2	ENSG00000037042.8	17	42659305	42667006	0.923007624238085	0.709920364453214	438	120
RPL26L1	ENSG00000037241.7	5	172958779	172969771	1	0.72076167018282	438	120
FLT4	ENSG00000037280.15	5	180601506	180649624	0.0755676550331826	0.0321663439977083	438	120
NSUN2	ENSG00000037474.14	5	6599239	6633291	0.511582918290165	0.125845778658449	438	120
FBXO42	ENSG00000037637.10	1	16246839	16352454	1	0.37035900492493	438	120
MFAP3	ENSG00000037749.11	5	154038937	154220478	1	0.793012017411271	438	120
MRI1	ENSG00000037757.13	19	13764532	13774167	0.116070022018545	0.0140429949085709	438	120
METTL1	ENSG00000037897.16	12	57768471	57772599	1	0.939609121066394	438	120
AGA	ENSG00000038002.8	4	177430770	177442503	0.00441836877702942	1.40156670626513e-09	438	120
PI4K2B	ENSG00000038210.12	4	25233975	25279092	0.576076040374537	0.15935534472925	438	120
BOD1L1	ENSG00000038219.12	4	13568738	13627723	0.948770900903102	0.662595406498361	438	120
MAT2B	ENSG00000038274.16	5	163503114	163519336	1	0.22536882948993	438	120
EDC4	ENSG00000038358.14	16	67873023	67884503	1	0.232602301740401	438	120
TRIO	ENSG00000038382.18	5	14143702	14532128	0.0110903764216734	0.00016332561783432	438	120
VCAN	ENSG00000038427.15	5	83471465	83582303	1	0.759638870479653	438	120
CLEC16A	ENSG00000038532.14	16	10944488	11182189	0.000465435004653929	4.03497097068478e-06	438	120
MSR1	ENSG00000038945.14	8	16107878	16567490	3.04716802044499e-06	6.93266213423019e-10	438	120
CDH1	ENSG00000039068.18	16	68737225	68835548	0.906186664585826	0.268114562503491	438	120
SKIV2L2	ENSG00000039123.15	5	55307760	55425581	1	0.39100667449896	438	120
ZFYVE16	ENSG00000039319.16	5	80408013	80479350	2.39006789014478e-05	2.93132870720369e-07	438	120
FAM65A	ENSG00000039523.19	16	67518418	67546788	0.998877604664604	0.946501560083105	438	120
RAI14	ENSG00000039560.13	5	34656237	34832627	7.38915687203485e-08	5.04925890704297e-10	438	120
PNKP	ENSG00000039650.11	19	49859882	49867909	0.0861508619689909	0.011169884678199	438	120
PHLPP2	ENSG00000040199.18	16	71644751	71724701	0.787589487724325	0.192858856928745	438	120
SPDL1	ENSG00000040275.16	5	169583634	169604778	0.419935640839702	0.00417074040469885	438	120
STAU2	ENSG00000040341.17	8	73420369	73747708	0.748838430834435	0.177778552676363	438	120
PQLC2	ENSG00000040487.12	1	19312326	19329300	0.984541938490383	0.872087542033596	438	120
CTNS	ENSG00000040531.14	17	3636468	3661542	0.0676949576412499	0.00273974587996245	438	120
RTN4R	ENSG00000040608.13	22	20241415	20283246	3.77530444195167e-05	1.72983683157132e-06	438	120
PHF23	ENSG00000040633.12	17	7235028	7239722	0.000366286745778885	6.21904241677143e-06	438	120
INPP4A	ENSG00000040933.15	2	98444854	98594390	0.632769692519217	0.015278622073526	438	120
RAB27B	ENSG00000041353.9	18	54717860	54895516	1	0.155532706238001	438	120
PSMA4	ENSG00000041357.15	15	78540405	78552419	0.439463791558758	0.0313881089846135	438	120
LSG1	ENSG00000041802.10	3	194640788	194672477	0.916236674600657	0.305766169791261	438	120
PARP3	ENSG00000041880.14	3	51942345	51948867	0.965797857575465	0.305518799824848	438	120
TNC	ENSG00000041982.15	9	115019578	115118257	1	0.848276372236533	438	120
THAP3	ENSG00000041988.15	1	6624866	6634167	0.618031460354553	0.0624474586675776	438	120
FAM65C	ENSG00000042062.11	20	50586108	50691528	1	0.357892888723456	438	120
TDP1	ENSG00000042088.13	14	89954939	90044768	0.534582355656182	0.0529182394587092	438	120
AIFM2	ENSG00000042286.14	10	70098223	70132934	0.0822422898159644	0.0149418181644481	438	120
SPATA7	ENSG00000042317.16	14	88384924	88470350	0.662676145469831	0.024768337146399	438	120
MED17	ENSG00000042429.11	11	93784227	93814963	0.939129937303442	0.00252573991867525	438	120
RETSAT	ENSG00000042445.13	2	85342088	85354393	0.369786990426444	0.00010015625673964	438	120
CAPG	ENSG00000042493.15	2	85394748	85418432	0.631454183488184	0.0477425141930277	438	120
AP2S1	ENSG00000042753.11	19	46838136	46850992	0.755701302557889	0.00123655467449372	438	120
TG	ENSG00000042832.11	8	132866958	133134903	0.000237940013718896	7.41776432854641e-06	438	120
ADAM28	ENSG00000042980.12	8	24294040	24359018	0.833185277117637	0.0409366594838038	438	120
DCUN1D1	ENSG00000043093.13	3	182938074	182985953	1	0.0719304580431942	438	120
JADE2	ENSG00000043143.20	5	134524312	134583230	0.982454062435771	0.172742457848483	438	120
LCP2	ENSG00000043462.11	5	170246237	170298227	0.0033797730198651	7.18796904207815e-05	438	120
TRIT1	ENSG00000043514.15	1	39841022	39883511	0.810727727544322	0.00930586259852429	438	120
ADRB1	ENSG00000043591.5	10	114044056	114046908	0.725719885058341	1.07495650956712e-06	438	120
CUL7	ENSG00000044090.8	6	43037617	43053945	0.893204747954103	0.200987891630673	438	120
CTNNA1	ENSG00000044115.20	5	138610967	138935034	0.00489572222170534	1.9705302039684e-06	438	120
CNTLN	ENSG00000044459.14	9	17134982	17503923	0.106578619409116	0.00358764931208812	438	120
HSPA5	ENSG00000044574.7	9	125234853	125241330	1	0.146165980484009	438	120
WDR37	ENSG00000047056.14	10	1049538	1132297	0.181121858783974	0.00730701673803481	438	120
YTHDC2	ENSG00000047188.15	5	113513683	113595284	0.403236186849851	0.000616530838539647	438	120
ATP6V1H	ENSG00000047249.17	8	53715557	53843558	1	0.412731547577964	438	120
POLR2B	ENSG00000047315.15	4	56978824	57030399	0.00150690700712442	9.78828060149746e-06	438	120
FAM214A	ENSG00000047346.12	15	52581321	52709817	0.000657204296890481	3.64073417046831e-08	438	120
ARAP2	ENSG00000047365.11	4	35948221	36244509	0.513733838723841	0.00321094436065575	438	120
TPR	ENSG00000047410.13	1	186311652	186375693	1	0.792724432566074	438	120
CP	ENSG00000047457.13	3	149162410	149222055	0.852435724551191	0.296871095934076	438	120
KIAA0556	ENSG00000047578.12	16	27550152	27780369	4.21191103153503e-05	1.93631197316088e-07	438	120
DTNBP1	ENSG00000047579.19	6	15522801	15663058	0.675026280708698	0.0621832753647529	438	120
C12orf4	ENSG00000047621.11	12	4487728	4538508	0.768970734933551	0.287594141175693	438	120
FAM184B	ENSG00000047662.4	4	17635009	17781512	0.0151712880257585	1.77187034573194e-06	438	120
MAP4	ENSG00000047849.21	3	47850690	48089272	0.990541259745093	0.831087007126325	438	120
GOPC	ENSG00000047932.13	6	117560269	117602542	0.963755096747392	0.413942842718032	438	120
USP28	ENSG00000048028.11	11	113797874	113875570	1	0.245578623847512	438	120
HDAC9	ENSG00000048052.21	7	18086949	19002416	0.194055717198074	0.125975441698788	438	120
TSPAN17	ENSG00000048140.17	5	176647387	176659054	1	0.952846515717701	438	120
NOP16	ENSG00000048162.20	5	176383938	176388975	0.948166056939967	0.767567320292714	438	120
CC2D2A	ENSG00000048342.15	4	15469865	15601557	0.969072850511746	0.548724777526271	438	120
RRM2B	ENSG00000048392.11	8	102204502	102239118	0.923338385637786	0.103323187557737	438	120
ZNF800	ENSG00000048405.9	7	127346790	127431924	1	0.272435821548029	438	120
TNFRSF17	ENSG00000048462.10	16	11965107	11968068	0.94130885707547	0.415289888267698	438	120
SNX29	ENSG00000048471.13	16	11976737	12574289	0.897350635829953	0.845901249186504	438	120
MRPS10	ENSG00000048544.5	6	42206801	42217865	0.916464140161103	0.691367643275901	438	120
RSF1	ENSG00000048649.13	11	77659996	77821017	1	0.251025450397816	438	120
VPS13D	ENSG00000048707.13	1	12230067	12512047	0.107494806718511	0.0563823146338755	438	120
CELF2	ENSG00000048740.18	10	10798397	11336675	0.000911493005681492	3.68732483102354e-05	438	120
FAM120A	ENSG00000048828.16	9	93451722	93566107	6.2037452778905e-07	1.47769804808832e-09	438	120
R3HDM1	ENSG00000048991.16	2	135531455	135725270	1	0.432712239232882	438	120
COL9A2	ENSG00000049089.13	1	40300487	40317294	0.785274185556869	0.0187760153238083	438	120
ERCC8	ENSG00000049167.13	5	60873831	60945073	0.96673563566553	0.456748431208665	438	120
ADAMTS6	ENSG00000049192.14	5	65148736	65481920	1	NA	438	120
H6PD	ENSG00000049239.12	1	9234775	9271337	0.623865447672369	0.0361519021188961	438	120
VAMP3	ENSG00000049245.12	1	7771269	7781432	0.711831732521652	0.080577524061727	438	120
PER3	ENSG00000049246.14	1	7784320	7845177	1	0.434774255582368	438	120
LTBP1	ENSG00000049323.15	2	32946972	33399509	0.529602423987435	0.000195712884903872	438	120
RCN1	ENSG00000049449.8	11	31816384	32105755	0.955696882804069	0.799949000919081	438	120
ELN	ENSG00000049540.16	7	74027789	74069907	1	0.338467544287114	438	120
RFC2	ENSG00000049541.10	7	74231499	74254458	0.883738290118212	0.00783757697805219	438	120
ARID1B	ENSG00000049618.22	6	156777432	157210779	0.00539762315555936	4.36006745323757e-06	438	120
CLPTM1L	ENSG00000049656.13	5	1317744	1345099	0.000744006017397886	3.37236058119696e-06	438	120
NEDD4L	ENSG00000049759.17	18	58044367	58401540	0.0128785826498692	0.00137160795291678	438	120
HEXB	ENSG00000049860.13	5	74640023	74722647	0.584777316432204	0.00011944613194943	438	120
PTCD2	ENSG00000049883.14	5	72320527	72368395	1	0.0487404718483907	438	120
JKAMP	ENSG00000050130.17	14	59484443	59505404	0.737923515199008	0.0082561717916581	438	120
DKK3	ENSG00000050165.17	11	11963106	12009769	0.0598743706465286	0.00978521521589184	438	120
ARHGEF5	ENSG00000050327.14	7	144355288	144380632	0.952802540583224	0.028431734982071	438	120
NFE2L3	ENSG00000050344.8	7	26152240	26187125	0.717165355069313	7.53243785567316e-05	438	120
MCUR1	ENSG00000050393.11	6	13786557	13814568	0.894978702439882	0.565537308762858	438	120
LIMA1	ENSG00000050405.13	12	50175788	50283546	0.934718065663904	0.048824602384926	438	120
LETMD1	ENSG00000050426.15	12	51047962	51060424	1	0.755003720830869	438	120
SLC4A8	ENSG00000050438.16	12	51403073	51515763	0.976150538519981	0.565741472175489	438	120
LAMC3	ENSG00000050555.17	9	131009082	131094473	0.0127687585208105	3.36405331012349e-05	438	120
TNIP3	ENSG00000050730.15	4	121131408	121227466	1	0.90008301390231	438	120
MAPK9	ENSG00000050748.17	5	180233143	180292099	0.218219040187485	0.168239839452892	438	120
COL23A1	ENSG00000050767.15	5	178237618	178590555	0.00300962275218125	0.000464684944113336	438	120
BCAR1	ENSG00000050820.16	16	75228198	75268053	0.997971346528434	0.991270766407008	438	120
FAM160A2	ENSG00000051009.10	11	6211335	6234711	0.587970001644235	0.0785705643023067	438	120
HERPUD1	ENSG00000051108.14	16	56932048	56944863	0.439496065938427	0.362753180566189	438	120
HOMER3	ENSG00000051128.18	19	18929201	18941261	0.974971771200265	0.82738277468348	438	120
RAD51	ENSG00000051180.16	15	40694796	40732339	1	0.208913545083468	438	120
POLQ	ENSG00000051341.13	3	121431427	121546641	1	0.537853044503657	438	120
PIK3CB	ENSG00000051382.8	3	138652699	138834938	1	0.409646079322429	438	120
CYBA	ENSG00000051523.10	16	88643283	88651152	0.0304846526861067	0.00557448221169901	438	120
THOC3	ENSG00000051596.9	5	175917873	176034680	0.867827079805826	0.321527310919809	438	120
HEBP2	ENSG00000051620.10	6	138403561	138422042	0.974254667218707	0.774724339317731	438	120
MPHOSPH9	ENSG00000051825.14	12	123152320	123244014	1	0.0321012491805371	438	120
PLEKHA5	ENSG00000052126.14	12	19129752	19376400	1	0.35346173652078	438	120
PRSS8	ENSG00000052344.15	16	31131605	31135762	1	0.593020242355787	438	120
SIKE1	ENSG00000052723.11	1	114769479	114780685	1	0.87359446307282	438	120
RRP12	ENSG00000052749.13	10	97356701	97426076	0.0833968738358166	0.00123914032985128	438	120
FNIP2	ENSG00000052795.12	4	158769138	158908049	1	0.70118102236925	438	120
MSMO1	ENSG00000052802.12	4	165327623	165343160	1	0.156564743935682	438	120
TTC17	ENSG00000052841.14	11	43358932	43494933	0.966122397908656	0.502536437287195	438	120
FSTL4	ENSG00000053108.16	5	133196455	133612564	5.93639689525627e-05	2.7443894436199e-06	438	120
FOXN3	ENSG00000053254.15	14	89124871	89619149	0.90513450482983	0.62143270513259	438	120
AKR7A2	ENSG00000053371.12	1	19303965	19312146	0.00316475561552741	2.35725787449998e-05	438	120
MRTO4	ENSG00000053372.4	1	19251553	19260128	0.82919113967334	0.00771770956500604	438	120
NNAT	ENSG00000053438.8	20	37521215	37523693	0.872107211230162	0.00378512385569764	438	120
USE1	ENSG00000053501.12	19	17215346	17219829	0.00839938333462554	0.00169426844783713	438	120
MCF2L2	ENSG00000053524.12	3	183178043	183428778	0.927990562808971	0.00170622786984364	438	120
NRIP2	ENSG00000053702.14	12	2825348	2835544	0.904765501433343	0.886330121347277	438	120
AP5M1	ENSG00000053770.11	14	57269009	57298742	1	0.858809199569142	438	120
ANAPC4	ENSG00000053900.10	4	25377213	25418498	0.311798382474428	0.0853896013044319	438	120
KCNQ1	ENSG00000053918.15	11	2444684	2849109	0.104131169424304	0.053878310820344	438	120
TRAPPC3	ENSG00000054116.11	1	36136570	36155964	1	0.0263514768792439	438	120
THRAP3	ENSG00000054118.13	1	36224416	36305357	1	0.233805004016576	438	120
PHPT1	ENSG00000054148.17	9	136849091	136850942	1	0.212526652051689	438	120
ENTPD2	ENSG00000054179.11	9	137048098	137054045	0.463495625858731	6.15960707795433e-05	438	120
LY75	ENSG00000054219.10	2	159803355	159904749	0.248543482164077	0.00414052956200038	438	120
ARID4B	ENSG00000054267.21	1	235166895	235328219	6.52229770505408e-05	2.42466027178847e-07	438	120
OPN3	ENSG00000054277.13	1	241590114	241677376	4.79644305834772e-05	5.37207674253978e-08	438	120
SDCCAG8	ENSG00000054282.15	1	243256034	243489140	0.472095739914199	0.00252088917237237	438	120
PTPRN	ENSG00000054356.13	2	219289623	219309648	0.30054343573585	1.88339478491625e-06	438	120
HHAT	ENSG00000054392.12	1	210328252	210676296	0.866130934897443	0.637620204013984	438	120
KIF1B	ENSG00000054523.17	1	10210805	10381603	0.390716604606733	0.00212617343097369	438	120
FOXC1	ENSG00000054598.6	6	1609972	1613897	6.35934753690044e-05	1.92242164147663e-06	438	120
TBC1D22A	ENSG00000054611.13	22	46762617	47175699	0.134330755623301	0.103750022858046	438	120
SYNE2	ENSG00000054654.16	14	63852983	64226433	1	0.115486978333379	438	120
PLEKHH1	ENSG00000054690.13	14	67533301	67589310	0.99702180718293	0.97895301856138	438	120
ATP9A	ENSG00000054793.13	20	51596514	51768634	0.189071695954883	6.47177777516441e-06	438	120
FAM168A	ENSG00000054965.10	11	73400487	73598189	0.74104618859586	8.05220564131274e-07	438	120
RELT	ENSG00000054967.12	11	73376264	73397472	0.823653190304378	0.037441127689574	438	120
GALC	ENSG00000054983.16	14	87837820	87993665	1	0.0637527147131763	438	120
NOP58	ENSG00000055044.10	2	202265716	202303666	1	0.778672115449484	438	120
SZRD1	ENSG00000055070.16	1	16352575	16398145	1	0.559239860222698	438	120
KCNH2	ENSG00000055118.14	7	150944961	150978315	0.840110837850522	0.384832673607951	438	120
CUL1	ENSG00000055130.15	7	148698665	148801036	0.00022540271688752	5.62966011099844e-07	438	120
FAM114A2	ENSG00000055147.18	5	153990128	154038905	1	0.674405506542985	438	120
CYFIP2	ENSG00000055163.19	5	157266079	157395533	1	0.124852367695349	438	120
TAB2	ENSG00000055208.18	6	149317534	149411613	0.989359882990181	0.70639320860473	438	120
GINM1	ENSG00000055211.12	6	149566294	149591748	0.894306218190615	0.000144433958223991	438	120
EIF2AK2	ENSG00000055332.16	2	37099245	37157065	0.000221344596362981	1.17313018787906e-07	438	120
USP36	ENSG00000055483.19	17	78787381	78841441	3.42649703027291e-07	3.82253856818388e-10	438	120
KMT2C	ENSG00000055609.17	7	152134922	152436005	0.522130702105767	0.403048926077855	438	120
MCOLN3	ENSG00000055732.12	1	85018082	85048499	0.987991170009775	0.812409484582426	438	120
PUM2	ENSG00000055917.15	2	20248691	20352234	1	0.961392617023408	438	120
MRPL43	ENSG00000055950.16	10	100969458	100987366	0.701857208348128	8.89148973469397e-06	438	120
ITIH4	ENSG00000055955.15	3	52812975	52830739	0.900916459272869	0.598692816608	438	120
ITIH1	ENSG00000055957.10	3	52777592	52792068	0.800905344654719	0.0402479669584071	438	120
HPF1	ENSG00000056050.6	4	169729465	169757953	1	0.823949199720797	438	120
ZFR	ENSG00000056097.15	5	32354350	32444761	4.29108803649619e-05	3.12843303055701e-07	438	120
TRAF1	ENSG00000056558.10	9	120902393	120929173	0.543234832902535	0.0232960356704236	438	120
RC3H2	ENSG00000056586.15	9	122844556	122905341	1	0.946016104908367	438	120
IL17RB	ENSG00000056736.9	3	53846580	53865800	0.034817391114782	0.000639231745057053	438	120
TRAF3IP2	ENSG00000056972.18	6	111556454	111606278	0.976961693375263	0.470551193223739	438	120
DCBLD2	ENSG00000057019.15	3	98795941	98901689	0.957698765533997	0.0285299465824492	438	120
SOAT1	ENSG00000057252.12	1	179293714	179358680	0.246631786547502	1.06323827933703e-06	438	120
PKP2	ENSG00000057294.14	12	32790745	32896840	0.895614640495345	5.00577102133744e-05	438	120
GDI2	ENSG00000057608.16	10	5765223	5842132	0.00911184336658208	6.02501138583402e-05	438	120
PRDM1	ENSG00000057657.15	6	106086320	106109939	1.97017230140997e-06	1.97334262125947e-07	438	120
ATG5	ENSG00000057663.14	6	106045423	106325791	0.000513589223448244	6.12972902492448e-06	438	120
TMCC3	ENSG00000057704.12	12	94567124	94650562	0.430418939727258	0.000534303369976982	438	120
PITHD1	ENSG00000057757.9	1	23778405	23788232	0.987222067220343	0.663561852150157	438	120
MTA3	ENSG00000057935.13	2	42494569	42756947	0.0334343588204348	0.000228527822727454	438	120
USP13	ENSG00000058056.8	3	179652755	179789401	1	0.451664375083843	438	120
ATP11B	ENSG00000058063.15	3	182793500	182921239	0.969526431235142	0.398701908191811	438	120
CDK14	ENSG00000058091.16	7	90563735	91210590	0.972377624037585	0.0490241141862997	438	120
SEC61A1	ENSG00000058262.9	3	128051641	128071683	1	0.81487639445207	438	120
PPP1R12A	ENSG00000058272.16	12	79773563	79934900	1	0.428959289738994	438	120
CAMK2B	ENSG00000058404.19	7	44217150	44334577	0.969812734328365	0.451793961444679	438	120
CROCC	ENSG00000058453.16	1	16921950	16972979	0.27507098821464	0.0997067729229431	438	120
POLR3E	ENSG00000058600.15	16	22297375	22335103	1	0.997199604536974	438	120
ATP2B4	ENSG00000058668.14	1	203626561	203744081	0.00975707640700046	0.00103229211346515	438	120
ZC3H11A	ENSG00000058673.16	1	203795654	203850514	1	0.0717709143808406	438	120
RIOK2	ENSG00000058729.10	5	97160867	97183260	0.758485104511531	0.0101845315166923	438	120
YIPF1	ENSG00000058799.14	1	53851719	53889834	0.742357635125539	0.0563618178937361	438	120
NDC1	ENSG00000058804.11	1	53765460	53838860	0.000281915175174946	1.48434141160791e-05	438	120
DGKG	ENSG00000058866.14	3	186147201	186362237	1	0.18451293579595	438	120
FLYWCH1	ENSG00000059122.16	16	2911937	2951208	1.02742156732369e-05	1.00247274511376e-11	438	120
UNKL	ENSG00000059145.18	16	1364114	1414751	0.125565321097559	0.0178283894414721	438	120
TBXAS1	ENSG00000059377.16	7	139777051	140020325	0.764950051477841	0.000166116378838364	438	120
PARP12	ENSG00000059378.12	7	140023744	140063721	0.0989012873067633	0.00105834619048154	438	120
ALDH18A1	ENSG00000059573.8	10	95605929	95656706	1	0.159487721907557	438	120
TARBP1	ENSG00000059588.9	1	234391313	234479103	0.0158697271811687	0.00145010660753418	438	120
GATB	ENSG00000059691.11	4	151670504	151761023	0.755535815358715	0.534297464536496	438	120
MXD1	ENSG00000059728.10	2	69897688	69942945	1	0.71600713804365	438	120
CDK17	ENSG00000059758.7	12	96278261	96400560	1	0.921137469963577	438	120
DNAJC25	ENSG00000059769.19	9	111631352	111654351	1	0.236693917393579	438	120
SLC2A3	ENSG00000059804.15	12	7919230	7936275	9.17816830480269e-05	2.50460075092027e-06	438	120
PSD	ENSG00000059915.16	10	102402617	102421539	1	0.0627271315035242	438	120
CTDP1	ENSG00000060069.16	18	79679801	79756623	0.0145311284512827	8.26450193461175e-07	438	120
YBX3	ENSG00000060138.12	12	10699089	10723312	0.866251784783098	0.361123098477058	438	120
STYK1	ENSG00000060140.8	12	10618939	10674318	1	0.969307527552929	438	120
WNK1	ENSG00000060237.16	12	752593	911452	0.938970417556449	0.399787874813815	438	120
CCAR1	ENSG00000060339.13	10	68721012	68792377	1	0.127182602257525	438	120
OGFR	ENSG00000060491.16	20	62804835	62814000	0.330745630507431	0.0497496018302481	438	120
GNA15	ENSG00000060558.3	19	3136193	3163769	0.00158880919688065	0.000183400971572715	438	120
PIGV	ENSG00000060642.10	1	26787472	26798398	0.995129804160715	0.706477559570796	438	120
PTPRU	ENSG00000060656.19	1	29236516	29326813	0.696195299636988	0.0631126978151469	438	120
SNRNP40	ENSG00000060688.12	1	31259568	31296782	1	0.437241344917071	438	120
QSER1	ENSG00000060749.14	11	32893178	32993316	0.736175063371891	0.0120509489285882	438	120
MPC1	ENSG00000060762.18	6	166364919	166383013	0.453095047135496	0.0423151809748544	438	120
ACAA1	ENSG00000060971.17	3	38103129	38137242	0.866480566689081	0.258181067613983	438	120
BCAT1	ENSG00000060982.14	12	24810022	24949459	0.00656840651950282	0.00041476360105734	438	120
HDAC7	ENSG00000061273.17	12	47782754	47833132	0.991962695627772	0.416284205612846	438	120
LZTS1	ENSG00000061337.15	8	20246165	20303963	0.185568580670796	0.00361625183487044	438	120
SPAG4	ENSG00000061656.9	20	35615892	35621049	1	0.49859245426382	438	120
NCKAP1	ENSG00000061676.14	2	182909115	183038858	1	0.565883536879027	438	120
MRPS35	ENSG00000061794.12	12	27710773	27756295	1	0.22208864778795	438	120
GUCY1B3	ENSG00000061918.12	4	155758992	155807591	1	0.217493617491286	438	120
SFSWAP	ENSG00000061936.9	12	131711089	131799737	0.929002109690924	0.753102945788842	438	120
TNK2	ENSG00000061938.16	3	195863364	195911945	0.779050499110486	0.674924247591748	438	120
MON2	ENSG00000061987.14	12	62466817	62600479	1	0.830147051592938	438	120
GPBP1	ENSG00000062194.15	5	57173948	57264679	1	0.603320470930579	438	120
DGAT2	ENSG00000062282.14	11	75759512	75801535	1	0.397887297966218	438	120
CS	ENSG00000062485.18	12	56271699	56300392	1	0.430819802118137	438	120
LTK	ENSG00000062524.15	15	41503638	41513887	1	0.832184951159532	438	120
MRPS24	ENSG00000062582.13	7	43866558	43869893	1	0.545093085804976	438	120
ELMO2	ENSG00000062598.17	20	46366049	46432985	0.941510600416268	0.0969390890044124	438	120
WAPL	ENSG00000062650.17	10	86435256	86521815	1	0.123903702273404	438	120
VMP1	ENSG00000062716.12	17	59707192	59841092	1	0.473993237603756	438	120
APPBP2	ENSG00000062725.9	17	60443149	60526219	1	0.763173229917601	438	120
POLD1	ENSG00000062822.12	19	50384204	50418018	0.00320329877514486	1.73030457873859e-05	438	120
SEZ6	ENSG00000063015.19	17	28954901	29006440	1	0.295669547791352	438	120
EIF4B	ENSG00000063046.17	12	53006158	53042209	0.8622412597901	0.330630807801057	438	120
SLC6A16	ENSG00000063127.15	19	49289638	49325225	0.714298919020014	0.0199060329564651	438	120
GLTSCR1	ENSG00000063169.10	19	47609123	47703277	0.696313704872878	0.00175147894387674	438	120
SPHK2	ENSG00000063176.15	19	48624133	48630029	0.727590134157626	0.261317001422085	438	120
RPL18	ENSG00000063177.12	19	48615328	48619271	0.00016888601769139	1.70853347009829e-06	438	120
CA11	ENSG00000063180.8	19	48637942	48646312	1	0.155271556911659	438	120
ISOC2	ENSG00000063241.7	19	55452985	55462343	0.531645340241663	0.25105025449955	438	120
U2AF2	ENSG00000063244.12	19	55654146	55674648	0.362695206485674	0.20225055599703	438	120
EPN1	ENSG00000063245.14	19	55675226	55709858	0.511628209008814	0.432334011329199	438	120
MED29	ENSG00000063322.13	19	39391303	39400637	0.000226888103595404	1.84113573139249e-07	438	120
AHRR	ENSG00000063438.16	5	304176	438291	0.957864744686428	0.871894711212365	438	120
GPC1	ENSG00000063660.8	2	240435671	240468078	0.0313248932983994	0.00168197297571677	438	120
ADCK1	ENSG00000063761.15	14	77800083	77933954	0.327771325876599	0.00381422026019913	438	120
HAGH	ENSG00000063854.12	16	1795620	1826940	0.00429595690969311	0.000163191454708907	438	120
RNF4	ENSG00000063978.15	4	2462220	2515855	0.803745234234198	7.57087328394083e-06	438	120
CASP8	ENSG00000064012.21	2	201233443	201287711	0.556407727087376	0.319572199670609	438	120
LIMCH1	ENSG00000064042.17	4	41359607	41700044	0.068952109264182	0.0177029300845544	438	120
INTS13	ENSG00000064102.14	12	26905181	26938326	1	0.219184434254496	438	120
TM7SF3	ENSG00000064115.10	12	26973195	27014434	0.975377672756717	0.752273254620248	438	120
SPA17	ENSG00000064199.6	11	124673882	124697518	1	0.229294792391756	438	120
TSPAN32	ENSG00000064201.15	11	2302061	2318200	0.350964627712186	0.253754355902366	438	120
WISP2	ENSG00000064205.10	20	44714844	44728509	1	0.861574190969891	438	120
ST3GAL6	ENSG00000064225.12	3	98732236	98821201	0.36819177340824	0.000636216246973036	438	120
ATP2C2	ENSG00000064270.12	16	84368527	84464187	0.279967913923813	0.153387642904064	438	120
NGFR	ENSG00000064300.8	17	49502063	49515017	0.87226412528198	0.473890352274746	438	120
TAF2	ENSG00000064313.11	8	119730775	119832863	0.900781868707117	0.0181985658558639	438	120
HIPK2	ENSG00000064393.15	7	139561570	139777778	0.613150965504957	0.0903330753040669	438	120
TNPO3	ENSG00000064419.13	7	128954180	129055173	0.0475543190786126	4.30520123908122e-05	438	120
RFXANK	ENSG00000064490.13	19	19192590	19200893	1	0.172812388017981	438	120
TMEM161A	ENSG00000064545.14	19	19119169	19138513	0.918139897217439	0.366103786395452	438	120
LPAR2	ENSG00000064547.13	19	19623668	19628930	0.68868179078718	0.0476939937866239	438	120
CTSA	ENSG00000064601.16	20	45890144	45898620	0.98173479507364	0.920673727462353	438	120
SUGP2	ENSG00000064607.16	19	18990888	19034023	0.765898795089173	0.113336114044697	438	120
SLC12A2	ENSG00000064651.13	5	128083766	128189688	1	0.677900256291783	438	120
SNX24	ENSG00000064652.10	5	122843439	123029304	0.496273349118296	0.0504641318682849	438	120
EYA2	ENSG00000064655.18	20	46894624	47188844	0.259879180809463	0.00243235882743658	438	120
CNN2	ENSG00000064666.14	19	1026581	1039068	0.0390466916534368	0.00345171943523893	438	120
ABCA7	ENSG00000064687.12	19	1040101	1065572	6.17847581392381e-06	3.09971896897155e-09	438	120
DDX20	ENSG00000064703.11	1	111755538	111768016	0.998681569940976	0.925787067731617	438	120
BTBD1	ENSG00000064726.9	15	83016422	83067334	0.842996440399804	0.251741325576116	438	120
FAR2	ENSG00000064763.10	12	29149103	29335616	0.978675078808689	0.71644110994992	438	120
BCAS1	ENSG00000064787.13	20	53936777	54070594	0.0829584264906083	0.0291586071832573	438	120
CHI3L2	ENSG00000064886.13	1	111200771	111243440	0.00422238596958022	1.05523246179188e-06	438	120
SBNO2	ENSG00000064932.15	19	1107636	1174283	0.360912970793289	0.266531743373265	438	120
PMS1	ENSG00000064933.17	2	189784085	189877629	0.741469593366696	0.0421468998773629	438	120
HMG20B	ENSG00000064961.18	19	3572777	3579088	0.00124167778310224	8.38059451648791e-05	438	120
CALCRL	ENSG00000064989.12	2	187343129	187448460	0.937644619963679	0.367340379745394	438	120
TAF11	ENSG00000064995.16	6	34877778	34888089	0.881048972855922	0.213175018635662	438	120
ANKS1A	ENSG00000064999.13	6	34889265	35091413	1	0.140771090762822	438	120
AP3D1	ENSG00000065000.15	19	2100988	2164465	0.00692795857853685	0.00274690115622385	438	120
ZNF76	ENSG00000065029.14	6	35258982	35295985	0.600306252324724	1.04706219671574e-05	438	120
SLC9A3R2	ENSG00000065054.13	16	2025356	2039026	1	0.181167443285464	438	120
NTHL1	ENSG00000065057.7	16	2039815	2047464	0.0779205199792212	0.00335073874976035	438	120
UHRF1BP1	ENSG00000065060.16	6	34792015	34883138	0.743412268763949	0.00153295947664392	438	120
GNAI3	ENSG00000065135.10	1	109548611	109618321	0.00116387202156643	5.77954301197495e-05	438	120
IPO5	ENSG00000065150.18	13	97953658	98024297	0.952164219934481	0.938395694622991	438	120
OAT	ENSG00000065154.11	10	124397303	124418976	0.912402144036112	0.897321324634222	438	120
WDR3	ENSG00000065183.15	1	117929720	117965096	0.911562925159728	0.0294933812371791	438	120
PKN2	ENSG00000065243.19	1	88684222	88836255	1	0.757571756774425	438	120
WDR18	ENSG00000065268.10	19	984271	998438	0.0805728533988535	0.0104171621724608	438	120
TRAM2	ENSG00000065308.4	6	52497402	52576915	0.745829480592358	1.30725003743137e-05	438	120
NTN1	ENSG00000065320.8	17	9021542	9244000	0.798028551806807	0.00351836745014923	438	120
MCM10	ENSG00000065328.16	10	13161554	13211104	0.00253521017445457	5.92312802991688e-05	438	120
DGKA	ENSG00000065357.19	12	55927614	55954027	0.84062814966073	0.189917265192694	438	120
ERBB3	ENSG00000065361.14	12	56079857	56103505	1	0.0476396801668564	438	120
ANKRD44	ENSG00000065413.18	2	196967017	197311173	0.7938923589965	0.174432068850518	438	120
KARS	ENSG00000065427.14	16	75627474	75647679	1	0.110099119730922	438	120
ADAT1	ENSG00000065457.10	16	75596981	75623300	0.484149869096116	0.0480928552071207	438	120
PDIA5	ENSG00000065485.19	3	123067062	123162104	1	0.177126490919757	438	120
TBC1D22B	ENSG00000065491.8	6	37257772	37332970	0.00169938054694637	1.3812658023811e-05	438	120
NDUFB4	ENSG00000065518.7	3	120596309	120602500	1	0.799142095211412	438	120
SPEN	ENSG00000065526.10	1	15847864	15940460	1	0.74906701012751	438	120
MYLK	ENSG00000065534.18	3	123610049	123884331	1	0.518023193569501	438	120
ZC3H15	ENSG00000065548.17	2	186486156	186509363	1	0.957204255266723	438	120
MAP2K4	ENSG00000065559.14	17	12020824	12143830	0.943292482020959	0.273396689926909	438	120
TMEM206	ENSG00000065600.12	1	212363931	212414901	0.897783166699089	0.081713698833254	438	120
SLK	ENSG00000065613.13	10	103967201	104029233	1	0.25075559648158	438	120
CYB5R4	ENSG00000065615.13	6	83859643	83967424	1	0.0551555287512121	438	120
COL17A1	ENSG00000065618.18	10	104031286	104086002	0.671922154926816	4.50464537813789e-06	438	120
GSTO2	ENSG00000065621.14	10	104268873	104304945	0.136098778029154	0.000592797385515564	438	120
SEC61A2	ENSG00000065665.20	10	12129637	12169721	0.904250487407826	0.647879536317619	438	120
PRKCQ	ENSG00000065675.14	10	6427143	6580301	0.946849828209677	0.939037255373065	438	120
TLE2	ENSG00000065717.14	19	2997638	3047635	0.714556549094069	0.65821590174335	438	120
ASB1	ENSG00000065802.11	2	238426742	238452250	0.525369843061316	0.0371134872832331	438	120
FAM107B	ENSG00000065809.13	10	14518557	14774897	0.841224142096372	0.497117467095051	438	120
ME1	ENSG00000065833.8	6	83210389	83431071	1	0.557896685303394	438	120
TBC1D1	ENSG00000065882.15	4	37891087	38139175	0.609795036503898	0.000414951716319492	438	120
CDK13	ENSG00000065883.14	7	39950037	40097134	1	0.227947556391293	438	120
MTHFD2	ENSG00000065911.11	2	74198562	74216241	0.980242445240709	0.00267097914361597	438	120
FOXJ2	ENSG00000065970.8	12	8032703	8055503	0.293839766315864	4.31776698492158e-05	438	120
YBX1	ENSG00000065978.18	1	42682427	42702349	1	0.455810740514357	438	120
PDE4A	ENSG00000065989.15	19	10416773	10469631	0.810673890642402	0.00502386976270423	438	120
PPP2R5A	ENSG00000066027.11	1	212285537	212361863	0.0328701851293041	9.16900262092056e-05	438	120
ELAVL1	ENSG00000066044.14	19	7958579	8005659	0.0611542430705095	0.0248041410860053	438	120
TIE1	ENSG00000066056.13	1	43300993	43323108	0.625813929908394	0.000945682483764992	438	120
DIP2B	ENSG00000066084.12	12	50505107	50748667	0.488906257056921	0.000198641054906745	438	120
SMARCD1	ENSG00000066117.14	12	50084972	50100712	1	0.089041320727052	438	120
KDM4A	ENSG00000066135.12	1	43650158	43705515	1	0.329569078615458	438	120
NFYC	ENSG00000066136.20	1	40692067	40771603	1	0.0320476960337476	438	120
ZMYND12	ENSG00000066185.12	1	42430329	42456116	0.999491526789175	0.995871956843276	438	120
SLC9A3	ENSG00000066230.10	5	474883	524332	0.000583516066094869	3.87357323054462e-05	438	120
ASPM	ENSG00000066279.17	1	197084128	197146694	1	0.304289420904138	438	120
CD84	ENSG00000066294.14	1	160541095	160579516	1	NA	438	120
ELOVL1	ENSG00000066322.14	1	43363397	43368074	1	0.813698929458569	438	120
SPI1	ENSG00000066336.11	11	47354860	47378576	1	0.26247329903719	438	120
ZNRD1	ENSG00000066379.14	6	30061641	30064909	0.987543479005901	0.932765845452623	438	120
CLDN18	ENSG00000066405.12	3	137998735	138033655	1	0.424123947020994	438	120
ZBTB11	ENSG00000066422.4	3	101648889	101672213	1	0.967911450119567	438	120
ATXN3	ENSG00000066427.21	14	92038652	92106621	0.630231598162386	0.00218939452622631	438	120
GOLGA5	ENSG00000066455.12	14	92794231	92839963	0.960972893037923	0.0930331940576765	438	120
LRRC40	ENSG00000066557.5	1	70144805	70205620	1	0.607486692592878	438	120
ISOC1	ENSG00000066583.11	5	129094751	129114028	0.874929581451632	0.00848863967077671	438	120
TRMT11	ENSG00000066651.18	6	125986430	126039276	0.865495783735718	0.22542205759472	438	120
THUMPD1	ENSG00000066654.13	16	20702816	20742084	0.919962571093997	0.00155687488420757	438	120
MSANTD3	ENSG00000066697.14	9	100427156	100451711	0.969255453140106	0.539898892059097	438	120
KIF26A	ENSG00000066735.14	14	104138723	104180894	0.00227436521406546	4.38431968233825e-05	438	120
ATG2B	ENSG00000066739.11	14	96279202	96363451	0.0130553262749984	0.000406439193074925	438	120
ARFGEF1	ENSG00000066777.8	8	67173511	67343677	1	0.0910939731387387	438	120
ZFAT	ENSG00000066827.15	8	134477788	134713049	0.064290650824652	0.0003165163985201	438	120
MTFR1	ENSG00000066855.15	8	65644734	65771261	0.825802212080263	0.127371673374355	438	120
STAG3	ENSG00000066923.17	7	100177563	100220546	0.918667233279797	0.281717880189003	438	120
FECH	ENSG00000066926.10	18	57548283	57586772	0.45527597409634	0.135668112621538	438	120
MYO9A	ENSG00000066933.15	15	71822456	72118577	0.971005522844844	0.327141788623907	438	120
PFKP	ENSG00000067057.16	10	3066333	3137712	5.04114043197171e-06	1.16640923923679e-08	438	120
IDI1	ENSG00000067064.10	10	1039908	1049170	1	0.302014189321337	438	120
SP100	ENSG00000067066.16	2	230415942	230544090	0.00118838971040738	1.28370806341619e-08	438	120
KLF6	ENSG00000067082.14	10	3775996	3785281	0.000217726501164305	2.6741875396528e-05	438	120
PLPP1	ENSG00000067113.16	5	55425863	55535050	1	NA	438	120
NEO1	ENSG00000067141.16	15	73051710	73305206	0.816368660837839	0.00633423429760617	438	120
TRAM1	ENSG00000067167.7	8	70573442	70608387	1	0.191625934184529	438	120
TNFRSF1A	ENSG00000067182.7	12	6328757	6342114	1	0.751113183262801	438	120
CACNB1	ENSG00000067191.15	17	39173563	39197703	0.889074525778863	0.223407260826367	438	120
EVI5	ENSG00000067208.14	1	92508696	92792404	0.920390848580763	0.64205107074728	438	120
STOML1	ENSG00000067221.13	15	73978923	73994622	0.684494317933854	0.181685622801584	438	120
PKM	ENSG00000067225.17	15	72199029	72231822	1	0.0833005361939715	438	120
DHX29	ENSG00000067248.9	5	55256245	55307722	1	0.598764450277213	438	120
DNTTIP2	ENSG00000067334.13	1	93866283	93879918	1	0.871106045969867	438	120
METTL22	ENSG00000067365.14	16	8621683	8649654	0.84538307823846	0.816826442665267	438	120
TP53BP1	ENSG00000067369.13	15	43403061	43510728	0.977880684871376	0.441007784243614	438	120
RRP15	ENSG00000067533.5	1	218285287	218337983	0.321462151493133	0.168503990220901	438	120
RHOA	ENSG00000067560.10	3	49359145	49412202	1	0.17770960682793	438	120
DHX8	ENSG00000067596.10	17	43483865	43544463	1	0.128729551094534	438	120
PRKCZ	ENSG00000067606.16	1	2050470	2175313	1	0.684705312279318	438	120
IARS2	ENSG00000067704.9	1	220094102	220148041	0.994318398229172	0.582446221323638	438	120
SYT1	ENSG00000067715.13	12	78863993	79452008	0.934740561308006	0.0499877752837989	438	120
ROGDI	ENSG00000067836.12	16	4796968	4802950	0.300968404148623	0.000206164443068531	438	120
ROCK1	ENSG00000067900.7	18	20946906	21111851	1	0.0917574735272102	438	120
CBFB	ENSG00000067955.13	16	67029116	67101058	1	NA	438	120
HYAL2	ENSG00000068001.13	3	50317790	50322906	1	0.334946840994312	438	120
HDAC4	ENSG00000068024.16	2	239048168	239401011	0.109416597410445	0.0518738549682925	438	120
RASSF1	ENSG00000068028.17	3	50329782	50340936	1	0.0452579582190515	438	120
FGFR3	ENSG00000068078.17	4	1793307	1808872	0.241282359387107	0.000890706716123986	438	120
IFI35	ENSG00000068079.7	17	43006725	43014456	0.69313536375616	0.0686150227598693	438	120
HEATR6	ENSG00000068097.14	17	60043194	60078931	0.828004979792077	0.205878359942313	438	120
COASY	ENSG00000068120.14	17	42561467	42566275	0.790114485558639	0.0716148817725261	438	120
PLEKHH3	ENSG00000068137.14	17	42667914	42676994	1	0.709061792302059	438	120
MEF2A	ENSG00000068305.17	15	99565417	99715696	0.967198292587618	0.320013758854903	438	120
INPP5A	ENSG00000068383.18	10	132537820	132783178	0.0157524213088616	0.00235663833762817	438	120
PRR11	ENSG00000068489.12	17	59155499	59204705	1	0.68714719073355	438	120
REEP1	ENSG00000068615.17	2	86213993	86338083	0.891047833159399	4.12424266431897e-05	438	120
ATP11A	ENSG00000068650.18	13	112690329	112887168	0.0316719905408521	1.5674151147794e-05	438	120
POLR1A	ENSG00000068654.15	2	86020216	86106155	0.684692366869719	0.415585940692651	438	120
LAPTM4A	ENSG00000068697.6	2	20032650	20052028	1	0.525263483915434	438	120
TTC7A	ENSG00000068724.15	2	46916157	47076137	0.975588743032895	0.778605428443289	438	120
IP6K2	ENSG00000068745.14	3	48688003	48740353	0.738730691390887	0.041259707057061	438	120
SRBD1	ENSG00000068784.12	2	45388680	45612165	0.0129946428303451	0.00056759037776743	438	120
KIF2A	ENSG00000068796.16	5	62306162	62386383	0.922475493492139	0.00998890360562942	438	120
RASGRP2	ENSG00000068831.18	11	64726911	64745456	1	0.569688341838071	438	120
PSME4	ENSG00000068878.14	2	53864067	53970837	0.935553222282804	0.326633574439614	438	120
IFT80	ENSG00000068885.14	3	160256986	160399273	0.997380411699297	0.961306020330344	438	120
SIRT2	ENSG00000068903.19	19	38878555	38899862	0.935631338619623	0.223263107098499	438	120
ERLEC1	ENSG00000068912.13	2	53787044	53818819	0.954246077731611	0.103697528472122	438	120
PPP2R5B	ENSG00000068971.13	11	64917553	64934470	1	0.833956813768332	438	120
PYGM	ENSG00000068976.13	11	64746389	64760297	1	0.653578591065359	438	120
PITX1	ENSG00000069011.15	5	135027735	135034520	0.629526149811117	0.00148615682776165	438	120
MAST4	ENSG00000069020.18	5	66596361	67169595	1	0.694653693307779	438	120
ADGRF5	ENSG00000069122.18	6	46852512	46954943	1	0.317920008438714	438	120
SDK2	ENSG00000069188.16	17	73334384	73644089	0.000527716657120076	2.03621886664547e-05	438	120
NUP133	ENSG00000069248.11	1	229440260	229508341	8.52401913028866e-08	1.49312988822222e-09	438	120
NUCKS1	ENSG00000069275.12	1	205712819	205750276	0.796581963495738	0.093201497708507	438	120
VPS35	ENSG00000069329.16	16	46656132	46689194	1	0.586759661189328	438	120
DNAJA2	ENSG00000069345.11	16	46955362	46973788	1	0.746254360840433	438	120
BCL3	ENSG00000069399.14	19	44747836	44760044	0.410120831968658	0.328771515158278	438	120
KCNAB2	ENSG00000069424.14	1	5991466	6101193	0.0117678377211297	0.00018494891364444	438	120
GAL	ENSG00000069482.6	11	68683779	68691175	0.693487853628609	0.0590587487945924	438	120
CLEC2D	ENSG00000069493.14	12	9664969	9699555	0.686356357151584	0.557692115924744	438	120
RORA	ENSG00000069667.15	15	60488284	61229319	0.0943284366402568	0.0529618567187999	438	120
DRD4	ENSG00000069696.6	11	637293	640706	0.935858109347639	0.806774391568157	438	120
TGFBR3	ENSG00000069702.10	1	91680343	91906335	0.736945677235448	0.0848591450194228	438	120
KIAA1107	ENSG00000069712.12	1	92166985	92184723	1	0.573053708657751	438	120
ATP1B3	ENSG00000069849.10	3	141876124	141926514	0.000290396782705628	2.2766436716396e-05	438	120
NEDD4	ENSG00000069869.15	15	55826922	55993746	0.557934120191424	2.55456951236141e-05	438	120
PIGB	ENSG00000069943.9	15	55319162	55354978	0.395293133400401	0.0904301697151597	438	120
MAPK6	ENSG00000069956.11	15	51952106	52067372	1	0.345962161972667	438	120
GNB5	ENSG00000069966.18	15	52115105	52191369	0.812499454344053	0.37757790582392	438	120
RAB27A	ENSG00000069974.15	15	55202966	55314160	0.787007465064238	0.0276814676123478	438	120
HDHD5	ENSG00000069998.12	22	17137511	17165268	0.000298819383273166	6.26850838239569e-07	438	120
UFD1L	ENSG00000070010.18	22	19450106	19479215	0.153707416265988	0.032339898210792	438	120
LRP6	ENSG00000070018.8	12	12116025	12267012	0.667317448463816	0.5527192353501	438	120
GUCY2C	ENSG00000070019.4	12	14612632	14696585	1	0.794119930622486	438	120
PHRF1	ENSG00000070047.11	11	576486	612222	0.0229631793016962	0.0041939805970921	438	120
IKBKAP	ENSG00000070061.14	9	108867517	108934116	0.598526211242235	0.00415792717662086	438	120
NUCB2	ENSG00000070081.15	11	17208153	17349974	0.92989168946009	0.000650312724504444	438	120
PFN2	ENSG00000070087.13	3	149964904	150050728	0.554860090715301	0.0610934360308062	438	120
SPTB	ENSG00000070182.19	14	64752211	64879883	1	0.405167456301572	438	120
DAPP1	ENSG00000070190.12	4	99816833	99870154	0.828804603783196	0.212467058035919	438	120
SLC44A1	ENSG00000070214.15	9	105244622	105439171	1	0.81310771304367	438	120
TMEM260	ENSG00000070269.13	14	56488354	56650606	0.00343134608400741	0.000406528491552255	438	120
SMG6	ENSG00000070366.13	17	2065073	2303703	0.00343714066442469	3.30648656844672e-05	438	120
EXOC5	ENSG00000070367.15	14	57200507	57268908	0.0208486487361087	8.2998165116572e-05	438	120
CLTCL1	ENSG00000070371.15	22	19179473	19291716	0.198280075613022	0.000628823115033312	438	120
FSTL3	ENSG00000070404.9	19	676365	683399	0.176350697144762	0.0666734331776891	438	120
DGCR2	ENSG00000070413.19	22	19036282	19122454	0.842705278003948	0.307350823706196	438	120
RNF126	ENSG00000070423.17	19	647526	663277	0.252510475627823	0.165414136548514	438	120
MNT	ENSG00000070444.14	17	2384060	2401118	0.748694805784875	0.058539146940616	438	120
ZXDC	ENSG00000070476.14	3	126437601	126475919	0.179744007648418	0.000958993444930903	438	120
JMJD6	ENSG00000070495.14	17	76712832	76726799	0.445848967040499	0.000902678178305442	438	120
POLB	ENSG00000070501.11	8	42338454	42371808	1	0.361384900826795	438	120
ST6GALNAC1	ENSG00000070526.14	17	76624761	76643838	4.26907594706303e-06	5.24291103248265e-09	438	120
WIPI1	ENSG00000070540.12	17	68425930	68457513	0.847634381746092	0.14944532668367	438	120
GBA2	ENSG00000070610.14	9	35737005	35749228	0.145213847673528	0.00201807376014001	438	120
NDST1	ENSG00000070614.14	5	150485818	150558211	0.0185362551242619	5.38236882301129e-07	438	120
ASNS	ENSG00000070669.16	7	97852118	97872542	0.608774106613142	0.162344077010862	438	120
AP3M2	ENSG00000070718.11	8	42152946	42171673	0.431984754691739	0.0858136236048194	438	120
ST6GALNAC2	ENSG00000070731.10	17	76572637	76586956	0.000227961501849454	4.71821593919735e-08	438	120
PABPC1	ENSG00000070756.15	8	100685816	100722809	1	NA	438	120
TESK2	ENSG00000070759.16	1	45343976	45491166	0.668309017698667	0.000538276591690175	438	120
CFAP20	ENSG00000070761.7	16	58113588	58129450	0.00969206202104866	1.03864377019742e-05	438	120
CSNK2A2	ENSG00000070770.8	16	58157907	58197920	0.971732457087014	0.586634248785888	438	120
EIF2B3	ENSG00000070785.16	1	44850522	44986722	1	0.551001546624569	438	120
CAMK2A	ENSG00000070808.15	5	150219491	150290291	0.000235740623694217	2.10051288579436e-05	438	120
TCOF1	ENSG00000070814.17	5	150357639	150400308	1	0.90388063211558	438	120
CDC42	ENSG00000070831.15	1	22052627	22092946	6.39363297293493e-05	6.64619976240845e-07	438	120
OSBPL3	ENSG00000070882.12	7	24796539	24981634	0.915334895911848	0.502485386612248	438	120
RAD18	ENSG00000070950.9	3	8775402	8963773	0.801691381095191	0.758367791893458	438	120
ATP2B1	ENSG00000070961.15	12	89588049	89708831	1	NA	438	120
NCK2	ENSG00000071051.13	2	105744897	105894274	0.0876812033957634	0.0124557360356501	438	120
MAP4K4	ENSG00000071054.16	2	101696850	101894689	1	0.964133254705629	438	120
MGAT4A	ENSG00000071073.12	2	98619106	98731126	1	0.762290310438203	438	120
RPL31	ENSG00000071082.10	2	101002245	101024032	1	0.899308995921599	438	120
WDR1	ENSG00000071127.16	4	10074339	10116949	0.992227569018991	0.901951720708913	438	120
SNX13	ENSG00000071189.21	7	17790761	17940501	0.666934347002395	0.138556830069512	438	120
ARHGAP10	ENSG00000071205.11	4	147732063	148072780	1	0.250479100989668	438	120
RPS6KA2	ENSG00000071242.11	6	166409364	166906451	0.000187078820520677	3.37814326857833e-08	438	120
ING3	ENSG00000071243.15	7	120950749	120977216	1	0.702817439268963	438	120
VASH1	ENSG00000071246.10	14	76762189	76783015	0.00183911878738428	4.48621777327412e-08	438	120
LMCD1	ENSG00000071282.11	3	8501707	8574673	0.774502145653813	0.710023947655136	438	120
WBSCR22	ENSG00000071462.11	7	73683568	73705149	0.756221434658435	0.000172296447134039	438	120
SEL1L	ENSG00000071537.13	14	81471549	81533861	1	0.72594729434941	438	120
TRIP13	ENSG00000071539.13	5	892825	919357	0.0142852156521044	0.00238710764013666	438	120
TCF3	ENSG00000071564.14	19	1609290	1652605	0.162167978891742	0.103539100942259	438	120
TRIB2	ENSG00000071575.11	2	12716889	12742734	0.854837968598879	0.234407977661891	438	120
DAZAP1	ENSG00000071626.16	19	1407569	1435687	0.00452840683685324	5.30738831586565e-06	438	120
MBD3	ENSG00000071655.17	19	1573596	1592801	0.039870122322991	0.00772373598453018	438	120
HLTF	ENSG00000071794.15	3	149030127	149086554	8.73558884980016e-05	2.80836067622762e-07	438	120
CPSF1	ENSG00000071894.16	8	144393243	144409349	0.8461618521556	0.463103067769031	438	120
CYBRD1	ENSG00000071967.11	2	171522247	171558133	0.182943221652303	0.0307325541722982	438	120
PDCD2	ENSG00000071994.10	6	170575295	170584692	1	0.539803395347843	438	120
RDH11	ENSG00000072042.12	14	67676801	67695814	0.928445664083539	0.57701527727741	438	120
PRKACA	ENSG00000072062.13	19	14091688	14118084	0.996278730944032	0.520594655279024	438	120
ADGRL1	ENSG00000072071.16	19	14147743	14206187	0.941100074824931	0.366143644037023	438	120
ACTN1	ENSG00000072110.13	14	68874143	68979440	0.0755829218108826	0.00837024520215287	438	120
ZFYVE26	ENSG00000072121.15	14	67746520	67816589	1	0.545708509843437	438	120
EPN2	ENSG00000072134.15	17	19215615	19336715	0.962993211698863	0.64197049202617	438	120
PTPN18	ENSG00000072135.12	2	130356007	130375409	1	0.901038175070109	438	120
LIMS2	ENSG00000072163.19	2	127638381	127681786	0.687747101852863	0.118577675269561	438	120
SPEG	ENSG00000072195.14	2	219434846	219498287	9.53841079590844e-05	1.246163288308e-07	438	120
LNX1	ENSG00000072201.13	4	53459301	53701405	0.953692241488371	0.319000303361374	438	120
ALDH3A2	ENSG00000072210.18	17	19648136	19677598	0.799601523702336	0.0321529911266247	438	120
TFRC	ENSG00000072274.12	3	196027183	196082189	0.0796853890578086	0.0249624320890459	438	120
SREBF1	ENSG00000072310.16	17	17811454	17837002	0.208637746617921	5.89150981473981e-07	438	120
AFF4	ENSG00000072364.12	5	132875379	132963634	0.764669623275875	0.0634747495205072	438	120
UBE2D1	ENSG00000072401.14	10	58334975	58370753	0.917108134740041	0.016120333586052	438	120
MPP5	ENSG00000072415.8	14	67241109	67335819	1	0.524548375764091	438	120
RHOBTB1	ENSG00000072422.16	10	60869438	61001440	0.695825040654019	0.0404720035163589	438	120
MARK2	ENSG00000072518.20	11	63838928	63911019	0.995374337408702	0.635863493118419	438	120
HMMR	ENSG00000072571.19	5	163460203	163491945	1	0.772295735680463	438	120
CHFR	ENSG00000072609.17	12	132832357	132909186	1	0.55696534872163	438	120
P4HA2	ENSG00000072682.18	5	132191838	132295315	0.750467149358994	0.216342030403156	438	120
FCGR2B	ENSG00000072694.20	1	161663147	161678654	0.0293262853068471	5.72974981986796e-06	438	120
NFATC3	ENSG00000072736.18	16	68084751	68221284	0.786095236545552	0.153849880968284	438	120
TRNT1	ENSG00000072756.16	3	3126916	3149233	0.000142064098745985	4.92861172265727e-06	438	120
ACADVL	ENSG00000072778.19	17	7217716	7225273	0.998290112973983	0.956309869678527	438	120
STK10	ENSG00000072786.12	5	172042073	172188386	0.00271621966519765	2.09651216782048e-06	438	120
FBXW11	ENSG00000072803.17	5	171861549	172006873	0.000473409929737486	8.09565126038557e-06	438	120
ACAP1	ENSG00000072818.11	17	7336529	7351478	0.374417549580108	1.11570118005963e-05	438	120
CRMP1	ENSG00000072832.14	4	5748084	5893058	0.148089903639016	0.0710060736914903	438	120
EVC	ENSG00000072840.12	4	5711197	5814305	0.023868747210503	0.00543888403706095	438	120
DERL2	ENSG00000072849.10	17	5471251	5486811	0.961528417446033	0.219678249323182	438	120
SIDT1	ENSG00000072858.10	3	113532296	113629578	1	1	438	120
NDE1	ENSG00000072864.14	16	15643267	15726353	0.602196861006992	0.0296975423474161	438	120
MRVI1	ENSG00000072952.18	11	10573091	10693988	0.429254964901999	0.0161523778616906	438	120
TMEM38A	ENSG00000072954.6	19	16661127	16690029	1	0.987349558798003	438	120
AP1M1	ENSG00000072958.8	19	16197578	16245907	0.762734141102439	0.0101411189522432	438	120
PVR	ENSG00000073008.14	19	44643798	44663583	0.216478712565392	4.07927395884974e-05	438	120
XRCC1	ENSG00000073050.11	19	43543040	43580473	0.588319136282305	0.0948555903021776	438	120
SCARB1	ENSG00000073060.15	12	124776856	124882668	9.54314618001254e-06	5.10753498016141e-08	438	120
MCM2	ENSG00000073111.13	3	127598252	127622436	0.954004422119053	0.170358113845528	438	120
PANX2	ENSG00000073150.13	22	50170731	50180294	0.00928056563133786	0.000444688946268694	438	120
SELENOO	ENSG00000073169.13	22	50200979	50217616	0.475343315720883	0.000245702341382008	438	120
TP63	ENSG00000073282.12	3	189631427	189897279	6.01594693320338e-05	1.00362549928912e-07	438	120
ALPK1	ENSG00000073331.17	4	112285509	112442606	0.97389472116197	0.897306387110885	438	120
LLGL2	ENSG00000073350.13	17	75525080	75575208	0.785263491625054	0.24290661204933	438	120
PDE8A	ENSG00000073417.14	15	84980440	85139145	1	0.955646195943958	438	120
NLE1	ENSG00000073536.17	17	35128753	35142315	0.590765101410044	6.99623098482812e-06	438	120
SDHA	ENSG00000073578.16	5	218241	256700	0.443566802289597	8.63120488873309e-06	438	120
SMARCE1	ENSG00000073584.18	17	40624962	40648299	0.874816465647988	0.407850492492975	438	120
GSDMB	ENSG00000073605.18	17	39904595	39918650	0.399592595623035	3.86363392392195e-06	438	120
KDM5A	ENSG00000073614.12	12	280129	389272	0.520544387879966	0.0371949479411803	438	120
ADAM11	ENSG00000073670.13	17	44759031	44781846	0.361399181674357	0.198684291938962	438	120
PPP2R3A	ENSG00000073711.10	3	135965673	136147891	0.880138926744523	0.109232531622444	438	120
FERMT2	ENSG00000073712.14	14	52857268	52952435	1	0.0943081953479063	438	120
DHRS9	ENSG00000073737.16	2	169064789	169096167	0.150933980916577	2.63698568498963e-11	438	120
PTGS2	ENSG00000073756.11	1	186671791	186680427	1	0.424248738309648	438	120
IGF2BP2	ENSG00000073792.15	3	185643739	185825056	1	0.756311992339741	438	120
MAP3K13	ENSG00000073803.13	3	185282941	185489097	0.324159528444362	1.23196800467386e-08	438	120
ST6GAL1	ENSG00000073849.14	3	186930485	187078553	0.302598231251153	0.0164279146553957	438	120
TBX21	ENSG00000073861.2	17	47733244	47746119	1	0.400964120655549	438	120
FRY	ENSG00000073910.19	13	32031300	32299122	0.106406569742233	0.0132107181271036	438	120
PICALM	ENSG00000073921.17	11	85957684	86069882	0.994553469385376	0.9467142391791	438	120
NSF	ENSG00000073969.18	17	46590669	46757464	1	0.155034206286148	438	120
CLASP1	ENSG00000074054.17	2	121337776	121649587	1	0.576959644199623	438	120
MRPS34	ENSG00000074071.14	16	1771890	1773155	1	0.411593355970484	438	120
NOTCH3	ENSG00000074181.8	19	15159038	15200981	1	0.383563190865426	438	120
CLNS1A	ENSG00000074201.8	11	77514936	77637805	1	0.0505284510302043	438	120
TEAD2	ENSG00000074219.13	19	49340861	49362457	9.44533252203574e-05	8.79335861145925e-08	438	120
EED	ENSG00000074266.19	11	86244544	86278813	0.844071013849093	0.0832288275935609	438	120
CDHR2	ENSG00000074276.10	5	176542511	176595801	0.957105845421973	0.0108250633832481	438	120
SNCB	ENSG00000074317.10	5	176620084	176630556	1	0.492453595586298	438	120
TSG101	ENSG00000074319.12	11	18468336	18527232	1	0.170624245840401	438	120
NCBP3	ENSG00000074356.16	17	3802165	3846251	0.893461158741345	0.63965607960124	438	120
ATP2A3	ENSG00000074370.17	17	3923870	3964464	0.977658717659811	0.916179244312383	438	120
CA12	ENSG00000074410.13	15	63321378	63382161	1	0.827367262094706	438	120
MGLL	ENSG00000074416.13	3	127689062	127823250	0.000186773975519146	1.17920387330349e-05	438	120
NTN4	ENSG00000074527.11	12	95657807	95791152	0.959204471285914	0.160626823521189	438	120
BCS1L	ENSG00000074582.12	2	218658898	218663443	0.996768484521966	0.946743246521219	438	120
NUAK1	ENSG00000074590.13	12	106063340	106140033	0.973634231182111	0.471537665479901	438	120
DPP8	ENSG00000074603.18	15	65442463	65517704	0.967105555956177	0.14830780413524	438	120
SLC24A1	ENSG00000074621.13	15	65611378	65656260	1	0.399277353971016	438	120
ZNF532	ENSG00000074657.13	18	58862600	58986480	0.858677613830164	0.541001498786889	438	120
SCARF1	ENSG00000074660.15	17	1633858	1645747	0.286489385808718	0.221587720677965	438	120
LMAN1	ENSG00000074695.5	18	59327823	59359962	0.000766282804725769	5.40103166232731e-09	438	120
HACD3	ENSG00000074696.12	15	65530418	65578352	0.653788938979499	0.0437328320096577	438	120
IPCEF1	ENSG00000074706.13	6	154154496	154356792	0.910827673727916	0.757490106707853	438	120
ZZEF1	ENSG00000074755.14	17	4004445	4143020	0.32448259374231	0.238329091950954	438	120
ENO1	ENSG00000074800.13	1	8861002	8879249	1	0.593999871989191	438	120
MYDGF	ENSG00000074842.7	19	4657545	4670370	0.468993965694359	0.413900882589389	438	120
ANO8	ENSG00000074855.10	19	17323302	17334829	0.782237390477326	0.755651534823738	438	120
TUBE1	ENSG00000074935.13	6	112070970	112087513	1	0.333185173545746	438	120
ARHGEF10L	ENSG00000074964.16	1	17539835	17697869	7.90724765551893e-06	2.93516350125108e-08	438	120
TXK	ENSG00000074966.10	4	48066393	48134256	0.79489042937762	0.00721489588208289	438	120
TACR2	ENSG00000075073.14	10	69403903	69416867	0.00851280815948754	0.000287981380355501	438	120
ACTR6	ENSG00000075089.9	12	100199122	100241865	1	0.867441081979722	438	120
TIPIN	ENSG00000075131.9	15	66336206	66386746	0.975385607176198	0.94795327402727	438	120
SRI	ENSG00000075142.13	7	88205118	88226993	0.937079808976687	0.23829197260396	438	120
EIF4G3	ENSG00000075151.20	1	20806292	21176888	0.471075263530888	0.362559944606073	438	120
NUP37	ENSG00000075188.8	12	102073103	102120124	1	0.357473028295606	438	120
GTSE1	ENSG00000075218.18	22	46296741	46330810	0.00181888852223648	4.36272209447137e-05	438	120
SEMA3C	ENSG00000075223.13	7	80742538	80922359	0.105046053292662	0.0175491338207439	438	120
TTC38	ENSG00000075234.16	22	46267961	46294008	0.865178785327424	0.368301883702972	438	120
ACAT1	ENSG00000075239.13	11	108121751	108147776	0.983072835461984	0.0363964096539151	438	120
GRAMD4	ENSG00000075240.16	22	46576012	46679790	0.435169830970268	0.0027117047086549	438	120
CELSR1	ENSG00000075275.16	22	46360834	46537170	0.469395669250943	0.00780088441792664	438	120
ZNF638	ENSG00000075292.18	2	71276561	71435069	0.0437765544432586	5.66357747082857e-05	438	120
SLC25A40	ENSG00000075303.12	7	87833568	87876215	1	0.391455950024579	438	120
TIMM21	ENSG00000075336.11	18	74148511	74160530	0.00042421509792432	1.61010127547252e-05	438	120
ADD2	ENSG00000075340.22	2	70607618	70768225	0.136079080070533	0.0103033248862305	438	120
VPS9D1	ENSG00000075399.13	16	89707134	89720984	0.499279130809002	0.0177066112223177	438	120
ZNF37A	ENSG00000075407.18	10	38094334	38150293	0.997367254027189	0.759971812327983	438	120
MARK3	ENSG00000075413.17	14	103385392	103503831	0.643244403739404	7.27826657889277e-06	438	120
SLC25A3	ENSG00000075415.12	12	98593591	98606379	1	0.829868344781073	438	120
FNDC3B	ENSG00000075420.12	3	172039628	172401665	0.869290698307029	0.104503129039423	438	120
FOSL2	ENSG00000075426.11	2	28392448	28417312	1	0.390175038215321	438	120
FRYL	ENSG00000075539.13	4	48497361	48780322	1	0.779092374575014	438	120
TMEM131	ENSG00000075568.16	2	97756340	97995891	0.911102040781033	0.0121797346502763	438	120
FSCN1	ENSG00000075618.17	7	5592823	5606655	1	0.0492358707333254	438	120
ACTB	ENSG00000075624.13	7	5527151	5563784	0.0342740011157842	0.000651826984290799	438	120
PLD1	ENSG00000075651.15	3	171600405	171810950	0.944572892720995	0.774608367769416	438	120
WDR62	ENSG00000075702.16	19	36054881	36105106	0.571805549927917	0.140859126066686	438	120
DLG1	ENSG00000075711.20	3	197042560	197299300	0.0654051209198519	0.000106856539001359	438	120
RAB7A	ENSG00000075785.12	3	128726122	128814796	1	0.84904104584765	438	120
BCAP29	ENSG00000075790.10	7	107580058	107623317	8.48727852922893e-07	3.01656641242842e-09	438	120
SEC31B	ENSG00000075826.16	10	100486642	100519864	0.526589007452977	0.0112706034639558	438	120
SART3	ENSG00000075856.11	12	108522580	108561400	1	0.0353456688880197	438	120
ARHGAP15	ENSG00000075884.13	2	143091362	143768352	0.830500186568353	0.290778217123927	438	120
TUBA3D	ENSG00000075886.10	2	131476093	131482934	1	0.16292450906622	438	120
EXOSC7	ENSG00000075914.12	3	44975241	45012668	0.892990064338292	0.03251993026072	438	120
KIFAP3	ENSG00000075945.12	1	169921326	170085208	1	0.293930304836569	438	120
MKRN2	ENSG00000075975.15	3	12557014	12583600	0.734108422244669	0.0242013135957254	438	120
MCM6	ENSG00000076003.4	2	135839626	135876426	0.518718642570072	0.00253246845529061	438	120
REXO2	ENSG00000076043.9	11	114439386	114450279	0.915152634639465	0.177538925617917	438	120
RBM7	ENSG00000076053.10	11	114400512	114414203	1	0.694886115884685	438	120
RBMS2	ENSG00000076067.12	12	56521929	56595595	0.978806625837942	0.374368777655487	438	120
BAZ2A	ENSG00000076108.11	12	56596197	56636816	1	0.779161417649843	438	120
PTPN23	ENSG00000076201.14	3	47381011	47413441	1	0.575534624376998	438	120
MLH1	ENSG00000076242.14	3	36993332	37050918	0.822963701853634	0.221014732471903	438	120
UNG	ENSG00000076248.10	12	109097574	109110992	0.949117524381398	0.0212818998415353	438	120
FMO4	ENSG00000076258.9	1	171314208	171342084	0.716208170832889	0.00123939611739642	438	120
KLHL20	ENSG00000076321.10	1	173714941	173786702	1	0.15335124658028	438	120
RGS11	ENSG00000076344.15	16	268301	275940	0.269949479416161	0.0103704284927045	438	120
SLC46A1	ENSG00000076351.12	17	28394756	28407197	1	0.191223492991407	438	120
PLXNA2	ENSG00000076356.6	1	208022242	208244320	0.953320429708336	0.443855794611649	438	120
SPAG5	ENSG00000076382.16	17	28577574	28598635	1	0.984748077504064	438	120
ANKRD13A	ENSG00000076513.16	12	109999186	110039763	1	0.902971416660653	438	120
TPD52	ENSG00000076554.15	8	80034745	80231232	0.174912557783389	7.68985500977744e-05	438	120
ACACB	ENSG00000076555.15	12	109116595	109268226	0.504790510932713	0.00132164997529906	438	120
TRAF4	ENSG00000076604.14	17	28743984	28750958	1	0.39408741612275	438	120
PAG1	ENSG00000076641.4	8	80967810	81112068	0.307648943156716	0.000193675369323713	438	120
GPATCH1	ENSG00000076650.6	19	33080880	33130542	0.848398526859172	0.0071029980780948	438	120
ICAM3	ENSG00000076662.9	19	10338682	10339823	0.872163238000303	0.527915896415109	438	120
NT5C2	ENSG00000076685.18	10	103090611	103193306	0.819709397410382	0.224480277677081	438	120
MCAM	ENSG00000076706.16	11	119308529	119321521	1	0.145926956758542	438	120
CAMSAP3	ENSG00000076826.9	19	7595902	7618304	0.48933082907594	0.00130467982711946	438	120
RAP1GAP	ENSG00000076864.19	1	21596215	21669363	0.108153033227107	0.000212811584318013	438	120
XAB2	ENSG00000076924.11	19	7619525	7629565	0.0471298311294451	0.00216945052771843	438	120
ARHGEF1	ENSG00000076928.17	19	41883161	41930150	1	0.273768270868195	438	120
STXBP2	ENSG00000076944.15	19	7636991	7647873	3.46342140968339e-05	5.27372146102815e-07	438	120
MAP2K7	ENSG00000076984.17	19	7903843	7914478	3.63649525386091e-05	1.17094801857542e-07	438	120
NMRK2	ENSG00000077009.13	19	3933103	3942416	0.00294662344420609	0.000414607795827504	438	120
DGKD	ENSG00000077044.10	2	233354507	233472104	1	0.310883594776547	438	120
RARB	ENSG00000077092.18	3	25174332	25597904	1	0.7836438464644	438	120
TOP2B	ENSG00000077097.15	3	25597933	25664499	1	0.863449018300555	438	120
TM9SF3	ENSG00000077147.14	10	96518109	96587452	0.995706171494736	0.972435984111272	438	120
NFKB2	ENSG00000077150.18	10	102394110	102402529	1	0.953413917318055	438	120
UBE2T	ENSG00000077152.9	1	202331657	202341980	1	0.4135222955826	438	120
PPP1R12B	ENSG00000077157.21	1	202348699	202590595	0.901117310689576	0.356662849432837	438	120
DNAJC10	ENSG00000077232.17	2	182716041	182794464	1	0.555824402430121	438	120
GTF3C1	ENSG00000077235.17	16	27459555	27549913	0.899715027414795	0.00506394986916674	438	120
IL4R	ENSG00000077238.13	16	27314102	27364778	6.00527378461415e-06	6.00425964370164e-09	438	120
USP33	ENSG00000077254.14	1	77695987	77759852	1	0.462920514147695	438	120
SNRPA	ENSG00000077312.8	19	40750637	40765389	0.000687422348193276	6.24120686319541e-07	438	120
SPAG6	ENSG00000077327.15	10	22345445	22454224	1	0.623677880184514	438	120
EXOSC5	ENSG00000077348.8	19	41386374	41397459	1	0.957983430434141	438	120
DYNC1I2	ENSG00000077380.15	2	171687409	171748420	1	0.643667906728352	438	120
APBB1IP	ENSG00000077420.15	10	26438203	26567803	0.822399621933694	0.0269641535737561	438	120
LRCH4	ENSG00000077454.15	7	100574011	100586153	0.19277326552313	0.0042667627779012	438	120
FAM76B	ENSG00000077458.12	11	95768942	95790409	0.525597474749341	2.09888585318951e-06	438	120
SIRT6	ENSG00000077463.14	19	4174109	4182604	0.0134434026943474	0.000245926319176224	438	120
POLD3	ENSG00000077514.8	11	74592530	74669117	0.825802522874568	0.00486244762805705	438	120
ACTN2	ENSG00000077522.12	1	236686454	236764631	0.00213347806236653	3.07245624260083e-06	438	120
CAPZB	ENSG00000077549.17	1	19338776	19485539	0.898425932850023	0.086500387922951	438	120
GPR137B	ENSG00000077585.13	1	236142505	236221865	0.392331531087222	0.00214041922590965	438	120
NAALAD2	ENSG00000077616.10	11	90131515	90192894	0.979086283673456	0.875419170465694	438	120
JADE1	ENSG00000077684.15	4	128809623	128875224	1	0.90099231124121	438	120
FGFR1	ENSG00000077782.19	8	38411138	38468834	0.132448796162562	0.000234097350113872	438	120
FBLN1	ENSG00000077942.18	22	45502238	45601135	0.484453601340814	0.359355990791035	438	120
ITGA8	ENSG00000077943.7	10	15513949	15720125	0.000614153810294835	1.53967441133115e-06	438	120
CST7	ENSG00000077984.5	20	24949230	24959928	0.0703294795627877	2.16112477441494e-06	438	120
MAP2	ENSG00000078018.19	2	209424058	209734118	1	0.412037786882926	438	120
PIAS2	ENSG00000078043.15	18	46803224	46920148	0.933647360576719	0.0707638272067023	438	120
AMPH	ENSG00000078053.16	7	38383704	38631567	0.0640230507502335	0.000760854676082736	438	120
MCCC1	ENSG00000078070.12	3	183015218	183116075	0.925121410708849	0.303510605668602	438	120
LAMP3	ENSG00000078081.7	3	183122213	183163839	1	0.619739977552893	438	120
NEBL	ENSG00000078114.18	10	20779973	21174187	5.91664859034141e-09	4.37668451925568e-12	438	120
ACER3	ENSG00000078124.11	11	76860867	77026797	0.000687571917423667	4.79191279228005e-05	438	120
UBE2K	ENSG00000078140.13	4	39698044	39782792	0.905661633822996	0.136265464958697	438	120
PIK3C3	ENSG00000078142.12	18	41955206	42087830	0.858593247186505	0.383715349125367	438	120
N4BP2	ENSG00000078177.13	4	40056826	40158252	0.00462556656686935	0.00116017283008933	438	120
TIGAR	ENSG00000078237.6	12	4307763	4354593	0.0355917515230436	0.0139783862842287	438	120
TULP3	ENSG00000078246.16	12	2890887	2941140	0.00307920887059362	1.75973126148366e-06	438	120
SYNJ2	ENSG00000078269.14	6	157981887	158099176	0.834260788774529	0.216338675144121	438	120
PPP2R5C	ENSG00000078304.19	14	101761798	101927989	0.759105415902484	0.00718737082090317	438	120
GNB1	ENSG00000078369.17	1	1785285	1891117	0.739901833135412	0.028534552639983	438	120
HOXA9	ENSG00000078399.17	7	27162435	27175180	0.936538678402507	0.0848570667236359	438	120
EDN1	ENSG00000078401.6	6	12290363	12297194	2.68047175423804e-05	6.66306126947386e-07	438	120
MLLT10	ENSG00000078403.16	10	21524675	21743630	1	0.543949317499929	438	120
ZCWPW1	ENSG00000078487.17	7	100400853	100428792	0.0996843649105837	2.9627037730759e-06	438	120
NRDC	ENSG00000078618.21	1	51789191	51878937	0.56797667907396	0.0762001369975679	438	120
VDAC3	ENSG00000078668.13	8	42391624	42405897	1	0.480113579829475	438	120
PCM1	ENSG00000078674.17	8	17922840	18029944	0.701777301115617	0.199245115587822	438	120
TNRC6C	ENSG00000078687.17	17	77959240	78108835	0.116869790747359	0.0235787034465423	438	120
CBFA2T2	ENSG00000078699.21	20	33490075	33650036	0.988001175744668	0.369085627870103	438	120
ITCH	ENSG00000078747.14	20	34363235	34511393	1	0.259020947830798	438	120
TP53INP2	ENSG00000078804.12	20	34704290	34713439	1	0.527478365824344	438	120
SDF4	ENSG00000078808.16	1	1216908	1232031	1	0.399866498559947	438	120
MYH7B	ENSG00000078814.15	20	34975403	35002403	0.97958095275512	0.898638894877595	438	120
TP73	ENSG00000078900.14	1	3652520	3735600	0.0682552266453732	0.0372118089634287	438	120
TOLLIP	ENSG00000078902.15	11	1274371	1309654	0.407341441187012	0.00107350229163153	438	120
UBE2D4	ENSG00000078967.12	7	43926438	43956136	0.0153903217136194	5.90066328595969e-06	438	120
THOC1	ENSG00000079134.11	18	214630	268050	1	0.289622758872282	438	120
FKBP7	ENSG00000079150.17	2	178463664	178478600	0.647329124104428	0.00486167082483766	438	120
OSBPL6	ENSG00000079156.16	2	178194481	178402891	0.858686005236003	0.301293705822841	438	120
SLC1A3	ENSG00000079215.13	5	36606355	36688334	1	0.825322570829947	438	120
XRCC5	ENSG00000079246.15	2	216107464	216206303	0.966130861302169	0.841790679816677	438	120
LXN	ENSG00000079257.7	3	158645822	158672693	0.621214477138943	0.154899057490842	438	120
SP140	ENSG00000079263.18	2	230203624	230313215	1	0.632113739875799	438	120
MKNK1	ENSG00000079277.19	1	46557408	46604294	0.125997461124592	7.6088691033497e-06	438	120
TNS1	ENSG00000079308.16	2	217799789	218002995	1	0.137090222703097	438	120
REXO1	ENSG00000079313.13	19	1815246	1848463	0.885455642982403	0.870545054063857	438	120
SAR1A	ENSG00000079332.14	10	70147289	70170523	0.00697554693649901	0.00127684787603249	438	120
CDC14A	ENSG00000079335.18	1	100351734	100520277	0.784153249551348	0.0525907782827517	438	120
RAPGEF3	ENSG00000079337.15	12	47734367	47771040	0.285234704568835	0.0027774675905789	438	120
CEACAM1	ENSG00000079385.21	19	42507304	42561234	1	0.4600236947852	438	120
SENP1	ENSG00000079387.13	12	48042898	48105834	1	0.980762773690262	438	120
DUSP13	ENSG00000079393.20	10	75094432	75109221	1	0.619640125678751	438	120
CIC	ENSG00000079432.7	19	42268537	42295797	1	0.952434614223283	438	120
LIPE	ENSG00000079435.9	19	42401507	42427426	1	0.6315346225406	438	120
FDFT1	ENSG00000079459.12	8	11795573	11839309	0.372197475379829	0.239326260287599	438	120
PAFAH1B3	ENSG00000079462.7	19	42297033	42303546	0.978176993024336	0.465401792449116	438	120
KIF22	ENSG00000079616.12	16	29790719	29805385	1	0.900939298354587	438	120
CARMIL1	ENSG00000079691.17	6	25279078	25620530	0.291945321655543	0.00470898490687979	438	120
PGM1	ENSG00000079739.15	1	63593276	63660245	0.853338902905032	0.0394951822894561	438	120
DDX1	ENSG00000079785.14	2	15591178	15631111	0.0132467175034023	5.19264059481458e-05	438	120
DNM2	ENSG00000079805.16	19	10718079	10833488	0.00791234446940673	0.00049347311379627	438	120
EPB41L2	ENSG00000079819.18	6	130839347	131063322	0.779333613611705	0.223471709638193	438	120
MOXD1	ENSG00000079931.14	6	132296055	132401545	0.557916289354368	0.0159081894171935	438	120
STX7	ENSG00000079950.13	6	132445867	132513198	0.822826515851716	0.320433689416237	438	120
RABL2B	ENSG00000079974.17	22	50767501	50783663	0.901630094473357	0.431250339376965	438	120
KEAP1	ENSG00000079999.13	19	10486120	10503741	1	0.548836951431308	438	120
DDX43	ENSG00000080007.7	6	73395134	73417569	1	0.634571425722499	438	120
PTPRH	ENSG00000080031.9	19	55181248	55209506	0.431653512728169	0.351279951971495	438	120
SLC35C2	ENSG00000080189.14	20	46345980	46364458	1	0.585003240529409	438	120
CRYBG3	ENSG00000080200.9	3	97822040	97941306	1	0.914903199992817	438	120
RFX3	ENSG00000080298.15	9	3218297	3526004	0.00129894566286091	8.69733060910375e-06	438	120
RIF1	ENSG00000080345.17	2	151409883	151508004	0.296518228773821	0.00761686999680371	438	120
RAB21	ENSG00000080371.5	12	71754874	71800285	1	NA	438	120
SLC4A4	ENSG00000080493.15	4	71186757	71572087	1	0.1286029341042	438	120
SMARCA2	ENSG00000080503.22	9	1980290	2193624	0.501901979717449	0.425179044130181	438	120
SESN1	ENSG00000080546.13	6	108986437	109094819	1	0.790829376522703	438	120
COL5A3	ENSG00000080573.6	19	9959561	10010471	0.0121013625823485	0.000104891984500526	438	120
SRCAP	ENSG00000080603.16	16	30699141	30741409	1	0.468834527479989	438	120
PUM3	ENSG00000080608.9	9	2720469	2844241	0.0375323927561394	0.0106645790329945	438	120
CPB2	ENSG00000080618.13	13	46053186	46105076	0.87704894333473	0.0665427757109017	438	120
CNOT4	ENSG00000080802.18	7	135361795	135510127	1	0.0445337855900104	438	120
PSEN1	ENSG00000080815.18	14	73136418	73223691	0.208910291862369	0.0007955929161303	438	120
CPOX	ENSG00000080819.6	3	98521132	98593723	0.987341123028255	0.924113773997221	438	120
CLDND1	ENSG00000080822.16	3	98500840	98523066	1	0.618072953829815	438	120
MOK	ENSG00000080823.22	14	102224500	102305200	0.894695479018648	0.00946375361385175	438	120
HSP90AA1	ENSG00000080824.18	14	102080738	102139502	1	0.475774364103087	438	120
RBL1	ENSG00000080839.11	20	36996349	37095784	1	0.293179119181749	438	120
DLGAP4	ENSG00000080845.17	20	36306336	36528637	1	0.333132412659983	438	120
IGSF9B	ENSG00000080854.14	11	133908564	133956985	0.990183808996898	0.976934613499302	438	120
NDC80	ENSG00000080986.12	18	2571511	2616635	0.792397850471309	0.760694992944736	438	120
AP4E1	ENSG00000081014.10	15	50908672	51005900	0.87022227188286	0.283468038364346	438	120
RSBN1	ENSG00000081019.13	1	113761832	113812378	1	0.182626716640551	438	120
MAGI3	ENSG00000081026.18	1	113390749	113685923	0.692119560698079	0.0630000402697724	438	120
CXCL2	ENSG00000081041.8	4	74097035	74099293	0.99082349882392	0.483203222076881	438	120
COL4A4	ENSG00000081052.11	2	227002711	227164113	0.0220053361827407	0.00407739100367949	438	120
TCF7	ENSG00000081059.19	5	134114711	134148229	1	0.367826621920271	438	120
OSTM1	ENSG00000081087.14	6	108041409	108165854	0.998088080130098	0.970783898020769	438	120
IMPG2	ENSG00000081148.11	3	101222546	101320560	1	0.752279985253067	438	120
PCNP	ENSG00000081154.11	3	101574095	101594437	1	0.0915248266227866	438	120
EXD2	ENSG00000081177.18	14	69191511	69244020	0.993086940022779	0.381754377223168	438	120
ARG2	ENSG00000081181.7	14	67619798	67651720	1	0.590902079305523	438	120
MEF2C	ENSG00000081189.15	5	88717117	88904257	1	0.884813620702033	438	120
PTPRC	ENSG00000081237.18	1	198638671	198757283	1	0.462635083458178	438	120
PKP1	ENSG00000081277.12	1	201283452	201332993	0.0114798675189532	0.000125127783889285	438	120
UBA5	ENSG00000081307.12	3	132654446	132678097	0.978951368694124	0.0686526841279796	438	120
STK17B	ENSG00000081320.10	2	196133566	196176503	0.585742864022663	0.0675139179819266	438	120
CDC14B	ENSG00000081377.16	9	96491337	96619830	0.96474881195781	0.653637811973772	438	120
ZNF510	ENSG00000081386.12	9	96755865	96778129	1	0.523759151271149	438	120
ZNF506	ENSG00000081665.13	19	19785839	19821751	0.546147397042	0.269561611546421	438	120
JMJD4	ENSG00000081692.12	1	227731189	227734816	1	0.489366013059827	438	120
DUSP12	ENSG00000081721.11	1	161749758	161757238	1	0.667485503866314	438	120
AACS	ENSG00000081760.16	12	125065379	125143320	0.000951039157671651	0.000147600033951321	438	120
KIAA0141	ENSG00000081791.8	5	141923808	141942047	1	0.107968049701607	438	120
HSPB11	ENSG00000081870.11	1	53916574	53945929	0.900597262820775	0.187960162362097	438	120
PHLPP1	ENSG00000081913.13	18	62715450	62980433	1	0.635033701753432	438	120
ATP8B1	ENSG00000081923.11	18	57646426	57803101	0.000104365251386304	4.33392568919289e-06	438	120
IL12RB2	ENSG00000081985.10	1	67307364	67396900	0.451508473340708	0.0013095388071909	438	120
SMARCD3	ENSG00000082014.16	7	151238828	151277896	0.994283692886566	0.926708746753663	438	120
WDR70	ENSG00000082068.8	5	37379212	37753435	0.855021354419152	0.0218242553649969	438	120
FYB	ENSG00000082074.15	5	39105236	39274528	0.988716189278825	0.131863085070021	438	120
STRADB	ENSG00000082146.12	2	201388002	201480846	1	0.0309774081979896	438	120
BZW1	ENSG00000082153.17	2	200810594	200827338	1	0.0898049915863129	438	120
C1QTNF3	ENSG00000082196.20	5	34019448	34043832	1	NA	438	120
ME2	ENSG00000082212.12	18	50878734	50954257	0.0901580146382577	1.69022134311107e-07	438	120
C5orf22	ENSG00000082213.17	5	31532266	31555058	0.7515795900931	0.154703252432717	438	120
CCNT2	ENSG00000082258.12	2	134918235	134959342	0.963408550037347	0.885631504712856	438	120
FAM135A	ENSG00000082269.16	6	70413063	70561174	1	0.403937653480376	438	120
COL19A1	ENSG00000082293.12	6	69866571	70209976	0.0720845170964586	0.000129190306249432	438	120
EPB41L3	ENSG00000082397.17	18	5392381	5630700	0.0121218549226039	0.000145272668973219	438	120
COBLL1	ENSG00000082438.15	2	164653624	164843679	0.971277164594295	0.503176732953659	438	120
TRAF5	ENSG00000082512.14	1	211326615	211374946	1	0.202292740564219	438	120
MRPL22	ENSG00000082515.17	5	154941070	154969411	1	0.128141902253687	438	120
GEMIN5	ENSG00000082516.8	5	154887416	154938209	0.993775178146083	0.973998495268593	438	120
NFE2L1	ENSG00000082641.15	17	48048329	48061487	1	0.058952613620679	438	120
GSK3B	ENSG00000082701.14	3	119821323	120094417	0.836723387662762	0.0106853883182829	438	120
ITGB5	ENSG00000082781.11	3	124761948	124901418	0.815732352123526	0.0531557415772199	438	120
ERC1	ENSG00000082805.19	12	990609	1495933	0.34749145674485	0.191591435946142	438	120
XPO1	ENSG00000082898.16	2	61477849	61538626	1	0.735980872317121	438	120
RNF13	ENSG00000082996.19	3	149812708	149962139	0.674538097048099	0.000482360901264524	438	120
PALB2	ENSG00000083093.9	16	23603160	23641310	1	0.783327506165574	438	120
DOPEY1	ENSG00000083097.14	6	83067666	83171350	0.315987898129858	0.00413147713187921	438	120
LYRM2	ENSG00000083099.10	6	89568144	89638753	0.690342452673818	0.106412407010139	438	120
BCKDHB	ENSG00000083123.14	6	80106647	80346270	0.850332647917516	0.0122758260645439	438	120
KAT6A	ENSG00000083168.9	8	41929479	42051990	0.999424751414684	0.969212891595861	438	120
ZCCHC6	ENSG00000083223.17	9	86287733	86354454	1	0.241450368159945	438	120
ULK2	ENSG00000083290.19	17	19770830	19867936	0.956622164930378	0.540353597157767	438	120
TNPO1	ENSG00000083312.17	5	72816566	72916733	1	NA	438	120
PLOD1	ENSG00000083444.16	1	11934205	11975538	0.628475123135166	0.000552845868797519	438	120
P2RX5	ENSG00000083454.21	17	3672199	3696404	0.00200244715740394	1.26580130758812e-05	438	120
ITGAE	ENSG00000083457.11	17	3714628	3801243	0.806651991229517	0.766265456030035	438	120
DIS3	ENSG00000083520.14	13	72752169	72782058	0.978699128341435	0.723210427486941	438	120
PIBF1	ENSG00000083535.15	13	72782097	73016461	1	0.839894057697264	438	120
TDRD3	ENSG00000083544.13	13	60396457	60573878	1	0.386778962355545	438	120
NUFIP1	ENSG00000083635.7	13	44939249	44989483	1	NA	438	120
PDS5B	ENSG00000083642.18	13	32586427	32778019	0.852765522748949	0.0547196788022056	438	120
OXCT1	ENSG00000083720.12	5	41730065	41870519	0.943983785790166	0.400046409325679	438	120
CYLD	ENSG00000083799.17	16	50742050	50801935	0.928182311773943	0.00299953150790382	438	120
SLC27A5	ENSG00000083807.9	19	58479512	58512065	1	0.174600753660552	438	120
ZNF324	ENSG00000083812.11	19	58467045	58474016	1	0.903672521864671	438	120
ZNF671	ENSG00000083814.13	19	57719751	57727624	0.89725658311795	0.520723677150688	438	120
ZNF416	ENSG00000083817.8	19	57571566	57578098	0.906095658125116	0.103424523201767	438	120
ZNF586	ENSG00000083828.15	19	57769655	57819740	0.976131431655873	0.749341965819798	438	120
ZNF446	ENSG00000083838.15	19	58475764	58481230	1	0.903035422620253	438	120
ZNF264	ENSG00000083844.10	19	57191500	57222846	0.00288821146790498	6.75206327801651e-06	438	120
RPS5	ENSG00000083845.8	19	58386400	58394806	0.577773208361593	9.71119016126323e-08	438	120
YTHDC1	ENSG00000083896.12	4	68310387	68350089	1	0.124683586982929	438	120
CHMP2B	ENSG00000083937.8	3	87227271	87255548	0.604602226517984	0.000927567726047618	438	120
SMAP2	ENSG00000084070.11	1	40344850	40423326	1	0.773840364949513	438	120
PPIE	ENSG00000084072.16	1	39692182	39763914	0.979791759720141	0.90215189404365	438	120
ZMPSTE24	ENSG00000084073.8	1	40258107	40294184	1	0.240513069108812	438	120
STARD7	ENSG00000084090.13	2	96184859	96208415	1	0.192263640412483	438	120
NOA1	ENSG00000084092.6	4	56963370	56978639	0.924540601210299	0.593478168150172	438	120
REST	ENSG00000084093.16	4	56907876	56935844	1	0.623411276075579	438	120
HAL	ENSG00000084110.10	12	95972662	95996365	0.249613240794798	1.56306368978904e-05	438	120
SSH1	ENSG00000084112.14	12	108778272	108857590	1	0.434977160769104	438	120
GSTP1	ENSG00000084207.15	11	67583595	67586660	1	0.951033207106898	438	120
APLP2	ENSG00000084234.16	11	130069837	130144811	0.757933236294237	0.0480717471103428	438	120
FAM234B	ENSG00000084444.13	12	13044284	13142521	0.794838901373989	0.106462752268686	438	120
WBP11	ENSG00000084463.7	12	14784579	14803540	0.71221794444886	0.0554516828072255	438	120
EIF3I	ENSG00000084623.11	1	32222019	32231604	1	0.217552095022878	438	120
COL16A1	ENSG00000084636.17	1	31652247	31704319	1	0.228719800199014	438	120
TXLNA	ENSG00000084652.15	1	32179686	32198285	1	0.536314137802095	438	120
NCOA1	ENSG00000084676.15	2	24491914	24770702	0.91876695532444	0.253168317857597	438	120
AGBL5	ENSG00000084693.15	2	27042364	27070471	1	0.0338682250117351	438	120
KIF3C	ENSG00000084731.14	2	25926596	25982749	0.977197069721351	0.88365446438851	438	120
RAB10	ENSG00000084733.10	2	26034110	26137454	1	0.327192382241599	438	120
GCKR	ENSG00000084734.8	2	27496842	27523684	1	0.197959026855963	438	120
HADHA	ENSG00000084754.10	2	26190635	26244726	1	0.877960968287169	438	120
MAPRE3	ENSG00000084764.10	2	26970612	27027196	0.882313341613792	0.00232629242322746	438	120
CAD	ENSG00000084774.13	2	27217390	27243943	0.942613575470115	0.00664577594888801	438	120
CD59	ENSG00000085063.14	11	33702668	33736445	0.763957585369697	0.164238492379672	438	120
CD82	ENSG00000085117.11	11	44564427	44620363	0.930112596994151	0.280979896882793	438	120
AK6	ENSG00000085231.13	5	69350984	69355953	1	0.986458131202894	438	120
FCN1	ENSG00000085265.10	9	134905890	134917963	0.00170287492377588	0.000532702295024167	438	120
MYNN	ENSG00000085274.15	3	169772831	169789716	1	0.627329887878091	438	120
SCAMP1	ENSG00000085365.17	5	78360583	78479071	0.94496511780995	0.159020891840276	438	120
PREP	ENSG00000085377.13	6	105277565	105403084	1	0.584522983743356	438	120
HACE1	ENSG00000085382.11	6	104728093	104859919	0.959314915721961	0.0783159967285665	438	120
SEH1L	ENSG00000085415.15	18	12947133	12987536	0.852987890570434	0.0321033068023798	438	120
WDR47	ENSG00000085433.15	1	108970214	109042113	1	0.656253971219774	438	120
WDFY1	ENSG00000085449.14	2	223855716	223945387	1	0.536874703205026	438	120
OVGP1	ENSG00000085465.12	1	111414314	111427777	0.927145466809834	0.253242174505623	438	120
SLC25A24	ENSG00000085491.15	1	108134036	108199925	0.133871579127311	2.74952176521595e-07	438	120
MAP3K4	ENSG00000085511.19	6	161022194	161117385	1	NA	438	120
PILRA	ENSG00000085514.15	7	100373445	100400099	0.0374289688987593	0.000116303863695431	438	120
IGSF9	ENSG00000085552.16	1	159927039	159945604	0.994778239831158	0.872896920457967	438	120
ABCB1	ENSG00000085563.14	7	87503633	87713323	1	0.11979988939754	438	120
ZNF213	ENSG00000085644.13	16	3129777	3142805	0.0329501710174335	0.0063629734145033	438	120
AKR1B1	ENSG00000085662.13	7	134442350	134459252	1	0.777661752397508	438	120
CPNE3	ENSG00000085719.12	8	86514427	86561498	0.856962194897035	0.134689360959313	438	120
RRN3	ENSG00000085721.12	16	15060022	15094317	1	0.222585487796995	438	120
CTTN	ENSG00000085733.15	11	70398489	70436584	0.981729122681525	0.755345733973481	438	120
WNT11	ENSG00000085741.12	11	76186325	76210736	1	0.212110034014041	438	120
MTIF2	ENSG00000085760.14	2	55236595	55269347	0.943594127403422	0.198596912413455	438	120
DDHD2	ENSG00000085788.13	8	38225218	38262833	0.825926197832315	0.155026426407086	438	120
TTC39A	ENSG00000085831.15	1	51287258	51345116	1	0.925609928254647	438	120
EPS15	ENSG00000085832.16	1	51354263	51519328	0.910176081431946	0.643877693777714	438	120
ORC1	ENSG00000085840.12	1	52372829	52404459	1	0.479007437930731	438	120
MGST2	ENSG00000085871.8	4	139665768	139740745	0.195023622860705	2.20425117616e-07	438	120
CHERP	ENSG00000085872.14	19	16517889	16542530	0.0218091191506901	0.00110453428185491	438	120
ATG16L1	ENSG00000085978.21	2	233210051	233295674	0.000920329397155247	5.64093436537024e-05	438	120
USP40	ENSG00000085982.13	2	233475520	233566782	0.0945467972798246	0.00952432031435592	438	120
POMGNT1	ENSG00000085998.13	1	46188682	46198443	1	0.288869108460754	438	120
RAD54L	ENSG00000085999.11	1	46247688	46274717	1	0.553397434745248	438	120
MAST2	ENSG00000086015.20	1	45786987	46036124	0.873133989399239	0.00135119993639108	438	120
DNAJA1	ENSG00000086061.15	9	33025211	33039907	1	0.115875894311553	438	120
B4GALT1	ENSG00000086062.12	9	33104082	33167356	1	0.970628568728811	438	120
CHMP5	ENSG00000086065.13	9	33264879	33282069	0.000227740060090461	7.55899560859905e-06	438	120
NFX1	ENSG00000086102.18	9	33290511	33371157	0.777998472031239	0.0100712867121723	438	120
DIMT1	ENSG00000086189.9	5	62387254	62403939	1	0.938668630851799	438	120
IPO11	ENSG00000086200.16	5	62403972	62628582	1	0.339215563093906	438	120
EIF2AK1	ENSG00000086232.12	7	6022244	6059230	0.0110977362703034	0.000727822531998033	438	120
NME8	ENSG00000086288.11	7	37848597	37900401	0.333722094840658	0.00153099864915901	438	120
EPDR1	ENSG00000086289.11	7	37920561	37951941	0.825757689322805	0.534725288629959	438	120
SNX10	ENSG00000086300.15	7	26291895	26374329	1	0.608659941888547	438	120
SEPHS1	ENSG00000086475.14	10	13317424	13348298	0.00517669723847439	0.00041678205117804	438	120
MRPL28	ENSG00000086504.15	16	367384	370527	0.00416175853859321	0.000594374324511776	438	120
ITPKC	ENSG00000086544.2	19	40717103	40740855	0.00411787278059511	0.000646801814625828	438	120
CEACAM6	ENSG00000086548.8	19	41750977	41772208	1	0.755751122719479	438	120
FAT2	ENSG00000086570.12	5	151504093	151568944	0.868590712221018	0.605152342879501	438	120
RBM22	ENSG00000086589.11	5	150690794	150701107	1	0.702096068423518	438	120
TMED2	ENSG00000086598.10	12	123585562	123598577	0.97363672667599	0.137467341107535	438	120
ERO1B	ENSG00000086619.13	1	236215555	236281985	0.590380748746488	0.0497027254805717	438	120
ZFAND6	ENSG00000086666.18	15	80059568	80138393	1	0.666068128492916	438	120
LAT2	ENSG00000086730.16	7	74199652	74229834	0.814980132401337	0.00348935477243224	438	120
ZW10	ENSG00000086827.8	11	113733187	113773811	1	0.855815157315116	438	120
ALG9	ENSG00000086848.14	11	111782195	111871581	1	0.46939431226057	438	120
MYBPC2	ENSG00000086967.9	19	50432903	50466321	5.36310295543712e-05	2.02060139870306e-07	438	120
ACOX3	ENSG00000087008.15	4	8366282	8440723	0.281446383518349	0.165335131153911	438	120
MTMR2	ENSG00000087053.18	11	95832882	95925315	0.242485731577205	0.000134382469483775	438	120
PPP1R15A	ENSG00000087074.7	19	48872392	48876057	0.998541889856725	0.978094254067803	438	120
HSD17B14	ENSG00000087076.8	19	48813017	48836678	0.789098027576892	0.0709118883656837	438	120
TRIP6	ENSG00000087077.13	7	100867138	100873454	0.712244270075331	0.213656402884773	438	120
ACHE	ENSG00000087085.13	7	100889994	100896974	0.990991319372296	0.981383826520782	438	120
FTL	ENSG00000087086.14	19	48965301	48966878	0.984306284361501	0.658547316827064	438	120
SRRT	ENSG00000087087.18	7	100875126	100888664	0.76807416331486	0.0144834957756251	438	120
BAX	ENSG00000087088.19	19	48954877	48961798	0.00210390971858449	9.5906828498327e-07	438	120
NLK	ENSG00000087095.12	17	28041737	28196381	0.964621792239132	0.274251009413474	438	120
PIGS	ENSG00000087111.20	17	28553383	28571872	0.996338245811345	0.94561042782956	438	120
ADAMTS2	ENSG00000087116.14	5	179110851	179345430	0.714511749321004	0.639955127885486	438	120
ATXN7L3	ENSG00000087152.15	17	44191805	44200113	1	0.34452114589099	438	120
PGS1	ENSG00000087157.18	17	78378640	78425114	0.310338897835844	0.1839938416165	438	120
PSMC5	ENSG00000087191.12	17	63827672	63832026	0.653311979553868	0.0251382695924049	438	120
UIMC1	ENSG00000087206.16	5	176905005	177022602	1	0.898031084151402	438	120
CETP	ENSG00000087237.10	16	56961850	56983845	1	0.265624930200627	438	120
MMP2	ENSG00000087245.12	16	55389700	55506691	1	0.999046906416783	438	120
MT3	ENSG00000087250.8	16	56589074	56591088	0.0237837108143944	0.000414244852453914	438	120
LPCAT2	ENSG00000087253.12	16	55508998	55586670	0.750353096007859	0.0018413075272783	438	120
GNAO1	ENSG00000087258.14	16	56191347	56357457	0.0098135937602534	0.00122292619439022	438	120
OGFOD1	ENSG00000087263.16	16	56451490	56479100	0.815243882707693	0.0667457099960425	438	120
SH3BP2	ENSG00000087266.15	4	2793023	2841098	1	0.0400854485062816	438	120
NOP14	ENSG00000087269.15	4	2938143	2963385	1	0.953089578623851	438	120
ADD1	ENSG00000087274.16	4	2843857	2930076	0.959378192920136	0.664710767157912	438	120
L2HGDH	ENSG00000087299.11	14	50237563	50312325	0.956476447618083	0.585998874262419	438	120
TXNDC16	ENSG00000087301.8	14	52430590	52552522	0.982068905627179	0.916393866753339	438	120
C14orf166	ENSG00000087302.8	14	51989475	52010691	0.974596713840764	0.722183917140265	438	120
NID2	ENSG00000087303.17	14	52010876	52069228	0.987393662463215	0.258872462380368	438	120
GMCL1	ENSG00000087338.4	2	69829642	69881396	0.772963295691687	0.120844066140968	438	120
SF3B2	ENSG00000087365.15	11	66050729	66069308	0.766438517758748	0.000657338281389873	438	120
KLHL42	ENSG00000087448.9	12	27780020	27803040	1	0.406074389208519	438	120
GNAS	ENSG00000087460.24	20	58840845	58911192	1	0.468579349651224	438	120
DNM1L	ENSG00000087470.17	12	32679200	32745650	0.993308930525264	0.544694670864873	438	120
PHACTR3	ENSG00000087495.16	20	59577509	59847711	0.000132682975553802	1.87364497925322e-07	438	120
ERGIC2	ENSG00000087502.17	12	29337352	29381189	0.795540680617611	0.261129992229375	438	120
AURKA	ENSG00000087586.17	20	56369389	56392337	2.66994531665554e-05	4.87882216332877e-08	438	120
CASS4	ENSG00000087589.16	20	56412112	56460387	0.754433141972413	1.93768820639142e-05	438	120
AAMDC	ENSG00000087884.14	11	77821109	77918432	0.878914999079005	0.30130731372453	438	120
RFX2	ENSG00000087903.12	19	5993164	6199572	0.0390651798567271	0.000261730913870779	438	120
METTL2A	ENSG00000087995.15	17	62423867	62450822	1	0.503882068635874	438	120
SULT2B1	ENSG00000088002.11	19	48552075	48599425	0.978012585355905	0.930484326583256	438	120
ALG6	ENSG00000088035.15	1	63367590	63438562	0.998817083558126	0.993979198301161	438	120
CNOT3	ENSG00000088038.17	19	54137728	54154455	0.259446288752889	0.167257274036072	438	120
GP6	ENSG00000088053.11	19	55013705	55038264	0.000214721931230903	1.22632326141138e-08	438	120
PTPN4	ENSG00000088179.8	2	119759631	119983818	0.935347968686975	0.42877923623118	438	120
DDX18	ENSG00000088205.12	2	117814650	117832379	0.740145830048869	0.0947629900362174	438	120
KHSRP	ENSG00000088247.17	19	6413348	6424794	0.00492926899723345	0.000253557614518482	438	120
GNA11	ENSG00000088256.8	19	3094410	3124004	5.13599642863019e-05	1.8240154314164e-07	438	120
ASAP3	ENSG00000088280.18	1	23428563	23484568	0.993863963202078	0.878118921552948	438	120
EDEM2	ENSG00000088298.12	20	35115357	35147364	0.716988573732855	0.302462947753853	438	120
DNMT3B	ENSG00000088305.18	20	32762385	32809356	0.953328848285884	0.249545943503301	438	120
TPX2	ENSG00000088325.15	20	31739271	31801805	1	0.286002413858184	438	120
PDRG1	ENSG00000088356.5	20	31944964	31952092	1	0.593705173546007	438	120
EPB41L1	ENSG00000088367.21	20	36091504	36232799	1	0.665626260578491	438	120
DOCK9	ENSG00000088387.18	13	98793429	99086625	0.324995225520406	0.000394249501160293	438	120
ANKRD10	ENSG00000088448.14	13	110878540	110915069	0.953547897510487	0.883028506120894	438	120
TGDS	ENSG00000088451.10	13	94574051	94596257	1	0.580003566560666	438	120
DOCK3	ENSG00000088538.12	3	50675241	51384198	1	0.847505133920335	438	120
C3orf18	ENSG00000088543.14	3	50558025	50570930	1	0.0663617077729333	438	120
COQ9	ENSG00000088682.13	16	57447529	57461275	0.00855110679854619	0.000467274090973519	438	120
TMEM40	ENSG00000088726.15	3	12733525	12769457	0.00150651520389991	2.05982125220415e-06	438	120
KIF9	ENSG00000088727.12	3	47228026	47283451	1	0.584608450467208	438	120
CRLS1	ENSG00000088766.11	20	6006090	6040053	4.48019170534852e-05	5.74540051657698e-07	438	120
PPP1R13B	ENSG00000088808.16	14	103733752	103847590	0.996574612305828	0.77537526847833	438	120
ATRN	ENSG00000088812.17	20	3471040	3651122	0.212448977678237	0.0884474087534497	438	120
SMOX	ENSG00000088826.17	20	4120980	4187747	0.499905072340587	0.408932550067219	438	120
SIGLEC1	ENSG00000088827.12	20	3686970	3707128	0.0113035623047952	0.000332247586341149	438	120
FKBP1A	ENSG00000088832.16	20	1368978	1393172	0.906176140194149	0.407921979425178	438	120
NSFL1C	ENSG00000088833.17	20	1442162	1467692	0.0250519156869957	8.3172218822181e-07	438	120
SLC4A11	ENSG00000088836.12	20	3227417	3239190	0.94654143833718	0.378562186477598	438	120
C20orf194	ENSG00000088854.12	20	3249305	3407625	0.660214312904964	0.0492826509714241	438	120
ZNF343	ENSG00000088876.11	20	2481817	2524702	0.956298394283623	0.368180085402284	438	120
EBF4	ENSG00000088881.20	20	2692878	2760108	0.699607791144666	0.11956060809035	438	120
CPXM1	ENSG00000088882.7	20	2794069	2800637	0.960876329681234	0.66205316235106	438	120
MAVS	ENSG00000088888.17	20	3846799	3876123	0.392563361317778	0.000204564640114642	438	120
LZTS3	ENSG00000088899.14	20	3162617	3173592	0.978954666580892	0.423010910375177	438	120
XRN2	ENSG00000088930.7	20	21326279	21389827	1	0.816377846182662	438	120
KIZ	ENSG00000088970.15	20	21125983	21246622	0.526297647476314	0.0016158244315457	438	120
DYNLL1	ENSG00000088986.10	12	120469850	120498493	0.983600011673868	0.662932291847842	438	120
TESC	ENSG00000088992.17	12	117038923	117099479	0.878625019284297	0.0146934113560519	438	120
SNX5	ENSG00000089006.16	20	17941597	17968912	0.0577373621345972	0.00382198497778898	438	120
RPL6	ENSG00000089009.15	12	112405199	112411442	1	0.0248989217205778	438	120
SIRPG	ENSG00000089012.14	20	1629152	1657779	0.770653426420167	0.00295973606089803	438	120
MAPKAPK5	ENSG00000089022.13	12	111843103	111902238	0.706070300516957	0.329520511809573	438	120
P2RX7	ENSG00000089041.16	12	121132819	121188032	0.990659878422677	0.928323062101126	438	120
ESF1	ENSG00000089048.14	20	13714322	13784886	1	0.263016614347291	438	120
RBBP9	ENSG00000089050.15	20	18486540	18497243	0.763006664864654	0.0149215256488954	438	120
ANAPC5	ENSG00000089053.12	12	121308357	121399896	0.75450209378243	1.02865529742525e-06	438	120
SLC23A2	ENSG00000089057.14	20	4852356	5010293	0.00291072266073596	0.000352724047316698	438	120
SLC8B1	ENSG00000089060.11	12	113298759	113359493	1	0.0339369125927569	438	120
TMEM230	ENSG00000089063.14	20	5068232	5113103	0.937968764810066	0.816581254742184	438	120
DZANK1	ENSG00000089091.16	20	18383367	18467126	0.967417757844179	0.851162549807648	438	120
KDM2B	ENSG00000089094.18	12	121429097	121580791	0.801435784658264	0.000842411606697944	438	120
TASP1	ENSG00000089123.15	20	13389392	13638940	1	0.432333048439459	438	120
OAS1	ENSG00000089127.12	12	112906777	112933222	0.736372621729814	5.04929723176682e-06	438	120
GCN1	ENSG00000089154.10	12	120127203	120194710	0.00745884809695005	0.000422046489461576	438	120
RPLP0	ENSG00000089157.15	12	120196686	120201235	1	0.417984230887352	438	120
PXN	ENSG00000089159.16	12	120210520	120265771	1	0.620827999150739	438	120
SIRT4	ENSG00000089163.4	12	120302316	120313237	0.0483586986987384	0.000250750953463353	438	120
KIF16B	ENSG00000089177.18	20	16272104	16573434	0.17185429591022	0.000181423172350849	438	120
TRMT6	ENSG00000089195.14	20	5937235	5950558	0.0013384043207058	7.75021351467334e-05	438	120
CHGB	ENSG00000089199.9	20	5911430	5925361	1	0.668771749335112	438	120
PEBP1	ENSG00000089220.4	12	118136027	118145584	1	0.689452795732189	438	120
BRAP	ENSG00000089234.15	12	111642146	111685986	1	NA	438	120
ERP29	ENSG00000089248.6	12	112013316	112023451	1	0.919888654357713	438	120
FUS	ENSG00000089280.18	16	31180110	31194871	1	0.872511675828426	438	120
FXYD5	ENSG00000089327.14	19	35154730	35169883	0.00155436877430027	1.57679406480601e-05	438	120
ZNF302	ENSG00000089335.20	19	34677639	34686397	0.659415583779307	0.0869899128441778	438	120
GRAMD1A	ENSG00000089351.14	19	34994784	35026471	0.674294133499105	0.134733423504091	438	120
FXYD3	ENSG00000089356.18	19	35115879	35124324	0.870750006649295	0.267810278365396	438	120
CDIP1	ENSG00000089486.16	16	4510675	4538828	0.251331993612057	0.123770659825076	438	120
CMTM1	ENSG00000089505.17	16	66566393	66579137	1	0.422359328029169	438	120
GANAB	ENSG00000089597.16	11	62624826	62646726	0.713410984158491	0.0183571600105976	438	120
GMIP	ENSG00000089639.10	19	19629476	19643667	0.878158975622705	0.15944331649742	438	120
BIRC5	ENSG00000089685.14	17	78214186	78225636	0.903290988849462	0.349006628224095	438	120
LAG3	ENSG00000089692.8	12	6772519	6778453	0.0197075380762019	0.00304520309339479	438	120
MLF2	ENSG00000089693.10	12	6747996	6767475	0.00105882329949467	9.60769220175986e-09	438	120
OTUB2	ENSG00000089723.9	14	94026329	94048290	0.458683717388741	0.38230199192481	438	120
DDX24	ENSG00000089737.16	14	94048931	94081245	0.237622076910495	0.122848197180562	438	120
ZBTB25	ENSG00000089775.11	14	64449106	64505213	0.764824651400125	0.224749854096258	438	120
NECAP1	ENSG00000089818.17	12	8076939	8097859	4.81940846175892e-05	8.57136842608968e-07	438	120
ANKRD24	ENSG00000089847.12	19	4183354	4224814	0.0022562879218675	5.03586417283153e-06	438	120
DHX32	ENSG00000089876.11	10	125836554	125896436	0.922844882645322	0.219956213941699	438	120
RCOR1	ENSG00000089902.9	14	102592661	102730576	0.000237590730194988	2.20577338483761e-06	438	120
GPATCH2L	ENSG00000089916.17	14	76151916	76254342	0.978407844320118	0.931462988552652	438	120
LTBP4	ENSG00000090006.17	19	40592883	40629818	0.979093321545154	0.230456440259405	438	120
BLVRB	ENSG00000090013.9	19	40447789	40465840	1	0.183290860768008	438	120
SLC9A1	ENSG00000090020.10	1	27098815	27166981	0.870528260388082	0.00295609548574916	438	120
SPTLC1	ENSG00000090054.13	9	92031999	92115384	0.841500914659742	0.160905065486525	438	120
PAPOLA	ENSG00000090060.17	14	96502373	96567111	0.724645230314217	0.0176195480109741	438	120
CCNK	ENSG00000090061.17	14	99481169	99535044	1	0.315927649938508	438	120
PCBP4	ENSG00000090097.21	3	51957505	51968410	0.806588230537838	0.0768280315589026	438	120
RGS1	ENSG00000090104.11	1	192575727	192580031	1	0.688739856619179	438	120
YPEL3	ENSG00000090238.11	16	30092314	30096244	0.0790335041406272	1.75915573782066e-06	438	120
MRPS33	ENSG00000090263.15	7	141002610	141015228	0.436699491423836	0.0317178421358852	438	120
NDUFB2	ENSG00000090266.12	7	140696821	140706646	0.577456763912581	0.0141069395800345	438	120
NUDC	ENSG00000090273.13	1	26902282	26946862	0.973519865260559	0.411929518406287	438	120
MAEA	ENSG00000090316.15	4	1289851	1340137	0.00616950251318063	4.4577919640588e-05	438	120
ICAM1	ENSG00000090339.8	19	10270835	10285800	0.969355804072532	0.698005389562053	438	120
STRN4	ENSG00000090372.14	19	46719507	46746994	0.808522932091869	0.372778885292453	438	120
IRAK3	ENSG00000090376.10	12	66188879	66254622	0.00279030354051073	0.000105049262745869	438	120
LYZ	ENSG00000090382.6	12	69348341	69354234	0.506002924900638	5.04867132503451e-08	438	120
MUL1	ENSG00000090432.6	1	20499448	20508161	0.926115837486747	0.770861223424557	438	120
TFAP4	ENSG00000090447.11	16	4257186	4273075	0.863226362819506	0.242566303016476	438	120
PDCD7	ENSG00000090470.14	15	65117379	65133836	0.901773127638877	0.143056351453868	438	120
SPG21	ENSG00000090487.10	15	64963021	64990310	0.999781386246642	0.995911860098405	438	120
DNAJB11	ENSG00000090520.11	3	186567403	186585800	0.00123412630467263	2.19706059222374e-07	438	120
P3H2	ENSG00000090530.9	3	189956728	190122437	0.762291070107245	0.25549920761267	438	120
CHRD	ENSG00000090539.15	3	184380073	184389829	0.00137638937677111	4.17669471301295e-05	438	120
FLT3LG	ENSG00000090554.12	19	49474207	49486231	1	0.599794950527282	438	120
RAB11FIP3	ENSG00000090565.15	16	425619	523011	0.00645457868348265	1.08186891047272e-06	438	120
GNPTG	ENSG00000090581.9	16	1351923	1363204	0.00916304441214461	0.000680970910942891	438	120
ZNF268	ENSG00000090612.20	12	133181409	133214831	0.994611302329101	0.82002063349238	438	120
GOLGA3	ENSG00000090615.14	12	132768909	132828858	0.000144350296999835	1.50252963191674e-06	438	120
PABPC4	ENSG00000090621.13	1	39560816	39576790	0.551511493010386	0.000415534616995353	438	120
CD209	ENSG00000090659.17	19	7739994	7747564	3.47676389533404e-05	1.94060902862786e-06	438	120
CERS4	ENSG00000090661.11	19	8206736	8262421	0.938226713190884	0.811542363965331	438	120
MCOLN1	ENSG00000090674.15	19	7522626	7534003	0.924262907093999	0.913920790147404	438	120
USP48	ENSG00000090686.15	1	21678298	21783606	0.697716602210279	0.185211091249328	438	120
PDPR	ENSG00000090857.13	16	70113626	70162537	0.909586817314345	0.42491901971524	438	120
AARS	ENSG00000090861.15	16	70252295	70289543	1	0.641361179318953	438	120
GLG1	ENSG00000090863.11	16	74447427	74607144	0.29480938709907	2.3120093949312e-05	438	120
TNRC6A	ENSG00000090905.18	16	24610209	24827632	0.0380871425617365	0.00322620806626264	438	120
PLEKHG2	ENSG00000090924.14	19	39412585	39428415	1	0.707613697530961	438	120
NAT14	ENSG00000090971.4	19	55485004	55487568	0.69753938779352	0.660853354349551	438	120
PITPNM2	ENSG00000090975.12	12	122983480	123150015	1	0.0828882267670228	438	120
EXOC1	ENSG00000090989.17	4	55853616	55905034	1	0.433931157755927	438	120
RBM27	ENSG00000091009.7	5	146203600	146289132	1	0.587161617286505	438	120
OSBPL8	ENSG00000091039.16	12	76351797	76559809	0.259234736956863	4.85726556842104e-05	438	120
DTX2	ENSG00000091073.19	7	76461676	76505994	0.791183972612579	0.0312437861381057	438	120
NLRC4	ENSG00000091106.18	2	32224453	32265854	0.999923474658639	0.995209096835825	438	120
PUS7	ENSG00000091127.13	7	105439661	105522267	1	0.420629778824181	438	120
NRCAM	ENSG00000091129.19	7	108147623	108456717	1	0.429337150101105	438	120
LAMB1	ENSG00000091136.13	7	107923803	108003255	0.99833496149766	0.941901912807535	438	120
DLD	ENSG00000091140.13	7	107890970	107931730	0.930822897152457	0.338819681567462	438	120
WDR7	ENSG00000091157.13	18	56651675	57036606	0.000302659020536075	1.65152892477763e-07	438	120
TXNL1	ENSG00000091164.12	18	56597208	56651600	1	0.906352399928473	438	120
IL5RA	ENSG00000091181.19	3	3066326	3126613	0.884003833100139	0.859841581409788	438	120
ABCC6	ENSG00000091262.15	16	16148928	16223522	0.0016348989511254	7.22005662729094e-05	438	120
CMTM6	ENSG00000091317.7	3	32481312	32503408	0.960634591419859	0.689043775372718	438	120
ITGA6	ENSG00000091409.14	2	172427354	172506282	0.737184657474725	0.110114144290961	438	120
RAPGEF4	ENSG00000091428.17	2	172735274	173052893	0.946762114073959	0.516025996455989	438	120
MAP3K20	ENSG00000091436.16	2	173075435	173268010	8.49094340732794e-05	2.02309097545454e-07	438	120
FH	ENSG00000091483.6	1	241497603	241519761	0.00059513441236744	6.32096200289534e-06	438	120
SEL1L3	ENSG00000091490.10	4	25747427	25863760	0.380783233924973	0.0110433075614274	438	120
TF	ENSG00000091513.14	3	133745956	133779006	0.956784223638729	0.55230891118758	438	120
CDV3	ENSG00000091527.15	3	133573730	133590261	1	0.282340362907923	438	120
MYO15A	ENSG00000091536.16	17	18118582	18179802	0.957353143033175	0.351517615644826	438	120
ALKBH5	ENSG00000091542.8	17	18183078	18209954	0.89436356297905	0.491231900624989	438	120
APOH	ENSG00000091583.10	17	66212033	66256525	1	0.00875656664548794	438	120
NLRP1	ENSG00000091592.15	17	5499427	5619424	0.872888350412985	0.208031233133387	438	120
PITPNM3	ENSG00000091622.15	17	6451470	6556494	0.0273652099140883	0.000653236122295559	438	120
SPAG7	ENSG00000091640.7	17	4959226	4967872	0.119906033382496	1.74814172423901e-05	438	120
ORC6	ENSG00000091651.8	16	46689643	46698394	1	0.813017411276504	438	120
CPA1	ENSG00000091704.9	7	130380339	130388114	1	0.548230887049412	438	120
ZC3HC1	ENSG00000091732.15	7	130018286	130051451	0.954315022686692	0.0349027976568255	438	120
ESR1	ENSG00000091831.22	6	151656691	152129619	0.000147632288795288	8.87459958519075e-08	438	120
RGS17	ENSG00000091844.7	6	153004459	153131249	1	0.670753864884713	438	120
ANGPT2	ENSG00000091879.13	8	6499651	6563409	0.00572703412874343	2.49892341119933e-05	438	120
TMEM101	ENSG00000091947.9	17	44011188	44023946	0.987232890673218	0.605985994402457	438	120
CD200	ENSG00000091972.18	3	112332841	112362812	1	NA	438	120
CCDC80	ENSG00000091986.15	3	112596794	112649530	0.713869331770344	0.0868247824308788	438	120
CMA1	ENSG00000092009.10	14	24505353	24507506	0.810209921738491	0.0407255183251335	438	120
PSME1	ENSG00000092010.14	14	24136158	24138964	1	0.0782512892669751	438	120
PPP2R3C	ENSG00000092020.10	14	35085467	35122517	0.018817343909302	0.00023999672949995	438	120
HAUS4	ENSG00000092036.18	14	22946228	22957161	0.0252228326886731	3.18673570240196e-08	438	120
JPH4	ENSG00000092051.16	14	23568074	23578800	0.804491455444499	0.297014123466013	438	120
MYH7	ENSG00000092054.12	14	23412738	23435718	0.000223255429196486	2.79315417941098e-06	438	120
CEBPE	ENSG00000092067.5	14	23117304	23119616	0.912730693485948	0.257093285056291	438	120
SLC7A8	ENSG00000092068.19	14	23125295	23183674	0.000704244699423889	1.1139613550007e-05	438	120
OSGEP	ENSG00000092094.10	14	20446668	20455105	0.783585302886108	0.719642362743802	438	120
SLC22A17	ENSG00000092096.16	14	23346306	23352912	1	0.466070314966829	438	120
RNF31	ENSG00000092098.16	14	24147379	24160661	0.881133740455974	0.392558125531664	438	120
SCFD1	ENSG00000092108.20	14	30622112	30735812	0.153793874796942	0.002941990443038	438	120
G2E3	ENSG00000092140.14	14	30559123	30620063	1	0.504645256026514	438	120
HECTD1	ENSG00000092148.12	14	31100112	31207804	1	0.216270825649447	438	120
HNRNPC	ENSG00000092199.17	14	21209136	21269494	8.24179789075974e-05	4.07910898606968e-07	438	120
RPGRIP1	ENSG00000092200.12	14	21287939	21351301	0.922568814264808	0.899390129799713	438	120
SUPT16H	ENSG00000092201.9	14	21351472	21384266	0.801866695271147	0.770187739990988	438	120
TOX4	ENSG00000092203.13	14	21476674	21499024	0.000755702327960385	2.1155355738734e-05	438	120
GEMIN2	ENSG00000092208.16	14	39114223	39136973	1	0.337534354355917	438	120
TGM1	ENSG00000092295.11	14	24249114	24264432	0.878641074773776	0.507891484313608	438	120
TINF2	ENSG00000092330.15	14	24239643	24242674	1	0.70642775650259	438	120
SEMA6A	ENSG00000092421.16	5	116443616	116574934	1	0.687808839335534	438	120
TRPM7	ENSG00000092439.13	15	50552473	50686815	1	0.244687034531944	438	120
TYRO3	ENSG00000092445.11	15	41557675	41583586	0.861051772001003	0.173615084714976	438	120
WDR76	ENSG00000092470.11	15	43826963	43868419	1	0.258426636312109	438	120
CAPN3	ENSG00000092529.23	15	42359500	42412317	0.280991408695305	1.38140316679348e-05	438	120
SNAP23	ENSG00000092531.9	15	42491244	42545356	1	0.059467756833526	438	120
TBX15	ENSG00000092607.13	1	118883046	118989556	1	0.852106183622848	438	120
PHGDH	ENSG00000092621.11	1	119659798	119744215	0.865561288614719	0.000228472272327484	438	120
COL9A3	ENSG00000092758.15	20	62816244	62841114	0.00494628493905631	4.56201051844093e-08	438	120
EZR	ENSG00000092820.17	6	158765741	158819412	1	NA	438	120
MYL6	ENSG00000092841.18	12	56158161	56162982	1	0.0318649517267205	438	120
AGO1	ENSG00000092847.11	1	35869808	35930528	1	0.305569630620952	438	120
TEKT2	ENSG00000092850.11	1	36084075	36088275	0.806414233802256	0.142558326416697	438	120
CLSPN	ENSG00000092853.13	1	35720218	35769967	1	0.22057490548823	438	120
RFFL	ENSG00000092871.16	17	35009744	35089319	0.99647403084916	0.990788191176824	438	120
UNC13D	ENSG00000092929.11	17	75827225	75844717	0.227142078322878	0.00671296445120026	438	120
MFSD11	ENSG00000092931.11	17	76736549	76781449	0.000349734696508891	4.19558440104453e-06	438	120
DPYSL2	ENSG00000092964.17	8	26514093	26658178	0.956436607128365	0.74610491694424	438	120
GPATCH2	ENSG00000092978.10	1	217426992	217631082	1	0.233257809380631	438	120
NUP50	ENSG00000093000.18	22	45163841	45188015	0.39685247607835	0.30013939886868	438	120
CDC45	ENSG00000093009.9	22	19479459	19520612	0.198215616185283	0.117613492245057	438	120
COMT	ENSG00000093010.13	22	19941607	19969895	0.464937099448542	0.00606033804322073	438	120
CECR1	ENSG00000093072.15	22	17178790	17221989	0.393234092394958	0.315181177976989	438	120
VNN3	ENSG00000093134.14	6	132722787	132734765	0.155314140033449	1.4594931497098e-07	438	120
ECHDC1	ENSG00000093144.18	6	127288710	127343609	0.922623560680936	0.281267972011325	438	120
LRRFIP2	ENSG00000093167.17	3	37052656	37176532	0.91613638331581	0.182544258209495	438	120
SEC22C	ENSG00000093183.13	3	42547969	42601080	1	0.292169928967629	438	120
XYLB	ENSG00000093217.9	3	38346760	38421348	1	0.951392213993547	438	120
CDC6	ENSG00000094804.9	17	40287633	40304657	1	0.0955206056868168	438	120
CDC23	ENSG00000094880.10	5	138187716	138213343	1	0.153690747504308	438	120
AAAS	ENSG00000094914.12	12	53307456	53324864	1	0.231573920141261	438	120
CBX5	ENSG00000094916.15	12	54230940	54280133	1	0.584093547354262	438	120
FMO2	ENSG00000094963.13	1	171185208	171211230	0.268930795792594	0.00092936963859884	438	120
SUCO	ENSG00000094975.13	1	172532349	172611833	0.849371843415036	0.0520878863101202	438	120
MSH2	ENSG00000095002.13	2	47402969	47562311	0.155675474627639	0.000611569702708289	438	120
MAP3K1	ENSG00000095015.5	5	56815574	56896152	0.0825940316745096	0.0122791053299617	438	120
DHPS	ENSG00000095059.15	19	12675833	12681902	0.61615800061435	0.0381728418607531	438	120
HOOK2	ENSG00000095066.11	19	12763003	12872740	0.953239479102028	0.510577438574509	438	120
ARCN1	ENSG00000095139.13	11	118572390	118603033	0.991216982371052	0.634337810408864	438	120
EPB41L4B	ENSG00000095203.14	9	109171975	109320964	0.0897506580818755	2.67126827676762e-07	438	120
TMEM38B	ENSG00000095209.11	9	105694544	105776612	0.820248493196501	0.091131340307521	438	120
PSMD5	ENSG00000095261.13	9	120815496	120842984	1	0.453415943362107	438	120
PTGS1	ENSG00000095303.14	9	122370530	122395703	1	0.271337024620883	438	120
NUP188	ENSG00000095319.14	9	128947699	129007035	1	0.243219245598895	438	120
CRAT	ENSG00000095321.16	9	129094810	129111189	0.0077563474879152	0.000103493366045493	438	120
SH2D3C	ENSG00000095370.19	9	127738317	127778741	0.973471010378792	0.60996036857171	438	120
NANS	ENSG00000095380.10	9	98056739	98083075	1	0.648735951743417	438	120
TBC1D2	ENSG00000095383.19	9	98198999	98255721	0.942277062242654	0.705601447785716	438	120
WHRN	ENSG00000095397.13	9	114402080	114505450	0.879871242736226	0.595005663362106	438	120
CWF19L1	ENSG00000095485.16	10	100232298	100267680	0.673597074427938	0.0480109691257288	438	120
SEMA4G	ENSG00000095539.15	10	100969905	100985871	1	0.493833967463569	438	120
BTAF1	ENSG00000095564.13	10	91923769	92030325	1	0.051088204193522	438	120
IKZF5	ENSG00000095574.11	10	122990806	123008817	0.905662081420956	0.212688554968841	438	120
BLNK	ENSG00000095585.16	10	96191702	96271587	0.00343864271048054	8.72705392518425e-06	438	120
CYP26A1	ENSG00000095596.11	10	93073475	93077890	1	0.327206038041174	438	120
SORBS1	ENSG00000095637.21	10	95311771	95561414	0.828885990979183	0.0064549908676772	438	120
CRTAC1	ENSG00000095713.13	10	97865000	98030828	8.31758087809335e-05	7.72241976721191e-07	438	120
BAMBI	ENSG00000095739.10	10	28677342	28682939	0.1730956533957	0.000547307845662529	438	120
WAC	ENSG00000095787.21	10	28532744	28623112	0.0166881556535598	0.00413202854213599	438	120
CREM	ENSG00000095794.19	10	35126791	35212958	1	0.466923013584376	438	120
NUBP2	ENSG00000095906.16	16	1782901	1789191	0.000457460388489774	1.77043777405606e-07	438	120
TPSD1	ENSG00000095917.13	16	1256059	1258998	0.181546269014708	0.0118327511118451	438	120
SMIM24	ENSG00000095932.6	19	3473986	3480542	0.00115942908596116	7.1705772881874e-06	438	120
HIVEP1	ENSG00000095951.16	6	12008857	12164999	0.00093908992185047	7.69259710554055e-05	438	120
TREM2	ENSG00000095970.16	6	41158506	41163186	1	0.821904448652049	438	120
CRISP3	ENSG00000096006.11	6	49727384	49744437	0.685704751474022	0.000270619338297907	438	120
FKBP5	ENSG00000096060.14	6	35573585	35728583	1	0.0996626861484452	438	120
SRPK1	ENSG00000096063.15	6	35832966	35921342	1	0.503076583219809	438	120
BRPF3	ENSG00000096070.19	6	36196744	36232790	0.998831240857389	0.984062663410792	438	120
MRPS18A	ENSG00000096080.11	6	43675202	43687791	1	0.469862928560594	438	120
PGC	ENSG00000096088.16	6	41736711	41754109	0.00041796211674193	3.19815558173884e-05	438	120
TMEM14A	ENSG00000096092.5	6	52671109	52686588	1	0.738063042679568	438	120
EFHC1	ENSG00000096093.15	6	52362123	52529886	0.954282716451033	0.344867007719724	438	120
HSP90AB1	ENSG00000096384.19	6	44246166	44253888	1	0.311943264605352	438	120
CDC5L	ENSG00000096401.7	6	44387525	44450426	0.811749783791851	0.77937831675088	438	120
ITPR3	ENSG00000096433.10	6	33620365	33696574	0.103078123011844	8.28171338462882e-05	438	120
ZNF184	ENSG00000096654.15	6	27450743	27473118	1	0.749443148675839	438	120
DSP	ENSG00000096696.13	6	7541575	7586717	0.788421224232158	0.429464627626372	438	120
SIRT1	ENSG00000096717.11	10	67884669	67918390	0.256401040242894	1.12228738033701e-05	438	120
HNRNPH3	ENSG00000096746.17	10	68331174	68343191	1	0.400945315703515	438	120
IFT74	ENSG00000096872.15	9	26956373	27062930	0.737946323188248	0.524042098970348	438	120
JAK2	ENSG00000096968.13	9	4984390	5128183	0.00760183226213405	0.000271927495212341	438	120
IL12RB1	ENSG00000096996.15	19	18058995	18098944	0.307059892871753	0.000105935826373934	438	120
ABL1	ENSG00000097007.17	9	130713946	130887675	0.00444520203734023	6.49895182586879e-06	438	120
ACOT7	ENSG00000097021.19	1	6264269	6393554	1	0.1973648332175	438	120
SH3GLB1	ENSG00000097033.14	1	86704570	86748184	0.910841484499129	0.00225614549951696	438	120
CDC7	ENSG00000097046.12	1	91500893	91525764	0.623540795066126	0.0902896812175	438	120
PCSK5	ENSG00000099139.13	9	75890644	76362339	0.0818915867327078	0.0394076577920805	438	120
SCD	ENSG00000099194.5	10	100347124	100364834	1	0.571713224716377	438	120
TMED1	ENSG00000099203.6	19	10832438	10836318	0.966383892697203	0.459091690260738	438	120
ABLIM1	ENSG00000099204.18	10	114431113	114685003	0.747489021030058	0.225627142083037	438	120
ERMP1	ENSG00000099219.13	9	5765076	5833117	0.81860516285587	0.567863117178392	438	120
RAB18	ENSG00000099246.16	10	27504174	27542237	1	0.189974789215454	438	120
NRP1	ENSG00000099250.17	10	33177492	33336262	1	0.852247990004657	438	120
PRTFDC1	ENSG00000099256.18	10	24848607	24952604	1	0.519212677900755	438	120
PALMD	ENSG00000099260.10	1	99645943	99694541	0.955079972947096	0.703231250632094	438	120
TSPAN15	ENSG00000099282.9	10	69451473	69507669	0.134555522087677	8.40960862217588e-05	438	120
H2AFY2	ENSG00000099284.13	10	70052796	70112269	0.0452464005054455	0.00797423598931088	438	120
WASHC2A	ENSG00000099290.15	10	50067888	50133506	7.98969900947054e-06	7.65014257099419e-10	438	120
MAST3	ENSG00000099308.10	19	18097793	18151692	0.792777074751713	0.0722459267014628	438	120
MZF1	ENSG00000099326.8	19	58561932	58572577	1	0.832698097857934	438	120
OCEL1	ENSG00000099330.8	19	17226204	17229219	0.195990110115478	0.0573902126893434	438	120
MYO9B	ENSG00000099331.13	19	17075781	17214537	0.711612948145304	0.345806026190803	438	120
KCNK6	ENSG00000099337.4	19	38319844	38332076	0.997712466633739	0.854683479015653	438	120
CATSPERG	ENSG00000099338.22	19	38335775	38370943	0.651628667983469	0.000626236219292268	438	120
PSMD8	ENSG00000099341.11	19	38374536	38383824	0.971645861631302	0.00679941803845869	438	120
FBXL19	ENSG00000099364.16	16	30924097	30948783	1	0.591023497605791	438	120
STX1B	ENSG00000099365.10	16	30989256	31010661	0.773157689479277	0.068236981456725	438	120
HSD3B7	ENSG00000099377.13	16	30988271	30989152	0.898533790883817	0.14697768870422	438	120
SETD1A	ENSG00000099381.17	16	30957294	30984629	1	0.18184232635998	438	120
BCL7C	ENSG00000099385.11	16	30833626	30894547	0.960837625600243	0.550825447296338	438	120
CIRBP	ENSG00000099622.13	19	1259384	1274880	0.262905435310833	0.192758261805366	438	120
ATP5D	ENSG00000099624.7	19	1241746	1244826	0.0423647190707491	0.0144134377589404	438	120
CBARP	ENSG00000099625.12	19	1228436	1238027	0.000185217974703356	2.71634615675266e-06	438	120
IGFALS	ENSG00000099769.5	16	1790413	1794971	0.000422413944806264	5.96864520161539e-05	438	120
HNRNPM	ENSG00000099783.11	19	8455405	8489114	0.000503319443483538	1.64537473789767e-06	438	120
MARCH2	ENSG00000099785.10	19	8413270	8439017	0.742652628088388	0.282099865830739	438	120
NDUFB7	ENSG00000099795.6	19	14566078	14572062	0.0902571084460137	0.0116560308262855	438	120
TECR	ENSG00000099797.13	19	14533933	14565980	2.52171594288719e-05	1.41120224595122e-06	438	120
TIMM13	ENSG00000099800.7	19	2425624	2427637	0.0191604453756568	0.000701534690453975	438	120
CDC34	ENSG00000099804.8	19	531712	542092	0.160005534065114	0.0860758909295472	438	120
MTAP	ENSG00000099810.18	9	21802543	21937651	0.984782999648746	0.894418025563102	438	120
CEP170B	ENSG00000099814.15	14	104865280	104896770	0.787331530588998	0.277836839047543	438	120
POLR2E	ENSG00000099817.11	19	1086629	1095380	0.783682459278944	0.750313359124262	438	120
POLRMT	ENSG00000099821.13	19	617224	633604	0.960330291431862	0.953489162936304	438	120
HCN2	ENSG00000099822.2	19	589893	617159	0.733385531331161	0.69427221141579	438	120
CDHR5	ENSG00000099834.18	11	616565	626078	1	0.916166134995305	438	120
IZUMO4	ENSG00000099840.13	19	2096869	2099593	0.0545980687140928	0.000241961169926834	438	120
RASSF7	ENSG00000099849.14	11	560404	564021	0.00588324189547364	0.00111635840915179	438	120
GADD45B	ENSG00000099860.8	19	2476127	2478259	0.000477540074229052	7.96144392244772e-07	438	120
PALM	ENSG00000099864.17	19	708939	748329	0.273302803370132	0.0634848057637447	438	120
MADCAM1	ENSG00000099866.14	19	489176	505342	0.10148796142231	0.0348208803670234	438	120
MKNK2	ENSG00000099875.14	19	2037465	2051244	0.0114295327137277	0.000948232769384858	438	120
ARVCF	ENSG00000099889.13	22	19969976	20016808	0.0180324495393217	0.00617268770781401	438	120
TRMT2A	ENSG00000099899.14	22	20111876	20117392	0.0635252273501892	0.000232391740249752	438	120
RANBP1	ENSG00000099901.16	22	20115938	20127357	0.935693468914118	0.823076582345157	438	120
ZDHHC8	ENSG00000099904.15	22	20129456	20148007	0.00107330624925944	1.19076141342443e-05	438	120
KLHL22	ENSG00000099910.16	22	20441519	20495883	1	0.732476896983854	438	120
MED15	ENSG00000099917.17	22	20495913	20587495	0.616603688544998	0.122845810999867	438	120
SERPIND1	ENSG00000099937.10	22	20773879	20787720	0.507905982296791	0.011079227820161	438	120
SNAP29	ENSG00000099940.11	22	20858983	20891218	0.637716647280465	0.209737979083518	438	120
CRKL	ENSG00000099942.12	22	20917426	20953749	1	0.119651600665751	438	120
LZTR1	ENSG00000099949.18	22	20979462	20999038	0.920340327193137	0.488855795713966	438	120
MMP11	ENSG00000099953.9	22	23768643	23784316	0.840778584240686	0.789333759703406	438	120
SMARCB1	ENSG00000099956.18	22	23786963	23834502	0.0188446624007439	0.000983495797015113	438	120
P2RX6	ENSG00000099957.16	22	21015027	21028717	0.998322405096318	0.984898013408672	438	120
DERL3	ENSG00000099958.14	22	23834517	23839012	0.0322383150005687	0.00603127897025199	438	120
BCL2L13	ENSG00000099968.17	22	17628855	17730855	0.264155478657707	0.143750115277115	438	120
DDTL	ENSG00000099974.7	22	23966901	23972532	0.616852502162758	0.00183567578814815	438	120
DDT	ENSG00000099977.13	22	23973104	23980469	0.940834209899285	0.589281857412485	438	120
OSM	ENSG00000099985.3	22	30262829	30266840	1	0.800751445207446	438	120
CABIN1	ENSG00000099991.17	22	24011192	24178628	0.0928653792629441	0.00130626084369996	438	120
TBC1D10A	ENSG00000099992.15	22	30291990	30327046	1	0.650679887374519	438	120
SUSD2	ENSG00000099994.10	22	24181259	24189110	0.569924637281386	0.115111545388976	438	120
SF3A1	ENSG00000099995.18	22	30331988	30353072	0.948991350720087	0.29510340223239	438	120
GGT5	ENSG00000099998.17	22	24219654	24245142	0.978123486111202	0.657403282589471	438	120
RNF215	ENSG00000099999.14	22	30368811	30421771	0.918276595099848	0.607816043777474	438	120
SEC14L2	ENSG00000100003.17	22	30396857	30425317	1	0.792289003529503	438	120
SPECC1L	ENSG00000100014.19	22	24270817	24417740	0.200881489713381	0.0453223206804653	438	120
PPIL2	ENSG00000100023.18	22	21666009	21697543	0.908181554449879	0.720333429213418	438	120
UPB1	ENSG00000100024.14	22	24494107	24528390	0.908279394036273	0.408658209518035	438	120
YPEL1	ENSG00000100027.14	22	21700016	21735834	0.973750993821233	0.430215672214987	438	120
SNRPD3	ENSG00000100028.11	22	24555503	24583749	0.00162601291315835	6.93767921126495e-05	438	120
PES1	ENSG00000100029.17	22	30576625	30606837	0.493657340521761	0.00168242293416728	438	120
MAPK1	ENSG00000100030.14	22	21754500	21867680	0.000104793466054468	3.47239851011901e-06	438	120
GGT1	ENSG00000100031.18	22	24594811	24629005	0.490516628589543	0.00223017660454244	438	120
PRODH	ENSG00000100033.16	22	18916890	18936410	0.935403393316996	0.553120600915118	438	120
PPM1F	ENSG00000100034.13	22	21919420	21940657	0.104988289238297	0.00247415420648575	438	120
SLC35E4	ENSG00000100036.12	22	30635652	30669016	0.972465166279825	0.319826149606736	438	120
TOP3B	ENSG00000100038.19	22	21982200	21982816	0.0464341858226963	0.00345830903752105	438	120
CYTH4	ENSG00000100055.20	22	37282027	37315345	0.000137564928245525	4.77089025905409e-07	438	120
DGCR14	ENSG00000100056.11	22	19130279	19144684	0.134965578308647	0.00139017070706796	438	120
MFNG	ENSG00000100060.17	22	37469063	37486401	0.368356436941633	1.86713224135009e-05	438	120
CARD10	ENSG00000100065.14	22	37490362	37519542	0.00186384609463197	0.000120072858374547	438	120
LRP5L	ENSG00000100068.11	22	25351421	25405377	0.00615710612921566	0.000231105421086264	438	120
SLC25A1	ENSG00000100075.9	22	19175575	19178830	0.761353705181092	0.528969599503443	438	120
GRK3	ENSG00000100077.14	22	25564849	25729294	0.0272303158054646	0.00664802365420492	438	120
LGALS2	ENSG00000100079.6	22	37570246	37582616	0.00306185168483099	6.83225529630438e-08	438	120
GGA1	ENSG00000100083.18	22	37608475	37633564	0.28099109922807	3.79756206028727e-08	438	120
HIRA	ENSG00000100084.14	22	19330698	19431733	0.258390207029172	0.164215493203613	438	120
SH3BP1	ENSG00000100092.20	22	37634654	37656117	0.00100691134313158	2.32725441199033e-06	438	120
SEZ6L	ENSG00000100095.18	22	26169474	26383597	0.00126719968203285	2.44011768564581e-05	438	120
LGALS1	ENSG00000100097.11	22	37675608	37679806	0.825232661887664	0.520111826109707	438	120
HPS4	ENSG00000100099.20	22	26451480	26483836	0.663686545516199	0.457043212730471	438	120
PIK3IP1	ENSG00000100100.12	22	31281593	31292498	0.620803020744323	0.025271409239018	438	120
SRRD	ENSG00000100104.13	22	26483877	26494658	0.983444601965351	0.980697567201391	438	120
PATZ1	ENSG00000100105.17	22	31325804	31346232	1	0.151911627750464	438	120
TRIOBP	ENSG00000100106.19	22	37697004	37776556	0.996041453764474	0.991193499737653	438	120
TFIP11	ENSG00000100109.16	22	26491225	26512505	0.000930267838229861	5.32776034054737e-09	438	120
GCAT	ENSG00000100116.16	22	37807905	37817176	0.046343724972825	1.59443183809009e-07	438	120
CRYBB1	ENSG00000100122.5	22	26599278	26618088	1	0.286508850718662	438	120
ANKRD54	ENSG00000100124.14	22	37830855	37848867	0.927019304915154	9.19895745611977e-08	438	120
EIF3L	ENSG00000100129.17	22	37849328	37876011	0.999316186846275	0.902719304226279	438	120
SNU13	ENSG00000100138.13	22	41673930	41690504	1	0.97326975840914	438	120
MICALL1	ENSG00000100139.13	22	37905657	37942822	0.00173654714546084	0.000181810353408876	438	120
POLR2F	ENSG00000100142.14	22	38025579	38041915	1	0.177563865804353	438	120
CCDC134	ENSG00000100147.13	22	41800679	41826299	0.84642434462856	0.254447816897573	438	120
DEPDC5	ENSG00000100150.16	22	31753951	31907034	1	0.620994552393521	438	120
PICK1	ENSG00000100151.15	22	38056311	38075701	0.545578067573856	0.000901644463131922	438	120
TTC28	ENSG00000100154.14	22	27978014	28679865	0.831760324845659	0.507079830178039	438	120
SLC16A8	ENSG00000100156.10	22	38078134	38084093	0.217925024219975	0.00197791567099325	438	120
CENPM	ENSG00000100162.14	22	41938721	41947164	0.988748766672303	0.79338984672891	438	120
SEPT3	ENSG00000100167.19	22	41976272	41998221	1	0.811467964722543	438	120
KDELR3	ENSG00000100196.10	22	38468062	38483439	0.616320856866956	0.139146727199653	438	120
CYP2D6	ENSG00000100197.20	22	42126499	42130906	0.00519560206980823	1.73928492447984e-07	438	120
DDX17	ENSG00000100201.20	22	38483448	38507660	0.914453952654504	0.315167857282885	438	120
DMC1	ENSG00000100206.9	22	38518949	38570286	0.906250498079076	0.00816875530061937	438	120
TCF20	ENSG00000100207.18	22	42160013	42343616	4.14993608592589e-05	1.00979043201711e-07	438	120
HSCB	ENSG00000100209.9	22	28742679	28757515	1	0.378201800507382	438	120
CBY1	ENSG00000100211.10	22	38656640	38673854	0.486470459219665	0.0283524780174227	438	120
TOMM22	ENSG00000100216.5	22	38681948	38685421	1	0.423147010477686	438	120
RSPH14	ENSG00000100218.11	22	23059415	23145021	0.353656852451882	0.249629405242415	438	120
XBP1	ENSG00000100219.16	22	28794555	28800597	1	0.960950969313633	438	120
RTCB	ENSG00000100220.11	22	32387582	32412255	0.997336365742284	0.812332215869934	438	120
JOSD1	ENSG00000100221.10	22	38685543	38701556	1	0.790948551649369	438	120
FBXO7	ENSG00000100225.17	22	32474676	32498829	0.00384320237177045	7.04259468585018e-06	438	120
GTPBP1	ENSG00000100226.15	22	38705723	38738299	0.826744610135069	0.0412008800107042	438	120
POLDIP3	ENSG00000100227.17	22	42583721	42614962	0.961855602825836	0.430646154692783	438	120
RAB36	ENSG00000100228.12	22	23145326	23164350	0.849192034062979	0.193008817571708	438	120
TIMP3	ENSG00000100234.11	22	32801701	32863043	1	0.00785802199385419	438	120
PPP6R2	ENSG00000100239.15	22	50343304	50444999	0.0240695378826584	0.00221518703487366	438	120
SBF1	ENSG00000100241.20	22	50445091	50475024	1	0.664060017631812	438	120
SUN2	ENSG00000100242.15	22	38735042	38766333	1	0.735196637216196	438	120
CYB5R3	ENSG00000100243.20	22	42617840	42649568	0.396203144144333	0.00194608875599998	438	120
DNAL4	ENSG00000100246.12	22	38778508	38794198	1	0.916613047376162	438	120
LMF2	ENSG00000100258.17	22	50502949	50507691	0.654398210470242	0.145824134210438	438	120
RHBDD3	ENSG00000100263.13	22	29259852	29267978	0.909725475517189	0.0133004266055602	438	120
PACSIN2	ENSG00000100266.18	22	42858387	43015145	0.631398976532129	0.0369151373385494	438	120
TTLL1	ENSG00000100271.16	22	43046410	43089428	0.0170937945860518	0.000118123860560673	438	120
RASL10A	ENSG00000100276.9	22	29312933	29319679	1	0.689673700611045	438	120
AP1B1	ENSG00000100280.16	22	29327682	29388583	0.956071529019582	0.195908269707955	438	120
HMGXB4	ENSG00000100281.13	22	35257452	35295807	0.876956915083637	0.0160555765010331	438	120
TOM1	ENSG00000100284.20	22	35299275	35347994	0.852683786412414	0.0478831077744846	438	120
NEFH	ENSG00000100285.9	22	29480243	29491390	0.814129372533666	0.0151519013401622	438	120
CHKB	ENSG00000100288.19	22	50578949	50601455	0.519510378790084	0.100169441806228	438	120
BIK	ENSG00000100290.2	22	43110748	43129712	0.00615518580343805	0.000235246176354307	438	120
HMOX1	ENSG00000100292.16	22	35380361	35394214	1	0.211149103574127	438	120
MCAT	ENSG00000100294.12	22	43132206	43143394	0.274207484414869	0.0690173219660344	438	120
THOC5	ENSG00000100296.13	22	29505879	29554254	0.557824901660161	0.173001266285838	438	120
MCM5	ENSG00000100297.15	22	35400063	35425430	0.000216851889649977	1.72992399630913e-05	438	120
APOBEC3H	ENSG00000100298.15	22	39097224	39104067	0.881041835099491	0.279523449380232	438	120
ARSA	ENSG00000100299.17	22	50622754	50628173	0.659896809195295	0.00650694378516683	438	120
TSPO	ENSG00000100300.17	22	43151514	43163242	0.0771722631474356	0.000686989674255081	438	120
RASD2	ENSG00000100302.6	22	35540868	35554001	0.921612965852545	0.316939467093652	438	120
TTLL12	ENSG00000100304.12	22	43166622	43187133	0.362228778077017	0.0308927157845753	438	120
CBX7	ENSG00000100307.12	22	39120167	39152650	0.000206470927374742	1.04842488064334e-05	438	120
PDGFB	ENSG00000100311.16	22	39223359	39244751	0.830975177671041	3.19633105790172e-05	438	120
CABP7	ENSG00000100314.3	22	29720084	29731839	1	0.623401929373907	438	120
RPL3	ENSG00000100316.15	22	39312882	39320389	0.922101236075547	0.109947522602241	438	120
ZMAT5	ENSG00000100319.12	22	29738330	29766961	0.995583325511333	0.952047325631737	438	120
RBFOX2	ENSG00000100320.22	22	35738736	36028425	0.000363805554374468	1.17029599849644e-05	438	120
SYNGR1	ENSG00000100321.14	22	39349925	39385588	0.000505097157392329	2.93809508796706e-07	438	120
TAB1	ENSG00000100324.13	22	39399741	39437060	0.529606318711061	0.0431581085062323	438	120
ASCC2	ENSG00000100325.14	22	29788608	29838304	0.94793636236281	0.604938136451698	438	120
MTMR3	ENSG00000100330.15	22	29883155	30030866	0.941977479965206	0.280897546884413	438	120
MIEF1	ENSG00000100335.13	22	39499432	39518132	1	0.829367994487172	438	120
APOL4	ENSG00000100336.17	22	36189124	36204840	0.783508144202399	0.00923877215283895	438	120
APOL1	ENSG00000100342.20	22	36253010	36267530	0.678086119739375	0.0416941917213543	438	120
MYH9	ENSG00000100345.20	22	36281281	36388018	0.885770614908641	0.184587131334794	438	120
CACNA1I	ENSG00000100346.17	22	39570753	39689737	1	0.414833201974107	438	120
SAMM50	ENSG00000100347.14	22	43955421	44010531	0.9122695497396	0.00794949515524906	438	120
TXN2	ENSG00000100348.9	22	36467036	36482030	0.828931245731602	0.0384495876084956	438	120
FOXRED2	ENSG00000100350.14	22	36487190	36507101	0.968561759876735	0.883829721317153	438	120
GRAP2	ENSG00000100351.16	22	39901082	39973721	1	0.348467157562035	438	120
EIF3D	ENSG00000100353.17	22	36510850	36529436	0.0332599505571939	0.00295927883672018	438	120
TNRC6B	ENSG00000100354.20	22	40044817	40335808	0.931045053346917	0.0917148838677447	438	120
SGSM3	ENSG00000100359.20	22	40370591	40410280	1	0.277263511166412	438	120
IFT27	ENSG00000100360.14	22	36758202	36776256	0.804540488921286	0.0174883452693329	438	120
PVALB	ENSG00000100362.12	22	36800684	36819479	1.52503123026015e-05	5.8837144731672e-07	438	120
KIAA0930	ENSG00000100364.18	22	45190338	45240769	0.374717955624788	0.232599456896091	438	120
NCF4	ENSG00000100365.14	22	36860988	36878015	0.0217100763224078	0.000599043422704013	438	120
CSF2RB	ENSG00000100368.13	22	36913628	36940449	8.71396703741007e-06	4.08762270957482e-08	438	120
SLC25A17	ENSG00000100372.14	22	40769630	40819399	0.955664945016781	0.359302692015368	438	120
FAM118A	ENSG00000100376.11	22	45308968	45341955	0.21682511448733	0.00033136025193348	438	120
KCTD17	ENSG00000100379.17	22	37051736	37063390	0.000964056328977984	4.25493416832992e-06	438	120
ST13	ENSG00000100380.13	22	40824535	40857022	1	0.305011491509154	438	120
IL2RB	ENSG00000100385.13	22	37125838	37175054	1	0.140267572698697	438	120
RBX1	ENSG00000100387.8	22	40951359	40973309	1	0.77225324948085	438	120
EP300	ENSG00000100393.12	22	41091786	41180079	1	0.7880288107528	438	120
L3MBTL2	ENSG00000100395.14	22	41205205	41231271	1	0.150665010793592	438	120
CHADL	ENSG00000100399.15	22	41229510	41240934	1	0.220477992228943	438	120
RANGAP1	ENSG00000100401.19	22	41245611	41286251	0.493258986396998	0.0115173766481234	438	120
ZC3H7B	ENSG00000100403.11	22	41301522	41360147	1	0.581191939859385	438	120
PHF5A	ENSG00000100410.7	22	41459717	41468725	1	0.131229934709035	438	120
ACO2	ENSG00000100412.15	22	41469125	41525348	0.633406945635964	0.0144822553171883	438	120
POLR3H	ENSG00000100413.16	22	41525804	41544606	0.911558341125702	0.0728033057412051	438	120
TRMU	ENSG00000100416.12	22	46330875	46357340	0.514291742362375	0.150642037335591	438	120
PMM1	ENSG00000100417.11	22	41576894	41589890	0.45566720740235	0.0288552805121083	438	120
DESI1	ENSG00000100418.7	22	41598028	41621096	0.568089739151072	0.137295300075959	438	120
CERK	ENSG00000100422.13	22	46684411	46738261	0.0576147125401651	0.000166477172572264	438	120
BRD1	ENSG00000100425.18	22	49773283	49827512	0.00886723291663226	9.07120139425915e-05	438	120
ZBED4	ENSG00000100426.6	22	49853842	49890078	9.80099267750352e-05	6.34779412964183e-06	438	120
MLC1	ENSG00000100427.15	22	50059391	50085902	0.984723688859665	0.0305846593827259	438	120
HDAC10	ENSG00000100429.17	22	50245183	50249859	0.796706844368682	0.0167412132599135	438	120
ABHD4	ENSG00000100439.10	14	22600119	22613215	0.259633119482465	0.00900161231785589	438	120
KHNYN	ENSG00000100441.9	14	24429935	24441834	0.975816249130581	0.945514060643484	438	120
FKBP3	ENSG00000100442.10	14	45118028	45135319	1	0.339590478693018	438	120
SDR39U1	ENSG00000100445.17	14	24442098	24442904	0.942742853267829	0.000461668184976237	438	120
CTSG	ENSG00000100448.3	14	24573556	24576260	1	0.168207290426138	438	120
GZMH	ENSG00000100450.12	14	24606480	24609699	1	0.0457235724988406	438	120
GZMB	ENSG00000100453.12	14	24630954	24634267	1	0.807812111275685	438	120
RBM23	ENSG00000100461.17	14	22893206	22917802	0.571401225689872	0.426394260677574	438	120
PRMT5	ENSG00000100462.15	14	22922176	22929585	0.0663903260831566	2.61336085815305e-06	438	120
COCH	ENSG00000100473.15	14	30874543	30890618	0.684272547464627	5.32796667616857e-05	438	120
AP4S1	ENSG00000100478.14	14	31025106	31096450	0.959894804238214	0.326721503511256	438	120
POLE2	ENSG00000100479.12	14	49643555	49688422	1	0.300965512714972	438	120
VCPKMT	ENSG00000100483.13	14	50108633	50116600	0.973587917970685	0.870072577831423	438	120
SOS2	ENSG00000100485.11	14	50117120	50231558	0.963193480828677	0.752251075821929	438	120
CDKL1	ENSG00000100490.9	14	50335993	50416461	0.204753356346531	0.00136228182152461	438	120
NIN	ENSG00000100503.23	14	50719763	50831121	0.716476856574194	0.25608747863052	438	120
PYGL	ENSG00000100504.16	14	50857891	50944736	0.499237088445304	0.0399627908201893	438	120
TRIM9	ENSG00000100505.13	14	50975262	51096061	0.88699388803318	0.417897943380531	438	120
PSMC6	ENSG00000100519.11	14	52707172	52728587	0.765052695467548	0.0135937553843452	438	120
GNPNAT1	ENSG00000100522.8	14	52775194	52791668	1	0.534596246747795	438	120
DDHD1	ENSG00000100523.14	14	53036745	53153282	1	0.989382508909447	438	120
CDKN3	ENSG00000100526.19	14	54396849	54420218	1	0.122298813702907	438	120
CNIH1	ENSG00000100528.11	14	54423560	54441431	0.26850872772472	0.0234713920179124	438	120
CGRRF1	ENSG00000100532.11	14	54509812	54539309	1	0.167911990989027	438	120
ATP6V1D	ENSG00000100554.11	14	67294371	67359996	0.278531069032701	0.00852020474233084	438	120
PLEK2	ENSG00000100558.8	14	67386983	67412200	1	0.955933751819162	438	120
PIGH	ENSG00000100564.8	14	67581955	67600287	0.548053401922305	0.00486515126046833	438	120
PSMA3	ENSG00000100567.12	14	58244831	58272012	5.81645813454675e-05	8.92031773962498e-08	438	120
VTI1B	ENSG00000100568.10	14	67647075	67674831	0.945474315538096	0.587962003689115	438	120
TIMM9	ENSG00000100575.13	14	58408494	58427242	1	0.744516736742214	438	120
GSTZ1	ENSG00000100577.18	14	77320885	77331597	0.567500130776315	0.295440184899787	438	120
KIAA0586	ENSG00000100578.14	14	58427385	58551289	3.78018617399341e-06	4.60176446666406e-07	438	120
TMED8	ENSG00000100580.7	14	77335021	77377109	0.714874396061507	0.171821616333744	438	120
SAMD15	ENSG00000100583.4	14	77376689	77391497	0.93369193758036	0.49560564632137	438	120
AHSA1	ENSG00000100591.7	14	77457953	77469474	1	0.69248133962385	438	120
DAAM1	ENSG00000100592.15	14	59188680	59371405	0.961704798004915	0.322922718523531	438	120
SPTLC2	ENSG00000100596.6	14	77505997	77616773	0.403831968099475	0.0265213027705554	438	120
RIN3	ENSG00000100599.15	14	92513774	92688994	0.00133380058899373	0.000157133721400259	438	120
LGMN	ENSG00000100600.14	14	92703807	92748702	0.0102943012205716	0.000196616129394811	438	120
ALKBH1	ENSG00000100601.9	14	77672404	77708020	0.244303845675674	0.00905204753636522	438	120
SNW1	ENSG00000100603.13	14	77717599	77761207	0.936645306584442	0.466500231813566	438	120
CHGA	ENSG00000100604.12	14	92923080	92935293	1	0.110067383533575	438	120
ITPK1	ENSG00000100605.16	14	92936914	93116320	1	0.610395126980787	438	120
DHRS7	ENSG00000100612.13	14	60148948	60169856	1	0.64618177605923	438	120
PPM1A	ENSG00000100614.17	14	60245752	60299087	0.992059681443956	0.556918955946594	438	120
ASB2	ENSG00000100628.11	14	93934153	93976791	1	0.225448550743766	438	120
CEP128	ENSG00000100629.16	14	80476983	80959517	0.994120409504796	0.680705257457741	438	120
ERH	ENSG00000100632.10	14	69380123	69398627	1	0.444576690610506	438	120
HIF1A	ENSG00000100644.16	14	61695513	61748259	1	0.876292411461723	438	120
SUSD6	ENSG00000100647.7	14	69611596	69715142	0.946515510072844	0.0217449771381307	438	120
SRSF5	ENSG00000100650.15	14	69726900	69772005	1	0.272546403219451	438	120
SLC10A1	ENSG00000100652.4	14	69775417	69797289	1	0.49303489971462	438	120
EIF5	ENSG00000100664.10	14	103333544	103345025	1	0.973575762246757	438	120
DICER1	ENSG00000100697.14	14	95086228	95157422	0.0320675164481477	0.00267566221089625	438	120
ZFYVE21	ENSG00000100711.13	14	103715730	103733668	1	0.74939544537118	438	120
MTHFD1	ENSG00000100714.15	14	64388031	64463457	0.81810410842008	0.415374335435397	438	120
ZC3H14	ENSG00000100722.18	14	88562909	88627596	1	0.954572308278047	438	120
TELO2	ENSG00000100726.14	16	1493344	1510426	0.187727816679685	0.0249924153568516	438	120
PCNX1	ENSG00000100731.15	14	70907405	71115382	0.129147880570493	0.0222361396682553	438	120
GSKIP	ENSG00000100744.14	14	96363871	96387288	0.343908121647452	0.016273497459311	438	120
VRK1	ENSG00000100749.7	14	96797304	96931722	0.790015245842086	0.153669579685305	438	120
PSMC1	ENSG00000100764.13	14	90256495	90265166	0.993486271134314	0.756299641141715	438	120
PAPLN	ENSG00000100767.15	14	73237497	73274640	0.151892591356119	0.00897309523634011	438	120
RPS6KA5	ENSG00000100784.10	14	90847862	91060332	1	0.667767022292497	438	120
PPP4R3A	ENSG00000100796.17	14	91457611	91510554	1	0.431244657539287	438	120
C14orf93	ENSG00000100802.14	14	22985908	23010166	1	0.277349987824786	438	120
PSMB5	ENSG00000100804.18	14	23016543	23035230	0.00499984333783715	1.75691468629215e-05	438	120
YY1	ENSG00000100811.12	14	100238298	100282792	0.213459446161872	0.00807660727151197	438	120
ACIN1	ENSG00000100813.14	14	23058564	23093544	1	0.432153858606918	438	120
CCNB1IP1	ENSG00000100814.17	14	20311368	20333312	0.000730619798113792	1.20469574383795e-05	438	120
TRIP11	ENSG00000100815.12	14	91965991	92033253	0.944970339460465	0.0336958857978405	438	120
APEX1	ENSG00000100823.11	14	20455191	20457718	0.0461312245214466	0.00806382796275142	438	120
PABPN1	ENSG00000100836.10	14	23321289	23326185	1	0.782419400336257	438	120
EFS	ENSG00000100842.12	14	23356402	23365752	0.910072113446885	0.278920491737724	438	120
ARHGAP5	ENSG00000100852.12	14	32076967	32159728	1	0.721512061445739	438	120
CINP	ENSG00000100865.14	14	102341102	102362916	0.97450475653628	0.30708267255097	438	120
SRP54	ENSG00000100883.11	14	34981957	35029567	0.973306729692801	0.547530921942186	438	120
CPNE6	ENSG00000100884.9	14	24070837	24078100	1	0.0693816846542703	438	120
CHD8	ENSG00000100888.12	14	21385194	21456126	1	NA	438	120
PCK2	ENSG00000100889.11	14	24094053	24110598	0.0639154992492631	0.0106029313246765	438	120
KIAA0391	ENSG00000100890.15	14	35121846	35277614	0.763546882700685	0.209596664066999	438	120
DCAF11	ENSG00000100897.17	14	24114195	24125242	1	0.657783612498027	438	120
PSMA6	ENSG00000100902.10	14	35278633	35317493	1	0.372156917061526	438	120
NFKBIA	ENSG00000100906.10	14	35401511	35404746	1	0.900244930610274	438	120
EMC9	ENSG00000100908.13	14	24138968	24141588	0.884256309973534	0.0880070930726925	438	120
PSME2	ENSG00000100911.15	14	24143365	24147235	1	0.505857009058872	438	120
BRMS1L	ENSG00000100916.13	14	35829795	35932325	1	0.997801744672279	438	120
REC8	ENSG00000100918.12	14	24171853	24180218	1	0.362405484336215	438	120
TM9SF1	ENSG00000100926.14	14	24189143	24195687	1	0.838162517703036	438	120
SEC23A	ENSG00000100934.14	14	39031919	39109646	1	0.314415050180281	438	120
GMPR2	ENSG00000100938.17	14	24232455	24239242	1	0.274272155317934	438	120
PNN	ENSG00000100941.8	14	39175313	39183218	0.921382098040877	0.0704962194950059	438	120
RABGGTA	ENSG00000100949.14	14	24265538	24271739	1	0.583559327713703	438	120
NFATC4	ENSG00000100968.13	14	24365673	24379604	0.977360458330453	0.671334298804196	438	120
PLTP	ENSG00000100979.14	20	45898821	45912155	0.564359270194053	9.9933282785636e-06	438	120
PCIF1	ENSG00000100982.11	20	45934628	45948023	1	0.61024535612604	438	120
GSS	ENSG00000100983.9	20	34928430	34955817	0.992092322003338	0.917915522019714	438	120
MMP9	ENSG00000100985.7	20	46008908	46016561	1	0.417567994935106	438	120
TRPC4AP	ENSG00000100991.11	20	35002438	35092871	0.979688535910757	0.918418462217638	438	120
PYGB	ENSG00000100994.11	20	25248069	25298014	0.00146412658284525	6.16778357297406e-05	438	120
[truncated: 11,803 more rows]
