# Supplementary material for: A BOOTSTRAP MODEL COMPARISON TEST FOR IDENTIFYING GENES WITH CONTEXT-SPECIFIC PATTERNS OF GENETIC REGULATION
Source: bioRxiv. 2023 Oct 22:2023.03.06.531446. Originally published 2023 Mar 7. Preprint. [Version 2] doi: 10.1101/2023.03.06.531446 (PMC10028853; doi:10.1101/2023.03.06.531446)
Supplement: Supplement 2 [file media-2.zip › WHLBLD_vs_WHLBLD.tsv]

gene	id	chr	start	end	p	p_c	n_train	n_test
DPM1	ENSG00000000419.12	20	50934867	50958555	0.196336169879457	0.0666022121938914	186	186
SCYL3	ENSG00000000457.13	1	169849631	169894267	0.973434328015475	0.965451168030602	186	186
C1orf112	ENSG00000000460.16	1	169662007	169854080	0.751602682002957	0.683874185310256	186	186
FGR	ENSG00000000938.12	1	27612064	27635277	0.864838749007926	0.818475783226944	186	186
CFH	ENSG00000000971.15	1	196651878	196747504	0.508186448679786	0.22148922429449	186	186
FUCA2	ENSG00000001036.13	6	143494811	143511690	0.896027440598811	0.871514882482136	186	186
GCLC	ENSG00000001084.10	6	53497341	53545129	0.346259284169799	0.178699906795412	186	186
NFYA	ENSG00000001167.14	6	41072945	41099976	0.666875748980166	0.580270945235896	186	186
STPG1	ENSG00000001460.17	1	24356999	24416934	0.538499883150788	0.402351725851132	186	186
NIPAL3	ENSG00000001461.16	1	24419291	24472976	0.224921780186299	0.118424352252736	186	186
ENPP4	ENSG00000001561.6	6	46129993	46146699	0.282933622369357	0.164570528825017	186	186
SEMA3F	ENSG00000001617.11	3	50155045	50189075	0.87333053525532	0.752202818385456	186	186
ANKIB1	ENSG00000001629.9	7	92246234	92401384	0.233849737740051	0.0999208816228059	186	186
CYP51A1	ENSG00000001630.15	7	92112151	92142952	0.984701793949443	0.973965885510165	186	186
KRIT1	ENSG00000001631.15	7	92198969	92246166	0.51568458183406	0.291098500757092	186	186
RAD52	ENSG00000002016.17	12	912077	990053	0.342006772871326	0.210935835060247	186	186
BAD	ENSG00000002330.13	11	64269830	64284669	0.210218888047205	0.0328580232626037	186	186
LAP3	ENSG00000002549.12	4	17577192	17607972	0.541790966252689	0.403092790352782	186	186
HS3ST1	ENSG00000002587.9	4	11393150	11429765	0.992706983975999	0.989325826899426	186	186
AOC1	ENSG00000002726.20	7	150824627	150861504	0.618116363575656	0.518935248638445	186	186
WNT16	ENSG00000002745.12	7	121325367	121341104	0.871126350652623	0.835343441886157	186	186
MAD1L1	ENSG00000002822.15	7	1815793	2233243	0.0717023542613078	0.0230508808219005	186	186
LASP1	ENSG00000002834.17	17	38869859	38921770	0.584982299032015	0.471312832617949	186	186
SNX11	ENSG00000002919.14	17	48103357	48123074	0.199251301188679	0.0382029573288124	186	186
TMEM176A	ENSG00000002933.7	7	150800534	150805120	0.505872926012229	0.404731691961289	186	186
M6PR	ENSG00000003056.7	12	8941468	8949955	0.377269252801445	0.249079151714321	186	186
CYP26B1	ENSG00000003137.8	2	72129238	72148038	0.304338982076211	0.13635493622141	186	186
ICA1	ENSG00000003147.17	7	8113184	8262579	0.806385183652523	0.752374445789627	186	186
DBNDD1	ENSG00000003249.13	16	90004865	90020043	0.484409084490463	0.330934765960582	186	186
ALS2	ENSG00000003393.14	2	201700554	201781189	0.946686924297806	0.923193063303814	186	186
CASP10	ENSG00000003400.14	2	201182881	201229406	0.515125023071453	0.357300608916046	186	186
CFLAR	ENSG00000003402.19	2	201116104	201176687	0.223139027900425	0.0743404080727738	186	186
TFPI	ENSG00000003436.15	2	187464230	187565760	0.808889454644355	0.743066808195817	186	186
NDUFAF7	ENSG00000003509.15	2	37231714	37253403	0.437276146878363	0.259685432606802	186	186
RBM5	ENSG00000003756.16	3	50088908	50119021	0.640139970331005	0.461462409857465	186	186
MTMR7	ENSG00000003987.13	8	17298030	17413327	0.138697383003924	0.0712862915914332	186	186
SLC7A2	ENSG00000003989.17	8	17497088	17570573	0.724207117903528	0.64664531438404	186	186
ARF5	ENSG00000004059.10	7	127588345	127591408	0.0129945470715823	0.000409592042084577	186	186
SARM1	ENSG00000004139.13	17	28365116	28404049	0.313938384306105	0.140509472432992	186	186
POLDIP2	ENSG00000004142.11	17	28347177	28357522	0.529047003478233	0.323163351694038	186	186
PLXND1	ENSG00000004399.12	3	129555175	129606818	0.108030122136306	0.0227022272993063	186	186
AK2	ENSG00000004455.16	1	33007940	33080996	0.27987871865024	0.0821196394241414	186	186
CD38	ENSG00000004468.12	4	15778275	15853230	0.178533975182089	0.0718431510477566	186	186
FKBP4	ENSG00000004478.7	12	2794953	2805423	0.37981522153516	0.274198456843859	186	186
KDM1A	ENSG00000004487.15	1	23019448	23083689	0.269804946144446	0.128497806259167	186	186
RBM6	ENSG00000004534.14	3	49940007	50077252	0.332114346510269	0.000950587853183382	186	186
CAMKK1	ENSG00000004660.14	17	3860315	3893044	0.04089263326852	0.0132677409456269	186	186
RECQL	ENSG00000004700.15	12	21471428	21501669	0.258698531511695	0.121607806938607	186	186
VPS50	ENSG00000004766.15	7	93232340	93361121	0.674839511947259	0.572926309517934	186	186
HSPB6	ENSG00000004776.12	19	35754872	35758079	0.413230274772289	0.250396086116226	186	186
ARHGAP33	ENSG00000004777.18	19	35774532	35788822	0.000478635656769116	2.09639005032613e-06	186	186
NDUFAB1	ENSG00000004779.9	16	23581002	23596356	0.351569345990144	0.219684180943207	186	186
PDK4	ENSG00000004799.7	7	95583499	95596491	0.559399187228398	0.418512170582442	186	186
SLC22A16	ENSG00000004809.13	6	110424687	110476641	0.0445313377806754	0.00695680830642451	186	186
ZMYND10	ENSG00000004838.13	3	50341229	50346852	0.149317600419079	0.0284444095009841	186	186
SLC25A13	ENSG00000004864.13	7	96120220	96322147	0.6635584805348	0.521062604600109	186	186
ST7	ENSG00000004866.20	7	117014888	117230103	0.464629941774901	0.316920158944617	186	186
CDC27	ENSG00000004897.11	17	47117703	47189422	0.081562507182659	0.0119842565805907	186	186
SLC4A1	ENSG00000004939.13	17	44248385	44268141	0.273332348682967	0.135997979767957	186	186
DVL2	ENSG00000004975.11	17	7225341	7234545	0.744866229235021	0.659165409534686	186	186
PRSS22	ENSG00000005001.9	16	2852727	2858170	0.969261160247328	0.954640543487853	186	186
UPF1	ENSG00000005007.12	19	18831938	18868236	0.339576070812745	0.207653920473787	186	186
SKAP2	ENSG00000005020.12	7	26667062	26995239	0.521819245015681	0.159473040970929	186	186
MCUB	ENSG00000005059.15	4	109560205	109688621	0.580985658043098	0.466888016728033	186	186
POLR2J	ENSG00000005075.15	7	102473169	102478907	0.266971927751377	0.126610162127305	186	186
DHX33	ENSG00000005100.12	17	5440912	5469060	0.498337374238081	0.328981363243585	186	186
MEOX1	ENSG00000005102.12	17	43640388	43661954	0.977635860890664	0.967779593025755	186	186
LIG3	ENSG00000005156.11	17	34980494	35005989	0.0273586928320878	0.0072498042098069	186	186
RPAP3	ENSG00000005175.9	12	47661249	47706061	0.516658770337168	0.361108360342568	186	186
ACSM3	ENSG00000005187.11	16	20610243	20796124	0.999279375332457	0.999048505148925	186	186
AC004381.6	ENSG00000005189.19	16	20806677	20849668	0.752062504501521	0.661495196740933	186	186
CIAPIN1	ENSG00000005194.14	16	57428169	57447436	0.577572216739539	0.499144358123089	186	186
SPPL2B	ENSG00000005206.16	19	2328621	2354806	0.354059932924278	0.229745677265812	186	186
FAM214B	ENSG00000005238.19	9	35104112	35116341	0.485513182728308	0.276282553447921	186	186
COPZ2	ENSG00000005243.9	17	48026167	48038030	0.757499662146779	0.682461297954401	186	186
PRKAR2B	ENSG00000005249.12	7	107044649	107161811	0.0956691225004152	0.00917267682357156	186	186
CREBBP	ENSG00000005339.14	16	3725054	3880726	0.0908268553899183	0.0305802611476293	186	186
TSPOAP1	ENSG00000005379.15	17	58301231	58328760	0.598922865737597	0.481794778250533	186	186
MPO	ENSG00000005381.7	17	58269856	58280935	0.755332088373367	0.667493586089955	186	186
PON1	ENSG00000005421.8	7	95297676	95324707	0.0715194615458302	0.00859307118172209	186	186
GCFC2	ENSG00000005436.13	2	75652000	75710989	0.920000803855773	0.881779185539856	186	186
WDR54	ENSG00000005448.16	2	74421678	74425755	0.725203878971148	0.630679406673629	186	186
CROT	ENSG00000005469.11	7	87345681	87399795	0.329073411219937	0.139242430402374	186	186
ABCB4	ENSG00000005471.15	7	87401697	87480435	0.833816445085397	0.756142409949943	186	186
KMT2E	ENSG00000005483.20	7	105014322	105114361	0.887778582165911	0.837866867681714	186	186
RHBDD2	ENSG00000005486.16	7	75842602	75888926	0.854824125671607	0.765479306640856	186	186
SOX8	ENSG00000005513.9	16	981808	986979	0.262369537765665	0.188528545586261	186	186
IBTK	ENSG00000005700.14	6	82169983	82247754	0.595526501516769	0.490139480068366	186	186
ZNF195	ENSG00000005801.16	11	3339261	3379222	0.204900267768143	0.0896177419921745	186	186
MYCBP2	ENSG00000005810.17	13	77044655	77327050	0.275671329617498	0.092232974653121	186	186
FBXL3	ENSG00000005812.10	13	77000147	77027195	0.738270167141664	0.628593972044344	186	186
ITGAL	ENSG00000005844.17	16	30472658	30523185	0.163128599762014	0.0589176730673074	186	186
PDK2	ENSG00000005882.11	17	50094737	50110039	0.297405579582475	0.135241981826262	186	186
ITGA3	ENSG00000005884.17	17	50055968	50090481	0.7655349621145	0.731601450381539	186	186
ITGA2B	ENSG00000005961.17	17	44372180	44389505	0.52314016575581	0.356189137777091	186	186
GDE1	ENSG00000006007.11	16	19501890	19522145	0.720517997839186	0.609225848539882	186	186
C19orf60	ENSG00000006015.17	19	18588725	18592336	0.472349298897044	0.321615810124816	186	186
CRLF1	ENSG00000006016.10	19	18572608	18607741	0.0133719996633022	0.00159703241989223	186	186
OSBPL7	ENSG00000006025.11	17	47807372	47821834	0.658050994887096	0.46654024498986	186	186
TMEM98	ENSG00000006042.11	17	32927910	32945106	0.933703527985981	0.910507887166199	186	186
YBX2	ENSG00000006047.12	17	7288258	7294615	0.825749120079756	0.756687124651446	186	186
MAP3K14	ENSG00000006062.14	17	45263392	45317040	0.438882817505877	0.349332156554747	186	186
TMEM132A	ENSG00000006118.14	11	60924463	60937083	0.469345592177625	0.299670448741408	186	186
AP2B1	ENSG00000006125.17	17	35586899	35726409	0.855095838981405	0.829588139721155	186	186
ZNF263	ENSG00000006194.9	16	3282943	3291460	0.651558922402126	0.520139273352599	186	186
CX3CL1	ENSG00000006210.6	16	57372458	57385048	0.464667483885134	0.288979809801048	186	186
SPATA20	ENSG00000006282.20	17	50546306	50555852	0.583157460394652	0.354580450664036	186	186
TNFRSF12A	ENSG00000006327.13	16	3018485	3022383	0.130366640235181	0.0543798758595958	186	186
MAP3K9	ENSG00000006432.15	14	70722526	70809534	0.616509601481991	0.455364449208369	186	186
RALA	ENSG00000006451.7	7	39623483	39708124	0.406188430477173	0.242026131339494	186	186
BAIAP2L1	ENSG00000006453.13	7	98291651	98401068	0.0743525768349955	0.00855844298034489	186	186
KDM7A	ENSG00000006459.10	7	140084746	140177035	0.719278386863771	0.61730666048067	186	186
AGK	ENSG00000006530.15	7	141551305	141655244	0.97458231010275	0.964929498692876	186	186
ALDH3B1	ENSG00000006534.15	11	68008578	68029276	0.443569165194943	0.284720404293285	186	186
TTC22	ENSG00000006555.10	1	54779712	54801267	0.63478712698887	0.546740451811481	186	186
PHTF2	ENSG00000006576.16	7	77798792	77957503	0.738288509899633	0.628064278080751	186	186
FARP2	ENSG00000006607.13	2	241356243	241491679	0.742027260232705	0.66137185221258	186	186
GGCT	ENSG00000006625.17	7	30496621	30504844	0.592581366010519	0.487717173143047	186	186
DBF4	ENSG00000006634.7	7	87876358	87909541	0.726124147793029	0.626855589778819	186	186
TBXA2R	ENSG00000006638.11	19	3594506	3606840	0.730989813584026	0.656066028307041	186	186
IFRD1	ENSG00000006652.13	7	112422968	112480990	0.702958638188945	0.613262448393564	186	186
COX10	ENSG00000006695.10	17	14069496	14208677	0.568334376629976	0.449140852394192	186	186
GTF2IRD1	ENSG00000006704.10	7	74453790	74602604	0.986748441554823	0.980749036748435	186	186
PAF1	ENSG00000006712.14	19	39385852	39391195	0.885812979059158	0.862336524088722	186	186
VPS41	ENSG00000006715.15	7	38722963	38932394	0.905450437422536	0.869878642857994	186	186
ARHGAP44	ENSG00000006740.16	17	12789539	12991643	0.130092204090117	0.0427754289057068	186	186
ELAC2	ENSG00000006744.18	17	12992391	13018187	0.618079653106327	0.493954315576127	186	186
ADIPOR2	ENSG00000006831.9	12	1688574	1788678	0.118935318370702	0.0456660023830383	186	186
CDKL3	ENSG00000006837.11	5	134286350	134371047	0.00938538706586483	0.000340426802791201	186	186
PRSS21	ENSG00000007038.10	16	2817180	2826304	0.455772884568181	0.316254906700457	186	186
MARK4	ENSG00000007047.14	19	45251258	45305283	0.103600720954136	0.00674236583193532	186	186
CCDC124	ENSG00000007080.10	19	17933016	17943991	0.417462684238683	0.348987510316425	186	186
CEACAM21	ENSG00000007129.17	19	41549518	41586844	0.237268639464402	0.175413075710013	186	186
PAFAH1B1	ENSG00000007168.12	17	2593210	2685615	0.870411285151542	0.836235198977059	186	186
KIAA0100	ENSG00000007202.14	17	28614440	28645454	0.509922853271375	0.363109475221636	186	186
GAS7	ENSG00000007237.18	17	9910609	10198551	0.965058914040614	0.957287646817031	186	186
TRAPPC6A	ENSG00000007255.10	19	45162928	45178237	0.0896708912918062	0.0176536836572198	186	186
MATK	ENSG00000007264.14	19	3777970	3802129	0.610760986384166	0.507290531539575	186	186
CEACAM7	ENSG00000007306.14	19	41673307	41706976	0.667528213699489	0.55560597326158	186	186
CD79B	ENSG00000007312.12	17	63928740	63932354	0.351083487661708	0.193264635837811	186	186
SCN4A	ENSG00000007314.12	17	63938554	63972918	0.175617853576982	0.0189962730464103	186	186
ST7L	ENSG00000007341.18	1	112539159	112620825	0.0358291057864882	0.00149452452855041	186	186
RPUSD1	ENSG00000007376.7	16	784974	787981	0.0661519860484609	0.0177433895463995	186	186
RHBDF1	ENSG00000007384.15	16	58059	76355	0.802696691115862	0.732347712927125	186	186
LUC7L	ENSG00000007392.16	16	188969	229463	0.100767526503268	0.037130248990627	186	186
CACNA2D2	ENSG00000007402.11	3	50362799	50504244	0.000588833191153101	1.45257195927478e-08	186	186
BAIAP3	ENSG00000007516.13	16	1333601	1349239	0.806928508193097	0.742684427456255	186	186
TSR3	ENSG00000007520.3	16	1349442	1351911	0.527994163830667	0.38695047180371	186	186
PIGQ	ENSG00000007541.16	16	566995	584136	0.253913218515358	0.164518128562196	186	186
CRAMP1	ENSG00000007545.15	16	1612325	1677908	0.614160949863704	0.482423120463709	186	186
TEAD3	ENSG00000007866.19	6	35473597	35497076	0.628976342851047	0.376415477028379	186	186
DNAJC11	ENSG00000007923.15	1	6635587	6701924	0.720361188478887	0.607603170871552	186	186
FMO3	ENSG00000007933.12	1	171090877	171117819	0.171726508875718	0.0230044988622792	186	186
MYLIP	ENSG00000007944.14	6	16129125	16148248	0.987596986977897	0.982434917746548	186	186
E2F2	ENSG00000007968.6	1	23506430	23531220	0.998942286289045	0.99811678308119	186	186
PSMB1	ENSG00000008018.8	6	170535117	170553341	0.386197801137875	0.2440342291358	186	186
JARID2	ENSG00000008083.13	6	15246296	15522040	0.677488610623378	0.600460248845765	186	186
CDK11A	ENSG00000008128.22	1	1702730	1724324	0.484200766325646	0.344051713386127	186	186
NADK	ENSG00000008130.15	1	1751232	1780457	0.57925139228224	0.45491241997075	186	186
DLEC1	ENSG00000008226.19	3	38039205	38123549	0.130812961953019	0.0462502447137539	186	186
CYTH3	ENSG00000008256.15	7	6161776	6272644	0.752136210202466	0.6731582088871	186	186
ADAM22	ENSG00000008277.14	7	87934143	88202889	0.9739504323464	0.961464264869561	186	186
SYPL1	ENSG00000008282.8	7	106090503	106112576	0.153846486966656	0.0795790804952448	186	186
CYB561	ENSG00000008283.15	17	63432304	63446378	0.668378338810654	0.566672319621831	186	186
SPAG9	ENSG00000008294.20	17	50962174	51120865	0.524624515449045	0.38707618926301	186	186
CELSR3	ENSG00000008300.16	3	48636469	48662915	0.818522813137361	0.753789457126577	186	186
AASS	ENSG00000008311.14	7	122076133	122144280	0.895934403408662	0.858108769092214	186	186
PLEKHG6	ENSG00000008323.15	12	6310436	6328506	0.467079669842417	0.347051213907378	186	186
SS18L2	ENSG00000008324.11	3	42581840	42595114	0.856286419741365	0.82385178224069	186	186
MPND	ENSG00000008382.15	19	4343527	4360086	0.00153315054344372	9.03444848030633e-05	186	186
MGST1	ENSG00000008394.12	12	16347142	16609259	0.367306014099266	0.190422147830003	186	186
CRY1	ENSG00000008405.11	12	106991364	107093829	0.272165731732258	0.0876541520831333	186	186
PGLYRP1	ENSG00000008438.4	19	46019153	46023065	0.541970220923389	0.28923882415624	186	186
NFIX	ENSG00000008441.16	19	12995608	13098796	0.328180698350311	0.235324801248289	186	186
ST3GAL1	ENSG00000008513.14	8	133454848	133571940	0.625712574796273	0.543261615589187	186	186
MMP25	ENSG00000008516.16	16	3046681	3060726	0.609401092610869	0.502576542197359	186	186
IL32	ENSG00000008517.16	16	3065297	3082192	0.408760232122812	0.314169785148906	186	186
PKD1	ENSG00000008710.19	16	2088721	2135898	0.0278884516499066	0.00600389382050393	186	186
MAPK8IP2	ENSG00000008735.13	22	50600685	50611551	0.314600905283894	0.165332342646926	186	186
MED24	ENSG00000008838.19	17	40019097	40061215	0.745817256700085	0.638753734299754	186	186
RHOBTB2	ENSG00000008853.16	8	22987417	23020132	0.596812202596722	0.497681940289833	186	186
HEATR5B	ENSG00000008869.11	2	36968383	37084342	0.588728087290065	0.489235031810295	186	186
SEC62	ENSG00000008952.16	3	169966735	169998373	0.609152019395312	0.472427353359208	186	186
RPS20	ENSG00000008988.9	8	56067295	56074581	0.590882376037497	0.446348118205607	186	186
CSDE1	ENSG00000009307.15	1	114716913	114758676	0.730351994841646	0.58912223740513	186	186
UBE3C	ENSG00000009335.17	7	157138913	157269372	0.587159399191475	0.465810108571026	186	186
REV3L	ENSG00000009413.15	6	111299028	111483229	0.257093950506881	0.119676002155698	186	186
MASP2	ENSG00000009724.16	1	11026523	11047233	0.336970461922477	0.17100923469264	186	186
FAM76A	ENSG00000009780.15	1	27725979	27763122	0.61889811210506	0.469379986594219	186	186
TRAF3IP3	ENSG00000009790.14	1	209756032	209778173	0.537490755315423	0.349698527660367	186	186
POMT2	ENSG00000009830.11	14	77274956	77320883	0.0130023046244365	0.00118617260391084	186	186
VTA1	ENSG00000009844.15	6	142147162	142224689	0.800245519219275	0.748802223822381	186	186
MLXIPL	ENSG00000009950.15	7	73593194	73624543	0.822023508549188	0.757829997847431	186	186
BAZ1B	ENSG00000009954.10	7	73440398	73522278	0.116815982735203	0.0329746547598208	186	186
RANBP9	ENSG00000010017.12	6	13621498	13711564	0.0806063938276391	0.0316418287783733	186	186
ETV7	ENSG00000010030.13	6	36354091	36387800	0.489688173128076	0.289478666927449	186	186
SPRTN	ENSG00000010072.15	1	231337853	231355023	0.270967578148643	0.164589762740332	186	186
METTL13	ENSG00000010165.19	1	171781664	171814023	0.947503267703741	0.931157790543568	186	186
DYRK4	ENSG00000010219.13	12	4562204	4615302	0.239731228713847	0.145278409711075	186	186
ZNF207	ENSG00000010244.18	17	32350203	32381886	0.267899411003799	0.143755238779107	186	186
UQCRC1	ENSG00000010256.10	3	48599003	48610976	0.897728347503382	0.803342773077348	186	186
STARD3NL	ENSG00000010270.13	7	38178222	38230671	0.489889264977368	0.320882362719416	186	186
CD9	ENSG00000010278.12	12	6199715	6238271	0.243377890050452	0.167804370150774	186	186
HHATL	ENSG00000010282.14	3	42693077	42702827	0.967328495786835	0.953923217832998	186	186
NCAPD2	ENSG00000010292.12	12	6493842	6531955	0.764744410237389	0.714558459080568	186	186
IFFO1	ENSG00000010295.19	12	6538375	6556083	0.203433093665695	0.0971893034818083	186	186
GIPR	ENSG00000010310.8	19	45668244	45683724	0.416924527634089	0.297645480074286	186	186
PHF7	ENSG00000010318.20	3	52410657	52423641	0.669770246983639	0.50510790121408	186	186
SEMA3G	ENSG00000010319.6	3	52433053	52445085	0.177088484351253	0.0248687048316816	186	186
NISCH	ENSG00000010322.15	3	52455118	52493071	0.729806953059494	0.589890423275283	186	186
STAB1	ENSG00000010327.10	3	52495338	52524384	0.128029147504407	0.00278936442295961	186	186
FUZ	ENSG00000010361.13	19	49807113	49817376	0.974731316307294	0.96776469128422	186	186
SLC6A13	ENSG00000010379.15	12	220621	262873	0.0830156041044675	0.00725427361030434	186	186
PRSS3	ENSG00000010438.16	9	33750466	33799231	0.809009929293511	0.7440685642254	186	186
ZNF200	ENSG00000010539.11	16	3222325	3236221	0.416968296865652	0.288982019505541	186	186
CD4	ENSG00000010610.9	12	6786858	6820808	0.763659075073611	0.67194371633068	186	186
LRRC23	ENSG00000010626.14	12	6904733	6914243	0.369745653468247	0.261759669417821	186	186
HFE	ENSG00000010704.18	6	26087281	26098343	0.467399365022047	0.27157012206233	186	186
SCMH1	ENSG00000010803.16	1	41027200	41242116	0.176329844378054	0.0481469231323811	186	186
FYN	ENSG00000010810.17	6	111660332	111873452	0.90635001723286	0.875800819716307	186	186
HIVEP2	ENSG00000010818.9	6	142751467	142956698	0.781648689160282	0.702914791284617	186	186
ELOA	ENSG00000011007.12	1	23743155	23762059	0.349610330907725	0.248052305033927	186	186
LYPLA2	ENSG00000011009.10	1	23790970	23795539	0.606718880134152	0.471024116496591	186	186
CLCN6	ENSG00000011021.21	1	11807131	11843144	0.164569233632873	0.044648873601838	186	186
MRC2	ENSG00000011028.13	17	62627591	62693597	0.128725742184792	0.00666838301044993	186	186
TSPAN9	ENSG00000011105.12	12	3077355	3286564	0.740014984303145	0.69354071256594	186	186
BTBD7	ENSG00000011114.14	14	93237550	93333092	0.940550447840164	0.920429734655524	186	186
APBA3	ENSG00000011132.11	19	3750880	3761699	0.471883720901582	0.342353566149187	186	186
MKS1	ENSG00000011143.16	17	58205437	58219605	0.984889623248356	0.979346054746402	186	186
ABHD5	ENSG00000011198.7	3	43690113	43734371	0.847554012371166	0.793312287832572	186	186
AKAP8L	ENSG00000011243.17	19	15380048	15419141	0.761291039677688	0.683275069464116	186	186
MBTD1	ENSG00000011258.15	17	51177425	51260066	0.345172269389179	0.262862569766481	186	186
UTP18	ENSG00000011260.13	17	51260528	51297936	0.553112996042263	0.431738334599964	186	186
RNF216	ENSG00000011275.18	7	5620047	5781739	0.940064114512778	0.929355764734497	186	186
TTC19	ENSG00000011295.15	17	15999380	16045015	0.665132921083292	0.497865582178503	186	186
PTBP1	ENSG00000011304.19	19	797075	812327	0.115026273816318	0.0558096276774554	186	186
SYT7	ENSG00000011347.9	11	61515313	61581148	0.00252451702070222	1.21638812964906e-05	186	186
LARS2	ENSG00000011376.9	3	45388506	45549421	0.11995961052233	0.0289218667460884	186	186
PIK3C2A	ENSG00000011405.13	11	17077788	17207983	0.856207800302419	0.811745764251818	186	186
PLAUR	ENSG00000011422.11	19	43646095	43670547	0.15556579980635	0.0384952164932924	186	186
ANLN	ENSG00000011426.10	7	36389806	36453791	0.583807899230466	0.438946902667603	186	186
WIZ	ENSG00000011451.17	19	15419980	15449951	0.183119365844091	0.0864514854144854	186	186
RABGAP1	ENSG00000011454.16	9	122940833	123104866	0.577442587938452	0.379157896357463	186	186
DCN	ENSG00000011465.16	12	91140484	91183123	0.96160689803656	0.948509617417553	186	186
QPCTL	ENSG00000011478.11	19	45692483	45703989	0.800087032201112	0.75177581137467	186	186
PPP5C	ENSG00000011485.14	19	46346994	46392981	0.181226032450077	0.0756121508019949	186	186
CEP68	ENSG00000011523.13	2	65056366	65086854	0.969158932127829	0.962735556043608	186	186
MAP4K3	ENSG00000011566.14	2	39249266	39437312	0.782833148425786	0.689810592518465	186	186
ZBTB32	ENSG00000011590.13	19	35704527	35717038	0.525377327991109	0.417154465055337	186	186
TYROBP	ENSG00000011600.11	19	35904401	35908295	0.272597999499014	0.141709551247659	186	186
TMEM159	ENSG00000011638.10	16	21158377	21180616	0.11983452663653	0.0284690670938424	186	186
BRCA1	ENSG00000012048.20	17	43044295	43125483	0.918973424080111	0.894493550959642	186	186
ERCC1	ENSG00000012061.15	19	45407333	45478828	0.681600681774954	0.568419412589161	186	186
CD22	ENSG00000012124.16	19	35319261	35347355	0.856335401463161	0.797485484370079	186	186
SEMA3B	ENSG00000012171.19	3	50267558	50277546	0.637901462649488	0.498337417256556	186	186
LTF	ENSG00000012223.12	3	46435645	46485234	0.06845963520939	0.0145552275564272	186	186
EXTL3	ENSG00000012232.8	8	28600469	28753687	0.962722148976103	0.952933289517196	186	186
ELOVL5	ENSG00000012660.13	6	53267398	53349179	0.431017828818751	0.33456959212609	186	186
ALOX5	ENSG00000012779.10	10	45374176	45446119	0.947377920320798	0.927115788370427	186	186
CALCOCO1	ENSG00000012822.15	12	53708517	53727745	0.435831996614852	0.274085053950227	186	186
UBR7	ENSG00000012963.14	14	93207095	93229215	0.446139986923826	0.269183046561921	186	186
MAP4K5	ENSG00000012983.11	14	50418525	50561126	0.131520305004838	0.0204692227680217	186	186
EHD3	ENSG00000013016.15	2	31234337	31269447	0.159882935513064	0.0652036612206566	186	186
PSMC4	ENSG00000013275.7	19	39971005	39981441	0.0589283377849364	0.0130914761839886	186	186
MAN2B2	ENSG00000013288.8	4	6575175	6623362	0.492058332311653	0.409810606651197	186	186
CLDN11	ENSG00000013297.10	3	170418865	170860380	0.0905645458172648	0.0239759889145573	186	186
SLC25A39	ENSG00000013306.15	17	44319625	44324870	0.422689754954185	0.237899529216178	186	186
MVP	ENSG00000013364.18	16	29820394	29848039	0.0770599034626929	0.0156425352514983	186	186
NUB1	ENSG00000013374.15	7	151341699	151378449	0.160517860948844	0.0748817081315431	186	186
PGM3	ENSG00000013375.15	6	83161150	83193936	0.302016001501724	0.173022934935691	186	186
RWDD2A	ENSG00000013392.7	6	83193379	83198932	0.436664611590881	0.252281120713232	186	186
CLK1	ENSG00000013441.15	2	200853009	200864744	0.560664456530377	0.350846612795661	186	186
POLR3B	ENSG00000013503.9	12	106357658	106510198	0.605730559517536	0.520502282071014	186	186
ANGEL1	ENSG00000013523.9	14	76786725	76826246	0.923922859368977	0.899454145307467	186	186
RNF14	ENSG00000013561.17	5	141966820	141990291	0.175544288705314	0.0937393195761779	186	186
DDX11	ENSG00000013573.16	12	31073848	31104791	0.252901808083525	0.0555892636700204	186	186
HEBP1	ENSG00000013583.8	12	12974864	13000273	0.643659743925544	0.519711282289641	186	186
GPRC5A	ENSG00000013588.7	12	12890782	12917937	0.610867617862288	0.49824218359158	186	186
CD6	ENSG00000013725.14	11	60971680	61020377	0.947600431469207	0.921906517973335	186	186
TACC3	ENSG00000013810.18	4	1721490	1745176	0.296564874283165	0.153596373698876	186	186
UFL1	ENSG00000014123.9	6	96521595	96555276	0.309731201538431	0.108615624047256	186	186
POLA2	ENSG00000014138.8	11	65261762	65305589	0.0878643829061509	0.0182139352071761	186	186
ZC3H3	ENSG00000014164.6	8	143437655	143541453	1.9913637363652e-08	7.03882990638769e-15	186	186
CAPN1	ENSG00000014216.15	11	65181194	65212006	0.992934471622433	0.988239680175121	186	186
ACPP	ENSG00000014257.15	3	132317367	132368298	0.895843593250969	0.853524575656411	186	186
MDH1	ENSG00000014641.17	2	63588800	63607197	0.0561105593001854	0.00486429739850171	186	186
SLC30A9	ENSG00000014824.13	4	41990472	42090457	0.999161409789481	0.99888311294745	186	186
MTMR11	ENSG00000014914.20	1	149928651	149936867	0.919432013822589	0.86097165484196	186	186
COX15	ENSG00000014919.12	10	99711844	99732100	0.145766145179616	0.0766513584091936	186	186
CCDC88C	ENSG00000015133.18	14	91271323	91417844	0.615326611976057	0.526195826836796	186	186
YAF2	ENSG00000015153.14	12	42157104	42238349	0.217593655126788	0.0743351773134894	186	186
ZMYND11	ENSG00000015171.19	10	134465	254637	0.83384553151113	0.761661262430927	186	186
DPEP1	ENSG00000015413.9	16	89613308	89638456	0.966238437442897	0.954087145698726	186	186
BID	ENSG00000015475.18	22	17734138	17774770	0.344106588504502	0.252731425244422	186	186
MATR3	ENSG00000015479.18	5	139293648	139331677	0.25039225386238	0.0547984428428201	186	186
XYLT2	ENSG00000015532.9	17	50346092	50361151	0.52429838605062	0.396286645717767	186	186
NUDCD3	ENSG00000015676.17	7	44379121	44490880	0.442599063102758	0.260904286930308	186	186
CHDH	ENSG00000016391.10	3	53813734	53846390	0.145909569146059	0.081596922857906	186	186
CLCA4	ENSG00000016602.9	1	86547078	86580754	0.427508107028543	0.3265413893452	186	186
GLT8D1	ENSG00000016864.18	3	52694493	52705635	0.0311437334591414	0.00156466002775095	186	186
ATP2C1	ENSG00000017260.19	3	130850595	131016712	0.897806371368225	0.835843909153056	186	186
IGF1	ENSG00000017427.15	12	102415704	102480645	0.297357155645384	0.209664659535511	186	186
RALBP1	ENSG00000017797.12	18	9475009	9538116	0.167108523077582	0.0556705812171258	186	186
RUFY3	ENSG00000018189.12	4	70704801	70807315	0.470124792899432	0.335531639313249	186	186
SLC11A1	ENSG00000018280.16	2	218382029	218396894	0.48325959381565	0.325757856613317	186	186
WWTR1	ENSG00000018408.14	3	149517235	149736714	0.8150398909515	0.764048578849062	186	186
AGPS	ENSG00000018510.13	2	177392698	177559299	0.878169877681158	0.83921171872778	186	186
ATP1A2	ENSG00000018625.14	1	160115773	160143591	0.482082778869605	0.336697348253156	186	186
TTC27	ENSG00000018699.11	2	32628032	32821051	0.678367051020476	0.524051191191929	186	186
ZNF582	ENSG00000018869.16	19	56375846	56393545	0.901309157749158	0.870074424406282	186	186
VSIG2	ENSG00000019102.11	11	124747472	124752238	0.900227824287435	0.868598616762117	186	186
PHLDB1	ENSG00000019144.18	11	118606440	118657315	0.367872111401196	0.176250550517237	186	186
MARCO	ENSG00000019169.10	2	118942166	118994660	0.942835271862106	0.927507128308073	186	186
PRDM11	ENSG00000019485.13	11	45095806	45235110	0.270202047786136	0.136218021926102	186	186
SNAI2	ENSG00000019549.9	8	48917768	48921740	0.277775943343206	0.119191075905578	186	186
CD74	ENSG00000019582.14	5	150401637	150412929	0.423403748510776	0.32002520267451	186	186
HGF	ENSG00000019991.15	7	81699006	81770438	0.74825582121035	0.639200735768625	186	186
ZRANB1	ENSG00000019995.6	10	124942123	124983688	0.908505157860196	0.876181211678495	186	186
NCDN	ENSG00000020129.15	1	35557473	35567274	0.691210944246582	0.570693540660377	186	186
ADGRA2	ENSG00000020181.17	8	37784191	37843267	0.21618818211496	0.106628062637369	186	186
ZFP64	ENSG00000020256.19	20	52051663	52204308	0.586589825286334	0.451838250618988	186	186
MNAT1	ENSG00000020426.10	14	60734742	60969953	0.856832402523843	0.816131329060381	186	186
SAMD4A	ENSG00000020577.13	14	54567097	54793315	0.840057780182716	0.79249809098532	186	186
RUNX3	ENSG00000020633.18	1	24899511	24965121	0.380965926780789	0.247343049865716	186	186
MRE11	ENSG00000020922.12	11	94415578	94492906	0.414483003714209	0.292541416273182	186	186
PLEKHB1	ENSG00000021300.13	11	73646178	73662819	0.40539957500578	0.27674391657748	186	186
SERPINB1	ENSG00000021355.12	6	2832332	2842006	0.231977773056138	0.0878742442899795	186	186
SLC7A9	ENSG00000021488.12	19	32830509	32869766	0.735980327130832	0.645131837041733	186	186
SPAST	ENSG00000021574.11	2	32063611	32157637	0.143053240525402	0.0246277867132371	186	186
OSBPL5	ENSG00000021762.19	11	3087116	3165770	0.745862436022555	0.666301293830496	186	186
AQR	ENSG00000021776.10	15	34851782	34969839	0.682788397573293	0.568680067207264	186	186
CPS1	ENSG00000021826.14	2	210477682	210679107	0.282258058333903	0.166416080839299	186	186
C8B	ENSG00000021852.12	1	56929210	56966140	0.215151681427993	0.131211924657625	186	186
RTFDC1	ENSG00000022277.12	20	56468585	56519449	0.605049212697322	0.520414145437965	186	186
NLRP2	ENSG00000022556.15	19	54953130	55001142	0.686686677641888	0.628681792767572	186	186
SLC45A4	ENSG00000022567.9	8	141207166	141308305	0.319144074062829	0.154011334960812	186	186
RNF10	ENSG00000022840.15	12	120533480	120577594	0.535086707323969	0.421432252917558	186	186
ZNF839	ENSG00000022976.15	14	102317377	102339229	0.619047290526024	0.433363399244443	186	186
ZDHHC6	ENSG00000023041.11	10	112424428	112446917	0.357008984781019	0.189408878339934	186	186
GRAMD1B	ENSG00000023171.16	11	123358428	123627774	0.114626930551742	0.0446358565101214	186	186
RNH1	ENSG00000023191.16	11	494512	507300	0.315006620201339	0.205613710613645	186	186
NDUFS1	ENSG00000023228.13	2	206114817	206159584	0.878992863277636	0.841840433353588	186	186
RB1CC1	ENSG00000023287.12	8	52622456	52745843	0.818169992472794	0.78983837276254	186	186
ERP44	ENSG00000023318.7	9	99979179	100099040	0.289428403492008	0.135963323258713	186	186
ALAS1	ENSG00000023330.14	3	52198086	52214327	0.802638933412687	0.686590426160105	186	186
BIRC3	ENSG00000023445.13	11	102317450	102339403	0.53065363782885	0.421115450504661	186	186
AKAP11	ENSG00000023516.8	13	42272153	42323267	0.968299514857969	0.948960725357029	186	186
GLRX2	ENSG00000023572.8	1	193096468	193106114	0.106160047824226	0.029640402964131	186	186
SNAPC1	ENSG00000023608.4	14	61762357	61796428	0.185649794180619	0.0753906872237135	186	186
DERA	ENSG00000023697.12	12	15911172	16037282	0.948036797766162	0.926734605762407	186	186
STRAP	ENSG00000023734.10	12	15882391	15903478	0.988468229868551	0.984679486651976	186	186
ABCC2	ENSG00000023839.10	10	99782732	99852192	0.353281010458599	0.160424765471165	186	186
DEF6	ENSG00000023892.10	6	35297852	35321771	0.625885255905604	0.560665647642631	186	186
PLEKHO1	ENSG00000023902.13	1	150149183	150164720	0.196156941559519	0.0816259410755565	186	186
GCLM	ENSG00000023909.9	1	93885205	93909456	0.479955290887124	0.269807484143114	186	186
UBR2	ENSG00000024048.10	6	42564062	42693504	0.676576975857448	0.591397557846354	186	186
EHD2	ENSG00000024422.11	19	47713343	47743134	0.107730535573053	0.0414699727349271	186	186
DEPDC1	ENSG00000024526.16	1	68474152	68497221	0.657520623624081	0.460703547706665	186	186
CCDC28A	ENSG00000024862.17	6	138773509	138793319	0.685707126540134	0.60165016435741	186	186
RRAGD	ENSG00000025039.14	6	89364636	89412270	0.86121716831389	0.80377307974565	186	186
HSF2	ENSG00000025156.12	6	122399546	122433119	0.0574655928108853	0.00626494266080735	186	186
PHF20	ENSG00000025293.16	20	35771974	35950381	0.787227924339454	0.714832503569242	186	186
HSD17B6	ENSG00000025423.11	12	56752161	56787790	0.350517624860949	0.20220120669732	186	186
NR1H3	ENSG00000025434.18	11	47248300	47269032	0.130948551185248	0.0118912384255252	186	186
TYMP	ENSG00000025708.13	22	50525752	50530056	0.847626027297243	0.810819397298369	186	186
NCAPH2	ENSG00000025770.18	22	50508216	50523472	0.510437717693358	0.380331626483658	186	186
TOMM34	ENSG00000025772.7	20	44942130	44960486	0.541296115565534	0.396844022144996	186	186
SEC63	ENSG00000025796.13	6	107867756	107957340	0.20314660486052	0.0840273139467368	186	186
KPNA6	ENSG00000025800.13	1	32108038	32176375	0.391031639969606	0.200062728124228	186	186
VIM	ENSG00000026025.15	10	17228259	17237593	0.874121279910783	0.845601622366261	186	186
FAS	ENSG00000026103.21	10	88990582	89015785	0.550963999271269	0.451903090838646	186	186
RNASET2	ENSG00000026297.15	6	166929504	166957184	0.0686558050252003	0.0110801312036058	186	186
CD44	ENSG00000026508.17	11	35138870	35232402	0.482653392365625	0.241450344225366	186	186
KCNG1	ENSG00000026559.13	20	51003656	51023129	0.0565976865218413	0.0250257840342933	186	186
AGPAT4	ENSG00000026652.13	6	161129979	161274061	0.0449608442809948	0.0100530813637048	186	186
SLAMF7	ENSG00000026751.16	1	160739057	160754821	0.0944436133546561	0.0270612275643904	186	186
BTN3A1	ENSG00000026950.16	6	26402237	26415216	0.058941039981188	0.00287065779675625	186	186
MIPEP	ENSG00000027001.9	13	23730189	23889419	0.652460621073664	0.540756582238431	186	186
PRKCH	ENSG00000027075.14	14	61187559	61550976	0.290989280782614	0.146804088181125	186	186
INSRR	ENSG00000027644.4	1	156840063	156859018	0.441570809047486	0.315875090508799	186	186
IFNGR1	ENSG00000027697.13	6	137197484	137219449	0.672652806595121	0.623398448176192	186	186
B4GALT7	ENSG00000027847.13	5	177600100	177610347	0.891577488175853	0.853182639342792	186	186
SH2D2A	ENSG00000027869.11	1	156806243	156816862	0.522117505526948	0.428362261805006	186	186
VRK2	ENSG00000028116.16	2	57907651	58159920	0.102456045533249	0.00953889527070036	186	186
TNFRSF1B	ENSG00000028137.18	1	12167039	12209228	0.359659593624954	0.201126672373454	186	186
VEZT	ENSG00000028203.17	12	95217746	95302790	0.962760107337211	0.953155250873786	186	186
POU2F2	ENSG00000028277.21	19	42086110	42196585	0.360423977623458	0.183309125438011	186	186
BRD9	ENSG00000028310.17	5	863741	892642	0.540083626890543	0.405410797702792	186	186
SNX1	ENSG00000028528.14	15	64094123	64146090	0.706275929934262	0.575806636510267	186	186
TBPL1	ENSG00000028839.9	6	133952170	133988696	0.14443369243587	0.0551493367409604	186	186
ARNTL2	ENSG00000029153.14	12	27332854	27425289	0.500966507116065	0.373204163784078	186	186
BCLAF1	ENSG00000029363.16	6	136256627	136289851	0.493106658035807	0.319306072589771	186	186
SLC39A9	ENSG00000029364.11	14	69398015	69462388	0.0652901002455936	0.00728835231975622	186	186
ANK1	ENSG00000029534.19	8	41653220	41896762	0.96322991233358	0.952533108615174	186	186
TFB1M	ENSG00000029639.10	6	155257724	155314493	0.684044522451853	0.607061353664301	186	186
RABEP1	ENSG00000029725.16	17	5282265	5385812	0.449251121717824	0.312240707169619	186	186
NUP160	ENSG00000030066.13	11	47778087	47848555	0.692864423988767	0.623813536183186	186	186
BAK1	ENSG00000030110.12	6	33572547	33580293	0.103796370131696	0.0262212659263101	186	186
IKZF2	ENSG00000030419.16	2	212999691	213152427	0.755516502154005	0.685122990309876	186	186
GRN	ENSG00000030582.17	17	44345086	44353102	0.953297280291841	0.9372546398679	186	186
FAM13B	ENSG00000031003.10	5	137937960	138051961	0.21511667927924	0.0674144199046262	186	186
ARHGAP31	ENSG00000031081.10	3	119294373	119420714	0.447889414070348	0.368647795338836	186	186
CENPQ	ENSG00000031691.6	6	49463378	49493107	0.61910591402871	0.463933550934318	186	186
SARS	ENSG00000031698.12	1	109213918	109238169	0.670339440022426	0.595066965165604	186	186
RANBP3	ENSG00000031823.14	19	5916139	5978142	0.313106633568287	0.175833957843202	186	186
ARID4A	ENSG00000032219.18	14	58298385	58373887	0.0808803305736422	0.0207790519589283	186	186
TSSC1	ENSG00000032389.12	2	3188925	3377882	0.629636328189317	0.507334212585692	186	186
PNPLA6	ENSG00000032444.15	19	7534010	7561764	0.282678558747143	0.155375369561306	186	186
IFT88	ENSG00000032742.17	13	20567069	20691437	0.802681703213827	0.717474220730645	186	186
ALG1	ENSG00000033011.11	16	5071819	5087379	0.583460397633915	0.467945342948341	186	186
ZCCHC8	ENSG00000033030.13	12	122471600	122501073	0.430440850286046	0.25023364322357	186	186
ABCF2	ENSG00000033050.7	7	151207837	151227230	0.748192454329801	0.693017204586935	186	186
CHPF2	ENSG00000033100.16	7	151232489	151238763	0.215964399016527	0.11242816841299	186	186
FUT8	ENSG00000033170.16	14	65410592	65744121	0.369094602684325	0.221167794288091	186	186
UBA6	ENSG00000033178.12	4	67612652	67701179	0.698408578898758	0.632195643253725	186	186
GAB2	ENSG00000033327.12	11	78215297	78418348	0.558166459917185	0.364535658134541	186	186
ATP6V0A1	ENSG00000033627.16	17	42458844	42522611	0.633723246183051	0.497540692405923	186	186
PIAS1	ENSG00000033800.13	15	68054179	68198603	0.920307414349941	0.889114469453049	186	186
SLC4A7	ENSG00000033867.16	3	27372721	27484420	0.870460638439969	0.816956262376447	186	186
APBA2	ENSG00000034053.14	15	28884483	29118315	0.209692636876053	0.129211974959994	186	186
MAP2K3	ENSG00000034152.18	17	21284672	21315240	0.63472244583668	0.47100554903144	186	186
TMSB10	ENSG00000034510.5	2	84905625	84906662	0.393273346610209	0.270901670507128	186	186
ASTE1	ENSG00000034533.11	3	131013875	131027649	0.0814398773843458	0.00467418403347355	186	186
RNF19A	ENSG00000034677.12	8	100257060	100336218	0.736430814691856	0.678108723805107	186	186
PEX3	ENSG00000034693.14	6	143450807	143490010	0.244508911998402	0.127130427276371	186	186
GABARAPL2	ENSG00000034713.7	16	75566351	75577881	0.438094310132099	0.275063163009953	186	186
MYOC	ENSG00000034971.16	1	171635417	171652683	0.402931651712516	0.194672489842314	186	186
SH3YL1	ENSG00000035115.21	2	217730	266398	0.0644806424674566	0.0176185662968948	186	186
FAM136A	ENSG00000035141.7	2	70295975	70302090	0.682837027014468	0.581532009936313	186	186
VCL	ENSG00000035403.17	10	73995193	74120254	0.139756243024787	0.0231756634222962	186	186
DEPDC1B	ENSG00000035499.12	5	60596912	60700190	0.767988325136218	0.658283272112234	186	186
DAPK2	ENSG00000035664.11	15	63907036	64072033	0.757633608514588	0.642995525756772	186	186
NSMAF	ENSG00000035681.7	8	58583504	58659844	0.81743866900562	0.747285799276834	186	186
ADSS	ENSG00000035687.9	1	244408494	244452134	0.505737225662954	0.378859489145255	186	186
STAP1	ENSG00000035720.7	4	67558728	67607337	0.442940707041864	0.226245860026369	186	186
TIMP2	ENSG00000035862.12	17	78852977	78925387	0.592568715536765	0.509057560577088	186	186
RFC1	ENSG00000035928.15	4	39287456	39366375	0.524092501113719	0.432043582448106	186	186
TBC1D23	ENSG00000036054.12	3	100261000	100325251	0.191615376610456	0.0286867649580399	186	186
CUL3	ENSG00000036257.12	2	224470150	224585397	0.186261458829286	0.0605853509858383	186	186
MYOM2	ENSG00000036448.9	8	2045040	2165552	0.373893005589836	0.268003388415331	186	186
ZZZ3	ENSG00000036549.12	1	77562416	77683419	0.413941284489521	0.277879926096686	186	186
USP2	ENSG00000036672.15	11	119355215	119381726	0.876182634483916	0.833227155142931	186	186
TUBG2	ENSG00000037042.8	17	42659305	42667006	0.141024222962094	0.0430996238919162	186	186
RPL26L1	ENSG00000037241.7	5	172958779	172969771	0.163225765870367	0.065764570973428	186	186
FLT4	ENSG00000037280.15	5	180601506	180649624	0.509439124934599	0.417064450674006	186	186
NSUN2	ENSG00000037474.14	5	6599239	6633291	0.220201240021941	0.121668307826562	186	186
FBXO42	ENSG00000037637.10	1	16246839	16352454	0.406982552544231	0.256949492443331	186	186
MFAP3	ENSG00000037749.11	5	154038937	154220478	0.533617404167693	0.384912089698486	186	186
MRI1	ENSG00000037757.13	19	13764532	13774167	0.474611208338502	0.344937768873293	186	186
METTL1	ENSG00000037897.16	12	57768471	57772599	0.364194895482118	0.205619463774076	186	186
AGA	ENSG00000038002.8	4	177430770	177442503	0.00728048450924328	9.99495227333919e-05	186	186
PI4K2B	ENSG00000038210.12	4	25233975	25279092	0.10599468303459	0.0259355793014251	186	186
BOD1L1	ENSG00000038219.12	4	13568738	13627723	0.622198880939074	0.503111923312836	186	186
MAT2B	ENSG00000038274.16	5	163503114	163519336	0.444968261656484	0.272938700713703	186	186
EDC4	ENSG00000038358.14	16	67873023	67884503	0.570280602593777	0.365775815493349	186	186
TRIO	ENSG00000038382.18	5	14143702	14532128	0.0910462488329196	0.0440007377149494	186	186
VCAN	ENSG00000038427.15	5	83471465	83582303	0.576545417031795	0.481495150357512	186	186
CLEC16A	ENSG00000038532.14	16	10944488	11182189	0.847778195377142	0.804940950716992	186	186
MSR1	ENSG00000038945.14	8	16107878	16567490	0.467430607096309	0.327939671062471	186	186
CDH1	ENSG00000039068.18	16	68737225	68835548	0.662420630951916	0.5189611674091	186	186
SKIV2L2	ENSG00000039123.15	5	55307760	55425581	0.384107551451908	0.140654902980249	186	186
ZFYVE16	ENSG00000039319.16	5	80408013	80479350	0.972591282655051	0.962112150432958	186	186
FAM65A	ENSG00000039523.19	16	67518418	67546788	0.0383784039748352	0.000268321930903677	186	186
RAI14	ENSG00000039560.13	5	34656237	34832627	0.750478557823355	0.663016808179504	186	186
PNKP	ENSG00000039650.11	19	49859882	49867909	0.121949000986989	0.03787269136129	186	186
PHLPP2	ENSG00000040199.18	16	71644751	71724701	0.896733693487554	0.871088120805602	186	186
SPDL1	ENSG00000040275.16	5	169583634	169604778	0.625287868776185	0.535902689322454	186	186
STAU2	ENSG00000040341.17	8	73420369	73747708	0.387457330983525	0.269238207391207	186	186
PQLC2	ENSG00000040487.12	1	19312326	19329300	0.345279509877152	0.201829870056707	186	186
CTNS	ENSG00000040531.14	17	3636468	3661542	0.691028423407802	0.593550202391782	186	186
RTN4R	ENSG00000040608.13	22	20241415	20283246	0.00900972109425176	0.000582231024085764	186	186
PHF23	ENSG00000040633.12	17	7235028	7239722	0.383481389679521	0.201509614743954	186	186
INPP4A	ENSG00000040933.15	2	98444854	98594390	0.956023829978275	0.939091093671382	186	186
RAB27B	ENSG00000041353.9	18	54717860	54895516	0.387165396080298	0.242475327937918	186	186
PSMA4	ENSG00000041357.15	15	78540405	78552419	0.195970194307487	0.114813864122991	186	186
LSG1	ENSG00000041802.10	3	194640788	194672477	0.950132327895384	0.937920662056954	186	186
PARP3	ENSG00000041880.14	3	51942345	51948867	0.668757410357637	0.520909093759506	186	186
TNC	ENSG00000041982.15	9	115019578	115118257	0.217914595773839	0.1132216679602	186	186
THAP3	ENSG00000041988.15	1	6624866	6634167	0.014249137170182	0.000540314718732541	186	186
FAM65C	ENSG00000042062.11	20	50586108	50691528	0.825349929656131	0.774278769548547	186	186
TDP1	ENSG00000042088.13	14	89954939	90044768	0.18711858586168	0.0699765569834032	186	186
AIFM2	ENSG00000042286.14	10	70098223	70132934	0.0148505196165667	0.00159906178505633	186	186
SPATA7	ENSG00000042317.16	14	88384924	88470350	0.612654414085594	0.554551706708943	186	186
MED17	ENSG00000042429.11	11	93784227	93814963	0.920619629466091	0.894651288341399	186	186
RETSAT	ENSG00000042445.13	2	85342088	85354393	0.778782341080732	0.579439816499481	186	186
CAPG	ENSG00000042493.15	2	85394748	85418432	0.631597848301445	0.546766238583444	186	186
AP2S1	ENSG00000042753.11	19	46838136	46850992	0.978221854688687	0.971237149719025	186	186
TG	ENSG00000042832.11	8	132866958	133134903	0.707547433796416	0.627313394608645	186	186
ADAM28	ENSG00000042980.12	8	24294040	24359018	0.528765798354973	0.35513988895647	186	186
DCUN1D1	ENSG00000043093.13	3	182938074	182985953	0.99418351967822	0.992400211776003	186	186
JADE2	ENSG00000043143.20	5	134524312	134583230	0.284005746417119	0.129386372097417	186	186
LCP2	ENSG00000043462.11	5	170246237	170298227	0.81520128767878	0.772027640165338	186	186
TRIT1	ENSG00000043514.15	1	39841022	39883511	0.968174611310986	0.951891412399757	186	186
ADRB1	ENSG00000043591.5	10	114044056	114046908	0.974264186053489	0.967219418405034	186	186
CUL7	ENSG00000044090.8	6	43037617	43053945	0.336956190671878	0.197527529896661	186	186
CTNNA1	ENSG00000044115.20	5	138610967	138935034	0.750657763431223	0.63779316552735	186	186
CNTLN	ENSG00000044459.14	9	17134982	17503923	0.199870999189932	0.108625748407402	186	186
HSPA5	ENSG00000044574.7	9	125234853	125241330	0.596285493051754	0.43035046226904	186	186
WDR37	ENSG00000047056.14	10	1049538	1132297	0.985564188649033	0.979011417335349	186	186
YTHDC2	ENSG00000047188.15	5	113513683	113595284	0.126413106287347	0.0662447251081573	186	186
ATP6V1H	ENSG00000047249.17	8	53715557	53843558	0.281556425377952	0.13773683618254	186	186
POLR2B	ENSG00000047315.15	4	56978824	57030399	0.394444656292745	0.269542498806129	186	186
FAM214A	ENSG00000047346.12	15	52581321	52709817	0.821579093117426	0.73419284549449	186	186
ARAP2	ENSG00000047365.11	4	35948221	36244509	0.4185630661673	0.313720023061347	186	186
TPR	ENSG00000047410.13	1	186311652	186375693	0.87619917477472	0.820541957019415	186	186
CP	ENSG00000047457.13	3	149162410	149222055	0.704675148203895	0.619724635563613	186	186
KIAA0556	ENSG00000047578.12	16	27550152	27780369	0.789051957772233	0.74877962802104	186	186
DTNBP1	ENSG00000047579.19	6	15522801	15663058	0.728927680557907	0.631950794556062	186	186
C12orf4	ENSG00000047621.11	12	4487728	4538508	0.59241130258779	0.51030927299332	186	186
FAM184B	ENSG00000047662.4	4	17635009	17781512	0.694539250273043	0.625943335020825	186	186
MAP4	ENSG00000047849.21	3	47850690	48089272	0.632213371394385	0.454819793257763	186	186
GOPC	ENSG00000047932.13	6	117560269	117602542	0.243162581925707	0.110293623765792	186	186
USP28	ENSG00000048028.11	11	113797874	113875570	0.42246987208768	0.242112268419596	186	186
HDAC9	ENSG00000048052.21	7	18086949	19002416	0.431271889852174	0.279020766893053	186	186
TSPAN17	ENSG00000048140.17	5	176647387	176659054	0.162619580480884	0.0609753323464635	186	186
NOP16	ENSG00000048162.20	5	176383938	176388975	0.27628299238067	0.156420994328385	186	186
CC2D2A	ENSG00000048342.15	4	15469865	15601557	0.34816790017645	0.225117396129009	186	186
RRM2B	ENSG00000048392.11	8	102204502	102239118	0.517510756133137	0.363567373207193	186	186
ZNF800	ENSG00000048405.9	7	127346790	127431924	0.14212989663628	0.0203380952208699	186	186
TNFRSF17	ENSG00000048462.10	16	11965107	11968068	0.461886957723882	0.289974431640207	186	186
SNX29	ENSG00000048471.13	16	11976737	12574289	0.0267461729237168	0.00713850136891959	186	186
MRPS10	ENSG00000048544.5	6	42206801	42217865	0.0999528431991802	0.0417043182330566	186	186
RSF1	ENSG00000048649.13	11	77659996	77821017	0.330822780303347	0.139944023100121	186	186
VPS13D	ENSG00000048707.13	1	12230067	12512047	0.419638208884314	0.298410527106646	186	186
CELF2	ENSG00000048740.18	10	10798397	11336675	0.506720224596902	0.353825644316478	186	186
FAM120A	ENSG00000048828.16	9	93451722	93566107	0.24293067359926	0.115645694869193	186	186
R3HDM1	ENSG00000048991.16	2	135531455	135725270	0.120362381145262	0.00808893812540514	186	186
COL9A2	ENSG00000049089.13	1	40300487	40317294	0.833269818220746	0.753614572748136	186	186
ERCC8	ENSG00000049167.13	5	60873831	60945073	0.996713944552788	0.995752094537842	186	186
ADAMTS6	ENSG00000049192.14	5	65148736	65481920	0.924241267265474	0.907647572996353	186	186
H6PD	ENSG00000049239.12	1	9234775	9271337	0.609522589741329	0.500901497743956	186	186
VAMP3	ENSG00000049245.12	1	7771269	7781432	0.00796637634623967	0.00130773509544231	186	186
PER3	ENSG00000049246.14	1	7784320	7845177	0.0599747250299791	0.0283302419681277	186	186
UTS2	ENSG00000049247.13	1	7846692	7853512	0.646725436158286	0.546297974575901	186	186
TNFRSF9	ENSG00000049249.8	1	7915894	7943165	0.493102627321193	0.345413233880266	186	186
LTBP1	ENSG00000049323.15	2	32946972	33399509	0.349471933681339	0.255296649824773	186	186
RCN1	ENSG00000049449.8	11	31816384	32105755	0.646952071326883	0.530391547672681	186	186
ELN	ENSG00000049540.16	7	74027789	74069907	0.746598531061503	0.657717184699242	186	186
RFC2	ENSG00000049541.10	7	74231499	74254458	0.358066654928931	0.214931472595555	186	186
ARID1B	ENSG00000049618.22	6	156777432	157210779	0.18259532803132	0.0723025622906977	186	186
CLPTM1L	ENSG00000049656.13	5	1317744	1345099	0.343982918100963	0.210755499728181	186	186
NEDD4L	ENSG00000049759.17	18	58044367	58401540	0.413338408495389	0.313647174112147	186	186
HEXB	ENSG00000049860.13	5	74640023	74722647	0.798359368749149	0.739688160339273	186	186
PTCD2	ENSG00000049883.14	5	72320527	72368395	0.993128938928766	0.989281614908687	186	186
JKAMP	ENSG00000050130.17	14	59484443	59505404	0.0892143272593829	0.0112317238290233	186	186
DKK3	ENSG00000050165.17	11	11963106	12009769	0.208172590078649	0.119552693486718	186	186
ARHGEF5	ENSG00000050327.14	7	144355288	144380632	0.171348468386249	0.0891205474324679	186	186
NFE2L3	ENSG00000050344.8	7	26152240	26187125	0.754393012107346	0.67074314557282	186	186
MCUR1	ENSG00000050393.11	6	13786557	13814568	0.572091162588722	0.413781050265482	186	186
LIMA1	ENSG00000050405.13	12	50175788	50283546	0.445798009533722	0.325563966719258	186	186
LETMD1	ENSG00000050426.15	12	51047962	51060424	0.63449814385048	0.462172475524967	186	186
SLC4A8	ENSG00000050438.16	12	51403073	51515763	0.474164037998801	0.314007841531027	186	186
LAMC3	ENSG00000050555.17	9	131009082	131094473	0.98760526987547	0.983911621802695	186	186
TNIP3	ENSG00000050730.15	4	121131408	121227466	0.199296759627747	0.0649624558168321	186	186
MAPK9	ENSG00000050748.17	5	180233143	180292099	0.23285450870363	0.134716789323256	186	186
COL23A1	ENSG00000050767.15	5	178237618	178590555	0.64699366771017	0.554300585127967	186	186
BCAR1	ENSG00000050820.16	16	75228198	75268053	0.0514478635604763	0.0192292713073706	186	186
FAM160A2	ENSG00000051009.10	11	6211335	6234711	0.220962684175088	0.142066510787691	186	186
HERPUD1	ENSG00000051108.14	16	56932048	56944863	0.632242052897081	0.531722700385591	186	186
HOMER3	ENSG00000051128.18	19	18929201	18941261	0.14557404970451	0.0294038570889205	186	186
RAD51	ENSG00000051180.16	15	40694796	40732339	0.279260357719725	0.13608078149874	186	186
POLQ	ENSG00000051341.13	3	121431427	121546641	0.0301106401582883	0.0007591064418904	186	186
PIK3CB	ENSG00000051382.8	3	138652699	138834938	0.513315865117299	0.33626821016048	186	186
CYBA	ENSG00000051523.10	16	88643283	88651152	0.413023162079975	0.31926553989397	186	186
THOC3	ENSG00000051596.9	5	175917873	176034680	0.887928339246515	0.864525463187156	186	186
HEBP2	ENSG00000051620.10	6	138403561	138422042	0.32198791365079	0.215403878248575	186	186
MPHOSPH9	ENSG00000051825.14	12	123152320	123244014	0.188407162425689	0.0301525419958718	186	186
PLEKHA5	ENSG00000052126.14	12	19129752	19376400	0.103539616939364	0.0258384841021298	186	186
PRSS8	ENSG00000052344.15	16	31131605	31135762	0.15443423953552	0.0265392173061977	186	186
SIKE1	ENSG00000052723.11	1	114769479	114780685	0.315369356486956	0.132342269026046	186	186
RRP12	ENSG00000052749.13	10	97356701	97426076	0.0224599779089584	0.000119464758407322	186	186
FNIP2	ENSG00000052795.12	4	158769138	158908049	0.191911604332213	0.0911729154202389	186	186
MSMO1	ENSG00000052802.12	4	165327623	165343160	0.937584662699606	0.92246008037555	186	186
TTC17	ENSG00000052841.14	11	43358932	43494933	0.710812763304688	0.605903668937186	186	186
FSTL4	ENSG00000053108.16	5	133196455	133612564	0.753174356011961	0.666214743204219	186	186
FOXN3	ENSG00000053254.15	14	89124871	89619149	0.374696943109507	0.223902890955167	186	186
AKR7A2	ENSG00000053371.12	1	19303965	19312146	0.954124502982627	0.938297414632453	186	186
MRTO4	ENSG00000053372.4	1	19251553	19260128	0.698977467446835	0.599302771207374	186	186
NNAT	ENSG00000053438.8	20	37521215	37523693	0.776750262756931	0.701767282519662	186	186
USE1	ENSG00000053501.12	19	17215346	17219829	0.0416509757299334	0.0125647390124	186	186
MCF2L2	ENSG00000053524.12	3	183178043	183428778	0.472496330431033	0.338859772100993	186	186
NRIP2	ENSG00000053702.14	12	2825348	2835544	0.771678659856452	0.659868554792292	186	186
AP5M1	ENSG00000053770.11	14	57269009	57298742	0.116433726787799	0.0287331569553226	186	186
ANAPC4	ENSG00000053900.10	4	25377213	25418498	0.731888097609741	0.657048884133916	186	186
KCNQ1	ENSG00000053918.15	11	2444684	2849109	0.88513144384051	0.857709790606173	186	186
TRAPPC3	ENSG00000054116.11	1	36136570	36155964	0.75574307363541	0.678285286515024	186	186
THRAP3	ENSG00000054118.13	1	36224416	36305357	0.46991757816326	0.262271134160564	186	186
PHPT1	ENSG00000054148.17	9	136849091	136850942	0.114237340578113	0.0544026668981817	186	186
ENTPD2	ENSG00000054179.11	9	137048098	137054045	0.538491504538802	0.474276424616451	186	186
LY75	ENSG00000054219.10	2	159803355	159904749	0.377167214755875	0.258526069315755	186	186
ARID4B	ENSG00000054267.21	1	235166895	235328219	0.664186065871	0.533365862166585	186	186
OPN3	ENSG00000054277.13	1	241590114	241677376	0.360212951970005	0.240186605626361	186	186
SDCCAG8	ENSG00000054282.15	1	243256034	243489140	0.384976707926201	0.164003436147949	186	186
PTPRN	ENSG00000054356.13	2	219289623	219309648	0.0587263038182342	0.00721428108686852	186	186
HHAT	ENSG00000054392.12	1	210328252	210676296	0.275724059969118	0.113097071567097	186	186
KIF1B	ENSG00000054523.17	1	10210805	10381603	0.502853722316199	0.367632611348179	186	186
FOXC1	ENSG00000054598.6	6	1609972	1613897	0.318955307267697	0.263706124305743	186	186
TBC1D22A	ENSG00000054611.13	22	46762617	47175699	0.734366331650439	0.656300191798764	186	186
SYNE2	ENSG00000054654.16	14	63852983	64226433	0.719106528759626	0.636210181453693	186	186
PLEKHH1	ENSG00000054690.13	14	67533301	67589310	0.65844212761525	0.538236907021538	186	186
ATP9A	ENSG00000054793.13	20	51596514	51768634	0.695323084179825	0.597121427237982	186	186
FAM168A	ENSG00000054965.10	11	73400487	73598189	0.783682899086749	0.70007491044283	186	186
RELT	ENSG00000054967.12	11	73376264	73397472	0.634943068168871	0.510718311260085	186	186
GALC	ENSG00000054983.16	14	87837820	87993665	0.131382864928567	0.0636879214276522	186	186
NOP58	ENSG00000055044.10	2	202265716	202303666	0.793488341634876	0.723171886008858	186	186
SZRD1	ENSG00000055070.16	1	16352575	16398145	0.0511559090779007	0.0025463986573547	186	186
KCNH2	ENSG00000055118.14	7	150944961	150978315	0.59881631608305	0.436120632679113	186	186
CUL1	ENSG00000055130.15	7	148698665	148801036	0.39299968914668	0.24299063862457	186	186
FAM114A2	ENSG00000055147.18	5	153990128	154038905	0.762461548974181	0.693161840387281	186	186
CYFIP2	ENSG00000055163.19	5	157266079	157395533	0.288530043934006	0.163120593200892	186	186
TAB2	ENSG00000055208.18	6	149317534	149411613	0.549565645263368	0.410230368339657	186	186
GINM1	ENSG00000055211.12	6	149566294	149591748	0.360695306853318	0.256506450255582	186	186
EIF2AK2	ENSG00000055332.16	2	37099245	37157065	0.571374808683741	0.496216435171643	186	186
USP36	ENSG00000055483.19	17	78787381	78841441	0.421684123392243	0.223539572965105	186	186
KMT2C	ENSG00000055609.17	7	152134922	152436005	0.527397220716177	0.440331884031974	186	186
MCOLN3	ENSG00000055732.12	1	85018082	85048499	0.229308872989682	0.11899717088529	186	186
PUM2	ENSG00000055917.15	2	20248691	20352234	0.541683653262962	0.383336061644857	186	186
MRPL43	ENSG00000055950.16	10	100969458	100987366	0.158304844982292	0.0443395875305835	186	186
ITIH4	ENSG00000055955.15	3	52812975	52830739	0.235110827865586	0.0380026447570742	186	186
ITIH1	ENSG00000055957.10	3	52777592	52792068	0.223096489415035	0.0919032188503096	186	186
HPF1	ENSG00000056050.6	4	169729465	169757953	0.584439625185553	0.466570493140701	186	186
ZFR	ENSG00000056097.15	5	32354350	32444761	0.491013035793691	0.403801792541228	186	186
TRAF1	ENSG00000056558.10	9	120902393	120929173	0.76574205020568	0.602348242783351	186	186
RC3H2	ENSG00000056586.15	9	122844556	122905341	0.790616091246929	0.668753265282344	186	186
IL17RB	ENSG00000056736.9	3	53846580	53865800	0.576350707753882	0.380170118747331	186	186
TRAF3IP2	ENSG00000056972.18	6	111556454	111606278	0.703139293615134	0.561825273182107	186	186
DCBLD2	ENSG00000057019.15	3	98795941	98901689	0.0545496719834477	0.00332016627270856	186	186
SOAT1	ENSG00000057252.12	1	179293714	179358680	0.969373545283828	0.959829085724344	186	186
PKP2	ENSG00000057294.14	12	32790745	32896840	0.563134396382214	0.414740522159475	186	186
GDI2	ENSG00000057608.16	10	5765223	5842132	0.807948129739696	0.725843139864721	186	186
PRDM1	ENSG00000057657.15	6	106086320	106109939	0.90376587169487	0.869264368108484	186	186
ATG5	ENSG00000057663.14	6	106045423	106325791	0.538615478653342	0.418168087692756	186	186
TMCC3	ENSG00000057704.12	12	94567124	94650562	0.0670213835697756	0.0143438101970957	186	186
PITHD1	ENSG00000057757.9	1	23778405	23788232	0.357066176900846	0.198700652082694	186	186
MTA3	ENSG00000057935.13	2	42494569	42756947	0.305067837134838	0.160044485237906	186	186
USP13	ENSG00000058056.8	3	179652755	179789401	0.881706627689431	0.825861601041582	186	186
ATP11B	ENSG00000058063.15	3	182793500	182921239	0.123196163113873	0.0451527588461607	186	186
CDK14	ENSG00000058091.16	7	90563735	91210590	0.0832902205959072	0.0220744605294945	186	186
SEC61A1	ENSG00000058262.9	3	128051641	128071683	0.201012011434552	0.0731271244153417	186	186
PPP1R12A	ENSG00000058272.16	12	79773563	79934900	0.202927678307733	0.0674059451884859	186	186
CAMK2B	ENSG00000058404.19	7	44217150	44334577	0.84106124792231	0.802727272622352	186	186
CROCC	ENSG00000058453.16	1	16921950	16972979	0.0441584837891599	0.00438925040044279	186	186
POLR3E	ENSG00000058600.15	16	22297375	22335103	0.173573025844596	0.0518069757932234	186	186
ATP2B4	ENSG00000058668.14	1	203626561	203744081	0.974790925881382	0.964738155019354	186	186
ZC3H11A	ENSG00000058673.16	1	203795654	203850514	0.789380714813889	0.690164991811262	186	186
RIOK2	ENSG00000058729.10	5	97160867	97183260	0.884027803145226	0.833001950316703	186	186
YIPF1	ENSG00000058799.14	1	53851719	53889834	0.0998446925539622	0.0389323348165518	186	186
NDC1	ENSG00000058804.11	1	53765460	53838860	0.259611316599384	0.114501791685939	186	186
DGKG	ENSG00000058866.14	3	186147201	186362237	0.0228253766968465	0.00425131092383643	186	186
FLYWCH1	ENSG00000059122.16	16	2911937	2951208	1.28887564537599e-06	2.0890943041324e-17	186	186
UNKL	ENSG00000059145.18	16	1364114	1414751	0.155639499173697	0.0497183730079821	186	186
TBXAS1	ENSG00000059377.16	7	139777051	140020325	0.825302554972021	0.751030050150738	186	186
PARP12	ENSG00000059378.12	7	140023744	140063721	0.61063992732414	0.47808772470894	186	186
ALDH18A1	ENSG00000059573.8	10	95605929	95656706	0.560999244846041	0.401208616175832	186	186
TARBP1	ENSG00000059588.9	1	234391313	234479103	0.177707721536134	0.0653711682313407	186	186
GATB	ENSG00000059691.11	4	151670504	151761023	0.310582095205014	0.165880236360054	186	186
MXD1	ENSG00000059728.10	2	69897688	69942945	0.439183986096688	0.241453968050351	186	186
CDK17	ENSG00000059758.7	12	96278261	96400560	0.2865404795425	0.109167437070323	186	186
DNAJC25	ENSG00000059769.19	9	111631352	111654351	0.730716306060211	0.647532285742923	186	186
SLC2A3	ENSG00000059804.15	12	7919230	7936275	0.591509248895138	0.494176619714047	186	186
PSD	ENSG00000059915.16	10	102402617	102421539	0.0356086460470519	0.00254791473640216	186	186
CTDP1	ENSG00000060069.16	18	79679801	79756623	0.113860050482419	0.0263383327872959	186	186
YBX3	ENSG00000060138.12	12	10699089	10723312	0.480358039326427	0.404093317962166	186	186
STYK1	ENSG00000060140.8	12	10618939	10674318	0.935437351378467	0.924692482338298	186	186
WNK1	ENSG00000060237.16	12	752593	911452	0.0368824767785596	0.00732498257286221	186	186
CCAR1	ENSG00000060339.13	10	68721012	68792377	0.187579514192572	0.0531245002881585	186	186
OGFR	ENSG00000060491.16	20	62804835	62814000	0.85321367373597	0.788740364344979	186	186
GNA15	ENSG00000060558.3	19	3136193	3163769	0.31282190909739	0.158046414165492	186	186
CREB3L3	ENSG00000060566.13	19	4153601	4173054	0.156319235244429	0.103725861033781	186	186
PIGV	ENSG00000060642.10	1	26787472	26798398	0.534089250111157	0.357282127289407	186	186
PTPRU	ENSG00000060656.19	1	29236516	29326813	0.292201327659296	0.178401596224391	186	186
SNRNP40	ENSG00000060688.12	1	31259568	31296782	0.696195231063589	0.600779273812145	186	186
QSER1	ENSG00000060749.14	11	32893178	32993316	0.0391212300467747	0.00471607151427608	186	186
MPC1	ENSG00000060762.18	6	166364919	166383013	0.184594080792699	0.0485383527264568	186	186
ACAA1	ENSG00000060971.17	3	38103129	38137242	0.782067226308375	0.72540793797007	186	186
BCAT1	ENSG00000060982.14	12	24810022	24949459	0.399338869994747	0.27468420239244	186	186
HDAC7	ENSG00000061273.17	12	47782754	47833132	0.603877356530826	0.516173207874682	186	186
LZTS1	ENSG00000061337.15	8	20246165	20303963	0.517003955194078	0.388481214161168	186	186
SPAG4	ENSG00000061656.9	20	35615892	35621049	0.160536101175089	0.0493696035864605	186	186
NCKAP1	ENSG00000061676.14	2	182909115	183038858	0.692177386765317	0.600197174908347	186	186
MRPS35	ENSG00000061794.12	12	27710773	27756295	0.869001832954724	0.8275189628048	186	186
GUCY1B3	ENSG00000061918.12	4	155758992	155807591	0.795859538557194	0.726851000610508	186	186
SFSWAP	ENSG00000061936.9	12	131711089	131799737	0.316037744382733	0.170019267492592	186	186
TNK2	ENSG00000061938.16	3	195863364	195911945	0.162992182926344	0.0749158366189696	186	186
MON2	ENSG00000061987.14	12	62466817	62600479	0.83579014991327	0.801851853253058	186	186
GPBP1	ENSG00000062194.15	5	57173948	57264679	0.376539728734993	0.208900190893015	186	186
DGAT2	ENSG00000062282.14	11	75759512	75801535	0.130941773128226	0.0280372542955052	186	186
CS	ENSG00000062485.18	12	56271699	56300392	0.369669146543696	0.187405941259969	186	186
LTK	ENSG00000062524.15	15	41503638	41513887	0.404927467101094	0.250296659851546	186	186
MRPS24	ENSG00000062582.13	7	43866558	43869893	0.673372555862183	0.549322259100154	186	186
ELMO2	ENSG00000062598.17	20	46366049	46432985	0.109548417280253	0.0342027422548397	186	186
WAPL	ENSG00000062650.17	10	86435256	86521815	0.955944712963634	0.935084659751612	186	186
VMP1	ENSG00000062716.12	17	59707192	59841092	0.984235425344282	0.977885439328494	186	186
APPBP2	ENSG00000062725.9	17	60443149	60526219	0.108954864015705	0.022926287991709	186	186
POLD1	ENSG00000062822.12	19	50384204	50418018	0.323028569807452	0.208745191722042	186	186
SEZ6	ENSG00000063015.19	17	28954901	29006440	0.434100079482969	0.309646422237278	186	186
EIF4B	ENSG00000063046.17	12	53006158	53042209	0.108386886055669	0.0262005854517574	186	186
SLC6A16	ENSG00000063127.15	19	49289638	49325225	0.600450325028742	0.533943346488625	186	186
GLTSCR1	ENSG00000063169.10	19	47609123	47703277	0.564465549092357	0.496075954275959	186	186
SPHK2	ENSG00000063176.15	19	48624133	48630029	0.0519702422578669	0.0125795290010566	186	186
RPL18	ENSG00000063177.12	19	48615328	48619271	0.711757472222785	0.586910779859136	186	186
CA11	ENSG00000063180.8	19	48637942	48646312	0.0729144299060897	0.0158819071366718	186	186
ISOC2	ENSG00000063241.7	19	55452985	55462343	0.457820260169496	0.271219688131578	186	186
U2AF2	ENSG00000063244.12	19	55654146	55674648	0.985163279286974	0.979444536772313	186	186
EPN1	ENSG00000063245.14	19	55675226	55709858	0.691396462123987	0.644458250748061	186	186
MED29	ENSG00000063322.13	19	39391303	39400637	0.134977552485087	0.0713529625691402	186	186
AHRR	ENSG00000063438.16	5	304176	438291	0.543007858420009	0.453422089562419	186	186
GPC1	ENSG00000063660.8	2	240435671	240468078	0.240863796068647	0.151482188327644	186	186
ADCK1	ENSG00000063761.15	14	77800083	77933954	0.0371546969201861	0.00444482559075958	186	186
HAGH	ENSG00000063854.12	16	1795620	1826940	0.864018895143138	0.806090241490844	186	186
RNF4	ENSG00000063978.15	4	2462220	2515855	0.350017360147644	0.251849819619659	186	186
CASP8	ENSG00000064012.21	2	201233443	201287711	0.180220039803691	0.0664344149241592	186	186
LIMCH1	ENSG00000064042.17	4	41359607	41700044	0.66480012502478	0.597704303100714	186	186
INTS13	ENSG00000064102.14	12	26905181	26938326	0.142008033631119	0.0431605389486514	186	186
TM7SF3	ENSG00000064115.10	12	26973195	27014434	0.681888396510661	0.579663989475038	186	186
SPA17	ENSG00000064199.6	11	124673882	124697518	0.361167544444425	0.258747759784908	186	186
TSPAN32	ENSG00000064201.15	11	2302061	2318200	0.999970139044268	0.999959136707969	186	186
WISP2	ENSG00000064205.10	20	44714844	44728509	0.0432833025670137	0.00752071817360009	186	186
ST3GAL6	ENSG00000064225.12	3	98732236	98821201	0.35882439518202	0.250722438642892	186	186
ATP2C2	ENSG00000064270.12	16	84368527	84464187	0.272974122329806	0.190494512000501	186	186
NGFR	ENSG00000064300.8	17	49502063	49515017	0.551992872873052	0.394747175540961	186	186
TAF2	ENSG00000064313.11	8	119730775	119832863	0.430558600216277	0.287990353765171	186	186
HIPK2	ENSG00000064393.15	7	139561570	139777778	0.786009283648488	0.734605782389288	186	186
TNPO3	ENSG00000064419.13	7	128954180	129055173	0.836804843194653	0.719311743034446	186	186
RFXANK	ENSG00000064490.13	19	19192590	19200893	0.31008229226087	0.152526646933887	186	186
TMEM161A	ENSG00000064545.14	19	19119169	19138513	0.809890936662155	0.74701330072322	186	186
LPAR2	ENSG00000064547.13	19	19623668	19628930	0.625204752580921	0.469576195304535	186	186
CTSA	ENSG00000064601.16	20	45890144	45898620	0.404322334829458	0.25844221072845	186	186
SUGP2	ENSG00000064607.16	19	18990888	19034023	0.580545041335541	0.470702811431707	186	186
SLC12A2	ENSG00000064651.13	5	128083766	128189688	0.328404464046112	0.174746384450957	186	186
SNX24	ENSG00000064652.10	5	122843439	123029304	0.858394787518379	0.812829636701078	186	186
EYA2	ENSG00000064655.18	20	46894624	47188844	0.224092689719112	0.0711256736339855	186	186
CNN2	ENSG00000064666.14	19	1026581	1039068	0.128389004456077	0.0506935228169433	186	186
ABCA7	ENSG00000064687.12	19	1040101	1065572	0.474761888562045	0.325433663028465	186	186
DDX20	ENSG00000064703.11	1	111755538	111768016	0.262070968568635	0.10792448320784	186	186
BTBD1	ENSG00000064726.9	15	83016422	83067334	0.3823509614277	0.173647539768601	186	186
FAR2	ENSG00000064763.10	12	29149103	29335616	0.272439242572624	0.163804435558247	186	186
BCAS1	ENSG00000064787.13	20	53936777	54070594	0.875236490001059	0.836900759568398	186	186
CHI3L2	ENSG00000064886.13	1	111200771	111243440	0.0376689939778476	0.0114268051294542	186	186
SBNO2	ENSG00000064932.15	19	1107636	1174283	0.813560047903585	0.730309826606834	186	186
PMS1	ENSG00000064933.17	2	189784085	189877629	0.133597001598139	0.0533443201105434	186	186
HMG20B	ENSG00000064961.18	19	3572777	3579088	0.222544456782464	0.100503727730465	186	186
CALCRL	ENSG00000064989.12	2	187343129	187448460	0.288851496082181	0.0810644773916703	186	186
TAF11	ENSG00000064995.16	6	34877778	34888089	0.619496324855769	0.460248027702656	186	186
ANKS1A	ENSG00000064999.13	6	34889265	35091413	0.944383902737536	0.916509109342866	186	186
AP3D1	ENSG00000065000.15	19	2100988	2164465	0.289006830864469	0.164145059038326	186	186
ZNF76	ENSG00000065029.14	6	35258982	35295985	0.208829320580548	0.0475875587739949	186	186
SLC9A3R2	ENSG00000065054.13	16	2025356	2039026	0.23797489791261	0.0883110408968539	186	186
NTHL1	ENSG00000065057.7	16	2039815	2047464	0.161393054467895	0.0739205061530837	186	186
UHRF1BP1	ENSG00000065060.16	6	34792015	34883138	0.422123261581671	0.234577037880958	186	186
GNAI3	ENSG00000065135.10	1	109548611	109618321	0.661655383008841	0.573840661092708	186	186
IPO5	ENSG00000065150.18	13	97953658	98024297	0.340160105308742	0.249038056452822	186	186
OAT	ENSG00000065154.11	10	124397303	124418976	0.159815110204743	0.0592039537402997	186	186
WDR3	ENSG00000065183.15	1	117929720	117965096	0.32262814729308	0.181840571397881	186	186
PKN2	ENSG00000065243.19	1	88684222	88836255	0.449746338417345	0.296512218957794	186	186
WDR18	ENSG00000065268.10	19	984271	998438	0.0768298445325932	0.0304448420772387	186	186
TRAM2	ENSG00000065308.4	6	52497402	52576915	0.21575766508732	0.121128107319971	186	186
NTN1	ENSG00000065320.8	17	9021542	9244000	0.912514732333101	0.890975705567978	186	186
MCM10	ENSG00000065328.16	10	13161554	13211104	0.851041455002558	0.814661935823041	186	186
DGKA	ENSG00000065357.19	12	55927614	55954027	0.0545496673261273	0.00880504564737093	186	186
ERBB3	ENSG00000065361.14	12	56079857	56103505	0.185411939891306	0.0504535291034228	186	186
ANKRD44	ENSG00000065413.18	2	196967017	197311173	0.949822428881793	0.94115325634607	186	186
KARS	ENSG00000065427.14	16	75627474	75647679	0.653077906953364	0.498007010900551	186	186
ADAT1	ENSG00000065457.10	16	75596981	75623300	0.762511583481703	0.643840894318729	186	186
PDIA5	ENSG00000065485.19	3	123067062	123162104	0.891637885105558	0.863992099889325	186	186
TBC1D22B	ENSG00000065491.8	6	37257772	37332970	0.843661903224087	0.781771512091111	186	186
NDUFB4	ENSG00000065518.7	3	120596309	120602500	0.976169275261126	0.963323487943146	186	186
SPEN	ENSG00000065526.10	1	15847864	15940460	0.211439150435371	0.0739915607157364	186	186
MYLK	ENSG00000065534.18	3	123610049	123884331	0.784001859094431	0.731551364842546	186	186
ZC3H15	ENSG00000065548.17	2	186486156	186509363	0.554061752995596	0.414416710616694	186	186
MAP2K4	ENSG00000065559.14	17	12020824	12143830	0.0898967338642528	0.0284765543912207	186	186
TMEM206	ENSG00000065600.12	1	212363931	212414901	0.0757860603610332	0.0197427591745426	186	186
SLK	ENSG00000065613.13	10	103967201	104029233	0.538119402248635	0.433469647479303	186	186
CYB5R4	ENSG00000065615.13	6	83859643	83967424	0.593018489496027	0.477688867004615	186	186
COL17A1	ENSG00000065618.18	10	104031286	104086002	0.825345590055169	0.766487429155185	186	186
GSTO2	ENSG00000065621.14	10	104268873	104304945	0.833292392076291	0.753111363974909	186	186
SEC61A2	ENSG00000065665.20	10	12129637	12169721	0.889154306684577	0.839092932855146	186	186
PRKCQ	ENSG00000065675.14	10	6427143	6580301	0.791168029409808	0.766878639072897	186	186
TLE2	ENSG00000065717.14	19	2997638	3047635	0.492568579954321	0.402609513592937	186	186
ASB1	ENSG00000065802.11	2	238426742	238452250	0.113450240619871	0.0324145732752297	186	186
FAM107B	ENSG00000065809.13	10	14518557	14774897	0.147942403565168	0.0660518421956691	186	186
ME1	ENSG00000065833.8	6	83210389	83431071	0.968479284357433	0.954303730060814	186	186
TBC1D1	ENSG00000065882.15	4	37891087	38139175	0.434491701950246	0.362340920364551	186	186
CDK13	ENSG00000065883.14	7	39950037	40097134	0.411007459154788	0.216497570592836	186	186
MTHFD2	ENSG00000065911.11	2	74198562	74216241	0.626333636587497	0.524129486770129	186	186
FOXJ2	ENSG00000065970.8	12	8032703	8055503	0.171774171856535	0.0703624945008315	186	186
YBX1	ENSG00000065978.18	1	42682427	42702349	0.945967584379449	0.931292885907506	186	186
PDE4A	ENSG00000065989.15	19	10416773	10469631	0.165296102342778	0.089291905093948	186	186
PPP2R5A	ENSG00000066027.11	1	212285537	212361863	0.451090614393697	0.289070380160258	186	186
ELAVL1	ENSG00000066044.14	19	7958579	8005659	0.481001791875721	0.373895201084375	186	186
TIE1	ENSG00000066056.13	1	43300993	43323108	0.365959684795716	0.256478265178874	186	186
DIP2B	ENSG00000066084.12	12	50505107	50748667	0.194604946705915	0.0330796128662729	186	186
SMARCD1	ENSG00000066117.14	12	50084972	50100712	0.320519321101356	0.20193219920562	186	186
KDM4A	ENSG00000066135.12	1	43650158	43705515	0.765953549592072	0.689570205535208	186	186
NFYC	ENSG00000066136.20	1	40692067	40771603	0.707134874519302	0.621017484567281	186	186
ZMYND12	ENSG00000066185.12	1	42430329	42456116	0.360224478655261	0.172295249114653	186	186
SLC9A3	ENSG00000066230.10	5	474883	524332	0.732938673169277	0.633405125872968	186	186
ASPM	ENSG00000066279.17	1	197084128	197146694	0.835854169390993	0.749583792134174	186	186
CD84	ENSG00000066294.14	1	160541095	160579516	0.750257412540893	0.694896591409411	186	186
ELOVL1	ENSG00000066322.14	1	43363397	43368074	0.0542923146781023	0.00344098621333893	186	186
SPI1	ENSG00000066336.11	11	47354860	47378576	0.520770519335018	0.252642155891676	186	186
ZNRD1	ENSG00000066379.14	6	30061641	30064909	0.689149482821965	0.480908370751807	186	186
CLDN18	ENSG00000066405.12	3	137998735	138033655	0.678396821433609	0.581225940976981	186	186
ZBTB11	ENSG00000066422.4	3	101648889	101672213	0.496490789957824	0.221708647388853	186	186
ATXN3	ENSG00000066427.21	14	92038652	92106621	0.000929942888716095	2.31552695187394e-06	186	186
GOLGA5	ENSG00000066455.12	14	92794231	92839963	0.160053538316346	0.0861809126003011	186	186
LRRC40	ENSG00000066557.5	1	70144805	70205620	0.227153599720381	0.0833554212059177	186	186
ISOC1	ENSG00000066583.11	5	129094751	129114028	0.31049404990731	0.180402493364491	186	186
TRMT11	ENSG00000066651.18	6	125986430	126039276	0.933487208642321	0.913551544072287	186	186
THUMPD1	ENSG00000066654.13	16	20702816	20742084	0.536645390641846	0.37435713169196	186	186
MSANTD3	ENSG00000066697.14	9	100427156	100451711	0.191668438181679	0.0404623590055862	186	186
KIF26A	ENSG00000066735.14	14	104138723	104180894	0.313107303935003	0.178717990453116	186	186
ATG2B	ENSG00000066739.11	14	96279202	96363451	0.191189265518126	0.0732908885033206	186	186
ARFGEF1	ENSG00000066777.8	8	67173511	67343677	0.653343326375418	0.528439346713683	186	186
ZFAT	ENSG00000066827.15	8	134477788	134713049	0.307790207198325	0.186113720554976	186	186
MTFR1	ENSG00000066855.15	8	65644734	65771261	0.506651108335415	0.415650054009352	186	186
STAG3	ENSG00000066923.17	7	100177563	100220546	0.821627670187823	0.767425602701505	186	186
FECH	ENSG00000066926.10	18	57548283	57586772	0.883520185122708	0.856427658562305	186	186
MYO9A	ENSG00000066933.15	15	71822456	72118577	0.704214943108826	0.604512172524043	186	186
PFKP	ENSG00000067057.16	10	3066333	3137712	0.517100325448247	0.411264176847098	186	186
IDI1	ENSG00000067064.10	10	1039908	1049170	0.226608351855456	0.0567530552292347	186	186
SP100	ENSG00000067066.16	2	230415942	230544090	0.428598607128204	0.313442220159031	186	186
KLF6	ENSG00000067082.14	10	3775996	3785281	0.826612717839733	0.797017281221276	186	186
PLPP1	ENSG00000067113.16	5	55425863	55535050	0.0850217533835931	0.00728446955920452	186	186
NEO1	ENSG00000067141.16	15	73051710	73305206	0.395897254397442	0.255186727220146	186	186
TRAM1	ENSG00000067167.7	8	70573442	70608387	0.199828048706506	0.0275306940390584	186	186
TNFRSF1A	ENSG00000067182.7	12	6328757	6342114	0.0256736085143466	0.0025062742555442	186	186
CACNB1	ENSG00000067191.15	17	39173563	39197703	0.926649758272552	0.872964330166232	186	186
EVI5	ENSG00000067208.14	1	92508696	92792404	0.199987628791757	0.0785754219282484	186	186
STOML1	ENSG00000067221.13	15	73978923	73994622	0.626321003594931	0.487798606273747	186	186
PKM	ENSG00000067225.17	15	72199029	72231822	0.189220477248836	0.0398452870256877	186	186
DHX29	ENSG00000067248.9	5	55256245	55307722	0.972835385457303	0.959817039814024	186	186
DNTTIP2	ENSG00000067334.13	1	93866283	93879918	0.640994112380184	0.528867140289792	186	186
METTL22	ENSG00000067365.14	16	8621683	8649654	0.124918969391513	0.0460332654013303	186	186
TP53BP1	ENSG00000067369.13	15	43403061	43510728	0.282186510332727	0.0603309147511699	186	186
RRP15	ENSG00000067533.5	1	218285287	218337983	0.145020785872117	0.0279032163227004	186	186
RHOA	ENSG00000067560.10	3	49359145	49412202	0.0118462144204659	1.11376997912612e-05	186	186
DHX8	ENSG00000067596.10	17	43483865	43544463	0.72952928955368	0.621950739135082	186	186
PRKCZ	ENSG00000067606.16	1	2050470	2175313	0.786518568173278	0.739875100317446	186	186
IARS2	ENSG00000067704.9	1	220094102	220148041	0.693434909189662	0.541664017885589	186	186
SYT1	ENSG00000067715.13	12	78863993	79452008	0.990336278894382	0.986126964617092	186	186
ROGDI	ENSG00000067836.12	16	4796968	4802950	0.083197753605351	0.0309367675513918	186	186
ROCK1	ENSG00000067900.7	18	20946906	21111851	0.0441996293959572	0.000349478273565442	186	186
CBFB	ENSG00000067955.13	16	67029116	67101058	0.761884415555456	0.601567958424956	186	186
HYAL2	ENSG00000068001.13	3	50317790	50322906	0.920625128990562	0.843857504489875	186	186
HDAC4	ENSG00000068024.16	2	239048168	239401011	0.640302619747155	0.545356662331349	186	186
RASSF1	ENSG00000068028.17	3	50329782	50340936	0.830450931112861	0.740444940613531	186	186
FGFR3	ENSG00000068078.17	4	1793307	1808872	0.57851695501155	0.486417837530502	186	186
IFI35	ENSG00000068079.7	17	43006725	43014456	0.0053070752803004	4.4048362558902e-06	186	186
HEATR6	ENSG00000068097.14	17	60043194	60078931	0.838311073717807	0.766069474611407	186	186
COASY	ENSG00000068120.14	17	42561467	42566275	0.134076309485207	0.0426252437371101	186	186
PLEKHH3	ENSG00000068137.14	17	42667914	42676994	0.582494414081032	0.395615758053986	186	186
MEF2A	ENSG00000068305.17	15	99565417	99715696	0.174553291465759	0.0738933763767871	186	186
INPP5A	ENSG00000068383.18	10	132537820	132783178	0.896676732906826	0.879216750802013	186	186
PRR11	ENSG00000068489.12	17	59155499	59204705	0.0730749972943096	0.0107860807890545	186	186
REEP1	ENSG00000068615.17	2	86213993	86338083	0.22013861796097	0.0717151456751817	186	186
ATP11A	ENSG00000068650.18	13	112690329	112887168	0.261138272380069	0.192850931143482	186	186
POLR1A	ENSG00000068654.15	2	86020216	86106155	0.0103452891832923	0.00066800083009732	186	186
LAPTM4A	ENSG00000068697.6	2	20032650	20052028	0.240539077784229	0.106611749488011	186	186
TTC7A	ENSG00000068724.15	2	46916157	47076137	0.315801288689537	0.194941387513354	186	186
IP6K2	ENSG00000068745.14	3	48688003	48740353	0.37010495645016	0.160951113531169	186	186
SRBD1	ENSG00000068784.12	2	45388680	45612165	0.441453315464922	0.358352067529934	186	186
KIF2A	ENSG00000068796.16	5	62306162	62386383	0.157106743589877	0.0164975015819919	186	186
RASGRP2	ENSG00000068831.18	11	64726911	64745456	0.798563514980361	0.734523750932476	186	186
PSME4	ENSG00000068878.14	2	53864067	53970837	0.650182896533405	0.532741260592854	186	186
IFT80	ENSG00000068885.14	3	160256986	160399273	0.05920527038616	0.00645563079788274	186	186
SIRT2	ENSG00000068903.19	19	38878555	38899862	0.68329909121795	0.585165591741178	186	186
ERLEC1	ENSG00000068912.13	2	53787044	53818819	0.986158118876425	0.979611278383971	186	186
PPP2R5B	ENSG00000068971.13	11	64917553	64934470	0.325315328142741	0.115363353084179	186	186
PYGM	ENSG00000068976.13	11	64746389	64760297	0.94944730279519	0.930086302747005	186	186
PITX1	ENSG00000069011.15	5	135027735	135034520	0.773929357462938	0.682485705197449	186	186
MAST4	ENSG00000069020.18	5	66596361	67169595	0.180435077181561	0.117016598709348	186	186
ADGRF5	ENSG00000069122.18	6	46852512	46954943	0.259898200853514	0.185276474186375	186	186
SDK2	ENSG00000069188.16	17	73334384	73644089	0.0966461465667567	0.0407231931893544	186	186
NUP133	ENSG00000069248.11	1	229440260	229508341	0.991877363392257	0.989784307649727	186	186
NUCKS1	ENSG00000069275.12	1	205712819	205750276	0.445013824008937	0.294484370466233	186	186
VPS35	ENSG00000069329.16	16	46656132	46689194	0.895761021818512	0.855198977191092	186	186
DNAJA2	ENSG00000069345.11	16	46955362	46973788	0.916177763580983	0.861649343745899	186	186
BCL3	ENSG00000069399.14	19	44747836	44760044	0.460104530781823	0.281946301995674	186	186
KCNAB2	ENSG00000069424.14	1	5991466	6101193	0.586574120752553	0.482162859009281	186	186
GAL	ENSG00000069482.6	11	68683779	68691175	0.0361499234117264	0.00351308256667613	186	186
CLEC2D	ENSG00000069493.14	12	9664969	9699555	0.258145206093685	0.131595527991721	186	186
RORA	ENSG00000069667.15	15	60488284	61229319	0.130361969148659	0.0296133814786257	186	186
DRD4	ENSG00000069696.6	11	637293	640706	0.641770398751271	0.530962295240561	186	186
TGFBR3	ENSG00000069702.10	1	91680343	91906335	0.686277303932943	0.597809383013142	186	186
KIAA1107	ENSG00000069712.12	1	92166985	92184723	0.44127277007732	0.246823234063602	186	186
ATP1B3	ENSG00000069849.10	3	141876124	141926514	0.0942772218144957	0.00295849713802814	186	186
NEDD4	ENSG00000069869.15	15	55826922	55993746	0.0596586294718492	0.0190511279864	186	186
PIGB	ENSG00000069943.9	15	55319162	55354978	0.511925499142167	0.360235638363006	186	186
MAPK6	ENSG00000069956.11	15	51952106	52067372	0.422903749947248	0.258417378747336	186	186
GNB5	ENSG00000069966.18	15	52115105	52191369	0.983815353430856	0.973972244740614	186	186
RAB27A	ENSG00000069974.15	15	55202966	55314160	0.524911299429711	0.412601096467304	186	186
HDHD5	ENSG00000069998.12	22	17137511	17165268	0.535845871825276	0.406010517247936	186	186
UFD1L	ENSG00000070010.18	22	19450106	19479215	0.132618836849788	0.068578140797279	186	186
LRP6	ENSG00000070018.8	12	12116025	12267012	0.576755353189488	0.502637668452626	186	186
GUCY2C	ENSG00000070019.4	12	14612632	14696585	0.679794267885468	0.58845918746086	186	186
PHRF1	ENSG00000070047.11	11	576486	612222	0.625709065846825	0.511522109890088	186	186
IKBKAP	ENSG00000070061.14	9	108867517	108934116	0.813417678241396	0.729185631525143	186	186
NUCB2	ENSG00000070081.15	11	17208153	17349974	0.172654736215164	0.0634911480090869	186	186
PFN2	ENSG00000070087.13	3	149964904	150050728	0.443661030735665	0.334384275632053	186	186
SPTB	ENSG00000070182.19	14	64752211	64879883	0.723367775046927	0.592947999114309	186	186
DAPP1	ENSG00000070190.12	4	99816833	99870154	0.149255558523648	0.0310474087404834	186	186
SLC44A1	ENSG00000070214.15	9	105244622	105439171	0.224802953187092	0.138182113716349	186	186
TMEM260	ENSG00000070269.13	14	56488354	56650606	0.805597841622987	0.757879507285788	186	186
SMG6	ENSG00000070366.13	17	2065073	2303703	0.107222240996576	0.0284019115549821	186	186
EXOC5	ENSG00000070367.15	14	57200507	57268908	0.822807000937308	0.710730195064265	186	186
CLTCL1	ENSG00000070371.15	22	19179473	19291716	0.728220018165117	0.620124654990604	186	186
FSTL3	ENSG00000070404.9	19	676365	683399	0.178720260987883	0.06151141262828	186	186
DGCR2	ENSG00000070413.19	22	19036282	19122454	0.652474765740927	0.533036552525747	186	186
RNF126	ENSG00000070423.17	19	647526	663277	0.688658656795419	0.615516633238028	186	186
MNT	ENSG00000070444.14	17	2384060	2401118	0.910514444645594	0.885925733379236	186	186
ZXDC	ENSG00000070476.14	3	126437601	126475919	0.00454561247251344	0.000102872789837751	186	186
JMJD6	ENSG00000070495.14	17	76712832	76726799	0.157730556538267	0.0483881840348485	186	186
POLB	ENSG00000070501.11	8	42338454	42371808	0.533617660317181	0.306522023984862	186	186
ST6GALNAC1	ENSG00000070526.14	17	76624761	76643838	0.195745253575	0.109325520546377	186	186
WIPI1	ENSG00000070540.12	17	68425930	68457513	0.298259804877885	0.132887660824022	186	186
GBA2	ENSG00000070610.14	9	35737005	35749228	0.501601491231831	0.3519504762305	186	186
NDST1	ENSG00000070614.14	5	150485818	150558211	0.506369449574202	0.331546462524295	186	186
ASNS	ENSG00000070669.16	7	97852118	97872542	0.0142902068594662	0.000192655916205821	186	186
AP3M2	ENSG00000070718.11	8	42152946	42171673	0.522420697010866	0.383300997258039	186	186
CNGB1	ENSG00000070729.13	16	57882340	57971116	0.783212427122843	0.677896770751963	186	186
ST6GALNAC2	ENSG00000070731.10	17	76572637	76586956	0.912115653875468	0.89313438036295	186	186
PABPC1	ENSG00000070756.15	8	100685816	100722809	0.381365100142185	0.272328133339576	186	186
TESK2	ENSG00000070759.16	1	45343976	45491166	0.540392258998973	0.338674710261021	186	186
CFAP20	ENSG00000070761.7	16	58113588	58129450	0.898714933320079	0.871189719981825	186	186
CSNK2A2	ENSG00000070770.8	16	58157907	58197920	0.0679131102035455	0.0276763215189607	186	186
EIF2B3	ENSG00000070785.16	1	44850522	44986722	0.527966507198132	0.435592204417982	186	186
CAMK2A	ENSG00000070808.15	5	150219491	150290291	0.429795967694526	0.294889279349462	186	186
TCOF1	ENSG00000070814.17	5	150357639	150400308	0.666481273323837	0.58787784638104	186	186
CDC42	ENSG00000070831.15	1	22052627	22092946	0.246483142042313	0.112981694525087	186	186
OSBPL3	ENSG00000070882.12	7	24796539	24981634	0.322033937632774	0.186292719232558	186	186
RAD18	ENSG00000070950.9	3	8775402	8963773	0.853338161002294	0.820967649232072	186	186
ATP2B1	ENSG00000070961.15	12	89588049	89708831	0.941143645144751	0.914921880639733	186	186
NCK2	ENSG00000071051.13	2	105744897	105894274	0.244738671123393	0.117999916951318	186	186
MAP4K4	ENSG00000071054.16	2	101696850	101894689	0.950337496396304	0.934063746320772	186	186
MGAT4A	ENSG00000071073.12	2	98619106	98731126	0.59710999906963	0.508609555995641	186	186
RPL31	ENSG00000071082.10	2	101002245	101024032	0.672396166351075	0.507240042844181	186	186
WDR1	ENSG00000071127.16	4	10074339	10116949	0.92453236926846	0.90065274359914	186	186
SNX13	ENSG00000071189.21	7	17790761	17940501	0.633313008351938	0.513676450742355	186	186
ARHGAP10	ENSG00000071205.11	4	147732063	148072780	0.309657931518649	0.137475054886561	186	186
RPS6KA2	ENSG00000071242.11	6	166409364	166906451	0.090424245930139	0.0335956371572883	186	186
ING3	ENSG00000071243.15	7	120950749	120977216	0.182795623741468	0.090829324374396	186	186
VASH1	ENSG00000071246.10	14	76762189	76783015	0.0567302352862121	0.0165473456028847	186	186
LMCD1	ENSG00000071282.11	3	8501707	8574673	0.315741498868721	0.176408959746053	186	186
WBSCR22	ENSG00000071462.11	7	73683568	73705149	0.202183336308238	0.0820315570134841	186	186
SEL1L	ENSG00000071537.13	14	81471549	81533861	0.560037634629319	0.397377000377625	186	186
TRIP13	ENSG00000071539.13	5	892825	919357	0.153812343779369	0.0437657705754191	186	186
TCF3	ENSG00000071564.14	19	1609290	1652605	0.948447358571528	0.930513741352262	186	186
TRIB2	ENSG00000071575.11	2	12716889	12742734	0.131129556205598	0.0482611983442996	186	186
DAZAP1	ENSG00000071626.16	19	1407569	1435687	0.935550647405945	0.919181462175129	186	186
MBD3	ENSG00000071655.17	19	1573596	1592801	0.551914079705708	0.437052847768747	186	186
HLTF	ENSG00000071794.15	3	149030127	149086554	0.606636829031548	0.50084909876519	186	186
CPSF1	ENSG00000071894.16	8	144393243	144409349	0.65436007199957	0.555813238099489	186	186
CYBRD1	ENSG00000071967.11	2	171522247	171558133	0.631158274518917	0.482854260081164	186	186
PDCD2	ENSG00000071994.10	6	170575295	170584692	0.825427189339838	0.734886481843288	186	186
RDH11	ENSG00000072042.12	14	67676801	67695814	0.2417132554297	0.110486969070439	186	186
PRKACA	ENSG00000072062.13	19	14091688	14118084	0.393857619422911	0.280160853947851	186	186
ADGRL1	ENSG00000072071.16	19	14147743	14206187	0.993324288900401	0.991707631198123	186	186
ACTN1	ENSG00000072110.13	14	68874143	68979440	0.00762656436379647	0.000626761559656199	186	186
ZFYVE26	ENSG00000072121.15	14	67746520	67816589	0.391176245042032	0.191451820066412	186	186
EPN2	ENSG00000072134.15	17	19215615	19336715	0.0602121147693447	0.0020381024139731	186	186
PTPN18	ENSG00000072135.12	2	130356007	130375409	0.682061781761231	0.566873108407024	186	186
LIMS2	ENSG00000072163.19	2	127638381	127681786	0.400815157946194	0.237896128435347	186	186
SPEG	ENSG00000072195.14	2	219434846	219498287	0.238582051701867	0.11611972738697	186	186
LNX1	ENSG00000072201.13	4	53459301	53701405	0.263132903640986	0.142049743847705	186	186
ALDH3A2	ENSG00000072210.18	17	19648136	19677598	0.460092107499989	0.291898322694256	186	186
TFRC	ENSG00000072274.12	3	196027183	196082189	0.601123421112208	0.423761857575064	186	186
SREBF1	ENSG00000072310.16	17	17811454	17837002	0.286078442367965	0.179619250579765	186	186
AFF4	ENSG00000072364.12	5	132875379	132963634	0.00592628611537385	0.000449011733418806	186	186
UBE2D1	ENSG00000072401.14	10	58334975	58370753	0.7862921783083	0.603651014364984	186	186
MPP5	ENSG00000072415.8	14	67241109	67335819	0.143095946462814	0.033057238765431	186	186
RHOBTB1	ENSG00000072422.16	10	60869438	61001440	0.988305150224455	0.98535370410276	186	186
MARK2	ENSG00000072518.20	11	63838928	63911019	0.535637032942984	0.393999473162055	186	186
HMMR	ENSG00000072571.19	5	163460203	163491945	0.237759627303833	0.0534925537340692	186	186
CHFR	ENSG00000072609.17	12	132832357	132909186	0.112478598354201	0.047260849839363	186	186
P4HA2	ENSG00000072682.18	5	132191838	132295315	0.909653614766057	0.858709800935071	186	186
FCGR2B	ENSG00000072694.20	1	161663147	161678654	0.717731953142552	0.568966228430237	186	186
NFATC3	ENSG00000072736.18	16	68084751	68221284	0.263744051519376	0.101640699778033	186	186
TRNT1	ENSG00000072756.16	3	3126916	3149233	0.985786618053906	0.980667624289101	186	186
ACADVL	ENSG00000072778.19	17	7217716	7225273	0.955211935092879	0.939103954336395	186	186
STK10	ENSG00000072786.12	5	172042073	172188386	0.751086025589945	0.680299286835719	186	186
FBXW11	ENSG00000072803.17	5	171861549	172006873	0.514947457113547	0.414859981598771	186	186
ACAP1	ENSG00000072818.11	17	7336529	7351478	0.21411308094813	0.0608133432957034	186	186
CRMP1	ENSG00000072832.14	4	5748084	5893058	0.180192016489844	0.0711585499410759	186	186
EVC	ENSG00000072840.12	4	5711197	5814305	0.766942184214789	0.714370932354913	186	186
DERL2	ENSG00000072849.10	17	5471251	5486811	0.0831532129085237	0.0232417800089099	186	186
SIDT1	ENSG00000072858.10	3	113532296	113629578	0.946606362089438	0.934102562580151	186	186
NDE1	ENSG00000072864.14	16	15643267	15726353	0.335931213861073	0.224293448443888	186	186
MRVI1	ENSG00000072952.18	11	10573091	10693988	0.100296798557585	0.0527745237512368	186	186
TMEM38A	ENSG00000072954.6	19	16661127	16690029	0.926685213306321	0.908931189582159	186	186
AP1M1	ENSG00000072958.8	19	16197578	16245907	0.984908540952571	0.979613043945691	186	186
PVR	ENSG00000073008.14	19	44643798	44663583	0.172663002611043	0.0697145238232715	186	186
XRCC1	ENSG00000073050.11	19	43543040	43580473	0.805741255682662	0.752117847250692	186	186
SCARB1	ENSG00000073060.15	12	124776856	124882668	0.203656316871103	0.116945584880162	186	186
MCM2	ENSG00000073111.13	3	127598252	127622436	0.936055233390359	0.922047845786138	186	186
PANX2	ENSG00000073150.13	22	50170731	50180294	0.0703623980591537	0.0158074713243186	186	186
SELENOO	ENSG00000073169.13	22	50200979	50217616	0.702792032118943	0.611720415198818	186	186
TP63	ENSG00000073282.12	3	189631427	189897279	0.433154823551308	0.342586334671922	186	186
ALPK1	ENSG00000073331.17	4	112285509	112442606	0.800877183808391	0.71502251940341	186	186
LLGL2	ENSG00000073350.13	17	75525080	75575208	0.577111389297767	0.366493415370401	186	186
PDE8A	ENSG00000073417.14	15	84980440	85139145	0.256844282216453	0.105116976599344	186	186
NLE1	ENSG00000073536.17	17	35128753	35142315	0.240114964371465	0.118136208606814	186	186
SDHA	ENSG00000073578.16	5	218241	256700	0.13150720322957	0.0303478959502754	186	186
SMARCE1	ENSG00000073584.18	17	40624962	40648299	0.140638855896485	0.0473715261213878	186	186
GSDMB	ENSG00000073605.18	17	39904595	39918650	0.0636395254450336	4.60000784981453e-06	186	186
KDM5A	ENSG00000073614.12	12	280129	389272	0.385231675282574	0.293671035128604	186	186
ADAM11	ENSG00000073670.13	17	44759031	44781846	0.321216204171676	0.17283932587815	186	186
PPP2R3A	ENSG00000073711.10	3	135965673	136147891	0.361847032990328	0.124792496212128	186	186
FERMT2	ENSG00000073712.14	14	52857268	52952435	0.308087061113369	0.0976283891702097	186	186
DHRS9	ENSG00000073737.16	2	169064789	169096167	0.162291400457915	0.0516589558403664	186	186
CD5L	ENSG00000073754.5	1	157830914	157898256	0.622708525433864	0.516451482599863	186	186
PTGS2	ENSG00000073756.11	1	186671791	186680427	0.812338411733814	0.737677953670399	186	186
IGF2BP2	ENSG00000073792.15	3	185643739	185825056	0.554077461506569	0.440597056455783	186	186
MAP3K13	ENSG00000073803.13	3	185282941	185489097	0.37678516362005	0.219388122535094	186	186
ST6GAL1	ENSG00000073849.14	3	186930485	187078553	0.9610177049248	0.95240204849976	186	186
TBX21	ENSG00000073861.2	17	47733244	47746119	0.16509787319804	0.0498731427806698	186	186
FRY	ENSG00000073910.19	13	32031300	32299122	0.0933758524606307	0.0287586467970966	186	186
PICALM	ENSG00000073921.17	11	85957684	86069882	0.221296861141276	0.0523825909826163	186	186
NSF	ENSG00000073969.18	17	46590669	46757464	0.390111877116253	0.203246273588251	186	186
CLASP1	ENSG00000074054.17	2	121337776	121649587	0.260904029679747	0.146443155844847	186	186
MRPS34	ENSG00000074071.14	16	1771890	1773155	0.161750671409862	0.0738540887614839	186	186
NOTCH3	ENSG00000074181.8	19	15159038	15200981	0.014181396223636	0.00219832322964118	186	186
CLNS1A	ENSG00000074201.8	11	77514936	77637805	0.834709169295626	0.77076162715973	186	186
TEAD2	ENSG00000074219.13	19	49340861	49362457	0.177570151765718	0.0660973377999796	186	186
EED	ENSG00000074266.19	11	86244544	86278813	0.0746007150478625	0.0020507178823017	186	186
CDHR2	ENSG00000074276.10	5	176542511	176595801	0.0973146881206488	0.0375322644328111	186	186
SNCB	ENSG00000074317.10	5	176620084	176630556	0.556400207179562	0.48091539632341	186	186
TSG101	ENSG00000074319.12	11	18468336	18527232	0.00630254483469118	0.000148253061329199	186	186
NCBP3	ENSG00000074356.16	17	3802165	3846251	0.341277863344687	0.209671302234842	186	186
ATP2A3	ENSG00000074370.17	17	3923870	3964464	0.295060186532102	0.202102141321038	186	186
CA12	ENSG00000074410.13	15	63321378	63382161	0.378308017921021	0.240402281472782	186	186
MGLL	ENSG00000074416.13	3	127689062	127823250	0.563956645163547	0.415563046971139	186	186
NTN4	ENSG00000074527.11	12	95657807	95791152	0.699917330523573	0.637761185648035	186	186
BCS1L	ENSG00000074582.12	2	218658898	218663443	0.939389561932225	0.909654167399132	186	186
NUAK1	ENSG00000074590.13	12	106063340	106140033	0.86465092132049	0.82502386282197	186	186
DPP8	ENSG00000074603.18	15	65442463	65517704	0.947202431869821	0.935470708264415	186	186
SLC24A1	ENSG00000074621.13	15	65611378	65656260	0.876812772786318	0.839922901050761	186	186
ZNF532	ENSG00000074657.13	18	58862600	58986480	0.17349532335952	0.0791379455344029	186	186
SCARF1	ENSG00000074660.15	17	1633858	1645747	0.356449948142732	0.264106836761164	186	186
LMAN1	ENSG00000074695.5	18	59327823	59359962	0.640478779766901	0.508666417689734	186	186
HACD3	ENSG00000074696.12	15	65530418	65578352	0.830613352694846	0.742220781603213	186	186
IPCEF1	ENSG00000074706.13	6	154154496	154356792	0.793277404858661	0.735643808973477	186	186
ZZEF1	ENSG00000074755.14	17	4004445	4143020	0.293827948334983	0.188368438542355	186	186
ENO1	ENSG00000074800.13	1	8861002	8879249	0.931121309742593	0.906523343393342	186	186
SLC12A1	ENSG00000074803.17	15	48206301	48304078	0.33549536660939	0.162292557447834	186	186
MYDGF	ENSG00000074842.7	19	4657545	4670370	0.671321978913345	0.569504177244479	186	186
ANO8	ENSG00000074855.10	19	17323302	17334829	0.473703469329139	0.362041936441801	186	186
TUBE1	ENSG00000074935.13	6	112070970	112087513	0.549294983980111	0.422433795807191	186	186
ARHGEF10L	ENSG00000074964.16	1	17539835	17697869	0.830900450470963	0.787349372023312	186	186
TXK	ENSG00000074966.10	4	48066393	48134256	0.608377945306523	0.456844587572287	186	186
TACR2	ENSG00000075073.14	10	69403903	69416867	0.597756462640514	0.544851749420512	186	186
ACTR6	ENSG00000075089.9	12	100199122	100241865	0.497604951423812	0.393872625893167	186	186
TIPIN	ENSG00000075131.9	15	66336206	66386746	0.925459935466367	0.889617693407271	186	186
SRI	ENSG00000075142.13	7	88205118	88226993	0.0319327043621003	0.00208003574625069	186	186
EIF4G3	ENSG00000075151.20	1	20806292	21176888	0.69366670022375	0.597510036438114	186	186
NUP37	ENSG00000075188.8	12	102073103	102120124	0.258432634623502	0.131038619516437	186	186
GTSE1	ENSG00000075218.18	22	46296741	46330810	0.282480212639931	0.17084181855612	186	186
SEMA3C	ENSG00000075223.13	7	80742538	80922359	0.397748765303849	0.251380201757967	186	186
TTC38	ENSG00000075234.16	22	46267961	46294008	0.42697550314333	0.354572572822812	186	186
ACAT1	ENSG00000075239.13	11	108121751	108147776	0.664488060823047	0.517200996570139	186	186
GRAMD4	ENSG00000075240.16	22	46576012	46679790	0.176390086306077	0.0810260036392156	186	186
CELSR1	ENSG00000075275.16	22	46360834	46537170	0.911577324629736	0.887929608428731	186	186
ZNF638	ENSG00000075292.18	2	71276561	71435069	0.62803964605175	0.527105314032648	186	186
SLC25A40	ENSG00000075303.12	7	87833568	87876215	0.439182720403243	0.204150797404978	186	186
TIMM21	ENSG00000075336.11	18	74148511	74160530	0.848909035941812	0.801882589753331	186	186
ADD2	ENSG00000075340.22	2	70607618	70768225	0.411912469335493	0.342344657211428	186	186
VPS9D1	ENSG00000075399.13	16	89707134	89720984	0.767743007825654	0.701316795320592	186	186
ZNF37A	ENSG00000075407.18	10	38094334	38150293	0.678451918112816	0.485205133411236	186	186
MARK3	ENSG00000075413.17	14	103385392	103503831	0.735382223067362	0.641517531695828	186	186
SLC25A3	ENSG00000075415.12	12	98593591	98606379	0.207788953119666	0.0539967903740682	186	186
FNDC3B	ENSG00000075420.12	3	172039628	172401665	0.469819643144883	0.290686098718229	186	186
FOSL2	ENSG00000075426.11	2	28392448	28417312	0.414890150612978	0.255652857366248	186	186
FRYL	ENSG00000075539.13	4	48497361	48780322	0.16468906645117	0.0414659183401097	186	186
TMEM131	ENSG00000075568.16	2	97756340	97995891	0.933742859879912	0.907861010646578	186	186
FSCN1	ENSG00000075618.17	7	5592823	5606655	0.0479972591261536	0.0113609948498918	186	186
ACTB	ENSG00000075624.13	7	5527151	5563784	0.415610224435035	0.349739493231826	186	186
PLD1	ENSG00000075651.15	3	171600405	171810950	0.100240625272001	0.0387830687213448	186	186
WDR62	ENSG00000075702.16	19	36054881	36105106	0.574488074574036	0.453950733744393	186	186
DLG1	ENSG00000075711.20	3	197042560	197299300	0.872689958035981	0.837635051609206	186	186
RAB7A	ENSG00000075785.12	3	128726122	128814796	0.357450682343919	0.169647365234537	186	186
BCAP29	ENSG00000075790.10	7	107580058	107623317	0.405562897632425	0.225547105694822	186	186
SEC31B	ENSG00000075826.16	10	100486642	100519864	0.0294937427610142	0.00228134729815387	186	186
SART3	ENSG00000075856.11	12	108522580	108561400	0.99038861024813	0.986896303200838	186	186
ARHGAP15	ENSG00000075884.13	2	143091362	143768352	0.0157273395954607	0.0031133573713428	186	186
TUBA3D	ENSG00000075886.10	2	131476093	131482934	0.225214979417309	0.0915464715471141	186	186
EXOSC7	ENSG00000075914.12	3	44975241	45012668	0.907580573414126	0.850238374010203	186	186
KIFAP3	ENSG00000075945.12	1	169921326	170085208	0.524688322952138	0.330225806687506	186	186
MKRN2	ENSG00000075975.15	3	12557014	12583600	0.0218509902825189	0.000838577858303813	186	186
MCM6	ENSG00000076003.4	2	135839626	135876426	0.994468793778396	0.991174878276244	186	186
REXO2	ENSG00000076043.9	11	114439386	114450279	0.910484653762527	0.893100252670363	186	186
RBM7	ENSG00000076053.10	11	114400512	114414203	0.231273045221365	0.118285850242795	186	186
RBMS2	ENSG00000076067.12	12	56521929	56595595	0.00059870165489744	2.12622459489116e-07	186	186
BAZ2A	ENSG00000076108.11	12	56596197	56636816	0.660570271599083	0.501710045731183	186	186
PTPN23	ENSG00000076201.14	3	47381011	47413441	0.614151486404428	0.34325073228473	186	186
MLH1	ENSG00000076242.14	3	36993332	37050918	0.186279851764178	0.0782209751192822	186	186
UNG	ENSG00000076248.10	12	109097574	109110992	0.230639016074144	0.109989782708232	186	186
FMO4	ENSG00000076258.9	1	171314208	171342084	0.69458261584292	0.62905908050355	186	186
KLHL20	ENSG00000076321.10	1	173714941	173786702	0.699294707135106	0.53062030069824	186	186
RGS11	ENSG00000076344.15	16	268301	275940	0.453532190299822	0.341726795292276	186	186
SLC46A1	ENSG00000076351.12	17	28394756	28407197	0.903746812057653	0.857853404873646	186	186
PLXNA2	ENSG00000076356.6	1	208022242	208244320	0.879607025998516	0.855554626596331	186	186
SPAG5	ENSG00000076382.16	17	28577574	28598635	0.347226224003217	0.18476010728818	186	186
ANKRD13A	ENSG00000076513.16	12	109999186	110039763	0.255068150316275	0.0923024363246451	186	186
TPD52	ENSG00000076554.15	8	80034745	80231232	0.135541272710696	0.0603547568753074	186	186
ACACB	ENSG00000076555.15	12	109116595	109268226	0.590043011645224	0.401839833040951	186	186
TRAF4	ENSG00000076604.14	17	28743984	28750958	0.295425331172379	0.106469999121771	186	186
PAG1	ENSG00000076641.4	8	80967810	81112068	0.280637041859824	0.120569626202558	186	186
GPATCH1	ENSG00000076650.6	19	33080880	33130542	0.661228355970667	0.530762736452553	186	186
ICAM3	ENSG00000076662.9	19	10338682	10339823	0.932599255586853	0.902172874998058	186	186
NT5C2	ENSG00000076685.18	10	103090611	103193306	0.707339210130986	0.580043712879672	186	186
MCAM	ENSG00000076706.16	11	119308529	119321521	0.921698588346764	0.898347587104044	186	186
CAMSAP3	ENSG00000076826.9	19	7595902	7618304	0.283039908326078	0.131721900880308	186	186
RAP1GAP	ENSG00000076864.19	1	21596215	21669363	0.988159847748494	0.983660290416714	186	186
XAB2	ENSG00000076924.11	19	7619525	7629565	0.189944636510757	0.100436494551081	186	186
ARHGEF1	ENSG00000076928.17	19	41883161	41930150	0.904927282120676	0.856103922710587	186	186
STXBP2	ENSG00000076944.15	19	7636991	7647873	0.017069761777701	0.00394587286869364	186	186
MAP2K7	ENSG00000076984.17	19	7903843	7914478	0.973796730253478	0.965549827299116	186	186
NMRK2	ENSG00000077009.13	19	3933103	3942416	0.549095632875151	0.441516417364419	186	186
DGKD	ENSG00000077044.10	2	233354507	233472104	0.181970832120989	0.0778282432718217	186	186
RARB	ENSG00000077092.18	3	25174332	25597904	0.572806535048785	0.450373106355201	186	186
TOP2B	ENSG00000077097.15	3	25597933	25664499	0.0683960067482019	0.0101742697904083	186	186
TM9SF3	ENSG00000077147.14	10	96518109	96587452	0.405368714465213	0.275909381941924	186	186
NFKB2	ENSG00000077150.18	10	102394110	102402529	0.0339726591348503	0.00188911319041319	186	186
UBE2T	ENSG00000077152.9	1	202331657	202341980	0.0294287857809209	0.00725861892043972	186	186
PPP1R12B	ENSG00000077157.21	1	202348699	202590595	0.847915621645456	0.782761617278719	186	186
DNAJC10	ENSG00000077232.17	2	182716041	182794464	0.281400240333851	0.179109327402184	186	186
GTF3C1	ENSG00000077235.17	16	27459555	27549913	0.00654876506609723	0.000190347969455507	186	186
IL4R	ENSG00000077238.13	16	27314102	27364778	0.0684246299380471	0.0208609341144063	186	186
USP33	ENSG00000077254.14	1	77695987	77759852	0.462039493436737	0.169552416088159	186	186
SNRPA	ENSG00000077312.8	19	40750637	40765389	0.667296260598819	0.560511195825762	186	186
SPAG6	ENSG00000077327.15	10	22345445	22454224	0.0224580614810137	0.00209102733730403	186	186
EXOSC5	ENSG00000077348.8	19	41386374	41397459	0.344439751890314	0.195039763912074	186	186
DYNC1I2	ENSG00000077380.15	2	171687409	171748420	0.378884940066416	0.224910222025791	186	186
APBB1IP	ENSG00000077420.15	10	26438203	26567803	0.748969342774819	0.670314497234296	186	186
LRCH4	ENSG00000077454.15	7	100574011	100586153	0.73115848806372	0.614084831061127	186	186
FAM76B	ENSG00000077458.12	11	95768942	95790409	0.847877950234285	0.808990430021933	186	186
SIRT6	ENSG00000077463.14	19	4174109	4182604	0.638241292432708	0.554254278261992	186	186
POLD3	ENSG00000077514.8	11	74592530	74669117	0.153975347404321	0.0314013549642105	186	186
ACTN2	ENSG00000077522.12	1	236686454	236764631	0.328306629558047	0.222345602676233	186	186
CAPZB	ENSG00000077549.17	1	19338776	19485539	0.956733991275889	0.936014000968495	186	186
GPR137B	ENSG00000077585.13	1	236142505	236221865	0.262341898761165	0.149521970792932	186	186
NAALAD2	ENSG00000077616.10	11	90131515	90192894	0.858795446893226	0.823122081688358	186	186
JADE1	ENSG00000077684.15	4	128809623	128875224	0.72893415530399	0.652430871700712	186	186
FGFR1	ENSG00000077782.19	8	38411138	38468834	0.685734712160045	0.587448504044647	186	186
FBLN1	ENSG00000077942.18	22	45502238	45601135	0.877405933905838	0.839820159928461	186	186
ITGA8	ENSG00000077943.7	10	15513949	15720125	0.349842507400356	0.242589418886618	186	186
CST7	ENSG00000077984.5	20	24949230	24959928	0.180792647869221	0.0574044174293771	186	186
MAP2	ENSG00000078018.19	2	209424058	209734118	0.0300605905896474	0.00398997825043918	186	186
PIAS2	ENSG00000078043.15	18	46803224	46920148	0.110771308269187	0.0394635124094342	186	186
AMPH	ENSG00000078053.16	7	38383704	38631567	0.495569099653508	0.260131645661282	186	186
MCCC1	ENSG00000078070.12	3	183015218	183116075	0.407799612323471	0.288911149800536	186	186
LAMP3	ENSG00000078081.7	3	183122213	183163839	0.764431369525997	0.693698173714563	186	186
NEBL	ENSG00000078114.18	10	20779973	21174187	0.415172571405555	0.184854978663955	186	186
ACER3	ENSG00000078124.11	11	76860867	77026797	0.322424297771009	0.163884608983358	186	186
UBE2K	ENSG00000078140.13	4	39698044	39782792	0.105591734690337	0.0109840058457891	186	186
PIK3C3	ENSG00000078142.12	18	41955206	42087830	0.730260605317901	0.62106822627718	186	186
N4BP2	ENSG00000078177.13	4	40056826	40158252	0.850289343476752	0.795518691920066	186	186
TIGAR	ENSG00000078237.6	12	4307763	4354593	0.00529343885324834	0.000143700407070697	186	186
TULP3	ENSG00000078246.16	12	2890887	2941140	0.957101121055363	0.945381687669544	186	186
SYNJ2	ENSG00000078269.14	6	157981887	158099176	0.377493712523264	0.232555662886462	186	186
PPP2R5C	ENSG00000078304.19	14	101761798	101927989	0.406867027075464	0.278043059118089	186	186
GNB1	ENSG00000078369.17	1	1785285	1891117	0.97155748745204	0.963831839139878	186	186
HOXA9	ENSG00000078399.17	7	27162435	27175180	0.504697644726604	0.34891498171537	186	186
EDN1	ENSG00000078401.6	6	12290363	12297194	0.0728129603658226	0.0290511978782716	186	186
MLLT10	ENSG00000078403.16	10	21524675	21743630	0.219425321632645	0.0671295829597258	186	186
ZCWPW1	ENSG00000078487.17	7	100400853	100428792	0.170619374516192	0.0339846540243652	186	186
NRDC	ENSG00000078618.21	1	51789191	51878937	0.732348884509774	0.574392282048359	186	186
VDAC3	ENSG00000078668.13	8	42391624	42405897	0.578565901115125	0.452361232611678	186	186
PCM1	ENSG00000078674.17	8	17922840	18029944	0.469106750674517	0.37608848913282	186	186
TNRC6C	ENSG00000078687.17	17	77959240	78108835	0.561410021526907	0.487870962181452	186	186
CBFA2T2	ENSG00000078699.21	20	33490075	33650036	0.778448200186973	0.699249693015773	186	186
ITCH	ENSG00000078747.14	20	34363235	34511393	0.526422519553489	0.297899924528383	186	186
TP53INP2	ENSG00000078804.12	20	34704290	34713439	0.857742728255567	0.798114197441849	186	186
SDF4	ENSG00000078808.16	1	1216908	1232031	0.2123513848008	0.10235871792748	186	186
MYH7B	ENSG00000078814.15	20	34975403	35002403	0.159771784676113	0.048027022169503	186	186
TP73	ENSG00000078900.14	1	3652520	3735600	0.702491811595109	0.649126886681258	186	186
TOLLIP	ENSG00000078902.15	11	1274371	1309654	0.524471912589533	0.342790586559286	186	186
UBE2D4	ENSG00000078967.12	7	43926438	43956136	0.230869732869952	0.111412179587739	186	186
THOC1	ENSG00000079134.11	18	214630	268050	0.267711270497215	0.173581040329081	186	186
FKBP7	ENSG00000079150.17	2	178463664	178478600	0.619003300492359	0.496957461493876	186	186
OSBPL6	ENSG00000079156.16	2	178194481	178402891	0.83210966461193	0.76972955027329	186	186
SLC1A3	ENSG00000079215.13	5	36606355	36688334	0.576911285227771	0.431984446623209	186	186
XRCC5	ENSG00000079246.15	2	216107464	216206303	0.321249903871213	0.200643503620055	186	186
LXN	ENSG00000079257.7	3	158645822	158672693	0.00463947794281769	0.000280073795576863	186	186
SP140	ENSG00000079263.18	2	230203624	230313215	0.858144739693081	0.769715197872536	186	186
MKNK1	ENSG00000079277.19	1	46557408	46604294	0.709983070805051	0.538382305437317	186	186
TNS1	ENSG00000079308.16	2	217799789	218002995	0.847015452074361	0.802022657229407	186	186
REXO1	ENSG00000079313.13	19	1815246	1848463	0.0604027782150275	0.0162397102586705	186	186
SAR1A	ENSG00000079332.14	10	70147289	70170523	0.546782020844687	0.398522398338964	186	186
CDC14A	ENSG00000079335.18	1	100351734	100520277	0.852147659817395	0.795417557007786	186	186
RAPGEF3	ENSG00000079337.15	12	47734367	47771040	0.825714406653338	0.773083873618649	186	186
CEACAM1	ENSG00000079385.21	19	42507304	42561234	0.749601788714834	0.590057067444466	186	186
SENP1	ENSG00000079387.13	12	48042898	48105834	0.302008271086964	0.178961472679725	186	186
DUSP13	ENSG00000079393.20	10	75094432	75109221	0.611884029192055	0.451921182208702	186	186
CIC	ENSG00000079432.7	19	42268537	42295797	0.128956138908712	0.0324804461947501	186	186
LIPE	ENSG00000079435.9	19	42401507	42427426	0.433788479504871	0.19576697504089	186	186
FDFT1	ENSG00000079459.12	8	11795573	11839309	0.493625228929564	0.363723935112094	186	186
PAFAH1B3	ENSG00000079462.7	19	42297033	42303546	0.954046228190339	0.932307439879775	186	186
KIF22	ENSG00000079616.12	16	29790719	29805385	0.12830006987133	0.0370146370487305	186	186
CARMIL1	ENSG00000079691.17	6	25279078	25620530	0.276414251008671	0.164853316497561	186	186
PGM1	ENSG00000079739.15	1	63593276	63660245	0.962828227679187	0.948851918657622	186	186
DDX1	ENSG00000079785.14	2	15591178	15631111	0.400489598092761	0.260595589333044	186	186
DNM2	ENSG00000079805.16	19	10718079	10833488	0.327406005479799	0.177094604251665	186	186
EPB41L2	ENSG00000079819.18	6	130839347	131063322	0.464813666603192	0.374956162363112	186	186
MOXD1	ENSG00000079931.14	6	132296055	132401545	0.275232357652442	0.127554989352672	186	186
STX7	ENSG00000079950.13	6	132445867	132513198	0.401704149364172	0.265397889601867	186	186
RABL2B	ENSG00000079974.17	22	50767501	50783663	0.301029001691194	0.153401198489027	186	186
KEAP1	ENSG00000079999.13	19	10486120	10503741	0.986011310502856	0.979755905835991	186	186
DDX43	ENSG00000080007.7	6	73395134	73417569	0.303034350368127	0.15582444118898	186	186
PTPRH	ENSG00000080031.9	19	55181248	55209506	0.273040546678006	0.113736591175536	186	186
SLC35C2	ENSG00000080189.14	20	46345980	46364458	0.833161567353807	0.775157713538606	186	186
CRYBG3	ENSG00000080200.9	3	97822040	97941306	0.530098662540907	0.400278456200874	186	186
RFX3	ENSG00000080298.15	9	3218297	3526004	0.296700513345426	0.212433182862904	186	186
RIF1	ENSG00000080345.17	2	151409883	151508004	0.751056878601276	0.642755832394095	186	186
RAB21	ENSG00000080371.5	12	71754874	71800285	0.86967488406694	0.81449516346999	186	186
SLC4A4	ENSG00000080493.15	4	71186757	71572087	0.877910229894424	0.833359997110331	186	186
SMARCA2	ENSG00000080503.22	9	1980290	2193624	0.526662180604197	0.368603424728681	186	186
SESN1	ENSG00000080546.13	6	108986437	109094819	0.672975647843462	0.600311254553505	186	186
COL5A3	ENSG00000080573.6	19	9959561	10010471	0.14687873667735	0.0410701522082664	186	186
SRCAP	ENSG00000080603.16	16	30699141	30741409	0.732376737049395	0.646603053184214	186	186
PUM3	ENSG00000080608.9	9	2720469	2844241	0.020933865637899	0.00177361761215579	186	186
CPB2	ENSG00000080618.13	13	46053186	46105076	0.534072805897772	0.444473404001908	186	186
CNOT4	ENSG00000080802.18	7	135361795	135510127	0.185242560021104	0.0918348745264383	186	186
PSEN1	ENSG00000080815.18	14	73136418	73223691	0.747430915188187	0.606115179526484	186	186
CPOX	ENSG00000080819.6	3	98521132	98593723	0.394184697304039	0.255102292168826	186	186
CLDND1	ENSG00000080822.16	3	98500840	98523066	0.689551401076814	0.582810140319573	186	186
MOK	ENSG00000080823.22	14	102224500	102305200	0.541087256585677	0.418361321275384	186	186
HSP90AA1	ENSG00000080824.18	14	102080738	102139502	0.52257467529645	0.379010686179392	186	186
RBL1	ENSG00000080839.11	20	36996349	37095784	0.185382283526401	0.0704695909685814	186	186
DLGAP4	ENSG00000080845.17	20	36306336	36528637	0.716831232778127	0.635811997563381	186	186
IGSF9B	ENSG00000080854.14	11	133908564	133956985	0.146935210532956	0.0660192749535	186	186
NDC80	ENSG00000080986.12	18	2571511	2616635	0.833178745567479	0.785159490375891	186	186
AP4E1	ENSG00000081014.10	15	50908672	51005900	0.0654449380234817	0.0064161354798471	186	186
RSBN1	ENSG00000081019.13	1	113761832	113812378	0.824995710175534	0.768976682784897	186	186
MAGI3	ENSG00000081026.18	1	113390749	113685923	0.886339021450222	0.857259156511379	186	186
CXCL2	ENSG00000081041.8	4	74097035	74099293	0.268266473122067	0.163399002582421	186	186
COL4A4	ENSG00000081052.11	2	227002711	227164113	0.0520204763140032	0.0104011502806172	186	186
TCF7	ENSG00000081059.19	5	134114711	134148229	0.1844395292121	0.0386077898875861	186	186
OSTM1	ENSG00000081087.14	6	108041409	108165854	0.494655825840927	0.405866046292075	186	186
IMPG2	ENSG00000081148.11	3	101222546	101320560	0.618528771928077	0.505186687633823	186	186
PCNP	ENSG00000081154.11	3	101574095	101594437	0.552017382740778	0.436095617040518	186	186
EXD2	ENSG00000081177.18	14	69191511	69244020	0.517082721512859	0.324645505678189	186	186
ARG2	ENSG00000081181.7	14	67619798	67651720	0.195425032080097	0.04613849869456	186	186
MEF2C	ENSG00000081189.15	5	88717117	88904257	0.971331307261656	0.960125758520445	186	186
PTPRC	ENSG00000081237.18	1	198638671	198757283	0.35414211559517	0.195874898008663	186	186
PKP1	ENSG00000081277.12	1	201283452	201332993	0.387161131698382	0.263707270955719	186	186
UBA5	ENSG00000081307.12	3	132654446	132678097	0.380517656253439	0.255218332344262	186	186
STK17B	ENSG00000081320.10	2	196133566	196176503	0.138995690402163	0.0423278437904921	186	186
CDC14B	ENSG00000081377.16	9	96491337	96619830	0.827135436723883	0.78878847740762	186	186
ZNF510	ENSG00000081386.12	9	96755865	96778129	0.195571788371762	0.036149196682565	186	186
ZNF506	ENSG00000081665.13	19	19785839	19821751	0.20428310341611	0.0612785660155402	186	186
JMJD4	ENSG00000081692.12	1	227731189	227734816	0.05557586947189	0.0164688701705748	186	186
DUSP12	ENSG00000081721.11	1	161749758	161757238	0.136632289883885	0.0521568391955628	186	186
AACS	ENSG00000081760.16	12	125065379	125143320	0.789479465632161	0.688360087673288	186	186
KIAA0141	ENSG00000081791.8	5	141923808	141942047	0.442687315534083	0.246188297163584	186	186
HSPB11	ENSG00000081870.11	1	53916574	53945929	0.203347989160914	0.0993765258234806	186	186
PHLPP1	ENSG00000081913.13	18	62715450	62980433	0.317259695874348	0.187721849953287	186	186
ATP8B1	ENSG00000081923.11	18	57646426	57803101	0.142566562172442	0.043892094906425	186	186
IL12RB2	ENSG00000081985.10	1	67307364	67396900	0.795405780721515	0.695331707367587	186	186
SMARCD3	ENSG00000082014.16	7	151238828	151277896	0.0191508935284457	0.00366708847376096	186	186
WDR70	ENSG00000082068.8	5	37379212	37753435	0.763726877876851	0.67984438071627	186	186
FYB	ENSG00000082074.15	5	39105236	39274528	0.0704692068698558	0.00706374179929905	186	186
STRADB	ENSG00000082146.12	2	201388002	201480846	0.797853938837257	0.743222922189552	186	186
BZW1	ENSG00000082153.17	2	200810594	200827338	0.51348844987596	0.26092041505725	186	186
C1QTNF3	ENSG00000082196.20	5	34019448	34043832	0.225203634063605	0.0994865585504778	186	186
ME2	ENSG00000082212.12	18	50878734	50954257	0.945301518260705	0.921865857565704	186	186
C5orf22	ENSG00000082213.17	5	31532266	31555058	0.132706940682934	0.0382065511383924	186	186
CCNT2	ENSG00000082258.12	2	134918235	134959342	0.606976400602717	0.431680470165297	186	186
FAM135A	ENSG00000082269.16	6	70413063	70561174	0.622326127134091	0.485975292646001	186	186
COL19A1	ENSG00000082293.12	6	69866571	70209976	0.228436649888655	0.0714755833850699	186	186
EPB41L3	ENSG00000082397.17	18	5392381	5630700	0.820120989055429	0.761651175131463	186	186
COBLL1	ENSG00000082438.15	2	164653624	164843679	0.931718414564566	0.91041272490358	186	186
TRAF5	ENSG00000082512.14	1	211326615	211374946	0.956746791462862	0.944219673346378	186	186
MRPL22	ENSG00000082515.17	5	154941070	154969411	0.30220870673332	0.207689253669806	186	186
GEMIN5	ENSG00000082516.8	5	154887416	154938209	0.900411808124242	0.864013774696338	186	186
NFE2L1	ENSG00000082641.15	17	48048329	48061487	0.778210541919417	0.647162092295002	186	186
GSK3B	ENSG00000082701.14	3	119821323	120094417	0.419261336828604	0.258980031636809	186	186
ITGB5	ENSG00000082781.11	3	124761948	124901418	0.431333728210921	0.260924920161875	186	186
ERC1	ENSG00000082805.19	12	990609	1495933	0.783577421386005	0.716976299915109	186	186
XPO1	ENSG00000082898.16	2	61477849	61538626	0.816472954596201	0.72437265080885	186	186
RNF13	ENSG00000082996.19	3	149812708	149962139	0.0549108138130116	0.0084329904365696	186	186
PALB2	ENSG00000083093.9	16	23603160	23641310	0.694286051989223	0.588959837727183	186	186
DOPEY1	ENSG00000083097.14	6	83067666	83171350	0.0979487491643943	0.0458703767620661	186	186
LYRM2	ENSG00000083099.10	6	89568144	89638753	0.077239668035522	0.0104013080604457	186	186
BCKDHB	ENSG00000083123.14	6	80106647	80346270	0.953471067490912	0.939688082657613	186	186
KAT6A	ENSG00000083168.9	8	41929479	42051990	0.290842829706821	0.149439978938424	186	186
ZCCHC6	ENSG00000083223.17	9	86287733	86354454	0.459562929459412	0.291115696677792	186	186
ULK2	ENSG00000083290.19	17	19770830	19867936	0.152711386546166	0.0451479313622828	186	186
TNPO1	ENSG00000083312.17	5	72816566	72916733	0.0182388231488047	0.000666761222707478	186	186
PLOD1	ENSG00000083444.16	1	11934205	11975538	0.563289536113469	0.421452384427627	186	186
P2RX5	ENSG00000083454.21	17	3672199	3696404	0.447427264804302	0.318323436948182	186	186
ITGAE	ENSG00000083457.11	17	3714628	3801243	0.0634261492891052	0.0127768203390812	186	186
DIS3	ENSG00000083520.14	13	72752169	72782058	0.859309097069635	0.810621020950105	186	186
PIBF1	ENSG00000083535.15	13	72782097	73016461	0.626211495818934	0.518273074492615	186	186
TDRD3	ENSG00000083544.13	13	60396457	60573878	0.597323549472257	0.519986584388877	186	186
NUFIP1	ENSG00000083635.7	13	44939249	44989483	0.55548654826026	0.365451167447674	186	186
PDS5B	ENSG00000083642.18	13	32586427	32778019	0.927419358072831	0.905739235118315	186	186
OXCT1	ENSG00000083720.12	5	41730065	41870519	0.178595384877876	0.0433629370283914	186	186
CYLD	ENSG00000083799.17	16	50742050	50801935	0.974636214787222	0.966953451274415	186	186
SLC27A5	ENSG00000083807.9	19	58479512	58512065	0.104310465060431	0.0170514772775534	186	186
ZNF324	ENSG00000083812.11	19	58467045	58474016	0.176871331023684	0.0407763750885318	186	186
ZNF671	ENSG00000083814.13	19	57719751	57727624	0.48858060100765	0.320184469008898	186	186
ZNF416	ENSG00000083817.8	19	57571566	57578098	0.461419227707822	0.259550651908868	186	186
ZNF586	ENSG00000083828.15	19	57769655	57819740	0.147331624029237	0.020082033704517	186	186
ZNF446	ENSG00000083838.15	19	58475764	58481230	0.174528879301216	0.040664877247978	186	186
ZNF264	ENSG00000083844.10	19	57191500	57222846	0.180199916443753	0.118512287100016	186	186
RPS5	ENSG00000083845.8	19	58386400	58394806	0.134673826852039	0.0465819170478792	186	186
YTHDC1	ENSG00000083896.12	4	68310387	68350089	0.587304094675104	0.514892361100701	186	186
CHMP2B	ENSG00000083937.8	3	87227271	87255548	0.137797919990727	0.0400120834405433	186	186
SMAP2	ENSG00000084070.11	1	40344850	40423326	0.609726939080248	0.469541350888125	186	186
PPIE	ENSG00000084072.16	1	39692182	39763914	0.736595589544088	0.6589412636417	186	186
ZMPSTE24	ENSG00000084073.8	1	40258107	40294184	0.0728993675495313	0.0122947485110178	186	186
STARD7	ENSG00000084090.13	2	96184859	96208415	0.56341276058631	0.283927794201616	186	186
NOA1	ENSG00000084092.6	4	56963370	56978639	0.448434697537332	0.307900825971246	186	186
REST	ENSG00000084093.16	4	56907876	56935844	0.0417327048409228	0.0070542498524804	186	186
HAL	ENSG00000084110.10	12	95972662	95996365	0.362480910571438	0.220051071261848	186	186
SSH1	ENSG00000084112.14	12	108778272	108857590	0.686095888232781	0.58190692590483	186	186
GSTP1	ENSG00000084207.15	11	67583595	67586660	0.135023780331134	0.0253967029979375	186	186
APLP2	ENSG00000084234.16	11	130069837	130144811	0.951366630275539	0.94157480496705	186	186
FAM234B	ENSG00000084444.13	12	13044284	13142521	0.415231104979623	0.283081670074054	186	186
WBP11	ENSG00000084463.7	12	14784579	14803540	0.412883013361655	0.246818036943964	186	186
EIF3I	ENSG00000084623.11	1	32222019	32231604	0.23110536515651	0.0666942083544554	186	186
COL16A1	ENSG00000084636.17	1	31652247	31704319	0.315698939326882	0.183841420439492	186	186
TXLNA	ENSG00000084652.15	1	32179686	32198285	0.153935082907978	0.0444217311106666	186	186
NCOA1	ENSG00000084676.15	2	24491914	24770702	0.181430352205478	0.0307626334602026	186	186
AGBL5	ENSG00000084693.15	2	27042364	27070471	0.968714211690301	0.954613644606911	186	186
KIF3C	ENSG00000084731.14	2	25926596	25982749	0.124669491593136	0.0490775171495224	186	186
RAB10	ENSG00000084733.10	2	26034110	26137454	0.663303221720954	0.571319003929241	186	186
GCKR	ENSG00000084734.8	2	27496842	27523684	0.980065088984989	0.967319652570245	186	186
HADHA	ENSG00000084754.10	2	26190635	26244726	0.357343033779758	0.204214125257317	186	186
MAPRE3	ENSG00000084764.10	2	26970612	27027196	0.0831050909891891	0.0313757183367487	186	186
CAD	ENSG00000084774.13	2	27217390	27243943	0.927440165822088	0.878897941389301	186	186
CD59	ENSG00000085063.14	11	33702668	33736445	0.123288798096641	0.0190031114479745	186	186
CD82	ENSG00000085117.11	11	44564427	44620363	0.997453061679709	0.996839517004115	186	186
AK6	ENSG00000085231.13	5	69350984	69355953	0.269328363804391	0.155528530938273	186	186
FCN1	ENSG00000085265.10	9	134905890	134917963	0.69695186048866	0.615074462465761	186	186
MYNN	ENSG00000085274.15	3	169772831	169789716	0.97154058525209	0.963916187883631	186	186
SCAMP1	ENSG00000085365.17	5	78360583	78479071	0.616566958648019	0.548917008765428	186	186
PREP	ENSG00000085377.13	6	105277565	105403084	0.746940197703448	0.666520903081697	186	186
HACE1	ENSG00000085382.11	6	104728093	104859919	0.739415162567465	0.676188144557533	186	186
SEH1L	ENSG00000085415.15	18	12947133	12987536	0.896123853884819	0.863994393967535	186	186
WDR47	ENSG00000085433.15	1	108970214	109042113	0.226914482350873	0.0555797652369874	186	186
WDFY1	ENSG00000085449.14	2	223855716	223945387	0.994348092417675	0.991345720141057	186	186
OVGP1	ENSG00000085465.12	1	111414314	111427777	0.707171917164973	0.582840892395515	186	186
SLC25A24	ENSG00000085491.15	1	108134036	108199925	0.110304474303809	0.0128044016033286	186	186
MAP3K4	ENSG00000085511.19	6	161022194	161117385	0.249363202454008	0.127646480624537	186	186
PILRA	ENSG00000085514.15	7	100373445	100400099	0.720548031751086	0.616852452659237	186	186
IGSF9	ENSG00000085552.16	1	159927039	159945604	0.708969794910927	0.590454855044701	186	186
ABCB1	ENSG00000085563.14	7	87503633	87713323	0.899791470557984	0.872722779404701	186	186
ZNF213	ENSG00000085644.13	16	3129777	3142805	0.295711686518759	0.138025948225077	186	186
AKR1B1	ENSG00000085662.13	7	134442350	134459252	0.28993016337591	0.147039103496684	186	186
CPNE3	ENSG00000085719.12	8	86514427	86561498	0.759444608168272	0.665264749420316	186	186
RRN3	ENSG00000085721.12	16	15060022	15094317	0.934782650625089	0.901860448786438	186	186
CTTN	ENSG00000085733.15	11	70398489	70436584	0.609214359039816	0.494708792004145	186	186
WNT11	ENSG00000085741.12	11	76186325	76210736	0.0144199793228758	5.74000967398992e-05	186	186
MTIF2	ENSG00000085760.14	2	55236595	55269347	0.7579867815772	0.706309062156693	186	186
DDHD2	ENSG00000085788.13	8	38225218	38262833	0.374316216380992	0.258112371200348	186	186
TTC39A	ENSG00000085831.15	1	51287258	51345116	0.936596923421014	0.89789606745256	186	186
EPS15	ENSG00000085832.16	1	51354263	51519328	0.512764732498247	0.345817433352981	186	186
ORC1	ENSG00000085840.12	1	52372829	52404459	0.599086357056468	0.438678190248106	186	186
MGST2	ENSG00000085871.8	4	139665768	139740745	0.869050239776559	0.838087237753717	186	186
CHERP	ENSG00000085872.14	19	16517889	16542530	0.242648476586924	0.15345380943322	186	186
ATG16L1	ENSG00000085978.21	2	233210051	233295674	0.8717179699916	0.828418204450284	186	186
USP40	ENSG00000085982.13	2	233475520	233566782	0.434483371489379	0.291301322205932	186	186
POMGNT1	ENSG00000085998.13	1	46188682	46198443	0.447894884374904	0.230639697500598	186	186
RAD54L	ENSG00000085999.11	1	46247688	46274717	0.124656295267292	0.0151609161457347	186	186
MAST2	ENSG00000086015.20	1	45786987	46036124	0.224963540370431	0.0331989185505316	186	186
DNAJA1	ENSG00000086061.15	9	33025211	33039907	0.710003204378433	0.651249496924501	186	186
B4GALT1	ENSG00000086062.12	9	33104082	33167356	0.803759001202949	0.733254465375417	186	186
CHMP5	ENSG00000086065.13	9	33264879	33282069	0.412252043117398	0.266243533465716	186	186
NFX1	ENSG00000086102.18	9	33290511	33371157	0.9201820033817	0.883768234231782	186	186
DIMT1	ENSG00000086189.9	5	62387254	62403939	0.608604396462116	0.495960471314477	186	186
IPO11	ENSG00000086200.16	5	62403972	62628582	0.26813637603092	0.0860081081320331	186	186
EIF2AK1	ENSG00000086232.12	7	6022244	6059230	0.659252737126172	0.573062270739168	186	186
NME8	ENSG00000086288.11	7	37848597	37900401	0.563571978049466	0.471716191581607	186	186
EPDR1	ENSG00000086289.11	7	37920561	37951941	0.0806234128540386	0.0200738848000949	186	186
SNX10	ENSG00000086300.15	7	26291895	26374329	0.394640115106656	0.230418555170353	186	186
SEPHS1	ENSG00000086475.14	10	13317424	13348298	0.450136577717276	0.387505391988263	186	186
MRPL28	ENSG00000086504.15	16	367384	370527	0.556223264870559	0.484655270827785	186	186
HBQ1	ENSG00000086506.2	16	180453	181181	0.473885903253184	0.363982803503202	186	186
ITPKC	ENSG00000086544.2	19	40717103	40740855	0.24423256905787	0.107692796065472	186	186
CEACAM6	ENSG00000086548.8	19	41750977	41772208	0.204705763950422	0.0587791334120123	186	186
FAT2	ENSG00000086570.12	5	151504093	151568944	0.158618408257799	0.0818191855912109	186	186
RBM22	ENSG00000086589.11	5	150690794	150701107	0.299372846127213	0.155388504557831	186	186
TMED2	ENSG00000086598.10	12	123585562	123598577	0.44814463817515	0.317647125052579	186	186
ERO1B	ENSG00000086619.13	1	236215555	236281985	0.983670961742051	0.977204616605079	186	186
ZFAND6	ENSG00000086666.18	15	80059568	80138393	0.841944234357928	0.804327334423529	186	186
LAT2	ENSG00000086730.16	7	74199652	74229834	0.874405466211133	0.837904698972462	186	186
ZW10	ENSG00000086827.8	11	113733187	113773811	0.571031810453576	0.476812415922879	186	186
ALG9	ENSG00000086848.14	11	111782195	111871581	0.504194443416826	0.3674044128615	186	186
MYBPC2	ENSG00000086967.9	19	50432903	50466321	0.0659011473496035	0.00639986342211418	186	186
ACOX3	ENSG00000087008.15	4	8366282	8440723	0.553482643605139	0.400672638459732	186	186
MTMR2	ENSG00000087053.18	11	95832882	95925315	0.403410401952073	0.274825146591172	186	186
PPP1R15A	ENSG00000087074.7	19	48872392	48876057	0.887812671691988	0.842184562256145	186	186
HSD17B14	ENSG00000087076.8	19	48813017	48836678	0.514440318466579	0.405137817630894	186	186
TRIP6	ENSG00000087077.13	7	100867138	100873454	0.251026325450573	0.135866180430053	186	186
ACHE	ENSG00000087085.13	7	100889994	100896974	0.773203217759774	0.620826832772803	186	186
FTL	ENSG00000087086.14	19	48965301	48966878	0.130576698664403	0.0393098539536641	186	186
SRRT	ENSG00000087087.18	7	100875126	100888664	0.131555072428723	0.0363518601805006	186	186
BAX	ENSG00000087088.19	19	48954877	48961798	0.316876958330941	0.193668626821158	186	186
NLK	ENSG00000087095.12	17	28041737	28196381	0.841720836390884	0.763716456759514	186	186
PIGS	ENSG00000087111.20	17	28553383	28571872	0.276038823988238	0.0778323711250957	186	186
ADAMTS2	ENSG00000087116.14	5	179110851	179345430	0.925241348689694	0.907171179128656	186	186
ATXN7L3	ENSG00000087152.15	17	44191805	44200113	0.705561592515535	0.585485563210654	186	186
PGS1	ENSG00000087157.18	17	78378640	78425114	0.82075120818874	0.767661885649038	186	186
PSMC5	ENSG00000087191.12	17	63827672	63832026	0.792024268003424	0.709244490052094	186	186
UIMC1	ENSG00000087206.16	5	176905005	177022602	0.273318559539076	0.113355747943329	186	186
CETP	ENSG00000087237.10	16	56961850	56983845	0.919362732212728	0.876765655133238	186	186
MMP2	ENSG00000087245.12	16	55389700	55506691	0.0849290771047844	0.0270603395498877	186	186
MT3	ENSG00000087250.8	16	56589074	56591088	0.750237315991829	0.702667570304574	186	186
LPCAT2	ENSG00000087253.12	16	55508998	55586670	0.325143558396801	0.190901852828383	186	186
GNAO1	ENSG00000087258.14	16	56191347	56357457	0.49765307673991	0.370156158404266	186	186
OGFOD1	ENSG00000087263.16	16	56451490	56479100	0.708932143941176	0.603817724063763	186	186
SH3BP2	ENSG00000087266.15	4	2793023	2841098	0.779971767886082	0.708609109730181	186	186
NOP14	ENSG00000087269.15	4	2938143	2963385	0.251540156826947	0.108320706795805	186	186
ADD1	ENSG00000087274.16	4	2843857	2930076	0.353390483226774	0.17133713370499	186	186
L2HGDH	ENSG00000087299.11	14	50237563	50312325	0.217400535306177	0.128987136765259	186	186
TXNDC16	ENSG00000087301.8	14	52430590	52552522	0.525669765816982	0.379713336645812	186	186
C14orf166	ENSG00000087302.8	14	51989475	52010691	0.582018594014517	0.490248291453912	186	186
NID2	ENSG00000087303.17	14	52010876	52069228	0.239863816500052	0.122303835461993	186	186
GMCL1	ENSG00000087338.4	2	69829642	69881396	0.34010607831203	0.193712652351234	186	186
SF3B2	ENSG00000087365.15	11	66050729	66069308	0.897816344948228	0.852258650361976	186	186
KLHL42	ENSG00000087448.9	12	27780020	27803040	0.34759953973507	0.226630685401839	186	186
GNAS	ENSG00000087460.24	20	58840845	58911192	0.970146238050157	0.958338780045651	186	186
DNM1L	ENSG00000087470.17	12	32679200	32745650	0.617469462681943	0.514540049133483	186	186
PHACTR3	ENSG00000087495.16	20	59577509	59847711	0.588284796566594	0.515439889687427	186	186
ERGIC2	ENSG00000087502.17	12	29337352	29381189	0.182691750876084	0.0717520254843093	186	186
AURKA	ENSG00000087586.17	20	56369389	56392337	0.130983476394734	0.0385874657142686	186	186
CASS4	ENSG00000087589.16	20	56412112	56460387	0.0631903976490168	0.017044020416656	186	186
AAMDC	ENSG00000087884.14	11	77821109	77918432	0.449558106483544	0.232257192286851	186	186
RFX2	ENSG00000087903.12	19	5993164	6199572	0.637953259004206	0.520774359557052	186	186
METTL2A	ENSG00000087995.15	17	62423867	62450822	0.0783081969207348	0.0168147052451209	186	186
SULT2B1	ENSG00000088002.11	19	48552075	48599425	0.584954330144313	0.466272502188784	186	186
ALG6	ENSG00000088035.15	1	63367590	63438562	0.955044283669106	0.944294260463151	186	186
CNOT3	ENSG00000088038.17	19	54137728	54154455	0.862835968521449	0.817285297088039	186	186
GP6	ENSG00000088053.11	19	55013705	55038264	0.621049845120675	0.546077748342179	186	186
PTPN4	ENSG00000088179.8	2	119759631	119983818	0.936202624614344	0.918080006490571	186	186
DDX18	ENSG00000088205.12	2	117814650	117832379	0.560472367433634	0.424833786474064	186	186
KHSRP	ENSG00000088247.17	19	6413348	6424794	0.914735332407311	0.896556288799641	186	186
GNA11	ENSG00000088256.8	19	3094410	3124004	0.150058729729251	0.0440022147623195	186	186
ASAP3	ENSG00000088280.18	1	23428563	23484568	0.637666340527038	0.508381992845539	186	186
EDEM2	ENSG00000088298.12	20	35115357	35147364	0.359166409414246	0.180550196565129	186	186
DNMT3B	ENSG00000088305.18	20	32762385	32809356	0.57988934989374	0.411112321724691	186	186
TPX2	ENSG00000088325.15	20	31739271	31801805	0.588334013364273	0.421832815036978	186	186
PDRG1	ENSG00000088356.5	20	31944964	31952092	0.357320687449615	0.187360479377498	186	186
EPB41L1	ENSG00000088367.21	20	36091504	36232799	0.358324452597639	0.198802955738455	186	186
DOCK9	ENSG00000088387.18	13	98793429	99086625	0.858983215207638	0.819643609234665	186	186
ANKRD10	ENSG00000088448.14	13	110878540	110915069	0.523256473263923	0.446053370670367	186	186
TGDS	ENSG00000088451.10	13	94574051	94596257	0.248959521824625	0.124713469988016	186	186
DOCK3	ENSG00000088538.12	3	50675241	51384198	0.880415502391013	0.805739410567612	186	186
C3orf18	ENSG00000088543.14	3	50558025	50570930	0.352376478678572	0.0937496571011145	186	186
COQ9	ENSG00000088682.13	16	57447529	57461275	0.993705188058622	0.992017711893052	186	186
TMEM40	ENSG00000088726.15	3	12733525	12769457	0.91797633359215	0.900305720406517	186	186
KIF9	ENSG00000088727.12	3	47228026	47283451	0.348589754307259	0.185172808319267	186	186
CRLS1	ENSG00000088766.11	20	6006090	6040053	0.127912577653423	0.0725909365230613	186	186
PPP1R13B	ENSG00000088808.16	14	103733752	103847590	0.348006676086696	0.227155252762458	186	186
ATRN	ENSG00000088812.17	20	3471040	3651122	0.110105853723982	0.0135340303900103	186	186
SMOX	ENSG00000088826.17	20	4120980	4187747	0.606655319056067	0.491289706821298	186	186
SIGLEC1	ENSG00000088827.12	20	3686970	3707128	0.511305524410228	0.420012674307265	186	186
FKBP1A	ENSG00000088832.16	20	1368978	1393172	0.321467441573097	0.224711131823734	186	186
NSFL1C	ENSG00000088833.17	20	1442162	1467692	0.127274686949955	0.0724816940191964	186	186
SLC4A11	ENSG00000088836.12	20	3227417	3239190	0.403831587935891	0.319372076069118	186	186
C20orf194	ENSG00000088854.12	20	3249305	3407625	0.0379455086420057	0.00653073461097498	186	186
ZNF343	ENSG00000088876.11	20	2481817	2524702	0.956750787306985	0.946050975697116	186	186
EBF4	ENSG00000088881.20	20	2692878	2760108	0.390812307328724	0.254152527126286	186	186
CPXM1	ENSG00000088882.7	20	2794069	2800637	0.951810819750619	0.936995737123389	186	186
MAVS	ENSG00000088888.17	20	3846799	3876123	0.118287245737765	0.0212791785282732	186	186
LZTS3	ENSG00000088899.14	20	3162617	3173592	0.487456053187034	0.352230653386404	186	186
XRN2	ENSG00000088930.7	20	21326279	21389827	0.747055804667717	0.685501693686467	186	186
KIZ	ENSG00000088970.15	20	21125983	21246622	0.00837489554029938	0.000874946971949896	186	186
DYNLL1	ENSG00000088986.10	12	120469850	120498493	0.203375008278035	0.0696098656008726	186	186
TESC	ENSG00000088992.17	12	117038923	117099479	0.0012393872081922	3.69741441526682e-06	186	186
SNX5	ENSG00000089006.16	20	17941597	17968912	0.305419801809796	0.203459638085713	186	186
RPL6	ENSG00000089009.15	12	112405199	112411442	0.880773287679458	0.809238096526584	186	186
SIRPG	ENSG00000089012.14	20	1629152	1657779	0.999696941835636	0.999581457635704	186	186
MAPKAPK5	ENSG00000089022.13	12	111843103	111902238	0.589598760658707	0.358720448167324	186	186
P2RX7	ENSG00000089041.16	12	121132819	121188032	0.585297868201858	0.497254372157331	186	186
ESF1	ENSG00000089048.14	20	13714322	13784886	0.673484776213083	0.55408554262759	186	186
RBBP9	ENSG00000089050.15	20	18486540	18497243	0.772918198847665	0.696763699727709	186	186
ANAPC5	ENSG00000089053.12	12	121308357	121399896	0.332830723760855	0.20258036372954	186	186
SLC23A2	ENSG00000089057.14	20	4852356	5010293	0.69881908781169	0.609431522439218	186	186
SLC8B1	ENSG00000089060.11	12	113298759	113359493	0.840050771229505	0.785123905451336	186	186
TMEM230	ENSG00000089063.14	20	5068232	5113103	0.0309018909188988	0.00426222237248525	186	186
DZANK1	ENSG00000089091.16	20	18383367	18467126	0.774992088416366	0.718589194541718	186	186
KDM2B	ENSG00000089094.18	12	121429097	121580791	0.452412383597186	0.277643103076317	186	186
TASP1	ENSG00000089123.15	20	13389392	13638940	0.0961963306648716	0.0108974077980349	186	186
OAS1	ENSG00000089127.12	12	112906777	112933222	0.659070285850571	0.490246253698104	186	186
GCN1	ENSG00000089154.10	12	120127203	120194710	0.713966835386729	0.593328560509315	186	186
RPLP0	ENSG00000089157.15	12	120196686	120201235	0.951198045407573	0.9307106669822	186	186
PXN	ENSG00000089159.16	12	120210520	120265771	0.475950426642429	0.289362813232574	186	186
SIRT4	ENSG00000089163.4	12	120302316	120313237	0.252535528640098	0.0898269353032242	186	186
RPH3A	ENSG00000089169.14	12	112570380	112898881	0.652473391451085	0.506552441127387	186	186
KIF16B	ENSG00000089177.18	20	16272104	16573434	0.0226887111273003	0.00340525099420298	186	186
TRMT6	ENSG00000089195.14	20	5937235	5950558	0.916426908099675	0.880291667646271	186	186
CHGB	ENSG00000089199.9	20	5911430	5925361	0.853619252236468	0.821976429234128	186	186
PEBP1	ENSG00000089220.4	12	118136027	118145584	0.768980167531127	0.702443759423832	186	186
BRAP	ENSG00000089234.15	12	111642146	111685986	0.258353412985478	0.0927133251853769	186	186
ERP29	ENSG00000089248.6	12	112013316	112023451	0.547224380804773	0.157595992582964	186	186
FUS	ENSG00000089280.18	16	31180110	31194871	0.887409855421102	0.779551248057709	186	186
FXYD5	ENSG00000089327.14	19	35154730	35169883	0.49206604272923	0.389939569219773	186	186
ZNF302	ENSG00000089335.20	19	34677639	34686397	0.360152636562135	0.179061585667486	186	186
GRAMD1A	ENSG00000089351.14	19	34994784	35026471	0.549844296534534	0.453847738981774	186	186
FXYD3	ENSG00000089356.18	19	35115879	35124324	0.701992246785416	0.625180591326799	186	186
CDIP1	ENSG00000089486.16	16	4510675	4538828	0.407254921809198	0.298275503181591	186	186
CMTM1	ENSG00000089505.17	16	66566393	66579137	0.72007568833924	0.585267666304185	186	186
GANAB	ENSG00000089597.16	11	62624826	62646726	0.177902118928711	0.0591963622797085	186	186
GMIP	ENSG00000089639.10	19	19629476	19643667	0.443018187155625	0.220120519635803	186	186
BIRC5	ENSG00000089685.14	17	78214186	78225636	0.780247954672989	0.720570070194595	186	186
LAG3	ENSG00000089692.8	12	6772519	6778453	0.167151526528433	0.0822027364487433	186	186
MLF2	ENSG00000089693.10	12	6747996	6767475	0.631735199076413	0.531626204563079	186	186
OTUB2	ENSG00000089723.9	14	94026329	94048290	0.288627305541386	0.150923814256739	186	186
DDX24	ENSG00000089737.16	14	94048931	94081245	0.375410331184868	0.21656344294207	186	186
ZBTB25	ENSG00000089775.11	14	64449106	64505213	0.378602347159275	0.172682581857289	186	186
NECAP1	ENSG00000089818.17	12	8076939	8097859	0.518895336704745	0.411557933286947	186	186
ANKRD24	ENSG00000089847.12	19	4183354	4224814	0.413305094650121	0.319653879047583	186	186
DHX32	ENSG00000089876.11	10	125836554	125896436	0.56791020951776	0.464738591773899	186	186
RCOR1	ENSG00000089902.9	14	102592661	102730576	0.225526806570803	0.108621057762683	186	186
GPATCH2L	ENSG00000089916.17	14	76151916	76254342	0.159774892225188	0.0650763365838296	186	186
LTBP4	ENSG00000090006.17	19	40592883	40629818	0.5508702103009	0.367226601220105	186	186
BLVRB	ENSG00000090013.9	19	40447789	40465840	0.48703049102594	0.351202142955486	186	186
SLC9A1	ENSG00000090020.10	1	27098815	27166981	0.274617411401953	0.10495113365958	186	186
SPTLC1	ENSG00000090054.13	9	92031999	92115384	0.182530037007696	0.0454697765869594	186	186
PAPOLA	ENSG00000090060.17	14	96502373	96567111	0.471801335022289	0.353279657687014	186	186
CCNK	ENSG00000090061.17	14	99481169	99535044	0.846499171143182	0.797162548918555	186	186
PCBP4	ENSG00000090097.21	3	51957505	51968410	0.102153329681268	0.00416303461593987	186	186
RGS1	ENSG00000090104.11	1	192575727	192580031	0.7051747776976	0.593196829713838	186	186
YPEL3	ENSG00000090238.11	16	30092314	30096244	0.772313696073523	0.690541733059403	186	186
MRPS33	ENSG00000090263.15	7	141002610	141015228	0.907598635293913	0.875598071788131	186	186
NDUFB2	ENSG00000090266.12	7	140696821	140706646	0.444477413191971	0.318457153331889	186	186
NUDC	ENSG00000090273.13	1	26902282	26946862	0.427010066443483	0.234362389705216	186	186
MAEA	ENSG00000090316.15	4	1289851	1340137	0.302870517370143	0.181582971931313	186	186
ICAM1	ENSG00000090339.8	19	10270835	10285800	0.755144966444255	0.659409827688761	186	186
STRN4	ENSG00000090372.14	19	46719507	46746994	0.990376427660997	0.98727930007145	186	186
IRAK3	ENSG00000090376.10	12	66188879	66254622	0.994268874775195	0.992145710941008	186	186
LYZ	ENSG00000090382.6	12	69348341	69354234	0.239484196996459	0.0183584088428302	186	186
MUL1	ENSG00000090432.6	1	20499448	20508161	0.119857386604064	0.03466197880699	186	186
TFAP4	ENSG00000090447.11	16	4257186	4273075	0.642772738447702	0.54210011598881	186	186
PDCD7	ENSG00000090470.14	15	65117379	65133836	0.228819482270038	0.127241400436403	186	186
SPG21	ENSG00000090487.10	15	64963021	64990310	0.374288818150984	0.174452193524225	186	186
DNAJB11	ENSG00000090520.11	3	186567403	186585800	0.415149914619656	0.303927111353328	186	186
P3H2	ENSG00000090530.9	3	189956728	190122437	0.495371542213592	0.395877381114404	186	186
CHRD	ENSG00000090539.15	3	184380073	184389829	0.868083852005661	0.811386785062926	186	186
FLT3LG	ENSG00000090554.12	19	49474207	49486231	0.89924652246825	0.872146256733985	186	186
RAB11FIP3	ENSG00000090565.15	16	425619	523011	0.977835750511224	0.970880667774124	186	186
GNPTG	ENSG00000090581.9	16	1351923	1363204	0.773090814677178	0.714633661835663	186	186
ZNF268	ENSG00000090612.20	12	133181409	133214831	0.212820917441951	0.0712913597514772	186	186
GOLGA3	ENSG00000090615.14	12	132768909	132828858	0.467681268652951	0.366517875081417	186	186
PABPC4	ENSG00000090621.13	1	39560816	39576790	0.87453239516275	0.835378844572265	186	186
CD209	ENSG00000090659.17	19	7739994	7747564	0.718304597013768	0.62606998994013	186	186
CERS4	ENSG00000090661.11	19	8206736	8262421	0.466174261997179	0.361846316225801	186	186
MCOLN1	ENSG00000090674.15	19	7522626	7534003	0.732539333970909	0.679881453802027	186	186
USP48	ENSG00000090686.15	1	21678298	21783606	0.988131522581926	0.985453940229621	186	186
PDPR	ENSG00000090857.13	16	70113626	70162537	0.812392912116695	0.754483273578842	186	186
AARS	ENSG00000090861.15	16	70252295	70289543	0.871817535998061	0.826156914413561	186	186
GLG1	ENSG00000090863.11	16	74447427	74607144	0.073593227654509	0.0299276518490885	186	186
TNRC6A	ENSG00000090905.18	16	24610209	24827632	0.239858238160365	0.123035930319347	186	186
PLEKHG2	ENSG00000090924.14	19	39412585	39428415	0.319175520535451	0.227142281692088	186	186
NAT14	ENSG00000090971.4	19	55485004	55487568	0.558596101789578	0.490157219525436	186	186
PITPNM2	ENSG00000090975.12	12	122983480	123150015	0.95689500920997	0.939169945680625	186	186
EXOC1	ENSG00000090989.17	4	55853616	55905034	0.600234933311178	0.471801751777065	186	186
RBM27	ENSG00000091009.7	5	146203600	146289132	0.348819146185081	0.268209111973331	186	186
OSBPL8	ENSG00000091039.16	12	76351797	76559809	0.503633615842703	0.404409655808743	186	186
DTX2	ENSG00000091073.19	7	76461676	76505994	0.0422670844420587	0.00275625544823711	186	186
NLRC4	ENSG00000091106.18	2	32224453	32265854	0.213612870088471	0.0148174752407877	186	186
PUS7	ENSG00000091127.13	7	105439661	105522267	0.722833550066462	0.634746636407315	186	186
NRCAM	ENSG00000091129.19	7	108147623	108456717	0.903461270389058	0.86765077433707	186	186
LAMB1	ENSG00000091136.13	7	107923803	108003255	0.73352531659419	0.610746668476238	186	186
DLD	ENSG00000091140.13	7	107890970	107931730	0.124071508076883	0.0434728822356661	186	186
WDR7	ENSG00000091157.13	18	56651675	57036606	0.0411097957648929	0.00500434412846375	186	186
TXNL1	ENSG00000091164.12	18	56597208	56651600	0.949209399390245	0.932076860101157	186	186
IL5RA	ENSG00000091181.19	3	3066326	3126613	0.409384407653197	0.296832358359491	186	186
ABCC6	ENSG00000091262.15	16	16148928	16223522	0.90980380145722	0.873112995813972	186	186
CMTM6	ENSG00000091317.7	3	32481312	32503408	0.383052460123987	0.292662861332529	186	186
ITGA6	ENSG00000091409.14	2	172427354	172506282	0.601476011200995	0.509039577078781	186	186
RAPGEF4	ENSG00000091428.17	2	172735274	173052893	0.383217899912241	0.217341858315478	186	186
MAP3K20	ENSG00000091436.16	2	173075435	173268010	0.658750176909681	0.501500083772897	186	186
FH	ENSG00000091483.6	1	241497603	241519761	0.557191794023295	0.41383194173629	186	186
SEL1L3	ENSG00000091490.10	4	25747427	25863760	0.759328161678355	0.707913369824554	186	186
TF	ENSG00000091513.14	3	133745956	133779006	0.220986252213997	0.0890106111949843	186	186
CDV3	ENSG00000091527.15	3	133573730	133590261	0.724404587390134	0.630913740211886	186	186
MYO15A	ENSG00000091536.16	17	18118582	18179802	0.0640849452718625	0.00787171595080591	186	186
ALKBH5	ENSG00000091542.8	17	18183078	18209954	0.55694133590019	0.421352705430502	186	186
APOH	ENSG00000091583.10	17	66212033	66256525	0.585034592740836	0.480989273438607	186	186
NLRP1	ENSG00000091592.15	17	5499427	5619424	0.385510953455586	0.268081171057972	186	186
PITPNM3	ENSG00000091622.15	17	6451470	6556494	0.163796920084222	0.102519855029755	186	186
SPAG7	ENSG00000091640.7	17	4959226	4967872	0.0067096027759356	0.000769964424669715	186	186
ORC6	ENSG00000091651.8	16	46689643	46698394	0.0886856114738541	0.00911828083196747	186	186
CPA1	ENSG00000091704.9	7	130380339	130388114	0.0374764087108327	0.00547537121911839	186	186
ZC3HC1	ENSG00000091732.15	7	130018286	130051451	0.371866024864756	0.148489262891382	186	186
ESR1	ENSG00000091831.22	6	151656691	152129619	0.645845354933535	0.575741479079001	186	186
RGS17	ENSG00000091844.7	6	153004459	153131249	0.017032960557663	0.00297142315754465	186	186
ANGPT2	ENSG00000091879.13	8	6499651	6563409	0.421778929250637	0.210645936453536	186	186
TMEM101	ENSG00000091947.9	17	44011188	44023946	0.393434577179816	0.252565712586375	186	186
CD200	ENSG00000091972.18	3	112332841	112362812	0.920981220418035	0.890036086059407	186	186
CCDC80	ENSG00000091986.15	3	112596794	112649530	0.961458723766428	0.944839964335729	186	186
CMA1	ENSG00000092009.10	14	24505353	24507506	0.628524980512323	0.4888283116384	186	186
PSME1	ENSG00000092010.14	14	24136158	24138964	0.107403058623794	0.0441649865138025	186	186
PPP2R3C	ENSG00000092020.10	14	35085467	35122517	0.396298540188789	0.270875396696999	186	186
HAUS4	ENSG00000092036.18	14	22946228	22957161	0.117526190976335	0.0577717240346433	186	186
JPH4	ENSG00000092051.16	14	23568074	23578800	0.857264160801146	0.816341838495443	186	186
MYH7	ENSG00000092054.12	14	23412738	23435718	0.587823742489159	0.465026405001488	186	186
CEBPE	ENSG00000092067.5	14	23117304	23119616	0.899178893421444	0.873872671071652	186	186
SLC7A8	ENSG00000092068.19	14	23125295	23183674	0.228350441504599	0.116683835778805	186	186
OSGEP	ENSG00000092094.10	14	20446668	20455105	0.107554785628897	0.0459372824467072	186	186
SLC22A17	ENSG00000092096.16	14	23346306	23352912	0.579984301852264	0.431591829485211	186	186
RNF31	ENSG00000092098.16	14	24147379	24160661	0.105255443620624	0.0320141853320273	186	186
SCFD1	ENSG00000092108.20	14	30622112	30735812	0.208081774020168	0.0767003375373579	186	186
G2E3	ENSG00000092140.14	14	30559123	30620063	0.445630545671017	0.339947319501327	186	186
HECTD1	ENSG00000092148.12	14	31100112	31207804	0.60123956138706	0.398348037552544	186	186
HNRNPC	ENSG00000092199.17	14	21209136	21269494	0.540501469512245	0.473534494306745	186	186
RPGRIP1	ENSG00000092200.12	14	21287939	21351301	0.458616973013838	0.316351080047005	186	186
SUPT16H	ENSG00000092201.9	14	21351472	21384266	0.249228055421226	0.157049044380022	186	186
TOX4	ENSG00000092203.13	14	21476674	21499024	0.939619612159597	0.913909105210028	186	186
GEMIN2	ENSG00000092208.16	14	39114223	39136973	0.16083633840749	0.0636324780803813	186	186
TGM1	ENSG00000092295.11	14	24249114	24264432	0.361556450295839	0.246742648649062	186	186
TINF2	ENSG00000092330.15	14	24239643	24242674	0.534902880203906	0.386068103026001	186	186
SEMA6A	ENSG00000092421.16	5	116443616	116574934	0.759306316399479	0.69246744948226	186	186
TRPM7	ENSG00000092439.13	15	50552473	50686815	0.260766632091632	0.140294497763477	186	186
TYRO3	ENSG00000092445.11	15	41557675	41583586	0.638821621051633	0.484124983279763	186	186
WDR76	ENSG00000092470.11	15	43826963	43868419	0.396693640614893	0.15156920793384	186	186
CAPN3	ENSG00000092529.23	15	42359500	42412317	0.152220430946117	0.0619962667737028	186	186
SNAP23	ENSG00000092531.9	15	42491244	42545356	0.942237419278326	0.911031679115051	186	186
TBX15	ENSG00000092607.13	1	118883046	118989556	0.277438905007627	0.103300489737249	186	186
PHGDH	ENSG00000092621.11	1	119659798	119744215	0.691479042835071	0.559448405159629	186	186
COL9A3	ENSG00000092758.15	20	62816244	62841114	0.784832689445796	0.686999674905875	186	186
EZR	ENSG00000092820.17	6	158765741	158819412	0.87196440547281	0.82490158572626	186	186
MYL6	ENSG00000092841.18	12	56158161	56162982	0.61897830194453	0.446049780189591	186	186
AGO1	ENSG00000092847.11	1	35869808	35930528	0.120083395992233	0.0209098891403299	186	186
TEKT2	ENSG00000092850.11	1	36084075	36088275	0.442340819307893	0.270387431455259	186	186
CLSPN	ENSG00000092853.13	1	35720218	35769967	0.35808835516569	0.168175473849499	186	186
RFFL	ENSG00000092871.16	17	35009744	35089319	0.990343844504704	0.987031113760552	186	186
UNC13D	ENSG00000092929.11	17	75827225	75844717	0.0726413836702968	0.00834856174288226	186	186
MFSD11	ENSG00000092931.11	17	76736549	76781449	0.803682492169161	0.756433617844231	186	186
DPYSL2	ENSG00000092964.17	8	26514093	26658178	0.804192191187655	0.734394543280565	186	186
GPATCH2	ENSG00000092978.10	1	217426992	217631082	0.618710281699286	0.530422815575904	186	186
NUP50	ENSG00000093000.18	22	45163841	45188015	0.18134550954261	0.09997061959119	186	186
CDC45	ENSG00000093009.9	22	19479459	19520612	0.39615563881379	0.237055104459847	186	186
COMT	ENSG00000093010.13	22	19941607	19969895	0.199895995748036	0.129449416476541	186	186
CECR1	ENSG00000093072.15	22	17178790	17221989	0.96555668852529	0.950759594979043	186	186
VNN3	ENSG00000093134.14	6	132722787	132734765	0.981896009575466	0.976870303873888	186	186
ECHDC1	ENSG00000093144.18	6	127288710	127343609	0.495739539547272	0.324669575918281	186	186
LRRFIP2	ENSG00000093167.17	3	37052656	37176532	0.488458970752851	0.345204249303038	186	186
SEC22C	ENSG00000093183.13	3	42547969	42601080	0.383821453800371	0.208737525750935	186	186
XYLB	ENSG00000093217.9	3	38346760	38421348	0.765926994897022	0.688655199174327	186	186
CDC6	ENSG00000094804.9	17	40287633	40304657	0.281895978554129	0.135850538726878	186	186
CDC23	ENSG00000094880.10	5	138187716	138213343	0.990637319713704	0.98423500869326	186	186
AAAS	ENSG00000094914.12	12	53307456	53324864	0.313260972141659	0.19525509303311	186	186
CBX5	ENSG00000094916.15	12	54230940	54280133	0.191444686811526	0.0329724502844586	186	186
FMO2	ENSG00000094963.13	1	171185208	171211230	0.418271556258129	0.232688886513391	186	186
SUCO	ENSG00000094975.13	1	172532349	172611833	0.16344259821398	0.0391139427705704	186	186
MSH2	ENSG00000095002.13	2	47402969	47562311	0.121732095736521	0.0320142903189228	186	186
MAP3K1	ENSG00000095015.5	5	56815574	56896152	0.473523502657728	0.378910906838641	186	186
DHPS	ENSG00000095059.15	19	12675833	12681902	0.714619069485396	0.667207324522451	186	186
HOOK2	ENSG00000095066.11	19	12763003	12872740	0.193996324712942	0.123359252259569	186	186
ARCN1	ENSG00000095139.13	11	118572390	118603033	0.00304982664664778	0.000190846737029409	186	186
EPB41L4B	ENSG00000095203.14	9	109171975	109320964	0.49454788253827	0.378541756785873	186	186
TMEM38B	ENSG00000095209.11	9	105694544	105776612	0.540867997722001	0.41195634347941	186	186
PSMD5	ENSG00000095261.13	9	120815496	120842984	0.547345639673682	0.437041772746332	186	186
PTGS1	ENSG00000095303.14	9	122370530	122395703	0.765295173397867	0.689627642719211	186	186
NUP188	ENSG00000095319.14	9	128947699	129007035	0.259881267020421	0.0894950766697746	186	186
CRAT	ENSG00000095321.16	9	129094810	129111189	0.288012596138955	0.108665553231933	186	186
SH2D3C	ENSG00000095370.19	9	127738317	127778741	0.190343230613915	0.0531069267417298	186	186
NANS	ENSG00000095380.10	9	98056739	98083075	0.47427637040911	0.240175741819676	186	186
TBC1D2	ENSG00000095383.19	9	98198999	98255721	0.598992458574869	0.498247305025841	186	186
WHRN	ENSG00000095397.13	9	114402080	114505450	0.239530485930402	0.119685997379841	186	186
CWF19L1	ENSG00000095485.16	10	100232298	100267680	0.0781758284321789	0.0111367646991405	186	186
SEMA4G	ENSG00000095539.15	10	100969905	100985871	0.0959842128454585	0.0210363061690387	186	186
BTAF1	ENSG00000095564.13	10	91923769	92030325	0.699666749703698	0.478225290058767	186	186
IKZF5	ENSG00000095574.11	10	122990806	123008817	0.801320119323548	0.723941659758755	186	186
BLNK	ENSG00000095585.16	10	96191702	96271587	0.261454841671357	0.118514479346776	186	186
CYP26A1	ENSG00000095596.11	10	93073475	93077890	0.985069292061918	0.977257682350019	186	186
SORBS1	ENSG00000095637.21	10	95311771	95561414	0.0248061509981443	0.00255217684089631	186	186
CRTAC1	ENSG00000095713.13	10	97865000	98030828	0.313648539250414	0.176670980262217	186	186
BAMBI	ENSG00000095739.10	10	28677342	28682939	0.701372873193032	0.595109777120574	186	186
WAC	ENSG00000095787.21	10	28532744	28623112	0.447306204556618	0.363363724179801	186	186
CREM	ENSG00000095794.19	10	35126791	35212958	0.709500575745017	0.557406594427463	186	186
NUBP2	ENSG00000095906.16	16	1782901	1789191	0.794836012600826	0.732555111062761	186	186
TPSD1	ENSG00000095917.13	16	1256059	1258998	0.520683201774854	0.256944973522682	186	186
SMIM24	ENSG00000095932.6	19	3473986	3480542	0.862109467499093	0.837293026238438	186	186
HIVEP1	ENSG00000095951.16	6	12008857	12164999	0.75326514202752	0.689402391984489	186	186
TREM2	ENSG00000095970.16	6	41158506	41163186	0.657093313401153	0.542043233487389	186	186
CRISP3	ENSG00000096006.11	6	49727384	49744437	0.164698195291686	0.0343593226052359	186	186
FKBP5	ENSG00000096060.14	6	35573585	35728583	0.997888262361964	0.996856182621858	186	186
SRPK1	ENSG00000096063.15	6	35832966	35921342	0.533482804537956	0.433572779787067	186	186
BRPF3	ENSG00000096070.19	6	36196744	36232790	0.440745654290723	0.245367783054801	186	186
MRPS18A	ENSG00000096080.11	6	43675202	43687791	0.759844590498415	0.689258370152274	186	186
PGC	ENSG00000096088.16	6	41736711	41754109	0.325922330916801	0.205114707051192	186	186
TMEM14A	ENSG00000096092.5	6	52671109	52686588	0.970643398283689	0.963838350299023	186	186
EFHC1	ENSG00000096093.15	6	52362123	52529886	0.748238531523998	0.70345058078421	186	186
HSP90AB1	ENSG00000096384.19	6	44246166	44253888	0.0265975033097394	0.00238231916688099	186	186
CDC5L	ENSG00000096401.7	6	44387525	44450426	0.688211398414699	0.591639041452077	186	186
ITPR3	ENSG00000096433.10	6	33620365	33696574	0.340646079395106	0.163458831616793	186	186
ZNF184	ENSG00000096654.15	6	27450743	27473118	0.296620358340988	0.0651771450918452	186	186
DSP	ENSG00000096696.13	6	7541575	7586717	0.436460671597113	0.304415377855191	186	186
SIRT1	ENSG00000096717.11	10	67884669	67918390	0.747305142232228	0.625483967181223	186	186
HNRNPH3	ENSG00000096746.17	10	68331174	68343191	0.0537241409327788	0.0117855080200789	186	186
IFT74	ENSG00000096872.15	9	26956373	27062930	0.454315573300066	0.290863641434211	186	186
JAK2	ENSG00000096968.13	9	4984390	5128183	0.827049002189845	0.77291665042883	186	186
IL12RB1	ENSG00000096996.15	19	18058995	18098944	0.76385501139202	0.710564750270675	186	186
ABL1	ENSG00000097007.17	9	130713946	130887675	0.662360880871815	0.550435685302151	186	186
ACOT7	ENSG00000097021.19	1	6264269	6393554	0.240183715066179	0.0699351425335373	186	186
SH3GLB1	ENSG00000097033.14	1	86704570	86748184	0.452583132381926	0.340475272135118	186	186
CDC7	ENSG00000097046.12	1	91500893	91525764	0.587602669895041	0.438686434087215	186	186
PCSK5	ENSG00000099139.13	9	75890644	76362339	0.116336965356969	0.0462629082480209	186	186
SCD	ENSG00000099194.5	10	100347124	100364834	0.0166233446215583	0.000446715158534416	186	186
TMED1	ENSG00000099203.6	19	10832438	10836318	0.561899514305785	0.436386929404301	186	186
ABLIM1	ENSG00000099204.18	10	114431113	114685003	0.957968806382388	0.936096974897452	186	186
ERMP1	ENSG00000099219.13	9	5765076	5833117	0.334251239990982	0.193810181658582	186	186
RAB18	ENSG00000099246.16	10	27504174	27542237	0.965469821590098	0.953021268800033	186	186
NRP1	ENSG00000099250.17	10	33177492	33336262	0.522540014078024	0.348782683350782	186	186
PRTFDC1	ENSG00000099256.18	10	24848607	24952604	0.896583439539551	0.841155412309081	186	186
PALMD	ENSG00000099260.10	1	99645943	99694541	0.518786372176036	0.331942806516259	186	186
TSPAN15	ENSG00000099282.9	10	69451473	69507669	0.851944607579156	0.810553687941102	186	186
H2AFY2	ENSG00000099284.13	10	70052796	70112269	0.803442600420508	0.753680643529622	186	186
WASHC2A	ENSG00000099290.15	10	50067888	50133506	0.886919952309322	0.836177544129659	186	186
MAST3	ENSG00000099308.10	19	18097793	18151692	0.943859958655375	0.915759243378805	186	186
MZF1	ENSG00000099326.8	19	58561932	58572577	0.709539997846655	0.576058960970323	186	186
OCEL1	ENSG00000099330.8	19	17226204	17229219	0.204229085313137	0.127162004427384	186	186
MYO9B	ENSG00000099331.13	19	17075781	17214537	0.236262559290611	0.144974501056522	186	186
KCNK6	ENSG00000099337.4	19	38319844	38332076	0.0262270049163614	0.0043967345890755	186	186
CATSPERG	ENSG00000099338.22	19	38335775	38370943	0.47104473872643	0.308228048137976	186	186
PSMD8	ENSG00000099341.11	19	38374536	38383824	0.897211192989799	0.859216766311255	186	186
FBXL19	ENSG00000099364.16	16	30924097	30948783	0.29361176505123	0.120138642609492	186	186
STX1B	ENSG00000099365.10	16	30989256	31010661	0.568072028354515	0.403410447733998	186	186
HSD3B7	ENSG00000099377.13	16	30988271	30989152	0.32434524653913	0.150638565985259	186	186
SETD1A	ENSG00000099381.17	16	30957294	30984629	0.721322955363448	0.587957261027829	186	186
BCL7C	ENSG00000099385.11	16	30833626	30894547	0.448455628633725	0.287467058388256	186	186
CIRBP	ENSG00000099622.13	19	1259384	1274880	0.677933994529645	0.569819874021133	186	186
ATP5D	ENSG00000099624.7	19	1241746	1244826	0.0764245266324074	0.0240141048451275	186	186
CBARP	ENSG00000099625.12	19	1228436	1238027	0.88538281377895	0.84672066832382	186	186
IGFALS	ENSG00000099769.5	16	1790413	1794971	0.380544116883328	0.293949824512138	186	186
HNRNPM	ENSG00000099783.11	19	8455405	8489114	0.185830104866475	0.0659229883534465	186	186
MARCH2	ENSG00000099785.10	19	8413270	8439017	0.96172819896108	0.951518842353833	186	186
NDUFB7	ENSG00000099795.6	19	14566078	14572062	0.414029776222741	0.288680629584809	186	186
TECR	ENSG00000099797.13	19	14533933	14565980	0.057571118349062	0.0199743583798973	186	186
TIMM13	ENSG00000099800.7	19	2425624	2427637	0.290446671218789	0.218278832325156	186	186
CDC34	ENSG00000099804.8	19	531712	542092	0.501977246146281	0.392511187497853	186	186
MTAP	ENSG00000099810.18	9	21802543	21937651	0.0203675128441739	0.00524507273737391	186	186
CEP170B	ENSG00000099814.15	14	104865280	104896770	0.0598835530749027	0.0206290115621229	186	186
POLR2E	ENSG00000099817.11	19	1086629	1095380	0.081360852984617	0.0398306341823249	186	186
POLRMT	ENSG00000099821.13	19	617224	633604	0.115529395580157	0.0331968697440374	186	186
HCN2	ENSG00000099822.2	19	589893	617159	0.0159835330563386	0.00209269855908234	186	186
CDHR5	ENSG00000099834.18	11	616565	626078	0.914926704972949	0.879871431814615	186	186
IZUMO4	ENSG00000099840.13	19	2096869	2099593	0.455208390307494	0.384088324833993	186	186
RASSF7	ENSG00000099849.14	11	560404	564021	0.542500881328035	0.407537572178122	186	186
GADD45B	ENSG00000099860.8	19	2476127	2478259	0.0877503306669696	0.0211446682719914	186	186
PALM	ENSG00000099864.17	19	708939	748329	0.865435618169684	0.825392408926909	186	186
MADCAM1	ENSG00000099866.14	19	489176	505342	0.567160872544707	0.459891076249009	186	186
MKNK2	ENSG00000099875.14	19	2037465	2051244	0.0331628142239602	0.00905590168950954	186	186
ARVCF	ENSG00000099889.13	22	19969976	20016808	0.233434307158362	0.0785293932741311	186	186
TRMT2A	ENSG00000099899.14	22	20111876	20117392	0.375604953664374	0.256889171062544	186	186
RANBP1	ENSG00000099901.16	22	20115938	20127357	0.81181486728696	0.758646855417551	186	186
ZDHHC8	ENSG00000099904.15	22	20129456	20148007	0.450700821905763	0.310120262597729	186	186
KLHL22	ENSG00000099910.16	22	20441519	20495883	0.776977038168768	0.721625749473741	186	186
MED15	ENSG00000099917.17	22	20495913	20587495	0.10214947220781	0.031990130020758	186	186
SERPIND1	ENSG00000099937.10	22	20773879	20787720	0.25413831421098	0.14727557732072	186	186
SNAP29	ENSG00000099940.11	22	20858983	20891218	0.174286888719783	0.0632934051805488	186	186
CRKL	ENSG00000099942.12	22	20917426	20953749	0.636529624351756	0.454346323520586	186	186
LZTR1	ENSG00000099949.18	22	20979462	20999038	0.22973025865683	0.105740090533463	186	186
MMP11	ENSG00000099953.9	22	23768643	23784316	0.533027899863765	0.405178711971043	186	186
SMARCB1	ENSG00000099956.18	22	23786963	23834502	0.560473928529049	0.492551145417182	186	186
P2RX6	ENSG00000099957.16	22	21015027	21028717	0.915469926291902	0.894607465411875	186	186
DERL3	ENSG00000099958.14	22	23834517	23839012	0.545642644715541	0.440279496680132	186	186
BCL2L13	ENSG00000099968.17	22	17628855	17730855	0.067679752569179	0.0151251226798842	186	186
DDTL	ENSG00000099974.7	22	23966901	23972532	0.151279380815774	0.0752578555874201	186	186
DDT	ENSG00000099977.13	22	23973104	23980469	0.268253288119428	0.147895131973125	186	186
OSM	ENSG00000099985.3	22	30262829	30266840	0.355695226780674	0.187338946147754	186	186
CABIN1	ENSG00000099991.17	22	24011192	24178628	0.805269446279896	0.767348759430586	186	186
TBC1D10A	ENSG00000099992.15	22	30291990	30327046	0.276426167100474	0.12865073638044	186	186
SUSD2	ENSG00000099994.10	22	24181259	24189110	0.357219820334913	0.25525592029683	186	186
SF3A1	ENSG00000099995.18	22	30331988	30353072	0.664770192108685	0.559970880066683	186	186
GGT5	ENSG00000099998.17	22	24219654	24245142	0.223436258001011	0.111633575593646	186	186
RNF215	ENSG00000099999.14	22	30368811	30421771	0.427703181320154	0.244234432518713	186	186
SEC14L2	ENSG00000100003.17	22	30396857	30425317	0.931785503008574	0.900202418829109	186	186
SEC14L3	ENSG00000100012.11	22	30447959	30472049	0.246215503693179	0.102807523742173	186	186
SPECC1L	ENSG00000100014.19	22	24270817	24417740	0.0697105483482136	0.0227973387828466	186	186
PPIL2	ENSG00000100023.18	22	21666009	21697543	0.0274044241771719	0.00276778507216271	186	186
UPB1	ENSG00000100024.14	22	24494107	24528390	0.149998369543284	0.0586770238599968	186	186
YPEL1	ENSG00000100027.14	22	21700016	21735834	0.217393975502179	0.102602665389505	186	186
SNRPD3	ENSG00000100028.11	22	24555503	24583749	0.213308748635558	0.0794329771007406	186	186
PES1	ENSG00000100029.17	22	30576625	30606837	0.0504280401220426	0.00591975264774416	186	186
MAPK1	ENSG00000100030.14	22	21754500	21867680	0.99513677343601	0.993895979503453	186	186
GGT1	ENSG00000100031.18	22	24594811	24629005	0.424749113902593	0.278879604346607	186	186
PRODH	ENSG00000100033.16	22	18916890	18936410	0.485040063814981	0.334106335567504	186	186
PPM1F	ENSG00000100034.13	22	21919420	21940657	0.257113604208874	0.0894889141233822	186	186
SLC35E4	ENSG00000100036.12	22	30635652	30669016	0.144576481597743	0.0746751513717794	186	186
TOP3B	ENSG00000100038.19	22	21982200	21982816	0.770483922241316	0.686750365743497	186	186
CYTH4	ENSG00000100055.20	22	37282027	37315345	0.190436604719761	0.0923093366034319	186	186
DGCR14	ENSG00000100056.11	22	19130279	19144684	0.381089682837988	0.200158792048435	186	186
MFNG	ENSG00000100060.17	22	37469063	37486401	0.0228998417528146	0.00282607537588058	186	186
CARD10	ENSG00000100065.14	22	37490362	37519542	0.911302019370863	0.886447696797818	186	186
LRP5L	ENSG00000100068.11	22	25351421	25405377	0.650045774081876	0.566213888348188	186	186
SLC25A1	ENSG00000100075.9	22	19175575	19178830	0.559456473292524	0.441166950272071	186	186
GRK3	ENSG00000100077.14	22	25564849	25729294	0.617077558838814	0.545622359861508	186	186
LGALS2	ENSG00000100079.6	22	37570246	37582616	0.729295925803662	0.637993927664347	186	186
GGA1	ENSG00000100083.18	22	37608475	37633564	0.140068400141362	0.0440534151181224	186	186
HIRA	ENSG00000100084.14	22	19330698	19431733	0.658293902240482	0.562732259276195	186	186
SH3BP1	ENSG00000100092.20	22	37634654	37656117	0.163862459584975	0.0849032766441656	186	186
SEZ6L	ENSG00000100095.18	22	26169474	26383597	0.182165871966179	0.0786085108527379	186	186
LGALS1	ENSG00000100097.11	22	37675608	37679806	0.884538212138436	0.817463393648001	186	186
HPS4	ENSG00000100099.20	22	26451480	26483836	0.21305507649521	0.0877581575043811	186	186
PIK3IP1	ENSG00000100100.12	22	31281593	31292498	0.740230297292477	0.648730332526974	186	186
SRRD	ENSG00000100104.13	22	26483877	26494658	0.421917843909823	0.279115956273145	186	186
PATZ1	ENSG00000100105.17	22	31325804	31346232	0.361905926757172	0.146957354560744	186	186
TRIOBP	ENSG00000100106.19	22	37697004	37776556	0.26217883447481	0.130922888321905	186	186
TFIP11	ENSG00000100109.16	22	26491225	26512505	0.0750552031968366	0.0179178174172477	186	186
GCAT	ENSG00000100116.16	22	37807905	37817176	0.257239550223576	0.147321811449941	186	186
CRYBB1	ENSG00000100122.5	22	26599278	26618088	0.841097300360444	0.800608362641629	186	186
ANKRD54	ENSG00000100124.14	22	37830855	37848867	0.466140058137933	0.263183657633378	186	186
EIF3L	ENSG00000100129.17	22	37849328	37876011	0.93913769584971	0.913935577222336	186	186
SNU13	ENSG00000100138.13	22	41673930	41690504	0.0618451157256102	0.0028434067165243	186	186
MICALL1	ENSG00000100139.13	22	37905657	37942822	0.421386945028114	0.258586031932403	186	186
POLR2F	ENSG00000100142.14	22	38025579	38041915	0.0219653363678509	0.000193530738336989	186	186
CCDC134	ENSG00000100147.13	22	41800679	41826299	0.749650952136594	0.612281794852009	186	186
DEPDC5	ENSG00000100150.16	22	31753951	31907034	0.936939878562073	0.904408850883225	186	186
PICK1	ENSG00000100151.15	22	38056311	38075701	0.992076108909535	0.988833533561043	186	186
TTC28	ENSG00000100154.14	22	27978014	28679865	0.582461967225066	0.38881250215386	186	186
SLC16A8	ENSG00000100156.10	22	38078134	38084093	0.792522573302307	0.742149761053547	186	186
CENPM	ENSG00000100162.14	22	41938721	41947164	0.147983670379112	0.0487481501853802	186	186
SEPT3	ENSG00000100167.19	22	41976272	41998221	0.594419338100876	0.477426277115895	186	186
KDELR3	ENSG00000100196.10	22	38468062	38483439	0.0988792857785609	0.0251910839081197	186	186
CYP2D6	ENSG00000100197.20	22	42126499	42130906	0.393259238257855	0.210139422627009	186	186
DDX17	ENSG00000100201.20	22	38483448	38507660	0.972750282503544	0.962419698160544	186	186
DMC1	ENSG00000100206.9	22	38518949	38570286	0.828082952665446	0.789601424001933	186	186
TCF20	ENSG00000100207.18	22	42160013	42343616	0.500668704747846	0.340822687145071	186	186
HSCB	ENSG00000100209.9	22	28742679	28757515	0.27496114046369	0.145243277345976	186	186
CBY1	ENSG00000100211.10	22	38656640	38673854	0.207570176960069	0.0521240037855282	186	186
TOMM22	ENSG00000100216.5	22	38681948	38685421	0.387411040206732	0.286413483292821	186	186
RSPH14	ENSG00000100218.11	22	23059415	23145021	0.299459133466027	0.164697730068983	186	186
XBP1	ENSG00000100219.16	22	28794555	28800597	0.413630525032241	0.344922162702243	186	186
RTCB	ENSG00000100220.11	22	32387582	32412255	0.584213585754059	0.451131337527459	186	186
JOSD1	ENSG00000100221.10	22	38685543	38701556	0.897937395116669	0.864168874694649	186	186
FBXO7	ENSG00000100225.17	22	32474676	32498829	0.357529523360064	0.224360197748723	186	186
GTPBP1	ENSG00000100226.15	22	38705723	38738299	0.223654714918175	0.119461890434293	186	186
POLDIP3	ENSG00000100227.17	22	42583721	42614962	0.570146146784585	0.346396826441058	186	186
RAB36	ENSG00000100228.12	22	23145326	23164350	0.387112578630167	0.280305486002779	186	186
TIMP3	ENSG00000100234.11	22	32801701	32863043	0.0240905658037408	0.00627055202871084	186	186
PPP6R2	ENSG00000100239.15	22	50343304	50444999	0.294222339139417	0.146791400646524	186	186
SBF1	ENSG00000100241.20	22	50445091	50475024	0.966354784716671	0.951889026617759	186	186
SUN2	ENSG00000100242.15	22	38735042	38766333	0.191260854615994	0.0856986024071252	186	186
CYB5R3	ENSG00000100243.20	22	42617840	42649568	0.371968616725075	0.26865499269049	186	186
DNAL4	ENSG00000100246.12	22	38778508	38794198	0.733116796104852	0.63610382039129	186	186
MIOX	ENSG00000100253.12	22	50486784	50490648	0.356669603851568	0.239717273080468	186	186
LMF2	ENSG00000100258.17	22	50502949	50507691	0.907674295059996	0.865484328821026	186	186
RHBDD3	ENSG00000100263.13	22	29259852	29267978	0.192728289553641	0.0637507023336672	186	186
PACSIN2	ENSG00000100266.18	22	42858387	43015145	0.922700898818091	0.894047260344358	186	186
TTLL1	ENSG00000100271.16	22	43046410	43089428	0.790939819763763	0.706129210528912	186	186
RASL10A	ENSG00000100276.9	22	29312933	29319679	0.812726083225991	0.737550002674318	186	186
AP1B1	ENSG00000100280.16	22	29327682	29388583	0.11742619610374	0.0335987059857723	186	186
HMGXB4	ENSG00000100281.13	22	35257452	35295807	0.749460491921411	0.64478061255827	186	186
TOM1	ENSG00000100284.20	22	35299275	35347994	0.607595130512509	0.505608464546542	186	186
NEFH	ENSG00000100285.9	22	29480243	29491390	0.229349210298555	0.13884420779114	186	186
CHKB	ENSG00000100288.19	22	50578949	50601455	0.318122850087173	0.190315622368147	186	186
BIK	ENSG00000100290.2	22	43110748	43129712	0.0358644493679861	0.00963890335573203	186	186
HMOX1	ENSG00000100292.16	22	35380361	35394214	0.277936191680868	0.131766479805164	186	186
MCAT	ENSG00000100294.12	22	43132206	43143394	0.303008169612928	0.177153845945573	186	186
THOC5	ENSG00000100296.13	22	29505879	29554254	0.247930001495594	0.127349813782698	186	186
MCM5	ENSG00000100297.15	22	35400063	35425430	0.450822704996057	0.335171707312108	186	186
APOBEC3H	ENSG00000100298.15	22	39097224	39104067	0.567549781980123	0.450884141938555	186	186
ARSA	ENSG00000100299.17	22	50622754	50628173	0.752472962550626	0.690163584987848	186	186
TSPO	ENSG00000100300.17	22	43151514	43163242	0.00870446877542594	0.00042142276193309	186	186
RASD2	ENSG00000100302.6	22	35540868	35554001	0.881057902315282	0.854024108639858	186	186
TTLL12	ENSG00000100304.12	22	43166622	43187133	0.166234669540508	0.0718169197161243	186	186
CBX7	ENSG00000100307.12	22	39120167	39152650	0.357828044464136	0.237727529167714	186	186
PDGFB	ENSG00000100311.16	22	39223359	39244751	0.421574165450598	0.244461127377717	186	186
CABP7	ENSG00000100314.3	22	29720084	29731839	0.666647470165206	0.478830001860151	186	186
RPL3	ENSG00000100316.15	22	39312882	39320389	0.218859349031109	0.113813167330561	186	186
ZMAT5	ENSG00000100319.12	22	29738330	29766961	0.564237526283054	0.408703098794987	186	186
RBFOX2	ENSG00000100320.22	22	35738736	36028425	0.513969557896417	0.411178787654458	186	186
SYNGR1	ENSG00000100321.14	22	39349925	39385588	0.748761763896079	0.672098563156313	186	186
TAB1	ENSG00000100324.13	22	39399741	39437060	0.438881776945797	0.321619745685622	186	186
ASCC2	ENSG00000100325.14	22	29788608	29838304	0.327290881596053	0.0830690315482793	186	186
MTMR3	ENSG00000100330.15	22	29883155	30030866	0.896907353327109	0.835907841937866	186	186
MIEF1	ENSG00000100335.13	22	39499432	39518132	0.10361674250623	0.0227260164879046	186	186
APOL4	ENSG00000100336.17	22	36189124	36204840	0.0387531140229711	0.00569690097427557	186	186
APOL1	ENSG00000100342.20	22	36253010	36267530	0.644780383371275	0.547218671770677	186	186
MYH9	ENSG00000100345.20	22	36281281	36388018	0.36393554793995	0.155553375945635	186	186
CACNA1I	ENSG00000100346.17	22	39570753	39689737	0.210107331797453	0.0988466634855533	186	186
SAMM50	ENSG00000100347.14	22	43955421	44010531	0.682168815106402	0.608031494456155	186	186
TXN2	ENSG00000100348.9	22	36467036	36482030	0.868198882943363	0.825646405478863	186	186
FOXRED2	ENSG00000100350.14	22	36487190	36507101	0.149140282081053	0.0596421236999429	186	186
GRAP2	ENSG00000100351.16	22	39901082	39973721	0.186696896209194	0.0595581065169562	186	186
EIF3D	ENSG00000100353.17	22	36510850	36529436	0.249503510538934	0.113224509934194	186	186
TNRC6B	ENSG00000100354.20	22	40044817	40335808	0.16529835808414	0.0675830971642126	186	186
SGSM3	ENSG00000100359.20	22	40370591	40410280	0.586904954519213	0.446254752226203	186	186
IFT27	ENSG00000100360.14	22	36758202	36776256	0.00814517544342953	0.000991736350194056	186	186
PVALB	ENSG00000100362.12	22	36800684	36819479	0.968139080435852	0.958693097368639	186	186
KIAA0930	ENSG00000100364.18	22	45190338	45240769	0.943479109991925	0.928546150186742	186	186
NCF4	ENSG00000100365.14	22	36860988	36878015	0.584841778051774	0.516128484085321	186	186
CSF2RB	ENSG00000100368.13	22	36913628	36940449	0.321750375813107	0.184444808513941	186	186
SLC25A17	ENSG00000100372.14	22	40769630	40819399	0.0375985188618172	0.000485625340020443	186	186
UPK3A	ENSG00000100373.9	22	45284982	45295874	0.162683172034656	0.0613850607746073	186	186
FAM118A	ENSG00000100376.11	22	45308968	45341955	0.0240371020813163	0.00106142734288438	186	186
KCTD17	ENSG00000100379.17	22	37051736	37063390	0.43911327003402	0.342427872707636	186	186
ST13	ENSG00000100380.13	22	40824535	40857022	0.228559737619059	0.0475544766807257	186	186
IL2RB	ENSG00000100385.13	22	37125838	37175054	0.0798272869246811	0.0369989177490702	186	186
RBX1	ENSG00000100387.8	22	40951359	40973309	0.910726107848178	0.888859637241979	186	186
EP300	ENSG00000100393.12	22	41091786	41180079	0.109005845392822	0.0145688666586914	186	186
L3MBTL2	ENSG00000100395.14	22	41205205	41231271	0.829402043432883	0.712040105527879	186	186
CHADL	ENSG00000100399.15	22	41229510	41240934	0.91021018797185	0.856480644384123	186	186
RANGAP1	ENSG00000100401.19	22	41245611	41286251	0.60993925666714	0.502187420883914	186	186
ZC3H7B	ENSG00000100403.11	22	41301522	41360147	0.172732476782002	0.0296416505267867	186	186
PHF5A	ENSG00000100410.7	22	41459717	41468725	0.633509467407542	0.48078230533341	186	186
ACO2	ENSG00000100412.15	22	41469125	41525348	0.68636449730288	0.581381754391958	186	186
POLR3H	ENSG00000100413.16	22	41525804	41544606	0.376415523929467	0.162911210103281	186	186
TRMU	ENSG00000100416.12	22	46330875	46357340	0.1204876953321	0.0536082002070244	186	186
PMM1	ENSG00000100417.11	22	41576894	41589890	0.648028356030456	0.48175439727705	186	186
DESI1	ENSG00000100418.7	22	41598028	41621096	0.184840610361638	0.039384596596428	186	186
CERK	ENSG00000100422.13	22	46684411	46738261	0.107375712583924	0.0154963820689382	186	186
BRD1	ENSG00000100425.18	22	49773283	49827512	0.267353905387054	0.199227115572085	186	186
ZBED4	ENSG00000100426.6	22	49853842	49890078	0.659212609785376	0.599239917564948	186	186
MLC1	ENSG00000100427.15	22	50059391	50085902	0.355017424999655	0.220622425880651	186	186
HDAC10	ENSG00000100429.17	22	50245183	50249859	0.833436394098164	0.775700095334806	186	186
ABHD4	ENSG00000100439.10	14	22600119	22613215	0.0266322574804018	0.00276547262897022	186	186
KHNYN	ENSG00000100441.9	14	24429935	24441834	0.837639770806973	0.791719467413782	186	186
FKBP3	ENSG00000100442.10	14	45118028	45135319	0.045685871595285	0.00448378837663467	186	186
SDR39U1	ENSG00000100445.17	14	24442098	24442904	0.377471836862936	0.197434884168188	186	186
CTSG	ENSG00000100448.3	14	24573556	24576260	0.697478046908051	0.552181207870966	186	186
GZMH	ENSG00000100450.12	14	24606480	24609699	0.27504585845487	0.159530306693304	186	186
GZMB	ENSG00000100453.12	14	24630954	24634267	0.719995484095444	0.667975200490111	186	186
RBM23	ENSG00000100461.17	14	22893206	22917802	0.738269012295187	0.646699588981866	186	186
PRMT5	ENSG00000100462.15	14	22922176	22929585	0.372841168999763	0.297926486378154	186	186
COCH	ENSG00000100473.15	14	30874543	30890618	0.313779093311623	0.215229208946816	186	186
AP4S1	ENSG00000100478.14	14	31025106	31096450	0.352756869576694	0.179073720406253	186	186
POLE2	ENSG00000100479.12	14	49643555	49688422	0.229973042342303	0.100539190386847	186	186
VCPKMT	ENSG00000100483.13	14	50108633	50116600	0.489103684442151	0.347743724895991	186	186
SOS2	ENSG00000100485.11	14	50117120	50231558	0.261782589596765	0.143420586510993	186	186
CDKL1	ENSG00000100490.9	14	50335993	50416461	0.10205996160892	0.0392914875338015	186	186
NIN	ENSG00000100503.23	14	50719763	50831121	0.160187072837148	0.0735128511800464	186	186
PYGL	ENSG00000100504.16	14	50857891	50944736	0.714658176645468	0.604969311603321	186	186
TRIM9	ENSG00000100505.13	14	50975262	51096061	0.676552540708054	0.528709514907937	186	186
PSMC6	ENSG00000100519.11	14	52707172	52728587	0.596041093192184	0.494769835976402	186	186
GNPNAT1	ENSG00000100522.8	14	52775194	52791668	0.633037015871776	0.509197564240673	186	186
DDHD1	ENSG00000100523.14	14	53036745	53153282	0.227131082779338	0.0870527493594124	186	186
CDKN3	ENSG00000100526.19	14	54396849	54420218	0.33407257448672	0.23351543554915	186	186
CNIH1	ENSG00000100528.11	14	54423560	54441431	0.0860681323380213	0.0185403031774233	186	186
CGRRF1	ENSG00000100532.11	14	54509812	54539309	0.786931787645148	0.724316427195583	186	186
ATP6V1D	ENSG00000100554.11	14	67294371	67359996	0.585259113493066	0.435986621954418	186	186
PLEK2	ENSG00000100558.8	14	67386983	67412200	0.522470860686895	0.407531901948594	186	186
PIGH	ENSG00000100564.8	14	67581955	67600287	0.178115024505342	0.0517088857163164	186	186
PSMA3	ENSG00000100567.12	14	58244831	58272012	0.18657185431448	0.0500870971166477	186	186
VTI1B	ENSG00000100568.10	14	67647075	67674831	0.778859465652344	0.677683238098586	186	186
TIMM9	ENSG00000100575.13	14	58408494	58427242	0.295789702245507	0.179979115987879	186	186
GSTZ1	ENSG00000100577.18	14	77320885	77331597	0.774239194884534	0.67012434630315	186	186
KIAA0586	ENSG00000100578.14	14	58427385	58551289	0.313817992798529	0.137770661704069	186	186
TMED8	ENSG00000100580.7	14	77335021	77377109	0.710680794178809	0.612164359153231	186	186
SAMD15	ENSG00000100583.4	14	77376689	77391497	0.852235969274899	0.778741911218228	186	186
AHSA1	ENSG00000100591.7	14	77457953	77469474	0.907365366846924	0.887630167235377	186	186
DAAM1	ENSG00000100592.15	14	59188680	59371405	0.962979720378163	0.942232481677606	186	186
SPTLC2	ENSG00000100596.6	14	77505997	77616773	0.722982434227244	0.626385844716259	186	186
RIN3	ENSG00000100599.15	14	92513774	92688994	0.294397491814514	0.194150081412173	186	186
LGMN	ENSG00000100600.14	14	92703807	92748702	0.93867986024135	0.919820633995821	186	186
ALKBH1	ENSG00000100601.9	14	77672404	77708020	0.928985409618045	0.906816694238185	186	186
SNW1	ENSG00000100603.13	14	77717599	77761207	0.232310238258794	0.0474632885577155	186	186
CHGA	ENSG00000100604.12	14	92923080	92935293	0.965266445519258	0.953882442229259	186	186
ITPK1	ENSG00000100605.16	14	92936914	93116320	0.18077080596417	0.060055065805468	186	186
DHRS7	ENSG00000100612.13	14	60148948	60169856	0.697952641233631	0.546648281918658	186	186
PPM1A	ENSG00000100614.17	14	60245752	60299087	0.712952757185637	0.57019768632149	186	186
ASB2	ENSG00000100628.11	14	93934153	93976791	0.458214252599753	0.307040176455861	186	186
CEP128	ENSG00000100629.16	14	80476983	80959517	0.263762297847664	0.112407461797502	186	186
ERH	ENSG00000100632.10	14	69380123	69398627	0.839232597180144	0.793915308645713	186	186
HIF1A	ENSG00000100644.16	14	61695513	61748259	0.546674469798241	0.47249827253038	186	186
SUSD6	ENSG00000100647.7	14	69611596	69715142	0.294955165889151	0.172512141585268	186	186
SRSF5	ENSG00000100650.15	14	69726900	69772005	0.280737078627097	0.119975373806878	186	186
SLC10A1	ENSG00000100652.4	14	69775417	69797289	0.752257010280092	0.688744342389749	186	186
EIF5	ENSG00000100664.10	14	103333544	103345025	0.944047432026129	0.916084138170487	186	186
DICER1	ENSG00000100697.14	14	95086228	95157422	0.991286806393209	0.98888629400721	186	186
ZFYVE21	ENSG00000100711.13	14	103715730	103733668	0.148602315877325	0.0285615922887433	186	186
MTHFD1	ENSG00000100714.15	14	64388031	64463457	0.0551737617497632	0.007419452308718	186	186
TCL1A	ENSG00000100721.10	14	95709967	95714196	0.0269310245279226	0.00515123435466751	186	186
ZC3H14	ENSG00000100722.18	14	88562909	88627596	0.824135435942944	0.745514687760124	186	186
TELO2	ENSG00000100726.14	16	1493344	1510426	0.500745738081258	0.365251908563873	186	186
PCNX1	ENSG00000100731.15	14	70907405	71115382	0.282147804181933	0.104901485859857	186	186
GSKIP	ENSG00000100744.14	14	96363871	96387288	0.590772601733599	0.503498992876517	186	186
VRK1	ENSG00000100749.7	14	96797304	96931722	0.761306803491916	0.709039882136928	186	186
PSMC1	ENSG00000100764.13	14	90256495	90265166	0.217377005774314	0.062954673457768	186	186
PAPLN	ENSG00000100767.15	14	73237497	73274640	0.466627714297441	0.336936169645177	186	186
RPS6KA5	ENSG00000100784.10	14	90847862	91060332	0.491851655273582	0.416433839623685	186	186
PPP4R3A	ENSG00000100796.17	14	91457611	91510554	0.609821290419296	0.50881006697814	186	186
C14orf93	ENSG00000100802.14	14	22985908	23010166	0.612213540865388	0.523691899621665	186	186
PSMB5	ENSG00000100804.18	14	23016543	23035230	0.685247783673328	0.612929771012581	186	186
YY1	ENSG00000100811.12	14	100238298	100282792	0.104026137532564	0.0398453218062319	186	186
ACIN1	ENSG00000100813.14	14	23058564	23093544	0.00721938470903423	0.00130729070993597	186	186
CCNB1IP1	ENSG00000100814.17	14	20311368	20333312	0.223056980415249	0.128722712711341	186	186
TRIP11	ENSG00000100815.12	14	91965991	92033253	0.985868508865438	0.981700646152928	186	186
APEX1	ENSG00000100823.11	14	20455191	20457718	0.747625066956511	0.668994749541517	186	186
PABPN1	ENSG00000100836.10	14	23321289	23326185	0.852074652418862	0.823879170982589	186	186
EFS	ENSG00000100842.12	14	23356402	23365752	0.917658705079554	0.895223528594364	186	186
ARHGAP5	ENSG00000100852.12	14	32076967	32159728	0.139907786544976	0.0389080971546592	186	186
CINP	ENSG00000100865.14	14	102341102	102362916	0.653688906271862	0.48357726194484	186	186
SRP54	ENSG00000100883.11	14	34981957	35029567	0.134457255555606	0.0518981358085089	186	186
CPNE6	ENSG00000100884.9	14	24070837	24078100	0.523691718526383	0.418317813511548	186	186
CHD8	ENSG00000100888.12	14	21385194	21456126	0.570139949531771	0.415960713957892	186	186
PCK2	ENSG00000100889.11	14	24094053	24110598	0.695010426319384	0.617204871360471	186	186
KIAA0391	ENSG00000100890.15	14	35121846	35277614	0.152689642975164	0.00966788915850121	186	186
DCAF11	ENSG00000100897.17	14	24114195	24125242	0.151715451007855	0.0776382569491186	186	186
PSMA6	ENSG00000100902.10	14	35278633	35317493	0.350839505053976	0.118671033877591	186	186
NFKBIA	ENSG00000100906.10	14	35401511	35404746	0.143550361725563	0.0406520163003578	186	186
EMC9	ENSG00000100908.13	14	24138968	24141588	0.322877005175144	0.13153856792086	186	186
[truncated: 12,070 more rows]
